# Supplementary material for: Colistin Resistant A. baumannii: Genomic and Transcriptomic Traits Acquired Under Colistin Therapy
Source: Front Microbiol. 2019 Jan 7;9:3195. doi: 10.3389/fmicb.2018.03195 (PMC6330354; doi:10.3389/fmicb.2018.03195)
Supplement: Supplementary file 4 [file Table_4.XLSX]

## Sheet: S-data1
S-Table_4-1S
##fileformat=VCFv4.1
##fileDate=20140917
##source=freeBayes v0.9.14
##reference=/storage/genomes/bacteria/Acinetobacter_baumannii_ATCC_17978.fasta
##phasing=none
##commandline="/storage/software/freebayes-0.9.14/bin/freebayes -b /storage/core/PGP1008-GenHome59tris/Analysis/Sample_La-cognata-S/mark_dup/Sample_La-cognata-S.md.sort.bam --standard-filters -f /storage/genomes/bacteria/Acinetobacter_baumannii_ATCC_17978.fasta --ploidy 1 -v Sample_La-cognata-S.vcf"
##INFO=<ID=NS,Number=1,Type=Integer,Description="Number of samples with data">
##INFO=<ID=DP,Number=1,Type=Integer,Description="Total read depth at the locus">
##INFO=<ID=DPB,Number=1,Type=Float,Description="Total read depth per bp at the locus; bases in reads overlapping / bases in haplotype">
##INFO=<ID=AC,Number=A,Type=Integer,Description="Total number of alternate alleles in called genotypes">
##INFO=<ID=AN,Number=1,Type=Integer,Description="Total number of alleles in called genotypes">
##INFO=<ID=AF,Number=A,Type=Float,Description="Estimated allele frequency in the range (0,1]">
##INFO=<ID=RO,Number=1,Type=Integer,Description="Reference allele observation count, with partial observations recorded fractionally">
##INFO=<ID=AO,Number=A,Type=Integer,Description="Alternate allele observations, with partial observations recorded fractionally">
##INFO=<ID=PRO,Number=1,Type=Float,Description="Reference allele observation count, with partial observations recorded fractionally">
##INFO=<ID=PAO,Number=A,Type=Float,Description="Alternate allele observations, with partial observations recorded fractionally">
##INFO=<ID=QR,Number=1,Type=Integer,Description="Reference allele quality sum in phred">
##INFO=<ID=QA,Number=A,Type=Integer,Description="Alternate allele quality sum in phred">
##INFO=<ID=PQR,Number=1,Type=Float,Description="Reference allele quality sum in phred for partial observations">
##INFO=<ID=PQA,Number=A,Type=Float,Description="Alternate allele quality sum in phred for partial observations">
##INFO=<ID=SRF,Number=1,Type=Integer,Description="Number of reference observations on the forward strand">
##INFO=<ID=SRR,Number=1,Type=Integer,Description="Number of reference observations on the reverse strand">
##INFO=<ID=SAF,Number=A,Type=Integer,Description="Number of alternate observations on the forward strand">
##INFO=<ID=SAR,Number=A,Type=Integer,Description="Number of alternate observations on the reverse strand">
##INFO=<ID=SRP,Number=1,Type=Float,Description="Strand balance probability for the reference allele: Phred-scaled upper-bounds estimate of the probability of observing the deviation between SRF and SRR given E(SRF/SRR) ~ 0.5, derived using Hoeffding's inequality">
##INFO=<ID=SAP,Number=A,Type=Float,Description="Strand balance probability for the alternate allele: Phred-scaled upper-bounds estimate of the probability of observing the deviation between SAF and SAR given E(SAF/SAR) ~ 0.5, derived using Hoeffding's inequality">
##INFO=<ID=AB,Number=A,Type=Float,Description="Allele balance at heterozygous sites: a number between 0 and 1 representing the ratio of reads showing the reference allele to all reads, considering only reads from individuals called as heterozygous">
##INFO=<ID=ABP,Number=A,Type=Float,Description="Allele balance probability at heterozygous sites: Phred-scaled upper-bounds estimate of the probability of observing the deviation between ABR and ABA given E(ABR/ABA) ~ 0.5, derived using Hoeffding's inequality">
##INFO=<ID=RUN,Number=A,Type=Integer,Description="Run length: the number of consecutive repeats of the alternate allele in the reference genome">
##INFO=<ID=RPP,Number=A,Type=Float,Description="Read Placement Probability: Phred-scaled upper-bounds estimate of the probability of observing the deviation between RPL and RPR given E(RPL/RPR) ~ 0.5, derived using Hoeffding's inequality">
##INFO=<ID=RPPR,Number=1,Type=Float,Description="Read Placement Probability for reference observations: Phred-scaled upper-bounds estimate of the probability of observing the deviation between RPL and RPR given E(RPL/RPR) ~ 0.5, derived using Hoeffding's inequality">
##INFO=<ID=EPP,Number=A,Type=Float,Description="End Placement Probability: Phred-scaled upper-bounds estimate of the probability of observing the deviation between EL and ER given E(EL/ER) ~ 0.5, derived using Hoeffding's inequality">
##INFO=<ID=EPPR,Number=1,Type=Float,Description="End Placement Probability for reference observations: Phred-scaled upper-bounds estimate of the probability of observing the deviation between EL and ER given E(EL/ER) ~ 0.5, derived using Hoeffding's inequality">
##INFO=<ID=DPRA,Number=A,Type=Float,Description="Alternate allele depth ratio. Ratio between depth in samples with each called alternate allele and those without.">
##INFO=<ID=ODDS,Number=1,Type=Float,Description="The log odds ratio of the best genotype combination to the second-best.">
##INFO=<ID=GTI,Number=1,Type=Integer,Description="Number of genotyping iterations required to reach convergence or bailout.">
##INFO=<ID=TYPE,Number=A,Type=String,Description="The type of allele, either snp, mnp, ins, del, or complex.">
##INFO=<ID=CIGAR,Number=A,Type=String,Description="The extended CIGAR representation of each alternate allele, with the exception that '=' is replaced by 'M' to ease VCF parsing. Note that INDEL alleles do not have the first matched base (which is provided by default, per the spec) referred to by the CIGAR.">
##INFO=<ID=NUMALT,Number=1,Type=Integer,Description="Number of unique non-reference alleles in called genotypes at this position.">
##INFO=<ID=MEANALT,Number=A,Type=Float,Description="Mean number of unique non-reference allele observations per sample with the corresponding alternate alleles.">
##INFO=<ID=LEN,Number=A,Type=Integer,Description="allele length">
##INFO=<ID=MQM,Number=A,Type=Float,Description="Mean mapping quality of observed alternate alleles">
##INFO=<ID=MQMR,Number=1,Type=Float,Description="Mean mapping quality of observed reference alleles">
##INFO=<ID=PAIRED,Number=A,Type=Float,Description="Proportion of observed alternate alleles which are supported by properly paired read fragments">
##INFO=<ID=PAIREDR,Number=1,Type=Float,Description="Proportion of observed reference alleles which are supported by properly paired read fragments">
##INFO=<ID=technology.ILLUMINA,Number=A,Type=Float,Description="Fraction of observations supporting the alternate observed in reads from ILLUMINA">
##FORMAT=<ID=GT,Number=1,Type=String,Description="Genotype">
##FORMAT=<ID=GQ,Number=1,Type=Float,Description="Genotype Quality, the Phred-scaled marginal (or unconditional) probability of the called genotype">
##FORMAT=<ID=GL,Number=G,Type=Float,Description="Genotype Likelihood, log10-scaled likelihoods of the data given the called genotype for each possible genotype generated from the reference and alternate alleles given the sample ploidy">
##FORMAT=<ID=DP,Number=1,Type=Integer,Description="Read Depth">
##FORMAT=<ID=RO,Number=1,Type=Integer,Description="Reference allele observation count">
##FORMAT=<ID=QR,Number=1,Type=Integer,Description="Sum of quality of the reference observations">
##FORMAT=<ID=AO,Number=A,Type=Integer,Description="Alternate allele observation count">
##FORMAT=<ID=QA,Number=A,Type=Integer,Description="Sum of quality of the alternate observations">
#CHROM	POS	ID	REF	ALT	QUAL	FILTER	INFO	FORMAT	Sample_1-S
gi|126640115|ref|NC_009085.1|	313	.	T	C	4206.18	.	AB=0;ABP=0;AC=1;AF=1;AN=1;AO=126;CIGAR=1X;DP=126;DPB=126;DPRA=0;EPP=16.5217;EPPR=0;GTI=0;LEN=1;MEANALT=1;MQM=60;MQMR=0;NS=1;NUMALT=1;ODDS=968.509;PAIRED=0.968254;PAIREDR=0;PAO=0;PQA=0;PQR=0;PRO=0;QA=4734;QR=0;RO=0;RPP=9.90386;RPPR=0;RUN=1;SAF=64;SAP=3.07924;SAR=62;SRF=0;SRP=0;SRR=0;TYPE=snp;technology.ILLUMINA=1	GT:DP:RO:QR:AO:QA:GL	1:126:0:0:126:4734:-10,0
gi|126640115|ref|NC_009085.1|	346	.	C	T	3897.12	.	AB=0;ABP=0;AC=1;AF=1;AN=1;AO=119;CIGAR=1X;DP=119;DPB=119;DPRA=0;EPP=12.6633;EPPR=0;GTI=0;LEN=1;MEANALT=1;MQM=60;MQMR=0;NS=1;NUMALT=1;ODDS=897.346;PAIRED=0.983193;PAIREDR=0;PAO=0;PQA=0;PQR=0;PRO=0;QA=4382;QR=0;RO=0;RPP=4.48836;RPPR=0;RUN=1;SAF=54;SAP=5.21827;SAR=65;SRF=0;SRP=0;SRR=0;TYPE=snp;technology.ILLUMINA=1	GT:DP:RO:QR:AO:QA:GL	1:119:0:0:119:4382:-10,0
gi|126640115|ref|NC_009085.1|	398	.	C	A	3905.76	.	AB=0;ABP=0;AC=1;AF=1;AN=1;AO=121;CIGAR=1X;DP=121;DPB=121;DPRA=0;EPP=22.5536;EPPR=0;GTI=0;LEN=1;MEANALT=1;MQM=59.8926;MQMR=0;NS=1;NUMALT=1;ODDS=899.334;PAIRED=0.983471;PAIREDR=0;PAO=0;PQA=0;PQR=0;PRO=0;QA=4400;QR=0;RO=0;RPP=3.88966;RPPR=0;RUN=1;SAF=62;SAP=3.17181;SAR=59;SRF=0;SRP=0;SRR=0;TYPE=snp;technology.ILLUMINA=1	GT:DP:RO:QR:AO:QA:GL	1:121:0:0:121:4400:-10,0
gi|126640115|ref|NC_009085.1|	592	.	A	G	4529.03	.	AB=0;ABP=0;AC=1;AF=1;AN=1;AO=138;CIGAR=1X;DP=138;DPB=138;DPRA=0;EPP=10.6262;EPPR=0;GTI=0;LEN=1;MEANALT=1;MQM=60;MQMR=0;NS=1;NUMALT=1;ODDS=1042.85;PAIRED=0.992754;PAIREDR=0;PAO=0;PQA=0;PQR=0;PRO=0;QA=5079;QR=0;RO=0;RPP=3.0103;RPPR=0;RUN=1;SAF=69;SAP=3.0103;SAR=69;SRF=0;SRP=0;SRR=0;TYPE=snp;technology.ILLUMINA=1	GT:DP:RO:QR:AO:QA:GL	1:138:0:0:138:5079:-10,0
gi|126640115|ref|NC_009085.1|	889	.	TTCT	GTCA	3424.95	.	AB=0;ABP=0;AC=1;AF=1;AN=1;AO=101;CIGAR=1X2M1X;DP=102;DPB=105;DPRA=0;EPP=3.0318;EPPR=0;GTI=0;LEN=4;MEANALT=2;MQM=60;MQMR=0;NS=1;NUMALT=1;ODDS=788.623;PAIRED=1;PAIREDR=0;PAO=6;PQA=189;PQR=0;PRO=0;QA=3654;QR=0;RO=0;RPP=4.75178;RPPR=0;RUN=1;SAF=52;SAP=3.2038;SAR=49;SRF=0;SRP=0;SRR=0;TYPE=complex;technology.ILLUMINA=1	GT:DP:RO:QR:AO:QA:GL	1:102:0:0:101:3654:-10,0
gi|126640115|ref|NC_009085.1|	1102	.	C	A	3941.09	.	AB=0;ABP=0;AC=1;AF=1;AN=1;AO=122;CIGAR=1X;DP=122;DPB=122;DPRA=0;EPP=3.0815;EPPR=0;GTI=0;LEN=1;MEANALT=1;MQM=60;MQMR=0;NS=1;NUMALT=1;ODDS=907.469;PAIRED=1;PAIREDR=0;PAO=0;PQA=0;PQR=0;PRO=0;QA=4420;QR=0;RO=0;RPP=3.0815;RPPR=0;RUN=1;SAF=54;SAP=6.49889;SAR=68;SRF=0;SRP=0;SRR=0;TYPE=snp;technology.ILLUMINA=1	GT:DP:RO:QR:AO:QA:GL	1:122:0:0:122:4420:-10,0
gi|126640115|ref|NC_009085.1|	1271	.	A	G	3973.04	.	AB=0;ABP=0;AC=1;AF=1;AN=1;AO=119;CIGAR=1X;DP=119;DPB=119;DPRA=0;EPP=6.09416;EPPR=0;GTI=0;LEN=1;MEANALT=1;MQM=60;MQMR=0;NS=1;NUMALT=1;ODDS=914.826;PAIRED=1;PAIREDR=0;PAO=0;PQA=0;PQR=0;PRO=0;QA=4460;QR=0;RO=0;RPP=6.09416;RPPR=0;RUN=1;SAF=64;SAP=4.48836;SAR=55;SRF=0;SRP=0;SRR=0;TYPE=snp;technology.ILLUMINA=1	GT:DP:RO:QR:AO:QA:GL	1:119:0:0:119:4460:-10,0
gi|126640115|ref|NC_009085.1|	1333	.	T	C	3624.75	.	AB=0;ABP=0;AC=1;AF=1;AN=1;AO=112;CIGAR=1X;DP=112;DPB=112;DPRA=0;EPP=3.32051;EPPR=0;GTI=0;LEN=1;MEANALT=1;MQM=60;MQMR=0;NS=1;NUMALT=1;ODDS=834.628;PAIRED=0.991071;PAIREDR=0;PAO=0;PQA=0;PQR=0;PRO=0;QA=4068;QR=0;RO=0;RPP=6.81038;RPPR=0;RUN=1;SAF=57;SAP=3.08785;SAR=55;SRF=0;SRP=0;SRR=0;TYPE=snp;technology.ILLUMINA=1	GT:DP:RO:QR:AO:QA:GL	1:112:0:0:112:4068:-10,0
gi|126640115|ref|NC_009085.1|	1345	.	A	G	3976.01	.	AB=0;ABP=0;AC=1;AF=1;AN=1;AO=122;CIGAR=1X;DP=122;DPB=122;DPRA=0;EPP=3.65106;EPPR=0;GTI=0;LEN=1;MEANALT=1;MQM=60;MQMR=0;NS=1;NUMALT=1;ODDS=915.511;PAIRED=0.991803;PAIREDR=0;PAO=0;PQA=0;PQR=0;PRO=0;QA=4471;QR=0;RO=0;RPP=16.9647;RPPR=0;RUN=1;SAF=61;SAP=3.0103;SAR=61;SRF=0;SRP=0;SRR=0;TYPE=snp;technology.ILLUMINA=1	GT:DP:RO:QR:AO:QA:GL	1:122:0:0:122:4471:-10,0
gi|126640115|ref|NC_009085.1|	1898	.	A	G	4589.01	.	AB=0;ABP=0;AC=1;AF=1;AN=1;AO=140;CIGAR=1X;DP=140;DPB=140;DPRA=0;EPP=6.98099;EPPR=0;GTI=0;LEN=1;MEANALT=1;MQM=60;MQMR=0;NS=1;NUMALT=1;ODDS=1056.66;PAIRED=1;PAIREDR=0;PAO=0;PQA=0;PQR=0;PRO=0;QA=5153;QR=0;RO=0;RPP=9.21451;RPPR=0;RUN=1;SAF=62;SAP=6.98099;SAR=78;SRF=0;SRP=0;SRR=0;TYPE=snp;technology.ILLUMINA=1	GT:DP:RO:QR:AO:QA:GL	1:140:0:0:140:5153:-10,0
gi|126640115|ref|NC_009085.1|	2051	.	C	T	4687.38	.	AB=0;ABP=0;AC=1;AF=1;AN=1;AO=143;CIGAR=1X;DP=143;DPB=143;DPRA=0;EPP=4.8477;EPPR=0;GTI=0;LEN=1;MEANALT=1;MQM=60;MQMR=0;NS=1;NUMALT=1;ODDS=1079.31;PAIRED=0.993007;PAIREDR=0;PAO=0;PQA=0;PQR=0;PRO=0;QA=5253;QR=0;RO=0;RPP=3.38993;RPPR=0;RUN=1;SAF=79;SAP=6.42695;SAR=64;SRF=0;SRP=0;SRR=0;TYPE=snp;technology.ILLUMINA=1	GT:DP:RO:QR:AO:QA:GL	1:143:0:0:143:5253:-10,0
gi|126640115|ref|NC_009085.1|	2135	.	G	A	4812.55	.	AB=0;ABP=0;AC=1;AF=1;AN=1;AO=148;CIGAR=1X;DP=148;DPB=148;DPRA=0;EPP=3.5385;EPPR=0;GTI=0;LEN=1;MEANALT=1;MQM=60;MQMR=0;NS=1;NUMALT=1;ODDS=1108.13;PAIRED=0.993243;PAIREDR=0;PAO=0;PQA=0;PQR=0;PRO=0;QA=5390;QR=0;RO=0;RPP=5.12308;RPPR=0;RUN=1;SAF=77;SAP=3.5385;SAR=71;SRF=0;SRP=0;SRR=0;TYPE=snp;technology.ILLUMINA=1	GT:DP:RO:QR:AO:QA:GL	1:148:0:0:148:5390:-10,0
gi|126640115|ref|NC_009085.1|	2172	.	T	C	4739.85	.	AB=0;ABP=0;AC=1;AF=1;AN=1;AO=141;CIGAR=1X;DP=141;DPB=141;DPRA=0;EPP=4.25774;EPPR=0;GTI=0;LEN=1;MEANALT=1;MQM=60;MQMR=0;NS=1;NUMALT=1;ODDS=1091.39;PAIRED=1;PAIREDR=0;PAO=0;PQA=0;PQR=0;PRO=0;QA=5307;QR=0;RO=0;RPP=3.0257;RPPR=0;RUN=1;SAF=69;SAP=3.1489;SAR=72;SRF=0;SRP=0;SRR=0;TYPE=snp;technology.ILLUMINA=1	GT:DP:RO:QR:AO:QA:GL	1:141:0:0:141:5307:-10,0
gi|126640115|ref|NC_009085.1|	2225	.	T	C	4560.07	.	AB=0;ABP=0;AC=1;AF=1;AN=1;AO=137;CIGAR=1X;DP=137;DPB=137;DPRA=0;EPP=5.68898;EPPR=0;GTI=0;LEN=1;MEANALT=1;MQM=60;MQMR=0;NS=1;NUMALT=1;ODDS=1050;PAIRED=1;PAIREDR=0;PAO=0;PQA=0;PQR=0;PRO=0;QA=5115;QR=0;RO=0;RPP=7.591;RPPR=0;RUN=1;SAF=64;SAP=4.29416;SAR=73;SRF=0;SRP=0;SRR=0;TYPE=snp;technology.ILLUMINA=1	GT:DP:RO:QR:AO:QA:GL	1:137:0:0:137:5115:-10,0
gi|126640115|ref|NC_009085.1|	2240	.	G	A	5210.45	.	AB=0;ABP=0;AC=1;AF=1;AN=1;AO=158;CIGAR=1X;DP=158;DPB=158;DPRA=0;EPP=5.70403;EPPR=0;GTI=0;LEN=1;MEANALT=1;MQM=60;MQMR=0;NS=1;NUMALT=1;ODDS=1199.75;PAIRED=1;PAIREDR=0;PAO=0;PQA=0;PQR=0;PRO=0;QA=5833;QR=0;RO=0;RPP=3.50507;RPPR=0;RUN=1;SAF=78;SAP=3.06527;SAR=80;SRF=0;SRP=0;SRR=0;TYPE=snp;technology.ILLUMINA=1	GT:DP:RO:QR:AO:QA:GL	1:158:0:0:158:5833:-10,0
gi|126640115|ref|NC_009085.1|	2330	.	T	C	4606.05	.	AB=0;ABP=0;AC=1;AF=1;AN=1;AO=140;CIGAR=1X;DP=140;DPB=140;DPRA=0;EPP=4.56135;EPPR=0;GTI=0;LEN=1;MEANALT=1;MQM=60;MQMR=0;NS=1;NUMALT=1;ODDS=1060.58;PAIRED=1;PAIREDR=0;PAO=0;PQA=0;PQR=0;PRO=0;QA=5165;QR=0;RO=0;RPP=9.21451;RPPR=0;RUN=1;SAF=71;SAP=3.07234;SAR=69;SRF=0;SRP=0;SRR=0;TYPE=snp;technology.ILLUMINA=1	GT:DP:RO:QR:AO:QA:GL	1:140:0:0:140:5165:-10,0
gi|126640115|ref|NC_009085.1|	2363	.	T	A	4671.93	.	AB=0;ABP=0;AC=1;AF=1;AN=1;AO=139;CIGAR=1X;DP=139;DPB=139;DPRA=0;EPP=8.64988;EPPR=0;GTI=0;LEN=1;MEANALT=1;MQM=59.9496;MQMR=0;NS=1;NUMALT=1;ODDS=1075.75;PAIRED=1;PAIREDR=0;PAO=0;PQA=0;PQR=0;PRO=0;QA=5237;QR=0;RO=0;RPP=3.77578;RPPR=0;RUN=1;SAF=69;SAP=3.02592;SAR=70;SRF=0;SRP=0;SRR=0;TYPE=snp;technology.ILLUMINA=1	GT:DP:RO:QR:AO:QA:GL	1:139:0:0:139:5237:-10,0
gi|126640115|ref|NC_009085.1|	2572	.	G	A	5627.86	.	AB=0;ABP=0;AC=1;AF=1;AN=1;AO=168;CIGAR=1X;DP=168;DPB=168;DPRA=0;EPP=9.26621;EPPR=0;GTI=0;LEN=1;MEANALT=1;MQM=60;MQMR=0;NS=1;NUMALT=1;ODDS=1295.86;PAIRED=0.994048;PAIREDR=0;PAO=0;PQA=0;PQR=0;PRO=0;QA=6324;QR=0;RO=0;RPP=21.6746;RPPR=0;RUN=1;SAF=78;SAP=4.87156;SAR=90;SRF=0;SRP=0;SRR=0;TYPE=snp;technology.ILLUMINA=1	GT:DP:RO:QR:AO:QA:GL	1:168:0:0:168:6324:-10,0
gi|126640115|ref|NC_009085.1|	2699	.	T	C	5788.62	.	AB=0;ABP=0;AC=1;AF=1;AN=1;AO=173;CIGAR=1X;DP=173;DPB=173;DPRA=0;EPP=4.027;EPPR=0;GTI=0;LEN=1;MEANALT=1;MQM=60;MQMR=0;NS=1;NUMALT=1;ODDS=1332.88;PAIRED=1;PAIREDR=0;PAO=0;PQA=0;PQR=0;PRO=0;QA=6476;QR=0;RO=0;RPP=3.62534;RPPR=0;RUN=1;SAF=91;SAP=4.027;SAR=82;SRF=0;SRP=0;SRR=0;TYPE=snp;technology.ILLUMINA=1	GT:DP:RO:QR:AO:QA:GL	1:173:0:0:173:6476:-10,0
gi|126640115|ref|NC_009085.1|	2717	.	G	T	6243.27	.	AB=0;ABP=0;AC=1;AF=1;AN=1;AO=188;CIGAR=1X;DP=188;DPB=188;DPRA=0;EPP=5.27418;EPPR=0;GTI=0;LEN=1;MEANALT=1;MQM=60;MQMR=0;NS=1;NUMALT=1;ODDS=1437.57;PAIRED=1;PAIREDR=0;PAO=0;PQA=0;PQR=0;PRO=0;QA=6983;QR=0;RO=0;RPP=3.0103;RPPR=0;RUN=1;SAF=99;SAP=4.16534;SAR=89;SRF=0;SRP=0;SRR=0;TYPE=snp;technology.ILLUMINA=1	GT:DP:RO:QR:AO:QA:GL	1:188:0:0:188:6983:-10,0
gi|126640115|ref|NC_009085.1|	2998	.	A	G	4330.94	.	AB=0;ABP=0;AC=1;AF=1;AN=1;AO=128;CIGAR=1X;DP=128;DPB=128;DPRA=0;EPP=9.79615;EPPR=0;GTI=0;LEN=1;MEANALT=1;MQM=59.8438;MQMR=0;NS=1;NUMALT=1;ODDS=997.237;PAIRED=0.992188;PAIREDR=0;PAO=0;PQA=0;PQR=0;PRO=0;QA=4859;QR=0;RO=0;RPP=3.07816;RPPR=0;RUN=1;SAF=63;SAP=3.07816;SAR=65;SRF=0;SRP=0;SRR=0;TYPE=snp;technology.ILLUMINA=1	GT:DP:RO:QR:AO:QA:GL	1:128:0:0:128:4859:-10,0
gi|126640115|ref|NC_009085.1|	3028	.	A	G	4547.45	.	AB=0;ABP=0;AC=1;AF=1;AN=1;AO=135;CIGAR=1X;DP=135;DPB=135;DPRA=0;EPP=3.41242;EPPR=0;GTI=0;LEN=1;MEANALT=1;MQM=60;MQMR=0;NS=1;NUMALT=1;ODDS=1047.09;PAIRED=0.992593;PAIREDR=0;PAO=0;PQA=0;PQR=0;PRO=0;QA=5097;QR=0;RO=0;RPP=7.65886;RPPR=0;RUN=1;SAF=69;SAP=3.15506;SAR=66;SRF=0;SRP=0;SRR=0;TYPE=snp;technology.ILLUMINA=1	GT:DP:RO:QR:AO:QA:GL	1:135:0:0:135:5097:-10,0
gi|126640115|ref|NC_009085.1|	3109	.	T	A	4864.64	.	AB=0;ABP=0;AC=1;AF=1;AN=1;AO=147;CIGAR=1X;DP=147;DPB=147;DPRA=0;EPP=4.7977;EPPR=0;GTI=0;LEN=1;MEANALT=1;MQM=60;MQMR=0;NS=1;NUMALT=1;ODDS=1120.13;PAIRED=1;PAIREDR=0;PAO=0;PQA=0;PQR=0;PRO=0;QA=5455;QR=0;RO=0;RPP=10.8246;RPPR=0;RUN=1;SAF=75;SAP=3.14325;SAR=72;SRF=0;SRP=0;SRR=0;TYPE=snp;technology.ILLUMINA=1	GT:DP:RO:QR:AO:QA:GL	1:147:0:0:147:5455:-10,0
gi|126640115|ref|NC_009085.1|	3121	.	C	T	4596.43	.	AB=0;ABP=0;AC=1;AF=1;AN=1;AO=138;CIGAR=1X;DP=138;DPB=138;DPRA=0;EPP=3.26206;EPPR=0;GTI=0;LEN=1;MEANALT=1;MQM=60;MQMR=0;NS=1;NUMALT=1;ODDS=1058.37;PAIRED=1;PAIREDR=0;PAO=0;PQA=0;PQR=0;PRO=0;QA=5158;QR=0;RO=0;RPP=12.0738;RPPR=0;RUN=1;SAF=74;SAP=4.58383;SAR=64;SRF=0;SRP=0;SRR=0;TYPE=snp;technology.ILLUMINA=1	GT:DP:RO:QR:AO:QA:GL	1:138:0:0:138:5158:-10,0
gi|126640115|ref|NC_009085.1|	3256	.	C	A	4940.37	.	AB=0;ABP=0;AC=1;AF=1;AN=1;AO=147;CIGAR=1X;DP=147;DPB=147;DPRA=0;EPP=30.3236;EPPR=0;GTI=0;LEN=1;MEANALT=1;MQM=59.8912;MQMR=0;NS=1;NUMALT=1;ODDS=1137.56;PAIRED=0.979592;PAIREDR=0;PAO=0;PQA=0;PQR=0;PRO=0;QA=5565;QR=0;RO=0;RPP=3.3796;RPPR=0;RUN=1;SAF=82;SAP=7.27939;SAR=65;SRF=0;SRP=0;SRR=0;TYPE=snp;technology.ILLUMINA=1	GT:DP:RO:QR:AO:QA:GL	1:147:0:0:147:5565:-10,0
gi|126640115|ref|NC_009085.1|	3293	.	G	A	5589.93	.	AB=0;ABP=0;AC=1;AF=1;AN=1;AO=169;CIGAR=1X;DP=169;DPB=169;DPRA=0;EPP=4.56502;EPPR=0;GTI=0;LEN=1;MEANALT=1;MQM=60;MQMR=0;NS=1;NUMALT=1;ODDS=1287.13;PAIRED=0.994083;PAIREDR=0;PAO=0;PQA=0;PQR=0;PRO=0;QA=6254;QR=0;RO=0;RPP=3.12594;RPPR=0;RUN=1;SAF=83;SAP=3.12594;SAR=86;SRF=0;SRP=0;SRR=0;TYPE=snp;technology.ILLUMINA=1	GT:DP:RO:QR:AO:QA:GL	1:169:0:0:169:6254:-10,0
gi|126640115|ref|NC_009085.1|	3316	.	G	A	5107.78	.	AB=0;ABP=0;AC=1;AF=1;AN=1;AO=157;CIGAR=1X;DP=157;DPB=157;DPRA=0;EPP=6.12228;EPPR=0;GTI=0;LEN=1;MEANALT=1;MQM=60;MQMR=0;NS=1;NUMALT=1;ODDS=1176.11;PAIRED=0.993631;PAIREDR=0;PAO=0;PQA=0;PQR=0;PRO=0;QA=5721;QR=0;RO=0;RPP=3.68802;RPPR=0;RUN=1;SAF=84;SAP=4.68386;SAR=73;SRF=0;SRP=0;SRR=0;TYPE=snp;technology.ILLUMINA=1	GT:DP:RO:QR:AO:QA:GL	1:157:0:0:157:5721:-10,0
gi|126640115|ref|NC_009085.1|	3337	.	A	G	4750.79	.	AB=0;ABP=0;AC=1;AF=1;AN=1;AO=147;CIGAR=1X;DP=147;DPB=147;DPRA=0;EPP=10.8246;EPPR=0;GTI=0;LEN=1;MEANALT=1;MQM=60;MQMR=0;NS=1;NUMALT=1;ODDS=1093.91;PAIRED=0.993197;PAIREDR=0;PAO=0;PQA=0;PQR=0;PRO=0;QA=5350;QR=0;RO=0;RPP=19.0969;RPPR=0;RUN=1;SAF=83;SAP=8.34296;SAR=64;SRF=0;SRP=0;SRR=0;TYPE=snp;technology.ILLUMINA=1	GT:DP:RO:QR:AO:QA:GL	1:147:0:0:147:5350:-10,0
gi|126640115|ref|NC_009085.1|	3370	.	C	T	4734.93	.	AB=0;ABP=0;AC=1;AF=1;AN=1;AO=146;CIGAR=1X;DP=146;DPB=146;DPRA=0;EPP=3.96218;EPPR=0;GTI=0;LEN=1;MEANALT=1;MQM=60;MQMR=0;NS=1;NUMALT=1;ODDS=1090.26;PAIRED=1;PAIREDR=0;PAO=0;PQA=0;PQR=0;PRO=0;QA=5316;QR=0;RO=0;RPP=14.6708;RPPR=0;RUN=1;SAF=68;SAP=4.49761;SAR=78;SRF=0;SRP=0;SRR=0;TYPE=snp;technology.ILLUMINA=1	GT:DP:RO:QR:AO:QA:GL	1:146:0:0:146:5316:-10,0
gi|126640115|ref|NC_009085.1|	3499	.	G	T	4834.8	.	AB=0;ABP=0;AC=1;AF=1;AN=1;AO=145;CIGAR=1X;DP=145;DPB=145;DPRA=0;EPP=3.02528;EPPR=0;GTI=0;LEN=1;MEANALT=1;MQM=60;MQMR=0;NS=1;NUMALT=1;ODDS=1113.25;PAIRED=1;PAIREDR=0;PAO=0;PQA=0;PQR=0;PRO=0;QA=5427;QR=0;RO=0;RPP=13.9276;RPPR=0;RUN=1;SAF=80;SAP=6.37983;SAR=65;SRF=0;SRP=0;SRR=0;TYPE=snp;technology.ILLUMINA=1	GT:DP:RO:QR:AO:QA:GL	1:145:0:0:145:5427:-10,0
gi|126640115|ref|NC_009085.1|	3830	.	T	C	4927.6	.	AB=0;ABP=0;AC=1;AF=1;AN=1;AO=149;CIGAR=1X;DP=149;DPB=149;DPRA=0;EPP=7.22208;EPPR=0;GTI=0;LEN=1;MEANALT=1;MQM=60;MQMR=0;NS=1;NUMALT=1;ODDS=1134.62;PAIRED=1;PAIREDR=0;PAO=0;PQA=0;PQR=0;PRO=0;QA=5555;QR=0;RO=0;RPP=32.5219;RPPR=0;RUN=1;SAF=81;SAP=5.47325;SAR=68;SRF=0;SRP=0;SRR=0;TYPE=snp;technology.ILLUMINA=1	GT:DP:RO:QR:AO:QA:GL	1:149:0:0:149:5555:-10,0
gi|126640115|ref|NC_009085.1|	4091	.	T	C	5578.76	.	AB=0;ABP=0;AC=1;AF=1;AN=1;AO=172;CIGAR=1X;DP=173;DPB=173;DPRA=0;EPP=3.46479;EPPR=0;GTI=0;LEN=1;MEANALT=2;MQM=60;MQMR=0;NS=1;NUMALT=1;ODDS=1284.56;PAIRED=1;PAIREDR=0;PAO=0;PQA=0;PQR=0;PRO=0;QA=6250;QR=0;RO=0;RPP=3.81829;RPPR=0;RUN=1;SAF=99;SAP=11.5447;SAR=73;SRF=0;SRP=0;SRR=0;TYPE=snp;technology.ILLUMINA=1	GT:DP:RO:QR:AO:QA:GL	1:173:0:0:172:6250:-10,0
gi|126640115|ref|NC_009085.1|	4097	.	C	T	5794.01	.	AB=0;ABP=0;AC=1;AF=1;AN=1;AO=176;CIGAR=1X;DP=176;DPB=176;DPRA=0;EPP=6.16881;EPPR=0;GTI=0;LEN=1;MEANALT=1;MQM=60;MQMR=0;NS=1;NUMALT=1;ODDS=1334.12;PAIRED=1;PAIREDR=0;PAO=0;PQA=0;PQR=0;PRO=0;QA=6488;QR=0;RO=0;RPP=5.42853;RPPR=0;RUN=1;SAF=95;SAP=5.42853;SAR=81;SRF=0;SRP=0;SRR=0;TYPE=snp;technology.ILLUMINA=1	GT:DP:RO:QR:AO:QA:GL	1:176:0:0:176:6488:-10,0
gi|126640115|ref|NC_009085.1|	4466	.	C	T	4941.44	.	AB=0;ABP=0;AC=1;AF=1;AN=1;AO=147;CIGAR=1X;DP=147;DPB=147;DPRA=0;EPP=25.4784;EPPR=0;GTI=0;LEN=1;MEANALT=1;MQM=60;MQMR=0;NS=1;NUMALT=1;ODDS=1137.81;PAIRED=0.993197;PAIREDR=0;PAO=0;PQA=0;PQR=0;PRO=0;QA=5558;QR=0;RO=0;RPP=3.02507;RPPR=0;RUN=1;SAF=67;SAP=5.50675;SAR=80;SRF=0;SRP=0;SRR=0;TYPE=snp;technology.ILLUMINA=1	GT:DP:RO:QR:AO:QA:GL	1:147:0:0:147:5558:-10,0
gi|126640115|ref|NC_009085.1|	4673	.	C	T	4815.02	.	AB=0;ABP=0;AC=1;AF=1;AN=1;AO=148;CIGAR=1X;DP=148;DPB=148;DPRA=0;EPP=18.0345;EPPR=0;GTI=0;LEN=1;MEANALT=1;MQM=60;MQMR=0;NS=1;NUMALT=1;ODDS=1108.7;PAIRED=1;PAIREDR=0;PAO=0;PQA=0;PQR=0;PRO=0;QA=5409;QR=0;RO=0;RPP=3.06899;RPPR=0;RUN=1;SAF=67;SAP=5.88603;SAR=81;SRF=0;SRP=0;SRR=0;TYPE=snp;technology.ILLUMINA=1	GT:DP:RO:QR:AO:QA:GL	1:148:0:0:148:5409:-10,0
gi|126640115|ref|NC_009085.1|	4688	.	A	T	4608.64	.	AB=0;ABP=0;AC=1;AF=1;AN=1;AO=137;CIGAR=1X;DP=137;DPB=137;DPRA=0;EPP=20.2711;EPPR=0;GTI=0;LEN=1;MEANALT=1;MQM=60;MQMR=0;NS=1;NUMALT=1;ODDS=1061.18;PAIRED=1;PAIREDR=0;PAO=0;PQA=0;PQR=0;PRO=0;QA=5182;QR=0;RO=0;RPP=5.68898;RPPR=0;RUN=1;SAF=66;SAP=3.40655;SAR=71;SRF=0;SRP=0;SRR=0;TYPE=snp;technology.ILLUMINA=1	GT:DP:RO:QR:AO:QA:GL	1:137:0:0:137:5182:-10,0
gi|126640115|ref|NC_009085.1|	4889	.	C	G	3272.77	.	AB=0;ABP=0;AC=1;AF=1;AN=1;AO=100;CIGAR=1X;DP=100;DPB=100;DPRA=0;EPP=25.2462;EPPR=0;GTI=0;LEN=1;MEANALT=1;MQM=60;MQMR=0;NS=1;NUMALT=1;ODDS=753.584;PAIRED=1;PAIREDR=0;PAO=0;PQA=0;PQR=0;PRO=0;QA=3706;QR=0;RO=0;RPP=3.0103;RPPR=0;RUN=1;SAF=60;SAP=11.6962;SAR=40;SRF=0;SRP=0;SRR=0;TYPE=snp;technology.ILLUMINA=1	GT:DP:RO:QR:AO:QA:GL	1:100:0:0:100:3706:-10,0
gi|126640115|ref|NC_009085.1|	4916	.	G	A	3200.73	.	AB=0;ABP=0;AC=1;AF=1;AN=1;AO=95;CIGAR=1X;DP=95;DPB=95;DPRA=0;EPP=5.77607;EPPR=0;GTI=0;LEN=1;MEANALT=1;MQM=60;MQMR=0;NS=1;NUMALT=1;ODDS=736.995;PAIRED=1;PAIREDR=0;PAO=0;PQA=0;PQR=0;PRO=0;QA=3600;QR=0;RO=0;RPP=3.03316;RPPR=0;RUN=1;SAF=55;SAP=8.15326;SAR=40;SRF=0;SRP=0;SRR=0;TYPE=snp;technology.ILLUMINA=1	GT:DP:RO:QR:AO:QA:GL	1:95:0:0:95:3600:-10,0
gi|126640115|ref|NC_009085.1|	5324	.	A	T	3715.58	.	AB=0;ABP=0;AC=1;AF=1;AN=1;AO=113;CIGAR=1X;DP=113;DPB=113;DPRA=0;EPP=3.18325;EPPR=0;GTI=0;LEN=1;MEANALT=1;MQM=60;MQMR=0;NS=1;NUMALT=1;ODDS=855.545;PAIRED=1;PAIREDR=0;PAO=0;PQA=0;PQR=0;PRO=0;QA=4184;QR=0;RO=0;RPP=6.2579;RPPR=0;RUN=1;SAF=43;SAP=17.0192;SAR=70;SRF=0;SRP=0;SRR=0;TYPE=snp;technology.ILLUMINA=1	GT:DP:RO:QR:AO:QA:GL	1:113:0:0:113:4184:-10,0
gi|126640115|ref|NC_009085.1|	5429	.	C	T	4092.64	.	AB=0;ABP=0;AC=1;AF=1;AN=1;AO=123;CIGAR=1X;DP=123;DPB=123;DPRA=0;EPP=3.02795;EPPR=0;GTI=0;LEN=1;MEANALT=1;MQM=60;MQMR=0;NS=1;NUMALT=1;ODDS=942.364;PAIRED=1;PAIREDR=0;PAO=0;PQA=0;PQR=0;PRO=0;QA=4596;QR=0;RO=0;RPP=3.87536;RPPR=0;RUN=1;SAF=50;SAP=12.3494;SAR=73;SRF=0;SRP=0;SRR=0;TYPE=snp;technology.ILLUMINA=1	GT:DP:RO:QR:AO:QA:GL	1:123:0:0:123:4596:-10,0
gi|126640115|ref|NC_009085.1|	5537	.	T	C	5427.75	.	AB=0;ABP=0;AC=1;AF=1;AN=1;AO=164;CIGAR=1X;DP=164;DPB=164;DPRA=0;EPP=7.30028;EPPR=0;GTI=0;LEN=1;MEANALT=1;MQM=60;MQMR=0;NS=1;NUMALT=1;ODDS=1249.79;PAIRED=1;PAIREDR=0;PAO=0;PQA=0;PQR=0;PRO=0;QA=6088;QR=0;RO=0;RPP=4.91696;RPPR=0;RUN=1;SAF=95;SAP=11.961;SAR=69;SRF=0;SRP=0;SRR=0;TYPE=snp;technology.ILLUMINA=1	GT:DP:RO:QR:AO:QA:GL	1:164:0:0:164:6088:-10,0
gi|126640115|ref|NC_009085.1|	5762	.	AGAT	CGAC	3815.24	.	AB=0;ABP=0;AC=1;AF=1;AN=1;AO=121;CIGAR=1X2M1X;DP=121;DPB=121.75;DPRA=0;EPP=6.04318;EPPR=0;GTI=0;LEN=4;MEANALT=1;MQM=60;MQMR=0;NS=1;NUMALT=1;ODDS=878.491;PAIRED=1;PAIREDR=0;PAO=2;PQA=31;PQR=0;PRO=0;QA=4251;QR=0;RO=0;RPP=4.46393;RPPR=0;RUN=1;SAF=64;SAP=3.88966;SAR=57;SRF=0;SRP=0;SRR=0;TYPE=complex;technology.ILLUMINA=1	GT:DP:RO:QR:AO:QA:GL	1:121:0:0:121:4251:-10,0
gi|126640115|ref|NC_009085.1|	5777	.	G	A	3862.62	.	AB=0;ABP=0;AC=1;AF=1;AN=1;AO=115;CIGAR=1X;DP=115;DPB=115;DPRA=0;EPP=11.3374;EPPR=0;GTI=0;LEN=1;MEANALT=1;MQM=60;MQMR=0;NS=1;NUMALT=1;ODDS=889.402;PAIRED=1;PAIREDR=0;PAO=0;PQA=0;PQR=0;PRO=0;QA=4340;QR=0;RO=0;RPP=3.48236;RPPR=0;RUN=1;SAF=62;SAP=4.53977;SAR=53;SRF=0;SRP=0;SRR=0;TYPE=snp;technology.ILLUMINA=1	GT:DP:RO:QR:AO:QA:GL	1:115:0:0:115:4340:-10,0
gi|126640115|ref|NC_009085.1|	5858	.	A	G	4545.62	.	AB=0;ABP=0;AC=1;AF=1;AN=1;AO=139;CIGAR=1X;DP=140;DPB=140;DPRA=0;EPP=9.89965;EPPR=5.18177;GTI=0;LEN=1;MEANALT=1;MQM=60;MQMR=60;NS=1;NUMALT=1;ODDS=1046.67;PAIRED=1;PAIREDR=1;PAO=0;PQA=0;PQR=0;PRO=0;QA=5174;QR=37;RO=1;RPP=46.8928;RPPR=5.18177;RUN=1;SAF=72;SAP=3.40085;SAR=67;SRF=1;SRP=5.18177;SRR=0;TYPE=snp;technology.ILLUMINA=1	GT:DP:RO:QR:AO:QA:GL	1:140:1:37:139:5174:-10,0
gi|126640115|ref|NC_009085.1|	5891	.	T	C	4559.47	.	AB=0;ABP=0;AC=1;AF=1;AN=1;AO=139;CIGAR=1X;DP=139;DPB=139;DPRA=0;EPP=3.77578;EPPR=0;GTI=0;LEN=1;MEANALT=1;MQM=60;MQMR=0;NS=1;NUMALT=1;ODDS=1049.86;PAIRED=1;PAIREDR=0;PAO=0;PQA=0;PQR=0;PRO=0;QA=5136;QR=0;RO=0;RPP=29.2711;RPPR=0;RUN=1;SAF=65;SAP=4.27569;SAR=74;SRF=0;SRP=0;SRR=0;TYPE=snp;technology.ILLUMINA=1	GT:DP:RO:QR:AO:QA:GL	1:139:0:0:139:5136:-10,0
gi|126640115|ref|NC_009085.1|	5946	.	A	G	5167.48	.	AB=0;ABP=0;AC=1;AF=1;AN=1;AO=157;CIGAR=1X;DP=157;DPB=157;DPRA=0;EPP=14.6422;EPPR=0;GTI=0;LEN=1;MEANALT=1;MQM=60;MQMR=0;NS=1;NUMALT=1;ODDS=1189.86;PAIRED=0.993631;PAIREDR=0;PAO=0;PQA=0;PQR=0;PRO=0;QA=5818;QR=0;RO=0;RPP=9.10979;RPPR=0;RUN=1;SAF=95;SAP=18.0723;SAR=62;SRF=0;SRP=0;SRR=0;TYPE=snp;technology.ILLUMINA=1	GT:DP:RO:QR:AO:QA:GL	1:157:0:0:157:5818:-10,0
gi|126640115|ref|NC_009085.1|	6290	.	C	T	5389.72	.	AB=0;ABP=0;AC=1;AF=1;AN=1;AO=163;CIGAR=1X;DP=163;DPB=163;DPRA=0;EPP=3.66307;EPPR=0;GTI=0;LEN=1;MEANALT=1;MQM=60;MQMR=0;NS=1;NUMALT=1;ODDS=1241.03;PAIRED=1;PAIREDR=0;PAO=0;PQA=0;PQR=0;PRO=0;QA=6034;QR=0;RO=0;RPP=3.1302;RPPR=0;RUN=1;SAF=73;SAP=6.86033;SAR=90;SRF=0;SRP=0;SRR=0;TYPE=snp;technology.ILLUMINA=1	GT:DP:RO:QR:AO:QA:GL	1:163:0:0:163:6034:-10,0
gi|126640115|ref|NC_009085.1|	6314	.	T	C	5153	.	AB=0;ABP=0;AC=1;AF=1;AN=1;AO=155;CIGAR=1X;DP=155;DPB=155;DPRA=0;EPP=4.70545;EPPR=0;GTI=0;LEN=1;MEANALT=1;MQM=60;MQMR=0;NS=1;NUMALT=1;ODDS=1186.52;PAIRED=1;PAIREDR=0;PAO=0;PQA=0;PQR=0;PRO=0;QA=5768;QR=0;RO=0;RPP=3.13639;RPPR=0;RUN=1;SAF=75;SAP=3.36054;SAR=80;SRF=0;SRP=0;SRR=0;TYPE=snp;technology.ILLUMINA=1	GT:DP:RO:QR:AO:QA:GL	1:155:0:0:155:5768:-10,0
gi|126640115|ref|NC_009085.1|	6421	.	G	A	4958.01	.	AB=0;ABP=0;AC=1;AF=1;AN=1;AO=149;CIGAR=1X;DP=149;DPB=149;DPRA=0;EPP=7.22208;EPPR=0;GTI=0;LEN=1;MEANALT=1;MQM=60;MQMR=0;NS=1;NUMALT=1;ODDS=1141.62;PAIRED=1;PAIREDR=0;PAO=0;PQA=0;PQR=0;PRO=0;QA=5562;QR=0;RO=0;RPP=10.7198;RPPR=0;RUN=1;SAF=77;SAP=3.37464;SAR=72;SRF=0;SRP=0;SRR=0;TYPE=snp;technology.ILLUMINA=1	GT:DP:RO:QR:AO:QA:GL	1:149:0:0:149:5562:-10,0
gi|126640115|ref|NC_009085.1|	6693	.	A	G	3393.63	.	AB=0;ABP=0;AC=1;AF=1;AN=1;AO=105;CIGAR=1X;DP=105;DPB=105;DPRA=0;EPP=3.52732;EPPR=0;GTI=0;LEN=1;MEANALT=1;MQM=60;MQMR=0;NS=1;NUMALT=1;ODDS=781.412;PAIRED=1;PAIREDR=0;PAO=0;PQA=0;PQR=0;PRO=0;QA=3817;QR=0;RO=0;RPP=6.50534;RPPR=0;RUN=1;SAF=44;SAP=8.98702;SAR=61;SRF=0;SRP=0;SRR=0;TYPE=snp;technology.ILLUMINA=1	GT:DP:RO:QR:AO:QA:GL	1:105:0:0:105:3817:-10,0
gi|126640115|ref|NC_009085.1|	6730	.	A	G	3399.87	.	AB=0;ABP=0;AC=1;AF=1;AN=1;AO=103;CIGAR=1X;DP=103;DPB=103;DPRA=0;EPP=3.20004;EPPR=0;GTI=0;LEN=1;MEANALT=1;MQM=60;MQMR=0;NS=1;NUMALT=1;ODDS=782.849;PAIRED=1;PAIREDR=0;PAO=0;PQA=0;PQR=0;PRO=0;QA=3820;QR=0;RO=0;RPP=5.56125;RPPR=0;RUN=1;SAF=45;SAP=6.5732;SAR=58;SRF=0;SRP=0;SRR=0;TYPE=snp;technology.ILLUMINA=1	GT:DP:RO:QR:AO:QA:GL	1:103:0:0:103:3820:-10,0
gi|126640115|ref|NC_009085.1|	6823	.	G	A	1358.1	.	AB=0;ABP=0;AC=1;AF=1;AN=1;AO=43;CIGAR=1X;DP=43;DPB=43;DPRA=0;EPP=3.0608;EPPR=0;GTI=0;LEN=1;MEANALT=1;MQM=59.5349;MQMR=0;NS=1;NUMALT=1;ODDS=312.714;PAIRED=1;PAIREDR=0;PAO=0;PQA=0;PQR=0;PRO=0;QA=1576;QR=0;RO=0;RPP=29.7245;RPPR=0;RUN=1;SAF=16;SAP=9.12072;SAR=27;SRF=0;SRP=0;SRR=0;TYPE=snp;technology.ILLUMINA=1	GT:DP:RO:QR:AO:QA:GL	1:43:0:0:43:1576:-10,0
gi|126640115|ref|NC_009085.1|	6835	.	C	T	883595	.	AB=0;ABP=0;AC=1;AF=1;AN=1;AO=28;CIGAR=1X;DP=28;DPB=28;DPRA=0;EPP=3.32051;EPPR=0;GTI=0;LEN=1;MEANALT=1;MQM=59.2857;MQMR=0;NS=1;NUMALT=1;ODDS=203.455;PAIRED=1;PAIREDR=0;PAO=0;PQA=0;PQR=0;PRO=0;QA=1021;QR=0;RO=0;RPP=10.7656;RPPR=0;RUN=1;SAF=10;SAP=7.97367;SAR=18;SRF=0;SRP=0;SRR=0;TYPE=snp;technology.ILLUMINA=1	GT:DP:RO:QR:AO:QA:GL	1:28:0:0:28:1021:-10,0
gi|126640115|ref|NC_009085.1|	6843	.	G	A	729681	.	AB=0;ABP=0;AC=1;AF=1;AN=1;AO=23;CIGAR=1X;DP=23;DPB=23;DPRA=0;EPP=5.3706;EPPR=0;GTI=0;LEN=1;MEANALT=1;MQM=59.1304;MQMR=0;NS=1;NUMALT=1;ODDS=168.015;PAIRED=1;PAIREDR=0;PAO=0;PQA=0;PQR=0;PRO=0;QA=848;QR=0;RO=0;RPP=7.63648;RPPR=0;RUN=1;SAF=8;SAP=7.63648;SAR=15;SRF=0;SRP=0;SRR=0;TYPE=snp;technology.ILLUMINA=1	GT:DP:RO:QR:AO:QA:GL	1:23:0:0:23:848:-10,0
gi|126640115|ref|NC_009085.1|	6850	.	C	T	514511	.	AB=0;ABP=0;AC=1;AF=1;AN=1;AO=16;CIGAR=1X;DP=16;DPB=16;DPRA=0;EPP=3.0103;EPPR=0;GTI=0;LEN=1;MEANALT=1;MQM=58.75;MQMR=0;NS=1;NUMALT=1;ODDS=118.47;PAIRED=1;PAIREDR=0;PAO=0;PQA=0;PQR=0;PRO=0;QA=605;QR=0;RO=0;RPP=11.6962;RPPR=0;RUN=1;SAF=6;SAP=5.18177;SAR=10;SRF=0;SRP=0;SRR=0;TYPE=snp;technology.ILLUMINA=1	GT:DP:RO:QR:AO:QA:GL	1:16:0:0:16:605:-10,0
gi|126640115|ref|NC_009085.1|	6868	.	TA	CT	507298	.	AB=0;ABP=0;AC=1;AF=1;AN=1;AO=16;CIGAR=2X;DP=16;DPB=16;DPRA=0;EPP=3.55317;EPPR=0;GTI=0;LEN=2;MEANALT=1;MQM=60;MQMR=0;NS=1;NUMALT=1;ODDS=116.81;PAIRED=1;PAIREDR=0;PAO=0;PQA=0;PQR=0;PRO=0;QA=587;QR=0;RO=0;RPP=3.55317;RPPR=0;RUN=1;SAF=6;SAP=5.18177;SAR=10;SRF=0;SRP=0;SRR=0;TYPE=mnp;technology.ILLUMINA=1	GT:DP:RO:QR:AO:QA:GL	1:16:0:0:16:587:-10,0
gi|126640115|ref|NC_009085.1|	6878	.	CTCT	TTCA	644517	.	AB=0;ABP=0;AC=1;AF=1;AN=1;AO=21;CIGAR=1X2M1X;DP=21;DPB=21;DPRA=0;EPP=3.1137;EPPR=0;GTI=0;LEN=4;MEANALT=1;MQM=60;MQMR=0;NS=1;NUMALT=1;ODDS=148.406;PAIRED=1;PAIREDR=0;PAO=0;PQA=0;PQR=0;PRO=0;QA=742;QR=0;RO=0;RPP=3.94093;RPPR=0;RUN=1;SAF=8;SAP=5.59539;SAR=13;SRF=0;SRP=0;SRR=0;TYPE=complex;technology.ILLUMINA=1	GT:DP:RO:QR:AO:QA:GL	1:21:0:0:21:742:-10,0
gi|126640115|ref|NC_009085.1|	6935	.	G	A	1571.81	.	AB=0;ABP=0;AC=1;AF=1;AN=1;AO=49;CIGAR=1X;DP=49;DPB=49;DPRA=0;EPP=6.59988;EPPR=0;GTI=0;LEN=1;MEANALT=1;MQM=60;MQMR=0;NS=1;NUMALT=1;ODDS=361.924;PAIRED=1;PAIREDR=0;PAO=0;PQA=0;PQR=0;PRO=0;QA=1812;QR=0;RO=0;RPP=30.7077;RPPR=0;RUN=1;SAF=27;SAP=4.11819;SAR=22;SRF=0;SRP=0;SRR=0;TYPE=snp;technology.ILLUMINA=1	GT:DP:RO:QR:AO:QA:GL	1:49:0:0:49:1812:-10,0
gi|126640115|ref|NC_009085.1|	6941	.	A	G	1686.95	.	AB=0;ABP=0;AC=1;AF=1;AN=1;AO=52;CIGAR=1X;DP=52;DPB=52;DPRA=0;EPP=9.02361;EPPR=0;GTI=0;LEN=1;MEANALT=1;MQM=60;MQMR=0;NS=1;NUMALT=1;ODDS=388.435;PAIRED=1;PAIREDR=0;PAO=0;PQA=0;PQR=0;PRO=0;QA=1925;QR=0;RO=0;RPP=13.7006;RPPR=0;RUN=1;SAF=30;SAP=5.68288;SAR=22;SRF=0;SRP=0;SRR=0;TYPE=snp;technology.ILLUMINA=1	GT:DP:RO:QR:AO:QA:GL	1:52:0:0:52:1925:-10,0
gi|126640115|ref|NC_009085.1|	6950	.	T	C	1762.5	.	AB=0;ABP=0;AC=1;AF=1;AN=1;AO=54;CIGAR=1X;DP=54;DPB=54;DPRA=0;EPP=7.03155;EPPR=0;GTI=0;LEN=1;MEANALT=1;MQM=60;MQMR=0;NS=1;NUMALT=1;ODDS=405.829;PAIRED=1;PAIREDR=0;PAO=0;PQA=0;PQR=0;PRO=0;QA=1998;QR=0;RO=0;RPP=5.5839;RPPR=0;RUN=1;SAF=31;SAP=5.5839;SAR=23;SRF=0;SRP=0;SRR=0;TYPE=snp;technology.ILLUMINA=1	GT:DP:RO:QR:AO:QA:GL	1:54:0:0:54:1998:-10,0
gi|126640115|ref|NC_009085.1|	7190	.	G	A	3095.31	.	AB=0;ABP=0;AC=1;AF=1;AN=1;AO=95;CIGAR=1X;DP=95;DPB=95;DPRA=0;EPP=17.2963;EPPR=0;GTI=0;LEN=1;MEANALT=1;MQM=60;MQMR=0;NS=1;NUMALT=1;ODDS=712.722;PAIRED=1;PAIREDR=0;PAO=0;PQA=0;PQR=0;PRO=0;QA=3491;QR=0;RO=0;RPP=3.03316;RPPR=0;RUN=1;SAF=44;SAP=4.13032;SAR=51;SRF=0;SRP=0;SRR=0;TYPE=snp;technology.ILLUMINA=1	GT:DP:RO:QR:AO:QA:GL	1:95:0:0:95:3491:-10,0
gi|126640115|ref|NC_009085.1|	7207	.	C	T	2842.73	.	AB=0;ABP=0;AC=1;AF=1;AN=1;AO=85;CIGAR=1X;DP=85;DPB=85;DPRA=0;EPP=24.4951;EPPR=0;GTI=0;LEN=1;MEANALT=1;MQM=60;MQMR=0;NS=1;NUMALT=1;ODDS=654.564;PAIRED=1;PAIREDR=0;PAO=0;PQA=0;PQR=0;PRO=0;QA=3218;QR=0;RO=0;RPP=3.24022;RPPR=0;RUN=1;SAF=39;SAP=4.26209;SAR=46;SRF=0;SRP=0;SRR=0;TYPE=snp;technology.ILLUMINA=1	GT:DP:RO:QR:AO:QA:GL	1:85:0:0:85:3218:-10,0
gi|126640115|ref|NC_009085.1|	7220	.	A	G	2917.31	.	AB=0;ABP=0;AC=1;AF=1;AN=1;AO=90;CIGAR=1X;DP=90;DPB=90;DPRA=0;EPP=12.6613;EPPR=0;GTI=0;LEN=1;MEANALT=1;MQM=60;MQMR=0;NS=1;NUMALT=1;ODDS=671.737;PAIRED=1;PAIREDR=0;PAO=0;PQA=0;PQR=0;PRO=0;QA=3292;QR=0;RO=0;RPP=7.73928;RPPR=0;RUN=1;SAF=43;SAP=3.39634;SAR=47;SRF=0;SRP=0;SRR=0;TYPE=snp;technology.ILLUMINA=1	GT:DP:RO:QR:AO:QA:GL	1:90:0:0:90:3292:-10,0
gi|126640115|ref|NC_009085.1|	7235	.	G	A	2976.35	.	AB=0;ABP=0;AC=1;AF=1;AN=1;AO=90;CIGAR=1X;DP=90;DPB=90;DPRA=0;EPP=9.18693;EPPR=0;GTI=0;LEN=1;MEANALT=1;MQM=60;MQMR=0;NS=1;NUMALT=1;ODDS=685.329;PAIRED=1;PAIREDR=0;PAO=0;PQA=0;PQR=0;PRO=0;QA=3349;QR=0;RO=0;RPP=3.87889;RPPR=0;RUN=1;SAF=45;SAP=3.0103;SAR=45;SRF=0;SRP=0;SRR=0;TYPE=snp;technology.ILLUMINA=1	GT:DP:RO:QR:AO:QA:GL	1:90:0:0:90:3349:-10,0
gi|126640115|ref|NC_009085.1|	7301	.	A	G	2480.64	.	AB=0;ABP=0;AC=1;AF=1;AN=1;AO=76;CIGAR=1X;DP=76;DPB=76;DPRA=0;EPP=5.8675;EPPR=0;GTI=0;LEN=1;MEANALT=1;MQM=60;MQMR=0;NS=1;NUMALT=1;ODDS=571.187;PAIRED=1;PAIREDR=0;PAO=0;PQA=0;PQR=0;PRO=0;QA=2797;QR=0;RO=0;RPP=4.83891;RPPR=0;RUN=1;SAF=43;SAP=5.8675;SAR=33;SRF=0;SRP=0;SRR=0;TYPE=snp;technology.ILLUMINA=1	GT:DP:RO:QR:AO:QA:GL	1:76:0:0:76:2797:-10,0
gi|126640115|ref|NC_009085.1|	7316	.	C	A	2426.82	.	AB=0;ABP=0;AC=1;AF=1;AN=1;AO=74;CIGAR=1X;DP=74;DPB=74;DPRA=0;EPP=7.23587;EPPR=0;GTI=0;LEN=1;MEANALT=1;MQM=60;MQMR=0;NS=1;NUMALT=1;ODDS=558.795;PAIRED=1;PAIREDR=0;PAO=0;PQA=0;PQR=0;PRO=0;QA=2746;QR=0;RO=0;RPP=12.5178;RPPR=0;RUN=1;SAF=41;SAP=4.88833;SAR=33;SRF=0;SRP=0;SRR=0;TYPE=snp;technology.ILLUMINA=1	GT:DP:RO:QR:AO:QA:GL	1:74:0:0:74:2746:-10,0
gi|126640115|ref|NC_009085.1|	7466	.	A	G	1940.7	.	AB=0;ABP=0;AC=1;AF=1;AN=1;AO=58;CIGAR=1X;DP=58;DPB=58;DPRA=0;EPP=3.60933;EPPR=0;GTI=0;LEN=1;MEANALT=1;MQM=60;MQMR=0;NS=1;NUMALT=1;ODDS=446.863;PAIRED=1;PAIREDR=0;PAO=0;PQA=0;PQR=0;PRO=0;QA=2188;QR=0;RO=0;RPP=3.16006;RPPR=0;RUN=1;SAF=27;SAP=3.60933;SAR=31;SRF=0;SRP=0;SRR=0;TYPE=snp;technology.ILLUMINA=1	GT:DP:RO:QR:AO:QA:GL	1:58:0:0:58:2188:-10,0
gi|126640115|ref|NC_009085.1|	7785	.	T	C	3135.63	.	AB=0;ABP=0;AC=1;AF=1;AN=1;AO=94;CIGAR=1X;DP=94;DPB=94;DPRA=0;EPP=3.1027;EPPR=0;GTI=0;LEN=1;MEANALT=1;MQM=60;MQMR=0;NS=1;NUMALT=1;ODDS=722.006;PAIRED=0.989362;PAIREDR=0;PAO=0;PQA=0;PQR=0;PRO=0;QA=3554;QR=0;RO=0;RPP=16.3163;RPPR=0;RUN=1;SAF=61;SAP=21.1213;SAR=33;SRF=0;SRP=0;SRR=0;TYPE=snp;technology.ILLUMINA=1	GT:DP:RO:QR:AO:QA:GL	1:94:0:0:94:3554:-10,0
gi|126640115|ref|NC_009085.1|	7800	.	T	G	2793.62	.	AB=0;ABP=0;AC=1;AF=1;AN=1;AO=86;CIGAR=1X;DP=86;DPB=86;DPRA=0;EPP=3.1113;EPPR=0;GTI=0;LEN=1;MEANALT=1;MQM=60;MQMR=0;NS=1;NUMALT=1;ODDS=643.255;PAIRED=0.988372;PAIREDR=0;PAO=0;PQA=0;PQR=0;PRO=0;QA=3182;QR=0;RO=0;RPP=22.806;RPPR=0;RUN=1;SAF=57;SAP=22.806;SAR=29;SRF=0;SRP=0;SRR=0;TYPE=snp;technology.ILLUMINA=1	GT:DP:RO:QR:AO:QA:GL	1:86:0:0:86:3182:-10,0
gi|126640115|ref|NC_009085.1|	7823	.	A	G	2780.17	.	AB=0;ABP=0;AC=1;AF=1;AN=1;AO=85;CIGAR=1X;DP=85;DPB=85;DPRA=0;EPP=3.03585;EPPR=0;GTI=0;LEN=1;MEANALT=1;MQM=60;MQMR=0;NS=1;NUMALT=1;ODDS=640.157;PAIRED=1;PAIREDR=0;PAO=0;PQA=0;PQR=0;PRO=0;QA=3147;QR=0;RO=0;RPP=3.24022;RPPR=0;RUN=1;SAF=57;SAP=24.4951;SAR=28;SRF=0;SRP=0;SRR=0;TYPE=snp;technology.ILLUMINA=1	GT:DP:RO:QR:AO:QA:GL	1:85:0:0:85:3147:-10,0
gi|126640115|ref|NC_009085.1|	7829	.	G	T	2837.11	.	AB=0;ABP=0;AC=1;AF=1;AN=1;AO=88;CIGAR=1X;DP=88;DPB=88;DPRA=0;EPP=3.40511;EPPR=0;GTI=0;LEN=1;MEANALT=1;MQM=60;MQMR=0;NS=1;NUMALT=1;ODDS=653.268;PAIRED=1;PAIREDR=0;PAO=0;PQA=0;PQR=0;PRO=0;QA=3208;QR=0;RO=0;RPP=5.47788;RPPR=0;RUN=1;SAF=57;SAP=19.6912;SAR=31;SRF=0;SRP=0;SRR=0;TYPE=snp;technology.ILLUMINA=1	GT:DP:RO:QR:AO:QA:GL	1:88:0:0:88:3208:-10,0
gi|126640115|ref|NC_009085.1|	7853	.	G	C	2386.64	.	AB=0;ABP=0;AC=1;AF=1;AN=1;AO=72;CIGAR=1X;DP=72;DPB=72;DPRA=0;EPP=3.49285;EPPR=0;GTI=0;LEN=1;MEANALT=1;MQM=60;MQMR=0;NS=1;NUMALT=1;ODDS=549.544;PAIRED=1;PAIREDR=0;PAO=0;PQA=0;PQR=0;PRO=0;QA=2714;QR=0;RO=0;RPP=8.92153;RPPR=0;RUN=1;SAF=49;SAP=23.398;SAR=23;SRF=0;SRP=0;SRR=0;TYPE=snp;technology.ILLUMINA=1	GT:DP:RO:QR:AO:QA:GL	1:72:0:0:72:2714:-10,0
gi|126640115|ref|NC_009085.1|	7866	.	C	T	2544.45	.	AB=0;ABP=0;AC=1;AF=1;AN=1;AO=78;CIGAR=1X;DP=78;DPB=78;DPRA=0;EPP=8.46682;EPPR=0;GTI=0;LEN=1;MEANALT=1;MQM=60;MQMR=0;NS=1;NUMALT=1;ODDS=585.882;PAIRED=1;PAIREDR=0;PAO=0;PQA=0;PQR=0;PRO=0;QA=2879;QR=0;RO=0;RPP=5.79424;RPPR=0;RUN=1;SAF=48;SAP=12.0303;SAR=30;SRF=0;SRP=0;SRR=0;TYPE=snp;technology.ILLUMINA=1	GT:DP:RO:QR:AO:QA:GL	1:78:0:0:78:2879:-10,0
gi|126640115|ref|NC_009085.1|	7887	.	T	C	2574.84	.	AB=0;ABP=0;AC=1;AF=1;AN=1;AO=77;CIGAR=1X;DP=77;DPB=77;DPRA=0;EPP=6.42261;EPPR=0;GTI=0;LEN=1;MEANALT=1;MQM=60;MQMR=0;NS=1;NUMALT=1;ODDS=592.879;PAIRED=1;PAIREDR=0;PAO=0;PQA=0;PQR=0;PRO=0;QA=2906;QR=0;RO=0;RPP=4.39215;RPPR=0;RUN=1;SAF=46;SAP=9.35551;SAR=31;SRF=0;SRP=0;SRR=0;TYPE=snp;technology.ILLUMINA=1	GT:DP:RO:QR:AO:QA:GL	1:77:0:0:77:2906:-10,0
gi|126640115|ref|NC_009085.1|	8205	.	T	A	5904.29	.	AB=0;ABP=0;AC=1;AF=1;AN=1;AO=179;CIGAR=1X;DP=179;DPB=179;DPRA=0;EPP=21.4617;EPPR=0;GTI=0;LEN=1;MEANALT=1;MQM=60;MQMR=0;NS=1;NUMALT=1;ODDS=1359.51;PAIRED=0.994413;PAIREDR=0;PAO=0;PQA=0;PQR=0;PRO=0;QA=6623;QR=0;RO=0;RPP=3.11948;RPPR=0;RUN=1;SAF=86;SAP=3.60473;SAR=93;SRF=0;SRP=0;SRR=0;TYPE=snp;technology.ILLUMINA=1	GT:DP:RO:QR:AO:QA:GL	1:179:0:0:179:6623:-10,0
gi|126640115|ref|NC_009085.1|	8871	.	T	A	4627.23	.	AB=0;ABP=0;AC=1;AF=1;AN=1;AO=138;CIGAR=1X;DP=138;DPB=138;DPRA=0;EPP=4.01736;EPPR=0;GTI=0;LEN=1;MEANALT=1;MQM=60;MQMR=0;NS=1;NUMALT=1;ODDS=1065.46;PAIRED=0.992754;PAIREDR=0;PAO=0;PQA=0;PQR=0;PRO=0;QA=5210;QR=0;RO=0;RPP=28.1868;RPPR=0;RUN=1;SAF=72;SAP=3.57677;SAR=66;SRF=0;SRP=0;SRR=0;TYPE=snp;technology.ILLUMINA=1	GT:DP:RO:QR:AO:QA:GL	1:138:0:0:138:5210:-10,0
gi|126640115|ref|NC_009085.1|	9243	.	A	G	3547.91	.	AB=0;ABP=0;AC=1;AF=1;AN=1;AO=109;CIGAR=1X;DP=109;DPB=109;DPRA=0;EPP=3.03022;EPPR=0;GTI=0;LEN=1;MEANALT=1;MQM=60;MQMR=0;NS=1;NUMALT=1;ODDS=816.935;PAIRED=1;PAIREDR=0;PAO=0;PQA=0;PQR=0;PRO=0;QA=3982;QR=0;RO=0;RPP=6.37708;RPPR=0;RUN=1;SAF=53;SAP=3.1896;SAR=56;SRF=0;SRP=0;SRR=0;TYPE=snp;technology.ILLUMINA=1	GT:DP:RO:QR:AO:QA:GL	1:109:0:0:109:3982:-10,0
gi|126640115|ref|NC_009085.1|	9414	.	T	C	5225.43	.	AB=0;ABP=0;AC=1;AF=1;AN=1;AO=158;CIGAR=1X;DP=158;DPB=158;DPRA=0;EPP=3.2302;EPPR=0;GTI=0;LEN=1;MEANALT=1;MQM=59.9304;MQMR=0;NS=1;NUMALT=1;ODDS=1203.2;PAIRED=1;PAIREDR=0;PAO=0;PQA=0;PQR=0;PRO=0;QA=5847;QR=0;RO=0;RPP=3.0103;RPPR=0;RUN=1;SAF=76;SAP=3.50507;SAR=82;SRF=0;SRP=0;SRR=0;TYPE=snp;technology.ILLUMINA=1	GT:DP:RO:QR:AO:QA:GL	1:158:0:0:158:5847:-10,0
gi|126640115|ref|NC_009085.1|	9674	.	A	G	4422.6	.	AB=0;ABP=0;AC=1;AF=1;AN=1;AO=133;CIGAR=1X;DP=133;DPB=133;DPRA=0;EPP=11.6472;EPPR=0;GTI=0;LEN=1;MEANALT=1;MQM=60;MQMR=0;NS=1;NUMALT=1;ODDS=1018.34;PAIRED=1;PAIREDR=0;PAO=0;PQA=0;PQR=0;PRO=0;QA=4975;QR=0;RO=0;RPP=14.9126;RPPR=0;RUN=1;SAF=66;SAP=3.02663;SAR=67;SRF=0;SRP=0;SRR=0;TYPE=snp;technology.ILLUMINA=1	GT:DP:RO:QR:AO:QA:GL	1:133:0:0:133:4975:-10,0
gi|126640115|ref|NC_009085.1|	9777	.	C	A	3156.79	.	AB=0;ABP=0;AC=1;AF=1;AN=1;AO=95;CIGAR=1X;DP=95;DPB=95;DPRA=0;EPP=9.61615;EPPR=0;GTI=0;LEN=1;MEANALT=1;MQM=60;MQMR=0;NS=1;NUMALT=1;ODDS=726.878;PAIRED=1;PAIREDR=0;PAO=0;PQA=0;PQR=0;PRO=0;QA=3560;QR=0;RO=0;RPP=11.2619;RPPR=0;RUN=1;SAF=51;SAP=4.13032;SAR=44;SRF=0;SRP=0;SRR=0;TYPE=snp;technology.ILLUMINA=1	GT:DP:RO:QR:AO:QA:GL	1:95:0:0:95:3560:-10,0
gi|126640115|ref|NC_009085.1|	9807	.	G	A	3157.94	.	AB=0;ABP=0;AC=1;AF=1;AN=1;AO=94;CIGAR=1X;DP=94;DPB=94;DPRA=0;EPP=21.1213;EPPR=0;GTI=0;LEN=1;MEANALT=1;MQM=60;MQMR=0;NS=1;NUMALT=1;ODDS=727.141;PAIRED=1;PAIREDR=0;PAO=0;PQA=0;PQR=0;PRO=0;QA=3568;QR=0;RO=0;RPP=4.48875;RPPR=0;RUN=1;SAF=42;SAP=5.32038;SAR=52;SRF=0;SRP=0;SRR=0;TYPE=snp;technology.ILLUMINA=1	GT:DP:RO:QR:AO:QA:GL	1:94:0:0:94:3568:-10,0
gi|126640115|ref|NC_009085.1|	9893	.	G	A	3037.45	.	AB=0;ABP=0;AC=1;AF=1;AN=1;AO=92;CIGAR=1X;DP=92;DPB=92;DPRA=0;EPP=14.4341;EPPR=0;GTI=0;LEN=1;MEANALT=1;MQM=60;MQMR=0;NS=1;NUMALT=1;ODDS=699.398;PAIRED=1;PAIREDR=0;PAO=0;PQA=0;PQR=0;PRO=0;QA=3423;QR=0;RO=0;RPP=3.0103;RPPR=0;RUN=1;SAF=43;SAP=3.86001;SAR=49;SRF=0;SRP=0;SRR=0;TYPE=snp;technology.ILLUMINA=1	GT:DP:RO:QR:AO:QA:GL	1:92:0:0:92:3423:-10,0
gi|126640115|ref|NC_009085.1|	9908	.	A	G	3141.16	.	AB=0;ABP=0;AC=1;AF=1;AN=1;AO=95;CIGAR=1X;DP=95;DPB=95;DPRA=0;EPP=8.15326;EPPR=0;GTI=0;LEN=1;MEANALT=1;MQM=60;MQMR=0;NS=1;NUMALT=1;ODDS=723.279;PAIRED=1;PAIREDR=0;PAO=0;PQA=0;PQR=0;PRO=0;QA=3544;QR=0;RO=0;RPP=15.102;RPPR=0;RUN=1;SAF=48;SAP=3.03316;SAR=47;SRF=0;SRP=0;SRR=0;TYPE=snp;technology.ILLUMINA=1	GT:DP:RO:QR:AO:QA:GL	1:95:0:0:95:3544:-10,0
gi|126640115|ref|NC_009085.1|	10034	.	C	T	4014.49	.	AB=0;ABP=0;AC=1;AF=1;AN=1;AO=122;CIGAR=1X;DP=122;DPB=122;DPRA=0;EPP=13.2625;EPPR=0;GTI=0;LEN=1;MEANALT=1;MQM=59.9344;MQMR=0;NS=1;NUMALT=1;ODDS=924.371;PAIRED=1;PAIREDR=0;PAO=0;PQA=0;PQR=0;PRO=0;QA=4518;QR=0;RO=0;RPP=10.1299;RPPR=0;RUN=1;SAF=58;SAP=3.65106;SAR=64;SRF=0;SRP=0;SRR=0;TYPE=snp;technology.ILLUMINA=1	GT:DP:RO:QR:AO:QA:GL	1:122:0:0:122:4518:-10,0
gi|126640115|ref|NC_009085.1|	10062	.	A	G	3714.81	.	AB=0;ABP=0;AC=1;AF=1;AN=1;AO=112;CIGAR=1X;DP=112;DPB=112;DPRA=0;EPP=7.97367;EPPR=0;GTI=0;LEN=1;MEANALT=1;MQM=60;MQMR=0;NS=1;NUMALT=1;ODDS=855.366;PAIRED=1;PAIREDR=0;PAO=0;PQA=0;PQR=0;PRO=0;QA=4199;QR=0;RO=0;RPP=28.1373;RPPR=0;RUN=1;SAF=60;SAP=4.25114;SAR=52;SRF=0;SRP=0;SRR=0;TYPE=snp;technology.ILLUMINA=1	GT:DP:RO:QR:AO:QA:GL	1:112:0:0:112:4199:-10,0
gi|126640115|ref|NC_009085.1|	10206	.	T	C	4866.64	.	AB=0;ABP=0;AC=1;AF=1;AN=1;AO=149;CIGAR=1X;DP=149;DPB=149;DPRA=0;EPP=3.14146;EPPR=0;GTI=0;LEN=1;MEANALT=1;MQM=60;MQMR=0;NS=1;NUMALT=1;ODDS=1120.58;PAIRED=0.993289;PAIREDR=0;PAO=0;PQA=0;PQR=0;PRO=0;QA=5456;QR=0;RO=0;RPP=3.72441;RPPR=0;RUN=1;SAF=63;SAP=10.7198;SAR=86;SRF=0;SRP=0;SRR=0;TYPE=snp;technology.ILLUMINA=1	GT:DP:RO:QR:AO:QA:GL	1:149:0:0:149:5456:-10,0
gi|126640115|ref|NC_009085.1|	10212	.	G	A	4984.8	.	AB=0;ABP=0;AC=1;AF=1;AN=1;AO=150;CIGAR=1X;DP=150;DPB=150;DPRA=0;EPP=3.24192;EPPR=0;GTI=0;LEN=1;MEANALT=1;MQM=60;MQMR=0;NS=1;NUMALT=1;ODDS=1147.79;PAIRED=0.993333;PAIREDR=0;PAO=0;PQA=0;PQR=0;PRO=0;QA=5600;QR=0;RO=0;RPP=3.53145;RPPR=0;RUN=1;SAF=57;SAP=21.7718;SAR=93;SRF=0;SRP=0;SRR=0;TYPE=snp;technology.ILLUMINA=1	GT:DP:RO:QR:AO:QA:GL	1:150:0:0:150:5600:-10,0
gi|126640115|ref|NC_009085.1|	10413	.	A	G	3203.15	.	AB=0;ABP=0;AC=1;AF=1;AN=1;AO=97;CIGAR=1X;DP=97;DPB=97;DPRA=0;EPP=3.21178;EPPR=0;GTI=0;LEN=1;MEANALT=1;MQM=60;MQMR=0;NS=1;NUMALT=1;ODDS=737.552;PAIRED=1;PAIREDR=0;PAO=0;PQA=0;PQR=0;PRO=0;QA=3596;QR=0;RO=0;RPP=4.10723;RPPR=0;RUN=1;SAF=51;SAP=3.56996;SAR=46;SRF=0;SRP=0;SRR=0;TYPE=snp;technology.ILLUMINA=1	GT:DP:RO:QR:AO:QA:GL	1:97:0:0:97:3596:-10,0
gi|126640115|ref|NC_009085.1|	10830	.	C	G	2570.79	.	AB=0;ABP=0;AC=1;AF=1;AN=1;AO=79;CIGAR=1X;DP=79;DPB=79;DPRA=0;EPP=3.25768;EPPR=0;GTI=0;LEN=1;MEANALT=1;MQM=60;MQMR=0;NS=1;NUMALT=1;ODDS=591.946;PAIRED=1;PAIREDR=0;PAO=0;PQA=0;PQR=0;PRO=0;QA=2894;QR=0;RO=0;RPP=3.69747;RPPR=0;RUN=1;SAF=34;SAP=6.33623;SAR=45;SRF=0;SRP=0;SRR=0;TYPE=snp;technology.ILLUMINA=1	GT:DP:RO:QR:AO:QA:GL	1:79:0:0:79:2894:-10,0
gi|126640115|ref|NC_009085.1|	10860	.	G	T	2188.49	.	AB=0;ABP=0;AC=1;AF=1;AN=1;AO=67;CIGAR=1X;DP=67;DPB=67;DPRA=0;EPP=4.59839;EPPR=0;GTI=0;LEN=1;MEANALT=1;MQM=60;MQMR=0;NS=1;NUMALT=1;ODDS=503.919;PAIRED=1;PAIREDR=0;PAO=0;PQA=0;PQR=0;PRO=0;QA=2478;QR=0;RO=0;RPP=12.3768;RPPR=0;RUN=1;SAF=29;SAP=5.63551;SAR=38;SRF=0;SRP=0;SRR=0;TYPE=snp;technology.ILLUMINA=1	GT:DP:RO:QR:AO:QA:GL	1:67:0:0:67:2478:-10,0
gi|126640115|ref|NC_009085.1|	10894	.	C	A	1640.05	.	AB=0;ABP=0;AC=1;AF=1;AN=1;AO=51;CIGAR=1X;DP=51;DPB=51;DPRA=0;EPP=5.09662;EPPR=0;GTI=0;LEN=1;MEANALT=1;MQM=60;MQMR=0;NS=1;NUMALT=1;ODDS=377.636;PAIRED=1;PAIREDR=0;PAO=0;PQA=0;PQR=0;PRO=0;QA=1871;QR=0;RO=0;RPP=15.3153;RPPR=0;RUN=1;SAF=21;SAP=6.45911;SAR=30;SRF=0;SRP=0;SRR=0;TYPE=snp;technology.ILLUMINA=1	GT:DP:RO:QR:AO:QA:GL	1:51:0:0:51:1871:-10,0
gi|126640115|ref|NC_009085.1|	10941	.	TAAAAAAT	TAAAAAT	530259	.	AB=0;ABP=0;AC=1;AF=1;AN=1;AO=17;CIGAR=1M1D6M;DP=17;DPB=15.875;DPRA=0;EPP=9.26925;EPPR=0;GTI=0;LEN=1;MEANALT=1;MQM=60;MQMR=0;NS=1;NUMALT=1;ODDS=122.097;PAIRED=1;PAIREDR=0;PAO=1;PQA=31;PQR=31;PRO=1;QA=643;QR=0;RO=0;RPP=24.5973;RPPR=0;RUN=1;SAF=10;SAP=4.1599;SAR=7;SRF=0;SRP=0;SRR=0;TYPE=del;technology.ILLUMINA=1	GT:DP:RO:QR:AO:QA:GL	1:17:0:0:17:643:-10,0
gi|126640115|ref|NC_009085.1|	11415	.	T	C	4498.12	.	AB=0;ABP=0;AC=1;AF=1;AN=1;AO=136;CIGAR=1X;DP=136;DPB=136;DPRA=0;EPP=5.30951;EPPR=0;GTI=0;LEN=1;MEANALT=1;MQM=60;MQMR=0;NS=1;NUMALT=1;ODDS=1035.73;PAIRED=1;PAIREDR=0;PAO=0;PQA=0;PQR=0;PRO=0;QA=5057;QR=0;RO=0;RPP=19.3602;RPPR=0;RUN=1;SAF=68;SAP=3.0103;SAR=68;SRF=0;SRP=0;SRR=0;TYPE=snp;technology.ILLUMINA=1	GT:DP:RO:QR:AO:QA:GL	1:136:0:0:136:5057:-10,0
gi|126640115|ref|NC_009085.1|	11427	.	C	T	4180.59	.	AB=0;ABP=0;AC=1;AF=1;AN=1;AO=131;CIGAR=1X;DP=131;DPB=131;DPRA=0;EPP=4.35297;EPPR=0;GTI=0;LEN=1;MEANALT=1;MQM=60;MQMR=0;NS=1;NUMALT=1;ODDS=962.617;PAIRED=1;PAIREDR=0;PAO=0;PQA=0;PQR=0;PRO=0;QA=4767;QR=0;RO=0;RPP=73.0444;RPPR=0;RUN=1;SAF=60;SAP=5.01601;SAR=71;SRF=0;SRP=0;SRR=0;TYPE=snp;technology.ILLUMINA=1	GT:DP:RO:QR:AO:QA:GL	1:131:0:0:131:4767:-10,0
gi|126640115|ref|NC_009085.1|	11568	.	T	C	3725	.	AB=0;ABP=0;AC=1;AF=1;AN=1;AO=113;CIGAR=1X;DP=113;DPB=113;DPRA=0;EPP=6.2579;EPPR=0;GTI=0;LEN=1;MEANALT=1;MQM=60;MQMR=0;NS=1;NUMALT=1;ODDS=857.714;PAIRED=1;PAIREDR=0;PAO=0;PQA=0;PQR=0;PRO=0;QA=4212;QR=0;RO=0;RPP=29.3178;RPPR=0;RUN=1;SAF=63;SAP=6.2579;SAR=50;SRF=0;SRP=0;SRR=0;TYPE=snp;technology.ILLUMINA=1	GT:DP:RO:QR:AO:QA:GL	1:113:0:0:113:4212:-10,0
gi|126640115|ref|NC_009085.1|	11790	.	T	C	3737.24	.	AB=0;ABP=0;AC=1;AF=1;AN=1;AO=113;CIGAR=1X;DP=113;DPB=113;DPRA=0;EPP=7.33403;EPPR=0;GTI=0;LEN=1;MEANALT=1;MQM=60;MQMR=0;NS=1;NUMALT=1;ODDS=860.532;PAIRED=1;PAIREDR=0;PAO=0;PQA=0;PQR=0;PRO=0;QA=4208;QR=0;RO=0;RPP=15.0207;RPPR=0;RUN=1;SAF=53;SAP=3.95191;SAR=60;SRF=0;SRP=0;SRR=0;TYPE=snp;technology.ILLUMINA=1	GT:DP:RO:QR:AO:QA:GL	1:113:0:0:113:4208:-10,0
gi|126640115|ref|NC_009085.1|	11817	.	A	G	3806.7	.	AB=0;ABP=0;AC=1;AF=1;AN=1;AO=116;CIGAR=1X;DP=116;DPB=116;DPRA=0;EPP=3.08518;EPPR=0;GTI=0;LEN=1;MEANALT=1;MQM=60;MQMR=0;NS=1;NUMALT=1;ODDS=876.525;PAIRED=1;PAIREDR=0;PAO=0;PQA=0;PQR=0;PRO=0;QA=4279;QR=0;RO=0;RPP=13.7928;RPPR=0;RUN=1;SAF=61;SAP=3.68421;SAR=55;SRF=0;SRP=0;SRR=0;TYPE=snp;technology.ILLUMINA=1	GT:DP:RO:QR:AO:QA:GL	1:116:0:0:116:4279:-10,0
gi|126640115|ref|NC_009085.1|	11832	.	G	A	3582.56	.	AB=0;ABP=0;AC=1;AF=1;AN=1;AO=107;CIGAR=1X;DP=107;DPB=107;DPRA=0;EPP=7.57648;EPPR=0;GTI=0;LEN=1;MEANALT=1;MQM=59.9813;MQMR=0;NS=1;NUMALT=1;ODDS=824.914;PAIRED=1;PAIREDR=0;PAO=0;PQA=0;PQR=0;PRO=0;QA=4030;QR=0;RO=0;RPP=4.65412;RPPR=0;RUN=1;SAF=62;SAP=8.8753;SAR=45;SRF=0;SRP=0;SRR=0;TYPE=snp;technology.ILLUMINA=1	GT:DP:RO:QR:AO:QA:GL	1:107:0:0:107:4030:-10,0
gi|126640115|ref|NC_009085.1|	11847	.	G	A	3525.73	.	AB=0;ABP=0;AC=1;AF=1;AN=1;AO=107;CIGAR=1X;DP=107;DPB=107;DPRA=0;EPP=6.44001;EPPR=0;GTI=0;LEN=1;MEANALT=1;MQM=59.9813;MQMR=0;NS=1;NUMALT=1;ODDS=811.83;PAIRED=1;PAIREDR=0;PAO=0;PQA=0;PQR=0;PRO=0;QA=3979;QR=0;RO=0;RPP=13.7459;RPPR=0;RUN=1;SAF=64;SAP=11.96;SAR=43;SRF=0;SRP=0;SRR=0;TYPE=snp;technology.ILLUMINA=1	GT:DP:RO:QR:AO:QA:GL	1:107:0:0:107:3979:-10,0
gi|126640115|ref|NC_009085.1|	11901	.	G	A	3829.78	.	AB=0;ABP=0;AC=1;AF=1;AN=1;AO=115;CIGAR=1X;DP=115;DPB=115;DPRA=0;EPP=11.3374;EPPR=0;GTI=0;LEN=1;MEANALT=1;MQM=60;MQMR=0;NS=1;NUMALT=1;ODDS=881.84;PAIRED=0.991304;PAIREDR=0;PAO=0;PQA=0;PQR=0;PRO=0;QA=4306;QR=0;RO=0;RPP=7.25883;RPPR=0;RUN=1;SAF=58;SAP=3.02918;SAR=57;SRF=0;SRP=0;SRR=0;TYPE=snp;technology.ILLUMINA=1	GT:DP:RO:QR:AO:QA:GL	1:115:0:0:115:4306:-10,0
gi|126640115|ref|NC_009085.1|	12187	.	TAGA	AAAG	2159.92	.	AB=0;ABP=0;AC=1;AF=1;AN=1;AO=67;CIGAR=1X1M2X;DP=67;DPB=67;DPRA=0;EPP=10.3026;EPPR=0;GTI=0;LEN=4;MEANALT=1;MQM=60;MQMR=0;NS=1;NUMALT=1;ODDS=497.34;PAIRED=1;PAIREDR=0;PAO=0;PQA=0;PQR=0;PRO=0;QA=2440;QR=0;RO=0;RPP=3.30199;RPPR=0;RUN=1;SAF=32;SAP=3.30199;SAR=35;SRF=0;SRP=0;SRR=0;TYPE=complex;technology.ILLUMINA=1	GT:DP:RO:QR:AO:QA:GL	1:67:0:0:67:2440:-10,0
gi|126640115|ref|NC_009085.1|	12314	.	G	A	2286.94	.	AB=0;ABP=0;AC=1;AF=1;AN=1;AO=70;CIGAR=1X;DP=70;DPB=70;DPRA=0;EPP=3.0103;EPPR=0;GTI=0;LEN=1;MEANALT=1;MQM=60;MQMR=0;NS=1;NUMALT=1;ODDS=526.587;PAIRED=1;PAIREDR=0;PAO=0;PQA=0;PQR=0;PRO=0;QA=2594;QR=0;RO=0;RPP=20.8784;RPPR=0;RUN=1;SAF=38;SAP=4.12706;SAR=32;SRF=0;SRP=0;SRR=0;TYPE=snp;technology.ILLUMINA=1	GT:DP:RO:QR:AO:QA:GL	1:70:0:0:70:2594:-10,0
gi|126640115|ref|NC_009085.1|	12324	.	C	T	2112.87	.	AB=0;ABP=0;AC=1;AF=1;AN=1;AO=65;CIGAR=1X;DP=65;DPB=65;DPRA=0;EPP=5.71629;EPPR=0;GTI=0;LEN=1;MEANALT=1;MQM=60;MQMR=0;NS=1;NUMALT=1;ODDS=486.506;PAIRED=1;PAIREDR=0;PAO=0;PQA=0;PQR=0;PRO=0;QA=2385;QR=0;RO=0;RPP=3.31097;RPPR=0;RUN=1;SAF=37;SAP=5.71629;SAR=28;SRF=0;SRP=0;SRR=0;TYPE=snp;technology.ILLUMINA=1	GT:DP:RO:QR:AO:QA:GL	1:65:0:0:65:2385:-10,0
gi|126640115|ref|NC_009085.1|	12348	.	T	C	1963.48	.	AB=0;ABP=0;AC=1;AF=1;AN=1;AO=60;CIGAR=1X;DP=60;DPB=60;DPRA=0;EPP=5.32654;EPPR=0;GTI=0;LEN=1;MEANALT=1;MQM=60;MQMR=0;NS=1;NUMALT=1;ODDS=452.108;PAIRED=1;PAIREDR=0;PAO=0;PQA=0;PQR=0;PRO=0;QA=2220;QR=0;RO=0;RPP=6.62942;RPPR=0;RUN=1;SAF=33;SAP=4.31318;SAR=27;SRF=0;SRP=0;SRR=0;TYPE=snp;technology.ILLUMINA=1	GT:DP:RO:QR:AO:QA:GL	1:60:0:0:60:2220:-10,0
gi|126640115|ref|NC_009085.1|	12361	.	T	G	1943.96	.	AB=0;ABP=0;AC=1;AF=1;AN=1;AO=60;CIGAR=1X;DP=61;DPB=61;DPRA=0;EPP=6.62942;EPPR=0;GTI=0;LEN=1;MEANALT=2;MQM=60;MQMR=0;NS=1;NUMALT=1;ODDS=447.613;PAIRED=1;PAIREDR=0;PAO=0;PQA=0;PQR=0;PRO=0;QA=2212;QR=0;RO=0;RPP=17.4868;RPPR=0;RUN=1;SAF=33;SAP=4.31318;SAR=27;SRF=0;SRP=0;SRR=0;TYPE=snp;technology.ILLUMINA=1	GT:DP:RO:QR:AO:QA:GL	1:61:0:0:60:2212:-10,0
gi|126640115|ref|NC_009085.1|	12367	.	C	A	2048.76	.	AB=0;ABP=0;AC=1;AF=1;AN=1;AO=62;CIGAR=1X;DP=62;DPB=62;DPRA=0;EPP=5.25182;EPPR=0;GTI=0;LEN=1;MEANALT=1;MQM=60;MQMR=0;NS=1;NUMALT=1;ODDS=471.744;PAIRED=1;PAIREDR=0;PAO=0;PQA=0;PQR=0;PRO=0;QA=2321;QR=0;RO=0;RPP=11.9764;RPPR=0;RUN=1;SAF=34;SAP=4.27115;SAR=28;SRF=0;SRP=0;SRR=0;TYPE=snp;technology.ILLUMINA=1	GT:DP:RO:QR:AO:QA:GL	1:62:0:0:62:2321:-10,0
gi|126640115|ref|NC_009085.1|	12375	.	AAAT	CAAG	1866.52	.	AB=0;ABP=0;AC=1;AF=1;AN=1;AO=60;CIGAR=1X2M1X;DP=60;DPB=60;DPRA=0;EPP=3.58936;EPPR=0;GTI=0;LEN=4;MEANALT=1;MQM=60;MQMR=0;NS=1;NUMALT=1;ODDS=429.782;PAIRED=1;PAIREDR=0;PAO=0;PQA=0;PQR=0;PRO=0;QA=2129;QR=0;RO=0;RPP=23.8564;RPPR=0;RUN=1;SAF=32;SAP=3.58936;SAR=28;SRF=0;SRP=0;SRR=0;TYPE=complex;technology.ILLUMINA=1	GT:DP:RO:QR:AO:QA:GL	1:60:0:0:60:2129:-10,0
gi|126640115|ref|NC_009085.1|	12732	.	C	T	4782.77	.	AB=0;ABP=0;AC=1;AF=1;AN=1;AO=149;CIGAR=1X;DP=149;DPB=149;DPRA=0;EPP=13.6345;EPPR=0;GTI=0;LEN=1;MEANALT=1;MQM=60;MQMR=0;NS=1;NUMALT=1;ODDS=1101.27;PAIRED=1;PAIREDR=0;PAO=0;PQA=0;PQR=0;PRO=0;QA=5383;QR=0;RO=0;RPP=15.2667;RPPR=0;RUN=1;SAF=83;SAP=7.22208;SAR=66;SRF=0;SRP=0;SRR=0;TYPE=snp;technology.ILLUMINA=1	GT:DP:RO:QR:AO:QA:GL	1:149:0:0:149:5383:-10,0
gi|126640115|ref|NC_009085.1|	12777	.	C	T	4425.15	.	AB=0;ABP=0;AC=1;AF=1;AN=1;AO=137;CIGAR=1X;DP=137;DPB=137;DPRA=0;EPP=3.02615;EPPR=0;GTI=0;LEN=1;MEANALT=1;MQM=60;MQMR=0;NS=1;NUMALT=1;ODDS=1018.93;PAIRED=1;PAIREDR=0;PAO=0;PQA=0;PQR=0;PRO=0;QA=4987;QR=0;RO=0;RPP=29.6544;RPPR=0;RUN=1;SAF=63;SAP=4.92817;SAR=74;SRF=0;SRP=0;SRR=0;TYPE=snp;technology.ILLUMINA=1	GT:DP:RO:QR:AO:QA:GL	1:137:0:0:137:4987:-10,0
gi|126640115|ref|NC_009085.1|	12936	.	G	A	5315.12	.	AB=0;ABP=0;AC=1;AF=1;AN=1;AO=159;CIGAR=1X;DP=159;DPB=159;DPRA=0;EPP=3.13321;EPPR=0;GTI=0;LEN=1;MEANALT=1;MQM=60;MQMR=0;NS=1;NUMALT=1;ODDS=1223.85;PAIRED=1;PAIREDR=0;PAO=0;PQA=0;PQR=0;PRO=0;QA=5991;QR=0;RO=0;RPP=35.8009;RPPR=0;RUN=1;SAF=91;SAP=10.2349;SAR=68;SRF=0;SRP=0;SRR=0;TYPE=snp;technology.ILLUMINA=1	GT:DP:RO:QR:AO:QA:GL	1:159:0:0:159:5991:-10,0
gi|126640115|ref|NC_009085.1|	12945	.	C	G	5080.71	.	AB=0;ABP=0;AC=1;AF=1;AN=1;AO=154;CIGAR=1X;DP=154;DPB=154;DPRA=0;EPP=3.51792;EPPR=0;GTI=0;LEN=1;MEANALT=1;MQM=60;MQMR=0;NS=1;NUMALT=1;ODDS=1169.88;PAIRED=1;PAIREDR=0;PAO=0;PQA=0;PQR=0;PRO=0;QA=5712;QR=0;RO=0;RPP=21.2845;RPPR=0;RUN=1;SAF=87;SAP=8.65049;SAR=67;SRF=0;SRP=0;SRR=0;TYPE=snp;technology.ILLUMINA=1	GT:DP:RO:QR:AO:QA:GL	1:154:0:0:154:5712:-10,0
gi|126640115|ref|NC_009085.1|	12990	.	T	C	5204.39	.	AB=0;ABP=0;AC=1;AF=1;AN=1;AO=154;CIGAR=1X;DP=155;DPB=155;DPRA=0;EPP=3.51792;EPPR=0;GTI=0;LEN=1;MEANALT=2;MQM=60;MQMR=0;NS=1;NUMALT=1;ODDS=1198.36;PAIRED=1;PAIREDR=0;PAO=0;PQA=0;PQR=0;PRO=0;QA=5828;QR=0;RO=0;RPP=5.77399;RPPR=0;RUN=1;SAF=82;SAP=4.42035;SAR=72;SRF=0;SRP=0;SRR=0;TYPE=snp;technology.ILLUMINA=1	GT:DP:RO:QR:AO:QA:GL	1:155:0:0:154:5828:-10,0
gi|126640115|ref|NC_009085.1|	13011	.	G	T	4978.08	.	AB=0;ABP=0;AC=1;AF=1;AN=1;AO=151;CIGAR=1X;DP=151;DPB=151;DPRA=0;EPP=9.35215;EPPR=0;GTI=0;LEN=1;MEANALT=1;MQM=60;MQMR=0;NS=1;NUMALT=1;ODDS=1146.24;PAIRED=1;PAIREDR=0;PAO=0;PQA=0;PQR=0;PRO=0;QA=5620;QR=0;RO=0;RPP=40.4143;RPPR=0;RUN=1;SAF=74;SAP=3.13973;SAR=77;SRF=0;SRP=0;SRR=0;TYPE=snp;technology.ILLUMINA=1	GT:DP:RO:QR:AO:QA:GL	1:151:0:0:151:5620:-10,0
gi|126640115|ref|NC_009085.1|	13095	.	T	G	4191.53	.	AB=0;ABP=0;AC=1;AF=1;AN=1;AO=126;CIGAR=1X;DP=126;DPB=126;DPRA=0;EPP=4.11327;EPPR=0;GTI=0;LEN=1;MEANALT=1;MQM=60;MQMR=0;NS=1;NUMALT=1;ODDS=965.136;PAIRED=1;PAIREDR=0;PAO=0;PQA=0;PQR=0;PRO=0;QA=4698;QR=0;RO=0;RPP=4.11327;RPPR=0;RUN=1;SAF=60;SAP=3.63072;SAR=66;SRF=0;SRP=0;SRR=0;TYPE=snp;technology.ILLUMINA=1	GT:DP:RO:QR:AO:QA:GL	1:126:0:0:126:4698:-10,0
gi|126640115|ref|NC_009085.1|	13110	.	GTTA	ATTG	4264.08	.	AB=0;ABP=0;AC=1;AF=1;AN=1;AO=125;CIGAR=1X2M1X;DP=125;DPB=128;DPRA=0;EPP=6.91895;EPPR=0;GTI=0;LEN=4;MEANALT=1;MQM=60;MQMR=0;NS=1;NUMALT=1;ODDS=981.841;PAIRED=1;PAIREDR=0;PAO=8;PQA=260;PQR=0;PRO=0;QA=4553;QR=0;RO=0;RPP=32.2123;RPPR=0;RUN=1;SAF=60;SAP=3.44459;SAR=65;SRF=0;SRP=0;SRR=0;TYPE=complex;technology.ILLUMINA=1	GT:DP:RO:QR:AO:QA:GL	1:125:0:0:125:4553:-10,0
gi|126640115|ref|NC_009085.1|	13170	.	T	C	3093.3	.	AB=0;ABP=0;AC=1;AF=1;AN=1;AO=94;CIGAR=1X;DP=95;DPB=95;DPRA=0;EPP=3.1027;EPPR=0;GTI=0;LEN=1;MEANALT=2;MQM=60;MQMR=0;NS=1;NUMALT=1;ODDS=712.258;PAIRED=1;PAIREDR=0;PAO=0;PQA=0;PQR=0;PRO=0;QA=3472;QR=0;RO=0;RPP=3.37991;RPPR=0;RUN=1;SAF=47;SAP=3.0103;SAR=47;SRF=0;SRP=0;SRR=0;TYPE=snp;technology.ILLUMINA=1	GT:DP:RO:QR:AO:QA:GL	1:95:0:0:94:3472:-10,0
gi|126640115|ref|NC_009085.1|	13338	.	T	C	3785.3	.	AB=0;ABP=0;AC=1;AF=1;AN=1;AO=116;CIGAR=1X;DP=116;DPB=116;DPRA=0;EPP=3.30981;EPPR=0;GTI=0;LEN=1;MEANALT=1;MQM=60;MQMR=0;NS=1;NUMALT=1;ODDS=871.598;PAIRED=1;PAIREDR=0;PAO=0;PQA=0;PQR=0;PRO=0;QA=4256;QR=0;RO=0;RPP=13.7928;RPPR=0;RUN=1;SAF=54;SAP=4.20835;SAR=62;SRF=0;SRP=0;SRR=0;TYPE=snp;technology.ILLUMINA=1	GT:DP:RO:QR:AO:QA:GL	1:116:0:0:116:4256:-10,0
gi|126640115|ref|NC_009085.1|	13383	.	GGTG	TGTT	2923.85	.	AB=0;ABP=0;AC=1;AF=1;AN=1;AO=87;CIGAR=1X2M1X;DP=89;DPB=98.5;DPRA=0;EPP=6.03039;EPPR=0;GTI=0;LEN=4;MEANALT=2;MQM=60;MQMR=0;NS=1;NUMALT=1;ODDS=673.241;PAIRED=1;PAIREDR=0;PAO=11;PQA=346;PQR=57;PRO=2;QA=3001;QR=0;RO=0;RPP=6.03039;RPPR=0;RUN=1;SAF=46;SAP=3.63429;SAR=41;SRF=0;SRP=0;SRR=0;TYPE=complex;technology.ILLUMINA=1	GT:DP:RO:QR:AO:QA:GL	1:89:0:0:87:3001:-10,0
gi|126640115|ref|NC_009085.1|	13398	.	C	G	3514.72	.	AB=0;ABP=0;AC=1;AF=1;AN=1;AO=106;CIGAR=1X;DP=106;DPB=106;DPRA=0;EPP=4.32138;EPPR=0;GTI=0;LEN=1;MEANALT=1;MQM=60;MQMR=0;NS=1;NUMALT=1;ODDS=809.295;PAIRED=1;PAIREDR=0;PAO=0;PQA=0;PQR=0;PRO=0;QA=3969;QR=0;RO=0;RPP=26.6916;RPPR=0;RUN=1;SAF=53;SAP=3.0103;SAR=53;SRF=0;SRP=0;SRR=0;TYPE=snp;technology.ILLUMINA=1	GT:DP:RO:QR:AO:QA:GL	1:106:0:0:106:3969:-10,0
gi|126640115|ref|NC_009085.1|	13410	.	AC	GT	3541.44	.	AB=0;ABP=0;AC=1;AF=1;AN=1;AO=108;CIGAR=2X;DP=108;DPB=108.5;DPRA=0;EPP=3.0103;EPPR=0;GTI=0;LEN=2;MEANALT=1;MQM=59.9444;MQMR=0;NS=1;NUMALT=1;ODDS=815.446;PAIRED=1;PAIREDR=0;PAO=1;PQA=39;PQR=0;PRO=0;QA=3974;QR=0;RO=0;RPP=35.1803;RPPR=0;RUN=1;SAF=46;SAP=8.15749;SAR=62;SRF=0;SRP=0;SRR=0;TYPE=mnp;technology.ILLUMINA=1	GT:DP:RO:QR:AO:QA:GL	1:108:0:0:108:3974:-10,0
gi|126640115|ref|NC_009085.1|	13962	.	A	G	1408.96	.	AB=0;ABP=0;AC=1;AF=1;AN=1;AO=46;CIGAR=1X;DP=46;DPB=46;DPRA=0;EPP=7.73089;EPPR=0;GTI=0;LEN=1;MEANALT=1;MQM=60;MQMR=0;NS=1;NUMALT=1;ODDS=324.425;PAIRED=1;PAIREDR=0;PAO=0;PQA=0;PQR=0;PRO=0;QA=1670;QR=0;RO=0;RPP=57.5803;RPPR=0;RUN=1;SAF=18;SAP=7.73089;SAR=28;SRF=0;SRP=0;SRR=0;TYPE=snp;technology.ILLUMINA=1	GT:DP:RO:QR:AO:QA:GL	1:46:0:0:46:1670:-10,0
gi|126640115|ref|NC_009085.1|	13969	.	CTA	CA	419832	.	AB=0;ABP=0;AC=1;AF=1;AN=1;AO=14;CIGAR=1M1D1M;DP=14;DPB=21;DPRA=0;EPP=5.49198;EPPR=0;GTI=0;LEN=1;MEANALT=1;MQM=60;MQMR=0;NS=1;NUMALT=1;ODDS=96.6699;PAIRED=1;PAIREDR=0;PAO=17.5;PQA=648;PQR=648;PRO=17.5;QA=511;QR=0;RO=0;RPP=18.5208;RPPR=0;RUN=1;SAF=5;SAP=5.49198;SAR=9;SRF=0;SRP=0;SRR=0;TYPE=del;technology.ILLUMINA=1	GT:DP:RO:QR:AO:QA:GL	1:14:0:0:14:511:-10,0
gi|126640115|ref|NC_009085.1|	13973	.	GATG	TATAG	416.95	.	AB=0;ABP=0;AC=1;AF=1;AN=1;AO=14;CIGAR=1X2M1I1M;DP=14;DPB=17.5;DPRA=0;EPP=5.49198;EPPR=0;GTI=0;LEN=5;MEANALT=1;MQM=60;MQMR=0;NS=1;NUMALT=1;ODDS=96.0063;PAIRED=1;PAIREDR=0;PAO=0;PQA=0;PQR=0;PRO=0;QA=505;QR=0;RO=0;RPP=18.5208;RPPR=0;RUN=1;SAF=5;SAP=5.49198;SAR=9;SRF=0;SRP=0;SRR=0;TYPE=complex;technology.ILLUMINA=1	GT:DP:RO:QR:AO:QA:GL	1:14:0:0:14:505:-10,0
gi|126640115|ref|NC_009085.1|	13982	.	TT	TCT	515203	.	AB=0;ABP=0;AC=1;AF=1;AN=1;AO=17;CIGAR=1M1I1M;DP=17;DPB=26;DPRA=0;EPP=4.1599;EPPR=0;GTI=0;LEN=1;MEANALT=1;MQM=60;MQMR=0;NS=1;NUMALT=1;ODDS=118.63;PAIRED=1;PAIREDR=0;PAO=0.5;PQA=0;PQR=0;PRO=0.5;QA=615;QR=0;RO=0;RPP=18.4661;RPPR=0;RUN=1;SAF=6;SAP=6.20364;SAR=11;SRF=0;SRP=0;SRR=0;TYPE=ins;technology.ILLUMINA=1	GT:DP:RO:QR:AO:QA:GL	1:17:0:0:17:615:-10,0
gi|126640115|ref|NC_009085.1|	13989	.	C	T	1028.3	.	AB=0;ABP=0;AC=1;AF=1;AN=1;AO=32;CIGAR=1X;DP=32;DPB=32;DPRA=0;EPP=5.45321;EPPR=0;GTI=0;LEN=1;MEANALT=1;MQM=60;MQMR=0;NS=1;NUMALT=1;ODDS=236.774;PAIRED=1;PAIREDR=0;PAO=0;PQA=0;PQR=0;PRO=0;QA=1172;QR=0;RO=0;RPP=4.09604;RPPR=0;RUN=1;SAF=15;SAP=3.28173;SAR=17;SRF=0;SRP=0;SRR=0;TYPE=snp;technology.ILLUMINA=1	GT:DP:RO:QR:AO:QA:GL	1:32:0:0:32:1172:-10,0
gi|126640115|ref|NC_009085.1|	13998	.	C	T	1377.29	.	AB=0;ABP=0;AC=1;AF=1;AN=1;AO=43;CIGAR=1X;DP=43;DPB=43;DPRA=0;EPP=7.10075;EPPR=0;GTI=0;LEN=1;MEANALT=1;MQM=60;MQMR=0;NS=1;NUMALT=1;ODDS=317.132;PAIRED=1;PAIREDR=0;PAO=0;PQA=0;PQR=0;PRO=0;QA=1575;QR=0;RO=0;RPP=14.3727;RPPR=0;RUN=1;SAF=22;SAP=3.0608;SAR=21;SRF=0;SRP=0;SRR=0;TYPE=snp;technology.ILLUMINA=1	GT:DP:RO:QR:AO:QA:GL	1:43:0:0:43:1575:-10,0
gi|126640115|ref|NC_009085.1|	14029	.	C	T	1693.51	.	AB=0;ABP=0;AC=1;AF=1;AN=1;AO=53;CIGAR=1X;DP=53;DPB=53;DPRA=0;EPP=5.01789;EPPR=0;GTI=0;LEN=1;MEANALT=1;MQM=60;MQMR=0;NS=1;NUMALT=1;ODDS=389.946;PAIRED=1;PAIREDR=0;PAO=0;PQA=0;PQR=0;PRO=0;QA=1955;QR=0;RO=0;RPP=37.4671;RPPR=0;RUN=1;SAF=30;SAP=5.01789;SAR=23;SRF=0;SRP=0;SRR=0;TYPE=snp;technology.ILLUMINA=1	GT:DP:RO:QR:AO:QA:GL	1:53:0:0:53:1955:-10,0
gi|126640115|ref|NC_009085.1|	14325	.	AAATTTTCTTGCTA	GAACTTACGTCCTG	1303.14	.	AB=0;ABP=0;AC=1;AF=1;AN=1;AO=37;CIGAR=1X2M1X2M1X1M1X1M1X2M1X;DP=37;DPB=37.4286;DPRA=0;EPP=4.47751;EPPR=0;GTI=0;LEN=14;MEANALT=1;MQM=60;MQMR=0;NS=1;NUMALT=1;ODDS=300.06;PAIRED=1;PAIREDR=0;PAO=6;PQA=171;PQR=0;PRO=0;QA=1324;QR=0;RO=0;RPP=12.9286;RPPR=0;RUN=1;SAF=24;SAP=10.1116;SAR=13;SRF=0;SRP=0;SRR=0;TYPE=complex;technology.ILLUMINA=1	GT:DP:RO:QR:AO:QA:GL	1:37:0:0:37:1324:-10,0
gi|126640115|ref|NC_009085.1|	14345	.	G	A	2285.38	.	AB=0;ABP=0;AC=1;AF=1;AN=1;AO=70;CIGAR=1X;DP=70;DPB=70;DPRA=0;EPP=3.0103;EPPR=0;GTI=0;LEN=1;MEANALT=1;MQM=60;MQMR=0;NS=1;NUMALT=1;ODDS=526.227;PAIRED=1;PAIREDR=0;PAO=0;PQA=0;PQR=0;PRO=0;QA=2614;QR=0;RO=0;RPP=34.7758;RPPR=0;RUN=1;SAF=42;SAP=9.09042;SAR=28;SRF=0;SRP=0;SRR=0;TYPE=snp;technology.ILLUMINA=1	GT:DP:RO:QR:AO:QA:GL	1:70:0:0:70:2614:-10,0
gi|126640115|ref|NC_009085.1|	14703	.	T	C	5434.57	.	AB=0;ABP=0;AC=1;AF=1;AN=1;AO=165;CIGAR=1X;DP=165;DPB=165;DPRA=0;EPP=3.33931;EPPR=0;GTI=0;LEN=1;MEANALT=1;MQM=60;MQMR=0;NS=1;NUMALT=1;ODDS=1251.36;PAIRED=1;PAIREDR=0;PAO=0;PQA=0;PQR=0;PRO=0;QA=6117;QR=0;RO=0;RPP=32.0817;RPPR=0;RUN=1;SAF=73;SAP=7.76122;SAR=92;SRF=0;SRP=0;SRR=0;TYPE=snp;technology.ILLUMINA=1	GT:DP:RO:QR:AO:QA:GL	1:165:0:0:165:6117:-10,0
gi|126640115|ref|NC_009085.1|	14792	.	T	C	5105.78	.	AB=0;ABP=0;AC=1;AF=1;AN=1;AO=153;CIGAR=1X;DP=153;DPB=153;DPRA=0;EPP=13.3567;EPPR=0;GTI=0;LEN=1;MEANALT=1;MQM=60;MQMR=0;NS=1;NUMALT=1;ODDS=1175.65;PAIRED=1;PAIREDR=0;PAO=0;PQA=0;PQR=0;PRO=0;QA=5726;QR=0;RO=0;RPP=3.70574;RPPR=0;RUN=1;SAF=80;SAP=3.70574;SAR=73;SRF=0;SRP=0;SRR=0;TYPE=snp;technology.ILLUMINA=1	GT:DP:RO:QR:AO:QA:GL	1:153:0:0:153:5726:-10,0
gi|126640115|ref|NC_009085.1|	14798	.	C	T	5021.47	.	AB=0;ABP=0;AC=1;AF=1;AN=1;AO=153;CIGAR=1X;DP=153;DPB=153;DPRA=0;EPP=16.6494;EPPR=0;GTI=0;LEN=1;MEANALT=1;MQM=60;MQMR=0;NS=1;NUMALT=1;ODDS=1156.24;PAIRED=1;PAIREDR=0;PAO=0;PQA=0;PQR=0;PRO=0;QA=5635;QR=0;RO=0;RPP=3.13803;RPPR=0;RUN=1;SAF=80;SAP=3.70574;SAR=73;SRF=0;SRP=0;SRR=0;TYPE=snp;technology.ILLUMINA=1	GT:DP:RO:QR:AO:QA:GL	1:153:0:0:153:5635:-10,0
gi|126640115|ref|NC_009085.1|	14811	.	TGTG	AGTA	5183.73	.	AB=0;ABP=0;AC=1;AF=1;AN=1;AO=157;CIGAR=1X2M1X;DP=157;DPB=163;DPRA=0;EPP=14.6422;EPPR=0;GTI=0;LEN=4;MEANALT=1;MQM=60;MQMR=0;NS=1;NUMALT=1;ODDS=1193.6;PAIRED=1;PAIREDR=0;PAO=9;PQA=315;PQR=0;PRO=0;QA=5498;QR=0;RO=0;RPP=3.13478;RPPR=0;RUN=1;SAF=82;SAP=3.68802;SAR=75;SRF=0;SRP=0;SRR=0;TYPE=complex;technology.ILLUMINA=1	GT:DP:RO:QR:AO:QA:GL	1:157:0:0:157:5498:-10,0
gi|126640115|ref|NC_009085.1|	14829	.	T	G	4797.63	.	AB=0;ABP=0;AC=1;AF=1;AN=1;AO=150;CIGAR=1X;DP=150;DPB=150;DPRA=0;EPP=10.0169;EPPR=0;GTI=0;LEN=1;MEANALT=1;MQM=60;MQMR=0;NS=1;NUMALT=1;ODDS=1104.7;PAIRED=1;PAIREDR=0;PAO=0;PQA=0;PQR=0;PRO=0;QA=5396;QR=0;RO=0;RPP=17.8342;RPPR=0;RUN=1;SAF=81;SAP=5.09491;SAR=69;SRF=0;SRP=0;SRR=0;TYPE=snp;technology.ILLUMINA=1	GT:DP:RO:QR:AO:QA:GL	1:150:0:0:150:5396:-10,0
gi|126640115|ref|NC_009085.1|	14837	.	G	A	4873.26	.	AB=0;ABP=0;AC=1;AF=1;AN=1;AO=146;CIGAR=1X;DP=146;DPB=146;DPRA=0;EPP=4.49761;EPPR=0;GTI=0;LEN=1;MEANALT=1;MQM=60;MQMR=0;NS=1;NUMALT=1;ODDS=1122.11;PAIRED=1;PAIREDR=0;PAO=0;PQA=0;PQR=0;PRO=0;QA=5493;QR=0;RO=0;RPP=29.2464;RPPR=0;RUN=1;SAF=84;SAP=10.2089;SAR=62;SRF=0;SRP=0;SRR=0;TYPE=snp;technology.ILLUMINA=1	GT:DP:RO:QR:AO:QA:GL	1:146:0:0:146:5493:-10,0
gi|126640115|ref|NC_009085.1|	14851	.	G	T	4751.22	.	AB=0;ABP=0;AC=1;AF=1;AN=1;AO=143;CIGAR=1X;DP=143;DPB=143;DPRA=0;EPP=4.8477;EPPR=0;GTI=0;LEN=1;MEANALT=1;MQM=60;MQMR=0;NS=1;NUMALT=1;ODDS=1094.01;PAIRED=1;PAIREDR=0;PAO=0;PQA=0;PQR=0;PRO=0;QA=5343;QR=0;RO=0;RPP=14.0803;RPPR=0;RUN=1;SAF=84;SAP=12.501;SAR=59;SRF=0;SRP=0;SRR=0;TYPE=snp;technology.ILLUMINA=1	GT:DP:RO:QR:AO:QA:GL	1:143:0:0:143:5343:-10,0
gi|126640115|ref|NC_009085.1|	14945	.	AGTCT	GGTCC	3581.6	.	AB=0;ABP=0;AC=1;AF=1;AN=1;AO=107;CIGAR=1X3M1X;DP=108;DPB=114.8;DPRA=0;EPP=3.19295;EPPR=0;GTI=0;LEN=5;MEANALT=2;MQM=60;MQMR=0;NS=1;NUMALT=1;ODDS=824.695;PAIRED=1;PAIREDR=0;PAO=10;PQA=338;PQR=0;PRO=0;QA=3706;QR=0;RO=0;RPP=27.8706;RPPR=0;RUN=1;SAF=56;SAP=3.51765;SAR=51;SRF=0;SRP=0;SRR=0;TYPE=complex;technology.ILLUMINA=1	GT:DP:RO:QR:AO:QA:GL	1:108:0:0:107:3706:-10,0
gi|126640115|ref|NC_009085.1|	14960	.	T	A	3812.8	.	AB=0;ABP=0;AC=1;AF=1;AN=1;AO=114;CIGAR=1X;DP=114;DPB=114;DPRA=0;EPP=3.69603;EPPR=0;GTI=0;LEN=1;MEANALT=1;MQM=60;MQMR=0;NS=1;NUMALT=1;ODDS=877.93;PAIRED=1;PAIREDR=0;PAO=0;PQA=0;PQR=0;PRO=0;QA=4280;QR=0;RO=0;RPP=6.74371;RPPR=0;RUN=1;SAF=52;SAP=4.9151;SAR=62;SRF=0;SRP=0;SRR=0;TYPE=snp;technology.ILLUMINA=1	GT:DP:RO:QR:AO:QA:GL	1:114:0:0:114:4280:-10,0
gi|126640115|ref|NC_009085.1|	15010	.	G	A	3172.33	.	AB=0;ABP=0;AC=1;AF=1;AN=1;AO=94;CIGAR=1X;DP=94;DPB=94;DPRA=0;EPP=3.1027;EPPR=0;GTI=0;LEN=1;MEANALT=1;MQM=60;MQMR=0;NS=1;NUMALT=1;ODDS=730.456;PAIRED=1;PAIREDR=0;PAO=0;PQA=0;PQR=0;PRO=0;QA=3565;QR=0;RO=0;RPP=4.48875;RPPR=0;RUN=1;SAF=41;SAP=6.33681;SAR=53;SRF=0;SRP=0;SRR=0;TYPE=snp;technology.ILLUMINA=1	GT:DP:RO:QR:AO:QA:GL	1:94:0:0:94:3565:-10,0
gi|126640115|ref|NC_009085.1|	15130	.	T	C	5436.04	.	AB=0;ABP=0;AC=1;AF=1;AN=1;AO=166;CIGAR=1X;DP=166;DPB=166;DPRA=0;EPP=9.34158;EPPR=0;GTI=0;LEN=1;MEANALT=1;MQM=60;MQMR=0;NS=1;NUMALT=1;ODDS=1251.69;PAIRED=1;PAIREDR=0;PAO=0;PQA=0;PQR=0;PRO=0;QA=6127;QR=0;RO=0;RPP=35.7132;RPPR=0;RUN=1;SAF=90;SAP=5.57421;SAR=76;SRF=0;SRP=0;SRR=0;TYPE=snp;technology.ILLUMINA=1	GT:DP:RO:QR:AO:QA:GL	1:166:0:0:166:6127:-10,0
gi|126640115|ref|NC_009085.1|	15174	.	A	G	6056.79	.	AB=0;ABP=0;AC=1;AF=1;AN=1;AO=181;CIGAR=1X;DP=181;DPB=181;DPRA=0;EPP=9.35676;EPPR=0;GTI=0;LEN=1;MEANALT=1;MQM=60;MQMR=0;NS=1;NUMALT=1;ODDS=1394.63;PAIRED=1;PAIREDR=0;PAO=0;PQA=0;PQR=0;PRO=0;QA=6794;QR=0;RO=0;RPP=9.35676;RPPR=0;RUN=1;SAF=103;SAP=10.5085;SAR=78;SRF=0;SRP=0;SRR=0;TYPE=snp;technology.ILLUMINA=1	GT:DP:RO:QR:AO:QA:GL	1:181:0:0:181:6794:-10,0
gi|126640115|ref|NC_009085.1|	15316	.	A	G	6179.94	.	AB=0;ABP=0;AC=1;AF=1;AN=1;AO=184;CIGAR=1X;DP=184;DPB=184;DPRA=0;EPP=6.83398;EPPR=0;GTI=0;LEN=1;MEANALT=1;MQM=60;MQMR=0;NS=1;NUMALT=1;ODDS=1422.98;PAIRED=0.994565;PAIREDR=0;PAO=0;PQA=0;PQR=0;PRO=0;QA=6922;QR=0;RO=0;RPP=3.19912;RPPR=0;RUN=1;SAF=105;SAP=10.9881;SAR=79;SRF=0;SRP=0;SRR=0;TYPE=snp;technology.ILLUMINA=1	GT:DP:RO:QR:AO:QA:GL	1:184:0:0:184:6922:-10,0
gi|126640115|ref|NC_009085.1|	15442	.	AGAG	CGAA	5178.29	.	AB=0;ABP=0;AC=1;AF=1;AN=1;AO=161;CIGAR=1X2M1X;DP=161;DPB=162.5;DPRA=0;EPP=8.95825;EPPR=0;GTI=0;LEN=4;MEANALT=1;MQM=59.9814;MQMR=0;NS=1;NUMALT=1;ODDS=1192.35;PAIRED=0.993789;PAIREDR=0;PAO=3;PQA=92;PQR=0;PRO=0;QA=5733;QR=0;RO=0;RPP=21.4746;RPPR=0;RUN=1;SAF=72;SAP=6.90816;SAR=89;SRF=0;SRP=0;SRR=0;TYPE=complex;technology.ILLUMINA=1	GT:DP:RO:QR:AO:QA:GL	1:161:0:0:161:5733:-10,0
gi|126640115|ref|NC_009085.1|	15460	.	A	G	6099.94	.	AB=0;ABP=0;AC=1;AF=1;AN=1;AO=185;CIGAR=1X;DP=186;DPB=186;DPRA=0;EPP=22.7414;EPPR=0;GTI=0;LEN=1;MEANALT=2;MQM=59.9405;MQMR=0;NS=1;NUMALT=1;ODDS=1404.56;PAIRED=0.994595;PAIREDR=0;PAO=0;PQA=0;PQR=0;PRO=0;QA=6848;QR=0;RO=0;RPP=4.43056;RPPR=0;RUN=1;SAF=83;SAP=7.24761;SAR=102;SRF=0;SRP=0;SRR=0;TYPE=snp;technology.ILLUMINA=1	GT:DP:RO:QR:AO:QA:GL	1:186:0:0:185:6848:-10,0
gi|126640115|ref|NC_009085.1|	15466	.	T	C	5695.22	.	AB=0;ABP=0;AC=1;AF=1;AN=1;AO=173;CIGAR=1X;DP=173;DPB=173;DPRA=0;EPP=9.65024;EPPR=0;GTI=0;LEN=1;MEANALT=1;MQM=59.9711;MQMR=0;NS=1;NUMALT=1;ODDS=1311.37;PAIRED=1;PAIREDR=0;PAO=0;PQA=0;PQR=0;PRO=0;QA=6381;QR=0;RO=0;RPP=3.62534;RPPR=0;RUN=1;SAF=78;SAP=6.63779;SAR=95;SRF=0;SRP=0;SRR=0;TYPE=snp;technology.ILLUMINA=1	GT:DP:RO:QR:AO:QA:GL	1:173:0:0:173:6381:-10,0
gi|126640115|ref|NC_009085.1|	15472	.	ATCG	GTCA	5058.47	.	AB=0;ABP=0;AC=1;AF=1;AN=1;AO=163;CIGAR=1X2M1X;DP=164;DPB=164.5;DPRA=0;EPP=15.8127;EPPR=0;GTI=0;LEN=4;MEANALT=2;MQM=59.9141;MQMR=0;NS=1;NUMALT=1;ODDS=1164.75;PAIRED=1;PAIREDR=0;PAO=2;PQA=50;PQR=0;PRO=0;QA=5630;QR=0;RO=0;RPP=4.62225;RPPR=0;RUN=1;SAF=74;SAP=6.00773;SAR=89;SRF=0;SRP=0;SRR=0;TYPE=complex;technology.ILLUMINA=1	GT:DP:RO:QR:AO:QA:GL	1:164:0:0:163:5630:-10,0
gi|126640115|ref|NC_009085.1|	15535	.	G	C	5373.85	.	AB=0;ABP=0;AC=1;AF=1;AN=1;AO=162;CIGAR=1X;DP=162;DPB=162;DPRA=0;EPP=5.63751;EPPR=0;GTI=0;LEN=1;MEANALT=1;MQM=60;MQMR=0;NS=1;NUMALT=1;ODDS=1237.37;PAIRED=1;PAIREDR=0;PAO=0;PQA=0;PQR=0;PRO=0;QA=6028;QR=0;RO=0;RPP=3.49285;RPPR=0;RUN=1;SAF=96;SAP=15.074;SAR=66;SRF=0;SRP=0;SRR=0;TYPE=snp;technology.ILLUMINA=1	GT:DP:RO:QR:AO:QA:GL	1:162:0:0:162:6028:-10,0
gi|126640115|ref|NC_009085.1|	15646	.	G	A	4769.58	.	AB=0;ABP=0;AC=1;AF=1;AN=1;AO=145;CIGAR=1X;DP=145;DPB=145;DPRA=0;EPP=6.37983;EPPR=0;GTI=0;LEN=1;MEANALT=1;MQM=60;MQMR=0;NS=1;NUMALT=1;ODDS=1098.24;PAIRED=1;PAIREDR=0;PAO=0;PQA=0;PQR=0;PRO=0;QA=5366;QR=0;RO=0;RPP=23.512;RPPR=0;RUN=1;SAF=70;SAP=3.38469;SAR=75;SRF=0;SRP=0;SRR=0;TYPE=snp;technology.ILLUMINA=1	GT:DP:RO:QR:AO:QA:GL	1:145:0:0:145:5366:-10,0
gi|126640115|ref|NC_009085.1|	15842	.	T	C	4301.26	.	AB=0;ABP=0;AC=1;AF=1;AN=1;AO=130;CIGAR=1X;DP=130;DPB=130;DPRA=0;EPP=12.6316;EPPR=0;GTI=0;LEN=1;MEANALT=1;MQM=59.9385;MQMR=0;NS=1;NUMALT=1;ODDS=990.401;PAIRED=0.984615;PAIREDR=0;PAO=0;PQA=0;PQR=0;PRO=0;QA=4839;QR=0;RO=0;RPP=12.6316;RPPR=0;RUN=1;SAF=68;SAP=3.61163;SAR=62;SRF=0;SRP=0;SRR=0;TYPE=snp;technology.ILLUMINA=1	GT:DP:RO:QR:AO:QA:GL	1:130:0:0:130:4839:-10,0
gi|126640115|ref|NC_009085.1|	16381	.	C	T	2002.39	.	AB=0;ABP=0;AC=1;AF=1;AN=1;AO=64;CIGAR=1X;DP=64;DPB=64;DPRA=0;EPP=6.40323;EPPR=0;GTI=0;LEN=1;MEANALT=1;MQM=60;MQMR=0;NS=1;NUMALT=1;ODDS=461.068;PAIRED=1;PAIREDR=0;PAO=0;PQA=0;PQR=0;PRO=0;QA=2274;QR=0;RO=0;RPP=5.18177;RPPR=0;RUN=1;SAF=41;SAP=14.0034;SAR=23;SRF=0;SRP=0;SRR=0;TYPE=snp;technology.ILLUMINA=1	GT:DP:RO:QR:AO:QA:GL	1:64:0:0:64:2274:-10,0
gi|126640115|ref|NC_009085.1|	16513	.	T	C	3138.69	.	AB=0;ABP=0;AC=1;AF=1;AN=1;AO=94;CIGAR=1X;DP=94;DPB=94;DPRA=0;EPP=18.6264;EPPR=0;GTI=0;LEN=1;MEANALT=1;MQM=60;MQMR=0;NS=1;NUMALT=1;ODDS=722.71;PAIRED=1;PAIREDR=0;PAO=0;PQA=0;PQR=0;PRO=0;QA=3557;QR=0;RO=0;RPP=14.1911;RPPR=0;RUN=1;SAF=40;SAP=7.53805;SAR=54;SRF=0;SRP=0;SRR=0;TYPE=snp;technology.ILLUMINA=1	GT:DP:RO:QR:AO:QA:GL	1:94:0:0:94:3557:-10,0
gi|126640115|ref|NC_009085.1|	16639	.	T	C	5048.3	.	AB=0;ABP=0;AC=1;AF=1;AN=1;AO=152;CIGAR=1X;DP=152;DPB=152;DPRA=0;EPP=4.4389;EPPR=0;GTI=0;LEN=1;MEANALT=1;MQM=60;MQMR=0;NS=1;NUMALT=1;ODDS=1162.41;PAIRED=0.993421;PAIREDR=0;PAO=0;PQA=0;PQR=0;PRO=0;QA=5663;QR=0;RO=0;RPP=14.2105;RPPR=0;RUN=1;SAF=75;SAP=3.06744;SAR=77;SRF=0;SRP=0;SRR=0;TYPE=snp;technology.ILLUMINA=1	GT:DP:RO:QR:AO:QA:GL	1:152:0:0:152:5663:-10,0
gi|126640115|ref|NC_009085.1|	16648	.	A	G	5824.68	.	AB=0;ABP=0;AC=1;AF=1;AN=1;AO=179;CIGAR=1X;DP=179;DPB=179;DPRA=0;EPP=4.47817;EPPR=0;GTI=0;LEN=1;MEANALT=1;MQM=60;MQMR=0;NS=1;NUMALT=1;ODDS=1341.18;PAIRED=0.988827;PAIREDR=0;PAO=0;PQA=0;PQR=0;PRO=0;QA=6543;QR=0;RO=0;RPP=27.5758;RPPR=0;RUN=1;SAF=94;SAP=3.99292;SAR=85;SRF=0;SRP=0;SRR=0;TYPE=snp;technology.ILLUMINA=1	GT:DP:RO:QR:AO:QA:GL	1:179:0:0:179:6543:-10,0
gi|126640115|ref|NC_009085.1|	17017	.	A	G	4167.8	.	AB=0;ABP=0;AC=1;AF=1;AN=1;AO=126;CIGAR=1X;DP=126;DPB=126;DPRA=0;EPP=8.59409;EPPR=0;GTI=0;LEN=1;MEANALT=1;MQM=60;MQMR=0;NS=1;NUMALT=1;ODDS=959.67;PAIRED=1;PAIREDR=0;PAO=0;PQA=0;PQR=0;PRO=0;QA=4677;QR=0;RO=0;RPP=4.73369;RPPR=0;RUN=1;SAF=60;SAP=3.63072;SAR=66;SRF=0;SRP=0;SRR=0;TYPE=snp;technology.ILLUMINA=1	GT:DP:RO:QR:AO:QA:GL	1:126:0:0:126:4677:-10,0
gi|126640115|ref|NC_009085.1|	17098	.	A	T	3733.34	.	AB=0;ABP=0;AC=1;AF=1;AN=1;AO=113;CIGAR=1X;DP=113;DPB=113;DPRA=0;EPP=19.1714;EPPR=0;GTI=0;LEN=1;MEANALT=1;MQM=60;MQMR=0;NS=1;NUMALT=1;ODDS=859.634;PAIRED=1;PAIREDR=0;PAO=0;PQA=0;PQR=0;PRO=0;QA=4218;QR=0;RO=0;RPP=9.94748;RPPR=0;RUN=1;SAF=47;SAP=9.94748;SAR=66;SRF=0;SRP=0;SRR=0;TYPE=snp;technology.ILLUMINA=1	GT:DP:RO:QR:AO:QA:GL	1:113:0:0:113:4218:-10,0
gi|126640115|ref|NC_009085.1|	17104	.	T	C	3648.44	.	AB=0;ABP=0;AC=1;AF=1;AN=1;AO=111;CIGAR=1X;DP=111;DPB=111;DPRA=0;EPP=13.359;EPPR=0;GTI=0;LEN=1;MEANALT=1;MQM=60;MQMR=0;NS=1;NUMALT=1;ODDS=840.083;PAIRED=1;PAIREDR=0;PAO=0;PQA=0;PQR=0;PRO=0;QA=4120;QR=0;RO=0;RPP=17.2716;RPPR=0;RUN=1;SAF=50;SAP=5.3774;SAR=61;SRF=0;SRP=0;SRR=0;TYPE=snp;technology.ILLUMINA=1	GT:DP:RO:QR:AO:QA:GL	1:111:0:0:111:4120:-10,0
gi|126640115|ref|NC_009085.1|	17251	.	A	T	4130.14	.	AB=0;ABP=0;AC=1;AF=1;AN=1;AO=124;CIGAR=1X;DP=124;DPB=124;DPRA=0;EPP=4.76149;EPPR=0;GTI=0;LEN=1;MEANALT=1;MQM=60;MQMR=0;NS=1;NUMALT=1;ODDS=951.001;PAIRED=1;PAIREDR=0;PAO=0;PQA=0;PQR=0;PRO=0;QA=4725;QR=0;RO=0;RPP=79.292;RPPR=0;RUN=1;SAF=52;SAP=10.015;SAR=72;SRF=0;SRP=0;SRR=0;TYPE=snp;technology.ILLUMINA=1	GT:DP:RO:QR:AO:QA:GL	1:124:0:0:124:4725:-10,0
gi|126640115|ref|NC_009085.1|	17481	.	C	T	1452.96	.	AB=0;ABP=0;AC=1;AF=1;AN=1;AO=48;CIGAR=1X;DP=48;DPB=48;DPRA=0;EPP=33.5919;EPPR=0;GTI=0;LEN=1;MEANALT=1;MQM=59.9167;MQMR=0;NS=1;NUMALT=1;ODDS=334.557;PAIRED=1;PAIREDR=0;PAO=0;PQA=0;PQR=0;PRO=0;QA=1774;QR=0;RO=0;RPP=61.6401;RPPR=0;RUN=1;SAF=13;SAP=24.906;SAR=35;SRF=0;SRP=0;SRR=0;TYPE=snp;technology.ILLUMINA=1	GT:DP:RO:QR:AO:QA:GL	1:48:0:0:48:1774:-10,0
gi|126640115|ref|NC_009085.1|	17532	.	TGA	TA	658339	.	AB=0;ABP=0;AC=1;AF=1;AN=1;AO=22;CIGAR=1M1D1M;DP=22;DPB=16.3333;DPRA=0;EPP=4.58955;EPPR=0;GTI=0;LEN=1;MEANALT=1;MQM=58.5;MQMR=0;NS=1;NUMALT=1;ODDS=151.588;PAIRED=1;PAIREDR=0;PAO=2.5;PQA=57.5;PQR=57.5;PRO=2.5;QA=777;QR=0;RO=0;RPP=17.2236;RPPR=0;RUN=1;SAF=14;SAP=6.56362;SAR=8;SRF=0;SRP=0;SRR=0;TYPE=del;technology.ILLUMINA=1	GT:DP:RO:QR:AO:QA:GL	1:22:0:0:22:777:-10,0
gi|126640115|ref|NC_009085.1|	17707	.	T	C	2010.07	.	AB=0;ABP=0;AC=1;AF=1;AN=1;AO=61;CIGAR=1X;DP=61;DPB=61;DPRA=0;EPP=5.89373;EPPR=0;GTI=0;LEN=1;MEANALT=1;MQM=59.6066;MQMR=0;NS=1;NUMALT=1;ODDS=462.837;PAIRED=0.901639;PAIREDR=0;PAO=0;PQA=0;PQR=0;PRO=0;QA=2286;QR=0;RO=0;RPP=18.709;RPPR=0;RUN=1;SAF=33;SAP=3.90025;SAR=28;SRF=0;SRP=0;SRR=0;TYPE=snp;technology.ILLUMINA=1	GT:DP:RO:QR:AO:QA:GL	1:61:0:0:61:2286:-10,0
gi|126640115|ref|NC_009085.1|	17740	.	TAAAAAT	TAAAAAAT	1927.93	.	AB=0;ABP=0;AC=1;AF=1;AN=1;AO=61;CIGAR=1M1I6M;DP=61;DPB=72.8571;DPRA=0;EPP=5.89373;EPPR=0;GTI=0;LEN=1;MEANALT=1;MQM=60;MQMR=0;NS=1;NUMALT=1;ODDS=443.922;PAIRED=0.852459;PAIREDR=0;PAO=2;PQA=73;PQR=73;PRO=2;QA=2217;QR=0;RO=0;RPP=37.2199;RPPR=0;RUN=1;SAF=34;SAP=4.7546;SAR=27;SRF=0;SRP=0;SRR=0;TYPE=ins;technology.ILLUMINA=1	GT:DP:RO:QR:AO:QA:GL	1:61:0:0:61:2217:-10,0
gi|126640115|ref|NC_009085.1|	17749	.	TAA	CAG	2113.27	.	AB=0;ABP=0;AC=1;AF=1;AN=1;AO=64;CIGAR=1X1M1X;DP=65;DPB=65;DPRA=0;EPP=3.14602;EPPR=0;GTI=0;LEN=3;MEANALT=2;MQM=60;MQMR=0;NS=1;NUMALT=1;ODDS=486.599;PAIRED=0.875;PAIREDR=0;PAO=0;PQA=0;PQR=0;PRO=0;QA=2400;QR=0;RO=0;RPP=19.4321;RPPR=0;RUN=1;SAF=36;SAP=5.18177;SAR=28;SRF=0;SRP=0;SRR=0;TYPE=complex;technology.ILLUMINA=1	GT:DP:RO:QR:AO:QA:GL	1:65:0:0:64:2400:-10,0
gi|126640115|ref|NC_009085.1|	17826	.	G	A	2149.61	.	AB=0;ABP=0;AC=1;AF=1;AN=1;AO=72;CIGAR=1X;DP=72;DPB=72;DPRA=0;EPP=3.49285;EPPR=0;GTI=0;LEN=1;MEANALT=1;MQM=59.9583;MQMR=0;NS=1;NUMALT=1;ODDS=494.966;PAIRED=0.791667;PAIREDR=0;PAO=0;PQA=0;PQR=0;PRO=0;QA=2651;QR=0;RO=0;RPP=159.356;RPPR=0;RUN=1;SAF=38;SAP=3.49285;SAR=34;SRF=0;SRP=0;SRR=0;TYPE=snp;technology.ILLUMINA=1	GT:DP:RO:QR:AO:QA:GL	1:72:0:0:72:2651:-10,0
gi|126640115|ref|NC_009085.1|	23736	.	G	A	523862	.	AB=0;ABP=0;AC=1;AF=1;AN=1;AO=2;CIGAR=1X;DP=2;DPB=2;DPRA=0;EPP=3.0103;EPPR=0;GTI=0;LEN=1;MEANALT=1;MQM=40;MQMR=0;NS=1;NUMALT=1;ODDS=12.0624;PAIRED=1;PAIREDR=0;PAO=0;PQA=0;PQR=0;PRO=0;QA=71;QR=0;RO=0;RPP=7.35324;RPPR=0;RUN=1;SAF=1;SAP=3.0103;SAR=1;SRF=0;SRP=0;SRR=0;TYPE=snp;technology.ILLUMINA=1	GT:DP:RO:QR:AO:QA:GL	1:2:0:0:2:71:-6.44274,0
gi|126640115|ref|NC_009085.1|	24605	.	CTTACTCGA	TTTATTCGG	1399.04	.	AB=0;ABP=0;AC=1;AF=1;AN=1;AO=36;CIGAR=1X3M1X3M1X;DP=36;DPB=37.8889;DPRA=0;EPP=3.9754;EPPR=0;GTI=0;LEN=9;MEANALT=1;MQM=60;MQMR=0;NS=1;NUMALT=1;ODDS=322.141;PAIRED=0.833333;PAIREDR=0;PAO=10;PQA=330;PQR=0;PRO=0;QA=1286;QR=0;RO=0;RPP=32.2045;RPPR=0;RUN=1;SAF=19;SAP=3.25157;SAR=17;SRF=0;SRP=0;SRR=0;TYPE=complex;technology.ILLUMINA=1	GT:DP:RO:QR:AO:QA:GL	1:36:0:0:36:1286:-10,0
gi|126640115|ref|NC_009085.1|	24635	.	GTTTTTTA	GTTTTTTTA	1772.98	.	AB=0;ABP=0;AC=1;AF=1;AN=1;AO=58;CIGAR=1M1I7M;DP=62;DPB=69.875;DPRA=0;EPP=3.16006;EPPR=3.0103;GTI=0;LEN=1;MEANALT=2;MQM=60;MQMR=60;NS=1;NUMALT=1;ODDS=408.244;PAIRED=0.896552;PAIREDR=1;PAO=1;PQA=19;PQR=19;PRO=1;QA=2112;QR=62;RO=2;RPP=51.5315;RPPR=3.0103;RUN=1;SAF=35;SAP=8.40154;SAR=23;SRF=0;SRP=7.35324;SRR=2;TYPE=ins;technology.ILLUMINA=1	GT:DP:RO:QR:AO:QA:GL	1:62:2:62:58:2112:-10,0
gi|126640115|ref|NC_009085.1|	24690	.	TAC	GAT	2494.02	.	AB=0;ABP=0;AC=1;AF=1;AN=1;AO=76;CIGAR=1X1M1X;DP=77;DPB=79;DPRA=0;EPP=4.83891;EPPR=0;GTI=0;LEN=3;MEANALT=2;MQM=60;MQMR=0;NS=1;NUMALT=1;ODDS=574.27;PAIRED=0.881579;PAIREDR=0;PAO=3;PQA=111;PQR=0;PRO=0;QA=2695;QR=0;RO=0;RPP=3.12459;RPPR=0;RUN=1;SAF=39;SAP=3.12459;SAR=37;SRF=0;SRP=0;SRR=0;TYPE=complex;technology.ILLUMINA=1	GT:DP:RO:QR:AO:QA:GL	1:77:0:0:76:2695:-10,0
gi|126640115|ref|NC_009085.1|	24733	.	G	C	2964.88	.	AB=0;ABP=0;AC=1;AF=1;AN=1;AO=89;CIGAR=1X;DP=89;DPB=89;DPRA=0;EPP=4.98658;EPPR=0;GTI=0;LEN=1;MEANALT=1;MQM=60;MQMR=0;NS=1;NUMALT=1;ODDS=682.69;PAIRED=0.932584;PAIREDR=0;PAO=0;PQA=0;PQR=0;PRO=0;QA=3332;QR=0;RO=0;RPP=4.20583;RPPR=0;RUN=1;SAF=45;SAP=3.0347;SAR=44;SRF=0;SRP=0;SRR=0;TYPE=snp;technology.ILLUMINA=1	GT:DP:RO:QR:AO:QA:GL	1:89:0:0:89:3332:-10,0
gi|126640115|ref|NC_009085.1|	24782	.	T	C	3550.84	.	AB=0;ABP=0;AC=1;AF=1;AN=1;AO=107;CIGAR=1X;DP=107;DPB=107;DPRA=0;EPP=3.03059;EPPR=0;GTI=0;LEN=1;MEANALT=1;MQM=60;MQMR=0;NS=1;NUMALT=1;ODDS=817.61;PAIRED=0.981308;PAIREDR=0;PAO=0;PQA=0;PQR=0;PRO=0;QA=3984;QR=0;RO=0;RPP=5.46589;RPPR=0;RUN=1;SAF=53;SAP=3.03059;SAR=54;SRF=0;SRP=0;SRR=0;TYPE=snp;technology.ILLUMINA=1	GT:DP:RO:QR:AO:QA:GL	1:107:0:0:107:3984:-10,0
gi|126640115|ref|NC_009085.1|	24875	.	AGC	GGT	3369.99	.	AB=0;ABP=0;AC=1;AF=1;AN=1;AO=109;CIGAR=1X1M1X;DP=109;DPB=109;DPRA=0;EPP=7.4927;EPPR=0;GTI=0;LEN=3;MEANALT=1;MQM=60;MQMR=0;NS=1;NUMALT=1;ODDS=775.97;PAIRED=1;PAIREDR=0;PAO=0;PQA=0;PQR=0;PRO=0;QA=3831;QR=0;RO=0;RPP=36.4988;RPPR=0;RUN=1;SAF=45;SAP=10.2021;SAR=64;SRF=0;SRP=0;SRR=0;TYPE=complex;technology.ILLUMINA=1	GT:DP:RO:QR:AO:QA:GL	1:109:0:0:109:3831:-10,0
gi|126640115|ref|NC_009085.1|	24885	.	A	C	3692.14	.	AB=0;ABP=0;AC=1;AF=1;AN=1;AO=113;CIGAR=1X;DP=113;DPB=113;DPRA=0;EPP=3.49071;EPPR=0;GTI=0;LEN=1;MEANALT=1;MQM=59.823;MQMR=0;NS=1;NUMALT=1;ODDS=850.147;PAIRED=1;PAIREDR=0;PAO=0;PQA=0;PQR=0;PRO=0;QA=4209;QR=0;RO=0;RPP=61.1404;RPPR=0;RUN=1;SAF=51;SAP=5.3355;SAR=62;SRF=0;SRP=0;SRR=0;TYPE=snp;technology.ILLUMINA=1	GT:DP:RO:QR:AO:QA:GL	1:113:0:0:113:4209:-10,0
gi|126640115|ref|NC_009085.1|	24896	.	T	C	3535.19	.	AB=0;ABP=0;AC=1;AF=1;AN=1;AO=108;CIGAR=1X;DP=108;DPB=108;DPRA=0;EPP=5.02092;EPPR=0;GTI=0;LEN=1;MEANALT=1;MQM=59.8148;MQMR=0;NS=1;NUMALT=1;ODDS=814.008;PAIRED=1;PAIREDR=0;PAO=0;PQA=0;PQR=0;PRO=0;QA=4068;QR=0;RO=0;RPP=85.3654;RPPR=0;RUN=1;SAF=47;SAP=6.95112;SAR=61;SRF=0;SRP=0;SRR=0;TYPE=snp;technology.ILLUMINA=1	GT:DP:RO:QR:AO:QA:GL	1:108:0:0:108:4068:-10,0
gi|126640115|ref|NC_009085.1|	24941	.	T	C	1283.34	.	AB=0;ABP=0;AC=1;AF=1;AN=1;AO=42;CIGAR=1X;DP=42;DPB=42;DPRA=0;EPP=13.1438;EPPR=0;GTI=0;LEN=1;MEANALT=1;MQM=60;MQMR=0;NS=1;NUMALT=1;ODDS=295.5;PAIRED=1;PAIREDR=0;PAO=0;PQA=0;PQR=0;PRO=0;QA=1487;QR=0;RO=0;RPP=13.1438;RPPR=0;RUN=1;SAF=14;SAP=13.1438;SAR=28;SRF=0;SRP=0;SRR=0;TYPE=snp;technology.ILLUMINA=1	GT:DP:RO:QR:AO:QA:GL	1:42:0:0:42:1487:-10,0
gi|126640115|ref|NC_009085.1|	24982	.	G	C	883061	.	AB=0;ABP=0;AC=1;AF=1;AN=1;AO=28;CIGAR=1X;DP=28;DPB=28;DPRA=0;EPP=4.25114;EPPR=0;GTI=0;LEN=1;MEANALT=1;MQM=60;MQMR=0;NS=1;NUMALT=1;ODDS=203.332;PAIRED=1;PAIREDR=0;PAO=0;PQA=0;PQR=0;PRO=0;QA=1010;QR=0;RO=0;RPP=5.80219;RPPR=0;RUN=1;SAF=15;SAP=3.32051;SAR=13;SRF=0;SRP=0;SRR=0;TYPE=snp;technology.ILLUMINA=1	GT:DP:RO:QR:AO:QA:GL	1:28:0:0:28:1010:-10,0
gi|126640115|ref|NC_009085.1|	24991	.	G	A	771786	.	AB=0;ABP=0;AC=1;AF=1;AN=1;AO=24;CIGAR=1X;DP=24;DPB=24;DPRA=0;EPP=6.26751;EPPR=0;GTI=0;LEN=1;MEANALT=1;MQM=60;MQMR=0;NS=1;NUMALT=1;ODDS=177.71;PAIRED=1;PAIREDR=0;PAO=0;PQA=0;PQR=0;PRO=0;QA=886;QR=0;RO=0;RPP=4.45795;RPPR=0;RUN=1;SAF=11;SAP=3.37221;SAR=13;SRF=0;SRP=0;SRR=0;TYPE=snp;technology.ILLUMINA=1	GT:DP:RO:QR:AO:QA:GL	1:24:0:0:24:886:-10,0
gi|126640115|ref|NC_009085.1|	24996	.	A	G	690.23	.	AB=0;ABP=0;AC=1;AF=1;AN=1;AO=22;CIGAR=1X;DP=22;DPB=22;DPRA=0;EPP=4.58955;EPPR=0;GTI=0;LEN=1;MEANALT=1;MQM=60;MQMR=0;NS=1;NUMALT=1;ODDS=158.931;PAIRED=1;PAIREDR=0;PAO=0;PQA=0;PQR=0;PRO=0;QA=793;QR=0;RO=0;RPP=4.58955;RPPR=0;RUN=1;SAF=12;SAP=3.40511;SAR=10;SRF=0;SRP=0;SRR=0;TYPE=snp;technology.ILLUMINA=1	GT:DP:RO:QR:AO:QA:GL	1:22:0:0:22:793:-10,0
gi|126640115|ref|NC_009085.1|	25059	.	C	T	1108.49	.	AB=0;ABP=0;AC=1;AF=1;AN=1;AO=36;CIGAR=1X;DP=36;DPB=36;DPRA=0;EPP=5.18177;EPPR=0;GTI=0;LEN=1;MEANALT=1;MQM=60;MQMR=0;NS=1;NUMALT=1;ODDS=255.239;PAIRED=1;PAIREDR=0;PAO=0;PQA=0;PQR=0;PRO=0;QA=1283;QR=0;RO=0;RPP=14.8328;RPPR=0;RUN=1;SAF=24;SAP=11.6962;SAR=12;SRF=0;SRP=0;SRR=0;TYPE=snp;technology.ILLUMINA=1	GT:DP:RO:QR:AO:QA:GL	1:36:0:0:36:1283:-10,0
gi|126640115|ref|NC_009085.1|	25089	.	T	C	1553.3	.	AB=0;ABP=0;AC=1;AF=1;AN=1;AO=47;CIGAR=1X;DP=47;DPB=47;DPRA=0;EPP=6.75262;EPPR=0;GTI=0;LEN=1;MEANALT=1;MQM=60;MQMR=0;NS=1;NUMALT=1;ODDS=357.661;PAIRED=1;PAIREDR=0;PAO=0;PQA=0;PQR=0;PRO=0;QA=1776;QR=0;RO=0;RPP=13.4056;RPPR=0;RUN=1;SAF=29;SAP=8.60069;SAR=18;SRF=0;SRP=0;SRR=0;TYPE=snp;technology.ILLUMINA=1	GT:DP:RO:QR:AO:QA:GL	1:47:0:0:47:1776:-10,0
gi|126640115|ref|NC_009085.1|	25119	.	CCGA	TCGT	2198.82	.	AB=0;ABP=0;AC=1;AF=1;AN=1;AO=66;CIGAR=1X2M1X;DP=66;DPB=67.25;DPRA=0;EPP=5.11597;EPPR=0;GTI=0;LEN=4;MEANALT=1;MQM=60;MQMR=0;NS=1;NUMALT=1;ODDS=506.297;PAIRED=1;PAIREDR=0;PAO=3;PQA=110;PQR=0;PRO=0;QA=2379;QR=0;RO=0;RPP=13.6703;RPPR=0;RUN=1;SAF=35;SAP=3.53672;SAR=31;SRF=0;SRP=0;SRR=0;TYPE=complex;technology.ILLUMINA=1	GT:DP:RO:QR:AO:QA:GL	1:66:0:0:66:2379:-10,0
gi|126640115|ref|NC_009085.1|	25128	.	TATT	GATC	2096.49	.	AB=0;ABP=0;AC=1;AF=1;AN=1;AO=65;CIGAR=1X2M1X;DP=65;DPB=65.75;DPRA=0;EPP=5.71629;EPPR=0;GTI=0;LEN=4;MEANALT=1;MQM=60;MQMR=0;NS=1;NUMALT=1;ODDS=482.734;PAIRED=1;PAIREDR=0;PAO=1;PQA=15;PQR=0;PRO=0;QA=2356;QR=0;RO=0;RPP=7.05258;RPPR=0;RUN=1;SAF=37;SAP=5.71629;SAR=28;SRF=0;SRP=0;SRR=0;TYPE=complex;technology.ILLUMINA=1	GT:DP:RO:QR:AO:QA:GL	1:65:0:0:65:2356:-10,0
gi|126640115|ref|NC_009085.1|	25140	.	G	T	2832	.	AB=0;ABP=0;AC=1;AF=1;AN=1;AO=85;CIGAR=1X;DP=85;DPB=85;DPRA=0;EPP=8.75832;EPPR=0;GTI=0;LEN=1;MEANALT=1;MQM=60;MQMR=0;NS=1;NUMALT=1;ODDS=652.092;PAIRED=1;PAIREDR=0;PAO=0;PQA=0;PQR=0;PRO=0;QA=3200;QR=0;RO=0;RPP=14.2764;RPPR=0;RUN=1;SAF=45;SAP=3.64897;SAR=40;SRF=0;SRP=0;SRR=0;TYPE=snp;technology.ILLUMINA=1	GT:DP:RO:QR:AO:QA:GL	1:85:0:0:85:3200:-10,0
gi|126640115|ref|NC_009085.1|	25176	.	A	T	3559.97	.	AB=0;ABP=0;AC=1;AF=1;AN=1;AO=109;CIGAR=1X;DP=109;DPB=109;DPRA=0;EPP=3.50834;EPPR=0;GTI=0;LEN=1;MEANALT=1;MQM=60;MQMR=0;NS=1;NUMALT=1;ODDS=819.712;PAIRED=1;PAIREDR=0;PAO=0;PQA=0;PQR=0;PRO=0;QA=4020;QR=0;RO=0;RPP=24.7051;RPPR=0;RUN=1;SAF=48;SAP=6.37708;SAR=61;SRF=0;SRP=0;SRR=0;TYPE=snp;technology.ILLUMINA=1	GT:DP:RO:QR:AO:QA:GL	1:109:0:0:109:4020:-10,0
gi|126640115|ref|NC_009085.1|	25221	.	G	A	4472.9	.	AB=0;ABP=0;AC=1;AF=1;AN=1;AO=134;CIGAR=1X;DP=134;DPB=134;DPRA=0;EPP=6.18648;EPPR=0;GTI=0;LEN=1;MEANALT=1;MQM=60;MQMR=0;NS=1;NUMALT=1;ODDS=1029.92;PAIRED=1;PAIREDR=0;PAO=0;PQA=0;PQR=0;PRO=0;QA=5012;QR=0;RO=0;RPP=3.26958;RPPR=0;RUN=1;SAF=67;SAP=3.0103;SAR=67;SRF=0;SRP=0;SRR=0;TYPE=snp;technology.ILLUMINA=1	GT:DP:RO:QR:AO:QA:GL	1:134:0:0:134:5012:-10,0
gi|126640115|ref|NC_009085.1|	25227	.	T	G	3820.42	.	AB=0;ABP=0;AC=1;AF=1;AN=1;AO=117;CIGAR=1X;DP=117;DPB=117;DPRA=0;EPP=3.47429;EPPR=0;GTI=0;LEN=1;MEANALT=1;MQM=59.7778;MQMR=0;NS=1;NUMALT=1;ODDS=879.684;PAIRED=0.991453;PAIREDR=0;PAO=0;PQA=0;PQR=0;PRO=0;QA=4285;QR=0;RO=0;RPP=3.02886;RPPR=0;RUN=1;SAF=63;SAP=4.51363;SAR=54;SRF=0;SRP=0;SRR=0;TYPE=snp;technology.ILLUMINA=1	GT:DP:RO:QR:AO:QA:GL	1:117:0:0:117:4285:-10,0
gi|126640115|ref|NC_009085.1|	25236	.	A	G	4039.09	.	AB=0;ABP=0;AC=1;AF=1;AN=1;AO=125;CIGAR=1X;DP=125;DPB=125;DPRA=0;EPP=4.41741;EPPR=0;GTI=0;LEN=1;MEANALT=1;MQM=59.792;MQMR=0;NS=1;NUMALT=1;ODDS=930.034;PAIRED=0.992;PAIREDR=0;PAO=0;PQA=0;PQR=0;PRO=0;QA=4541;QR=0;RO=0;RPP=13.8677;RPPR=0;RUN=1;SAF=62;SAP=3.02767;SAR=63;SRF=0;SRP=0;SRR=0;TYPE=snp;technology.ILLUMINA=1	GT:DP:RO:QR:AO:QA:GL	1:125:0:0:125:4541:-10,0
gi|126640115|ref|NC_009085.1|	25263	.	T	C	3915.35	.	AB=0;ABP=0;AC=1;AF=1;AN=1;AO=118;CIGAR=1X;DP=118;DPB=118;DPRA=0;EPP=4.18805;EPPR=0;GTI=0;LEN=1;MEANALT=1;MQM=59.7797;MQMR=0;NS=1;NUMALT=1;ODDS=901.542;PAIRED=0.991525;PAIREDR=0;PAO=0;PQA=0;PQR=0;PRO=0;QA=4409;QR=0;RO=0;RPP=15.4503;RPPR=0;RUN=1;SAF=61;SAP=3.30474;SAR=57;SRF=0;SRP=0;SRR=0;TYPE=snp;technology.ILLUMINA=1	GT:DP:RO:QR:AO:QA:GL	1:118:0:0:118:4409:-10,0
gi|126640115|ref|NC_009085.1|	25472	.	A	T	2865.46	.	AB=0;ABP=0;AC=1;AF=1;AN=1;AO=87;CIGAR=1X;DP=87;DPB=87;DPRA=0;EPP=10.2236;EPPR=0;GTI=0;LEN=1;MEANALT=1;MQM=60;MQMR=0;NS=1;NUMALT=1;ODDS=659.797;PAIRED=1;PAIREDR=0;PAO=0;PQA=0;PQR=0;PRO=0;QA=3237;QR=0;RO=0;RPP=4.23331;RPPR=0;RUN=1;SAF=34;SAP=12.0207;SAR=53;SRF=0;SRP=0;SRR=0;TYPE=snp;technology.ILLUMINA=1	GT:DP:RO:QR:AO:QA:GL	1:87:0:0:87:3237:-10,0
gi|126640115|ref|NC_009085.1|	25662	.	TAAAAAAAG	TAAAAAAG	1834.95	.	AB=0;ABP=0;AC=1;AF=1;AN=1;AO=57;CIGAR=1M1D7M;DP=57;DPB=52.2222;DPRA=0;EPP=7.61992;EPPR=0;GTI=0;LEN=1;MEANALT=1;MQM=60;MQMR=0;NS=1;NUMALT=1;ODDS=422.513;PAIRED=1;PAIREDR=0;PAO=2;PQA=35.5;PQR=35.5;PRO=2;QA=2098;QR=0;RO=0;RPP=19.8106;RPPR=0;RUN=1;SAF=34;SAP=7.61992;SAR=23;SRF=0;SRP=0;SRR=0;TYPE=del;technology.ILLUMINA=1	GT:DP:RO:QR:AO:QA:GL	1:57:0:0:57:2098:-10,0
gi|126640115|ref|NC_009085.1|	25693	.	ACT	TAC	2422.24	.	AB=0;ABP=0;AC=1;AF=1;AN=1;AO=73;CIGAR=3X;DP=73;DPB=73;DPRA=0;EPP=3.04005;EPPR=0;GTI=0;LEN=3;MEANALT=1;MQM=60;MQMR=0;NS=1;NUMALT=1;ODDS=557.741;PAIRED=1;PAIREDR=0;PAO=0;PQA=0;PQR=0;PRO=0;QA=2727;QR=0;RO=0;RPP=5.41974;RPPR=0;RUN=1;SAF=39;SAP=3.75395;SAR=34;SRF=0;SRP=0;SRR=0;TYPE=mnp;technology.ILLUMINA=1	GT:DP:RO:QR:AO:QA:GL	1:73:0:0:73:2727:-10,0
gi|126640115|ref|NC_009085.1|	25761	.	C	T	3232.91	.	AB=0;ABP=0;AC=1;AF=1;AN=1;AO=96;CIGAR=1X;DP=96;DPB=96;DPRA=0;EPP=3.37221;EPPR=0;GTI=0;LEN=1;MEANALT=1;MQM=59.9896;MQMR=0;NS=1;NUMALT=1;ODDS=744.405;PAIRED=1;PAIREDR=0;PAO=0;PQA=0;PQR=0;PRO=0;QA=3638;QR=0;RO=0;RPP=3.37221;RPPR=0;RUN=1;SAF=58;SAP=12.0581;SAR=38;SRF=0;SRP=0;SRR=0;TYPE=snp;technology.ILLUMINA=1	GT:DP:RO:QR:AO:QA:GL	1:96:0:0:96:3638:-10,0
gi|126640115|ref|NC_009085.1|	25857	.	TTCA	CTCG	3077.71	.	AB=0;ABP=0;AC=1;AF=1;AN=1;AO=98;CIGAR=1X2M1X;DP=99;DPB=99;DPRA=0;EPP=10.1895;EPPR=0;GTI=0;LEN=4;MEANALT=2;MQM=60;MQMR=0;NS=1;NUMALT=1;ODDS=708.669;PAIRED=1;PAIREDR=0;PAO=0;PQA=0;PQR=0;PRO=0;QA=3463;QR=0;RO=0;RPP=3.36483;RPPR=0;RUN=1;SAF=51;SAP=3.36483;SAR=47;SRF=0;SRP=0;SRR=0;TYPE=complex;technology.ILLUMINA=1	GT:DP:RO:QR:AO:QA:GL	1:99:0:0:98:3463:-10,0
gi|126640115|ref|NC_009085.1|	25866	.	A	G	3409.34	.	AB=0;ABP=0;AC=1;AF=1;AN=1;AO=103;CIGAR=1X;DP=103;DPB=103;DPRA=0;EPP=7.75381;EPPR=0;GTI=0;LEN=1;MEANALT=1;MQM=60;MQMR=0;NS=1;NUMALT=1;ODDS=785.029;PAIRED=1;PAIREDR=0;PAO=0;PQA=0;PQR=0;PRO=0;QA=3831;QR=0;RO=0;RPP=4.71796;RPPR=0;RUN=1;SAF=53;SAP=3.20004;SAR=50;SRF=0;SRP=0;SRR=0;TYPE=snp;technology.ILLUMINA=1	GT:DP:RO:QR:AO:QA:GL	1:103:0:0:103:3831:-10,0
gi|126640115|ref|NC_009085.1|	26010	.	G	A	4434.5	.	AB=0;ABP=0;AC=1;AF=1;AN=1;AO=135;CIGAR=1X;DP=135;DPB=135;DPRA=0;EPP=4.95658;EPPR=0;GTI=0;LEN=1;MEANALT=1;MQM=60;MQMR=0;NS=1;NUMALT=1;ODDS=1021.08;PAIRED=1;PAIREDR=0;PAO=0;PQA=0;PQR=0;PRO=0;QA=4983;QR=0;RO=0;RPP=3.41242;RPPR=0;RUN=1;SAF=82;SAP=16.5378;SAR=53;SRF=0;SRP=0;SRR=0;TYPE=snp;technology.ILLUMINA=1	GT:DP:RO:QR:AO:QA:GL	1:135:0:0:135:4983:-10,0
gi|126640115|ref|NC_009085.1|	26040	.	T	C	4164.26	.	AB=0;ABP=0;AC=1;AF=1;AN=1;AO=126;CIGAR=1X;DP=126;DPB=126;DPRA=0;EPP=7.42218;EPPR=0;GTI=0;LEN=1;MEANALT=1;MQM=60;MQMR=0;NS=1;NUMALT=1;ODDS=958.855;PAIRED=1;PAIREDR=0;PAO=0;PQA=0;PQR=0;PRO=0;QA=4715;QR=0;RO=0;RPP=42.7172;RPPR=0;RUN=1;SAF=66;SAP=3.63072;SAR=60;SRF=0;SRP=0;SRR=0;TYPE=snp;technology.ILLUMINA=1	GT:DP:RO:QR:AO:QA:GL	1:126:0:0:126:4715:-10,0
gi|126640115|ref|NC_009085.1|	26052	.	T	C	4133.51	.	AB=0;ABP=0;AC=1;AF=1;AN=1;AO=126;CIGAR=1X;DP=126;DPB=126;DPRA=0;EPP=6.38815;EPPR=0;GTI=0;LEN=1;MEANALT=1;MQM=60;MQMR=0;NS=1;NUMALT=1;ODDS=951.775;PAIRED=1;PAIREDR=0;PAO=0;PQA=0;PQR=0;PRO=0;QA=4653;QR=0;RO=0;RPP=18.5208;RPPR=0;RUN=1;SAF=68;SAP=4.73369;SAR=58;SRF=0;SRP=0;SRR=0;TYPE=snp;technology.ILLUMINA=1	GT:DP:RO:QR:AO:QA:GL	1:126:0:0:126:4653:-10,0
gi|126640115|ref|NC_009085.1|	26073	.	G	A	4116.25	.	AB=0;ABP=0;AC=1;AF=1;AN=1;AO=123;CIGAR=1X;DP=123;DPB=123;DPRA=0;EPP=5.99387;EPPR=0;GTI=0;LEN=1;MEANALT=1;MQM=60;MQMR=0;NS=1;NUMALT=1;ODDS=947.801;PAIRED=1;PAIREDR=0;PAO=0;PQA=0;PQR=0;PRO=0;QA=4627;QR=0;RO=0;RPP=9.38348;RPPR=0;RUN=1;SAF=70;SAP=8.11238;SAR=53;SRF=0;SRP=0;SRR=0;TYPE=snp;technology.ILLUMINA=1	GT:DP:RO:QR:AO:QA:GL	1:123:0:0:123:4627:-10,0
gi|126640115|ref|NC_009085.1|	26094	.	A	G	3519.06	.	AB=0;ABP=0;AC=1;AF=1;AN=1;AO=108;CIGAR=1X;DP=108;DPB=108;DPRA=0;EPP=5.9056;EPPR=0;GTI=0;LEN=1;MEANALT=1;MQM=60;MQMR=0;NS=1;NUMALT=1;ODDS=810.293;PAIRED=1;PAIREDR=0;PAO=0;PQA=0;PQR=0;PRO=0;QA=3957;QR=0;RO=0;RPP=9.52472;RPPR=0;RUN=1;SAF=57;SAP=3.73412;SAR=51;SRF=0;SRP=0;SRR=0;TYPE=snp;technology.ILLUMINA=1	GT:DP:RO:QR:AO:QA:GL	1:108:0:0:108:3957:-10,0
gi|126640115|ref|NC_009085.1|	26224	.	A	G	4157.39	.	AB=0;ABP=0;AC=1;AF=1;AN=1;AO=126;CIGAR=1X;DP=126;DPB=126;DPRA=0;EPP=3.07924;EPPR=0;GTI=0;LEN=1;MEANALT=1;MQM=60;MQMR=0;NS=1;NUMALT=1;ODDS=957.275;PAIRED=1;PAIREDR=0;PAO=0;PQA=0;PQR=0;PRO=0;QA=4668;QR=0;RO=0;RPP=4.73369;RPPR=0;RUN=1;SAF=52;SAP=11.3515;SAR=74;SRF=0;SRP=0;SRR=0;TYPE=snp;technology.ILLUMINA=1	GT:DP:RO:QR:AO:QA:GL	1:126:0:0:126:4668:-10,0
gi|126640115|ref|NC_009085.1|	26320	.	C	T	4949.4	.	AB=0;ABP=0;AC=1;AF=1;AN=1;AO=150;CIGAR=1X;DP=150;DPB=150;DPRA=0;EPP=7.70068;EPPR=0;GTI=0;LEN=1;MEANALT=1;MQM=60;MQMR=0;NS=1;NUMALT=1;ODDS=1139.64;PAIRED=1;PAIREDR=0;PAO=0;PQA=0;PQR=0;PRO=0;QA=5573;QR=0;RO=0;RPP=28.5468;RPPR=0;RUN=1;SAF=72;SAP=3.53145;SAR=78;SRF=0;SRP=0;SRR=0;TYPE=snp;technology.ILLUMINA=1	GT:DP:RO:QR:AO:QA:GL	1:150:0:0:150:5573:-10,0
gi|126640115|ref|NC_009085.1|	26392	.	C	T	4378.13	.	AB=0;ABP=0;AC=1;AF=1;AN=1;AO=133;CIGAR=1X;DP=133;DPB=133;DPRA=0;EPP=3.02663;EPPR=0;GTI=0;LEN=1;MEANALT=1;MQM=60;MQMR=0;NS=1;NUMALT=1;ODDS=1008.1;PAIRED=1;PAIREDR=0;PAO=0;PQA=0;PQR=0;PRO=0;QA=4938;QR=0;RO=0;RPP=33.1987;RPPR=0;RUN=1;SAF=71;SAP=4.33278;SAR=62;SRF=0;SRP=0;SRR=0;TYPE=snp;technology.ILLUMINA=1	GT:DP:RO:QR:AO:QA:GL	1:133:0:0:133:4938:-10,0
gi|126640115|ref|NC_009085.1|	26771	.	G	T	6123.15	.	AB=0;ABP=0;AC=1;AF=1;AN=1;AO=183;CIGAR=1X;DP=183;DPB=183;DPRA=0;EPP=5.68014;EPPR=0;GTI=0;LEN=1;MEANALT=1;MQM=60;MQMR=0;NS=1;NUMALT=1;ODDS=1409.91;PAIRED=1;PAIREDR=0;PAO=0;PQA=0;PQR=0;PRO=0;QA=6885;QR=0;RO=0;RPP=31.5005;RPPR=0;RUN=1;SAF=82;SAP=7.29391;SAR=101;SRF=0;SRP=0;SRR=0;TYPE=snp;technology.ILLUMINA=1	GT:DP:RO:QR:AO:QA:GL	1:183:0:0:183:6885:-10,0
gi|126640115|ref|NC_009085.1|	27174	.	C	G	4924.37	.	AB=0;ABP=0;AC=1;AF=1;AN=1;AO=150;CIGAR=1X;DP=150;DPB=150;DPRA=0;EPP=3.24192;EPPR=0;GTI=0;LEN=1;MEANALT=1;MQM=60;MQMR=0;NS=1;NUMALT=1;ODDS=1133.88;PAIRED=1;PAIREDR=0;PAO=0;PQA=0;PQR=0;PRO=0;QA=5524;QR=0;RO=0;RPP=14.3599;RPPR=0;RUN=1;SAF=74;SAP=3.06821;SAR=76;SRF=0;SRP=0;SRR=0;TYPE=snp;technology.ILLUMINA=1	GT:DP:RO:QR:AO:QA:GL	1:150:0:0:150:5524:-10,0
gi|126640115|ref|NC_009085.1|	27344	.	A	G	6557.87	.	AB=0;ABP=0;AC=1;AF=1;AN=1;AO=195;CIGAR=1X;DP=195;DPB=195;DPRA=0;EPP=3.28869;EPPR=0;GTI=0;LEN=1;MEANALT=1;MQM=60;MQMR=0;NS=1;NUMALT=1;ODDS=1510.01;PAIRED=1;PAIREDR=0;PAO=0;PQA=0;PQR=0;PRO=0;QA=7347;QR=0;RO=0;RPP=18.2551;RPPR=0;RUN=1;SAF=100;SAP=3.28869;SAR=95;SRF=0;SRP=0;SRR=0;TYPE=snp;technology.ILLUMINA=1	GT:DP:RO:QR:AO:QA:GL	1:195:0:0:195:7347:-10,0
gi|126640115|ref|NC_009085.1|	27410	.	T	C	6480.74	.	AB=0;ABP=0;AC=1;AF=1;AN=1;AO=199;CIGAR=1X;DP=199;DPB=199;DPRA=0;EPP=7.82246;EPPR=0;GTI=0;LEN=1;MEANALT=1;MQM=60;MQMR=0;NS=1;NUMALT=1;ODDS=1492.25;PAIRED=1;PAIREDR=0;PAO=0;PQA=0;PQR=0;PRO=0;QA=7261;QR=0;RO=0;RPP=4.85441;RPPR=0;RUN=1;SAF=114;SAP=12.1872;SAR=85;SRF=0;SRP=0;SRR=0;TYPE=snp;technology.ILLUMINA=1	GT:DP:RO:QR:AO:QA:GL	1:199:0:0:199:7261:-10,0
gi|126640115|ref|NC_009085.1|	27463	.	T	C	5739.1	.	AB=0;ABP=0;AC=1;AF=1;AN=1;AO=172;CIGAR=1X;DP=172;DPB=172;DPRA=0;EPP=4.82828;EPPR=0;GTI=0;LEN=1;MEANALT=1;MQM=60;MQMR=0;NS=1;NUMALT=1;ODDS=1321.48;PAIRED=0.994186;PAIREDR=0;PAO=0;PQA=0;PQR=0;PRO=0;QA=6441;QR=0;RO=0;RPP=3.46479;RPPR=0;RUN=1;SAF=105;SAP=21.2406;SAR=67;SRF=0;SRP=0;SRR=0;TYPE=snp;technology.ILLUMINA=1	GT:DP:RO:QR:AO:QA:GL	1:172:0:0:172:6441:-10,0
gi|126640115|ref|NC_009085.1|	27632	.	GTCA	ATCG	4323.04	.	AB=0;ABP=0;AC=1;AF=1;AN=1;AO=136;CIGAR=1X2M1X;DP=136;DPB=138.5;DPRA=0;EPP=8.18351;EPPR=0;GTI=0;LEN=4;MEANALT=1;MQM=60;MQMR=0;NS=1;NUMALT=1;ODDS=995.416;PAIRED=1;PAIREDR=0;PAO=4;PQA=125;PQR=0;PRO=0;QA=4747;QR=0;RO=0;RPP=23.7032;RPPR=0;RUN=1;SAF=63;SAP=4.60697;SAR=73;SRF=0;SRP=0;SRR=0;TYPE=complex;technology.ILLUMINA=1	GT:DP:RO:QR:AO:QA:GL	1:136:0:0:136:4747:-10,0
gi|126640115|ref|NC_009085.1|	27707	.	T	C	5427.35	.	AB=0;ABP=0;AC=1;AF=1;AN=1;AO=162;CIGAR=1X;DP=162;DPB=162;DPRA=0;EPP=6.44176;EPPR=0;GTI=0;LEN=1;MEANALT=1;MQM=60;MQMR=0;NS=1;NUMALT=1;ODDS=1249.69;PAIRED=1;PAIREDR=0;PAO=0;PQA=0;PQR=0;PRO=0;QA=6085;QR=0;RO=0;RPP=3.22477;RPPR=0;RUN=1;SAF=68;SAP=12.0715;SAR=94;SRF=0;SRP=0;SRR=0;TYPE=snp;technology.ILLUMINA=1	GT:DP:RO:QR:AO:QA:GL	1:162:0:0:162:6085:-10,0
gi|126640115|ref|NC_009085.1|	27938	.	G	A	5952.45	.	AB=0;ABP=0;AC=1;AF=1;AN=1;AO=177;CIGAR=1X;DP=177;DPB=177;DPRA=0;EPP=7.43912;EPPR=0;GTI=0;LEN=1;MEANALT=1;MQM=60;MQMR=0;NS=1;NUMALT=1;ODDS=1370.6;PAIRED=1;PAIREDR=0;PAO=0;PQA=0;PQR=0;PRO=0;QA=6681;QR=0;RO=0;RPP=18.0389;RPPR=0;RUN=1;SAF=97;SAP=6.55581;SAR=80;SRF=0;SRP=0;SRR=0;TYPE=snp;technology.ILLUMINA=1	GT:DP:RO:QR:AO:QA:GL	1:177:0:0:177:6681:-10,0
gi|126640115|ref|NC_009085.1|	28405	.	A	G	7521.92	.	AB=0;ABP=0;AC=1;AF=1;AN=1;AO=227;CIGAR=1X;DP=227;DPB=227;DPRA=0;EPP=12.2032;EPPR=0;GTI=0;LEN=1;MEANALT=1;MQM=60;MQMR=0;NS=1;NUMALT=1;ODDS=1731.99;PAIRED=0.995595;PAIREDR=0;PAO=0;PQA=0;PQR=0;PRO=0;QA=8417;QR=0;RO=0;RPP=3.78514;RPPR=0;RUN=1;SAF=104;SAP=6.46361;SAR=123;SRF=0;SRP=0;SRR=0;TYPE=snp;technology.ILLUMINA=1	GT:DP:RO:QR:AO:QA:GL	1:227:0:0:227:8417:-10,0
gi|126640115|ref|NC_009085.1|	28547	.	T	A	6867.57	.	AB=0;ABP=0;AC=1;AF=1;AN=1;AO=207;CIGAR=1X;DP=207;DPB=207;DPRA=0;EPP=8.55962;EPPR=0;GTI=0;LEN=1;MEANALT=1;MQM=59.9807;MQMR=0;NS=1;NUMALT=1;ODDS=1581.32;PAIRED=0.995169;PAIREDR=0;PAO=0;PQA=0;PQR=0;PRO=0;QA=7711;QR=0;RO=0;RPP=9.56668;RPPR=0;RUN=1;SAF=126;SAP=24.253;SAR=81;SRF=0;SRP=0;SRR=0;TYPE=snp;technology.ILLUMINA=1	GT:DP:RO:QR:AO:QA:GL	1:207:0:0:207:7711:-10,0
gi|126640115|ref|NC_009085.1|	28559	.	G	A	6171.95	.	AB=0;ABP=0;AC=1;AF=1;AN=1;AO=184;CIGAR=1X;DP=184;DPB=184;DPRA=0;EPP=8.72222;EPPR=0;GTI=0;LEN=1;MEANALT=1;MQM=60;MQMR=0;NS=1;NUMALT=1;ODDS=1421.14;PAIRED=1;PAIREDR=0;PAO=0;PQA=0;PQR=0;PRO=0;QA=6920;QR=0;RO=0;RPP=3.43515;RPPR=0;RUN=1;SAF=108;SAP=15.095;SAR=76;SRF=0;SRP=0;SRR=0;TYPE=snp;technology.ILLUMINA=1	GT:DP:RO:QR:AO:QA:GL	1:184:0:0:184:6920:-10,0
gi|126640115|ref|NC_009085.1|	28568	.	A	T	6780.17	.	AB=0;ABP=0;AC=1;AF=1;AN=1;AO=207;CIGAR=1X;DP=207;DPB=207;DPRA=0;EPP=4.78314;EPPR=0;GTI=0;LEN=1;MEANALT=1;MQM=60;MQMR=0;NS=1;NUMALT=1;ODDS=1561.19;PAIRED=0.995169;PAIREDR=0;PAO=0;PQA=0;PQR=0;PRO=0;QA=7591;QR=0;RO=0;RPP=13.0914;RPPR=0;RUN=1;SAF=109;SAP=4.27961;SAR=98;SRF=0;SRP=0;SRR=0;TYPE=snp;technology.ILLUMINA=1	GT:DP:RO:QR:AO:QA:GL	1:207:0:0:207:7591:-10,0
gi|126640115|ref|NC_009085.1|	28577	.	G	A	7063.42	.	AB=0;ABP=0;AC=1;AF=1;AN=1;AO=212;CIGAR=1X;DP=212;DPB=212;DPRA=0;EPP=4.03458;EPPR=0;GTI=0;LEN=1;MEANALT=1;MQM=59.967;MQMR=0;NS=1;NUMALT=1;ODDS=1626.41;PAIRED=0.995283;PAIREDR=0;PAO=0;PQA=0;PQR=0;PRO=0;QA=7918;QR=0;RO=0;RPP=24.6841;RPPR=0;RUN=1;SAF=110;SAP=3.66584;SAR=102;SRF=0;SRP=0;SRR=0;TYPE=snp;technology.ILLUMINA=1	GT:DP:RO:QR:AO:QA:GL	1:212:0:0:212:7918:-10,0
gi|126640115|ref|NC_009085.1|	28655	.	G	A	5221.77	.	AB=0;ABP=0;AC=1;AF=1;AN=1;AO=157;CIGAR=1X;DP=157;DPB=157;DPRA=0;EPP=4.13061;EPPR=0;GTI=0;LEN=1;MEANALT=1;MQM=60;MQMR=0;NS=1;NUMALT=1;ODDS=1202.36;PAIRED=1;PAIREDR=0;PAO=0;PQA=0;PQR=0;PRO=0;QA=5847;QR=0;RO=0;RPP=3.35608;RPPR=0;RUN=1;SAF=71;SAP=6.12228;SAR=86;SRF=0;SRP=0;SRR=0;TYPE=snp;technology.ILLUMINA=1	GT:DP:RO:QR:AO:QA:GL	1:157:0:0:157:5847:-10,0
gi|126640115|ref|NC_009085.1|	28841	.	G	A	5015.64	.	AB=0;ABP=0;AC=1;AF=1;AN=1;AO=155;CIGAR=1X;DP=155;DPB=155;DPRA=0;EPP=4.14507;EPPR=0;GTI=0;LEN=1;MEANALT=1;MQM=60;MQMR=0;NS=1;NUMALT=1;ODDS=1154.89;PAIRED=1;PAIREDR=0;PAO=0;PQA=0;PQR=0;PRO=0;QA=5665;QR=0;RO=0;RPP=45.389;RPPR=0;RUN=1;SAF=85;SAP=6.16244;SAR=70;SRF=0;SRP=0;SRR=0;TYPE=snp;technology.ILLUMINA=1	GT:DP:RO:QR:AO:QA:GL	1:155:0:0:155:5665:-10,0
gi|126640115|ref|NC_009085.1|	28847	.	A	G	5584.96	.	AB=0;ABP=0;AC=1;AF=1;AN=1;AO=167;CIGAR=1X;DP=167;DPB=167;DPRA=0;EPP=7.70432;EPPR=0;GTI=0;LEN=1;MEANALT=1;MQM=60;MQMR=0;NS=1;NUMALT=1;ODDS=1285.99;PAIRED=1;PAIREDR=0;PAO=0;PQA=0;PQR=0;PRO=0;QA=6296;QR=0;RO=0;RPP=39.5352;RPPR=0;RUN=1;SAF=91;SAP=5.93594;SAR=76;SRF=0;SRP=0;SRR=0;TYPE=snp;technology.ILLUMINA=1	GT:DP:RO:QR:AO:QA:GL	1:167:0:0:167:6296:-10,0
gi|126640115|ref|NC_009085.1|	28865	.	G	A	5115.83	.	AB=0;ABP=0;AC=1;AF=1;AN=1;AO=157;CIGAR=1X;DP=157;DPB=157;DPRA=0;EPP=11.6547;EPPR=0;GTI=0;LEN=1;MEANALT=1;MQM=60;MQMR=0;NS=1;NUMALT=1;ODDS=1177.96;PAIRED=1;PAIREDR=0;PAO=0;PQA=0;PQR=0;PRO=0;QA=5738;QR=0;RO=0;RPP=4.68386;RPPR=0;RUN=1;SAF=85;SAP=5.34774;SAR=72;SRF=0;SRP=0;SRR=0;TYPE=snp;technology.ILLUMINA=1	GT:DP:RO:QR:AO:QA:GL	1:157:0:0:157:5738:-10,0
gi|126640115|ref|NC_009085.1|	28934	.	A	G	4957.33	.	AB=0;ABP=0;AC=1;AF=1;AN=1;AO=152;CIGAR=1X;DP=152;DPB=152;DPRA=0;EPP=3.23888;EPPR=0;GTI=0;LEN=1;MEANALT=1;MQM=60;MQMR=0;NS=1;NUMALT=1;ODDS=1141.47;PAIRED=1;PAIREDR=0;PAO=0;PQA=0;PQR=0;PRO=0;QA=5610;QR=0;RO=0;RPP=33.2395;RPPR=0;RUN=1;SAF=55;SAP=28.2108;SAR=97;SRF=0;SRP=0;SRR=0;TYPE=snp;technology.ILLUMINA=1	GT:DP:RO:QR:AO:QA:GL	1:152:0:0:152:5610:-10,0
gi|126640115|ref|NC_009085.1|	28982	.	A	G	4469.84	.	AB=0;ABP=0;AC=1;AF=1;AN=1;AO=134;CIGAR=1X;DP=134;DPB=134;DPRA=0;EPP=3.59368;EPPR=0;GTI=0;LEN=1;MEANALT=1;MQM=60;MQMR=0;NS=1;NUMALT=1;ODDS=1029.22;PAIRED=0.992537;PAIREDR=0;PAO=0;PQA=0;PQR=0;PRO=0;QA=5016;QR=0;RO=0;RPP=10.8535;RPPR=0;RUN=1;SAF=62;SAP=4.6308;SAR=72;SRF=0;SRP=0;SRR=0;TYPE=snp;technology.ILLUMINA=1	GT:DP:RO:QR:AO:QA:GL	1:134:0:0:134:5016:-10,0
gi|126640115|ref|NC_009085.1|	29005	.	G	A	4850.79	.	AB=0;ABP=0;AC=1;AF=1;AN=1;AO=145;CIGAR=1X;DP=145;DPB=145;DPRA=0;EPP=5.54119;EPPR=0;GTI=0;LEN=1;MEANALT=1;MQM=60;MQMR=0;NS=1;NUMALT=1;ODDS=1116.94;PAIRED=0.993103;PAIREDR=0;PAO=0;PQA=0;PQR=0;PRO=0;QA=5452;QR=0;RO=0;RPP=4.82236;RPPR=0;RUN=1;SAF=56;SAP=19.3188;SAR=89;SRF=0;SRP=0;SRR=0;TYPE=snp;technology.ILLUMINA=1	GT:DP:RO:QR:AO:QA:GL	1:145:0:0:145:5452:-10,0
gi|126640115|ref|NC_009085.1|	29150	.	A	G	3251.3	.	AB=0;ABP=0;AC=1;AF=1;AN=1;AO=100;CIGAR=1X;DP=100;DPB=100;DPRA=0;EPP=11.6962;EPPR=0;GTI=0;LEN=1;MEANALT=1;MQM=60;MQMR=0;NS=1;NUMALT=1;ODDS=748.64;PAIRED=0.99;PAIREDR=0;PAO=0;PQA=0;PQR=0;PRO=0;QA=3680;QR=0;RO=0;RPP=22.5536;RPPR=0;RUN=1;SAF=53;SAP=3.79203;SAR=47;SRF=0;SRP=0;SRR=0;TYPE=snp;technology.ILLUMINA=1	GT:DP:RO:QR:AO:QA:GL	1:100:0:0:100:3680:-10,0
gi|126640115|ref|NC_009085.1|	29165	.	C	T	3496.88	.	AB=0;ABP=0;AC=1;AF=1;AN=1;AO=107;CIGAR=1X;DP=107;DPB=107;DPRA=0;EPP=11.96;EPPR=0;GTI=0;LEN=1;MEANALT=1;MQM=60;MQMR=0;NS=1;NUMALT=1;ODDS=805.186;PAIRED=0.990654;PAIREDR=0;PAO=0;PQA=0;PQR=0;PRO=0;QA=3934;QR=0;RO=0;RPP=5.46589;RPPR=0;RUN=1;SAF=55;SAP=3.19295;SAR=52;SRF=0;SRP=0;SRR=0;TYPE=snp;technology.ILLUMINA=1	GT:DP:RO:QR:AO:QA:GL	1:107:0:0:107:3934:-10,0
gi|126640115|ref|NC_009085.1|	29279	.	GATA	AATG	4737.22	.	AB=0;ABP=0;AC=1;AF=1;AN=1;AO=140;CIGAR=1X2M1X;DP=141;DPB=144.25;DPRA=0;EPP=11.9444;EPPR=0;GTI=0;LEN=4;MEANALT=2;MQM=60;MQMR=0;NS=1;NUMALT=1;ODDS=1090.78;PAIRED=0.992857;PAIREDR=0;PAO=10;PQA=353;PQR=0;PRO=0;QA=4968;QR=0;RO=0;RPP=3.56868;RPPR=0;RUN=1;SAF=59;SAP=10.5174;SAR=81;SRF=0;SRP=0;SRR=0;TYPE=complex;technology.ILLUMINA=1	GT:DP:RO:QR:AO:QA:GL	1:141:0:0:140:4968:-10,0
gi|126640115|ref|NC_009085.1|	29817	.	A	T	4554.08	.	AB=0;ABP=0;AC=1;AF=1;AN=1;AO=139;CIGAR=1X;DP=139;DPB=139;DPRA=0;EPP=3.1509;EPPR=0;GTI=0;LEN=1;MEANALT=1;MQM=60;MQMR=0;NS=1;NUMALT=1;ODDS=1048.62;PAIRED=1;PAIREDR=0;PAO=0;PQA=0;PQR=0;PRO=0;QA=5104;QR=0;RO=0;RPP=7.52509;RPPR=0;RUN=1;SAF=72;SAP=3.40085;SAR=67;SRF=0;SRP=0;SRR=0;TYPE=snp;technology.ILLUMINA=1	GT:DP:RO:QR:AO:QA:GL	1:139:0:0:139:5104:-10,0
gi|126640115|ref|NC_009085.1|	29994	.	A	G	2904.83	.	AB=0;ABP=0;AC=1;AF=1;AN=1;AO=94;CIGAR=1X;DP=94;DPB=94;DPRA=0;EPP=23.801;EPPR=0;GTI=0;LEN=1;MEANALT=1;MQM=60;MQMR=0;NS=1;NUMALT=1;ODDS=668.861;PAIRED=1;PAIREDR=0;PAO=0;PQA=0;PQR=0;PRO=0;QA=3488;QR=0;RO=0;RPP=32.9489;RPPR=0;RUN=1;SAF=9;SAP=136.44;SAR=85;SRF=0;SRP=0;SRR=0;TYPE=snp;technology.ILLUMINA=1	GT:DP:RO:QR:AO:QA:GL	1:94:0:0:94:3488:-10,0
gi|126640115|ref|NC_009085.1|	29999	.	C	T	2983.81	.	AB=0;ABP=0;AC=1;AF=1;AN=1;AO=97;CIGAR=1X;DP=97;DPB=97;DPRA=0;EPP=40.6417;EPPR=0;GTI=0;LEN=1;MEANALT=1;MQM=60;MQMR=0;NS=1;NUMALT=1;ODDS=687.048;PAIRED=1;PAIREDR=0;PAO=0;PQA=0;PQR=0;PRO=0;QA=3597;QR=0;RO=0;RPP=44.4026;RPPR=0;RUN=1;SAF=11;SAP=128.933;SAR=86;SRF=0;SRP=0;SRR=0;TYPE=snp;technology.ILLUMINA=1	GT:DP:RO:QR:AO:QA:GL	1:97:0:0:97:3597:-10,0
gi|126640115|ref|NC_009085.1|	30009	.	C	T	2805.36	.	AB=0;ABP=0;AC=1;AF=1;AN=1;AO=94;CIGAR=1X;DP=94;DPB=94;DPRA=0;EPP=56.2345;EPPR=0;GTI=0;LEN=1;MEANALT=1;MQM=60;MQMR=0;NS=1;NUMALT=1;ODDS=645.957;PAIRED=1;PAIREDR=0;PAO=0;PQA=0;PQR=0;PRO=0;QA=3428;QR=0;RO=0;RPP=43.7601;RPPR=0;RUN=1;SAF=9;SAP=136.44;SAR=85;SRF=0;SRP=0;SRR=0;TYPE=snp;technology.ILLUMINA=1	GT:DP:RO:QR:AO:QA:GL	1:94:0:0:94:3428:-10,0
gi|126640115|ref|NC_009085.1|	30198	.	A	G	2692.44	.	AB=0;ABP=0;AC=1;AF=1;AN=1;AO=82;CIGAR=1X;DP=82;DPB=82;DPRA=0;EPP=3.11623;EPPR=0;GTI=0;LEN=1;MEANALT=1;MQM=60;MQMR=0;NS=1;NUMALT=1;ODDS=619.957;PAIRED=1;PAIREDR=0;PAO=0;PQA=0;PQR=0;PRO=0;QA=3025;QR=0;RO=0;RPP=3.0103;RPPR=0;RUN=1;SAF=41;SAP=3.0103;SAR=41;SRF=0;SRP=0;SRR=0;TYPE=snp;technology.ILLUMINA=1	GT:DP:RO:QR:AO:QA:GL	1:82:0:0:82:3025:-10,0
gi|126640115|ref|NC_009085.1|	30204	.	A	T	2581.4	.	AB=0;ABP=0;AC=1;AF=1;AN=1;AO=80;CIGAR=1X;DP=80;DPB=80;DPRA=0;EPP=3.44459;EPPR=0;GTI=0;LEN=1;MEANALT=1;MQM=60;MQMR=0;NS=1;NUMALT=1;ODDS=594.389;PAIRED=1;PAIREDR=0;PAO=0;PQA=0;PQR=0;PRO=0;QA=2902;QR=0;RO=0;RPP=3.11887;RPPR=0;RUN=1;SAF=41;SAP=3.11887;SAR=39;SRF=0;SRP=0;SRR=0;TYPE=snp;technology.ILLUMINA=1	GT:DP:RO:QR:AO:QA:GL	1:80:0:0:80:2902:-10,0
gi|126640115|ref|NC_009085.1|	30222	.	A	G	2522.76	.	AB=0;ABP=0;AC=1;AF=1;AN=1;AO=76;CIGAR=1X;DP=76;DPB=76;DPRA=0;EPP=4.03889;EPPR=0;GTI=0;LEN=1;MEANALT=1;MQM=60;MQMR=0;NS=1;NUMALT=1;ODDS=580.886;PAIRED=1;PAIREDR=0;PAO=0;PQA=0;PQR=0;PRO=0;QA=2838;QR=0;RO=0;RPP=3.0103;RPPR=0;RUN=1;SAF=35;SAP=4.03889;SAR=41;SRF=0;SRP=0;SRR=0;TYPE=snp;technology.ILLUMINA=1	GT:DP:RO:QR:AO:QA:GL	1:76:0:0:76:2838:-10,0
gi|126640115|ref|NC_009085.1|	30330	.	G	A	2695.89	.	AB=0;ABP=0;AC=1;AF=1;AN=1;AO=83;CIGAR=1X;DP=83;DPB=83;DPRA=0;EPP=10.5712;EPPR=0;GTI=0;LEN=1;MEANALT=1;MQM=60;MQMR=0;NS=1;NUMALT=1;ODDS=620.753;PAIRED=1;PAIREDR=0;PAO=0;PQA=0;PQR=0;PRO=0;QA=3062;QR=0;RO=0;RPP=25.0128;RPPR=0;RUN=1;SAF=40;SAP=3.24576;SAR=43;SRF=0;SRP=0;SRR=0;TYPE=snp;technology.ILLUMINA=1	GT:DP:RO:QR:AO:QA:GL	1:83:0:0:83:3062:-10,0
gi|126640115|ref|NC_009085.1|	30365	.	CTT	CTTT	2177.58	.	AB=0;ABP=0;AC=1;AF=1;AN=1;AO=71;CIGAR=1M1I2M;DP=77;DPB=101;DPRA=0;EPP=11.8491;EPPR=5.18177;GTI=0;LEN=1;MEANALT=2;MQM=60;MQMR=60;NS=1;NUMALT=1;ODDS=501.406;PAIRED=1;PAIREDR=1;PAO=0.5;PQA=16.5;PQR=16.5;PRO=0.5;QA=2589;QR=145;RO=4;RPP=9.89173;RPPR=11.6962;RUN=1;SAF=39;SAP=4.50892;SAR=32;SRF=3;SRP=5.18177;SRR=1;TYPE=ins;technology.ILLUMINA=1	GT:DP:RO:QR:AO:QA:GL	1:77:4:145:71:2589:-10,0
gi|126640115|ref|NC_009085.1|	30705	.	T	A	1154.63	.	AB=0;ABP=0;AC=1;AF=1;AN=1;AO=39;CIGAR=1X;DP=39;DPB=39;DPRA=0;EPP=4.40227;EPPR=0;GTI=0;LEN=1;MEANALT=1;MQM=60;MQMR=0;NS=1;NUMALT=1;ODDS=265.863;PAIRED=1;PAIREDR=0;PAO=0;PQA=0;PQR=0;PRO=0;QA=1355;QR=0;RO=0;RPP=37.8095;RPPR=0;RUN=1;SAF=16;SAP=5.73856;SAR=23;SRF=0;SRP=0;SRR=0;TYPE=snp;technology.ILLUMINA=1	GT:DP:RO:QR:AO:QA:GL	1:39:0:0:39:1355:-10,0
gi|126640115|ref|NC_009085.1|	30724	.	G	T	392662	.	AB=0;ABP=0;AC=1;AF=1;AN=1;AO=12;CIGAR=1X;DP=12;DPB=12;DPRA=0;EPP=3.0103;EPPR=0;GTI=0;LEN=1;MEANALT=1;MQM=60;MQMR=0;NS=1;NUMALT=1;ODDS=90.4138;PAIRED=1;PAIREDR=0;PAO=0;PQA=0;PQR=0;PRO=0;QA=454;QR=0;RO=0;RPP=3.0103;RPPR=0;RUN=1;SAF=6;SAP=3.0103;SAR=6;SRF=0;SRP=0;SRR=0;TYPE=snp;technology.ILLUMINA=1	GT:DP:RO:QR:AO:QA:GL	1:12:0:0:12:454:-10,0
gi|126640115|ref|NC_009085.1|	30760	.	GG	AA	518.16	.	AB=0;ABP=0;AC=1;AF=1;AN=1;AO=16;CIGAR=2X;DP=16;DPB=16;DPRA=0;EPP=5.18177;EPPR=0;GTI=0;LEN=2;MEANALT=1;MQM=60;MQMR=0;NS=1;NUMALT=1;ODDS=119.311;PAIRED=1;PAIREDR=0;PAO=0;PQA=0;PQR=0;PRO=0;QA=599;QR=0;RO=0;RPP=3.55317;RPPR=0;RUN=1;SAF=7;SAP=3.55317;SAR=9;SRF=0;SRP=0;SRR=0;TYPE=mnp;technology.ILLUMINA=1	GT:DP:RO:QR:AO:QA:GL	1:16:0:0:16:599:-10,0
gi|126640115|ref|NC_009085.1|	30780	.	C	T	2375.96	.	AB=0;ABP=0;AC=1;AF=1;AN=1;AO=78;CIGAR=1X;DP=78;DPB=78;DPRA=0;EPP=16.4846;EPPR=0;GTI=0;LEN=1;MEANALT=1;MQM=60;MQMR=0;NS=1;NUMALT=1;ODDS=547.085;PAIRED=1;PAIREDR=0;PAO=0;PQA=0;PQR=0;PRO=0;QA=2840;QR=0;RO=0;RPP=117.04;RPPR=0;RUN=1;SAF=47;SAP=10.1372;SAR=31;SRF=0;SRP=0;SRR=0;TYPE=snp;technology.ILLUMINA=1	GT:DP:RO:QR:AO:QA:GL	1:78:0:0:78:2840:-10,0
gi|126640115|ref|NC_009085.1|	31025	.	ACTC	TCTT	4433.31	.	AB=0;ABP=0;AC=1;AF=1;AN=1;AO=138;CIGAR=1X2M1X;DP=138;DPB=138.75;DPRA=0;EPP=5.27618;EPPR=0;GTI=0;LEN=4;MEANALT=1;MQM=60;MQMR=0;NS=1;NUMALT=1;ODDS=1020.81;PAIRED=0.992754;PAIREDR=0;PAO=1;PQA=32;PQR=0;PRO=0;QA=4941;QR=0;RO=0;RPP=4.58383;RPPR=0;RUN=1;SAF=77;SAP=7.03854;SAR=61;SRF=0;SRP=0;SRR=0;TYPE=complex;technology.ILLUMINA=1	GT:DP:RO:QR:AO:QA:GL	1:138:0:0:138:4941:-10,0
gi|126640115|ref|NC_009085.1|	31034	.	G	T	4738.19	.	AB=0;ABP=0;AC=1;AF=1;AN=1;AO=144;CIGAR=1X;DP=144;DPB=144;DPRA=0;EPP=4.51827;EPPR=0;GTI=0;LEN=1;MEANALT=1;MQM=59.9583;MQMR=0;NS=1;NUMALT=1;ODDS=1091.01;PAIRED=0.993056;PAIREDR=0;PAO=0;PQA=0;PQR=0;PRO=0;QA=5312;QR=0;RO=0;RPP=3.9754;RPPR=0;RUN=1;SAF=81;SAP=7.89611;SAR=63;SRF=0;SRP=0;SRR=0;TYPE=snp;technology.ILLUMINA=1	GT:DP:RO:QR:AO:QA:GL	1:144:0:0:144:5312:-10,0
gi|126640115|ref|NC_009085.1|	31142	.	A	G	4600.13	.	AB=0;ABP=0;AC=1;AF=1;AN=1;AO=139;CIGAR=1X;DP=139;DPB=139;DPRA=0;EPP=3.77578;EPPR=0;GTI=0;LEN=1;MEANALT=1;MQM=59.9928;MQMR=0;NS=1;NUMALT=1;ODDS=1059.22;PAIRED=0.992806;PAIREDR=0;PAO=0;PQA=0;PQR=0;PRO=0;QA=5154;QR=0;RO=0;RPP=5.65044;RPPR=0;RUN=1;SAF=67;SAP=3.40085;SAR=72;SRF=0;SRP=0;SRR=0;TYPE=snp;technology.ILLUMINA=1	GT:DP:RO:QR:AO:QA:GL	1:139:0:0:139:5154:-10,0
gi|126640115|ref|NC_009085.1|	31181	.	G	A	5186.75	.	AB=0;ABP=0;AC=1;AF=1;AN=1;AO=155;CIGAR=1X;DP=155;DPB=155;DPRA=0;EPP=3.36054;EPPR=0;GTI=0;LEN=1;MEANALT=1;MQM=59.7742;MQMR=0;NS=1;NUMALT=1;ODDS=1194.29;PAIRED=0.993548;PAIREDR=0;PAO=0;PQA=0;PQR=0;PRO=0;QA=5821;QR=0;RO=0;RPP=16.4734;RPPR=0;RUN=1;SAF=73;SAP=4.14507;SAR=82;SRF=0;SRP=0;SRR=0;TYPE=snp;technology.ILLUMINA=1	GT:DP:RO:QR:AO:QA:GL	1:155:0:0:155:5821:-10,0
gi|126640115|ref|NC_009085.1|	31187	.	C	T	4853.58	.	AB=0;ABP=0;AC=1;AF=1;AN=1;AO=147;CIGAR=1X;DP=147;DPB=147;DPRA=0;EPP=3.02507;EPPR=0;GTI=0;LEN=1;MEANALT=1;MQM=59.8707;MQMR=0;NS=1;NUMALT=1;ODDS=1117.58;PAIRED=0.993197;PAIREDR=0;PAO=0;PQA=0;PQR=0;PRO=0;QA=5443;QR=0;RO=0;RPP=12.2428;RPPR=0;RUN=1;SAF=72;SAP=3.14325;SAR=75;SRF=0;SRP=0;SRR=0;TYPE=snp;technology.ILLUMINA=1	GT:DP:RO:QR:AO:QA:GL	1:147:0:0:147:5443:-10,0
gi|126640115|ref|NC_009085.1|	31196	.	T	C	4443.33	.	AB=0;ABP=0;AC=1;AF=1;AN=1;AO=139;CIGAR=1X;DP=139;DPB=139;DPRA=0;EPP=4.27569;EPPR=0;GTI=0;LEN=1;MEANALT=1;MQM=59.8777;MQMR=0;NS=1;NUMALT=1;ODDS=1023.11;PAIRED=0.992806;PAIREDR=0;PAO=0;PQA=0;PQR=0;PRO=0;QA=4986;QR=0;RO=0;RPP=9.89965;RPPR=0;RUN=1;SAF=74;SAP=4.27569;SAR=65;SRF=0;SRP=0;SRR=0;TYPE=snp;technology.ILLUMINA=1	GT:DP:RO:QR:AO:QA:GL	1:139:0:0:139:4986:-10,0
gi|126640115|ref|NC_009085.1|	31208	.	AGCA	GGCT	4307.73	.	AB=0;ABP=0;AC=1;AF=1;AN=1;AO=133;CIGAR=1X2M1X;DP=133;DPB=135;DPRA=0;EPP=11.6472;EPPR=0;GTI=0;LEN=4;MEANALT=1;MQM=60;MQMR=0;NS=1;NUMALT=1;ODDS=991.891;PAIRED=1;PAIREDR=0;PAO=4;PQA=149;PQR=0;PRO=0;QA=4690;QR=0;RO=0;RPP=6.68384;RPPR=0;RUN=1;SAF=70;SAP=3.81032;SAR=63;SRF=0;SRP=0;SRR=0;TYPE=complex;technology.ILLUMINA=1	GT:DP:RO:QR:AO:QA:GL	1:133:0:0:133:4690:-10,0
gi|126640115|ref|NC_009085.1|	31217	.	A	G	4797.82	.	AB=0;ABP=0;AC=1;AF=1;AN=1;AO=147;CIGAR=1X;DP=147;DPB=147;DPRA=0;EPP=7.27939;EPPR=0;GTI=0;LEN=1;MEANALT=1;MQM=60;MQMR=0;NS=1;NUMALT=1;ODDS=1104.74;PAIRED=1;PAIREDR=0;PAO=0;PQA=0;PQR=0;PRO=0;QA=5376;QR=0;RO=0;RPP=3.14325;RPPR=0;RUN=1;SAF=78;SAP=4.20683;SAR=69;SRF=0;SRP=0;SRR=0;TYPE=snp;technology.ILLUMINA=1	GT:DP:RO:QR:AO:QA:GL	1:147:0:0:147:5376:-10,0
gi|126640115|ref|NC_009085.1|	31235	.	C	T	4850.9	.	AB=0;ABP=0;AC=1;AF=1;AN=1;AO=146;CIGAR=1X;DP=146;DPB=146;DPRA=0;EPP=5.15203;EPPR=0;GTI=0;LEN=1;MEANALT=1;MQM=60;MQMR=0;NS=1;NUMALT=1;ODDS=1116.96;PAIRED=1;PAIREDR=0;PAO=0;PQA=0;PQR=0;PRO=0;QA=5443;QR=0;RO=0;RPP=13.0645;RPPR=0;RUN=1;SAF=71;SAP=3.24827;SAR=75;SRF=0;SRP=0;SRR=0;TYPE=snp;technology.ILLUMINA=1	GT:DP:RO:QR:AO:QA:GL	1:146:0:0:146:5443:-10,0
gi|126640115|ref|NC_009085.1|	31259	.	G	A	5212.63	.	AB=0;ABP=0;AC=1;AF=1;AN=1;AO=157;CIGAR=1X;DP=157;DPB=157;DPRA=0;EPP=3.02413;EPPR=0;GTI=0;LEN=1;MEANALT=1;MQM=60;MQMR=0;NS=1;NUMALT=1;ODDS=1200.25;PAIRED=1;PAIREDR=0;PAO=0;PQA=0;PQR=0;PRO=0;QA=5832;QR=0;RO=0;RPP=3.13478;RPPR=0;RUN=1;SAF=78;SAP=3.02413;SAR=79;SRF=0;SRP=0;SRR=0;TYPE=snp;technology.ILLUMINA=1	GT:DP:RO:QR:AO:QA:GL	1:157:0:0:157:5832:-10,0
gi|126640115|ref|NC_009085.1|	31284	.	TTG	CTT	4594.43	.	AB=0;ABP=0;AC=1;AF=1;AN=1;AO=134;CIGAR=1X1M1X;DP=134;DPB=137.667;DPRA=0;EPP=10.8535;EPPR=0;GTI=0;LEN=3;MEANALT=1;MQM=60;MQMR=0;NS=1;NUMALT=1;ODDS=1057.91;PAIRED=1;PAIREDR=0;PAO=10;PQA=346;PQR=0;PRO=0;QA=4824;QR=0;RO=0;RPP=17.5948;RPPR=0;RUN=1;SAF=72;SAP=4.6308;SAR=62;SRF=0;SRP=0;SRR=0;TYPE=complex;technology.ILLUMINA=1	GT:DP:RO:QR:AO:QA:GL	1:134:0:0:134:4824:-10,0
gi|126640115|ref|NC_009085.1|	31292	.	TGTA	GGTG	4260.12	.	AB=0;ABP=0;AC=1;AF=1;AN=1;AO=131;CIGAR=1X2M1X;DP=131;DPB=134.5;DPRA=0;EPP=7.8008;EPPR=0;GTI=0;LEN=4;MEANALT=1;MQM=60;MQMR=0;NS=1;NUMALT=1;ODDS=980.93;PAIRED=1;PAIREDR=0;PAO=6;PQA=217;PQR=0;PRO=0;QA=4563;QR=0;RO=0;RPP=4.35297;RPPR=0;RUN=1;SAF=71;SAP=5.01601;SAR=60;SRF=0;SRP=0;SRR=0;TYPE=complex;technology.ILLUMINA=1	GT:DP:RO:QR:AO:QA:GL	1:131:0:0:131:4563:-10,0
gi|126640115|ref|NC_009085.1|	31301	.	T	A	4872.45	.	AB=0;ABP=0;AC=1;AF=1;AN=1;AO=146;CIGAR=1X;DP=146;DPB=146;DPRA=0;EPP=3.24827;EPPR=0;GTI=0;LEN=1;MEANALT=1;MQM=60;MQMR=0;NS=1;NUMALT=1;ODDS=1121.92;PAIRED=1;PAIREDR=0;PAO=0;PQA=0;PQR=0;PRO=0;QA=5461;QR=0;RO=0;RPP=7.82918;RPPR=0;RUN=1;SAF=79;SAP=5.15203;SAR=67;SRF=0;SRP=0;SRR=0;TYPE=snp;technology.ILLUMINA=1	GT:DP:RO:QR:AO:QA:GL	1:146:0:0:146:5461:-10,0
gi|126640115|ref|NC_009085.1|	31350	.	A	G	4103.96	.	AB=0;ABP=0;AC=1;AF=1;AN=1;AO=126;CIGAR=1X;DP=126;DPB=126;DPRA=0;EPP=7.42218;EPPR=0;GTI=0;LEN=1;MEANALT=1;MQM=60;MQMR=0;NS=1;NUMALT=1;ODDS=944.973;PAIRED=1;PAIREDR=0;PAO=0;PQA=0;PQR=0;PRO=0;QA=4635;QR=0;RO=0;RPP=30.5846;RPPR=0;RUN=1;SAF=58;SAP=4.73369;SAR=68;SRF=0;SRP=0;SRR=0;TYPE=snp;technology.ILLUMINA=1	GT:DP:RO:QR:AO:QA:GL	1:126:0:0:126:4635:-10,0
gi|126640115|ref|NC_009085.1|	31361	.	T	C	4087.86	.	AB=0;ABP=0;AC=1;AF=1;AN=1;AO=123;CIGAR=1X;DP=123;DPB=123;DPRA=0;EPP=3.45166;EPPR=0;GTI=0;LEN=1;MEANALT=1;MQM=60;MQMR=0;NS=1;NUMALT=1;ODDS=941.265;PAIRED=1;PAIREDR=0;PAO=0;PQA=0;PQR=0;PRO=0;QA=4580;QR=0;RO=0;RPP=3.02795;RPPR=0;RUN=1;SAF=60;SAP=3.16919;SAR=63;SRF=0;SRP=0;SRR=0;TYPE=snp;technology.ILLUMINA=1	GT:DP:RO:QR:AO:QA:GL	1:123:0:0:123:4580:-10,0
gi|126640115|ref|NC_009085.1|	31508	.	C	T	4129.08	.	AB=0;ABP=0;AC=1;AF=1;AN=1;AO=130;CIGAR=1X;DP=130;DPB=130;DPRA=0;EPP=3.61163;EPPR=0;GTI=0;LEN=1;MEANALT=1;MQM=60;MQMR=0;NS=1;NUMALT=1;ODDS=950.755;PAIRED=0.992308;PAIREDR=0;PAO=0;PQA=0;PQR=0;PRO=0;QA=4648;QR=0;RO=0;RPP=9.69175;RPPR=0;RUN=1;SAF=51;SAP=16.1059;SAR=79;SRF=0;SRP=0;SRR=0;TYPE=snp;technology.ILLUMINA=1	GT:DP:RO:QR:AO:QA:GL	1:130:0:0:130:4648:-10,0
gi|126640115|ref|NC_009085.1|	31532	.	C	T	3755.8	.	AB=0;ABP=0;AC=1;AF=1;AN=1;AO=116;CIGAR=1X;DP=116;DPB=116;DPRA=0;EPP=12.0706;EPPR=0;GTI=0;LEN=1;MEANALT=1;MQM=60;MQMR=0;NS=1;NUMALT=1;ODDS=864.806;PAIRED=0.991379;PAIREDR=0;PAO=0;PQA=0;PQR=0;PRO=0;QA=4228;QR=0;RO=0;RPP=4.20835;RPPR=0;RUN=1;SAF=49;SAP=9.07545;SAR=67;SRF=0;SRP=0;SRR=0;TYPE=snp;technology.ILLUMINA=1	GT:DP:RO:QR:AO:QA:GL	1:116:0:0:116:4228:-10,0
gi|126640115|ref|NC_009085.1|	31709	.	A	G	4088.28	.	AB=0;ABP=0;AC=1;AF=1;AN=1;AO=123;CIGAR=1X;DP=123;DPB=123;DPRA=0;EPP=4.44029;EPPR=0;GTI=0;LEN=1;MEANALT=1;MQM=60;MQMR=0;NS=1;NUMALT=1;ODDS=941.362;PAIRED=0.99187;PAIREDR=0;PAO=0;PQA=0;PQR=0;PRO=0;QA=4582;QR=0;RO=0;RPP=3.45166;RPPR=0;RUN=1;SAF=62;SAP=3.02795;SAR=61;SRF=0;SRP=0;SRR=0;TYPE=snp;technology.ILLUMINA=1	GT:DP:RO:QR:AO:QA:GL	1:123:0:0:123:4582:-10,0
gi|126640115|ref|NC_009085.1|	31730	.	C	T	4432.44	.	AB=0;ABP=0;AC=1;AF=1;AN=1;AO=137;CIGAR=1X;DP=137;DPB=137;DPRA=0;EPP=18.2423;EPPR=0;GTI=0;LEN=1;MEANALT=1;MQM=60;MQMR=0;NS=1;NUMALT=1;ODDS=1020.61;PAIRED=0.992701;PAIREDR=0;PAO=0;PQA=0;PQR=0;PRO=0;QA=4983;QR=0;RO=0;RPP=3.02615;RPPR=0;RUN=1;SAF=62;SAP=5.68898;SAR=75;SRF=0;SRP=0;SRR=0;TYPE=snp;technology.ILLUMINA=1	GT:DP:RO:QR:AO:QA:GL	1:137:0:0:137:4983:-10,0
gi|126640115|ref|NC_009085.1|	31852	.	G	T	3896.01	.	AB=0;ABP=0;AC=1;AF=1;AN=1;AO=119;CIGAR=1X;DP=119;DPB=119;DPRA=0;EPP=6.09416;EPPR=0;GTI=0;LEN=1;MEANALT=1;MQM=59.8739;MQMR=0;NS=1;NUMALT=1;ODDS=897.09;PAIRED=0.983193;PAIREDR=0;PAO=0;PQA=0;PQR=0;PRO=0;QA=4376;QR=0;RO=0;RPP=4.48836;RPPR=0;RUN=1;SAF=52;SAP=7.11603;SAR=67;SRF=0;SRP=0;SRR=0;TYPE=snp;technology.ILLUMINA=1	GT:DP:RO:QR:AO:QA:GL	1:119:0:0:119:4376:-10,0
gi|126640115|ref|NC_009085.1|	31913	.	G	A	3803.32	.	AB=0;ABP=0;AC=1;AF=1;AN=1;AO=114;CIGAR=1X;DP=114;DPB=114;DPRA=0;EPP=10.6295;EPPR=0;GTI=0;LEN=1;MEANALT=1;MQM=60;MQMR=0;NS=1;NUMALT=1;ODDS=875.747;PAIRED=0.991228;PAIREDR=0;PAO=0;PQA=0;PQR=0;PRO=0;QA=4271;QR=0;RO=0;RPP=3.0103;RPPR=0;RUN=1;SAF=56;SAP=3.08649;SAR=58;SRF=0;SRP=0;SRR=0;TYPE=snp;technology.ILLUMINA=1	GT:DP:RO:QR:AO:QA:GL	1:114:0:0:114:4271:-10,0
gi|126640115|ref|NC_009085.1|	32125	.	C	T	3520.38	.	AB=0;ABP=0;AC=1;AF=1;AN=1;AO=106;CIGAR=1X;DP=106;DPB=106;DPRA=0;EPP=3.09224;EPPR=0;GTI=0;LEN=1;MEANALT=1;MQM=60;MQMR=0;NS=1;NUMALT=1;ODDS=810.598;PAIRED=0.990566;PAIREDR=0;PAO=0;PQA=0;PQR=0;PRO=0;QA=3963;QR=0;RO=0;RPP=16.8586;RPPR=0;RUN=1;SAF=54;SAP=3.09224;SAR=52;SRF=0;SRP=0;SRR=0;TYPE=snp;technology.ILLUMINA=1	GT:DP:RO:QR:AO:QA:GL	1:106:0:0:106:3963:-10,0
gi|126640115|ref|NC_009085.1|	32251	.	C	T	3253.76	.	AB=0;ABP=0;AC=1;AF=1;AN=1;AO=100;CIGAR=1X;DP=100;DPB=100;DPRA=0;EPP=13.5202;EPPR=0;GTI=0;LEN=1;MEANALT=1;MQM=60;MQMR=0;NS=1;NUMALT=1;ODDS=749.207;PAIRED=1;PAIREDR=0;PAO=0;PQA=0;PQR=0;PRO=0;QA=3669;QR=0;RO=0;RPP=3.79203;RPPR=0;RUN=1;SAF=58;SAP=8.56927;SAR=42;SRF=0;SRP=0;SRR=0;TYPE=snp;technology.ILLUMINA=1	GT:DP:RO:QR:AO:QA:GL	1:100:0:0:100:3669:-10,0
gi|126640115|ref|NC_009085.1|	32416	.	A	G	3333.57	.	AB=0;ABP=0;AC=1;AF=1;AN=1;AO=102;CIGAR=1X;DP=102;DPB=102;DPRA=0;EPP=3.7767;EPPR=0;GTI=0;LEN=1;MEANALT=1;MQM=60;MQMR=0;NS=1;NUMALT=1;ODDS=767.583;PAIRED=1;PAIREDR=0;PAO=0;PQA=0;PQR=0;PRO=0;QA=3766;QR=0;RO=0;RPP=22.1704;RPPR=0;RUN=1;SAF=44;SAP=7.18293;SAR=58;SRF=0;SRP=0;SRR=0;TYPE=snp;technology.ILLUMINA=1	GT:DP:RO:QR:AO:QA:GL	1:102:0:0:102:3766:-10,0
gi|126640115|ref|NC_009085.1|	32431	.	T	C	3499.41	.	AB=0;ABP=0;AC=1;AF=1;AN=1;AO=108;CIGAR=1X;DP=108;DPB=108;DPRA=0;EPP=9.52472;EPPR=0;GTI=0;LEN=1;MEANALT=1;MQM=60;MQMR=0;NS=1;NUMALT=1;ODDS=805.769;PAIRED=1;PAIREDR=0;PAO=0;PQA=0;PQR=0;PRO=0;QA=3964;QR=0;RO=0;RPP=32.0437;RPPR=0;RUN=1;SAF=54;SAP=3.0103;SAR=54;SRF=0;SRP=0;SRR=0;TYPE=snp;technology.ILLUMINA=1	GT:DP:RO:QR:AO:QA:GL	1:108:0:0:108:3964:-10,0
gi|126640115|ref|NC_009085.1|	32515	.	T	C	3635.02	.	AB=0;ABP=0;AC=1;AF=1;AN=1;AO=112;CIGAR=1X;DP=112;DPB=112;DPRA=0;EPP=7.97367;EPPR=0;GTI=0;LEN=1;MEANALT=1;MQM=59.9375;MQMR=0;NS=1;NUMALT=1;ODDS=836.995;PAIRED=1;PAIREDR=0;PAO=0;PQA=0;PQR=0;PRO=0;QA=4086;QR=0;RO=0;RPP=7.97367;RPPR=0;RUN=1;SAF=56;SAP=3.0103;SAR=56;SRF=0;SRP=0;SRR=0;TYPE=snp;technology.ILLUMINA=1	GT:DP:RO:QR:AO:QA:GL	1:112:0:0:112:4086:-10,0
gi|126640115|ref|NC_009085.1|	32585	.	TAAAAAAAG	TAAAAAAAAG	2754.15	.	AB=0;ABP=0;AC=1;AF=1;AN=1;AO=86;CIGAR=1M1I8M;DP=86;DPB=95.5556;DPRA=0;EPP=3.41429;EPPR=0;GTI=0;LEN=1;MEANALT=1;MQM=60;MQMR=0;NS=1;NUMALT=1;ODDS=634.166;PAIRED=1;PAIREDR=0;PAO=0;PQA=0;PQR=0;PRO=0;QA=3160;QR=0;RO=0;RPP=56.4386;RPPR=0;RUN=1;SAF=37;SAP=6.64625;SAR=49;SRF=0;SRP=0;SRR=0;TYPE=ins;technology.ILLUMINA=1	GT:DP:RO:QR:AO:QA:GL	1:86:0:0:86:3160:-10,0
gi|126640115|ref|NC_009085.1|	32637	.	A	G	2565.56	.	AB=0;ABP=0;AC=1;AF=1;AN=1;AO=84;CIGAR=1X;DP=84;DPB=84;DPRA=0;EPP=17.9004;EPPR=0;GTI=0;LEN=1;MEANALT=1;MQM=60;MQMR=0;NS=1;NUMALT=1;ODDS=590.743;PAIRED=1;PAIREDR=0;PAO=0;PQA=0;PQR=0;PRO=0;QA=2948;QR=0;RO=0;RPP=32.8939;RPPR=0;RUN=1;SAF=31;SAP=15.5221;SAR=53;SRF=0;SRP=0;SRR=0;TYPE=snp;technology.ILLUMINA=1	GT:DP:RO:QR:AO:QA:GL	1:84:0:0:84:2948:-10,0
gi|126640115|ref|NC_009085.1|	32643	.	G	T	2990.54	.	AB=0;ABP=0;AC=1;AF=1;AN=1;AO=94;CIGAR=1X;DP=94;DPB=94;DPRA=0;EPP=29.7148;EPPR=0;GTI=0;LEN=1;MEANALT=1;MQM=60;MQMR=0;NS=1;NUMALT=1;ODDS=688.596;PAIRED=1;PAIREDR=0;PAO=0;PQA=0;PQR=0;PRO=0;QA=3413;QR=0;RO=0;RPP=23.801;RPPR=0;RUN=1;SAF=42;SAP=5.32038;SAR=52;SRF=0;SRP=0;SRR=0;TYPE=snp;technology.ILLUMINA=1	GT:DP:RO:QR:AO:QA:GL	1:94:0:0:94:3413:-10,0
gi|126640115|ref|NC_009085.1|	32673	.	A	G	2749.32	.	AB=0;ABP=0;AC=1;AF=1;AN=1;AO=88;CIGAR=1X;DP=88;DPB=88;DPRA=0;EPP=25.2185;EPPR=0;GTI=0;LEN=1;MEANALT=1;MQM=60;MQMR=0;NS=1;NUMALT=1;ODDS=633.054;PAIRED=1;PAIREDR=0;PAO=0;PQA=0;PQR=0;PRO=0;QA=3202;QR=0;RO=0;RPP=55.2243;RPPR=0;RUN=1;SAF=60;SAP=28.2783;SAR=28;SRF=0;SRP=0;SRR=0;TYPE=snp;technology.ILLUMINA=1	GT:DP:RO:QR:AO:QA:GL	1:88:0:0:88:3202:-10,0
gi|126640115|ref|NC_009085.1|	32730	.	T	C	3611.01	.	AB=0;ABP=0;AC=1;AF=1;AN=1;AO=109;CIGAR=1X;DP=109;DPB=109;DPRA=0;EPP=24.7051;EPPR=0;GTI=0;LEN=1;MEANALT=1;MQM=60;MQMR=0;NS=1;NUMALT=1;ODDS=831.466;PAIRED=1;PAIREDR=0;PAO=0;PQA=0;PQR=0;PRO=0;QA=4095;QR=0;RO=0;RPP=3.98647;RPPR=0;RUN=1;SAF=70;SAP=22.1551;SAR=39;SRF=0;SRP=0;SRR=0;TYPE=snp;technology.ILLUMINA=1	GT:DP:RO:QR:AO:QA:GL	1:109:0:0:109:4095:-10,0
gi|126640115|ref|NC_009085.1|	32739	.	G	A	3984.72	.	AB=0;ABP=0;AC=1;AF=1;AN=1;AO=119;CIGAR=1X;DP=119;DPB=119;DPRA=0;EPP=30.765;EPPR=0;GTI=0;LEN=1;MEANALT=1;MQM=60;MQMR=0;NS=1;NUMALT=1;ODDS=917.515;PAIRED=1;PAIREDR=0;PAO=0;PQA=0;PQR=0;PRO=0;QA=4520;QR=0;RO=0;RPP=7.11603;RPPR=0;RUN=1;SAF=75;SAP=20.5463;SAR=44;SRF=0;SRP=0;SRR=0;TYPE=snp;technology.ILLUMINA=1	GT:DP:RO:QR:AO:QA:GL	1:119:0:0:119:4520:-10,0
gi|126640115|ref|NC_009085.1|	32796	.	C	T	3945.6	.	AB=0;ABP=0;AC=1;AF=1;AN=1;AO=118;CIGAR=1X;DP=118;DPB=118;DPRA=0;EPP=45.4092;EPPR=0;GTI=0;LEN=1;MEANALT=1;MQM=60;MQMR=0;NS=1;NUMALT=1;ODDS=908.507;PAIRED=1;PAIREDR=0;PAO=0;PQA=0;PQR=0;PRO=0;QA=4470;QR=0;RO=0;RPP=3.67278;RPPR=0;RUN=1;SAF=59;SAP=3.0103;SAR=59;SRF=0;SRP=0;SRR=0;TYPE=snp;technology.ILLUMINA=1	GT:DP:RO:QR:AO:QA:GL	1:118:0:0:118:4470:-10,0
gi|126640115|ref|NC_009085.1|	32832	.	G	A	2891.63	.	AB=0;ABP=0;AC=1;AF=1;AN=1;AO=88;CIGAR=1X;DP=88;DPB=88;DPRA=0;EPP=9.32731;EPPR=0;GTI=0;LEN=1;MEANALT=1;MQM=60;MQMR=0;NS=1;NUMALT=1;ODDS=665.822;PAIRED=1;PAIREDR=0;PAO=0;PQA=0;PQR=0;PRO=0;QA=3276;QR=0;RO=0;RPP=11.0053;RPPR=0;RUN=1;SAF=33;SAP=14.9534;SAR=55;SRF=0;SRP=0;SRR=0;TYPE=snp;technology.ILLUMINA=1	GT:DP:RO:QR:AO:QA:GL	1:88:0:0:88:3276:-10,0
gi|126640115|ref|NC_009085.1|	32892	.	C	T	3038.44	.	AB=0;ABP=0;AC=1;AF=1;AN=1;AO=92;CIGAR=1X;DP=92;DPB=92;DPRA=0;EPP=10.6577;EPPR=0;GTI=0;LEN=1;MEANALT=1;MQM=60;MQMR=0;NS=1;NUMALT=1;ODDS=699.627;PAIRED=0.98913;PAIREDR=0;PAO=0;PQA=0;PQR=0;PRO=0;QA=3429;QR=0;RO=0;RPP=10.6577;RPPR=0;RUN=1;SAF=42;SAP=4.52089;SAR=50;SRF=0;SRP=0;SRR=0;TYPE=snp;technology.ILLUMINA=1	GT:DP:RO:QR:AO:QA:GL	1:92:0:0:92:3429:-10,0
gi|126640115|ref|NC_009085.1|	32976	.	A	G	3730.44	.	AB=0;ABP=0;AC=1;AF=1;AN=1;AO=111;CIGAR=1X;DP=111;DPB=111;DPRA=0;EPP=19.4626;EPPR=0;GTI=0;LEN=1;MEANALT=1;MQM=60;MQMR=0;NS=1;NUMALT=1;ODDS=858.967;PAIRED=1;PAIREDR=0;PAO=0;PQA=0;PQR=0;PRO=0;QA=4217;QR=0;RO=0;RPP=15.2371;RPPR=0;RUN=1;SAF=49;SAP=6.31642;SAR=62;SRF=0;SRP=0;SRR=0;TYPE=snp;technology.ILLUMINA=1	GT:DP:RO:QR:AO:QA:GL	1:111:0:0:111:4217:-10,0
gi|126640115|ref|NC_009085.1|	33392	.	C	A	1528.47	.	AB=0;ABP=0;AC=1;AF=1;AN=1;AO=47;CIGAR=1X;DP=47;DPB=47;DPRA=0;EPP=3.42611;EPPR=0;GTI=0;LEN=1;MEANALT=1;MQM=60;MQMR=0;NS=1;NUMALT=1;ODDS=351.944;PAIRED=1;PAIREDR=0;PAO=0;PQA=0;PQR=0;PRO=0;QA=1752;QR=0;RO=0;RPP=19.6891;RPPR=0;RUN=1;SAF=29;SAP=8.60069;SAR=18;SRF=0;SRP=0;SRR=0;TYPE=snp;technology.ILLUMINA=1	GT:DP:RO:QR:AO:QA:GL	1:47:0:0:47:1752:-10,0
gi|126640115|ref|NC_009085.1|	33417	.	C	T	1419.64	.	AB=0;ABP=0;AC=1;AF=1;AN=1;AO=44;CIGAR=1X;DP=44;DPB=44;DPRA=0;EPP=3.20771;EPPR=0;GTI=0;LEN=1;MEANALT=1;MQM=60;MQMR=0;NS=1;NUMALT=1;ODDS=326.885;PAIRED=1;PAIREDR=0;PAO=0;PQA=0;PQR=0;PRO=0;QA=1616;QR=0;RO=0;RPP=3.0103;RPPR=0;RUN=1;SAF=29;SAP=12.6832;SAR=15;SRF=0;SRP=0;SRR=0;TYPE=snp;technology.ILLUMINA=1	GT:DP:RO:QR:AO:QA:GL	1:44:0:0:44:1616:-10,0
gi|126640115|ref|NC_009085.1|	33472	.	G	A	1911.03	.	AB=0;ABP=0;AC=1;AF=1;AN=1;AO=58;CIGAR=1X;DP=58;DPB=58;DPRA=0;EPP=5.40641;EPPR=0;GTI=0;LEN=1;MEANALT=1;MQM=60;MQMR=0;NS=1;NUMALT=1;ODDS=440.031;PAIRED=1;PAIREDR=0;PAO=0;PQA=0;PQR=0;PRO=0;QA=2167;QR=0;RO=0;RPP=3.16006;RPPR=0;RUN=1;SAF=37;SAP=12.5947;SAR=21;SRF=0;SRP=0;SRR=0;TYPE=snp;technology.ILLUMINA=1	GT:DP:RO:QR:AO:QA:GL	1:58:0:0:58:2167:-10,0
gi|126640115|ref|NC_009085.1|	34040	.	G	T	3280.42	.	AB=0;ABP=0;AC=1;AF=1;AN=1;AO=97;CIGAR=1X;DP=97;DPB=97;DPRA=0;EPP=3.56996;EPPR=0;GTI=0;LEN=1;MEANALT=1;MQM=60;MQMR=0;NS=1;NUMALT=1;ODDS=755.345;PAIRED=1;PAIREDR=0;PAO=0;PQA=0;PQR=0;PRO=0;QA=3681;QR=0;RO=0;RPP=3.03269;RPPR=0;RUN=1;SAF=50;SAP=3.21178;SAR=47;SRF=0;SRP=0;SRR=0;TYPE=snp;technology.ILLUMINA=1	GT:DP:RO:QR:AO:QA:GL	1:97:0:0:97:3681:-10,0
gi|126640115|ref|NC_009085.1|	34373	.	G	A	3741.05	.	AB=0;ABP=0;AC=1;AF=1;AN=1;AO=115;CIGAR=1X;DP=115;DPB=115;DPRA=0;EPP=5.29507;EPPR=0;GTI=0;LEN=1;MEANALT=1;MQM=59.8087;MQMR=0;NS=1;NUMALT=1;ODDS=861.408;PAIRED=0.991304;PAIREDR=0;PAO=0;PQA=0;PQR=0;PRO=0;QA=4201;QR=0;RO=0;RPP=6.20142;RPPR=0;RUN=1;SAF=60;SAP=3.48236;SAR=55;SRF=0;SRP=0;SRR=0;TYPE=snp;technology.ILLUMINA=1	GT:DP:RO:QR:AO:QA:GL	1:115:0:0:115:4201:-10,0
gi|126640115|ref|NC_009085.1|	34812	.	G	A	5411.18	.	AB=0;ABP=0;AC=1;AF=1;AN=1;AO=167;CIGAR=1X;DP=167;DPB=167;DPRA=0;EPP=12.4894;EPPR=0;GTI=0;LEN=1;MEANALT=1;MQM=60;MQMR=0;NS=1;NUMALT=1;ODDS=1245.97;PAIRED=1;PAIREDR=0;PAO=0;PQA=0;PQR=0;PRO=0;QA=6081;QR=0;RO=0;RPP=18.9388;RPPR=0;RUN=1;SAF=84;SAP=3.0233;SAR=83;SRF=0;SRP=0;SRR=0;TYPE=snp;technology.ILLUMINA=1	GT:DP:RO:QR:AO:QA:GL	1:167:0:0:167:6081:-10,0
gi|126640115|ref|NC_009085.1|	34824	.	A	T	4782.82	.	AB=0;ABP=0;AC=1;AF=1;AN=1;AO=143;CIGAR=1X;DP=143;DPB=143;DPRA=0;EPP=11.0432;EPPR=0;GTI=0;LEN=1;MEANALT=1;MQM=60;MQMR=0;NS=1;NUMALT=1;ODDS=1101.28;PAIRED=1;PAIREDR=0;PAO=0;PQA=0;PQR=0;PRO=0;QA=5368;QR=0;RO=0;RPP=6.42695;RPPR=0;RUN=1;SAF=66;SAP=4.8477;SAR=77;SRF=0;SRP=0;SRR=0;TYPE=snp;technology.ILLUMINA=1	GT:DP:RO:QR:AO:QA:GL	1:143:0:0:143:5368:-10,0
gi|126640115|ref|NC_009085.1|	34878	.	C	T	3529.7	.	AB=0;ABP=0;AC=1;AF=1;AN=1;AO=111;CIGAR=1X;DP=111;DPB=111;DPRA=0;EPP=13.359;EPPR=0;GTI=0;LEN=1;MEANALT=1;MQM=60;MQMR=0;NS=1;NUMALT=1;ODDS=812.743;PAIRED=1;PAIREDR=0;PAO=0;PQA=0;PQR=0;PRO=0;QA=3982;QR=0;RO=0;RPP=7.41193;RPPR=0;RUN=1;SAF=65;SAP=10.0725;SAR=46;SRF=0;SRP=0;SRR=0;TYPE=snp;technology.ILLUMINA=1	GT:DP:RO:QR:AO:QA:GL	1:111:0:0:111:3982:-10,0
gi|126640115|ref|NC_009085.1|	34890	.	C	T	3844.45	.	AB=0;ABP=0;AC=1;AF=1;AN=1;AO=118;CIGAR=1X;DP=118;DPB=118;DPRA=0;EPP=3.08391;EPPR=0;GTI=0;LEN=1;MEANALT=1;MQM=60;MQMR=0;NS=1;NUMALT=1;ODDS=885.217;PAIRED=1;PAIREDR=0;PAO=0;PQA=0;PQR=0;PRO=0;QA=4313;QR=0;RO=0;RPP=3.67278;RPPR=0;RUN=1;SAF=66;SAP=6.61715;SAR=52;SRF=0;SRP=0;SRR=0;TYPE=snp;technology.ILLUMINA=1	GT:DP:RO:QR:AO:QA:GL	1:118:0:0:118:4313:-10,0
gi|126640115|ref|NC_009085.1|	34926	.	A	G	4200.85	.	AB=0;ABP=0;AC=1;AF=1;AN=1;AO=131;CIGAR=1X;DP=131;DPB=131;DPRA=0;EPP=3.15949;EPPR=0;GTI=0;LEN=1;MEANALT=1;MQM=60;MQMR=0;NS=1;NUMALT=1;ODDS=967.282;PAIRED=1;PAIREDR=0;PAO=0;PQA=0;PQR=0;PRO=0;QA=4712;QR=0;RO=0;RPP=3.15949;RPPR=0;RUN=1;SAF=75;SAP=8.99428;SAR=56;SRF=0;SRP=0;SRR=0;TYPE=snp;technology.ILLUMINA=1	GT:DP:RO:QR:AO:QA:GL	1:131:0:0:131:4712:-10,0
gi|126640115|ref|NC_009085.1|	34950	.	G	A	4124.34	.	AB=0;ABP=0;AC=1;AF=1;AN=1;AO=123;CIGAR=1X;DP=123;DPB=123;DPRA=0;EPP=22.2358;EPPR=0;GTI=0;LEN=1;MEANALT=1;MQM=60;MQMR=0;NS=1;NUMALT=1;ODDS=949.664;PAIRED=1;PAIREDR=0;PAO=0;PQA=0;PQR=0;PRO=0;QA=4646;QR=0;RO=0;RPP=3.02795;RPPR=0;RUN=1;SAF=69;SAP=6.98251;SAR=54;SRF=0;SRP=0;SRR=0;TYPE=snp;technology.ILLUMINA=1	GT:DP:RO:QR:AO:QA:GL	1:123:0:0:123:4646:-10,0
gi|126640115|ref|NC_009085.1|	34959	.	A	G	3998.03	.	AB=0;ABP=0;AC=1;AF=1;AN=1;AO=123;CIGAR=1X;DP=123;DPB=123;DPRA=0;EPP=17.8575;EPPR=0;GTI=0;LEN=1;MEANALT=1;MQM=59.9431;MQMR=0;NS=1;NUMALT=1;ODDS=920.579;PAIRED=1;PAIREDR=0;PAO=0;PQA=0;PQR=0;PRO=0;QA=4498;QR=0;RO=0;RPP=4.44029;RPPR=0;RUN=1;SAF=59;SAP=3.45166;SAR=64;SRF=0;SRP=0;SRR=0;TYPE=snp;technology.ILLUMINA=1	GT:DP:RO:QR:AO:QA:GL	1:123:0:0:123:4498:-10,0
gi|126640115|ref|NC_009085.1|	34998	.	G	C	3408.65	.	AB=0;ABP=0;AC=1;AF=1;AN=1;AO=103;CIGAR=1X;DP=103;DPB=103;DPRA=0;EPP=10.621;EPPR=0;GTI=0;LEN=1;MEANALT=1;MQM=59.7573;MQMR=0;NS=1;NUMALT=1;ODDS=784.871;PAIRED=0.990291;PAIREDR=0;PAO=0;PQA=0;PQR=0;PRO=0;QA=3857;QR=0;RO=0;RPP=20.7405;RPPR=0;RUN=1;SAF=46;SAP=5.56125;SAR=57;SRF=0;SRP=0;SRR=0;TYPE=snp;technology.ILLUMINA=1	GT:DP:RO:QR:AO:QA:GL	1:103:0:0:103:3857:-10,0
gi|126640115|ref|NC_009085.1|	35007	.	TGAC	CGAT	3024.75	.	AB=0;ABP=0;AC=1;AF=1;AN=1;AO=95;CIGAR=1X2M1X;DP=95;DPB=96;DPRA=0;EPP=3.58174;EPPR=0;GTI=0;LEN=4;MEANALT=1;MQM=59.7789;MQMR=0;NS=1;NUMALT=1;ODDS=696.474;PAIRED=0.989474;PAIREDR=0;PAO=2;PQA=78;PQR=0;PRO=0;QA=3359;QR=0;RO=0;RPP=37.7767;RPPR=0;RUN=1;SAF=44;SAP=4.13032;SAR=51;SRF=0;SRP=0;SRR=0;TYPE=complex;technology.ILLUMINA=1	GT:DP:RO:QR:AO:QA:GL	1:95:0:0:95:3359:-10,0
gi|126640115|ref|NC_009085.1|	35022	.	A	G	3107.18	.	AB=0;ABP=0;AC=1;AF=1;AN=1;AO=94;CIGAR=1X;DP=94;DPB=94;DPRA=0;EPP=3.37991;EPPR=0;GTI=0;LEN=1;MEANALT=1;MQM=59.734;MQMR=0;NS=1;NUMALT=1;ODDS=715.455;PAIRED=0.989362;PAIREDR=0;PAO=0;PQA=0;PQR=0;PRO=0;QA=3503;QR=0;RO=0;RPP=10.4949;RPPR=0;RUN=1;SAF=39;SAP=8.9241;SAR=55;SRF=0;SRP=0;SRR=0;TYPE=snp;technology.ILLUMINA=1	GT:DP:RO:QR:AO:QA:GL	1:94:0:0:94:3503:-10,0
gi|126640115|ref|NC_009085.1|	35043	.	G	A	2773.67	.	AB=0;ABP=0;AC=1;AF=1;AN=1;AO=85;CIGAR=1X;DP=85;DPB=85;DPRA=0;EPP=6.10145;EPPR=0;GTI=0;LEN=1;MEANALT=1;MQM=59.7529;MQMR=0;NS=1;NUMALT=1;ODDS=638.662;PAIRED=0.988235;PAIREDR=0;PAO=0;PQA=0;PQR=0;PRO=0;QA=3145;QR=0;RO=0;RPP=16.5245;RPPR=0;RUN=1;SAF=34;SAP=10.3933;SAR=51;SRF=0;SRP=0;SRR=0;TYPE=snp;technology.ILLUMINA=1	GT:DP:RO:QR:AO:QA:GL	1:85:0:0:85:3145:-10,0
gi|126640115|ref|NC_009085.1|	35076	.	C	T	2572.42	.	AB=0;ABP=0;AC=1;AF=1;AN=1;AO=80;CIGAR=1X;DP=80;DPB=80;DPRA=0;EPP=3.98746;EPPR=0;GTI=0;LEN=1;MEANALT=1;MQM=59.7375;MQMR=0;NS=1;NUMALT=1;ODDS=592.322;PAIRED=0.9875;PAIREDR=0;PAO=0;PQA=0;PQR=0;PRO=0;QA=2907;QR=0;RO=0;RPP=3.98746;RPPR=0;RUN=1;SAF=30;SAP=13.8677;SAR=50;SRF=0;SRP=0;SRR=0;TYPE=snp;technology.ILLUMINA=1	GT:DP:RO:QR:AO:QA:GL	1:80:0:0:80:2907:-10,0
gi|126640115|ref|NC_009085.1|	35192	.	G	A	4576.89	.	AB=0;ABP=0;AC=1;AF=1;AN=1;AO=136;CIGAR=1X;DP=136;DPB=136;DPRA=0;EPP=3.07417;EPPR=0;GTI=0;LEN=1;MEANALT=1;MQM=60;MQMR=0;NS=1;NUMALT=1;ODDS=1053.87;PAIRED=1;PAIREDR=0;PAO=0;PQA=0;PQR=0;PRO=0;QA=5127;QR=0;RO=0;RPP=4.03217;RPPR=0;RUN=1;SAF=63;SAP=4.60697;SAR=73;SRF=0;SRP=0;SRR=0;TYPE=snp;technology.ILLUMINA=1	GT:DP:RO:QR:AO:QA:GL	1:136:0:0:136:5127:-10,0
gi|126640115|ref|NC_009085.1|	35204	.	T	C	4652.76	.	AB=0;ABP=0;AC=1;AF=1;AN=1;AO=138;CIGAR=1X;DP=138;DPB=138;DPRA=0;EPP=6.09442;EPPR=0;GTI=0;LEN=1;MEANALT=1;MQM=60;MQMR=0;NS=1;NUMALT=1;ODDS=1071.34;PAIRED=1;PAIREDR=0;PAO=0;PQA=0;PQR=0;PRO=0;QA=5213;QR=0;RO=0;RPP=4.01736;RPPR=0;RUN=1;SAF=69;SAP=3.0103;SAR=69;SRF=0;SRP=0;SRR=0;TYPE=snp;technology.ILLUMINA=1	GT:DP:RO:QR:AO:QA:GL	1:138:0:0:138:5213:-10,0
gi|126640115|ref|NC_009085.1|	35540	.	G	A	4438.94	.	AB=0;ABP=0;AC=1;AF=1;AN=1;AO=135;CIGAR=1X;DP=135;DPB=135;DPRA=0;EPP=16.5378;EPPR=0;GTI=0;LEN=1;MEANALT=1;MQM=60;MQMR=0;NS=1;NUMALT=1;ODDS=1022.1;PAIRED=0.992593;PAIREDR=0;PAO=0;PQA=0;PQR=0;PRO=0;QA=4994;QR=0;RO=0;RPP=3.79846;RPPR=0;RUN=1;SAF=78;SAP=10.1038;SAR=57;SRF=0;SRP=0;SRR=0;TYPE=snp;technology.ILLUMINA=1	GT:DP:RO:QR:AO:QA:GL	1:135:0:0:135:4994:-10,0
gi|126640115|ref|NC_009085.1|	35552	.	A	C	4082.78	.	AB=0;ABP=0;AC=1;AF=1;AN=1;AO=123;CIGAR=1X;DP=123;DPB=123;DPRA=0;EPP=5.14646;EPPR=0;GTI=0;LEN=1;MEANALT=1;MQM=60;MQMR=0;NS=1;NUMALT=1;ODDS=940.094;PAIRED=0.99187;PAIREDR=0;PAO=0;PQA=0;PQR=0;PRO=0;QA=4584;QR=0;RO=0;RPP=3.87536;RPPR=0;RUN=1;SAF=71;SAP=9.38348;SAR=52;SRF=0;SRP=0;SRR=0;TYPE=snp;technology.ILLUMINA=1	GT:DP:RO:QR:AO:QA:GL	1:123:0:0:123:4584:-10,0
gi|126640115|ref|NC_009085.1|	35636	.	A	C	3884.28	.	AB=0;ABP=0;AC=1;AF=1;AN=1;AO=118;CIGAR=1X;DP=118;DPB=118;DPRA=0;EPP=7.72129;EPPR=0;GTI=0;LEN=1;MEANALT=1;MQM=60;MQMR=0;NS=1;NUMALT=1;ODDS=894.389;PAIRED=1;PAIREDR=0;PAO=0;PQA=0;PQR=0;PRO=0;QA=4365;QR=0;RO=0;RPP=4.85053;RPPR=0;RUN=1;SAF=67;SAP=7.72129;SAR=51;SRF=0;SRP=0;SRR=0;TYPE=snp;technology.ILLUMINA=1	GT:DP:RO:QR:AO:QA:GL	1:118:0:0:118:4365:-10,0
gi|126640115|ref|NC_009085.1|	35642	.	G	A	4304.49	.	AB=0;ABP=0;AC=1;AF=1;AN=1;AO=130;CIGAR=1X;DP=130;DPB=130;DPRA=0;EPP=6.28421;EPPR=0;GTI=0;LEN=1;MEANALT=1;MQM=60;MQMR=0;NS=1;NUMALT=1;ODDS=991.146;PAIRED=1;PAIREDR=0;PAO=0;PQA=0;PQR=0;PRO=0;QA=4831;QR=0;RO=0;RPP=3.61163;RPPR=0;RUN=1;SAF=74;SAP=8.42228;SAR=56;SRF=0;SRP=0;SRR=0;TYPE=snp;technology.ILLUMINA=1	GT:DP:RO:QR:AO:QA:GL	1:130:0:0:130:4831:-10,0
gi|126640115|ref|NC_009085.1|	35678	.	T	A	5040.31	.	AB=0;ABP=0;AC=1;AF=1;AN=1;AO=149;CIGAR=1X;DP=150;DPB=150;DPRA=0;EPP=6.28937;EPPR=0;GTI=0;LEN=1;MEANALT=2;MQM=60;MQMR=0;NS=1;NUMALT=1;ODDS=1160.57;PAIRED=1;PAIREDR=0;PAO=0;PQA=0;PQR=0;PRO=0;QA=5645;QR=0;RO=0;RPP=3.02487;RPPR=0;RUN=1;SAF=70;SAP=4.19076;SAR=79;SRF=0;SRP=0;SRR=0;TYPE=snp;technology.ILLUMINA=1	GT:DP:RO:QR:AO:QA:GL	1:150:0:0:149:5645:-10,0
gi|126640115|ref|NC_009085.1|	35774	.	T	C	5383.97	.	AB=0;ABP=0;AC=1;AF=1;AN=1;AO=162;CIGAR=1X;DP=162;DPB=162;DPRA=0;EPP=4.35072;EPPR=0;GTI=0;LEN=1;MEANALT=1;MQM=60;MQMR=0;NS=1;NUMALT=1;ODDS=1239.71;PAIRED=0.993827;PAIREDR=0;PAO=0;PQA=0;PQR=0;PRO=0;QA=6030;QR=0;RO=0;RPP=8.37196;RPPR=0;RUN=1;SAF=81;SAP=3.0103;SAR=81;SRF=0;SRP=0;SRR=0;TYPE=snp;technology.ILLUMINA=1	GT:DP:RO:QR:AO:QA:GL	1:162:0:0:162:6030:-10,0
gi|126640115|ref|NC_009085.1|	35780	.	A	T	5637.91	.	AB=0;ABP=0;AC=1;AF=1;AN=1;AO=171;CIGAR=1X;DP=172;DPB=172;DPRA=0;EPP=9.7279;EPPR=0;GTI=0;LEN=1;MEANALT=2;MQM=60;MQMR=0;NS=1;NUMALT=1;ODDS=1298.18;PAIRED=0.994152;PAIREDR=0;PAO=0;PQA=0;PQR=0;PRO=0;QA=6317;QR=0;RO=0;RPP=6.68022;RPPR=0;RUN=1;SAF=83;SAP=3.32777;SAR=88;SRF=0;SRP=0;SRR=0;TYPE=snp;technology.ILLUMINA=1	GT:DP:RO:QR:AO:QA:GL	1:172:0:0:171:6317:-10,0
gi|126640115|ref|NC_009085.1|	35798	.	T	C	5182.21	.	AB=0;ABP=0;AC=1;AF=1;AN=1;AO=155;CIGAR=1X;DP=155;DPB=155;DPRA=0;EPP=9.18849;EPPR=0;GTI=0;LEN=1;MEANALT=1;MQM=60;MQMR=0;NS=1;NUMALT=1;ODDS=1193.25;PAIRED=0.993548;PAIREDR=0;PAO=0;PQA=0;PQR=0;PRO=0;QA=5813;QR=0;RO=0;RPP=8.06773;RPPR=0;RUN=1;SAF=84;SAP=5.37791;SAR=71;SRF=0;SRP=0;SRR=0;TYPE=snp;technology.ILLUMINA=1	GT:DP:RO:QR:AO:QA:GL	1:155:0:0:155:5813:-10,0
gi|126640115|ref|NC_009085.1|	35858	.	GCGT	ACGC	6137.44	.	AB=0;ABP=0;AC=1;AF=1;AN=1;AO=177;CIGAR=1X2M1X;DP=179;DPB=186.5;DPRA=0;EPP=6.55581;EPPR=0;GTI=0;LEN=4;MEANALT=3;MQM=60;MQMR=0;NS=1;NUMALT=1;ODDS=1413.2;PAIRED=0.99435;PAIREDR=0;PAO=17;PQA=526;PQR=0;PRO=0;QA=6350;QR=0;RO=0;RPP=10.6779;RPPR=0;RUN=1;SAF=96;SAP=5.77065;SAR=81;SRF=0;SRP=0;SRR=0;TYPE=complex;technology.ILLUMINA=1	GT:DP:RO:QR:AO:QA:GL	1:179:0:0:177:6350:-10,0
gi|126640115|ref|NC_009085.1|	35936	.	GTCACCG	ATCCCCA	5229.22	.	AB=0;ABP=0;AC=1;AF=1;AN=1;AO=155;CIGAR=1X2M1X2M1X;DP=156;DPB=160.714;DPRA=0;EPP=3.69677;EPPR=0;GTI=0;LEN=7;MEANALT=2;MQM=60;MQMR=0;NS=1;NUMALT=1;ODDS=1204.07;PAIRED=0.993548;PAIREDR=0;PAO=11;PQA=380;PQR=0;PRO=0;QA=5479;QR=0;RO=0;RPP=9.18849;RPPR=0;RUN=1;SAF=83;SAP=4.70545;SAR=72;SRF=0;SRP=0;SRR=0;TYPE=complex;technology.ILLUMINA=1	GT:DP:RO:QR:AO:QA:GL	1:156:0:0:155:5479:-10,0
gi|126640115|ref|NC_009085.1|	35953	.	C	T	5687.52	.	AB=0;ABP=0;AC=1;AF=1;AN=1;AO=171;CIGAR=1X;DP=171;DPB=171;DPRA=0;EPP=8.61041;EPPR=0;GTI=0;LEN=1;MEANALT=1;MQM=59.9591;MQMR=0;NS=1;NUMALT=1;ODDS=1309.6;PAIRED=0.994152;PAIREDR=0;PAO=0;PQA=0;PQR=0;PRO=0;QA=6367;QR=0;RO=0;RPP=3.12459;RPPR=0;RUN=1;SAF=85;SAP=3.023;SAR=86;SRF=0;SRP=0;SRR=0;TYPE=snp;technology.ILLUMINA=1	GT:DP:RO:QR:AO:QA:GL	1:171:0:0:171:6367:-10,0
gi|126640115|ref|NC_009085.1|	35960	.	G	A	4742.37	.	AB=0;ABP=0;AC=1;AF=1;AN=1;AO=148;CIGAR=1X;DP=148;DPB=148;DPRA=0;EPP=14.5132;EPPR=0;GTI=0;LEN=1;MEANALT=1;MQM=60;MQMR=0;NS=1;NUMALT=1;ODDS=1091.97;PAIRED=1;PAIREDR=0;PAO=0;PQA=0;PQR=0;PRO=0;QA=5322;QR=0;RO=0;RPP=3.94932;RPPR=0;RUN=1;SAF=74;SAP=3.0103;SAR=74;SRF=0;SRP=0;SRR=0;TYPE=snp;technology.ILLUMINA=1	GT:DP:RO:QR:AO:QA:GL	1:148:0:0:148:5322:-10,0
gi|126640115|ref|NC_009085.1|	35966	.	T	A	5176.54	.	AB=0;ABP=0;AC=1;AF=1;AN=1;AO=154;CIGAR=1X;DP=154;DPB=154;DPRA=0;EPP=11.1322;EPPR=0;GTI=0;LEN=1;MEANALT=1;MQM=60;MQMR=0;NS=1;NUMALT=1;ODDS=1191.94;PAIRED=1;PAIREDR=0;PAO=0;PQA=0;PQR=0;PRO=0;QA=5804;QR=0;RO=0;RPP=3.23591;RPPR=0;RUN=1;SAF=70;SAP=5.77399;SAR=84;SRF=0;SRP=0;SRR=0;TYPE=snp;technology.ILLUMINA=1	GT:DP:RO:QR:AO:QA:GL	1:154:0:0:154:5804:-10,0
gi|126640115|ref|NC_009085.1|	36053	.	C	T	4208.68	.	AB=0;ABP=0;AC=1;AF=1;AN=1;AO=132;CIGAR=1X;DP=132;DPB=132;DPRA=0;EPP=3.27351;EPPR=0;GTI=0;LEN=1;MEANALT=1;MQM=60;MQMR=0;NS=1;NUMALT=1;ODDS=969.084;PAIRED=1;PAIREDR=0;PAO=0;PQA=0;PQR=0;PRO=0;QA=4753;QR=0;RO=0;RPP=26.7649;RPPR=0;RUN=1;SAF=79;SAP=14.1309;SAR=53;SRF=0;SRP=0;SRR=0;TYPE=snp;technology.ILLUMINA=1	GT:DP:RO:QR:AO:QA:GL	1:132:0:0:132:4753:-10,0
gi|126640115|ref|NC_009085.1|	36095	.	A	G	4239.43	.	AB=0;ABP=0;AC=1;AF=1;AN=1;AO=133;CIGAR=1X;DP=133;DPB=133;DPRA=0;EPP=3.41847;EPPR=0;GTI=0;LEN=1;MEANALT=1;MQM=59.9248;MQMR=0;NS=1;NUMALT=1;ODDS=976.164;PAIRED=1;PAIREDR=0;PAO=0;PQA=0;PQR=0;PRO=0;QA=4756;QR=0;RO=0;RPP=7.72876;RPPR=0;RUN=1;SAF=72;SAP=4.98585;SAR=61;SRF=0;SRP=0;SRR=0;TYPE=snp;technology.ILLUMINA=1	GT:DP:RO:QR:AO:QA:GL	1:133:0:0:133:4756:-10,0
gi|126640115|ref|NC_009085.1|	36104	.	T	A	3907.9	.	AB=0;ABP=0;AC=1;AF=1;AN=1;AO=122;CIGAR=1X;DP=122;DPB=122;DPRA=0;EPP=3.0103;EPPR=0;GTI=0;LEN=1;MEANALT=1;MQM=59.8934;MQMR=0;NS=1;NUMALT=1;ODDS=899.827;PAIRED=1;PAIREDR=0;PAO=0;PQA=0;PQR=0;PRO=0;QA=4385;QR=0;RO=0;RPP=3.65106;RPPR=0;RUN=1;SAF=69;SAP=7.56683;SAR=53;SRF=0;SRP=0;SRR=0;TYPE=snp;technology.ILLUMINA=1	GT:DP:RO:QR:AO:QA:GL	1:122:0:0:122:4385:-10,0
gi|126640115|ref|NC_009085.1|	36110	.	A	C	5010.96	.	AB=0;ABP=0;AC=1;AF=1;AN=1;AO=153;CIGAR=1X;DP=153;DPB=153;DPRA=0;EPP=8.13384;EPPR=0;GTI=0;LEN=1;MEANALT=1;MQM=59.7647;MQMR=0;NS=1;NUMALT=1;ODDS=1153.82;PAIRED=0.986928;PAIREDR=0;PAO=0;PQA=0;PQR=0;PRO=0;QA=5627;QR=0;RO=0;RPP=6.20364;RPPR=0;RUN=1;SAF=66;SAP=9.26925;SAR=87;SRF=0;SRP=0;SRR=0;TYPE=snp;technology.ILLUMINA=1	GT:DP:RO:QR:AO:QA:GL	1:153:0:0:153:5627:-10,0
gi|126640115|ref|NC_009085.1|	36119	.	TGGG	AGGA	4988.69	.	AB=0;ABP=0;AC=1;AF=1;AN=1;AO=142;CIGAR=1X2M1X;DP=142;DPB=147.75;DPRA=0;EPP=10.4117;EPPR=0;GTI=0;LEN=4;MEANALT=1;MQM=59.8169;MQMR=0;NS=1;NUMALT=1;ODDS=1148.69;PAIRED=0.985915;PAIREDR=0;PAO=14;PQA=463;PQR=0;PRO=0;QA=5139;QR=0;RO=0;RPP=7.96493;RPPR=0;RUN=1;SAF=64;SAP=6.00754;SAR=78;SRF=0;SRP=0;SRR=0;TYPE=complex;technology.ILLUMINA=1	GT:DP:RO:QR:AO:QA:GL	1:142:0:0:142:5139:-10,0
gi|126640115|ref|NC_009085.1|	36137	.	GCCC	ACCT	4767.68	.	AB=0;ABP=0;AC=1;AF=1;AN=1;AO=150;CIGAR=1X2M1X;DP=151;DPB=151.5;DPRA=0;EPP=3.06821;EPPR=0;GTI=0;LEN=4;MEANALT=2;MQM=59.8467;MQMR=0;NS=1;NUMALT=1;ODDS=1097.8;PAIRED=0.986667;PAIREDR=0;PAO=1;PQA=33;PQR=0;PRO=0;QA=5312;QR=0;RO=0;RPP=3.53145;RPPR=0;RUN=1;SAF=66;SAP=7.70068;SAR=84;SRF=0;SRP=0;SRR=0;TYPE=complex;technology.ILLUMINA=1	GT:DP:RO:QR:AO:QA:GL	1:151:0:0:150:5312:-10,0
gi|126640115|ref|NC_009085.1|	36155	.	A	T	6243.45	.	AB=0;ABP=0;AC=1;AF=1;AN=1;AO=188;CIGAR=1X;DP=188;DPB=188;DPRA=0;EPP=9.66332;EPPR=0;GTI=0;LEN=1;MEANALT=1;MQM=59.8777;MQMR=0;NS=1;NUMALT=1;ODDS=1437.61;PAIRED=0.989362;PAIREDR=0;PAO=0;PQA=0;PQR=0;PRO=0;QA=7020;QR=0;RO=0;RPP=19.6891;RPPR=0;RUN=1;SAF=79;SAP=13.4056;SAR=109;SRF=0;SRP=0;SRR=0;TYPE=snp;technology.ILLUMINA=1	GT:DP:RO:QR:AO:QA:GL	1:188:0:0:188:7020:-10,0
gi|126640115|ref|NC_009085.1|	36535	.	A	G	4570.44	.	AB=0;ABP=0;AC=1;AF=1;AN=1;AO=138;CIGAR=1X;DP=138;DPB=138;DPRA=0;EPP=3.0103;EPPR=0;GTI=0;LEN=1;MEANALT=1;MQM=60;MQMR=0;NS=1;NUMALT=1;ODDS=1052.38;PAIRED=0.992754;PAIREDR=0;PAO=0;PQA=0;PQR=0;PRO=0;QA=5123;QR=0;RO=0;RPP=4.58383;RPPR=0;RUN=1;SAF=61;SAP=7.03854;SAR=77;SRF=0;SRP=0;SRR=0;TYPE=snp;technology.ILLUMINA=1	GT:DP:RO:QR:AO:QA:GL	1:138:0:0:138:5123:-10,0
gi|126640115|ref|NC_009085.1|	36562	.	T	C	4869.23	.	AB=0;ABP=0;AC=1;AF=1;AN=1;AO=146;CIGAR=1X;DP=146;DPB=146;DPRA=0;EPP=5.15203;EPPR=0;GTI=0;LEN=1;MEANALT=1;MQM=60;MQMR=0;NS=1;NUMALT=1;ODDS=1121.18;PAIRED=1;PAIREDR=0;PAO=0;PQA=0;PQR=0;PRO=0;QA=5456;QR=0;RO=0;RPP=4.49761;RPPR=0;RUN=1;SAF=67;SAP=5.15203;SAR=79;SRF=0;SRP=0;SRR=0;TYPE=snp;technology.ILLUMINA=1	GT:DP:RO:QR:AO:QA:GL	1:146:0:0:146:5456:-10,0
gi|126640115|ref|NC_009085.1|	36681	.	A	G	5662.03	.	AB=0;ABP=0;AC=1;AF=1;AN=1;AO=172;CIGAR=1X;DP=172;DPB=172;DPRA=0;EPP=3.46479;EPPR=0;GTI=0;LEN=1;MEANALT=1;MQM=60;MQMR=0;NS=1;NUMALT=1;ODDS=1303.73;PAIRED=1;PAIREDR=0;PAO=0;PQA=0;PQR=0;PRO=0;QA=6345;QR=0;RO=0;RPP=10.2822;RPPR=0;RUN=1;SAF=77;SAP=7.10075;SAR=95;SRF=0;SRP=0;SRR=0;TYPE=snp;technology.ILLUMINA=1	GT:DP:RO:QR:AO:QA:GL	1:172:0:0:172:6345:-10,0
gi|126640115|ref|NC_009085.1|	36778	.	C	G	5972.58	.	AB=0;ABP=0;AC=1;AF=1;AN=1;AO=182;CIGAR=1X;DP=182;DPB=182;DPRA=0;EPP=5.34881;EPPR=0;GTI=0;LEN=1;MEANALT=1;MQM=60;MQMR=0;NS=1;NUMALT=1;ODDS=1375.24;PAIRED=1;PAIREDR=0;PAO=0;PQA=0;PQR=0;PRO=0;QA=6692;QR=0;RO=0;RPP=11.0758;RPPR=0;RUN=1;SAF=84;SAP=5.34881;SAR=98;SRF=0;SRP=0;SRR=0;TYPE=snp;technology.ILLUMINA=1	GT:DP:RO:QR:AO:QA:GL	1:182:0:0:182:6692:-10,0
gi|126640115|ref|NC_009085.1|	36858	.	C	T	5123.33	.	AB=0;ABP=0;AC=1;AF=1;AN=1;AO=158;CIGAR=1X;DP=158;DPB=158;DPRA=0;EPP=3.50507;EPPR=0;GTI=0;LEN=1;MEANALT=1;MQM=60;MQMR=0;NS=1;NUMALT=1;ODDS=1179.69;PAIRED=1;PAIREDR=0;PAO=0;PQA=0;PQR=0;PRO=0;QA=5801;QR=0;RO=0;RPP=52.4869;RPPR=0;RUN=1;SAF=65;SAP=13.7852;SAR=93;SRF=0;SRP=0;SRR=0;TYPE=snp;technology.ILLUMINA=1	GT:DP:RO:QR:AO:QA:GL	1:158:0:0:158:5801:-10,0
gi|126640115|ref|NC_009085.1|	36868	.	G	A	4789.98	.	AB=0;ABP=0;AC=1;AF=1;AN=1;AO=148;CIGAR=1X;DP=148;DPB=148;DPRA=0;EPP=3.5385;EPPR=0;GTI=0;LEN=1;MEANALT=1;MQM=60;MQMR=0;NS=1;NUMALT=1;ODDS=1102.93;PAIRED=1;PAIREDR=0;PAO=0;PQA=0;PQR=0;PRO=0;QA=5397;QR=0;RO=0;RPP=34.0565;RPPR=0;RUN=1;SAF=76;SAP=3.24505;SAR=72;SRF=0;SRP=0;SRR=0;TYPE=snp;technology.ILLUMINA=1	GT:DP:RO:QR:AO:QA:GL	1:148:0:0:148:5397:-10,0
gi|126640115|ref|NC_009085.1|	37284	.	G	A	5103.02	.	AB=0;ABP=0;AC=1;AF=1;AN=1;AO=155;CIGAR=1X;DP=155;DPB=155;DPRA=0;EPP=24.3187;EPPR=0;GTI=0;LEN=1;MEANALT=1;MQM=60;MQMR=0;NS=1;NUMALT=1;ODDS=1175.01;PAIRED=0.993548;PAIREDR=0;PAO=0;PQA=0;PQR=0;PRO=0;QA=5747;QR=0;RO=0;RPP=14.7923;RPPR=0;RUN=1;SAF=79;SAP=3.13639;SAR=76;SRF=0;SRP=0;SRR=0;TYPE=snp;technology.ILLUMINA=1	GT:DP:RO:QR:AO:QA:GL	1:155:0:0:155:5747:-10,0
gi|126640115|ref|NC_009085.1|	37518	.	A	G	4341.32	.	AB=0;ABP=0;AC=1;AF=1;AN=1;AO=129;CIGAR=1X;DP=129;DPB=129;DPRA=0;EPP=3.83512;EPPR=0;GTI=0;LEN=1;MEANALT=1;MQM=60;MQMR=0;NS=1;NUMALT=1;ODDS=999.625;PAIRED=0.992248;PAIREDR=0;PAO=0;PQA=0;PQR=0;PRO=0;QA=4865;QR=0;RO=0;RPP=5.04711;RPPR=0;RUN=1;SAF=63;SAP=3.1618;SAR=66;SRF=0;SRP=0;SRR=0;TYPE=snp;technology.ILLUMINA=1	GT:DP:RO:QR:AO:QA:GL	1:129:0:0:129:4865:-10,0
gi|126640115|ref|NC_009085.1|	37545	.	C	T	4967.89	.	AB=0;ABP=0;AC=1;AF=1;AN=1;AO=151;CIGAR=1X;DP=151;DPB=151;DPRA=0;EPP=6.24594;EPPR=0;GTI=0;LEN=1;MEANALT=1;MQM=60;MQMR=0;NS=1;NUMALT=1;ODDS=1143.9;PAIRED=0.993377;PAIREDR=0;PAO=0;PQA=0;PQR=0;PRO=0;QA=5580;QR=0;RO=0;RPP=11.9982;RPPR=0;RUN=1;SAF=65;SAP=9.35215;SAR=86;SRF=0;SRP=0;SRR=0;TYPE=snp;technology.ILLUMINA=1	GT:DP:RO:QR:AO:QA:GL	1:151:0:0:151:5580:-10,0
gi|126640115|ref|NC_009085.1|	37622	.	T	C	4069.95	.	AB=0;ABP=0;AC=1;AF=1;AN=1;AO=125;CIGAR=1X;DP=125;DPB=125;DPRA=0;EPP=3.44459;EPPR=0;GTI=0;LEN=1;MEANALT=1;MQM=59.8;MQMR=0;NS=1;NUMALT=1;ODDS=937.142;PAIRED=0.992;PAIREDR=0;PAO=0;PQA=0;PQR=0;PRO=0;QA=4569;QR=0;RO=0;RPP=9.28151;RPPR=0;RUN=1;SAF=65;SAP=3.44459;SAR=60;SRF=0;SRP=0;SRR=0;TYPE=snp;technology.ILLUMINA=1	GT:DP:RO:QR:AO:QA:GL	1:125:0:0:125:4569:-10,0
gi|126640115|ref|NC_009085.1|	37628	.	G	A	4185.31	.	AB=0;ABP=0;AC=1;AF=1;AN=1;AO=125;CIGAR=1X;DP=125;DPB=125;DPRA=0;EPP=3.86152;EPPR=0;GTI=0;LEN=1;MEANALT=1;MQM=59.8;MQMR=0;NS=1;NUMALT=1;ODDS=963.703;PAIRED=0.992;PAIREDR=0;PAO=0;PQA=0;PQR=0;PRO=0;QA=4697;QR=0;RO=0;RPP=5.11229;RPPR=0;RUN=1;SAF=59;SAP=3.86152;SAR=66;SRF=0;SRP=0;SRR=0;TYPE=snp;technology.ILLUMINA=1	GT:DP:RO:QR:AO:QA:GL	1:125:0:0:125:4697:-10,0
gi|126640115|ref|NC_009085.1|	37713	.	G	A	3399.6	.	AB=0;ABP=0;AC=1;AF=1;AN=1;AO=105;CIGAR=1X;DP=105;DPB=105;DPRA=0;EPP=5.51266;EPPR=0;GTI=0;LEN=1;MEANALT=1;MQM=59.7619;MQMR=0;NS=1;NUMALT=1;ODDS=782.788;PAIRED=0.990476;PAIREDR=0;PAO=0;PQA=0;PQR=0;PRO=0;QA=3824;QR=0;RO=0;RPP=4.68544;RPPR=0;RUN=1;SAF=49;SAP=4.02365;SAR=56;SRF=0;SRP=0;SRR=0;TYPE=snp;technology.ILLUMINA=1	GT:DP:RO:QR:AO:QA:GL	1:105:0:0:105:3824:-10,0
gi|126640115|ref|NC_009085.1|	37725	.	T	C	3279.65	.	AB=0;ABP=0;AC=1;AF=1;AN=1;AO=98;CIGAR=1X;DP=98;DPB=98;DPRA=0;EPP=4.4284;EPPR=0;GTI=0;LEN=1;MEANALT=1;MQM=59.7449;MQMR=0;NS=1;NUMALT=1;ODDS=755.167;PAIRED=0.989796;PAIREDR=0;PAO=0;PQA=0;PQR=0;PRO=0;QA=3708;QR=0;RO=0;RPP=20.3821;RPPR=0;RUN=1;SAF=44;SAP=5.22609;SAR=54;SRF=0;SRP=0;SRR=0;TYPE=snp;technology.ILLUMINA=1	GT:DP:RO:QR:AO:QA:GL	1:98:0:0:98:3708:-10,0
gi|126640115|ref|NC_009085.1|	37776	.	A	G	2929.59	.	AB=0;ABP=0;AC=1;AF=1;AN=1;AO=90;CIGAR=1X;DP=90;DPB=90;DPRA=0;EPP=7.73928;EPPR=0;GTI=0;LEN=1;MEANALT=1;MQM=60;MQMR=0;NS=1;NUMALT=1;ODDS=674.562;PAIRED=1;PAIREDR=0;PAO=0;PQA=0;PQR=0;PRO=0;QA=3301;QR=0;RO=0;RPP=3.0103;RPPR=0;RUN=1;SAF=37;SAP=9.18693;SAR=53;SRF=0;SRP=0;SRR=0;TYPE=snp;technology.ILLUMINA=1	GT:DP:RO:QR:AO:QA:GL	1:90:0:0:90:3301:-10,0
gi|126640115|ref|NC_009085.1|	37812	.	T	A	3497.71	.	AB=0;ABP=0;AC=1;AF=1;AN=1;AO=107;CIGAR=1X;DP=107;DPB=107;DPRA=0;EPP=3.51765;EPPR=0;GTI=0;LEN=1;MEANALT=1;MQM=60;MQMR=0;NS=1;NUMALT=1;ODDS=805.377;PAIRED=1;PAIREDR=0;PAO=0;PQA=0;PQR=0;PRO=0;QA=3926;QR=0;RO=0;RPP=3.51765;RPPR=0;RUN=1;SAF=48;SAP=5.46589;SAR=59;SRF=0;SRP=0;SRR=0;TYPE=snp;technology.ILLUMINA=1	GT:DP:RO:QR:AO:QA:GL	1:107:0:0:107:3926:-10,0
gi|126640115|ref|NC_009085.1|	38001	.	A	G	3226.04	.	AB=0;ABP=0;AC=1;AF=1;AN=1;AO=99;CIGAR=1X;DP=99;DPB=99;DPRA=0;EPP=4.08507;EPPR=0;GTI=0;LEN=1;MEANALT=1;MQM=60;MQMR=0;NS=1;NUMALT=1;ODDS=742.823;PAIRED=1;PAIREDR=0;PAO=0;PQA=0;PQR=0;PRO=0;QA=3623;QR=0;RO=0;RPP=4.08507;RPPR=0;RUN=1;SAF=46;SAP=4.08507;SAR=53;SRF=0;SRP=0;SRR=0;TYPE=snp;technology.ILLUMINA=1	GT:DP:RO:QR:AO:QA:GL	1:99:0:0:99:3623:-10,0
gi|126640115|ref|NC_009085.1|	38007	.	A	G	3472.89	.	AB=0;ABP=0;AC=1;AF=1;AN=1;AO=106;CIGAR=1X;DP=106;DPB=106;DPRA=0;EPP=3.09224;EPPR=0;GTI=0;LEN=1;MEANALT=1;MQM=60;MQMR=0;NS=1;NUMALT=1;ODDS=799.663;PAIRED=1;PAIREDR=0;PAO=0;PQA=0;PQR=0;PRO=0;QA=3895;QR=0;RO=0;RPP=3.0103;RPPR=0;RUN=1;SAF=51;SAP=3.33807;SAR=55;SRF=0;SRP=0;SRR=0;TYPE=snp;technology.ILLUMINA=1	GT:DP:RO:QR:AO:QA:GL	1:106:0:0:106:3895:-10,0
gi|126640115|ref|NC_009085.1|	38109	.	T	C	3850.9	.	AB=0;ABP=0;AC=1;AF=1;AN=1;AO=117;CIGAR=1X;DP=117;DPB=117;DPRA=0;EPP=4.51363;EPPR=0;GTI=0;LEN=1;MEANALT=1;MQM=60;MQMR=0;NS=1;NUMALT=1;ODDS=886.703;PAIRED=1;PAIREDR=0;PAO=0;PQA=0;PQR=0;PRO=0;QA=4324;QR=0;RO=0;RPP=6.14687;RPPR=0;RUN=1;SAF=52;SAP=6.14687;SAR=65;SRF=0;SRP=0;SRR=0;TYPE=snp;technology.ILLUMINA=1	GT:DP:RO:QR:AO:QA:GL	1:117:0:0:117:4324:-10,0
gi|126640115|ref|NC_009085.1|	38121	.	A	G	3577.17	.	AB=0;ABP=0;AC=1;AF=1;AN=1;AO=108;CIGAR=1X;DP=108;DPB=108;DPRA=0;EPP=3.332;EPPR=0;GTI=0;LEN=1;MEANALT=1;MQM=60;MQMR=0;NS=1;NUMALT=1;ODDS=823.673;PAIRED=0.990741;PAIREDR=0;PAO=0;PQA=0;PQR=0;PRO=0;QA=4026;QR=0;RO=0;RPP=6.95112;RPPR=0;RUN=1;SAF=43;SAP=12.7417;SAR=65;SRF=0;SRP=0;SRR=0;TYPE=snp;technology.ILLUMINA=1	GT:DP:RO:QR:AO:QA:GL	1:108:0:0:108:4026:-10,0
gi|126640115|ref|NC_009085.1|	38502	.	AAT	GAC	658357	.	AB=0;ABP=0;AC=1;AF=1;AN=1;AO=21;CIGAR=1X1M1X;DP=21;DPB=21;DPRA=0;EPP=3.1137;EPPR=0;GTI=0;LEN=3;MEANALT=1;MQM=60;MQMR=0;NS=1;NUMALT=1;ODDS=151.592;PAIRED=1;PAIREDR=0;PAO=0;PQA=0;PQR=0;PRO=0;QA=760;QR=0;RO=0;RPP=8.07707;RPPR=0;RUN=1;SAF=9;SAP=3.94093;SAR=12;SRF=0;SRP=0;SRR=0;TYPE=complex;technology.ILLUMINA=1	GT:DP:RO:QR:AO:QA:GL	1:21:0:0:21:760:-10,0
gi|126640115|ref|NC_009085.1|	38543	.	A	G	309807	.	AB=0;ABP=0;AC=1;AF=1;AN=1;AO=10;CIGAR=1X;DP=10;DPB=10;DPRA=0;EPP=3.0103;EPPR=0;GTI=0;LEN=1;MEANALT=1;MQM=60;MQMR=0;NS=1;NUMALT=1;ODDS=71.3357;PAIRED=1;PAIREDR=0;PAO=0;PQA=0;PQR=0;PRO=0;QA=369;QR=0;RO=0;RPP=10.8276;RPPR=0;RUN=1;SAF=5;SAP=3.0103;SAR=5;SRF=0;SRP=0;SRR=0;TYPE=snp;technology.ILLUMINA=1	GT:DP:RO:QR:AO:QA:GL	1:10:0:0:10:369:-10,0
gi|126640115|ref|NC_009085.1|	38559	.	TAGA	GAAT	245608	.	AB=0;ABP=0;AC=1;AF=1;AN=1;AO=8;CIGAR=1X1M2X;DP=8;DPB=8;DPRA=0;EPP=4.09604;EPPR=0;GTI=0;LEN=4;MEANALT=1;MQM=60;MQMR=0;NS=1;NUMALT=1;ODDS=56.5534;PAIRED=1;PAIREDR=0;PAO=0;PQA=0;PQR=0;PRO=0;QA=290;QR=0;RO=0;RPP=4.09604;RPPR=0;RUN=1;SAF=4;SAP=3.0103;SAR=4;SRF=0;SRP=0;SRR=0;TYPE=complex;technology.ILLUMINA=1	GT:DP:RO:QR:AO:QA:GL	1:8:0:0:8:290:-10,0
gi|126640115|ref|NC_009085.1|	38673	.	G	A	3937.1	.	AB=0;ABP=0;AC=1;AF=1;AN=1;AO=121;CIGAR=1X;DP=121;DPB=121;DPRA=0;EPP=3.88966;EPPR=0;GTI=0;LEN=1;MEANALT=1;MQM=60;MQMR=0;NS=1;NUMALT=1;ODDS=906.552;PAIRED=1;PAIREDR=0;PAO=0;PQA=0;PQR=0;PRO=0;QA=4457;QR=0;RO=0;RPP=33.1776;RPPR=0;RUN=1;SAF=72;SAP=12.5038;SAR=49;SRF=0;SRP=0;SRR=0;TYPE=snp;technology.ILLUMINA=1	GT:DP:RO:QR:AO:QA:GL	1:121:0:0:121:4457:-10,0
gi|126640115|ref|NC_009085.1|	38772	.	T	C	4284.24	.	AB=0;ABP=0;AC=1;AF=1;AN=1;AO=132;CIGAR=1X;DP=132;DPB=132;DPRA=0;EPP=5.37918;EPPR=0;GTI=0;LEN=1;MEANALT=1;MQM=60;MQMR=0;NS=1;NUMALT=1;ODDS=986.482;PAIRED=0.992424;PAIREDR=0;PAO=0;PQA=0;PQR=0;PRO=0;QA=4835;QR=0;RO=0;RPP=4.65535;RPPR=0;RUN=1;SAF=87;SAP=32.0291;SAR=45;SRF=0;SRP=0;SRR=0;TYPE=snp;technology.ILLUMINA=1	GT:DP:RO:QR:AO:QA:GL	1:132:0:0:132:4835:-10,0
gi|126640115|ref|NC_009085.1|	38823	.	A	G	3681.47	.	AB=0;ABP=0;AC=1;AF=1;AN=1;AO=112;CIGAR=1X;DP=112;DPB=112;DPRA=0;EPP=3.08785;EPPR=0;GTI=0;LEN=1;MEANALT=1;MQM=60;MQMR=0;NS=1;NUMALT=1;ODDS=847.69;PAIRED=0.991071;PAIREDR=0;PAO=0;PQA=0;PQR=0;PRO=0;QA=4169;QR=0;RO=0;RPP=18.2106;RPPR=0;RUN=1;SAF=73;SAP=25.423;SAR=39;SRF=0;SRP=0;SRR=0;TYPE=snp;technology.ILLUMINA=1	GT:DP:RO:QR:AO:QA:GL	1:112:0:0:112:4169:-10,0
gi|126640115|ref|NC_009085.1|	38877	.	T	C	3684.25	.	AB=0;ABP=0;AC=1;AF=1;AN=1;AO=114;CIGAR=1X;DP=114;DPB=114;DPRA=0;EPP=25.0298;EPPR=0;GTI=0;LEN=1;MEANALT=1;MQM=60;MQMR=0;NS=1;NUMALT=1;ODDS=848.329;PAIRED=0.991228;PAIREDR=0;PAO=0;PQA=0;PQR=0;PRO=0;QA=4174;QR=0;RO=0;RPP=17.9439;RPPR=0;RUN=1;SAF=63;SAP=5.75321;SAR=51;SRF=0;SRP=0;SRR=0;TYPE=snp;technology.ILLUMINA=1	GT:DP:RO:QR:AO:QA:GL	1:114:0:0:114:4174:-10,0
gi|126640115|ref|NC_009085.1|	38889	.	GCTC	ACTT	3525.15	.	AB=0;ABP=0;AC=1;AF=1;AN=1;AO=107;CIGAR=1X2M1X;DP=108;DPB=111.75;DPRA=0;EPP=11.96;EPPR=0;GTI=0;LEN=4;MEANALT=2;MQM=60;MQMR=0;NS=1;NUMALT=1;ODDS=811.695;PAIRED=0.990654;PAIREDR=0;PAO=5;PQA=167;PQR=0;PRO=0;QA=3827;QR=0;RO=0;RPP=27.8706;RPPR=0;RUN=1;SAF=60;SAP=6.44001;SAR=47;SRF=0;SRP=0;SRR=0;TYPE=complex;technology.ILLUMINA=1	GT:DP:RO:QR:AO:QA:GL	1:108:0:0:107:3827:-10,0
gi|126640115|ref|NC_009085.1|	39030	.	C	T	4884.71	.	AB=0;ABP=0;AC=1;AF=1;AN=1;AO=149;CIGAR=1X;DP=149;DPB=149;DPRA=0;EPP=4.77371;EPPR=0;GTI=0;LEN=1;MEANALT=1;MQM=60;MQMR=0;NS=1;NUMALT=1;ODDS=1124.75;PAIRED=1;PAIREDR=0;PAO=0;PQA=0;PQR=0;PRO=0;QA=5472;QR=0;RO=0;RPP=3.72441;RPPR=0;RUN=1;SAF=68;SAP=5.47325;SAR=81;SRF=0;SRP=0;SRR=0;TYPE=snp;technology.ILLUMINA=1	GT:DP:RO:QR:AO:QA:GL	1:149:0:0:149:5472:-10,0
gi|126640115|ref|NC_009085.1|	39069	.	T	C	4727.04	.	AB=0;ABP=0;AC=1;AF=1;AN=1;AO=145;CIGAR=1X;DP=145;DPB=145;DPRA=0;EPP=17.4019;EPPR=0;GTI=0;LEN=1;MEANALT=1;MQM=60;MQMR=0;NS=1;NUMALT=1;ODDS=1088.44;PAIRED=1;PAIREDR=0;PAO=0;PQA=0;PQR=0;PRO=0;QA=5319;QR=0;RO=0;RPP=8.41652;RPPR=0;RUN=1;SAF=63;SAP=8.41652;SAR=82;SRF=0;SRP=0;SRR=0;TYPE=snp;technology.ILLUMINA=1	GT:DP:RO:QR:AO:QA:GL	1:145:0:0:145:5319:-10,0
gi|126640115|ref|NC_009085.1|	39078	.	A	T	4431.78	.	AB=0;ABP=0;AC=1;AF=1;AN=1;AO=136;CIGAR=1X;DP=137;DPB=137;DPRA=0;EPP=9.39698;EPPR=0;GTI=0;LEN=1;MEANALT=2;MQM=60;MQMR=0;NS=1;NUMALT=1;ODDS=1020.45;PAIRED=1;PAIREDR=0;PAO=0;PQA=0;PQR=0;PRO=0;QA=4975;QR=0;RO=0;RPP=4.03217;RPPR=0;RUN=1;SAF=60;SAP=7.09778;SAR=76;SRF=0;SRP=0;SRR=0;TYPE=snp;technology.ILLUMINA=1	GT:DP:RO:QR:AO:QA:GL	1:137:0:0:136:4975:-10,0
gi|126640115|ref|NC_009085.1|	39090	.	C	G	4063.22	.	AB=0;ABP=0;AC=1;AF=1;AN=1;AO=125;CIGAR=1X;DP=125;DPB=125;DPRA=0;EPP=9.28151;EPPR=0;GTI=0;LEN=1;MEANALT=1;MQM=60;MQMR=0;NS=1;NUMALT=1;ODDS=935.592;PAIRED=1;PAIREDR=0;PAO=0;PQA=0;PQR=0;PRO=0;QA=4569;QR=0;RO=0;RPP=3.02767;RPPR=0;RUN=1;SAF=51;SAP=12.2;SAR=74;SRF=0;SRP=0;SRR=0;TYPE=snp;technology.ILLUMINA=1	GT:DP:RO:QR:AO:QA:GL	1:125:0:0:125:4569:-10,0
gi|126640115|ref|NC_009085.1|	39111	.	T	C	4070.63	.	AB=0;ABP=0;AC=1;AF=1;AN=1;AO=124;CIGAR=1X;DP=124;DPB=124;DPRA=0;EPP=4.76149;EPPR=0;GTI=0;LEN=1;MEANALT=1;MQM=60;MQMR=0;NS=1;NUMALT=1;ODDS=937.298;PAIRED=1;PAIREDR=0;PAO=0;PQA=0;PQR=0;PRO=0;QA=4580;QR=0;RO=0;RPP=3.29049;RPPR=0;RUN=1;SAF=47;SAP=18.771;SAR=77;SRF=0;SRP=0;SRR=0;TYPE=snp;technology.ILLUMINA=1	GT:DP:RO:QR:AO:QA:GL	1:124:0:0:124:4580:-10,0
gi|126640115|ref|NC_009085.1|	39120	.	G	A	4061.1	.	AB=0;ABP=0;AC=1;AF=1;AN=1;AO=125;CIGAR=1X;DP=125;DPB=125;DPRA=0;EPP=3.16665;EPPR=0;GTI=0;LEN=1;MEANALT=1;MQM=60;MQMR=0;NS=1;NUMALT=1;ODDS=935.103;PAIRED=1;PAIREDR=0;PAO=0;PQA=0;PQR=0;PRO=0;QA=4569;QR=0;RO=0;RPP=3.44459;RPPR=0;RUN=1;SAF=47;SAP=19.7046;SAR=78;SRF=0;SRP=0;SRR=0;TYPE=snp;technology.ILLUMINA=1	GT:DP:RO:QR:AO:QA:GL	1:125:0:0:125:4569:-10,0
gi|126640115|ref|NC_009085.1|	39276	.	G	A	4690.44	.	AB=0;ABP=0;AC=1;AF=1;AN=1;AO=145;CIGAR=1X;DP=146;DPB=146;DPRA=0;EPP=8.41652;EPPR=0;GTI=0;LEN=1;MEANALT=2;MQM=60;MQMR=0;NS=1;NUMALT=1;ODDS=1080.01;PAIRED=1;PAIREDR=0;PAO=0;PQA=0;PQR=0;PRO=0;QA=5276;QR=0;RO=0;RPP=9.61457;RPPR=0;RUN=1;SAF=59;SAP=13.9276;SAR=86;SRF=0;SRP=0;SRR=0;TYPE=snp;technology.ILLUMINA=1	GT:DP:RO:QR:AO:QA:GL	1:146:0:0:145:5276:-10,0
gi|126640115|ref|NC_009085.1|	39606	.	A	G	5870.81	.	AB=0;ABP=0;AC=1;AF=1;AN=1;AO=176;CIGAR=1X;DP=176;DPB=176;DPRA=0;EPP=7.00778;EPPR=0;GTI=0;LEN=1;MEANALT=1;MQM=60;MQMR=0;NS=1;NUMALT=1;ODDS=1351.8;PAIRED=0.994318;PAIREDR=0;PAO=0;PQA=0;PQR=0;PRO=0;QA=6575;QR=0;RO=0;RPP=5.42853;RPPR=0;RUN=1;SAF=80;SAP=6.16881;SAR=96;SRF=0;SRP=0;SRR=0;TYPE=snp;technology.ILLUMINA=1	GT:DP:RO:QR:AO:QA:GL	1:176:0:0:176:6575:-10,0
gi|126640115|ref|NC_009085.1|	39660	.	A	G	5302.31	.	AB=0;ABP=0;AC=1;AF=1;AN=1;AO=159;CIGAR=1X;DP=159;DPB=159;DPRA=0;EPP=21.7068;EPPR=0;GTI=0;LEN=1;MEANALT=1;MQM=60;MQMR=0;NS=1;NUMALT=1;ODDS=1220.9;PAIRED=0.993711;PAIREDR=0;PAO=0;PQA=0;PQR=0;PRO=0;QA=5953;QR=0;RO=0;RPP=3.13321;RPPR=0;RUN=1;SAF=77;SAP=3.35173;SAR=82;SRF=0;SRP=0;SRR=0;TYPE=snp;technology.ILLUMINA=1	GT:DP:RO:QR:AO:QA:GL	1:159:0:0:159:5953:-10,0
gi|126640115|ref|NC_009085.1|	39690	.	T	C	5510.49	.	AB=0;ABP=0;AC=1;AF=1;AN=1;AO=164;CIGAR=1X;DP=164;DPB=164;DPRA=0;EPP=31.0276;EPPR=0;GTI=0;LEN=1;MEANALT=1;MQM=60;MQMR=0;NS=1;NUMALT=1;ODDS=1268.84;PAIRED=0.993902;PAIREDR=0;PAO=0;PQA=0;PQR=0;PRO=0;QA=6202;QR=0;RO=0;RPP=9.41879;RPPR=0;RUN=1;SAF=82;SAP=3.0103;SAR=82;SRF=0;SRP=0;SRR=0;TYPE=snp;technology.ILLUMINA=1	GT:DP:RO:QR:AO:QA:GL	1:164:0:0:164:6202:-10,0
gi|126640115|ref|NC_009085.1|	39831	.	G	A	6155.79	.	AB=0;ABP=0;AC=1;AF=1;AN=1;AO=188;CIGAR=1X;DP=188;DPB=188;DPRA=0;EPP=3.0103;EPPR=0;GTI=0;LEN=1;MEANALT=1;MQM=60;MQMR=0;NS=1;NUMALT=1;ODDS=1417.42;PAIRED=1;PAIREDR=0;PAO=0;PQA=0;PQR=0;PRO=0;QA=6920;QR=0;RO=0;RPP=31.8863;RPPR=0;RUN=1;SAF=83;SAP=8.60069;SAR=105;SRF=0;SRP=0;SRR=0;TYPE=snp;technology.ILLUMINA=1	GT:DP:RO:QR:AO:QA:GL	1:188:0:0:188:6920:-10,0
gi|126640115|ref|NC_009085.1|	40079	.	ATT	CTC	3020.21	.	AB=0;ABP=0;AC=1;AF=1;AN=1;AO=94;CIGAR=1X1M1X;DP=94;DPB=94;DPRA=0;EPP=18.6264;EPPR=0;GTI=0;LEN=3;MEANALT=1;MQM=59.9362;MQMR=0;NS=1;NUMALT=1;ODDS=695.429;PAIRED=0.989362;PAIREDR=0;PAO=0;PQA=0;PQR=0;PRO=0;QA=3418;QR=0;RO=0;RPP=6.33681;RPPR=0;RUN=1;SAF=55;SAP=8.9241;SAR=39;SRF=0;SRP=0;SRR=0;TYPE=complex;technology.ILLUMINA=1	GT:DP:RO:QR:AO:QA:GL	1:94:0:0:94:3418:-10,0
gi|126640115|ref|NC_009085.1|	40086	.	C	T	2613.52	.	AB=0;ABP=0;AC=1;AF=1;AN=1;AO=82;CIGAR=1X;DP=82;DPB=82;DPRA=0;EPP=13.6028;EPPR=0;GTI=0;LEN=1;MEANALT=1;MQM=59.9268;MQMR=0;NS=1;NUMALT=1;ODDS=601.784;PAIRED=0.987805;PAIREDR=0;PAO=0;PQA=0;PQR=0;PRO=0;QA=2962;QR=0;RO=0;RPP=9.78953;RPPR=0;RUN=1;SAF=48;SAP=8.20065;SAR=34;SRF=0;SRP=0;SRR=0;TYPE=snp;technology.ILLUMINA=1	GT:DP:RO:QR:AO:QA:GL	1:82:0:0:82:2962:-10,0
gi|126640115|ref|NC_009085.1|	40257	.	G	A	3142.8	.	AB=0;ABP=0;AC=1;AF=1;AN=1;AO=97;CIGAR=1X;DP=97;DPB=97;DPRA=0;EPP=3.03269;EPPR=0;GTI=0;LEN=1;MEANALT=1;MQM=60;MQMR=0;NS=1;NUMALT=1;ODDS=723.658;PAIRED=0.989691;PAIREDR=0;PAO=0;PQA=0;PQR=0;PRO=0;QA=3531;QR=0;RO=0;RPP=3.03269;RPPR=0;RUN=1;SAF=42;SAP=6.79359;SAR=55;SRF=0;SRP=0;SRR=0;TYPE=snp;technology.ILLUMINA=1	GT:DP:RO:QR:AO:QA:GL	1:97:0:0:97:3531:-10,0
gi|126640115|ref|NC_009085.1|	40660	.	T	G	1683.34	.	AB=0;ABP=0;AC=1;AF=1;AN=1;AO=54;CIGAR=1X;DP=54;DPB=54;DPRA=0;EPP=4.45795;EPPR=0;GTI=0;LEN=1;MEANALT=1;MQM=60;MQMR=0;NS=1;NUMALT=1;ODDS=387.603;PAIRED=0.981481;PAIREDR=0;PAO=0;PQA=0;PQR=0;PRO=0;QA=1964;QR=0;RO=0;RPP=55.1256;RPPR=0;RUN=1;SAF=29;SAP=3.6537;SAR=25;SRF=0;SRP=0;SRR=0;TYPE=snp;technology.ILLUMINA=1	GT:DP:RO:QR:AO:QA:GL	1:54:0:0:54:1964:-10,0
gi|126640115|ref|NC_009085.1|	41040	.	T	A	5981	.	AB=0;ABP=0;AC=1;AF=1;AN=1;AO=182;CIGAR=1X;DP=182;DPB=182;DPRA=0;EPP=9.88265;EPPR=0;GTI=0;LEN=1;MEANALT=1;MQM=60;MQMR=0;NS=1;NUMALT=1;ODDS=1377.18;PAIRED=0.994505;PAIREDR=0;PAO=0;PQA=0;PQR=0;PRO=0;QA=6741;QR=0;RO=0;RPP=30.4997;RPPR=0;RUN=1;SAF=74;SAP=16.8027;SAR=108;SRF=0;SRP=0;SRR=0;TYPE=snp;technology.ILLUMINA=1	GT:DP:RO:QR:AO:QA:GL	1:182:0:0:182:6741:-10,0
gi|126640115|ref|NC_009085.1|	42345	.	T	C	5524.95	.	AB=0;ABP=0;AC=1;AF=1;AN=1;AO=169;CIGAR=1X;DP=169;DPB=169;DPRA=0;EPP=3.12594;EPPR=0;GTI=0;LEN=1;MEANALT=1;MQM=60;MQMR=0;NS=1;NUMALT=1;ODDS=1272.17;PAIRED=1;PAIREDR=0;PAO=0;PQA=0;PQR=0;PRO=0;QA=6289;QR=0;RO=0;RPP=75.2856;RPPR=0;RUN=1;SAF=106;SAP=26.768;SAR=63;SRF=0;SRP=0;SRR=0;TYPE=snp;technology.ILLUMINA=1	GT:DP:RO:QR:AO:QA:GL	1:169:0:0:169:6289:-10,0
gi|126640115|ref|NC_009085.1|	42387	.	A	T	6402.99	.	AB=0;ABP=0;AC=1;AF=1;AN=1;AO=190;CIGAR=1X;DP=191;DPB=191;DPRA=0;EPP=3.42174;EPPR=0;GTI=0;LEN=1;MEANALT=2;MQM=60;MQMR=0;NS=1;NUMALT=1;ODDS=1474.34;PAIRED=1;PAIREDR=0;PAO=0;PQA=0;PQR=0;PRO=0;QA=7180;QR=0;RO=0;RPP=6.71323;RPPR=0;RUN=1;SAF=114;SAP=19.5135;SAR=76;SRF=0;SRP=0;SRR=0;TYPE=snp;technology.ILLUMINA=1	GT:DP:RO:QR:AO:QA:GL	1:191:0:0:190:7180:-10,0
gi|126640115|ref|NC_009085.1|	42402	.	CTTG	TTTA	5887.73	.	AB=0;ABP=0;AC=1;AF=1;AN=1;AO=183;CIGAR=1X2M1X;DP=183;DPB=183;DPRA=0;EPP=5.01565;EPPR=0;GTI=0;LEN=4;MEANALT=1;MQM=60;MQMR=0;NS=1;NUMALT=1;ODDS=1355.7;PAIRED=1;PAIREDR=0;PAO=0;PQA=0;PQR=0;PRO=0;QA=6610;QR=0;RO=0;RPP=17.5461;RPPR=0;RUN=1;SAF=104;SAP=10.4265;SAR=79;SRF=0;SRP=0;SRR=0;TYPE=complex;technology.ILLUMINA=1	GT:DP:RO:QR:AO:QA:GL	1:183:0:0:183:6610:-10,0
gi|126640115|ref|NC_009085.1|	42412	.	GAA	CTG	5424.81	.	AB=0;ABP=0;AC=1;AF=1;AN=1;AO=164;CIGAR=3X;DP=165;DPB=165;DPRA=0;EPP=7.30028;EPPR=0;GTI=0;LEN=3;MEANALT=2;MQM=60;MQMR=0;NS=1;NUMALT=1;ODDS=1249.11;PAIRED=1;PAIREDR=0;PAO=0;PQA=0;PQR=0;PRO=0;QA=6118;QR=0;RO=0;RPP=38.8131;RPPR=0;RUN=1;SAF=91;SAP=7.30028;SAR=73;SRF=0;SRP=0;SRR=0;TYPE=mnp;technology.ILLUMINA=1	GT:DP:RO:QR:AO:QA:GL	1:165:0:0:164:6118:-10,0
gi|126640115|ref|NC_009085.1|	42423	.	C	A	7442.36	.	AB=0;ABP=0;AC=1;AF=1;AN=1;AO=224;CIGAR=1X;DP=224;DPB=224;DPRA=0;EPP=7.70223;EPPR=0;GTI=0;LEN=1;MEANALT=1;MQM=60;MQMR=0;NS=1;NUMALT=1;ODDS=1713.67;PAIRED=1;PAIREDR=0;PAO=0;PQA=0;PQR=0;PRO=0;QA=8339;QR=0;RO=0;RPP=17.0085;RPPR=0;RUN=1;SAF=122;SAP=6.88793;SAR=102;SRF=0;SRP=0;SRR=0;TYPE=snp;technology.ILLUMINA=1	GT:DP:RO:QR:AO:QA:GL	1:224:0:0:224:8339:-10,0
gi|126640115|ref|NC_009085.1|	42523	.	C	T	5358.52	.	AB=0;ABP=0;AC=1;AF=1;AN=1;AO=159;CIGAR=1X;DP=159;DPB=159;DPRA=0;EPP=3.6795;EPPR=0;GTI=0;LEN=1;MEANALT=1;MQM=60;MQMR=0;NS=1;NUMALT=1;ODDS=1233.84;PAIRED=1;PAIREDR=0;PAO=0;PQA=0;PQR=0;PRO=0;QA=6015;QR=0;RO=0;RPP=19.7402;RPPR=0;RUN=1;SAF=75;SAP=4.11652;SAR=84;SRF=0;SRP=0;SRR=0;TYPE=snp;technology.ILLUMINA=1	GT:DP:RO:QR:AO:QA:GL	1:159:0:0:159:6015:-10,0
gi|126640115|ref|NC_009085.1|	42558	.	T	C	5127.63	.	AB=0;ABP=0;AC=1;AF=1;AN=1;AO=157;CIGAR=1X;DP=157;DPB=157;DPRA=0;EPP=11.6547;EPPR=0;GTI=0;LEN=1;MEANALT=1;MQM=60;MQMR=0;NS=1;NUMALT=1;ODDS=1180.68;PAIRED=1;PAIREDR=0;PAO=0;PQA=0;PQR=0;PRO=0;QA=5754;QR=0;RO=0;RPP=8.0033;RPPR=0;RUN=1;SAF=73;SAP=4.68386;SAR=84;SRF=0;SRP=0;SRR=0;TYPE=snp;technology.ILLUMINA=1	GT:DP:RO:QR:AO:QA:GL	1:157:0:0:157:5754:-10,0
gi|126640115|ref|NC_009085.1|	42567	.	C	T	5309.25	.	AB=0;ABP=0;AC=1;AF=1;AN=1;AO=158;CIGAR=1X;DP=158;DPB=158;DPRA=0;EPP=6.52863;EPPR=0;GTI=0;LEN=1;MEANALT=1;MQM=60;MQMR=0;NS=1;NUMALT=1;ODDS=1222.5;PAIRED=1;PAIREDR=0;PAO=0;PQA=0;PQR=0;PRO=0;QA=5962;QR=0;RO=0;RPP=17.0836;RPPR=0;RUN=1;SAF=72;SAP=5.70403;SAR=86;SRF=0;SRP=0;SRR=0;TYPE=snp;technology.ILLUMINA=1	GT:DP:RO:QR:AO:QA:GL	1:158:0:0:158:5962:-10,0
gi|126640115|ref|NC_009085.1|	42678	.	T	C	4447.53	.	AB=0;ABP=0;AC=1;AF=1;AN=1;AO=133;CIGAR=1X;DP=133;DPB=133;DPRA=0;EPP=3.15724;EPPR=0;GTI=0;LEN=1;MEANALT=1;MQM=60;MQMR=0;NS=1;NUMALT=1;ODDS=1024.08;PAIRED=0.992481;PAIREDR=0;PAO=0;PQA=0;PQR=0;PRO=0;QA=4988;QR=0;RO=0;RPP=10.2104;RPPR=0;RUN=1;SAF=66;SAP=3.02663;SAR=67;SRF=0;SRP=0;SRR=0;TYPE=snp;technology.ILLUMINA=1	GT:DP:RO:QR:AO:QA:GL	1:133:0:0:133:4988:-10,0
gi|126640115|ref|NC_009085.1|	42795	.	A	C	5351.29	.	AB=0;ABP=0;AC=1;AF=1;AN=1;AO=162;CIGAR=1X;DP=162;DPB=162;DPRA=0;EPP=5.63751;EPPR=0;GTI=0;LEN=1;MEANALT=1;MQM=60;MQMR=0;NS=1;NUMALT=1;ODDS=1232.18;PAIRED=1;PAIREDR=0;PAO=0;PQA=0;PQR=0;PRO=0;QA=5990;QR=0;RO=0;RPP=3.49285;RPPR=0;RUN=1;SAF=84;SAP=3.49285;SAR=78;SRF=0;SRP=0;SRR=0;TYPE=snp;technology.ILLUMINA=1	GT:DP:RO:QR:AO:QA:GL	1:162:0:0:162:5990:-10,0
gi|126640115|ref|NC_009085.1|	42822	.	T	C	5804.52	.	AB=0;ABP=0;AC=1;AF=1;AN=1;AO=175;CIGAR=1X;DP=175;DPB=175;DPRA=0;EPP=3.32051;EPPR=0;GTI=0;LEN=1;MEANALT=1;MQM=59.8629;MQMR=0;NS=1;NUMALT=1;ODDS=1336.54;PAIRED=1;PAIREDR=0;PAO=0;PQA=0;PQR=0;PRO=0;QA=6517;QR=0;RO=0;RPP=23.8688;RPPR=0;RUN=1;SAF=85;SAP=3.32051;SAR=90;SRF=0;SRP=0;SRR=0;TYPE=snp;technology.ILLUMINA=1	GT:DP:RO:QR:AO:QA:GL	1:175:0:0:175:6517:-10,0
gi|126640115|ref|NC_009085.1|	42844	.	TTGTG	CTGTA	6432	.	AB=0;ABP=0;AC=1;AF=1;AN=1;AO=169;CIGAR=1X3M1X;DP=170;DPB=188.4;DPRA=0;EPP=17.0028;EPPR=0;GTI=0;LEN=5;MEANALT=2;MQM=60;MQMR=0;NS=1;NUMALT=1;ODDS=1481.02;PAIRED=1;PAIREDR=0;PAO=35;PQA=1149;PQR=0;PRO=0;QA=6062;QR=0;RO=0;RPP=5.90131;RPPR=0;RUN=1;SAF=93;SAP=6.72365;SAR=76;SRF=0;SRP=0;SRR=0;TYPE=complex;technology.ILLUMINA=1	GT:DP:RO:QR:AO:QA:GL	1:170:0:0:169:6062:-10,0
gi|126640115|ref|NC_009085.1|	42878	.	T	C	5878.34	.	AB=0;ABP=0;AC=1;AF=1;AN=1;AO=179;CIGAR=1X;DP=179;DPB=179;DPRA=0;EPP=16.2211;EPPR=0;GTI=0;LEN=1;MEANALT=1;MQM=60;MQMR=0;NS=1;NUMALT=1;ODDS=1353.54;PAIRED=1;PAIREDR=0;PAO=0;PQA=0;PQR=0;PRO=0;QA=6612;QR=0;RO=0;RPP=11.8539;RPPR=0;RUN=1;SAF=106;SAP=16.2211;SAR=73;SRF=0;SRP=0;SRR=0;TYPE=snp;technology.ILLUMINA=1	GT:DP:RO:QR:AO:QA:GL	1:179:0:0:179:6612:-10,0
gi|126640115|ref|NC_009085.1|	42914	.	C	T	7165.61	.	AB=0;ABP=0;AC=1;AF=1;AN=1;AO=220;CIGAR=1X;DP=222;DPB=222;DPRA=0;EPP=3.36563;EPPR=3.0103;GTI=0;LEN=1;MEANALT=1;MQM=60;MQMR=60;NS=1;NUMALT=1;ODDS=1649.94;PAIRED=0.995455;PAIREDR=1;PAO=0;PQA=0;PQR=0;PRO=0;QA=8097;QR=72;RO=2;RPP=23.8959;RPPR=3.0103;RUN=1;SAF=124;SAP=10.7486;SAR=96;SRF=2;SRP=7.35324;SRR=0;TYPE=snp;technology.ILLUMINA=1	GT:DP:RO:QR:AO:QA:GL	1:222:2:72:220:8097:-10,0
gi|126640115|ref|NC_009085.1|	42920	.	T	C	6774.85	.	AB=0;ABP=0;AC=1;AF=1;AN=1;AO=207;CIGAR=1X;DP=207;DPB=207;DPRA=0;EPP=6.79726;EPPR=0;GTI=0;LEN=1;MEANALT=1;MQM=60;MQMR=0;NS=1;NUMALT=1;ODDS=1559.97;PAIRED=0.995169;PAIREDR=0;PAO=0;PQA=0;PQR=0;PRO=0;QA=7623;QR=0;RO=0;RPP=34.7432;RPPR=0;RUN=1;SAF=120;SAP=14.4341;SAR=87;SRF=0;SRP=0;SRR=0;TYPE=snp;technology.ILLUMINA=1	GT:DP:RO:QR:AO:QA:GL	1:207:0:0:207:7623:-10,0
gi|126640115|ref|NC_009085.1|	42935	.	A	C	7018.74	.	AB=0;ABP=0;AC=1;AF=1;AN=1;AO=210;CIGAR=1X;DP=210;DPB=210;DPRA=0;EPP=12.3166;EPPR=0;GTI=0;LEN=1;MEANALT=1;MQM=60;MQMR=0;NS=1;NUMALT=1;ODDS=1616.12;PAIRED=0.995238;PAIREDR=0;PAO=0;PQA=0;PQR=0;PRO=0;QA=7866;QR=0;RO=0;RPP=4.49931;RPPR=0;RUN=1;SAF=121;SAP=13.5988;SAR=89;SRF=0;SRP=0;SRR=0;TYPE=snp;technology.ILLUMINA=1	GT:DP:RO:QR:AO:QA:GL	1:210:0:0:210:7866:-10,0
gi|126640115|ref|NC_009085.1|	43103	.	T	G	4614.73	.	AB=0;ABP=0;AC=1;AF=1;AN=1;AO=143;CIGAR=1X;DP=143;DPB=143;DPRA=0;EPP=3.14697;EPPR=0;GTI=0;LEN=1;MEANALT=1;MQM=60;MQMR=0;NS=1;NUMALT=1;ODDS=1062.58;PAIRED=1;PAIREDR=0;PAO=0;PQA=0;PQR=0;PRO=0;QA=5170;QR=0;RO=0;RPP=3.14697;RPPR=0;RUN=1;SAF=64;SAP=6.42695;SAR=79;SRF=0;SRP=0;SRR=0;TYPE=snp;technology.ILLUMINA=1	GT:DP:RO:QR:AO:QA:GL	1:143:0:0:143:5170:-10,0
gi|126640115|ref|NC_009085.1|	43130	.	C	T	5285.38	.	AB=0;ABP=0;AC=1;AF=1;AN=1;AO=159;CIGAR=1X;DP=159;DPB=159;DPRA=0;EPP=14.4959;EPPR=0;GTI=0;LEN=1;MEANALT=1;MQM=60;MQMR=0;NS=1;NUMALT=1;ODDS=1217;PAIRED=1;PAIREDR=0;PAO=0;PQA=0;PQR=0;PRO=0;QA=5941;QR=0;RO=0;RPP=12.9663;RPPR=0;RUN=1;SAF=71;SAP=6.95719;SAR=88;SRF=0;SRP=0;SRR=0;TYPE=snp;technology.ILLUMINA=1	GT:DP:RO:QR:AO:QA:GL	1:159:0:0:159:5941:-10,0
gi|126640115|ref|NC_009085.1|	43154	.	A	G	4823.28	.	AB=0;ABP=0;AC=1;AF=1;AN=1;AO=147;CIGAR=1X;DP=147;DPB=147;DPRA=0;EPP=4.7977;EPPR=0;GTI=0;LEN=1;MEANALT=1;MQM=59.966;MQMR=0;NS=1;NUMALT=1;ODDS=1110.6;PAIRED=0.993197;PAIREDR=0;PAO=0;PQA=0;PQR=0;PRO=0;QA=5401;QR=0;RO=0;RPP=3.02507;RPPR=0;RUN=1;SAF=70;SAP=3.73412;SAR=77;SRF=0;SRP=0;SRR=0;TYPE=snp;technology.ILLUMINA=1	GT:DP:RO:QR:AO:QA:GL	1:147:0:0:147:5401:-10,0
gi|126640115|ref|NC_009085.1|	43172	.	A	G	5333.76	.	AB=0;ABP=0;AC=1;AF=1;AN=1;AO=159;CIGAR=1X;DP=159;DPB=159;DPRA=0;EPP=5.31834;EPPR=0;GTI=0;LEN=1;MEANALT=1;MQM=60;MQMR=0;NS=1;NUMALT=1;ODDS=1228.14;PAIRED=0.993711;PAIREDR=0;PAO=0;PQA=0;PQR=0;PRO=0;QA=5974;QR=0;RO=0;RPP=3.35173;RPPR=0;RUN=1;SAF=71;SAP=6.95719;SAR=88;SRF=0;SRP=0;SRR=0;TYPE=snp;technology.ILLUMINA=1	GT:DP:RO:QR:AO:QA:GL	1:159:0:0:159:5974:-10,0
gi|126640115|ref|NC_009085.1|	43214	.	C	T	4542.49	.	AB=0;ABP=0;AC=1;AF=1;AN=1;AO=135;CIGAR=1X;DP=135;DPB=135;DPRA=0;EPP=6.62942;EPPR=0;GTI=0;LEN=1;MEANALT=1;MQM=60;MQMR=0;NS=1;NUMALT=1;ODDS=1045.95;PAIRED=1;PAIREDR=0;PAO=0;PQA=0;PQR=0;PRO=0;QA=5111;QR=0;RO=0;RPP=18.468;RPPR=0;RUN=1;SAF=60;SAP=6.62942;SAR=75;SRF=0;SRP=0;SRR=0;TYPE=snp;technology.ILLUMINA=1	GT:DP:RO:QR:AO:QA:GL	1:135:0:0:135:5111:-10,0
gi|126640115|ref|NC_009085.1|	43277	.	A	G	3464.58	.	AB=0;ABP=0;AC=1;AF=1;AN=1;AO=110;CIGAR=1X;DP=110;DPB=110;DPRA=0;EPP=23.2247;EPPR=0;GTI=0;LEN=1;MEANALT=1;MQM=60;MQMR=0;NS=1;NUMALT=1;ODDS=797.749;PAIRED=0.990909;PAIREDR=0;PAO=0;PQA=0;PQR=0;PRO=0;QA=4005;QR=0;RO=0;RPP=83.868;RPPR=0;RUN=1;SAF=50;SAP=4.98437;SAR=60;SRF=0;SRP=0;SRR=0;TYPE=snp;technology.ILLUMINA=1	GT:DP:RO:QR:AO:QA:GL	1:110:0:0:110:4005:-10,0
gi|126640115|ref|NC_009085.1|	43283	.	G	A	3821.19	.	AB=0;ABP=0;AC=1;AF=1;AN=1;AO=119;CIGAR=1X;DP=119;DPB=119;DPRA=0;EPP=18.3566;EPPR=0;GTI=0;LEN=1;MEANALT=1;MQM=60;MQMR=0;NS=1;NUMALT=1;ODDS=879.861;PAIRED=0.991597;PAIREDR=0;PAO=0;PQA=0;PQR=0;PRO=0;QA=4454;QR=0;RO=0;RPP=128.718;RPPR=0;RUN=1;SAF=55;SAP=4.48836;SAR=64;SRF=0;SRP=0;SRR=0;TYPE=snp;technology.ILLUMINA=1	GT:DP:RO:QR:AO:QA:GL	1:119:0:0:119:4454:-10,0
gi|126640115|ref|NC_009085.1|	43292	.	T	C	3234.62	.	AB=0;ABP=0;AC=1;AF=1;AN=1;AO=102;CIGAR=1X;DP=102;DPB=102;DPRA=0;EPP=19.7008;EPPR=0;GTI=0;LEN=1;MEANALT=1;MQM=60;MQMR=0;NS=1;NUMALT=1;ODDS=744.798;PAIRED=1;PAIREDR=0;PAO=0;PQA=0;PQR=0;PRO=0;QA=3720;QR=0;RO=0;RPP=65.0889;RPPR=0;RUN=1;SAF=49;SAP=3.35092;SAR=53;SRF=0;SRP=0;SRR=0;TYPE=snp;technology.ILLUMINA=1	GT:DP:RO:QR:AO:QA:GL	1:102:0:0:102:3720:-10,0
gi|126640115|ref|NC_009085.1|	43355	.	A	C	2367.15	.	AB=0;ABP=0;AC=1;AF=1;AN=1;AO=73;CIGAR=1X;DP=73;DPB=73;DPRA=0;EPP=8.03741;EPPR=0;GTI=0;LEN=1;MEANALT=1;MQM=60;MQMR=0;NS=1;NUMALT=1;ODDS=545.057;PAIRED=1;PAIREDR=0;PAO=0;PQA=0;PQR=0;PRO=0;QA=2700;QR=0;RO=0;RPP=28.0269;RPPR=0;RUN=1;SAF=42;SAP=6.60959;SAR=31;SRF=0;SRP=0;SRR=0;TYPE=snp;technology.ILLUMINA=1	GT:DP:RO:QR:AO:QA:GL	1:73:0:0:73:2700:-10,0
gi|126640115|ref|NC_009085.1|	43424	.	C	T	2783.8	.	AB=0;ABP=0;AC=1;AF=1;AN=1;AO=85;CIGAR=1X;DP=85;DPB=85;DPRA=0;EPP=3.03585;EPPR=0;GTI=0;LEN=1;MEANALT=1;MQM=60;MQMR=0;NS=1;NUMALT=1;ODDS=640.993;PAIRED=1;PAIREDR=0;PAO=0;PQA=0;PQR=0;PRO=0;QA=3128;QR=0;RO=0;RPP=4.26209;RPPR=0;RUN=1;SAF=43;SAP=3.03585;SAR=42;SRF=0;SRP=0;SRR=0;TYPE=snp;technology.ILLUMINA=1	GT:DP:RO:QR:AO:QA:GL	1:85:0:0:85:3128:-10,0
gi|126640115|ref|NC_009085.1|	43501	.	ATT	ATTT	1967.28	.	AB=0;ABP=0;AC=1;AF=1;AN=1;AO=62;CIGAR=1M1I2M;DP=64;DPB=85.6667;DPRA=0;EPP=3.57068;EPPR=5.18177;GTI=0;LEN=1;MEANALT=2;MQM=60;MQMR=60;NS=1;NUMALT=1;ODDS=452.984;PAIRED=1;PAIREDR=1;PAO=1;PQA=36.5;PQR=36.5;PRO=1;QA=2244;QR=34;RO=1;RPP=3.15039;RPPR=5.18177;RUN=1;SAF=35;SAP=5.25182;SAR=27;SRF=0;SRP=5.18177;SRR=1;TYPE=ins;technology.ILLUMINA=1	GT:DP:RO:QR:AO:QA:GL	1:64:1:34:62:2244:-10,0
gi|126640115|ref|NC_009085.1|	44072	.	A	G	3653.8	.	AB=0;ABP=0;AC=1;AF=1;AN=1;AO=110;CIGAR=1X;DP=110;DPB=110;DPRA=0;EPP=8.06391;EPPR=0;GTI=0;LEN=1;MEANALT=1;MQM=60;MQMR=0;NS=1;NUMALT=1;ODDS=841.319;PAIRED=1;PAIREDR=0;PAO=0;PQA=0;PQR=0;PRO=0;QA=4122;QR=0;RO=0;RPP=16.355;RPPR=0;RUN=1;SAF=63;SAP=8.06391;SAR=47;SRF=0;SRP=0;SRR=0;TYPE=snp;technology.ILLUMINA=1	GT:DP:RO:QR:AO:QA:GL	1:110:0:0:110:4122:-10,0
gi|126640115|ref|NC_009085.1|	44099	.	G	A	4262.88	.	AB=0;ABP=0;AC=1;AF=1;AN=1;AO=126;CIGAR=1X;DP=126;DPB=126;DPRA=0;EPP=3.07924;EPPR=0;GTI=0;LEN=1;MEANALT=1;MQM=60;MQMR=0;NS=1;NUMALT=1;ODDS=981.564;PAIRED=1;PAIREDR=0;PAO=0;PQA=0;PQR=0;PRO=0;QA=4776;QR=0;RO=0;RPP=4.11327;RPPR=0;RUN=1;SAF=65;SAP=3.28604;SAR=61;SRF=0;SRP=0;SRR=0;TYPE=snp;technology.ILLUMINA=1	GT:DP:RO:QR:AO:QA:GL	1:126:0:0:126:4776:-10,0
gi|126640115|ref|NC_009085.1|	44192	.	T	C	3466.61	.	AB=0;ABP=0;AC=1;AF=1;AN=1;AO=104;CIGAR=1X;DP=104;DPB=104;DPRA=0;EPP=4.34659;EPPR=0;GTI=0;LEN=1;MEANALT=1;MQM=60;MQMR=0;NS=1;NUMALT=1;ODDS=798.217;PAIRED=1;PAIREDR=0;PAO=0;PQA=0;PQR=0;PRO=0;QA=3913;QR=0;RO=0;RPP=8.35546;RPPR=0;RUN=1;SAF=38;SAP=19.3799;SAR=66;SRF=0;SRP=0;SRR=0;TYPE=snp;technology.ILLUMINA=1	GT:DP:RO:QR:AO:QA:GL	1:104:0:0:104:3913:-10,0
gi|126640115|ref|NC_009085.1|	44231	.	C	T	3638.08	.	AB=0;ABP=0;AC=1;AF=1;AN=1;AO=114;CIGAR=1X;DP=114;DPB=114;DPRA=0;EPP=13.982;EPPR=0;GTI=0;LEN=1;MEANALT=1;MQM=59.886;MQMR=0;NS=1;NUMALT=1;ODDS=837.7;PAIRED=1;PAIREDR=0;PAO=0;PQA=0;PQR=0;PRO=0;QA=4147;QR=0;RO=0;RPP=15.8868;RPPR=0;RUN=1;SAF=35;SAP=39.8872;SAR=79;SRF=0;SRP=0;SRR=0;TYPE=snp;technology.ILLUMINA=1	GT:DP:RO:QR:AO:QA:GL	1:114:0:0:114:4147:-10,0
gi|126640115|ref|NC_009085.1|	44237	.	AGCA	TGCT	3195.26	.	AB=0;ABP=0;AC=1;AF=1;AN=1;AO=96;CIGAR=1X2M1X;DP=96;DPB=98.5;DPRA=0;EPP=12.0581;EPPR=0;GTI=0;LEN=4;MEANALT=1;MQM=60;MQMR=0;NS=1;NUMALT=1;ODDS=735.737;PAIRED=1;PAIREDR=0;PAO=5;PQA=151;PQR=0;PRO=0;QA=3504;QR=0;RO=0;RPP=23.3679;RPPR=0;RUN=1;SAF=29;SAP=35.6729;SAR=67;SRF=0;SRP=0;SRR=0;TYPE=complex;technology.ILLUMINA=1	GT:DP:RO:QR:AO:QA:GL	1:96:0:0:96:3504:-10,0
gi|126640115|ref|NC_009085.1|	44270	.	A	G	2593.67	.	AB=0;ABP=0;AC=1;AF=1;AN=1;AO=80;CIGAR=1X;DP=80;DPB=80;DPRA=0;EPP=13.8677;EPPR=0;GTI=0;LEN=1;MEANALT=1;MQM=59.95;MQMR=0;NS=1;NUMALT=1;ODDS=597.215;PAIRED=1;PAIREDR=0;PAO=0;PQA=0;PQR=0;PRO=0;QA=2951;QR=0;RO=0;RPP=13.8677;RPPR=0;RUN=1;SAF=30;SAP=13.8677;SAR=50;SRF=0;SRP=0;SRR=0;TYPE=snp;technology.ILLUMINA=1	GT:DP:RO:QR:AO:QA:GL	1:80:0:0:80:2951:-10,0
gi|126640115|ref|NC_009085.1|	44297	.	A	C	1525.07	.	AB=0;ABP=0;AC=1;AF=1;AN=1;AO=47;CIGAR=1X;DP=47;DPB=47;DPRA=0;EPP=8.60069;EPPR=0;GTI=0;LEN=1;MEANALT=1;MQM=60;MQMR=0;NS=1;NUMALT=1;ODDS=351.16;PAIRED=1;PAIREDR=0;PAO=0;PQA=0;PQR=0;PRO=0;QA=1741;QR=0;RO=0;RPP=13.4056;RPPR=0;RUN=1;SAF=22;SAP=3.42611;SAR=25;SRF=0;SRP=0;SRR=0;TYPE=snp;technology.ILLUMINA=1	GT:DP:RO:QR:AO:QA:GL	1:47:0:0:47:1741:-10,0
gi|126640115|ref|NC_009085.1|	44362	.	CATAA	TTTAT	806.76	.	AB=0;ABP=0;AC=1;AF=1;AN=1;AO=26;CIGAR=2X2M1X;DP=26;DPB=26;DPRA=0;EPP=8.35546;EPPR=0;GTI=0;LEN=5;MEANALT=1;MQM=60;MQMR=0;NS=1;NUMALT=1;ODDS=185.763;PAIRED=1;PAIREDR=0;PAO=0;PQA=0;PQR=0;PRO=0;QA=932;QR=0;RO=0;RPP=8.35546;RPPR=0;RUN=1;SAF=14;SAP=3.34437;SAR=12;SRF=0;SRP=0;SRR=0;TYPE=complex;technology.ILLUMINA=1	GT:DP:RO:QR:AO:QA:GL	1:26:0:0:26:932:-10,0
gi|126640115|ref|NC_009085.1|	44373	.	CTTTTTTA	CTTTTTTTA	689541	.	AB=0;ABP=0;AC=1;AF=1;AN=1;AO=22;CIGAR=1M1I7M;DP=23;DPB=27.5;DPRA=0;EPP=12.8806;EPPR=0;GTI=0;LEN=1;MEANALT=2;MQM=60;MQMR=0;NS=1;NUMALT=1;ODDS=158.773;PAIRED=1;PAIREDR=0;PAO=1.5;PQA=50.5;PQR=50.5;PRO=1.5;QA=811;QR=0;RO=0;RPP=12.8806;RPPR=0;RUN=1;SAF=12;SAP=3.40511;SAR=10;SRF=0;SRP=0;SRR=0;TYPE=ins;technology.ILLUMINA=1	GT:DP:RO:QR:AO:QA:GL	1:23:0:0:22:811:-10,0
gi|126640115|ref|NC_009085.1|	44495	.	G	A	1350.37	.	AB=0;ABP=0;AC=1;AF=1;AN=1;AO=41;CIGAR=1X;DP=41;DPB=41;DPRA=0;EPP=3.06326;EPPR=0;GTI=0;LEN=1;MEANALT=1;MQM=60;MQMR=0;NS=1;NUMALT=1;ODDS=310.933;PAIRED=1;PAIREDR=0;PAO=0;PQA=0;PQR=0;PRO=0;QA=1539;QR=0;RO=0;RPP=11.961;RPPR=0;RUN=1;SAF=18;SAP=4.33437;SAR=23;SRF=0;SRP=0;SRR=0;TYPE=snp;technology.ILLUMINA=1	GT:DP:RO:QR:AO:QA:GL	1:41:0:0:41:1539:-10,0
gi|126640115|ref|NC_009085.1|	44537	.	G	A	1746.44	.	AB=0;ABP=0;AC=1;AF=1;AN=1;AO=53;CIGAR=1X;DP=53;DPB=53;DPRA=0;EPP=3.05127;EPPR=0;GTI=0;LEN=1;MEANALT=1;MQM=60;MQMR=0;NS=1;NUMALT=1;ODDS=402.132;PAIRED=1;PAIREDR=0;PAO=0;PQA=0;PQR=0;PRO=0;QA=1971;QR=0;RO=0;RPP=4.03458;RPPR=0;RUN=1;SAF=27;SAP=3.05127;SAR=26;SRF=0;SRP=0;SRR=0;TYPE=snp;technology.ILLUMINA=1	GT:DP:RO:QR:AO:QA:GL	1:53:0:0:53:1971:-10,0
gi|126640115|ref|NC_009085.1|	44549	.	GGTC	AGTT	1823.94	.	AB=0;ABP=0;AC=1;AF=1;AN=1;AO=56;CIGAR=1X2M1X;DP=56;DPB=57;DPRA=0;EPP=3.16541;EPPR=0;GTI=0;LEN=4;MEANALT=1;MQM=60;MQMR=0;NS=1;NUMALT=1;ODDS=419.977;PAIRED=1;PAIREDR=0;PAO=2;PQA=73;PQR=0;PRO=0;QA=1990;QR=0;RO=0;RPP=8.59409;RPPR=0;RUN=1;SAF=29;SAP=3.16541;SAR=27;SRF=0;SRP=0;SRR=0;TYPE=complex;technology.ILLUMINA=1	GT:DP:RO:QR:AO:QA:GL	1:56:0:0:56:1990:-10,0
gi|126640115|ref|NC_009085.1|	44621	.	G	A	1833.37	.	AB=0;ABP=0;AC=1;AF=1;AN=1;AO=56;CIGAR=1X;DP=56;DPB=56;DPRA=0;EPP=4.40625;EPPR=0;GTI=0;LEN=1;MEANALT=1;MQM=60;MQMR=0;NS=1;NUMALT=1;ODDS=422.149;PAIRED=1;PAIREDR=0;PAO=0;PQA=0;PQR=0;PRO=0;QA=2083;QR=0;RO=0;RPP=8.59409;RPPR=0;RUN=1;SAF=35;SAP=10.6105;SAR=21;SRF=0;SRP=0;SRR=0;TYPE=snp;technology.ILLUMINA=1	GT:DP:RO:QR:AO:QA:GL	1:56:0:0:56:2083:-10,0
gi|126640115|ref|NC_009085.1|	44804	.	C	T	2371.51	.	AB=0;ABP=0;AC=1;AF=1;AN=1;AO=74;CIGAR=1X;DP=74;DPB=74;DPRA=0;EPP=7.23587;EPPR=0;GTI=0;LEN=1;MEANALT=1;MQM=60;MQMR=0;NS=1;NUMALT=1;ODDS=546.06;PAIRED=1;PAIREDR=0;PAO=0;PQA=0;PQR=0;PRO=0;QA=2692;QR=0;RO=0;RPP=19.9126;RPPR=0;RUN=1;SAF=34;SAP=4.06669;SAR=40;SRF=0;SRP=0;SRR=0;TYPE=snp;technology.ILLUMINA=1	GT:DP:RO:QR:AO:QA:GL	1:74:0:0:74:2692:-10,0
gi|126640115|ref|NC_009085.1|	45219	.	G	A	3619.92	.	AB=0;ABP=0;AC=1;AF=1;AN=1;AO=111;CIGAR=1X;DP=111;DPB=111;DPRA=0;EPP=3.49937;EPPR=0;GTI=0;LEN=1;MEANALT=1;MQM=60;MQMR=0;NS=1;NUMALT=1;ODDS=833.517;PAIRED=1;PAIREDR=0;PAO=0;PQA=0;PQR=0;PRO=0;QA=4070;QR=0;RO=0;RPP=11.6375;RPPR=0;RUN=1;SAF=51;SAP=4.59489;SAR=60;SRF=0;SRP=0;SRR=0;TYPE=snp;technology.ILLUMINA=1	GT:DP:RO:QR:AO:QA:GL	1:111:0:0:111:4070:-10,0
gi|126640115|ref|NC_009085.1|	45285	.	T	G	3730.4	.	AB=0;ABP=0;AC=1;AF=1;AN=1;AO=112;CIGAR=1X;DP=112;DPB=112;DPRA=0;EPP=5.80219;EPPR=0;GTI=0;LEN=1;MEANALT=1;MQM=60;MQMR=0;NS=1;NUMALT=1;ODDS=858.957;PAIRED=1;PAIREDR=0;PAO=0;PQA=0;PQR=0;PRO=0;QA=4214;QR=0;RO=0;RPP=28.1373;RPPR=0;RUN=1;SAF=52;SAP=4.25114;SAR=60;SRF=0;SRP=0;SRR=0;TYPE=snp;technology.ILLUMINA=1	GT:DP:RO:QR:AO:QA:GL	1:112:0:0:112:4214:-10,0
gi|126640115|ref|NC_009085.1|	45480	.	T	C	4265.01	.	AB=0;ABP=0;AC=1;AF=1;AN=1;AO=131;CIGAR=1X;DP=131;DPB=131;DPRA=0;EPP=5.81167;EPPR=0;GTI=0;LEN=1;MEANALT=1;MQM=60;MQMR=0;NS=1;NUMALT=1;ODDS=982.056;PAIRED=1;PAIREDR=0;PAO=0;PQA=0;PQR=0;PRO=0;QA=4782;QR=0;RO=0;RPP=5.01601;RPPR=0;RUN=1;SAF=64;SAP=3.15949;SAR=67;SRF=0;SRP=0;SRR=0;TYPE=snp;technology.ILLUMINA=1	GT:DP:RO:QR:AO:QA:GL	1:131:0:0:131:4782:-10,0
gi|126640115|ref|NC_009085.1|	45534	.	G	A	5227.39	.	AB=0;ABP=0;AC=1;AF=1;AN=1;AO=158;CIGAR=1X;DP=158;DPB=158;DPRA=0;EPP=17.0836;EPPR=0;GTI=0;LEN=1;MEANALT=1;MQM=60;MQMR=0;NS=1;NUMALT=1;ODDS=1203.65;PAIRED=1;PAIREDR=0;PAO=0;PQA=0;PQR=0;PRO=0;QA=5890;QR=0;RO=0;RPP=22.8559;RPPR=0;RUN=1;SAF=87;SAP=6.52863;SAR=71;SRF=0;SRP=0;SRR=0;TYPE=snp;technology.ILLUMINA=1	GT:DP:RO:QR:AO:QA:GL	1:158:0:0:158:5890:-10,0
gi|126640115|ref|NC_009085.1|	45555	.	T	C	5643.89	.	AB=0;ABP=0;AC=1;AF=1;AN=1;AO=170;CIGAR=1X;DP=170;DPB=170;DPRA=0;EPP=5.51388;EPPR=0;GTI=0;LEN=1;MEANALT=1;MQM=60;MQMR=0;NS=1;NUMALT=1;ODDS=1299.55;PAIRED=1;PAIREDR=0;PAO=0;PQA=0;PQR=0;PRO=0;QA=6338;QR=0;RO=0;RPP=9.19261;RPPR=0;RUN=1;SAF=102;SAP=17.7763;SAR=68;SRF=0;SRP=0;SRR=0;TYPE=snp;technology.ILLUMINA=1	GT:DP:RO:QR:AO:QA:GL	1:170:0:0:170:6338:-10,0
gi|126640115|ref|NC_009085.1|	45606	.	A	G	5866.48	.	AB=0;ABP=0;AC=1;AF=1;AN=1;AO=177;CIGAR=1X;DP=177;DPB=177;DPRA=0;EPP=8.42058;EPPR=0;GTI=0;LEN=1;MEANALT=1;MQM=60;MQMR=0;NS=1;NUMALT=1;ODDS=1350.81;PAIRED=1;PAIREDR=0;PAO=0;PQA=0;PQR=0;PRO=0;QA=6579;QR=0;RO=0;RPP=3.31701;RPPR=0;RUN=1;SAF=104;SAP=14.8;SAR=73;SRF=0;SRP=0;SRR=0;TYPE=snp;technology.ILLUMINA=1	GT:DP:RO:QR:AO:QA:GL	1:177:0:0:177:6579:-10,0
gi|126640115|ref|NC_009085.1|	46086	.	C	T	4887.34	.	AB=0;ABP=0;AC=1;AF=1;AN=1;AO=149;CIGAR=1X;DP=149;DPB=149;DPRA=0;EPP=22.9616;EPPR=0;GTI=0;LEN=1;MEANALT=1;MQM=59.953;MQMR=0;NS=1;NUMALT=1;ODDS=1125.35;PAIRED=0.993289;PAIREDR=0;PAO=0;PQA=0;PQR=0;PRO=0;QA=5523;QR=0;RO=0;RPP=29.957;RPPR=0;RUN=1;SAF=78;SAP=3.72441;SAR=71;SRF=0;SRP=0;SRR=0;TYPE=snp;technology.ILLUMINA=1	GT:DP:RO:QR:AO:QA:GL	1:149:0:0:149:5523:-10,0
gi|126640115|ref|NC_009085.1|	46213	.	CATTC	TATTT	4624.53	.	AB=0;ABP=0;AC=1;AF=1;AN=1;AO=142;CIGAR=1X3M1X;DP=142;DPB=143.8;DPRA=0;EPP=4.53951;EPPR=0;GTI=0;LEN=5;MEANALT=1;MQM=60;MQMR=0;NS=1;NUMALT=1;ODDS=1064.84;PAIRED=1;PAIREDR=0;PAO=5;PQA=174;PQR=0;PRO=0;QA=5018;QR=0;RO=0;RPP=9.12712;RPPR=0;RUN=1;SAF=61;SAP=9.12712;SAR=81;SRF=0;SRP=0;SRR=0;TYPE=complex;technology.ILLUMINA=1	GT:DP:RO:QR:AO:QA:GL	1:142:0:0:142:5018:-10,0
gi|126640115|ref|NC_009085.1|	46225	.	GTTG	TTTA	4426.99	.	AB=0;ABP=0;AC=1;AF=1;AN=1;AO=136;CIGAR=1X2M1X;DP=136;DPB=136.75;DPRA=0;EPP=8.18351;EPPR=0;GTI=0;LEN=4;MEANALT=1;MQM=59.9706;MQMR=0;NS=1;NUMALT=1;ODDS=1019.35;PAIRED=1;PAIREDR=0;PAO=3;PQA=88;PQR=0;PRO=0;QA=4878;QR=0;RO=0;RPP=3.5851;RPPR=0;RUN=1;SAF=62;SAP=5.30951;SAR=74;SRF=0;SRP=0;SRR=0;TYPE=complex;technology.ILLUMINA=1	GT:DP:RO:QR:AO:QA:GL	1:136:0:0:136:4878:-10,0
gi|126640115|ref|NC_009085.1|	46310	.	G	A	4681.48	.	AB=0;ABP=0;AC=1;AF=1;AN=1;AO=143;CIGAR=1X;DP=143;DPB=143;DPRA=0;EPP=12.501;EPPR=0;GTI=0;LEN=1;MEANALT=1;MQM=60;MQMR=0;NS=1;NUMALT=1;ODDS=1077.95;PAIRED=1;PAIREDR=0;PAO=0;PQA=0;PQR=0;PRO=0;QA=5284;QR=0;RO=0;RPP=31.0876;RPPR=0;RUN=1;SAF=67;SAP=4.24029;SAR=76;SRF=0;SRP=0;SRR=0;TYPE=snp;technology.ILLUMINA=1	GT:DP:RO:QR:AO:QA:GL	1:143:0:0:143:5284:-10,0
gi|126640115|ref|NC_009085.1|	46351	.	G	A	3717.49	.	AB=0;ABP=0;AC=1;AF=1;AN=1;AO=114;CIGAR=1X;DP=114;DPB=114;DPRA=0;EPP=3.69603;EPPR=0;GTI=0;LEN=1;MEANALT=1;MQM=60;MQMR=0;NS=1;NUMALT=1;ODDS=855.985;PAIRED=1;PAIREDR=0;PAO=0;PQA=0;PQR=0;PRO=0;QA=4176;QR=0;RO=0;RPP=5.75321;RPPR=0;RUN=1;SAF=65;SAP=7.88659;SAR=49;SRF=0;SRP=0;SRR=0;TYPE=snp;technology.ILLUMINA=1	GT:DP:RO:QR:AO:QA:GL	1:114:0:0:114:4176:-10,0
gi|126640115|ref|NC_009085.1|	46366	.	A	G	3425.49	.	AB=0;ABP=0;AC=1;AF=1;AN=1;AO=104;CIGAR=1X;DP=104;DPB=104;DPRA=0;EPP=3.34437;EPPR=0;GTI=0;LEN=1;MEANALT=1;MQM=60;MQMR=0;NS=1;NUMALT=1;ODDS=788.747;PAIRED=1;PAIREDR=0;PAO=0;PQA=0;PQR=0;PRO=0;QA=3854;QR=0;RO=0;RPP=8.35546;RPPR=0;RUN=1;SAF=60;SAP=8.35546;SAR=44;SRF=0;SRP=0;SRR=0;TYPE=snp;technology.ILLUMINA=1	GT:DP:RO:QR:AO:QA:GL	1:104:0:0:104:3854:-10,0
gi|126640115|ref|NC_009085.1|	46390	.	CACTTTG	TATTTTA	3131.21	.	AB=0;ABP=0;AC=1;AF=1;AN=1;AO=90;CIGAR=1X1M1X3M1X;DP=90;DPB=92.1429;DPRA=0;EPP=7.73928;EPPR=0;GTI=0;LEN=7;MEANALT=1;MQM=60;MQMR=0;NS=1;NUMALT=1;ODDS=720.987;PAIRED=1;PAIREDR=0;PAO=7;PQA=248;PQR=0;PRO=0;QA=3276;QR=0;RO=0;RPP=4.55446;RPPR=0;RUN=1;SAF=51;SAP=6.48466;SAR=39;SRF=0;SRP=0;SRR=0;TYPE=complex;technology.ILLUMINA=1	GT:DP:RO:QR:AO:QA:GL	1:90:0:0:90:3276:-10,0
gi|126640115|ref|NC_009085.1|	46405	.	C	T	2997.16	.	AB=0;ABP=0;AC=1;AF=1;AN=1;AO=92;CIGAR=1X;DP=92;DPB=92;DPRA=0;EPP=9.05266;EPPR=0;GTI=0;LEN=1;MEANALT=1;MQM=60;MQMR=0;NS=1;NUMALT=1;ODDS=690.121;PAIRED=1;PAIREDR=0;PAO=0;PQA=0;PQR=0;PRO=0;QA=3373;QR=0;RO=0;RPP=3.86001;RPPR=0;RUN=1;SAF=49;SAP=3.86001;SAR=43;SRF=0;SRP=0;SRR=0;TYPE=snp;technology.ILLUMINA=1	GT:DP:RO:QR:AO:QA:GL	1:92:0:0:92:3373:-10,0
gi|126640115|ref|NC_009085.1|	46438	.	C	T	3120.59	.	AB=0;ABP=0;AC=1;AF=1;AN=1;AO=97;CIGAR=1X;DP=97;DPB=97;DPRA=0;EPP=3.03269;EPPR=0;GTI=0;LEN=1;MEANALT=1;MQM=60;MQMR=0;NS=1;NUMALT=1;ODDS=718.543;PAIRED=1;PAIREDR=0;PAO=0;PQA=0;PQR=0;PRO=0;QA=3522;QR=0;RO=0;RPP=11.0918;RPPR=0;RUN=1;SAF=59;SAP=12.8827;SAR=38;SRF=0;SRP=0;SRR=0;TYPE=snp;technology.ILLUMINA=1	GT:DP:RO:QR:AO:QA:GL	1:97:0:0:97:3522:-10,0
gi|126640115|ref|NC_009085.1|	46477	.	G	A	3358.73	.	AB=0;ABP=0;AC=1;AF=1;AN=1;AO=103;CIGAR=1X;DP=103;DPB=103;DPRA=0;EPP=4.04333;EPPR=0;GTI=0;LEN=1;MEANALT=1;MQM=60;MQMR=0;NS=1;NUMALT=1;ODDS=773.375;PAIRED=1;PAIREDR=0;PAO=0;PQA=0;PQR=0;PRO=0;QA=3810;QR=0;RO=0;RPP=7.75381;RPPR=0;RUN=1;SAF=71;SAP=35.0764;SAR=32;SRF=0;SRP=0;SRR=0;TYPE=snp;technology.ILLUMINA=1	GT:DP:RO:QR:AO:QA:GL	1:103:0:0:103:3810:-10,0
gi|126640115|ref|NC_009085.1|	46522	.	G	A	3239.82	.	AB=0;ABP=0;AC=1;AF=1;AN=1;AO=98;CIGAR=1X;DP=98;DPB=98;DPRA=0;EPP=3.80798;EPPR=0;GTI=0;LEN=1;MEANALT=1;MQM=60;MQMR=0;NS=1;NUMALT=1;ODDS=745.997;PAIRED=1;PAIREDR=0;PAO=0;PQA=0;PQR=0;PRO=0;QA=3666;QR=0;RO=0;RPP=10.1895;RPPR=0;RUN=1;SAF=64;SAP=22.9524;SAR=34;SRF=0;SRP=0;SRR=0;TYPE=snp;technology.ILLUMINA=1	GT:DP:RO:QR:AO:QA:GL	1:98:0:0:98:3666:-10,0
gi|126640115|ref|NC_009085.1|	46537	.	T	C	3597.32	.	AB=0;ABP=0;AC=1;AF=1;AN=1;AO=109;CIGAR=1X;DP=109;DPB=109;DPRA=0;EPP=47.0175;EPPR=0;GTI=0;LEN=1;MEANALT=1;MQM=60;MQMR=0;NS=1;NUMALT=1;ODDS=828.313;PAIRED=1;PAIREDR=0;PAO=0;PQA=0;PQR=0;PRO=0;QA=4086;QR=0;RO=0;RPP=5.42083;RPPR=0;RUN=1;SAF=56;SAP=3.1896;SAR=53;SRF=0;SRP=0;SRR=0;TYPE=snp;technology.ILLUMINA=1	GT:DP:RO:QR:AO:QA:GL	1:109:0:0:109:4086:-10,0
gi|126640115|ref|NC_009085.1|	46558	.	GCAGTAC	ACAGCAT	3732.91	.	AB=0;ABP=0;AC=1;AF=1;AN=1;AO=113;CIGAR=1X3M1X1M1X;DP=113;DPB=114.714;DPRA=0;EPP=65.4449;EPPR=0;GTI=0;LEN=7;MEANALT=1;MQM=60;MQMR=0;NS=1;NUMALT=1;ODDS=859.533;PAIRED=1;PAIREDR=0;PAO=6;PQA=197;PQR=0;PRO=0;QA=4063;QR=0;RO=0;RPP=6.2579;RPPR=0;RUN=1;SAF=54;SAP=3.49071;SAR=59;SRF=0;SRP=0;SRR=0;TYPE=complex;technology.ILLUMINA=1	GT:DP:RO:QR:AO:QA:GL	1:113:0:0:113:4063:-10,0
gi|126640115|ref|NC_009085.1|	46576	.	G	A	4598.43	.	AB=0;ABP=0;AC=1;AF=1;AN=1;AO=139;CIGAR=1X;DP=139;DPB=139;DPRA=0;EPP=34.6451;EPPR=0;GTI=0;LEN=1;MEANALT=1;MQM=59.8561;MQMR=0;NS=1;NUMALT=1;ODDS=1058.83;PAIRED=1;PAIREDR=0;PAO=0;PQA=0;PQR=0;PRO=0;QA=5189;QR=0;RO=0;RPP=7.52509;RPPR=0;RUN=1;SAF=68;SAP=3.1509;SAR=71;SRF=0;SRP=0;SRR=0;TYPE=snp;technology.ILLUMINA=1	GT:DP:RO:QR:AO:QA:GL	1:139:0:0:139:5189:-10,0
gi|126640115|ref|NC_009085.1|	46596	.	CT	GC	3328.56	.	AB=0;ABP=0;AC=1;AF=1;AN=1;AO=102;CIGAR=2X;DP=102;DPB=103.5;DPRA=0;EPP=33.7515;EPPR=0;GTI=0;LEN=2;MEANALT=1;MQM=59.902;MQMR=0;NS=1;NUMALT=1;ODDS=766.428;PAIRED=1;PAIREDR=0;PAO=3;PQA=100;PQR=0;PRO=0;QA=3712;QR=0;RO=0;RPP=27.6203;RPPR=0;RUN=1;SAF=38;SAP=17.4016;SAR=64;SRF=0;SRP=0;SRR=0;TYPE=mnp;technology.ILLUMINA=1	GT:DP:RO:QR:AO:QA:GL	1:102:0:0:102:3712:-10,0
gi|126640115|ref|NC_009085.1|	46606	.	GCAG	ACAA	3691.6	.	AB=0;ABP=0;AC=1;AF=1;AN=1;AO=118;CIGAR=1X2M1X;DP=118;DPB=118.25;DPRA=0;EPP=3.67278;EPPR=0;GTI=0;LEN=4;MEANALT=1;MQM=60;MQMR=0;NS=1;NUMALT=1;ODDS=850.022;PAIRED=1;PAIREDR=0;PAO=1;PQA=37;PQR=0;PRO=0;QA=4128;QR=0;RO=0;RPP=4.85053;RPPR=0;RUN=1;SAF=42;SAP=24.2834;SAR=76;SRF=0;SRP=0;SRR=0;TYPE=complex;technology.ILLUMINA=1	GT:DP:RO:QR:AO:QA:GL	1:118:0:0:118:4128:-10,0
gi|126640115|ref|NC_009085.1|	46618	.	T	G	3966.54	.	AB=0;ABP=0;AC=1;AF=1;AN=1;AO=121;CIGAR=1X;DP=121;DPB=121;DPRA=0;EPP=12.5038;EPPR=0;GTI=0;LEN=1;MEANALT=1;MQM=60;MQMR=0;NS=1;NUMALT=1;ODDS=913.328;PAIRED=1;PAIREDR=0;PAO=0;PQA=0;PQR=0;PRO=0;QA=4496;QR=0;RO=0;RPP=22.5536;RPPR=0;RUN=1;SAF=45;SAP=20.2565;SAR=76;SRF=0;SRP=0;SRR=0;TYPE=snp;technology.ILLUMINA=1	GT:DP:RO:QR:AO:QA:GL	1:121:0:0:121:4496:-10,0
gi|126640115|ref|NC_009085.1|	46630	.	G	A	4212.78	.	AB=0;ABP=0;AC=1;AF=1;AN=1;AO=130;CIGAR=1X;DP=130;DPB=130;DPRA=0;EPP=18.0436;EPPR=0;GTI=0;LEN=1;MEANALT=1;MQM=60;MQMR=0;NS=1;NUMALT=1;ODDS=970.029;PAIRED=1;PAIREDR=0;PAO=0;PQA=0;PQR=0;PRO=0;QA=4784;QR=0;RO=0;RPP=22.3197;RPPR=0;RUN=1;SAF=46;SAP=27.1303;SAR=84;SRF=0;SRP=0;SRR=0;TYPE=snp;technology.ILLUMINA=1	GT:DP:RO:QR:AO:QA:GL	1:130:0:0:130:4784:-10,0
gi|126640115|ref|NC_009085.1|	46678	.	A	G	4436.61	.	AB=0;ABP=0;AC=1;AF=1;AN=1;AO=138;CIGAR=1X;DP=138;DPB=138;DPRA=0;EPP=10.6262;EPPR=0;GTI=0;LEN=1;MEANALT=1;MQM=60;MQMR=0;NS=1;NUMALT=1;ODDS=1021.57;PAIRED=1;PAIREDR=0;PAO=0;PQA=0;PQR=0;PRO=0;QA=5042;QR=0;RO=0;RPP=59.6574;RPPR=0;RUN=1;SAF=65;SAP=4.01736;SAR=73;SRF=0;SRP=0;SRR=0;TYPE=snp;technology.ILLUMINA=1	GT:DP:RO:QR:AO:QA:GL	1:138:0:0:138:5042:-10,0
gi|126640115|ref|NC_009085.1|	46685	.	G	A	5074.97	.	AB=0;ABP=0;AC=1;AF=1;AN=1;AO=156;CIGAR=1X;DP=157;DPB=157;DPRA=0;EPP=11.028;EPPR=5.18177;GTI=0;LEN=1;MEANALT=1;MQM=59.8782;MQMR=60;NS=1;NUMALT=1;ODDS=1168.56;PAIRED=1;PAIREDR=1;PAO=0;PQA=0;PQR=0;PRO=0;QA=5793;QR=37;RO=1;RPP=71.2168;RPPR=5.18177;RUN=1;SAF=79;SAP=3.06598;SAR=77;SRF=0;SRP=5.18177;SRR=1;TYPE=snp;technology.ILLUMINA=1	GT:DP:RO:QR:AO:QA:GL	1:157:1:37:156:5793:-10,0
gi|126640115|ref|NC_009085.1|	46715	.	G	A	5199.8	.	AB=0;ABP=0;AC=1;AF=1;AN=1;AO=157;CIGAR=1X;DP=157;DPB=157;DPRA=0;EPP=4.68386;EPPR=0;GTI=0;LEN=1;MEANALT=1;MQM=60;MQMR=0;NS=1;NUMALT=1;ODDS=1197.3;PAIRED=1;PAIREDR=0;PAO=0;PQA=0;PQR=0;PRO=0;QA=5829;QR=0;RO=0;RPP=11.6547;RPPR=0;RUN=1;SAF=78;SAP=3.02413;SAR=79;SRF=0;SRP=0;SRR=0;TYPE=snp;technology.ILLUMINA=1	GT:DP:RO:QR:AO:QA:GL	1:157:0:0:157:5829:-10,0
gi|126640115|ref|NC_009085.1|	46737	.	G	A	5948.48	.	AB=0;ABP=0;AC=1;AF=1;AN=1;AO=178;CIGAR=1X;DP=178;DPB=178;DPRA=0;EPP=12.5745;EPPR=0;GTI=0;LEN=1;MEANALT=1;MQM=60;MQMR=0;NS=1;NUMALT=1;ODDS=1369.69;PAIRED=1;PAIREDR=0;PAO=0;PQA=0;PQR=0;PRO=0;QA=6671;QR=0;RO=0;RPP=11.257;RPPR=0;RUN=1;SAF=89;SAP=3.0103;SAR=89;SRF=0;SRP=0;SRR=0;TYPE=snp;technology.ILLUMINA=1	GT:DP:RO:QR:AO:QA:GL	1:178:0:0:178:6671:-10,0
gi|126640115|ref|NC_009085.1|	46744	.	C	T	5384.46	.	AB=0;ABP=0;AC=1;AF=1;AN=1;AO=162;CIGAR=1X;DP=162;DPB=162;DPRA=0;EPP=3.06392;EPPR=0;GTI=0;LEN=1;MEANALT=1;MQM=60;MQMR=0;NS=1;NUMALT=1;ODDS=1239.82;PAIRED=1;PAIREDR=0;PAO=0;PQA=0;PQR=0;PRO=0;QA=6039;QR=0;RO=0;RPP=16.7362;RPPR=0;RUN=1;SAF=83;SAP=3.22477;SAR=79;SRF=0;SRP=0;SRR=0;TYPE=snp;technology.ILLUMINA=1	GT:DP:RO:QR:AO:QA:GL	1:162:0:0:162:6039:-10,0
gi|126640115|ref|NC_009085.1|	46750	.	A	G	5804	.	AB=0;ABP=0;AC=1;AF=1;AN=1;AO=172;CIGAR=1X;DP=172;DPB=172;DPRA=0;EPP=3.0608;EPPR=0;GTI=0;LEN=1;MEANALT=1;MQM=60;MQMR=0;NS=1;NUMALT=1;ODDS=1336.42;PAIRED=1;PAIREDR=0;PAO=0;PQA=0;PQR=0;PRO=0;QA=6496;QR=0;RO=0;RPP=8.06024;RPPR=0;RUN=1;SAF=85;SAP=3.0608;SAR=87;SRF=0;SRP=0;SRR=0;TYPE=snp;technology.ILLUMINA=1	GT:DP:RO:QR:AO:QA:GL	1:172:0:0:172:6496:-10,0
gi|126640115|ref|NC_009085.1|	46765	.	C	T	5049.22	.	AB=0;ABP=0;AC=1;AF=1;AN=1;AO=151;CIGAR=1X;DP=151;DPB=151;DPRA=0;EPP=13.4938;EPPR=0;GTI=0;LEN=1;MEANALT=1;MQM=60;MQMR=0;NS=1;NUMALT=1;ODDS=1162.63;PAIRED=1;PAIREDR=0;PAO=0;PQA=0;PQR=0;PRO=0;QA=5674;QR=0;RO=0;RPP=13.4938;RPPR=0;RUN=1;SAF=79;SAP=3.71495;SAR=72;SRF=0;SRP=0;SRR=0;TYPE=snp;technology.ILLUMINA=1	GT:DP:RO:QR:AO:QA:GL	1:151:0:0:151:5674:-10,0
gi|126640115|ref|NC_009085.1|	46813	.	T	G	5259.48	.	AB=0;ABP=0;AC=1;AF=1;AN=1;AO=159;CIGAR=1X;DP=159;DPB=159;DPRA=0;EPP=5.31834;EPPR=0;GTI=0;LEN=1;MEANALT=1;MQM=60;MQMR=0;NS=1;NUMALT=1;ODDS=1211.04;PAIRED=1;PAIREDR=0;PAO=0;PQA=0;PQR=0;PRO=0;QA=5889;QR=0;RO=0;RPP=3.13321;RPPR=0;RUN=1;SAF=86;SAP=5.31834;SAR=73;SRF=0;SRP=0;SRR=0;TYPE=snp;technology.ILLUMINA=1	GT:DP:RO:QR:AO:QA:GL	1:159:0:0:159:5889:-10,0
gi|126640115|ref|NC_009085.1|	46822	.	A	G	4702.35	.	AB=0;ABP=0;AC=1;AF=1;AN=1;AO=144;CIGAR=1X;DP=144;DPB=144;DPRA=0;EPP=3.0103;EPPR=0;GTI=0;LEN=1;MEANALT=1;MQM=60;MQMR=0;NS=1;NUMALT=1;ODDS=1082.75;PAIRED=1;PAIREDR=0;PAO=0;PQA=0;PQR=0;PRO=0;QA=5264;QR=0;RO=0;RPP=3.55317;RPPR=0;RUN=1;SAF=73;SAP=3.07062;SAR=71;SRF=0;SRP=0;SRR=0;TYPE=snp;technology.ILLUMINA=1	GT:DP:RO:QR:AO:QA:GL	1:144:0:0:144:5264:-10,0
gi|126640115|ref|NC_009085.1|	46864	.	GGGAC	AGGTT	3494.86	.	AB=0;ABP=0;AC=1;AF=1;AN=1;AO=105;CIGAR=1X2M2X;DP=107;DPB=109.4;DPRA=0;EPP=3.52732;EPPR=0;GTI=0;LEN=5;MEANALT=3;MQM=60;MQMR=0;NS=1;NUMALT=1;ODDS=804.721;PAIRED=1;PAIREDR=0;PAO=6;PQA=212;PQR=0;PRO=0;QA=3713;QR=0;RO=0;RPP=6.50534;RPPR=0;RUN=1;SAF=57;SAP=4.68544;SAR=48;SRF=0;SRP=0;SRR=0;TYPE=complex;technology.ILLUMINA=1	GT:DP:RO:QR:AO:QA:GL	1:107:0:0:105:3713:-10,0
gi|126640115|ref|NC_009085.1|	46873	.	C	T	3882.22	.	AB=0;ABP=0;AC=1;AF=1;AN=1;AO=119;CIGAR=1X;DP=119;DPB=119;DPRA=0;EPP=3.90444;EPPR=0;GTI=0;LEN=1;MEANALT=1;MQM=60;MQMR=0;NS=1;NUMALT=1;ODDS=893.914;PAIRED=1;PAIREDR=0;PAO=0;PQA=0;PQR=0;PRO=0;QA=4361;QR=0;RO=0;RPP=5.21827;RPPR=0;RUN=1;SAF=69;SAP=9.59771;SAR=50;SRF=0;SRP=0;SRR=0;TYPE=snp;technology.ILLUMINA=1	GT:DP:RO:QR:AO:QA:GL	1:119:0:0:119:4361:-10,0
gi|126640115|ref|NC_009085.1|	47023	.	A	G	5196.19	.	AB=0;ABP=0;AC=1;AF=1;AN=1;AO=159;CIGAR=1X;DP=159;DPB=159;DPRA=0;EPP=6.95719;EPPR=0;GTI=0;LEN=1;MEANALT=1;MQM=60;MQMR=0;NS=1;NUMALT=1;ODDS=1196.47;PAIRED=1;PAIREDR=0;PAO=0;PQA=0;PQR=0;PRO=0;QA=5828;QR=0;RO=0;RPP=11.546;RPPR=0;RUN=1;SAF=76;SAP=3.6795;SAR=83;SRF=0;SRP=0;SRR=0;TYPE=snp;technology.ILLUMINA=1	GT:DP:RO:QR:AO:QA:GL	1:159:0:0:159:5828:-10,0
gi|126640115|ref|NC_009085.1|	47045	.	A	C	4930.81	.	AB=0;ABP=0;AC=1;AF=1;AN=1;AO=148;CIGAR=1X;DP=149;DPB=149;DPRA=0;EPP=11.4614;EPPR=0;GTI=0;LEN=1;MEANALT=2;MQM=60;MQMR=0;NS=1;NUMALT=1;ODDS=1135.36;PAIRED=1;PAIREDR=0;PAO=0;PQA=0;PQR=0;PRO=0;QA=5554;QR=0;RO=0;RPP=26.4857;RPPR=0;RUN=1;SAF=72;SAP=3.24505;SAR=76;SRF=0;SRP=0;SRR=0;TYPE=snp;technology.ILLUMINA=1	GT:DP:RO:QR:AO:QA:GL	1:149:0:0:148:5554:-10,0
gi|126640115|ref|NC_009085.1|	47058	.	C	T	4762.27	.	AB=0;ABP=0;AC=1;AF=1;AN=1;AO=145;CIGAR=1X;DP=145;DPB=145;DPRA=0;EPP=12.3701;EPPR=0;GTI=0;LEN=1;MEANALT=1;MQM=59.9448;MQMR=0;NS=1;NUMALT=1;ODDS=1096.55;PAIRED=1;PAIREDR=0;PAO=0;PQA=0;PQR=0;PRO=0;QA=5345;QR=0;RO=0;RPP=4.82236;RPPR=0;RUN=1;SAF=78;SAP=4.82236;SAR=67;SRF=0;SRP=0;SRR=0;TYPE=snp;technology.ILLUMINA=1	GT:DP:RO:QR:AO:QA:GL	1:145:0:0:145:5345:-10,0
gi|126640115|ref|NC_009085.1|	47266	.	T	C	4668.35	.	AB=0;ABP=0;AC=1;AF=1;AN=1;AO=138;CIGAR=1X;DP=138;DPB=138;DPRA=0;EPP=4.58383;EPPR=0;GTI=0;LEN=1;MEANALT=1;MQM=60;MQMR=0;NS=1;NUMALT=1;ODDS=1074.93;PAIRED=1;PAIREDR=0;PAO=0;PQA=0;PQR=0;PRO=0;QA=5234;QR=0;RO=0;RPP=3.57677;RPPR=0;RUN=1;SAF=60;SAP=8.10854;SAR=78;SRF=0;SRP=0;SRR=0;TYPE=snp;technology.ILLUMINA=1	GT:DP:RO:QR:AO:QA:GL	1:138:0:0:138:5234:-10,0
gi|126640115|ref|NC_009085.1|	47275	.	A	T	4818.84	.	AB=0;ABP=0;AC=1;AF=1;AN=1;AO=144;CIGAR=1X;DP=144;DPB=144;DPRA=0;EPP=5.96592;EPPR=0;GTI=0;LEN=1;MEANALT=1;MQM=60;MQMR=0;NS=1;NUMALT=1;ODDS=1109.58;PAIRED=0.993056;PAIREDR=0;PAO=0;PQA=0;PQR=0;PRO=0;QA=5405;QR=0;RO=0;RPP=4.51827;RPPR=0;RUN=1;SAF=62;SAP=9.04217;SAR=82;SRF=0;SRP=0;SRR=0;TYPE=snp;technology.ILLUMINA=1	GT:DP:RO:QR:AO:QA:GL	1:144:0:0:144:5405:-10,0
gi|126640115|ref|NC_009085.1|	47305	.	A	G	4898.07	.	AB=0;ABP=0;AC=1;AF=1;AN=1;AO=145;CIGAR=1X;DP=145;DPB=145;DPRA=0;EPP=3.02528;EPPR=0;GTI=0;LEN=1;MEANALT=1;MQM=60;MQMR=0;NS=1;NUMALT=1;ODDS=1127.82;PAIRED=0.993103;PAIREDR=0;PAO=0;PQA=0;PQR=0;PRO=0;QA=5485;QR=0;RO=0;RPP=4.82236;RPPR=0;RUN=1;SAF=68;SAP=4.22333;SAR=77;SRF=0;SRP=0;SRR=0;TYPE=snp;technology.ILLUMINA=1	GT:DP:RO:QR:AO:QA:GL	1:145:0:0:145:5485:-10,0
gi|126640115|ref|NC_009085.1|	47401	.	TTAC	CTAT	4880.26	.	AB=0;ABP=0;AC=1;AF=1;AN=1;AO=143;CIGAR=1X2M1X;DP=144;DPB=146.5;DPRA=0;EPP=12.501;EPPR=0;GTI=0;LEN=4;MEANALT=2;MQM=60;MQMR=0;NS=1;NUMALT=1;ODDS=1123.72;PAIRED=1;PAIREDR=0;PAO=8;PQA=270;PQR=0;PRO=0;QA=5204;QR=0;RO=0;RPP=4.8477;RPPR=0;RUN=1;SAF=72;SAP=3.02549;SAR=71;SRF=0;SRP=0;SRR=0;TYPE=complex;technology.ILLUMINA=1	GT:DP:RO:QR:AO:QA:GL	1:144:0:0:143:5204:-10,0
gi|126640115|ref|NC_009085.1|	47440	.	C	T	4681.05	.	AB=0;ABP=0;AC=1;AF=1;AN=1;AO=143;CIGAR=1X;DP=143;DPB=143;DPRA=0;EPP=3.38993;EPPR=0;GTI=0;LEN=1;MEANALT=1;MQM=60;MQMR=0;NS=1;NUMALT=1;ODDS=1077.85;PAIRED=1;PAIREDR=0;PAO=0;PQA=0;PQR=0;PRO=0;QA=5285;QR=0;RO=0;RPP=42.5068;RPPR=0;RUN=1;SAF=70;SAP=3.14697;SAR=73;SRF=0;SRP=0;SRR=0;TYPE=snp;technology.ILLUMINA=1	GT:DP:RO:QR:AO:QA:GL	1:143:0:0:143:5285:-10,0
gi|126640115|ref|NC_009085.1|	47482	.	T	C	4659.65	.	AB=0;ABP=0;AC=1;AF=1;AN=1;AO=141;CIGAR=1X;DP=141;DPB=141;DPRA=0;EPP=11.1572;EPPR=0;GTI=0;LEN=1;MEANALT=1;MQM=60;MQMR=0;NS=1;NUMALT=1;ODDS=1072.92;PAIRED=1;PAIREDR=0;PAO=0;PQA=0;PQR=0;PRO=0;QA=5244;QR=0;RO=0;RPP=19.7815;RPPR=0;RUN=1;SAF=71;SAP=3.0257;SAR=70;SRF=0;SRP=0;SRR=0;TYPE=snp;technology.ILLUMINA=1	GT:DP:RO:QR:AO:QA:GL	1:141:0:0:141:5244:-10,0
gi|126640115|ref|NC_009085.1|	47491	.	CCAC	TCAT	4673.16	.	AB=0;ABP=0;AC=1;AF=1;AN=1;AO=139;CIGAR=1X2M1X;DP=140;DPB=142.5;DPRA=0;EPP=4.90057;EPPR=0;GTI=0;LEN=4;MEANALT=2;MQM=60;MQMR=0;NS=1;NUMALT=1;ODDS=1076.04;PAIRED=1;PAIREDR=0;PAO=7;PQA=223;PQR=0;PRO=0;QA=5021;QR=0;RO=0;RPP=12.7741;RPPR=0;RUN=1;SAF=69;SAP=3.02592;SAR=70;SRF=0;SRP=0;SRR=0;TYPE=complex;technology.ILLUMINA=1	GT:DP:RO:QR:AO:QA:GL	1:140:0:0:139:5021:-10,0
gi|126640115|ref|NC_009085.1|	47503	.	A	T	4162.15	.	AB=0;ABP=0;AC=1;AF=1;AN=1;AO=128;CIGAR=1X;DP=128;DPB=128;DPRA=0;EPP=5.45321;EPPR=0;GTI=0;LEN=1;MEANALT=1;MQM=60;MQMR=0;NS=1;NUMALT=1;ODDS=958.37;PAIRED=1;PAIREDR=0;PAO=0;PQA=0;PQR=0;PRO=0;QA=4689;QR=0;RO=0;RPP=20.3821;RPPR=0;RUN=1;SAF=56;SAP=7.35324;SAR=72;SRF=0;SRP=0;SRR=0;TYPE=snp;technology.ILLUMINA=1	GT:DP:RO:QR:AO:QA:GL	1:128:0:0:128:4689:-10,0
gi|126640115|ref|NC_009085.1|	47509	.	T	C	4517.48	.	AB=0;ABP=0;AC=1;AF=1;AN=1;AO=134;CIGAR=1X;DP=134;DPB=134;DPRA=0;EPP=7.15878;EPPR=0;GTI=0;LEN=1;MEANALT=1;MQM=60;MQMR=0;NS=1;NUMALT=1;ODDS=1040.19;PAIRED=1;PAIREDR=0;PAO=0;PQA=0;PQR=0;PRO=0;QA=5073;QR=0;RO=0;RPP=12.3444;RPPR=0;RUN=1;SAF=68;SAP=3.07512;SAR=66;SRF=0;SRP=0;SRR=0;TYPE=snp;technology.ILLUMINA=1	GT:DP:RO:QR:AO:QA:GL	1:134:0:0:134:5073:-10,0
gi|126640115|ref|NC_009085.1|	47524	.	T	C	4081.74	.	AB=0;ABP=0;AC=1;AF=1;AN=1;AO=123;CIGAR=1X;DP=123;DPB=123;DPRA=0;EPP=4.44029;EPPR=0;GTI=0;LEN=1;MEANALT=1;MQM=60;MQMR=0;NS=1;NUMALT=1;ODDS=939.855;PAIRED=1;PAIREDR=0;PAO=0;PQA=0;PQR=0;PRO=0;QA=4578;QR=0;RO=0;RPP=5.14646;RPPR=0;RUN=1;SAF=57;SAP=4.44029;SAR=66;SRF=0;SRP=0;SRR=0;TYPE=snp;technology.ILLUMINA=1	GT:DP:RO:QR:AO:QA:GL	1:123:0:0:123:4578:-10,0
gi|126640115|ref|NC_009085.1|	47567	.	T	C	3528.03	.	AB=0;ABP=0;AC=1;AF=1;AN=1;AO=106;CIGAR=1X;DP=106;DPB=106;DPRA=0;EPP=3.74778;EPPR=0;GTI=0;LEN=1;MEANALT=1;MQM=60;MQMR=0;NS=1;NUMALT=1;ODDS=812.359;PAIRED=1;PAIREDR=0;PAO=0;PQA=0;PQR=0;PRO=0;QA=3987;QR=0;RO=0;RPP=29.5596;RPPR=0;RUN=1;SAF=51;SAP=3.33807;SAR=55;SRF=0;SRP=0;SRR=0;TYPE=snp;technology.ILLUMINA=1	GT:DP:RO:QR:AO:QA:GL	1:106:0:0:106:3987:-10,0
gi|126640115|ref|NC_009085.1|	47672	.	AA	GG	2882.82	.	AB=0;ABP=0;AC=1;AF=1;AN=1;AO=90;CIGAR=2X;DP=90;DPB=91;DPRA=0;EPP=4.55446;EPPR=0;GTI=0;LEN=2;MEANALT=1;MQM=60;MQMR=0;NS=1;NUMALT=1;ODDS=663.794;PAIRED=1;PAIREDR=0;PAO=2;PQA=47;PQR=0;PRO=0;QA=3201;QR=0;RO=0;RPP=7.73928;RPPR=0;RUN=1;SAF=51;SAP=6.48466;SAR=39;SRF=0;SRP=0;SRR=0;TYPE=mnp;technology.ILLUMINA=1	GT:DP:RO:QR:AO:QA:GL	1:90:0:0:90:3201:-10,0
gi|126640115|ref|NC_009085.1|	47704	.	G	A	3284.41	.	AB=0;ABP=0;AC=1;AF=1;AN=1;AO=102;CIGAR=1X;DP=102;DPB=102;DPRA=0;EPP=17.4016;EPPR=0;GTI=0;LEN=1;MEANALT=1;MQM=60;MQMR=0;NS=1;NUMALT=1;ODDS=756.263;PAIRED=1;PAIREDR=0;PAO=0;PQA=0;PQR=0;PRO=0;QA=3706;QR=0;RO=0;RPP=3.7767;RPPR=0;RUN=1;SAF=58;SAP=7.18293;SAR=44;SRF=0;SRP=0;SRR=0;TYPE=snp;technology.ILLUMINA=1	GT:DP:RO:QR:AO:QA:GL	1:102:0:0:102:3706:-10,0
gi|126640115|ref|NC_009085.1|	47711	.	A	G	3703.9	.	AB=0;ABP=0;AC=1;AF=1;AN=1;AO=112;CIGAR=1X;DP=112;DPB=112;DPRA=0;EPP=12.3942;EPPR=0;GTI=0;LEN=1;MEANALT=1;MQM=60;MQMR=0;NS=1;NUMALT=1;ODDS=852.855;PAIRED=1;PAIREDR=0;PAO=0;PQA=0;PQR=0;PRO=0;QA=4173;QR=0;RO=0;RPP=10.7656;RPPR=0;RUN=1;SAF=61;SAP=4.94911;SAR=51;SRF=0;SRP=0;SRR=0;TYPE=snp;technology.ILLUMINA=1	GT:DP:RO:QR:AO:QA:GL	1:112:0:0:112:4173:-10,0
gi|126640115|ref|NC_009085.1|	47719	.	A	G	3430.14	.	AB=0;ABP=0;AC=1;AF=1;AN=1;AO=104;CIGAR=1X;DP=104;DPB=104;DPRA=0;EPP=11.3621;EPPR=0;GTI=0;LEN=1;MEANALT=1;MQM=60;MQMR=0;NS=1;NUMALT=1;ODDS=789.818;PAIRED=1;PAIREDR=0;PAO=0;PQA=0;PQR=0;PRO=0;QA=3858;QR=0;RO=0;RPP=4.34659;RPPR=0;RUN=1;SAF=54;SAP=3.34437;SAR=50;SRF=0;SRP=0;SRR=0;TYPE=snp;technology.ILLUMINA=1	GT:DP:RO:QR:AO:QA:GL	1:104:0:0:104:3858:-10,0
gi|126640115|ref|NC_009085.1|	47734	.	C	T	3444.78	.	AB=0;ABP=0;AC=1;AF=1;AN=1;AO=106;CIGAR=1X;DP=106;DPB=106;DPRA=0;EPP=12.9253;EPPR=0;GTI=0;LEN=1;MEANALT=1;MQM=60;MQMR=0;NS=1;NUMALT=1;ODDS=793.19;PAIRED=1;PAIREDR=0;PAO=0;PQA=0;PQR=0;PRO=0;QA=3877;QR=0;RO=0;RPP=4.32138;RPPR=0;RUN=1;SAF=57;SAP=4.32138;SAR=49;SRF=0;SRP=0;SRR=0;TYPE=snp;technology.ILLUMINA=1	GT:DP:RO:QR:AO:QA:GL	1:106:0:0:106:3877:-10,0
gi|126640115|ref|NC_009085.1|	47788	.	T	G	3211.56	.	AB=0;ABP=0;AC=1;AF=1;AN=1;AO=98;CIGAR=1X;DP=99;DPB=99;DPRA=0;EPP=3.09893;EPPR=5.18177;GTI=0;LEN=1;MEANALT=1;MQM=60;MQMR=60;NS=1;NUMALT=1;ODDS=739.489;PAIRED=1;PAIREDR=1;PAO=0;PQA=0;PQR=0;PRO=0;QA=3635;QR=39;RO=1;RPP=3.09893;RPPR=5.18177;RUN=1;SAF=44;SAP=5.22609;SAR=54;SRF=0;SRP=5.18177;SRR=1;TYPE=snp;technology.ILLUMINA=1	GT:DP:RO:QR:AO:QA:GL	1:99:1:39:98:3635:-10,0
gi|126640115|ref|NC_009085.1|	47950	.	G	T	6081.13	.	AB=0;ABP=0;AC=1;AF=1;AN=1;AO=182;CIGAR=1X;DP=182;DPB=182;DPRA=0;EPP=20.2389;EPPR=0;GTI=0;LEN=1;MEANALT=1;MQM=60;MQMR=0;NS=1;NUMALT=1;ODDS=1400.23;PAIRED=0.994505;PAIREDR=0;PAO=0;PQA=0;PQR=0;PRO=0;QA=6877;QR=0;RO=0;RPP=54.9825;RPPR=0;RUN=1;SAF=90;SAP=3.05802;SAR=92;SRF=0;SRP=0;SRR=0;TYPE=snp;technology.ILLUMINA=1	GT:DP:RO:QR:AO:QA:GL	1:182:0:0:182:6877:-10,0
gi|126640115|ref|NC_009085.1|	47998	.	T	C	7213.3	.	AB=0;ABP=0;AC=1;AF=1;AN=1;AO=215;CIGAR=1X;DP=216;DPB=216;DPRA=0;EPP=3.50519;EPPR=0;GTI=0;LEN=1;MEANALT=2;MQM=60;MQMR=0;NS=1;NUMALT=1;ODDS=1660.92;PAIRED=1;PAIREDR=0;PAO=0;PQA=0;PQR=0;PRO=0;QA=8064;QR=0;RO=0;RPP=4.23238;RPPR=0;RUN=1;SAF=99;SAP=5.92916;SAR=116;SRF=0;SRP=0;SRR=0;TYPE=snp;technology.ILLUMINA=1	GT:DP:RO:QR:AO:QA:GL	1:216:0:0:215:8064:-10,0
gi|126640115|ref|NC_009085.1|	48067	.	C	T	6171.62	.	AB=0;ABP=0;AC=1;AF=1;AN=1;AO=187;CIGAR=1X;DP=187;DPB=187;DPRA=0;EPP=10.2679;EPPR=0;GTI=0;LEN=1;MEANALT=1;MQM=60;MQMR=0;NS=1;NUMALT=1;ODDS=1421.07;PAIRED=0.994652;PAIREDR=0;PAO=0;PQA=0;PQR=0;PRO=0;QA=6909;QR=0;RO=0;RPP=3.02191;RPPR=0;RUN=1;SAF=88;SAP=4.41537;SAR=99;SRF=0;SRP=0;SRR=0;TYPE=snp;technology.ILLUMINA=1	GT:DP:RO:QR:AO:QA:GL	1:187:0:0:187:6909:-10,0
gi|126640115|ref|NC_009085.1|	48165	.	T	G	5394	.	AB=0;ABP=0;AC=1;AF=1;AN=1;AO=161;CIGAR=1X;DP=161;DPB=161;DPRA=0;EPP=3.34749;EPPR=0;GTI=0;LEN=1;MEANALT=1;MQM=60;MQMR=0;NS=1;NUMALT=1;ODDS=1242.01;PAIRED=1;PAIREDR=0;PAO=0;PQA=0;PQR=0;PRO=0;QA=6042;QR=0;RO=0;RPP=4.10278;RPPR=0;RUN=1;SAF=91;SAP=8.95825;SAR=70;SRF=0;SRP=0;SRR=0;TYPE=snp;technology.ILLUMINA=1	GT:DP:RO:QR:AO:QA:GL	1:161:0:0:161:6042:-10,0
gi|126640115|ref|NC_009085.1|	48199	.	ATT	AT	4435.05	.	AB=0;ABP=0;AC=1;AF=1;AN=1;AO=141;CIGAR=1M1D1M;DP=152;DPB=107.667;DPRA=0;EPP=3.76493;EPPR=19.0002;GTI=0;LEN=1;MEANALT=1;MQM=60;MQMR=60;NS=1;NUMALT=1;ODDS=1021.21;PAIRED=1;PAIREDR=1;PAO=3.5;PQA=126.5;PQR=50.5;PRO=1.5;QA=5215;QR=396;RO=11;RPP=15.9621;RPPR=26.8965;RUN=1;SAF=70;SAP=3.0257;SAR=71;SRF=10;SRP=19.0002;SRR=1;TYPE=del;technology.ILLUMINA=1	GT:DP:RO:QR:AO:QA:GL	1:152:11:396:141:5215:-10,0
gi|126640115|ref|NC_009085.1|	48646	.	G	C	4555.67	.	AB=0;ABP=0;AC=1;AF=1;AN=1;AO=139;CIGAR=1X;DP=139;DPB=139;DPRA=0;EPP=7.52509;EPPR=0;GTI=0;LEN=1;MEANALT=1;MQM=60;MQMR=0;NS=1;NUMALT=1;ODDS=1048.98;PAIRED=0.992806;PAIREDR=0;PAO=0;PQA=0;PQR=0;PRO=0;QA=5134;QR=0;RO=0;RPP=4.90057;RPPR=0;RUN=1;SAF=50;SAP=26.7715;SAR=89;SRF=0;SRP=0;SRR=0;TYPE=snp;technology.ILLUMINA=1	GT:DP:RO:QR:AO:QA:GL	1:139:0:0:139:5134:-10,0
gi|126640115|ref|NC_009085.1|	48700	.	C	T	4155.67	.	AB=0;ABP=0;AC=1;AF=1;AN=1;AO=125;CIGAR=1X;DP=125;DPB=125;DPRA=0;EPP=19.7046;EPPR=0;GTI=0;LEN=1;MEANALT=1;MQM=60;MQMR=0;NS=1;NUMALT=1;ODDS=956.879;PAIRED=0.992;PAIREDR=0;PAO=0;PQA=0;PQR=0;PRO=0;QA=4690;QR=0;RO=0;RPP=13.8677;RPPR=0;RUN=1;SAF=55;SAP=6.91895;SAR=70;SRF=0;SRP=0;SRR=0;TYPE=snp;technology.ILLUMINA=1	GT:DP:RO:QR:AO:QA:GL	1:125:0:0:125:4690:-10,0
gi|126640115|ref|NC_009085.1|	48718	.	T	C	4331.9	.	AB=0;ABP=0;AC=1;AF=1;AN=1;AO=134;CIGAR=1X;DP=134;DPB=134;DPRA=0;EPP=31.596;EPPR=0;GTI=0;LEN=1;MEANALT=1;MQM=60;MQMR=0;NS=1;NUMALT=1;ODDS=997.456;PAIRED=0.985075;PAIREDR=0;PAO=0;PQA=0;PQR=0;PRO=0;QA=4896;QR=0;RO=0;RPP=3.59368;RPPR=0;RUN=1;SAF=54;SAP=13.9649;SAR=80;SRF=0;SRP=0;SRR=0;TYPE=snp;technology.ILLUMINA=1	GT:DP:RO:QR:AO:QA:GL	1:134:0:0:134:4896:-10,0
gi|126640115|ref|NC_009085.1|	48736	.	C	T	4778.42	.	AB=0;ABP=0;AC=1;AF=1;AN=1;AO=147;CIGAR=1X;DP=147;DPB=147;DPRA=0;EPP=12.2428;EPPR=0;GTI=0;LEN=1;MEANALT=1;MQM=60;MQMR=0;NS=1;NUMALT=1;ODDS=1100.27;PAIRED=0.993197;PAIREDR=0;PAO=0;PQA=0;PQR=0;PRO=0;QA=5386;QR=0;RO=0;RPP=7.27939;RPPR=0;RUN=1;SAF=55;SAP=23.2331;SAR=92;SRF=0;SRP=0;SRR=0;TYPE=snp;technology.ILLUMINA=1	GT:DP:RO:QR:AO:QA:GL	1:147:0:0:147:5386:-10,0
gi|126640115|ref|NC_009085.1|	48829	.	A	G	5534.88	.	AB=0;ABP=0;AC=1;AF=1;AN=1;AO=167;CIGAR=1X;DP=167;DPB=167;DPRA=0;EPP=5.20778;EPPR=0;GTI=0;LEN=1;MEANALT=1;MQM=59.982;MQMR=0;NS=1;NUMALT=1;ODDS=1274.45;PAIRED=1;PAIREDR=0;PAO=0;PQA=0;PQR=0;PRO=0;QA=6277;QR=0;RO=0;RPP=76.1512;RPPR=0;RUN=1;SAF=82;SAP=3.12733;SAR=85;SRF=0;SRP=0;SRR=0;TYPE=snp;technology.ILLUMINA=1	GT:DP:RO:QR:AO:QA:GL	1:167:0:0:167:6277:-10,0
gi|126640115|ref|NC_009085.1|	48856	.	C	T	5572.36	.	AB=0;ABP=0;AC=1;AF=1;AN=1;AO=170;CIGAR=1X;DP=170;DPB=170;DPRA=0;EPP=3.8278;EPPR=0;GTI=0;LEN=1;MEANALT=1;MQM=60;MQMR=0;NS=1;NUMALT=1;ODDS=1283.08;PAIRED=1;PAIREDR=0;PAO=0;PQA=0;PQR=0;PRO=0;QA=6319;QR=0;RO=0;RPP=72.9573;RPPR=0;RUN=1;SAF=75;SAP=8.11965;SAR=95;SRF=0;SRP=0;SRR=0;TYPE=snp;technology.ILLUMINA=1	GT:DP:RO:QR:AO:QA:GL	1:170:0:0:170:6319:-10,0
gi|126640115|ref|NC_009085.1|	48883	.	G	A	4918.76	.	AB=0;ABP=0;AC=1;AF=1;AN=1;AO=150;CIGAR=1X;DP=150;DPB=150;DPRA=0;EPP=3.0103;EPPR=0;GTI=0;LEN=1;MEANALT=1;MQM=60;MQMR=0;NS=1;NUMALT=1;ODDS=1132.59;PAIRED=1;PAIREDR=0;PAO=0;PQA=0;PQR=0;PRO=0;QA=5505;QR=0;RO=0;RPP=3.06821;RPPR=0;RUN=1;SAF=73;SAP=3.24192;SAR=77;SRF=0;SRP=0;SRR=0;TYPE=snp;technology.ILLUMINA=1	GT:DP:RO:QR:AO:QA:GL	1:150:0:0:150:5505:-10,0
gi|126640115|ref|NC_009085.1|	48895	.	C	T	4657.38	.	AB=0;ABP=0;AC=1;AF=1;AN=1;AO=139;CIGAR=1X;DP=139;DPB=139;DPRA=0;EPP=3.40085;EPPR=0;GTI=0;LEN=1;MEANALT=1;MQM=60;MQMR=0;NS=1;NUMALT=1;ODDS=1072.4;PAIRED=1;PAIREDR=0;PAO=0;PQA=0;PQR=0;PRO=0;QA=5225;QR=0;RO=0;RPP=12.7741;RPPR=0;RUN=1;SAF=70;SAP=3.02592;SAR=69;SRF=0;SRP=0;SRR=0;TYPE=snp;technology.ILLUMINA=1	GT:DP:RO:QR:AO:QA:GL	1:139:0:0:139:5225:-10,0
gi|126640115|ref|NC_009085.1|	48952	.	T	C	3607.93	.	AB=0;ABP=0;AC=1;AF=1;AN=1;AO=111;CIGAR=1X;DP=111;DPB=111;DPRA=0;EPP=5.3774;EPPR=0;GTI=0;LEN=1;MEANALT=1;MQM=60;MQMR=0;NS=1;NUMALT=1;ODDS=830.756;PAIRED=1;PAIREDR=0;PAO=0;PQA=0;PQR=0;PRO=0;QA=4071;QR=0;RO=0;RPP=21.8102;RPPR=0;RUN=1;SAF=50;SAP=5.3774;SAR=61;SRF=0;SRP=0;SRR=0;TYPE=snp;technology.ILLUMINA=1	GT:DP:RO:QR:AO:QA:GL	1:111:0:0:111:4071:-10,0
gi|126640115|ref|NC_009085.1|	48979	.	T	G	3738.65	.	AB=0;ABP=0;AC=1;AF=1;AN=1;AO=117;CIGAR=1X;DP=118;DPB=118;DPRA=0;EPP=3.17734;EPPR=0;GTI=0;LEN=1;MEANALT=2;MQM=60;MQMR=0;NS=1;NUMALT=1;ODDS=860.856;PAIRED=1;PAIREDR=0;PAO=0;PQA=0;PQR=0;PRO=0;QA=4226;QR=0;RO=0;RPP=34.209;RPPR=0;RUN=1;SAF=59;SAP=3.02886;SAR=58;SRF=0;SRP=0;SRR=0;TYPE=snp;technology.ILLUMINA=1	GT:DP:RO:QR:AO:QA:GL	1:118:0:0:117:4226:-10,0
gi|126640115|ref|NC_009085.1|	48985	.	T	C	3297.5	.	AB=0;ABP=0;AC=1;AF=1;AN=1;AO=100;CIGAR=1X;DP=100;DPB=100;DPRA=0;EPP=5.18177;EPPR=0;GTI=0;LEN=1;MEANALT=1;MQM=60;MQMR=0;NS=1;NUMALT=1;ODDS=759.278;PAIRED=1;PAIREDR=0;PAO=0;PQA=0;PQR=0;PRO=0;QA=3713;QR=0;RO=0;RPP=13.5202;RPPR=0;RUN=1;SAF=50;SAP=3.0103;SAR=50;SRF=0;SRP=0;SRR=0;TYPE=snp;technology.ILLUMINA=1	GT:DP:RO:QR:AO:QA:GL	1:100:0:0:100:3713:-10,0
gi|126640115|ref|NC_009085.1|	49283	.	CAACA	TAATG	3031.81	.	AB=0;ABP=0;AC=1;AF=1;AN=1;AO=94;CIGAR=1X2M2X;DP=94;DPB=94.8;DPRA=0;EPP=16.3163;EPPR=0;GTI=0;LEN=5;MEANALT=1;MQM=60;MQMR=0;NS=1;NUMALT=1;ODDS=698.1;PAIRED=1;PAIREDR=0;PAO=2;PQA=66;PQR=0;PRO=0;QA=3353;QR=0;RO=0;RPP=3.0103;RPPR=0;RUN=1;SAF=44;SAP=3.84193;SAR=50;SRF=0;SRP=0;SRR=0;TYPE=complex;technology.ILLUMINA=1	GT:DP:RO:QR:AO:QA:GL	1:94:0:0:94:3353:-10,0
gi|126640115|ref|NC_009085.1|	49431	.	A	C	2991.26	.	AB=0;ABP=0;AC=1;AF=1;AN=1;AO=91;CIGAR=1X;DP=91;DPB=91;DPRA=0;EPP=3.60686;EPPR=0;GTI=0;LEN=1;MEANALT=1;MQM=60;MQMR=0;NS=1;NUMALT=1;ODDS=688.762;PAIRED=0.989011;PAIREDR=0;PAO=0;PQA=0;PQR=0;PRO=0;QA=3363;QR=0;RO=0;RPP=4.17955;RPPR=0;RUN=1;SAF=51;SAP=5.89764;SAR=40;SRF=0;SRP=0;SRR=0;TYPE=snp;technology.ILLUMINA=1	GT:DP:RO:QR:AO:QA:GL	1:91:0:0:91:3363:-10,0
gi|126640115|ref|NC_009085.1|	49607	.	A	T	5591.77	.	AB=0;ABP=0;AC=1;AF=1;AN=1;AO=168;CIGAR=1X;DP=168;DPB=168;DPRA=0;EPP=4.30284;EPPR=0;GTI=0;LEN=1;MEANALT=1;MQM=59.9881;MQMR=0;NS=1;NUMALT=1;ODDS=1287.55;PAIRED=0.994048;PAIREDR=0;PAO=0;PQA=0;PQR=0;PRO=0;QA=6264;QR=0;RO=0;RPP=8.18047;RPPR=0;RUN=1;SAF=91;SAP=5.54368;SAR=77;SRF=0;SRP=0;SRR=0;TYPE=snp;technology.ILLUMINA=1	GT:DP:RO:QR:AO:QA:GL	1:168:0:0:168:6264:-10,0
gi|126640115|ref|NC_009085.1|	49643	.	TGCGAAT	CGCCAAC	4420.43	.	AB=0;ABP=0;AC=1;AF=1;AN=1;AO=133;CIGAR=1X2M1X2M1X;DP=133;DPB=134.857;DPRA=0;EPP=3.02663;EPPR=0;GTI=0;LEN=7;MEANALT=1;MQM=59.9323;MQMR=0;NS=1;NUMALT=1;ODDS=1017.84;PAIRED=0.984962;PAIREDR=0;PAO=6;PQA=225;PQR=0;PRO=0;QA=4730;QR=0;RO=0;RPP=7.72876;RPPR=0;RUN=1;SAF=69;SAP=3.41847;SAR=64;SRF=0;SRP=0;SRR=0;TYPE=complex;technology.ILLUMINA=1	GT:DP:RO:QR:AO:QA:GL	1:133:0:0:133:4730:-10,0
gi|126640115|ref|NC_009085.1|	49667	.	G	A	4453.12	.	AB=0;ABP=0;AC=1;AF=1;AN=1;AO=134;CIGAR=1X;DP=134;DPB=134;DPRA=0;EPP=3.07512;EPPR=0;GTI=0;LEN=1;MEANALT=1;MQM=59.9104;MQMR=0;NS=1;NUMALT=1;ODDS=1025.37;PAIRED=0.992537;PAIREDR=0;PAO=0;PQA=0;PQR=0;PRO=0;QA=5026;QR=0;RO=0;RPP=37.3001;RPPR=0;RUN=1;SAF=70;SAP=3.59368;SAR=64;SRF=0;SRP=0;SRR=0;TYPE=snp;technology.ILLUMINA=1	GT:DP:RO:QR:AO:QA:GL	1:134:0:0:134:5026:-10,0
gi|126640115|ref|NC_009085.1|	49673	.	TCTCGAC	CTTAGAT	3506.33	.	AB=0;ABP=0;AC=1;AF=1;AN=1;AO=111;CIGAR=2X1M1X2M1X;DP=111;DPB=111.143;DPRA=0;EPP=7.41193;EPPR=0;GTI=0;LEN=7;MEANALT=1;MQM=59.8108;MQMR=0;NS=1;NUMALT=1;ODDS=807.361;PAIRED=0.981982;PAIREDR=0;PAO=1;PQA=33;PQR=0;PRO=0;QA=3977;QR=0;RO=0;RPP=62.1878;RPPR=0;RUN=1;SAF=63;SAP=7.41193;SAR=48;SRF=0;SRP=0;SRR=0;TYPE=complex;technology.ILLUMINA=1	GT:DP:RO:QR:AO:QA:GL	1:111:0:0:111:3977:-10,0
gi|126640115|ref|NC_009085.1|	49691	.	G	A	4680.76	.	AB=0;ABP=0;AC=1;AF=1;AN=1;AO=141;CIGAR=1X;DP=141;DPB=141;DPRA=0;EPP=3.1489;EPPR=0;GTI=0;LEN=1;MEANALT=1;MQM=59.9007;MQMR=0;NS=1;NUMALT=1;ODDS=1077.79;PAIRED=0.992908;PAIREDR=0;PAO=0;PQA=0;PQR=0;PRO=0;QA=5274;QR=0;RO=0;RPP=21.8759;RPPR=0;RUN=1;SAF=84;SAP=14.2373;SAR=57;SRF=0;SRP=0;SRR=0;TYPE=snp;technology.ILLUMINA=1	GT:DP:RO:QR:AO:QA:GL	1:141:0:0:141:5274:-10,0
gi|126640115|ref|NC_009085.1|	49707	.	TCA	ACT	3571.98	.	AB=0;ABP=0;AC=1;AF=1;AN=1;AO=101;CIGAR=1X1M1X;DP=102;DPB=108.667;DPRA=0;EPP=4.06379;EPPR=0;GTI=0;LEN=3;MEANALT=2;MQM=59.9802;MQMR=0;NS=1;NUMALT=1;ODDS=822.478;PAIRED=1;PAIREDR=0;PAO=10;PQA=319;PQR=0;PRO=0;QA=3717;QR=0;RO=0;RPP=6.64375;RPPR=0;RUN=1;SAF=67;SAP=26.4235;SAR=34;SRF=0;SRP=0;SRR=0;TYPE=complex;technology.ILLUMINA=1	GT:DP:RO:QR:AO:QA:GL	1:102:0:0:101:3717:-10,0
gi|126640115|ref|NC_009085.1|	49716	.	CC	AA	3284.52	.	AB=0;ABP=0;AC=1;AF=1;AN=1;AO=99;CIGAR=2X;DP=99;DPB=99;DPRA=0;EPP=5.66432;EPPR=0;GTI=0;LEN=2;MEANALT=1;MQM=59.8586;MQMR=0;NS=1;NUMALT=1;ODDS=756.29;PAIRED=1;PAIREDR=0;PAO=0;PQA=0;PQR=0;PRO=0;QA=3717;QR=0;RO=0;RPP=10.9285;RPPR=0;RUN=1;SAF=64;SAP=21.4568;SAR=35;SRF=0;SRP=0;SRR=0;TYPE=mnp;technology.ILLUMINA=1	GT:DP:RO:QR:AO:QA:GL	1:99:0:0:99:3717:-10,0
gi|126640115|ref|NC_009085.1|	49730	.	T	A	3852.95	.	AB=0;ABP=0;AC=1;AF=1;AN=1;AO=115;CIGAR=1X;DP=115;DPB=115;DPRA=0;EPP=3.93554;EPPR=0;GTI=0;LEN=1;MEANALT=1;MQM=59.8783;MQMR=0;NS=1;NUMALT=1;ODDS=887.173;PAIRED=1;PAIREDR=0;PAO=0;PQA=0;PQR=0;PRO=0;QA=4336;QR=0;RO=0;RPP=6.20142;RPPR=0;RUN=1;SAF=70;SAP=14.8118;SAR=45;SRF=0;SRP=0;SRR=0;TYPE=snp;technology.ILLUMINA=1	GT:DP:RO:QR:AO:QA:GL	1:115:0:0:115:4336:-10,0
gi|126640115|ref|NC_009085.1|	49736	.	C	T	3030.53	.	AB=0;ABP=0;AC=1;AF=1;AN=1;AO=92;CIGAR=1X;DP=92;DPB=92;DPRA=0;EPP=4.52089;EPPR=0;GTI=0;LEN=1;MEANALT=1;MQM=59.8478;MQMR=0;NS=1;NUMALT=1;ODDS=697.804;PAIRED=1;PAIREDR=0;PAO=0;PQA=0;PQR=0;PRO=0;QA=3426;QR=0;RO=0;RPP=21.515;RPPR=0;RUN=1;SAF=50;SAP=4.52089;SAR=42;SRF=0;SRP=0;SRR=0;TYPE=snp;technology.ILLUMINA=1	GT:DP:RO:QR:AO:QA:GL	1:92:0:0:92:3426:-10,0
gi|126640115|ref|NC_009085.1|	49741	.	CA	GT	2554.08	.	AB=0;ABP=0;AC=1;AF=1;AN=1;AO=78;CIGAR=2X;DP=83;DPB=83.5;DPRA=0;EPP=4.79202;EPPR=0;GTI=0;LEN=2;MEANALT=2;MQM=59.8205;MQMR=0;NS=1;NUMALT=1;ODDS=588.099;PAIRED=1;PAIREDR=0;PAO=1;PQA=39;PQR=0;PRO=0;QA=2864;QR=0;RO=0;RPP=28.0658;RPPR=0;RUN=1;SAF=35;SAP=4.79202;SAR=43;SRF=0;SRP=0;SRR=0;TYPE=mnp;technology.ILLUMINA=1	GT:DP:RO:QR:AO:QA:GL	1:83:0:0:78:2864:-10,0
gi|126640115|ref|NC_009085.1|	49751	.	CAACGGT	TAATGGG	3385.37	.	AB=0;ABP=0;AC=1;AF=1;AN=1;AO=97;CIGAR=1X2M1X2M1X;DP=97;DPB=99.8571;DPRA=0;EPP=3.56996;EPPR=0;GTI=0;LEN=7;MEANALT=1;MQM=59.8763;MQMR=0;NS=1;NUMALT=1;ODDS=779.511;PAIRED=0.989691;PAIREDR=0;PAO=8;PQA=279;PQR=0;PRO=0;QA=3522;QR=0;RO=0;RPP=4.82359;RPPR=0;RUN=1;SAF=53;SAP=4.82359;SAR=44;SRF=0;SRP=0;SRR=0;TYPE=complex;technology.ILLUMINA=1	GT:DP:RO:QR:AO:QA:GL	1:97:0:0:97:3522:-10,0
gi|126640115|ref|NC_009085.1|	49775	.	GGCAT	AGCGC	3354.4	.	AB=0;ABP=0;AC=1;AF=1;AN=1;AO=107;CIGAR=1X2M2X;DP=108;DPB=108;DPRA=0;EPP=6.44001;EPPR=0;GTI=0;LEN=5;MEANALT=2;MQM=59.9533;MQMR=0;NS=1;NUMALT=1;ODDS=772.38;PAIRED=0.990654;PAIREDR=0;PAO=0;PQA=0;PQR=0;PRO=0;QA=3791;QR=0;RO=0;RPP=17.8047;RPPR=0;RUN=1;SAF=63;SAP=10.3365;SAR=44;SRF=0;SRP=0;SRR=0;TYPE=complex;technology.ILLUMINA=1	GT:DP:RO:QR:AO:QA:GL	1:108:0:0:107:3791:-10,0
gi|126640115|ref|NC_009085.1|	49785	.	A	C	4341.75	.	AB=0;ABP=0;AC=1;AF=1;AN=1;AO=132;CIGAR=1X;DP=132;DPB=132;DPRA=0;EPP=4.06314;EPPR=0;GTI=0;LEN=1;MEANALT=1;MQM=59.9015;MQMR=0;NS=1;NUMALT=1;ODDS=999.725;PAIRED=0.984848;PAIREDR=0;PAO=0;PQA=0;PQR=0;PRO=0;QA=4915;QR=0;RO=0;RPP=37.8197;RPPR=0;RUN=1;SAF=79;SAP=14.1309;SAR=53;SRF=0;SRP=0;SRR=0;TYPE=snp;technology.ILLUMINA=1	GT:DP:RO:QR:AO:QA:GL	1:132:0:0:132:4915:-10,0
gi|126640115|ref|NC_009085.1|	49805	.	T	C	5144.11	.	AB=0;ABP=0;AC=1;AF=1;AN=1;AO=153;CIGAR=1X;DP=153;DPB=153;DPRA=0;EPP=5.40885;EPPR=0;GTI=0;LEN=1;MEANALT=1;MQM=59.902;MQMR=0;NS=1;NUMALT=1;ODDS=1184.48;PAIRED=0.986928;PAIREDR=0;PAO=0;PQA=0;PQR=0;PRO=0;QA=5763;QR=0;RO=0;RPP=3.13803;RPPR=0;RUN=1;SAF=85;SAP=7.11197;SAR=68;SRF=0;SRP=0;SRR=0;TYPE=snp;technology.ILLUMINA=1	GT:DP:RO:QR:AO:QA:GL	1:153:0:0:153:5763:-10,0
gi|126640115|ref|NC_009085.1|	49814	.	G	A	4899.5	.	AB=0;ABP=0;AC=1;AF=1;AN=1;AO=148;CIGAR=1X;DP=148;DPB=148;DPRA=0;EPP=3.24505;EPPR=0;GTI=0;LEN=1;MEANALT=1;MQM=59.9527;MQMR=0;NS=1;NUMALT=1;ODDS=1128.15;PAIRED=0.986486;PAIREDR=0;PAO=0;PQA=0;PQR=0;PRO=0;QA=5488;QR=0;RO=0;RPP=5.12308;RPPR=0;RUN=1;SAF=80;SAP=5.12308;SAR=68;SRF=0;SRP=0;SRR=0;TYPE=snp;technology.ILLUMINA=1	GT:DP:RO:QR:AO:QA:GL	1:148:0:0:148:5488:-10,0
gi|126640115|ref|NC_009085.1|	49886	.	TGCA	CGCG	4853.57	.	AB=0;ABP=0;AC=1;AF=1;AN=1;AO=148;CIGAR=1X2M1X;DP=150;DPB=152.5;DPRA=0;EPP=3.24505;EPPR=0;GTI=0;LEN=4;MEANALT=2;MQM=60;MQMR=0;NS=1;NUMALT=1;ODDS=1117.58;PAIRED=1;PAIREDR=0;PAO=6;PQA=206;PQR=0;PRO=0;QA=5228;QR=0;RO=0;RPP=3.94932;RPPR=0;RUN=1;SAF=78;SAP=3.94932;SAR=70;SRF=0;SRP=0;SRR=0;TYPE=complex;technology.ILLUMINA=1	GT:DP:RO:QR:AO:QA:GL	1:150:0:0:148:5228:-10,0
gi|126640115|ref|NC_009085.1|	49934	.	C	A	4489.16	.	AB=0;ABP=0;AC=1;AF=1;AN=1;AO=138;CIGAR=1X;DP=138;DPB=138;DPRA=0;EPP=13.6474;EPPR=0;GTI=0;LEN=1;MEANALT=1;MQM=60;MQMR=0;NS=1;NUMALT=1;ODDS=1033.67;PAIRED=1;PAIREDR=0;PAO=0;PQA=0;PQR=0;PRO=0;QA=5041;QR=0;RO=0;RPP=5.27618;RPPR=0;RUN=1;SAF=71;SAP=3.26206;SAR=67;SRF=0;SRP=0;SRR=0;TYPE=snp;technology.ILLUMINA=1	GT:DP:RO:QR:AO:QA:GL	1:138:0:0:138:5041:-10,0
gi|126640115|ref|NC_009085.1|	49943	.	T	C	4523.03	.	AB=0;ABP=0;AC=1;AF=1;AN=1;AO=139;CIGAR=1X;DP=139;DPB=139;DPRA=0;EPP=3.77578;EPPR=0;GTI=0;LEN=1;MEANALT=1;MQM=60;MQMR=0;NS=1;NUMALT=1;ODDS=1041.47;PAIRED=1;PAIREDR=0;PAO=0;PQA=0;PQR=0;PRO=0;QA=5066;QR=0;RO=0;RPP=4.27569;RPPR=0;RUN=1;SAF=69;SAP=3.02592;SAR=70;SRF=0;SRP=0;SRR=0;TYPE=snp;technology.ILLUMINA=1	GT:DP:RO:QR:AO:QA:GL	1:139:0:0:139:5066:-10,0
gi|126640115|ref|NC_009085.1|	49979	.	G	A	4602.72	.	AB=0;ABP=0;AC=1;AF=1;AN=1;AO=139;CIGAR=1X;DP=139;DPB=139;DPRA=0;EPP=3.77578;EPPR=0;GTI=0;LEN=1;MEANALT=1;MQM=60;MQMR=0;NS=1;NUMALT=1;ODDS=1059.81;PAIRED=0.992806;PAIREDR=0;PAO=0;PQA=0;PQR=0;PRO=0;QA=5155;QR=0;RO=0;RPP=3.02592;RPPR=0;RUN=1;SAF=65;SAP=4.27569;SAR=74;SRF=0;SRP=0;SRR=0;TYPE=snp;technology.ILLUMINA=1	GT:DP:RO:QR:AO:QA:GL	1:139:0:0:139:5155:-10,0
gi|126640115|ref|NC_009085.1|	49985	.	A	T	4903.63	.	AB=0;ABP=0;AC=1;AF=1;AN=1;AO=149;CIGAR=1X;DP=149;DPB=149;DPRA=0;EPP=5.47325;EPPR=0;GTI=0;LEN=1;MEANALT=1;MQM=60;MQMR=0;NS=1;NUMALT=1;ODDS=1129.1;PAIRED=0.986577;PAIREDR=0;PAO=0;PQA=0;PQR=0;PRO=0;QA=5491;QR=0;RO=0;RPP=3.02487;RPPR=0;RUN=1;SAF=72;SAP=3.37464;SAR=77;SRF=0;SRP=0;SRR=0;TYPE=snp;technology.ILLUMINA=1	GT:DP:RO:QR:AO:QA:GL	1:149:0:0:149:5491:-10,0
gi|126640115|ref|NC_009085.1|	50015	.	G	A	5431.26	.	AB=0;ABP=0;AC=1;AF=1;AN=1;AO=166;CIGAR=1X;DP=166;DPB=166;DPRA=0;EPP=4.31842;EPPR=0;GTI=0;LEN=1;MEANALT=1;MQM=60;MQMR=0;NS=1;NUMALT=1;ODDS=1250.59;PAIRED=0.987952;PAIREDR=0;PAO=0;PQA=0;PQR=0;PRO=0;QA=6078;QR=0;RO=0;RPP=4.31842;RPPR=0;RUN=1;SAF=82;SAP=3.06262;SAR=84;SRF=0;SRP=0;SRR=0;TYPE=snp;technology.ILLUMINA=1	GT:DP:RO:QR:AO:QA:GL	1:166:0:0:166:6078:-10,0
gi|126640115|ref|NC_009085.1|	50032	.	TA	AG	4764.08	.	AB=0;ABP=0;AC=1;AF=1;AN=1;AO=143;CIGAR=2X;DP=143;DPB=143;DPRA=0;EPP=4.24029;EPPR=0;GTI=0;LEN=2;MEANALT=1;MQM=60;MQMR=0;NS=1;NUMALT=1;ODDS=1096.97;PAIRED=0.986014;PAIREDR=0;PAO=0;PQA=0;PQR=0;PRO=0;QA=5340;QR=0;RO=0;RPP=8.49213;RPPR=0;RUN=1;SAF=73;SAP=3.14697;SAR=70;SRF=0;SRP=0;SRR=0;TYPE=mnp;technology.ILLUMINA=1	GT:DP:RO:QR:AO:QA:GL	1:143:0:0:143:5340:-10,0
gi|126640115|ref|NC_009085.1|	50047	.	A	C	5123.63	.	AB=0;ABP=0;AC=1;AF=1;AN=1;AO=154;CIGAR=1X;DP=154;DPB=154;DPRA=0;EPP=3.0103;EPPR=0;GTI=0;LEN=1;MEANALT=1;MQM=60;MQMR=0;NS=1;NUMALT=1;ODDS=1179.76;PAIRED=0.987013;PAIREDR=0;PAO=0;PQA=0;PQR=0;PRO=0;QA=5738;QR=0;RO=0;RPP=5.77399;RPPR=0;RUN=1;SAF=71;SAP=5.04077;SAR=83;SRF=0;SRP=0;SRR=0;TYPE=snp;technology.ILLUMINA=1	GT:DP:RO:QR:AO:QA:GL	1:154:0:0:154:5738:-10,0
gi|126640115|ref|NC_009085.1|	50164	.	C	T	5686.51	.	AB=0;ABP=0;AC=1;AF=1;AN=1;AO=174;CIGAR=1X;DP=174;DPB=174;DPRA=0;EPP=19.184;EPPR=0;GTI=0;LEN=1;MEANALT=1;MQM=60;MQMR=0;NS=1;NUMALT=1;ODDS=1309.37;PAIRED=1;PAIREDR=0;PAO=0;PQA=0;PQR=0;PRO=0;QA=6380;QR=0;RO=0;RPP=4.80738;RPPR=0;RUN=1;SAF=90;SAP=3.45957;SAR=84;SRF=0;SRP=0;SRR=0;TYPE=snp;technology.ILLUMINA=1	GT:DP:RO:QR:AO:QA:GL	1:174:0:0:174:6380:-10,0
gi|126640115|ref|NC_009085.1|	50174	.	C	A	5977	.	AB=0;ABP=0;AC=1;AF=1;AN=1;AO=179;CIGAR=1X;DP=179;DPB=179;DPRA=0;EPP=9.42767;EPPR=0;GTI=0;LEN=1;MEANALT=1;MQM=59.9777;MQMR=0;NS=1;NUMALT=1;ODDS=1376.25;PAIRED=1;PAIREDR=0;PAO=0;PQA=0;PQR=0;PRO=0;QA=6706;QR=0;RO=0;RPP=14.6683;RPPR=0;RUN=1;SAF=97;SAP=5.7398;SAR=82;SRF=0;SRP=0;SRR=0;TYPE=snp;technology.ILLUMINA=1	GT:DP:RO:QR:AO:QA:GL	1:179:0:0:179:6706:-10,0
gi|126640115|ref|NC_009085.1|	50194	.	C	T	5720.87	.	AB=0;ABP=0;AC=1;AF=1;AN=1;AO=175;CIGAR=1X;DP=175;DPB=175;DPRA=0;EPP=4.51172;EPPR=0;GTI=0;LEN=1;MEANALT=1;MQM=59.9771;MQMR=0;NS=1;NUMALT=1;ODDS=1317.28;PAIRED=1;PAIREDR=0;PAO=0;PQA=0;PQR=0;PRO=0;QA=6403;QR=0;RO=0;RPP=5.80219;RPPR=0;RUN=1;SAF=91;SAP=3.61831;SAR=84;SRF=0;SRP=0;SRR=0;TYPE=snp;technology.ILLUMINA=1	GT:DP:RO:QR:AO:QA:GL	1:175:0:0:175:6403:-10,0
gi|126640115|ref|NC_009085.1|	50234	.	G	A	7216.81	.	AB=0;ABP=0;AC=1;AF=1;AN=1;AO=214;CIGAR=1X;DP=214;DPB=214;DPRA=0;EPP=14.7403;EPPR=0;GTI=0;LEN=1;MEANALT=1;MQM=60;MQMR=0;NS=1;NUMALT=1;ODDS=1661.73;PAIRED=1;PAIREDR=0;PAO=0;PQA=0;PQR=0;PRO=0;QA=8098;QR=0;RO=0;RPP=22.655;RPPR=0;RUN=1;SAF=109;SAP=3.17265;SAR=105;SRF=0;SRP=0;SRR=0;TYPE=snp;technology.ILLUMINA=1	GT:DP:RO:QR:AO:QA:GL	1:214:0:0:214:8098:-10,0
gi|126640115|ref|NC_009085.1|	50247	.	T	C	6954.05	.	AB=0;ABP=0;AC=1;AF=1;AN=1;AO=206;CIGAR=1X;DP=206;DPB=206;DPRA=0;EPP=27.2971;EPPR=0;GTI=0;LEN=1;MEANALT=1;MQM=60;MQMR=0;NS=1;NUMALT=1;ODDS=1601.23;PAIRED=1;PAIREDR=0;PAO=0;PQA=0;PQR=0;PRO=0;QA=7801;QR=0;RO=0;RPP=5.70883;RPPR=0;RUN=1;SAF=100;SAP=3.38978;SAR=106;SRF=0;SRP=0;SRR=0;TYPE=snp;technology.ILLUMINA=1	GT:DP:RO:QR:AO:QA:GL	1:206:0:0:206:7801:-10,0
gi|126640115|ref|NC_009085.1|	50276	.	G	A	6600.47	.	AB=0;ABP=0;AC=1;AF=1;AN=1;AO=200;CIGAR=1X;DP=200;DPB=200;DPRA=0;EPP=7.35324;EPPR=0;GTI=0;LEN=1;MEANALT=1;MQM=60;MQMR=0;NS=1;NUMALT=1;ODDS=1519.82;PAIRED=1;PAIREDR=0;PAO=0;PQA=0;PQR=0;PRO=0;QA=7385;QR=0;RO=0;RPP=4.09604;RPPR=0;RUN=1;SAF=93;SAP=5.13834;SAR=107;SRF=0;SRP=0;SRR=0;TYPE=snp;technology.ILLUMINA=1	GT:DP:RO:QR:AO:QA:GL	1:200:0:0:200:7385:-10,0
gi|126640115|ref|NC_009085.1|	50312	.	G	T	5949.54	.	AB=0;ABP=0;AC=1;AF=1;AN=1;AO=180;CIGAR=1X;DP=180;DPB=180;DPRA=0;EPP=6.91895;EPPR=0;GTI=0;LEN=1;MEANALT=1;MQM=60;MQMR=0;NS=1;NUMALT=1;ODDS=1369.93;PAIRED=1;PAIREDR=0;PAO=0;PQA=0;PQR=0;PRO=0;QA=6724;QR=0;RO=0;RPP=55.5599;RPPR=0;RUN=1;SAF=78;SAP=9.95901;SAR=102;SRF=0;SRP=0;SRR=0;TYPE=snp;technology.ILLUMINA=1	GT:DP:RO:QR:AO:QA:GL	1:180:0:0:180:6724:-10,0
gi|126640115|ref|NC_009085.1|	50400	.	C	T	4639.99	.	AB=0;ABP=0;AC=1;AF=1;AN=1;AO=140;CIGAR=1X;DP=140;DPB=140;DPRA=0;EPP=3.0103;EPPR=0;GTI=0;LEN=1;MEANALT=1;MQM=60;MQMR=0;NS=1;NUMALT=1;ODDS=1068.4;PAIRED=0.992857;PAIREDR=0;PAO=0;PQA=0;PQR=0;PRO=0;QA=5233;QR=0;RO=0;RPP=35.8306;RPPR=0;RUN=1;SAF=75;SAP=4.56135;SAR=65;SRF=0;SRP=0;SRR=0;TYPE=snp;technology.ILLUMINA=1	GT:DP:RO:QR:AO:QA:GL	1:140:0:0:140:5233:-10,0
gi|126640115|ref|NC_009085.1|	50480	.	T	C	4075.4	.	AB=0;ABP=0;AC=1;AF=1;AN=1;AO=127;CIGAR=1X;DP=127;DPB=127;DPRA=0;EPP=5.07918;EPPR=0;GTI=0;LEN=1;MEANALT=1;MQM=60;MQMR=0;NS=1;NUMALT=1;ODDS=938.394;PAIRED=0.992126;PAIREDR=0;PAO=0;PQA=0;PQR=0;PRO=0;QA=4580;QR=0;RO=0;RPP=9.18275;RPPR=0;RUN=1;SAF=55;SAP=7.95168;SAR=72;SRF=0;SRP=0;SRR=0;TYPE=snp;technology.ILLUMINA=1	GT:DP:RO:QR:AO:QA:GL	1:127:0:0:127:4580:-10,0
gi|126640115|ref|NC_009085.1|	50543	.	G	A	5142.27	.	AB=0;ABP=0;AC=1;AF=1;AN=1;AO=155;CIGAR=1X;DP=155;DPB=155;DPRA=0;EPP=10.4213;EPPR=0;GTI=0;LEN=1;MEANALT=1;MQM=60;MQMR=0;NS=1;NUMALT=1;ODDS=1184.05;PAIRED=1;PAIREDR=0;PAO=0;PQA=0;PQR=0;PRO=0;QA=5763;QR=0;RO=0;RPP=3.02431;RPPR=0;RUN=1;SAF=73;SAP=4.14507;SAR=82;SRF=0;SRP=0;SRR=0;TYPE=snp;technology.ILLUMINA=1	GT:DP:RO:QR:AO:QA:GL	1:155:0:0:155:5763:-10,0
gi|126640115|ref|NC_009085.1|	50552	.	G	A	5246.85	.	AB=0;ABP=0;AC=1;AF=1;AN=1;AO=158;CIGAR=1X;DP=158;DPB=158;DPRA=0;EPP=6.52863;EPPR=0;GTI=0;LEN=1;MEANALT=1;MQM=60;MQMR=0;NS=1;NUMALT=1;ODDS=1208.13;PAIRED=1;PAIREDR=0;PAO=0;PQA=0;PQR=0;PRO=0;QA=5875;QR=0;RO=0;RPP=3.88988;RPPR=0;RUN=1;SAF=78;SAP=3.06527;SAR=80;SRF=0;SRP=0;SRR=0;TYPE=snp;technology.ILLUMINA=1	GT:DP:RO:QR:AO:QA:GL	1:158:0:0:158:5875:-10,0
gi|126640115|ref|NC_009085.1|	50594	.	TAAGC	CGAAA	2630.63	.	AB=0;ABP=0;AC=1;AF=1;AN=1;AO=84;CIGAR=2X1M2X;DP=84;DPB=84.4;DPRA=0;EPP=8.07707;EPPR=0;GTI=0;LEN=5;MEANALT=1;MQM=60;MQMR=0;NS=1;NUMALT=1;ODDS=605.724;PAIRED=1;PAIREDR=0;PAO=1;PQA=32;PQR=34;PRO=1;QA=2970;QR=0;RO=0;RPP=3.42391;RPPR=0;RUN=1;SAF=49;SAP=8.07707;SAR=35;SRF=0;SRP=0;SRR=0;TYPE=complex;technology.ILLUMINA=1	GT:DP:RO:QR:AO:QA:GL	1:84:0:0:84:2970:-10,0
gi|126640115|ref|NC_009085.1|	50603	.	TGGTCGA	CGGACGG	2993.92	.	AB=0;ABP=0;AC=1;AF=1;AN=1;AO=84;CIGAR=1X2M1X2M1X;DP=84;DPB=85.8571;DPRA=0;EPP=13.3506;EPPR=0;GTI=0;LEN=7;MEANALT=1;MQM=60;MQMR=0;NS=1;NUMALT=1;ODDS=689.375;PAIRED=1;PAIREDR=0;PAO=11;PQA=376;PQR=0;PRO=0;QA=3011;QR=0;RO=0;RPP=13.3506;RPPR=0;RUN=1;SAF=48;SAP=6.73282;SAR=36;SRF=0;SRP=0;SRR=0;TYPE=complex;technology.ILLUMINA=1	GT:DP:RO:QR:AO:QA:GL	1:84:0:0:84:3011:-10,0
gi|126640115|ref|NC_009085.1|	50618	.	TCCG	CCCA	3963.48	.	AB=0;ABP=0;AC=1;AF=1;AN=1;AO=123;CIGAR=1X2M1X;DP=123;DPB=123.75;DPRA=0;EPP=3.16919;EPPR=0;GTI=0;LEN=4;MEANALT=1;MQM=60;MQMR=0;NS=1;NUMALT=1;ODDS=912.626;PAIRED=1;PAIREDR=0;PAO=1;PQA=33;PQR=0;PRO=0;QA=4409;QR=0;RO=0;RPP=3.87536;RPPR=0;RUN=1;SAF=61;SAP=3.02795;SAR=62;SRF=0;SRP=0;SRR=0;TYPE=complex;technology.ILLUMINA=1	GT:DP:RO:QR:AO:QA:GL	1:123:0:0:123:4409:-10,0
gi|126640115|ref|NC_009085.1|	50735	.	A	G	3179.08	.	AB=0;ABP=0;AC=1;AF=1;AN=1;AO=101;CIGAR=1X;DP=101;DPB=101;DPRA=0;EPP=10.7717;EPPR=0;GTI=0;LEN=1;MEANALT=1;MQM=60;MQMR=0;NS=1;NUMALT=1;ODDS=732.009;PAIRED=1;PAIREDR=0;PAO=0;PQA=0;PQR=0;PRO=0;QA=3646;QR=0;RO=0;RPP=63.403;RPPR=0;RUN=1;SAF=49;SAP=3.2038;SAR=52;SRF=0;SRP=0;SRR=0;TYPE=snp;technology.ILLUMINA=1	GT:DP:RO:QR:AO:QA:GL	1:101:0:0:101:3646:-10,0
gi|126640115|ref|NC_009085.1|	50884	.	CTT	AAC	2260.69	.	AB=0;ABP=0;AC=1;AF=1;AN=1;AO=68;CIGAR=3X;DP=68;DPB=69;DPRA=0;EPP=4.1599;EPPR=0;GTI=0;LEN=3;MEANALT=1;MQM=60;MQMR=0;NS=1;NUMALT=1;ODDS=520.544;PAIRED=0.985294;PAIREDR=0;PAO=3;PQA=101;PQR=0;PRO=0;QA=2449;QR=0;RO=0;RPP=7.60871;RPPR=0;RUN=1;SAF=35;SAP=3.13803;SAR=33;SRF=0;SRP=0;SRR=0;TYPE=mnp;technology.ILLUMINA=1	GT:DP:RO:QR:AO:QA:GL	1:68:0:0:68:2449:-10,0
gi|126640115|ref|NC_009085.1|	50894	.	C	G	2886.22	.	AB=0;ABP=0;AC=1;AF=1;AN=1;AO=88;CIGAR=1X;DP=88;DPB=88;DPRA=0;EPP=7.84676;EPPR=0;GTI=0;LEN=1;MEANALT=1;MQM=60;MQMR=0;NS=1;NUMALT=1;ODDS=664.577;PAIRED=0.988636;PAIREDR=0;PAO=0;PQA=0;PQR=0;PRO=0;QA=3248;QR=0;RO=0;RPP=4.58955;RPPR=0;RUN=1;SAF=43;SAP=3.109;SAR=45;SRF=0;SRP=0;SRR=0;TYPE=snp;technology.ILLUMINA=1	GT:DP:RO:QR:AO:QA:GL	1:88:0:0:88:3248:-10,0
gi|126640115|ref|NC_009085.1|	50901	.	C	T	3371.34	.	AB=0;ABP=0;AC=1;AF=1;AN=1;AO=102;CIGAR=1X;DP=102;DPB=102;DPRA=0;EPP=6.07591;EPPR=0;GTI=0;LEN=1;MEANALT=1;MQM=60;MQMR=0;NS=1;NUMALT=1;ODDS=776.279;PAIRED=0.990196;PAIREDR=0;PAO=0;PQA=0;PQR=0;PRO=0;QA=3787;QR=0;RO=0;RPP=5.13919;RPPR=0;RUN=1;SAF=51;SAP=3.0103;SAR=51;SRF=0;SRP=0;SRR=0;TYPE=snp;technology.ILLUMINA=1	GT:DP:RO:QR:AO:QA:GL	1:102:0:0:102:3787:-10,0
gi|126640115|ref|NC_009085.1|	50939	.	G	A	3414.83	.	AB=0;ABP=0;AC=1;AF=1;AN=1;AO=102;CIGAR=1X;DP=102;DPB=102;DPRA=0;EPP=3.09546;EPPR=0;GTI=0;LEN=1;MEANALT=1;MQM=60;MQMR=0;NS=1;NUMALT=1;ODDS=786.294;PAIRED=0.990196;PAIREDR=0;PAO=0;PQA=0;PQR=0;PRO=0;QA=3845;QR=0;RO=0;RPP=4.37279;RPPR=0;RUN=1;SAF=39;SAP=15.2727;SAR=63;SRF=0;SRP=0;SRR=0;TYPE=snp;technology.ILLUMINA=1	GT:DP:RO:QR:AO:QA:GL	1:102:0:0:102:3845:-10,0
gi|126640115|ref|NC_009085.1|	50951	.	A	T	3242.43	.	AB=0;ABP=0;AC=1;AF=1;AN=1;AO=100;CIGAR=1X;DP=100;DPB=100;DPRA=0;EPP=3.35774;EPPR=0;GTI=0;LEN=1;MEANALT=1;MQM=60;MQMR=0;NS=1;NUMALT=1;ODDS=746.597;PAIRED=0.99;PAIREDR=0;PAO=0;PQA=0;PQR=0;PRO=0;QA=3652;QR=0;RO=0;RPP=5.18177;RPPR=0;RUN=1;SAF=39;SAP=13.5202;SAR=61;SRF=0;SRP=0;SRR=0;TYPE=snp;technology.ILLUMINA=1	GT:DP:RO:QR:AO:QA:GL	1:100:0:0:100:3652:-10,0
gi|126640115|ref|NC_009085.1|	50981	.	C	T	3478.69	.	AB=0;ABP=0;AC=1;AF=1;AN=1;AO=105;CIGAR=1X;DP=105;DPB=105;DPRA=0;EPP=4.02365;EPPR=0;GTI=0;LEN=1;MEANALT=1;MQM=59.8286;MQMR=0;NS=1;NUMALT=1;ODDS=800.997;PAIRED=1;PAIREDR=0;PAO=0;PQA=0;PQR=0;PRO=0;QA=3911;QR=0;RO=0;RPP=10.476;RPPR=0;RUN=1;SAF=51;SAP=3.19643;SAR=54;SRF=0;SRP=0;SRR=0;TYPE=snp;technology.ILLUMINA=1	GT:DP:RO:QR:AO:QA:GL	1:105:0:0:105:3911:-10,0
gi|126640115|ref|NC_009085.1|	50998	.	CAGCA	TCACT	2193.19	.	AB=0;ABP=0;AC=1;AF=1;AN=1;AO=71;CIGAR=3X1M1X;DP=72;DPB=72.2;DPRA=0;EPP=22.1254;EPPR=0;GTI=0;LEN=5;MEANALT=2;MQM=59.7465;MQMR=0;NS=1;NUMALT=1;ODDS=505;PAIRED=1;PAIREDR=0;PAO=1;PQA=32;PQR=0;PRO=0;QA=2477;QR=0;RO=0;RPP=19.1893;RPPR=0;RUN=1;SAF=34;SAP=3.28556;SAR=37;SRF=0;SRP=0;SRR=0;TYPE=complex;technology.ILLUMINA=1	GT:DP:RO:QR:AO:QA:GL	1:72:0:0:71:2477:-10,0
gi|126640115|ref|NC_009085.1|	51008	.	GACTGTA	AACGGTT	2700.01	.	AB=0;ABP=0;AC=1;AF=1;AN=1;AO=79;CIGAR=1X2M1X2M1X;DP=79;DPB=81.7143;DPRA=0;EPP=9.19487;EPPR=0;GTI=0;LEN=7;MEANALT=1;MQM=59.7722;MQMR=0;NS=1;NUMALT=1;ODDS=621.7;PAIRED=1;PAIREDR=0;PAO=8;PQA=291;PQR=0;PRO=0;QA=2751;QR=0;RO=0;RPP=3.69747;RPPR=0;RUN=1;SAF=36;SAP=4.35716;SAR=43;SRF=0;SRP=0;SRR=0;TYPE=complex;technology.ILLUMINA=1	GT:DP:RO:QR:AO:QA:GL	1:79:0:0:79:2751:-10,0
gi|126640115|ref|NC_009085.1|	51029	.	A	C	4436.03	.	AB=0;ABP=0;AC=1;AF=1;AN=1;AO=136;CIGAR=1X;DP=136;DPB=136;DPRA=0;EPP=6.13977;EPPR=0;GTI=0;LEN=1;MEANALT=1;MQM=59.7353;MQMR=0;NS=1;NUMALT=1;ODDS=1021.43;PAIRED=1;PAIREDR=0;PAO=0;PQA=0;PQR=0;PRO=0;QA=5015;QR=0;RO=0;RPP=39.7976;RPPR=0;RUN=1;SAF=65;SAP=3.5851;SAR=71;SRF=0;SRP=0;SRR=0;TYPE=snp;technology.ILLUMINA=1	GT:DP:RO:QR:AO:QA:GL	1:136:0:0:136:5015:-10,0
gi|126640115|ref|NC_009085.1|	51038	.	CAAG	TAAA	4431.16	.	AB=0;ABP=0;AC=1;AF=1;AN=1;AO=135;CIGAR=1X2M1X;DP=136;DPB=137.5;DPRA=0;EPP=3.41242;EPPR=0;GTI=0;LEN=4;MEANALT=2;MQM=59.8667;MQMR=0;NS=1;NUMALT=1;ODDS=1020.31;PAIRED=1;PAIREDR=0;PAO=6;PQA=204;PQR=0;PRO=0;QA=4768;QR=0;RO=0;RPP=11.5193;RPPR=0;RUN=1;SAF=66;SAP=3.15506;SAR=69;SRF=0;SRP=0;SRR=0;TYPE=complex;technology.ILLUMINA=1	GT:DP:RO:QR:AO:QA:GL	1:136:0:0:135:4768:-10,0
gi|126640115|ref|NC_009085.1|	51050	.	T	C	4728.05	.	AB=0;ABP=0;AC=1;AF=1;AN=1;AO=144;CIGAR=1X;DP=145;DPB=145;DPRA=0;EPP=3.55317;EPPR=0;GTI=0;LEN=1;MEANALT=2;MQM=59.875;MQMR=0;NS=1;NUMALT=1;ODDS=1088.67;PAIRED=1;PAIREDR=0;PAO=0;PQA=0;PQR=0;PRO=0;QA=5304;QR=0;RO=0;RPP=11.6962;RPPR=0;RUN=1;SAF=69;SAP=3.55317;SAR=75;SRF=0;SRP=0;SRR=0;TYPE=snp;technology.ILLUMINA=1	GT:DP:RO:QR:AO:QA:GL	1:145:0:0:144:5304:-10,0
gi|126640115|ref|NC_009085.1|	51071	.	TTTG	ATTA	4675.39	.	AB=0;ABP=0;AC=1;AF=1;AN=1;AO=148;CIGAR=1X2M1X;DP=149;DPB=150;DPRA=0;EPP=8.87914;EPPR=0;GTI=0;LEN=4;MEANALT=2;MQM=59.7568;MQMR=0;NS=1;NUMALT=1;ODDS=1076.55;PAIRED=1;PAIREDR=0;PAO=2;PQA=47;PQR=0;PRO=0;QA=5197;QR=0;RO=0;RPP=5.12308;RPPR=0;RUN=1;SAF=78;SAP=3.94932;SAR=70;SRF=0;SRP=0;SRR=0;TYPE=complex;technology.ILLUMINA=1	GT:DP:RO:QR:AO:QA:GL	1:149:0:0:148:5197:-10,0
gi|126640115|ref|NC_009085.1|	51083	.	CGT	GGC	4588.1	.	AB=0;ABP=0;AC=1;AF=1;AN=1;AO=137;CIGAR=1X1M1X;DP=137;DPB=140;DPRA=0;EPP=8.73221;EPPR=0;GTI=0;LEN=3;MEANALT=1;MQM=60;MQMR=0;NS=1;NUMALT=1;ODDS=1056.45;PAIRED=1;PAIREDR=0;PAO=6;PQA=222;PQR=0;PRO=0;QA=4924;QR=0;RO=0;RPP=4.92817;RPPR=0;RUN=1;SAF=73;SAP=4.29416;SAR=64;SRF=0;SRP=0;SRR=0;TYPE=complex;technology.ILLUMINA=1	GT:DP:RO:QR:AO:QA:GL	1:137:0:0:137:4924:-10,0
gi|126640115|ref|NC_009085.1|	51095	.	T	C	5002.18	.	AB=0;ABP=0;AC=1;AF=1;AN=1;AO=155;CIGAR=1X;DP=155;DPB=155;DPRA=0;EPP=4.70545;EPPR=0;GTI=0;LEN=1;MEANALT=1;MQM=59.8839;MQMR=0;NS=1;NUMALT=1;ODDS=1151.8;PAIRED=1;PAIREDR=0;PAO=0;PQA=0;PQR=0;PRO=0;QA=5638;QR=0;RO=0;RPP=33.9573;RPPR=0;RUN=1;SAF=85;SAP=6.16244;SAR=70;SRF=0;SRP=0;SRR=0;TYPE=snp;technology.ILLUMINA=1	GT:DP:RO:QR:AO:QA:GL	1:155:0:0:155:5638:-10,0
gi|126640115|ref|NC_009085.1|	51116	.	T	C	3954.59	.	AB=0;ABP=0;AC=1;AF=1;AN=1;AO=124;CIGAR=1X;DP=124;DPB=124;DPRA=0;EPP=3.0103;EPPR=0;GTI=0;LEN=1;MEANALT=1;MQM=59.9597;MQMR=0;NS=1;NUMALT=1;ODDS=910.577;PAIRED=1;PAIREDR=0;PAO=0;PQA=0;PQR=0;PRO=0;QA=4478;QR=0;RO=0;RPP=4.13106;RPPR=0;RUN=1;SAF=38;SAP=43.3577;SAR=86;SRF=0;SRP=0;SRR=0;TYPE=snp;technology.ILLUMINA=1	GT:DP:RO:QR:AO:QA:GL	1:124:0:0:124:4478:-10,0
gi|126640115|ref|NC_009085.1|	51133	.	T	C	3870.42	.	AB=0;ABP=0;AC=1;AF=1;AN=1;AO=125;CIGAR=1X;DP=125;DPB=125;DPRA=0;EPP=4.41741;EPPR=0;GTI=0;LEN=1;MEANALT=1;MQM=59.856;MQMR=0;NS=1;NUMALT=1;ODDS=891.197;PAIRED=1;PAIREDR=0;PAO=0;PQA=0;PQR=0;PRO=0;QA=4391;QR=0;RO=0;RPP=3.44459;RPPR=0;RUN=1;SAF=37;SAP=48.1943;SAR=88;SRF=0;SRP=0;SRR=0;TYPE=snp;technology.ILLUMINA=1	GT:DP:RO:QR:AO:QA:GL	1:125:0:0:125:4391:-10,0
gi|126640115|ref|NC_009085.1|	51145	.	CA	TC	4129.81	.	AB=0;ABP=0;AC=1;AF=1;AN=1;AO=128;CIGAR=2X;DP=128;DPB=130;DPRA=0;EPP=3.62103;EPPR=0;GTI=0;LEN=2;MEANALT=1;MQM=59.8594;MQMR=0;NS=1;NUMALT=1;ODDS=950.923;PAIRED=1;PAIREDR=0;PAO=4;PQA=112;PQR=0;PRO=0;QA=4589;QR=0;RO=0;RPP=14.4784;RPPR=0;RUN=1;SAF=36;SAP=56.2114;SAR=92;SRF=0;SRP=0;SRR=0;TYPE=mnp;technology.ILLUMINA=1	GT:DP:RO:QR:AO:QA:GL	1:128:0:0:128:4589:-10,0
gi|126640115|ref|NC_009085.1|	51482	.	G	A	4206.62	.	AB=0;ABP=0;AC=1;AF=1;AN=1;AO=129;CIGAR=1X;DP=129;DPB=129;DPRA=0;EPP=3.1618;EPPR=0;GTI=0;LEN=1;MEANALT=1;MQM=59.8837;MQMR=0;NS=1;NUMALT=1;ODDS=968.611;PAIRED=0.992248;PAIREDR=0;PAO=0;PQA=0;PQR=0;PRO=0;QA=4786;QR=0;RO=0;RPP=37.0974;RPPR=0;RUN=1;SAF=43;SAP=34.1347;SAR=86;SRF=0;SRP=0;SRR=0;TYPE=snp;technology.ILLUMINA=1	GT:DP:RO:QR:AO:QA:GL	1:129:0:0:129:4786:-10,0
gi|126640115|ref|NC_009085.1|	51527	.	G	A	3037.87	.	AB=0;ABP=0;AC=1;AF=1;AN=1;AO=95;CIGAR=1X;DP=95;DPB=95;DPRA=0;EPP=22.2335;EPPR=0;GTI=0;LEN=1;MEANALT=1;MQM=60;MQMR=0;NS=1;NUMALT=1;ODDS=699.496;PAIRED=1;PAIREDR=0;PAO=0;PQA=0;PQR=0;PRO=0;QA=3491;QR=0;RO=0;RPP=27.9022;RPPR=0;RUN=1;SAF=30;SAP=31.0109;SAR=65;SRF=0;SRP=0;SRR=0;TYPE=snp;technology.ILLUMINA=1	GT:DP:RO:QR:AO:QA:GL	1:95:0:0:95:3491:-10,0
gi|126640115|ref|NC_009085.1|	51556	.	T	A	2341.6	.	AB=0;ABP=0;AC=1;AF=1;AN=1;AO=73;CIGAR=1X;DP=73;DPB=73;DPRA=0;EPP=13.7487;EPPR=0;GTI=0;LEN=1;MEANALT=1;MQM=60;MQMR=0;NS=1;NUMALT=1;ODDS=539.174;PAIRED=1;PAIREDR=0;PAO=0;PQA=0;PQR=0;PRO=0;QA=2673;QR=0;RO=0;RPP=18.746;RPPR=0;RUN=1;SAF=28;SAP=11.607;SAR=45;SRF=0;SRP=0;SRR=0;TYPE=snp;technology.ILLUMINA=1	GT:DP:RO:QR:AO:QA:GL	1:73:0:0:73:2673:-10,0
gi|126640115|ref|NC_009085.1|	51562	.	A	G	2269.87	.	AB=0;ABP=0;AC=1;AF=1;AN=1;AO=69;CIGAR=1X;DP=69;DPB=69;DPRA=0;EPP=8.32883;EPPR=0;GTI=0;LEN=1;MEANALT=1;MQM=60;MQMR=0;NS=1;NUMALT=1;ODDS=522.657;PAIRED=1;PAIREDR=0;PAO=0;PQA=0;PQR=0;PRO=0;QA=2563;QR=0;RO=0;RPP=4.55236;RPPR=0;RUN=1;SAF=31;SAP=4.55236;SAR=38;SRF=0;SRP=0;SRR=0;TYPE=snp;technology.ILLUMINA=1	GT:DP:RO:QR:AO:QA:GL	1:69:0:0:69:2563:-10,0
gi|126640115|ref|NC_009085.1|	51586	.	G	A	1856.64	.	AB=0;ABP=0;AC=1;AF=1;AN=1;AO=56;CIGAR=1X;DP=56;DPB=56;DPRA=0;EPP=6.88793;EPPR=0;GTI=0;LEN=1;MEANALT=1;MQM=60;MQMR=0;NS=1;NUMALT=1;ODDS=427.507;PAIRED=1;PAIREDR=0;PAO=0;PQA=0;PQR=0;PRO=0;QA=2098;QR=0;RO=0;RPP=3.63072;RPPR=0;RUN=1;SAF=27;SAP=3.16541;SAR=29;SRF=0;SRP=0;SRR=0;TYPE=snp;technology.ILLUMINA=1	GT:DP:RO:QR:AO:QA:GL	1:56:0:0:56:2098:-10,0
gi|126640115|ref|NC_009085.1|	51682	.	T	A	1599.97	.	AB=0;ABP=0;AC=1;AF=1;AN=1;AO=52;CIGAR=1X;DP=52;DPB=52;DPRA=0;EPP=3.17734;EPPR=0;GTI=0;LEN=1;MEANALT=1;MQM=54.9231;MQMR=0;NS=1;NUMALT=1;ODDS=368.406;PAIRED=0.576923;PAIREDR=0;PAO=0;PQA=0;PQR=0;PRO=0;QA=1964;QR=0;RO=0;RPP=107.408;RPPR=0;RUN=1;SAF=26;SAP=3.0103;SAR=26;SRF=0;SRP=0;SRR=0;TYPE=snp;technology.ILLUMINA=1	GT:DP:RO:QR:AO:QA:GL	1:52:0:0:52:1964:-10,0
gi|126640115|ref|NC_009085.1|	51695	.	T	C	1463.95	.	AB=0;ABP=0;AC=1;AF=1;AN=1;AO=48;CIGAR=1X;DP=48;DPB=48;DPRA=0;EPP=3.19126;EPPR=0;GTI=0;LEN=1;MEANALT=1;MQM=55.6458;MQMR=0;NS=1;NUMALT=1;ODDS=337.087;PAIRED=0.604167;PAIREDR=0;PAO=0;PQA=0;PQR=0;PRO=0;QA=1812;QR=0;RO=0;RPP=107.241;RPPR=0;RUN=1;SAF=25;SAP=3.19126;SAR=23;SRF=0;SRP=0;SRR=0;TYPE=snp;technology.ILLUMINA=1	GT:DP:RO:QR:AO:QA:GL	1:48:0:0:48:1812:-10,0
gi|126640115|ref|NC_009085.1|	51889	.	G	A	2843.06	.	AB=0;ABP=0;AC=1;AF=1;AN=1;AO=86;CIGAR=1X;DP=86;DPB=86;DPRA=0;EPP=3.41429;EPPR=0;GTI=0;LEN=1;MEANALT=1;MQM=60;MQMR=0;NS=1;NUMALT=1;ODDS=654.638;PAIRED=0.988372;PAIREDR=0;PAO=0;PQA=0;PQR=0;PRO=0;QA=3199;QR=0;RO=0;RPP=7.95924;RPPR=0;RUN=1;SAF=45;SAP=3.41429;SAR=41;SRF=0;SRP=0;SRR=0;TYPE=snp;technology.ILLUMINA=1	GT:DP:RO:QR:AO:QA:GL	1:86:0:0:86:3199:-10,0
gi|126640115|ref|NC_009085.1|	51918	.	TGA	TA	2682.73	.	AB=0;ABP=0;AC=1;AF=1;AN=1;AO=81;CIGAR=1M1D1M;DP=81;DPB=54.6667;DPRA=0;EPP=4.32391;EPPR=0;GTI=0;LEN=1;MEANALT=1;MQM=60;MQMR=0;NS=1;NUMALT=1;ODDS=617.722;PAIRED=0.987654;PAIREDR=0;PAO=1;PQA=0;PQR=0;PRO=1;QA=3017;QR=0;RO=0;RPP=3.68051;RPPR=0;RUN=1;SAF=43;SAP=3.68051;SAR=38;SRF=0;SRP=0;SRR=0;TYPE=del;technology.ILLUMINA=1	GT:DP:RO:QR:AO:QA:GL	1:81:0:0:81:3017:-10,0
gi|126640115|ref|NC_009085.1|	51933	.	A	G	3059.94	.	AB=0;ABP=0;AC=1;AF=1;AN=1;AO=92;CIGAR=1X;DP=92;DPB=92;DPRA=0;EPP=4.52089;EPPR=0;GTI=0;LEN=1;MEANALT=1;MQM=60;MQMR=0;NS=1;NUMALT=1;ODDS=704.578;PAIRED=0.98913;PAIREDR=0;PAO=0;PQA=0;PQR=0;PRO=0;QA=3438;QR=0;RO=0;RPP=3.86001;RPPR=0;RUN=1;SAF=49;SAP=3.86001;SAR=43;SRF=0;SRP=0;SRR=0;TYPE=snp;technology.ILLUMINA=1	GT:DP:RO:QR:AO:QA:GL	1:92:0:0:92:3438:-10,0
gi|126640115|ref|NC_009085.1|	51952	.	A	G	2944.37	.	AB=0;ABP=0;AC=1;AF=1;AN=1;AO=87;CIGAR=1X;DP=87;DPB=87;DPRA=0;EPP=5.03202;EPPR=0;GTI=0;LEN=1;MEANALT=1;MQM=60;MQMR=0;NS=1;NUMALT=1;ODDS=677.967;PAIRED=0.988506;PAIREDR=0;PAO=0;PQA=0;PQR=0;PRO=0;QA=3314;QR=0;RO=0;RPP=8.62618;RPPR=0;RUN=1;SAF=43;SAP=3.03526;SAR=44;SRF=0;SRP=0;SRR=0;TYPE=snp;technology.ILLUMINA=1	GT:DP:RO:QR:AO:QA:GL	1:87:0:0:87:3314:-10,0
gi|126640115|ref|NC_009085.1|	52066	.	T	C	3318.88	.	AB=0;ABP=0;AC=1;AF=1;AN=1;AO=99;CIGAR=1X;DP=99;DPB=99;DPRA=0;EPP=3.20771;EPPR=0;GTI=0;LEN=1;MEANALT=1;MQM=59.8788;MQMR=0;NS=1;NUMALT=1;ODDS=764.201;PAIRED=0.989899;PAIREDR=0;PAO=0;PQA=0;PQR=0;PRO=0;QA=3724;QR=0;RO=0;RPP=3.55865;RPPR=0;RUN=1;SAF=50;SAP=3.03223;SAR=49;SRF=0;SRP=0;SRR=0;TYPE=snp;technology.ILLUMINA=1	GT:DP:RO:QR:AO:QA:GL	1:99:0:0:99:3724:-10,0
gi|126640115|ref|NC_009085.1|	52228	.	G	A	1871.15	.	AB=0;ABP=0;AC=1;AF=1;AN=1;AO=61;CIGAR=1X;DP=61;DPB=61;DPRA=0;EPP=25.259;EPPR=0;GTI=0;LEN=1;MEANALT=1;MQM=60;MQMR=0;NS=1;NUMALT=1;ODDS=430.849;PAIRED=1;PAIREDR=0;PAO=0;PQA=0;PQR=0;PRO=0;QA=2185;QR=0;RO=0;RPP=21.8416;RPPR=0;RUN=1;SAF=44;SAP=28.9612;SAR=17;SRF=0;SRP=0;SRR=0;TYPE=snp;technology.ILLUMINA=1	GT:DP:RO:QR:AO:QA:GL	1:61:0:0:61:2185:-10,0
gi|126640115|ref|NC_009085.1|	52258	.	T	C	2407.33	.	AB=0;ABP=0;AC=1;AF=1;AN=1;AO=74;CIGAR=1X;DP=74;DPB=74;DPRA=0;EPP=4.06669;EPPR=0;GTI=0;LEN=1;MEANALT=1;MQM=60;MQMR=0;NS=1;NUMALT=1;ODDS=554.309;PAIRED=1;PAIREDR=0;PAO=0;PQA=0;PQR=0;PRO=0;QA=2717;QR=0;RO=0;RPP=10.5224;RPPR=0;RUN=1;SAF=39;SAP=3.47981;SAR=35;SRF=0;SRP=0;SRR=0;TYPE=snp;technology.ILLUMINA=1	GT:DP:RO:QR:AO:QA:GL	1:74:0:0:74:2717:-10,0
gi|126640115|ref|NC_009085.1|	52297	.	G	A	2904.4	.	AB=0;ABP=0;AC=1;AF=1;AN=1;AO=86;CIGAR=1X;DP=86;DPB=86;DPRA=0;EPP=5.53527;EPPR=0;GTI=0;LEN=1;MEANALT=1;MQM=60;MQMR=0;NS=1;NUMALT=1;ODDS=668.762;PAIRED=1;PAIREDR=0;PAO=0;PQA=0;PQR=0;PRO=0;QA=3266;QR=0;RO=0;RPP=3.41429;RPPR=0;RUN=1;SAF=47;SAP=4.62628;SAR=39;SRF=0;SRP=0;SRR=0;TYPE=snp;technology.ILLUMINA=1	GT:DP:RO:QR:AO:QA:GL	1:86:0:0:86:3266:-10,0
gi|126640115|ref|NC_009085.1|	52318	.	C	T	2664.03	.	AB=0;ABP=0;AC=1;AF=1;AN=1;AO=82;CIGAR=1X;DP=82;DPB=82;DPRA=0;EPP=3.96363;EPPR=0;GTI=0;LEN=1;MEANALT=1;MQM=59.7195;MQMR=0;NS=1;NUMALT=1;ODDS=613.416;PAIRED=0.987805;PAIREDR=0;PAO=0;PQA=0;PQR=0;PRO=0;QA=2997;QR=0;RO=0;RPP=3.96363;RPPR=0;RUN=1;SAF=42;SAP=3.11623;SAR=40;SRF=0;SRP=0;SRR=0;TYPE=snp;technology.ILLUMINA=1	GT:DP:RO:QR:AO:QA:GL	1:82:0:0:82:2997:-10,0
gi|126640115|ref|NC_009085.1|	52408	.	A	T	2489.85	.	AB=0;ABP=0;AC=1;AF=1;AN=1;AO=76;CIGAR=1X;DP=76;DPB=76;DPRA=0;EPP=3.12459;EPPR=0;GTI=0;LEN=1;MEANALT=1;MQM=59.6974;MQMR=0;NS=1;NUMALT=1;ODDS=573.309;PAIRED=0.986842;PAIREDR=0;PAO=0;PQA=0;PQR=0;PRO=0;QA=2828;QR=0;RO=0;RPP=25.4108;RPPR=0;RUN=1;SAF=37;SAP=3.12459;SAR=39;SRF=0;SRP=0;SRR=0;TYPE=snp;technology.ILLUMINA=1	GT:DP:RO:QR:AO:QA:GL	1:76:0:0:76:2828:-10,0
gi|126640115|ref|NC_009085.1|	52483	.	A	G	1304.51	.	AB=0;ABP=0;AC=1;AF=1;AN=1;AO=40;CIGAR=1X;DP=40;DPB=40;DPRA=0;EPP=3.22745;EPPR=0;GTI=0;LEN=1;MEANALT=1;MQM=60;MQMR=0;NS=1;NUMALT=1;ODDS=300.375;PAIRED=1;PAIREDR=0;PAO=0;PQA=0;PQR=0;PRO=0;QA=1477;QR=0;RO=0;RPP=3.22745;RPPR=0;RUN=1;SAF=20;SAP=3.0103;SAR=20;SRF=0;SRP=0;SRR=0;TYPE=snp;technology.ILLUMINA=1	GT:DP:RO:QR:AO:QA:GL	1:40:0:0:40:1477:-10,0
gi|126640115|ref|NC_009085.1|	52612	.	AGCC	TGCA	3122.45	.	AB=0;ABP=0;AC=1;AF=1;AN=1;AO=94;CIGAR=1X2M1X;DP=94;DPB=95.25;DPRA=0;EPP=3.0103;EPPR=0;GTI=0;LEN=4;MEANALT=1;MQM=60;MQMR=0;NS=1;NUMALT=1;ODDS=718.971;PAIRED=0.989362;PAIREDR=0;PAO=4;PQA=125;PQR=0;PRO=0;QA=3389;QR=0;RO=0;RPP=10.4949;RPPR=0;RUN=1;SAF=51;SAP=4.48875;SAR=43;SRF=0;SRP=0;SRR=0;TYPE=complex;technology.ILLUMINA=1	GT:DP:RO:QR:AO:QA:GL	1:94:0:0:94:3389:-10,0
gi|126640115|ref|NC_009085.1|	52789	.	A	C	4740.65	.	AB=0;ABP=0;AC=1;AF=1;AN=1;AO=146;CIGAR=1X;DP=146;DPB=146;DPRA=0;EPP=8.95954;EPPR=0;GTI=0;LEN=1;MEANALT=1;MQM=60;MQMR=0;NS=1;NUMALT=1;ODDS=1091.58;PAIRED=1;PAIREDR=0;PAO=0;PQA=0;PQR=0;PRO=0;QA=5359;QR=0;RO=0;RPP=29.2464;RPPR=0;RUN=1;SAF=89;SAP=18.2404;SAR=57;SRF=0;SRP=0;SRR=0;TYPE=snp;technology.ILLUMINA=1	GT:DP:RO:QR:AO:QA:GL	1:146:0:0:146:5359:-10,0
gi|126640115|ref|NC_009085.1|	52829	.	G	C	4875.89	.	AB=0;ABP=0;AC=1;AF=1;AN=1;AO=147;CIGAR=1X;DP=147;DPB=147;DPRA=0;EPP=6.33398;EPPR=0;GTI=0;LEN=1;MEANALT=1;MQM=60;MQMR=0;NS=1;NUMALT=1;ODDS=1122.71;PAIRED=1;PAIREDR=0;PAO=0;PQA=0;PQR=0;PRO=0;QA=5468;QR=0;RO=0;RPP=5.50675;RPPR=0;RUN=1;SAF=82;SAP=7.27939;SAR=65;SRF=0;SRP=0;SRR=0;TYPE=snp;technology.ILLUMINA=1	GT:DP:RO:QR:AO:QA:GL	1:147:0:0:147:5468:-10,0
gi|126640115|ref|NC_009085.1|	52834	.	A	G	4874.07	.	AB=0;ABP=0;AC=1;AF=1;AN=1;AO=148;CIGAR=1X;DP=148;DPB=148;DPRA=0;EPP=8.87914;EPPR=0;GTI=0;LEN=1;MEANALT=1;MQM=60;MQMR=0;NS=1;NUMALT=1;ODDS=1122.3;PAIRED=0.993243;PAIREDR=0;PAO=0;PQA=0;PQR=0;PRO=0;QA=5477;QR=0;RO=0;RPP=10.1116;RPPR=0;RUN=1;SAF=85;SAP=10.1116;SAR=63;SRF=0;SRP=0;SRR=0;TYPE=snp;technology.ILLUMINA=1	GT:DP:RO:QR:AO:QA:GL	1:148:0:0:148:5477:-10,0
gi|126640115|ref|NC_009085.1|	53080	.	TAA	TA	3353.22	.	AB=0;ABP=0;AC=1;AF=1;AN=1;AO=104;CIGAR=1M1D1M;DP=104;DPB=71.3333;DPRA=0;EPP=21.8019;EPPR=0;GTI=0;LEN=1;MEANALT=1;MQM=60;MQMR=0;NS=1;NUMALT=1;ODDS=772.108;PAIRED=1;PAIREDR=0;PAO=1.5;PQA=57.5;PQR=57.5;PRO=1.5;QA=3798;QR=0;RO=0;RPP=15.0369;RPPR=0;RUN=1;SAF=57;SAP=5.09825;SAR=47;SRF=0;SRP=0;SRR=0;TYPE=del;technology.ILLUMINA=1	GT:DP:RO:QR:AO:QA:GL	1:104:0:0:104:3798:-10,0
gi|126640115|ref|NC_009085.1|	53145	.	G	C	3367.18	.	AB=0;ABP=0;AC=1;AF=1;AN=1;AO=103;CIGAR=1X;DP=103;DPB=103;DPRA=0;EPP=4.71796;EPPR=0;GTI=0;LEN=1;MEANALT=1;MQM=60;MQMR=0;NS=1;NUMALT=1;ODDS=775.322;PAIRED=1;PAIREDR=0;PAO=0;PQA=0;PQR=0;PRO=0;QA=3781;QR=0;RO=0;RPP=3.53736;RPPR=0;RUN=1;SAF=47;SAP=4.71796;SAR=56;SRF=0;SRP=0;SRR=0;TYPE=snp;technology.ILLUMINA=1	GT:DP:RO:QR:AO:QA:GL	1:103:0:0:103:3781:-10,0
gi|126640115|ref|NC_009085.1|	53174	.	G	A	3683.95	.	AB=0;ABP=0;AC=1;AF=1;AN=1;AO=115;CIGAR=1X;DP=115;DPB=115;DPRA=0;EPP=3.18024;EPPR=0;GTI=0;LEN=1;MEANALT=1;MQM=60;MQMR=0;NS=1;NUMALT=1;ODDS=848.262;PAIRED=1;PAIREDR=0;PAO=0;PQA=0;PQR=0;PRO=0;QA=4167;QR=0;RO=0;RPP=34.7516;RPPR=0;RUN=1;SAF=62;SAP=4.53977;SAR=53;SRF=0;SRP=0;SRR=0;TYPE=snp;technology.ILLUMINA=1	GT:DP:RO:QR:AO:QA:GL	1:115:0:0:115:4167:-10,0
gi|126640115|ref|NC_009085.1|	53661	.	G	A	4556.31	.	AB=0;ABP=0;AC=1;AF=1;AN=1;AO=137;CIGAR=1X;DP=137;DPB=137;DPRA=0;EPP=14.5651;EPPR=0;GTI=0;LEN=1;MEANALT=1;MQM=60;MQMR=0;NS=1;NUMALT=1;ODDS=1049.13;PAIRED=1;PAIREDR=0;PAO=0;PQA=0;PQR=0;PRO=0;QA=5116;QR=0;RO=0;RPP=3.02615;RPPR=0;RUN=1;SAF=74;SAP=4.92817;SAR=63;SRF=0;SRP=0;SRR=0;TYPE=snp;technology.ILLUMINA=1	GT:DP:RO:QR:AO:QA:GL	1:137:0:0:137:5116:-10,0
gi|126640115|ref|NC_009085.1|	54171	.	T	C	3947.58	.	AB=0;ABP=0;AC=1;AF=1;AN=1;AO=122;CIGAR=1X;DP=122;DPB=122;DPRA=0;EPP=6.49889;EPPR=0;GTI=0;LEN=1;MEANALT=1;MQM=59.8525;MQMR=0;NS=1;NUMALT=1;ODDS=908.965;PAIRED=0.983607;PAIREDR=0;PAO=0;PQA=0;PQR=0;PRO=0;QA=4436;QR=0;RO=0;RPP=8.77716;RPPR=0;RUN=1;SAF=66;SAP=4.7902;SAR=56;SRF=0;SRP=0;SRR=0;TYPE=snp;technology.ILLUMINA=1	GT:DP:RO:QR:AO:QA:GL	1:122:0:0:122:4436:-10,0
gi|126640115|ref|NC_009085.1|	54642	.	A	G	5148.47	.	AB=0;ABP=0;AC=1;AF=1;AN=1;AO=153;CIGAR=1X;DP=153;DPB=153;DPRA=0;EPP=3.36512;EPPR=0;GTI=0;LEN=1;MEANALT=1;MQM=60;MQMR=0;NS=1;NUMALT=1;ODDS=1185.48;PAIRED=1;PAIREDR=0;PAO=0;PQA=0;PQR=0;PRO=0;QA=5764;QR=0;RO=0;RPP=4.72761;RPPR=0;RUN=1;SAF=81;SAP=4.1599;SAR=72;SRF=0;SRP=0;SRR=0;TYPE=snp;technology.ILLUMINA=1	GT:DP:RO:QR:AO:QA:GL	1:153:0:0:153:5764:-10,0
gi|126640115|ref|NC_009085.1|	54666	.	TGAA	AGAG	4574.01	.	AB=0;ABP=0;AC=1;AF=1;AN=1;AO=131;CIGAR=1X2M1X;DP=132;DPB=139.5;DPRA=0;EPP=3.15949;EPPR=0;GTI=0;LEN=4;MEANALT=2;MQM=60;MQMR=0;NS=1;NUMALT=1;ODDS=1053.21;PAIRED=1;PAIREDR=0;PAO=13;PQA=415;PQR=0;PRO=0;QA=4708;QR=0;RO=0;RPP=5.01601;RPPR=0;RUN=1;SAF=67;SAP=3.15949;SAR=64;SRF=0;SRP=0;SRR=0;TYPE=complex;technology.ILLUMINA=1	GT:DP:RO:QR:AO:QA:GL	1:132:0:0:131:4708:-10,0
gi|126640115|ref|NC_009085.1|	54675	.	C	T	4530.11	.	AB=0;ABP=0;AC=1;AF=1;AN=1;AO=135;CIGAR=1X;DP=135;DPB=135;DPRA=0;EPP=3.79846;EPPR=0;GTI=0;LEN=1;MEANALT=1;MQM=60;MQMR=0;NS=1;NUMALT=1;ODDS=1043.1;PAIRED=1;PAIREDR=0;PAO=0;PQA=0;PQR=0;PRO=0;QA=5073;QR=0;RO=0;RPP=3.15506;RPPR=0;RUN=1;SAF=69;SAP=3.15506;SAR=66;SRF=0;SRP=0;SRR=0;TYPE=snp;technology.ILLUMINA=1	GT:DP:RO:QR:AO:QA:GL	1:135:0:0:135:5073:-10,0
gi|126640115|ref|NC_009085.1|	54681	.	G	T	4886.7	.	AB=0;ABP=0;AC=1;AF=1;AN=1;AO=144;CIGAR=1X;DP=144;DPB=144;DPRA=0;EPP=3.55317;EPPR=0;GTI=0;LEN=1;MEANALT=1;MQM=60;MQMR=0;NS=1;NUMALT=1;ODDS=1125.2;PAIRED=1;PAIREDR=0;PAO=0;PQA=0;PQR=0;PRO=0;QA=5470;QR=0;RO=0;RPP=3.07062;RPPR=0;RUN=1;SAF=74;SAP=3.25157;SAR=70;SRF=0;SRP=0;SRR=0;TYPE=snp;technology.ILLUMINA=1	GT:DP:RO:QR:AO:QA:GL	1:144:0:0:144:5470:-10,0
gi|126640115|ref|NC_009085.1|	54699	.	T	C	4900.14	.	AB=0;ABP=0;AC=1;AF=1;AN=1;AO=148;CIGAR=1X;DP=148;DPB=148;DPRA=0;EPP=4.47751;EPPR=0;GTI=0;LEN=1;MEANALT=1;MQM=59.9122;MQMR=0;NS=1;NUMALT=1;ODDS=1128.3;PAIRED=1;PAIREDR=0;PAO=0;PQA=0;PQR=0;PRO=0;QA=5486;QR=0;RO=0;RPP=3.24505;RPPR=0;RUN=1;SAF=75;SAP=3.06899;SAR=73;SRF=0;SRP=0;SRR=0;TYPE=snp;technology.ILLUMINA=1	GT:DP:RO:QR:AO:QA:GL	1:148:0:0:148:5486:-10,0
gi|126640115|ref|NC_009085.1|	54711	.	G	A	5214.81	.	AB=0;ABP=0;AC=1;AF=1;AN=1;AO=155;CIGAR=1X;DP=155;DPB=155;DPRA=0;EPP=8.06773;EPPR=0;GTI=0;LEN=1;MEANALT=1;MQM=60;MQMR=0;NS=1;NUMALT=1;ODDS=1200.75;PAIRED=1;PAIREDR=0;PAO=0;PQA=0;PQR=0;PRO=0;QA=5846;QR=0;RO=0;RPP=3.36054;RPPR=0;RUN=1;SAF=68;SAP=8.06773;SAR=87;SRF=0;SRP=0;SRR=0;TYPE=snp;technology.ILLUMINA=1	GT:DP:RO:QR:AO:QA:GL	1:155:0:0:155:5846:-10,0
gi|126640115|ref|NC_009085.1|	54795	.	T	C	5562.97	.	AB=0;ABP=0;AC=1;AF=1;AN=1;AO=170;CIGAR=1X;DP=170;DPB=170;DPRA=0;EPP=7.14887;EPPR=0;GTI=0;LEN=1;MEANALT=1;MQM=60;MQMR=0;NS=1;NUMALT=1;ODDS=1280.92;PAIRED=1;PAIREDR=0;PAO=0;PQA=0;PQR=0;PRO=0;QA=6229;QR=0;RO=0;RPP=3.06139;RPPR=0;RUN=1;SAF=78;SAP=5.51388;SAR=92;SRF=0;SRP=0;SRR=0;TYPE=snp;technology.ILLUMINA=1	GT:DP:RO:QR:AO:QA:GL	1:170:0:0:170:6229:-10,0
gi|126640115|ref|NC_009085.1|	54834	.	T	C	5796.95	.	AB=0;ABP=0;AC=1;AF=1;AN=1;AO=177;CIGAR=1X;DP=177;DPB=177;DPRA=0;EPP=5.77065;EPPR=0;GTI=0;LEN=1;MEANALT=1;MQM=59.9548;MQMR=0;NS=1;NUMALT=1;ODDS=1334.8;PAIRED=0.99435;PAIREDR=0;PAO=0;PQA=0;PQR=0;PRO=0;QA=6509;QR=0;RO=0;RPP=19.8055;RPPR=0;RUN=1;SAF=79;SAP=7.43912;SAR=98;SRF=0;SRP=0;SRR=0;TYPE=snp;technology.ILLUMINA=1	GT:DP:RO:QR:AO:QA:GL	1:177:0:0:177:6509:-10,0
gi|126640115|ref|NC_009085.1|	54855	.	AGGC	TGGT	4482.16	.	AB=0;ABP=0;AC=1;AF=1;AN=1;AO=134;CIGAR=1X2M1X;DP=134;DPB=139;DPRA=0;EPP=3.26958;EPPR=0;GTI=0;LEN=4;MEANALT=1;MQM=60;MQMR=0;NS=1;NUMALT=1;ODDS=1032.05;PAIRED=1;PAIREDR=0;PAO=7;PQA=216;PQR=0;PRO=0;QA=4806;QR=0;RO=0;RPP=3.0103;RPPR=0;RUN=1;SAF=60;SAP=6.18648;SAR=74;SRF=0;SRP=0;SRR=0;TYPE=complex;technology.ILLUMINA=1	GT:DP:RO:QR:AO:QA:GL	1:134:0:0:134:4806:-10,0
gi|126640115|ref|NC_009085.1|	54924	.	GCCA	ACCG	4397.71	.	AB=0;ABP=0;AC=1;AF=1;AN=1;AO=131;CIGAR=1X2M1X;DP=131;DPB=137.5;DPRA=0;EPP=3.02688;EPPR=0;GTI=0;LEN=4;MEANALT=1;MQM=60;MQMR=0;NS=1;NUMALT=1;ODDS=1012.61;PAIRED=0.992366;PAIREDR=0;PAO=12;PQA=369;PQR=0;PRO=0;QA=4565;QR=0;RO=0;RPP=11.7791;RPPR=0;RUN=1;SAF=68;SAP=3.4247;SAR=63;SRF=0;SRP=0;SRR=0;TYPE=complex;technology.ILLUMINA=1	GT:DP:RO:QR:AO:QA:GL	1:131:0:0:131:4565:-10,0
gi|126640115|ref|NC_009085.1|	54987	.	ATTT	GTTC	3119.78	.	AB=0;ABP=0;AC=1;AF=1;AN=1;AO=93;CIGAR=1X2M1X;DP=95;DPB=99.75;DPRA=0;EPP=4.90158;EPPR=0;GTI=0;LEN=4;MEANALT=3;MQM=60;MQMR=0;NS=1;NUMALT=1;ODDS=718.355;PAIRED=1;PAIREDR=0;PAO=10;PQA=329;PQR=0;PRO=0;QA=3174;QR=0;RO=0;RPP=3.03365;RPPR=0;RUN=1;SAF=46;SAP=3.03365;SAR=47;SRF=0;SRP=0;SRR=0;TYPE=complex;technology.ILLUMINA=1	GT:DP:RO:QR:AO:QA:GL	1:95:0:0:93:3174:-10,0
gi|126640115|ref|NC_009085.1|	55104	.	C	T	3827.95	.	AB=0;ABP=0;AC=1;AF=1;AN=1;AO=114;CIGAR=1X;DP=114;DPB=114;DPRA=0;EPP=9.18185;EPPR=0;GTI=0;LEN=1;MEANALT=1;MQM=60;MQMR=0;NS=1;NUMALT=1;ODDS=881.418;PAIRED=1;PAIREDR=0;PAO=0;PQA=0;PQR=0;PRO=0;QA=4299;QR=0;RO=0;RPP=3.08649;RPPR=0;RUN=1;SAF=52;SAP=4.9151;SAR=62;SRF=0;SRP=0;SRR=0;TYPE=snp;technology.ILLUMINA=1	GT:DP:RO:QR:AO:QA:GL	1:114:0:0:114:4299:-10,0
gi|126640115|ref|NC_009085.1|	55149	.	G	A	3800.48	.	AB=0;ABP=0;AC=1;AF=1;AN=1;AO=116;CIGAR=1X;DP=116;DPB=116;DPRA=0;EPP=4.20835;EPPR=0;GTI=0;LEN=1;MEANALT=1;MQM=59.9655;MQMR=0;NS=1;NUMALT=1;ODDS=875.093;PAIRED=1;PAIREDR=0;PAO=0;PQA=0;PQR=0;PRO=0;QA=4280;QR=0;RO=0;RPP=5.70592;RPPR=0;RUN=1;SAF=44;SAP=17.6865;SAR=72;SRF=0;SRP=0;SRR=0;TYPE=snp;technology.ILLUMINA=1	GT:DP:RO:QR:AO:QA:GL	1:116:0:0:116:4280:-10,0
gi|126640115|ref|NC_009085.1|	55158	.	T	G	3647.71	.	AB=0;ABP=0;AC=1;AF=1;AN=1;AO=112;CIGAR=1X;DP=112;DPB=112;DPRA=0;EPP=9.29206;EPPR=0;GTI=0;LEN=1;MEANALT=1;MQM=59.9643;MQMR=0;NS=1;NUMALT=1;ODDS=839.917;PAIRED=1;PAIREDR=0;PAO=0;PQA=0;PQR=0;PRO=0;QA=4120;QR=0;RO=0;RPP=9.29206;RPPR=0;RUN=1;SAF=42;SAP=18.2106;SAR=70;SRF=0;SRP=0;SRR=0;TYPE=snp;technology.ILLUMINA=1	GT:DP:RO:QR:AO:QA:GL	1:112:0:0:112:4120:-10,0
gi|126640115|ref|NC_009085.1|	55173	.	A	G	3685.56	.	AB=0;ABP=0;AC=1;AF=1;AN=1;AO=112;CIGAR=1X;DP=112;DPB=112;DPRA=0;EPP=3.08785;EPPR=0;GTI=0;LEN=1;MEANALT=1;MQM=59.9643;MQMR=0;NS=1;NUMALT=1;ODDS=848.632;PAIRED=1;PAIREDR=0;PAO=0;PQA=0;PQR=0;PRO=0;QA=4154;QR=0;RO=0;RPP=5.80219;RPPR=0;RUN=1;SAF=41;SAP=20.4596;SAR=71;SRF=0;SRP=0;SRR=0;TYPE=snp;technology.ILLUMINA=1	GT:DP:RO:QR:AO:QA:GL	1:112:0:0:112:4154:-10,0
gi|126640115|ref|NC_009085.1|	55239	.	C	A	3342.66	.	AB=0;ABP=0;AC=1;AF=1;AN=1;AO=104;CIGAR=1X;DP=104;DPB=104;DPRA=0;EPP=27.1471;EPPR=0;GTI=0;LEN=1;MEANALT=1;MQM=60;MQMR=0;NS=1;NUMALT=1;ODDS=769.677;PAIRED=1;PAIREDR=0;PAO=0;PQA=0;PQR=0;PRO=0;QA=3778;QR=0;RO=0;RPP=3.09382;RPPR=0;RUN=1;SAF=48;SAP=4.34659;SAR=56;SRF=0;SRP=0;SRR=0;TYPE=snp;technology.ILLUMINA=1	GT:DP:RO:QR:AO:QA:GL	1:104:0:0:104:3778:-10,0
gi|126640115|ref|NC_009085.1|	55287	.	G	A	3172.41	.	AB=0;ABP=0;AC=1;AF=1;AN=1;AO=95;CIGAR=1X;DP=95;DPB=95;DPRA=0;EPP=5.77607;EPPR=0;GTI=0;LEN=1;MEANALT=1;MQM=60;MQMR=0;NS=1;NUMALT=1;ODDS=730.474;PAIRED=1;PAIREDR=0;PAO=0;PQA=0;PQR=0;PRO=0;QA=3567;QR=0;RO=0;RPP=3.03316;RPPR=0;RUN=1;SAF=54;SAP=6.87324;SAR=41;SRF=0;SRP=0;SRR=0;TYPE=snp;technology.ILLUMINA=1	GT:DP:RO:QR:AO:QA:GL	1:95:0:0:95:3567:-10,0
gi|126640115|ref|NC_009085.1|	55323	.	TAAAAAAG	TAAAAAAAG	2240.72	.	AB=0;ABP=0;AC=1;AF=1;AN=1;AO=69;CIGAR=1M1I7M;DP=69;DPB=78.5;DPRA=0;EPP=29.4771;EPPR=0;GTI=0;LEN=1;MEANALT=1;MQM=60;MQMR=0;NS=1;NUMALT=1;ODDS=515.945;PAIRED=1;PAIREDR=0;PAO=1.5;PQA=50.5;PQR=50.5;PRO=1.5;QA=2564;QR=0;RO=0;RPP=3.04177;RPPR=0;RUN=1;SAF=44;SAP=14.3712;SAR=25;SRF=0;SRP=0;SRR=0;TYPE=ins;technology.ILLUMINA=1	GT:DP:RO:QR:AO:QA:GL	1:69:0:0:69:2564:-10,0
gi|126640115|ref|NC_009085.1|	55354	.	G	T	2264.94	.	AB=0;ABP=0;AC=1;AF=1;AN=1;AO=69;CIGAR=1X;DP=69;DPB=69;DPRA=0;EPP=12.1053;EPPR=0;GTI=0;LEN=1;MEANALT=1;MQM=60;MQMR=0;NS=1;NUMALT=1;ODDS=521.522;PAIRED=1;PAIREDR=0;PAO=0;PQA=0;PQR=0;PRO=0;QA=2567;QR=0;RO=0;RPP=5.55942;RPPR=0;RUN=1;SAF=41;SAP=8.32883;SAR=28;SRF=0;SRP=0;SRR=0;TYPE=snp;technology.ILLUMINA=1	GT:DP:RO:QR:AO:QA:GL	1:69:0:0:69:2567:-10,0
gi|126640115|ref|NC_009085.1|	55561	.	A	G	4042.49	.	AB=0;ABP=0;AC=1;AF=1;AN=1;AO=127;CIGAR=1X;DP=127;DPB=127;DPRA=0;EPP=7.95168;EPPR=0;GTI=0;LEN=1;MEANALT=1;MQM=60;MQMR=0;NS=1;NUMALT=1;ODDS=930.818;PAIRED=1;PAIREDR=0;PAO=0;PQA=0;PQR=0;PRO=0;QA=4543;QR=0;RO=0;RPP=7.95168;RPPR=0;RUN=1;SAF=57;SAP=5.8999;SAR=70;SRF=0;SRP=0;SRR=0;TYPE=snp;technology.ILLUMINA=1	GT:DP:RO:QR:AO:QA:GL	1:127:0:0:127:4543:-10,0
gi|126640115|ref|NC_009085.1|	55656	.	T	A	3131.1	.	AB=0;ABP=0;AC=1;AF=1;AN=1;AO=95;CIGAR=1X;DP=95;DPB=95;DPRA=0;EPP=3.21602;EPPR=0;GTI=0;LEN=1;MEANALT=1;MQM=60;MQMR=0;NS=1;NUMALT=1;ODDS=720.962;PAIRED=1;PAIREDR=0;PAO=0;PQA=0;PQR=0;PRO=0;QA=3530;QR=0;RO=0;RPP=17.2963;RPPR=0;RUN=1;SAF=46;SAP=3.21602;SAR=49;SRF=0;SRP=0;SRR=0;TYPE=snp;technology.ILLUMINA=1	GT:DP:RO:QR:AO:QA:GL	1:95:0:0:95:3530:-10,0
gi|126640115|ref|NC_009085.1|	55807	.	C	T	2414.9	.	AB=0;ABP=0;AC=1;AF=1;AN=1;AO=73;CIGAR=1X;DP=73;DPB=73;DPRA=0;EPP=24.6953;EPPR=0;GTI=0;LEN=1;MEANALT=1;MQM=60;MQMR=0;NS=1;NUMALT=1;ODDS=556.051;PAIRED=1;PAIREDR=0;PAO=0;PQA=0;PQR=0;PRO=0;QA=2744;QR=0;RO=0;RPP=3.27802;RPPR=0;RUN=1;SAF=31;SAP=6.60959;SAR=42;SRF=0;SRP=0;SRR=0;TYPE=snp;technology.ILLUMINA=1	GT:DP:RO:QR:AO:QA:GL	1:73:0:0:73:2744:-10,0
gi|126640115|ref|NC_009085.1|	55918	.	T	C	2907.92	.	AB=0;ABP=0;AC=1;AF=1;AN=1;AO=89;CIGAR=1X;DP=89;DPB=89;DPRA=0;EPP=11.8182;EPPR=0;GTI=0;LEN=1;MEANALT=1;MQM=60;MQMR=0;NS=1;NUMALT=1;ODDS=669.573;PAIRED=1;PAIREDR=0;PAO=0;PQA=0;PQR=0;PRO=0;QA=3293;QR=0;RO=0;RPP=18.2594;RPPR=0;RUN=1;SAF=41;SAP=4.20583;SAR=48;SRF=0;SRP=0;SRR=0;TYPE=snp;technology.ILLUMINA=1	GT:DP:RO:QR:AO:QA:GL	1:89:0:0:89:3293:-10,0
gi|126640115|ref|NC_009085.1|	55981	.	A	G	3026.28	.	AB=0;ABP=0;AC=1;AF=1;AN=1;AO=94;CIGAR=1X;DP=94;DPB=94;DPRA=0;EPP=4.48875;EPPR=0;GTI=0;LEN=1;MEANALT=1;MQM=60;MQMR=0;NS=1;NUMALT=1;ODDS=696.826;PAIRED=1;PAIREDR=0;PAO=0;PQA=0;PQR=0;PRO=0;QA=3427;QR=0;RO=0;RPP=21.1213;RPPR=0;RUN=1;SAF=56;SAP=10.4949;SAR=38;SRF=0;SRP=0;SRR=0;TYPE=snp;technology.ILLUMINA=1	GT:DP:RO:QR:AO:QA:GL	1:94:0:0:94:3427:-10,0
gi|126640115|ref|NC_009085.1|	56071	.	CAAAAAAAAC	CAAAAAAAC	3008.79	.	AB=0;ABP=0;AC=1;AF=1;AN=1;AO=91;CIGAR=1M1D8M;DP=92;DPB=90.5;DPRA=0;EPP=4.94315;EPPR=0;GTI=0;LEN=1;MEANALT=2;MQM=60;MQMR=0;NS=1;NUMALT=1;ODDS=692.799;PAIRED=1;PAIREDR=0;PAO=7.5;PQA=257;PQR=222;PRO=6.5;QA=3372;QR=0;RO=0;RPP=25.942;RPPR=0;RUN=1;SAF=42;SAP=4.17955;SAR=49;SRF=0;SRP=0;SRR=0;TYPE=del;technology.ILLUMINA=1	GT:DP:RO:QR:AO:QA:GL	1:92:0:0:91:3372:-10,0
gi|126640115|ref|NC_009085.1|	56208	.	G	A	5833.86	.	AB=0;ABP=0;AC=1;AF=1;AN=1;AO=175;CIGAR=1X;DP=175;DPB=175;DPRA=0;EPP=5.10732;EPPR=0;GTI=0;LEN=1;MEANALT=1;MQM=60;MQMR=0;NS=1;NUMALT=1;ODDS=1343.29;PAIRED=1;PAIREDR=0;PAO=0;PQA=0;PQR=0;PRO=0;QA=6544;QR=0;RO=0;RPP=14.9348;RPPR=0;RUN=1;SAF=97;SAP=7.48974;SAR=78;SRF=0;SRP=0;SRR=0;TYPE=snp;technology.ILLUMINA=1	GT:DP:RO:QR:AO:QA:GL	1:175:0:0:175:6544:-10,0
gi|126640115|ref|NC_009085.1|	56274	.	G	A	5707.45	.	AB=0;ABP=0;AC=1;AF=1;AN=1;AO=172;CIGAR=1X;DP=172;DPB=172;DPRA=0;EPP=21.2406;EPPR=0;GTI=0;LEN=1;MEANALT=1;MQM=60;MQMR=0;NS=1;NUMALT=1;ODDS=1314.19;PAIRED=1;PAIREDR=0;PAO=0;PQA=0;PQR=0;PRO=0;QA=6422;QR=0;RO=0;RPP=7.10075;RPPR=0;RUN=1;SAF=70;SAP=15.9381;SAR=102;SRF=0;SRP=0;SRR=0;TYPE=snp;technology.ILLUMINA=1	GT:DP:RO:QR:AO:QA:GL	1:172:0:0:172:6422:-10,0
gi|126640115|ref|NC_009085.1|	56428	.	G	A	4564.59	.	AB=0;ABP=0;AC=1;AF=1;AN=1;AO=140;CIGAR=1X;DP=142;DPB=142;DPRA=0;EPP=9.21451;EPPR=5.18177;GTI=0;LEN=1;MEANALT=2;MQM=59.9286;MQMR=60;NS=1;NUMALT=1;ODDS=1051.03;PAIRED=1;PAIREDR=1;PAO=0;PQA=0;PQR=0;PRO=0;QA=5171;QR=31;RO=1;RPP=4.56135;RPPR=5.18177;RUN=1;SAF=91;SAP=30.3709;SAR=49;SRF=0;SRP=5.18177;SRR=1;TYPE=snp;technology.ILLUMINA=1	GT:DP:RO:QR:AO:QA:GL	1:142:1:31:140:5171:-10,0
gi|126640115|ref|NC_009085.1|	56433	.	G	A	4401.02	.	AB=0;ABP=0;AC=1;AF=1;AN=1;AO=133;CIGAR=1X;DP=133;DPB=133;DPRA=0;EPP=3.81032;EPPR=0;GTI=0;LEN=1;MEANALT=1;MQM=59.9248;MQMR=0;NS=1;NUMALT=1;ODDS=1013.37;PAIRED=1;PAIREDR=0;PAO=0;PQA=0;PQR=0;PRO=0;QA=4960;QR=0;RO=0;RPP=5.76954;RPPR=0;RUN=1;SAF=86;SAP=27.8435;SAR=47;SRF=0;SRP=0;SRR=0;TYPE=snp;technology.ILLUMINA=1	GT:DP:RO:QR:AO:QA:GL	1:133:0:0:133:4960:-10,0
gi|126640115|ref|NC_009085.1|	56442	.	G	A	4040.56	.	AB=0;ABP=0;AC=1;AF=1;AN=1;AO=124;CIGAR=1X;DP=124;DPB=124;DPRA=0;EPP=3.64073;EPPR=0;GTI=0;LEN=1;MEANALT=1;MQM=59.9194;MQMR=0;NS=1;NUMALT=1;ODDS=930.374;PAIRED=1;PAIREDR=0;PAO=0;PQA=0;PQR=0;PRO=0;QA=4570;QR=0;RO=0;RPP=3.29049;RPPR=0;RUN=1;SAF=85;SAP=40.0654;SAR=39;SRF=0;SRP=0;SRR=0;TYPE=snp;technology.ILLUMINA=1	GT:DP:RO:QR:AO:QA:GL	1:124:0:0:124:4570:-10,0
gi|126640115|ref|NC_009085.1|	56457	.	G	A	4173.57	.	AB=0;ABP=0;AC=1;AF=1;AN=1;AO=124;CIGAR=1X;DP=124;DPB=124;DPRA=0;EPP=4.76149;EPPR=0;GTI=0;LEN=1;MEANALT=1;MQM=60;MQMR=0;NS=1;NUMALT=1;ODDS=961;PAIRED=1;PAIREDR=0;PAO=0;PQA=0;PQR=0;PRO=0;QA=4686;QR=0;RO=0;RPP=5.53201;RPPR=0;RUN=1;SAF=71;SAP=8.68415;SAR=53;SRF=0;SRP=0;SRR=0;TYPE=snp;technology.ILLUMINA=1	GT:DP:RO:QR:AO:QA:GL	1:124:0:0:124:4686:-10,0
gi|126640115|ref|NC_009085.1|	56643	.	G	C	4393.53	.	AB=0;ABP=0;AC=1;AF=1;AN=1;AO=134;CIGAR=1X;DP=134;DPB=134;DPRA=0;EPP=3.26958;EPPR=0;GTI=0;LEN=1;MEANALT=1;MQM=60;MQMR=0;NS=1;NUMALT=1;ODDS=1011.65;PAIRED=1;PAIREDR=0;PAO=0;PQA=0;PQR=0;PRO=0;QA=4939;QR=0;RO=0;RPP=12.3444;RPPR=0;RUN=1;SAF=56;SAP=10.8535;SAR=78;SRF=0;SRP=0;SRR=0;TYPE=snp;technology.ILLUMINA=1	GT:DP:RO:QR:AO:QA:GL	1:134:0:0:134:4939:-10,0
gi|126640115|ref|NC_009085.1|	56652	.	C	T	4260.93	.	AB=0;ABP=0;AC=1;AF=1;AN=1;AO=130;CIGAR=1X;DP=130;DPB=130;DPRA=0;EPP=3.61163;EPPR=0;GTI=0;LEN=1;MEANALT=1;MQM=60;MQMR=0;NS=1;NUMALT=1;ODDS=981.114;PAIRED=1;PAIREDR=0;PAO=0;PQA=0;PQR=0;PRO=0;QA=4807;QR=0;RO=0;RPP=22.3197;RPPR=0;RUN=1;SAF=52;SAP=14.302;SAR=78;SRF=0;SRP=0;SRR=0;TYPE=snp;technology.ILLUMINA=1	GT:DP:RO:QR:AO:QA:GL	1:130:0:0:130:4807:-10,0
gi|126640115|ref|NC_009085.1|	56661	.	G	A	3398.56	.	AB=0;ABP=0;AC=1;AF=1;AN=1;AO=104;CIGAR=1X;DP=104;DPB=104;DPRA=0;EPP=4.34659;EPPR=0;GTI=0;LEN=1;MEANALT=1;MQM=60;MQMR=0;NS=1;NUMALT=1;ODDS=782.548;PAIRED=1;PAIREDR=0;PAO=0;PQA=0;PQR=0;PRO=0;QA=3840;QR=0;RO=0;RPP=17.1249;RPPR=0;RUN=1;SAF=41;SAP=13.116;SAR=63;SRF=0;SRP=0;SRR=0;TYPE=snp;technology.ILLUMINA=1	GT:DP:RO:QR:AO:QA:GL	1:104:0:0:104:3840:-10,0
gi|126640115|ref|NC_009085.1|	56838	.	G	A	3409.8	.	AB=0;ABP=0;AC=1;AF=1;AN=1;AO=103;CIGAR=1X;DP=103;DPB=103;DPRA=0;EPP=10.621;EPPR=0;GTI=0;LEN=1;MEANALT=1;MQM=60;MQMR=0;NS=1;NUMALT=1;ODDS=785.136;PAIRED=1;PAIREDR=0;PAO=0;PQA=0;PQR=0;PRO=0;QA=3835;QR=0;RO=0;RPP=4.71796;RPPR=0;RUN=1;SAF=54;SAP=3.53736;SAR=49;SRF=0;SRP=0;SRR=0;TYPE=snp;technology.ILLUMINA=1	GT:DP:RO:QR:AO:QA:GL	1:103:0:0:103:3835:-10,0
gi|126640115|ref|NC_009085.1|	56997	.	ATT	AT	2414.71	.	AB=0;ABP=0;AC=1;AF=1;AN=1;AO=74;CIGAR=1M1D1M;DP=76;DPB=59.6667;DPRA=0;EPP=7.23587;EPPR=5.18177;GTI=0;LEN=1;MEANALT=2;MQM=60;MQMR=60;NS=1;NUMALT=1;ODDS=556.008;PAIRED=0.986486;PAIREDR=1;PAO=1;PQA=0;PQR=0;PRO=1;QA=2745;QR=29;RO=1;RPP=7.23587;RPPR=5.18177;RUN=1;SAF=34;SAP=4.06669;SAR=40;SRF=0;SRP=5.18177;SRR=1;TYPE=del;technology.ILLUMINA=1	GT:DP:RO:QR:AO:QA:GL	1:76:1:29:74:2745:-10,0
gi|126640115|ref|NC_009085.1|	58083	.	T	C	4420.69	.	AB=0;ABP=0;AC=1;AF=1;AN=1;AO=133;CIGAR=1X;DP=133;DPB=133;DPRA=0;EPP=3.41847;EPPR=0;GTI=0;LEN=1;MEANALT=1;MQM=60;MQMR=0;NS=1;NUMALT=1;ODDS=1017.9;PAIRED=0.992481;PAIREDR=0;PAO=0;PQA=0;PQR=0;PRO=0;QA=4954;QR=0;RO=0;RPP=5.76954;RPPR=0;RUN=1;SAF=69;SAP=3.41847;SAR=64;SRF=0;SRP=0;SRR=0;TYPE=snp;technology.ILLUMINA=1	GT:DP:RO:QR:AO:QA:GL	1:133:0:0:133:4954:-10,0
gi|126640115|ref|NC_009085.1|	59049	.	TAAA	CAAC	4455.02	.	AB=0;ABP=0;AC=1;AF=1;AN=1;AO=140;CIGAR=1X2M1X;DP=140;DPB=140.75;DPRA=0;EPP=3.25847;EPPR=0;GTI=0;LEN=4;MEANALT=1;MQM=60;MQMR=0;NS=1;NUMALT=1;ODDS=1025.81;PAIRED=1;PAIREDR=0;PAO=2;PQA=71;PQR=0;PRO=0;QA=4929;QR=0;RO=0;RPP=6.05036;RPPR=0;RUN=1;SAF=59;SAP=10.5174;SAR=81;SRF=0;SRP=0;SRR=0;TYPE=complex;technology.ILLUMINA=1	GT:DP:RO:QR:AO:QA:GL	1:140:0:0:140:4929:-10,0
gi|126640115|ref|NC_009085.1|	59798	.	A	G	3872.11	.	AB=0;ABP=0;AC=1;AF=1;AN=1;AO=118;CIGAR=1X;DP=118;DPB=118;DPRA=0;EPP=3.08391;EPPR=0;GTI=0;LEN=1;MEANALT=1;MQM=60;MQMR=0;NS=1;NUMALT=1;ODDS=891.587;PAIRED=1;PAIREDR=0;PAO=0;PQA=0;PQR=0;PRO=0;QA=4408;QR=0;RO=0;RPP=52.7701;RPPR=0;RUN=1;SAF=71;SAP=13.61;SAR=47;SRF=0;SRP=0;SRR=0;TYPE=snp;technology.ILLUMINA=1	GT:DP:RO:QR:AO:QA:GL	1:118:0:0:118:4408:-10,0
gi|126640115|ref|NC_009085.1|	60293	.	A	C	4357.42	.	AB=0;ABP=0;AC=1;AF=1;AN=1;AO=131;CIGAR=1X;DP=131;DPB=131;DPRA=0;EPP=16.9508;EPPR=0;GTI=0;LEN=1;MEANALT=1;MQM=60;MQMR=0;NS=1;NUMALT=1;ODDS=1003.33;PAIRED=1;PAIREDR=0;PAO=0;PQA=0;PQR=0;PRO=0;QA=4909;QR=0;RO=0;RPP=6.73993;RPPR=0;RUN=1;SAF=77;SAP=11.7791;SAR=54;SRF=0;SRP=0;SRR=0;TYPE=snp;technology.ILLUMINA=1	GT:DP:RO:QR:AO:QA:GL	1:131:0:0:131:4909:-10,0
gi|126640115|ref|NC_009085.1|	60876	.	C	T	1594.41	.	AB=0;ABP=0;AC=1;AF=1;AN=1;AO=49;CIGAR=1X;DP=49;DPB=49;DPRA=0;EPP=3.40914;EPPR=0;GTI=0;LEN=1;MEANALT=1;MQM=60;MQMR=0;NS=1;NUMALT=1;ODDS=367.126;PAIRED=1;PAIREDR=0;PAO=0;PQA=0;PQR=0;PRO=0;QA=1805;QR=0;RO=0;RPP=6.59988;RPPR=0;RUN=1;SAF=23;SAP=3.40914;SAR=26;SRF=0;SRP=0;SRR=0;TYPE=snp;technology.ILLUMINA=1	GT:DP:RO:QR:AO:QA:GL	1:49:0:0:49:1805:-10,0
gi|126640115|ref|NC_009085.1|	60980	.	GA	AG	934793	.	AB=0;ABP=0;AC=1;AF=1;AN=1;AO=25;CIGAR=2X;DP=25;DPB=27;DPRA=0;EPP=5.18177;EPPR=0;GTI=0;LEN=2;MEANALT=1;MQM=60;MQMR=0;NS=1;NUMALT=1;ODDS=215.244;PAIRED=1;PAIREDR=0;PAO=4;PQA=140;PQR=0;PRO=0;QA=929;QR=0;RO=0;RPP=5.18177;RPPR=0;RUN=1;SAF=10;SAP=5.18177;SAR=15;SRF=0;SRP=0;SRR=0;TYPE=mnp;technology.ILLUMINA=1	GT:DP:RO:QR:AO:QA:GL	1:25:0:0:25:929:-10,0
gi|126640115|ref|NC_009085.1|	61213	.	GGTAG	AGTAA	2437.19	.	AB=0;ABP=0;AC=1;AF=1;AN=1;AO=77;CIGAR=1X3M1X;DP=78;DPB=79.4;DPRA=0;EPP=3.71532;EPPR=0;GTI=0;LEN=5;MEANALT=2;MQM=60;MQMR=0;NS=1;NUMALT=1;ODDS=561.185;PAIRED=1;PAIREDR=0;PAO=3;PQA=69;PQR=0;PRO=0;QA=2684;QR=0;RO=0;RPP=13.1908;RPPR=0;RUN=1;SAF=39;SAP=3.0385;SAR=38;SRF=0;SRP=0;SRR=0;TYPE=complex;technology.ILLUMINA=1	GT:DP:RO:QR:AO:QA:GL	1:78:0:0:77:2684:-10,0
gi|126640115|ref|NC_009085.1|	61225	.	T	C	2253.03	.	AB=0;ABP=0;AC=1;AF=1;AN=1;AO=70;CIGAR=1X;DP=71;DPB=71;DPRA=0;EPP=13.0611;EPPR=0;GTI=0;LEN=1;MEANALT=2;MQM=60;MQMR=0;NS=1;NUMALT=1;ODDS=518.778;PAIRED=1;PAIREDR=0;PAO=0;PQA=0;PQR=0;PRO=0;QA=2549;QR=0;RO=0;RPP=4.99565;RPPR=0;RUN=1;SAF=37;SAP=3.50664;SAR=33;SRF=0;SRP=0;SRR=0;TYPE=snp;technology.ILLUMINA=1	GT:DP:RO:QR:AO:QA:GL	1:71:0:0:70:2549:-10,0
gi|126640115|ref|NC_009085.1|	61375	.	C	T	4706.23	.	AB=0;ABP=0;AC=1;AF=1;AN=1;AO=144;CIGAR=1X;DP=144;DPB=144;DPRA=0;EPP=5.96592;EPPR=0;GTI=0;LEN=1;MEANALT=1;MQM=60;MQMR=0;NS=1;NUMALT=1;ODDS=1083.65;PAIRED=1;PAIREDR=0;PAO=0;PQA=0;PQR=0;PRO=0;QA=5272;QR=0;RO=0;RPP=3.55317;RPPR=0;RUN=1;SAF=74;SAP=3.25157;SAR=70;SRF=0;SRP=0;SRR=0;TYPE=snp;technology.ILLUMINA=1	GT:DP:RO:QR:AO:QA:GL	1:144:0:0:144:5272:-10,0
gi|126640115|ref|NC_009085.1|	61432	.	C	T	4170.26	.	AB=0;ABP=0;AC=1;AF=1;AN=1;AO=129;CIGAR=1X;DP=129;DPB=129;DPRA=0;EPP=17.167;EPPR=0;GTI=0;LEN=1;MEANALT=1;MQM=60;MQMR=0;NS=1;NUMALT=1;ODDS=960.237;PAIRED=1;PAIREDR=0;PAO=0;PQA=0;PQR=0;PRO=0;QA=4692;QR=0;RO=0;RPP=6.79775;RPPR=0;RUN=1;SAF=62;SAP=3.43113;SAR=67;SRF=0;SRP=0;SRR=0;TYPE=snp;technology.ILLUMINA=1	GT:DP:RO:QR:AO:QA:GL	1:129:0:0:129:4692:-10,0
gi|126640115|ref|NC_009085.1|	61486	.	A	G	4410.29	.	AB=0;ABP=0;AC=1;AF=1;AN=1;AO=134;CIGAR=1X;DP=134;DPB=134;DPRA=0;EPP=5.34382;EPPR=0;GTI=0;LEN=1;MEANALT=1;MQM=60;MQMR=0;NS=1;NUMALT=1;ODDS=1015.51;PAIRED=1;PAIREDR=0;PAO=0;PQA=0;PQR=0;PRO=0;QA=4978;QR=0;RO=0;RPP=34.3832;RPPR=0;RUN=1;SAF=62;SAP=4.6308;SAR=72;SRF=0;SRP=0;SRR=0;TYPE=snp;technology.ILLUMINA=1	GT:DP:RO:QR:AO:QA:GL	1:134:0:0:134:4978:-10,0
gi|126640115|ref|NC_009085.1|	61504	.	A	T	4563.28	.	AB=0;ABP=0;AC=1;AF=1;AN=1;AO=135;CIGAR=1X;DP=135;DPB=135;DPRA=0;EPP=5.72866;EPPR=0;GTI=0;LEN=1;MEANALT=1;MQM=60;MQMR=0;NS=1;NUMALT=1;ODDS=1050.74;PAIRED=1;PAIREDR=0;PAO=0;PQA=0;PQR=0;PRO=0;QA=5116;QR=0;RO=0;RPP=3.02638;RPPR=0;RUN=1;SAF=75;SAP=6.62942;SAR=60;SRF=0;SRP=0;SRR=0;TYPE=snp;technology.ILLUMINA=1	GT:DP:RO:QR:AO:QA:GL	1:135:0:0:135:5116:-10,0
gi|126640115|ref|NC_009085.1|	61597	.	A	G	4623.89	.	AB=0;ABP=0;AC=1;AF=1;AN=1;AO=140;CIGAR=1X;DP=140;DPB=140;DPRA=0;EPP=3.0103;EPPR=0;GTI=0;LEN=1;MEANALT=1;MQM=60;MQMR=0;NS=1;NUMALT=1;ODDS=1064.69;PAIRED=1;PAIREDR=0;PAO=0;PQA=0;PQR=0;PRO=0;QA=5178;QR=0;RO=0;RPP=3.07234;RPPR=0;RUN=1;SAF=75;SAP=4.56135;SAR=65;SRF=0;SRP=0;SRR=0;TYPE=snp;technology.ILLUMINA=1	GT:DP:RO:QR:AO:QA:GL	1:140:0:0:140:5178:-10,0
gi|126640115|ref|NC_009085.1|	61796	.	T	C	6992.65	.	AB=0;ABP=0;AC=1;AF=1;AN=1;AO=210;CIGAR=1X;DP=210;DPB=210;DPRA=0;EPP=8.01503;EPPR=0;GTI=0;LEN=1;MEANALT=1;MQM=60;MQMR=0;NS=1;NUMALT=1;ODDS=1610.12;PAIRED=1;PAIREDR=0;PAO=0;PQA=0;PQR=0;PRO=0;QA=7820;QR=0;RO=0;RPP=4.04433;RPPR=0;RUN=1;SAF=102;SAP=3.38255;SAR=108;SRF=0;SRP=0;SRR=0;TYPE=snp;technology.ILLUMINA=1	GT:DP:RO:QR:AO:QA:GL	1:210:0:0:210:7820:-10,0
gi|126640115|ref|NC_009085.1|	61870	.	TTTG	CTTA	5656.03	.	AB=0;ABP=0;AC=1;AF=1;AN=1;AO=172;CIGAR=1X2M1X;DP=173;DPB=175;DPRA=0;EPP=3.2123;EPPR=0;GTI=0;LEN=4;MEANALT=2;MQM=60;MQMR=0;NS=1;NUMALT=1;ODDS=1302.35;PAIRED=1;PAIREDR=0;PAO=4;PQA=148;PQR=0;PRO=0;QA=6200;QR=0;RO=0;RPP=23.21;RPPR=0;RUN=1;SAF=86;SAP=3.0103;SAR=86;SRF=0;SRP=0;SRR=0;TYPE=complex;technology.ILLUMINA=1	GT:DP:RO:QR:AO:QA:GL	1:173:0:0:172:6200:-10,0
gi|126640115|ref|NC_009085.1|	62059	.	GCCA	ACCG	5052.14	.	AB=0;ABP=0;AC=1;AF=1;AN=1;AO=150;CIGAR=1X2M1X;DP=150;DPB=156;DPRA=0;EPP=5.84769;EPPR=0;GTI=0;LEN=4;MEANALT=1;MQM=60;MQMR=0;NS=1;NUMALT=1;ODDS=1163.3;PAIRED=1;PAIREDR=0;PAO=12;PQA=425;PQR=0;PRO=0;QA=5238;QR=0;RO=0;RPP=8.80089;RPPR=0;RUN=1;SAF=71;SAP=3.93679;SAR=79;SRF=0;SRP=0;SRR=0;TYPE=complex;technology.ILLUMINA=1	GT:DP:RO:QR:AO:QA:GL	1:150:0:0:150:5238:-10,0
gi|126640115|ref|NC_009085.1|	62086	.	G	T	5210.87	.	AB=0;ABP=0;AC=1;AF=1;AN=1;AO=161;CIGAR=1X;DP=161;DPB=161;DPRA=0;EPP=4.64228;EPPR=0;GTI=0;LEN=1;MEANALT=1;MQM=59.9193;MQMR=0;NS=1;NUMALT=1;ODDS=1199.85;PAIRED=1;PAIREDR=0;PAO=0;PQA=0;PQR=0;PRO=0;QA=5847;QR=0;RO=0;RPP=7.87925;RPPR=0;RUN=1;SAF=68;SAP=11.4399;SAR=93;SRF=0;SRP=0;SRR=0;TYPE=snp;technology.ILLUMINA=1	GT:DP:RO:QR:AO:QA:GL	1:161:0:0:161:5847:-10,0
gi|126640115|ref|NC_009085.1|	62152	.	T	C	4435.73	.	AB=0;ABP=0;AC=1;AF=1;AN=1;AO=133;CIGAR=1X;DP=133;DPB=133;DPRA=0;EPP=3.81032;EPPR=0;GTI=0;LEN=1;MEANALT=1;MQM=60;MQMR=0;NS=1;NUMALT=1;ODDS=1021.36;PAIRED=0.992481;PAIREDR=0;PAO=0;PQA=0;PQR=0;PRO=0;QA=4978;QR=0;RO=0;RPP=7.72876;RPPR=0;RUN=1;SAF=58;SAP=7.72876;SAR=75;SRF=0;SRP=0;SRR=0;TYPE=snp;technology.ILLUMINA=1	GT:DP:RO:QR:AO:QA:GL	1:133:0:0:133:4978:-10,0
gi|126640115|ref|NC_009085.1|	62266	.	CCTA	TTTG	3691.66	.	AB=0;ABP=0;AC=1;AF=1;AN=1;AO=116;CIGAR=2X1M1X;DP=116;DPB=116.5;DPRA=0;EPP=4.20835;EPPR=0;GTI=0;LEN=4;MEANALT=1;MQM=59.9138;MQMR=0;NS=1;NUMALT=1;ODDS=850.036;PAIRED=1;PAIREDR=0;PAO=1;PQA=34;PQR=0;PRO=0;QA=4114;QR=0;RO=0;RPP=10.4981;RPPR=0;RUN=1;SAF=58;SAP=3.0103;SAR=58;SRF=0;SRP=0;SRR=0;TYPE=complex;technology.ILLUMINA=1	GT:DP:RO:QR:AO:QA:GL	1:116:0:0:116:4114:-10,0
gi|126640115|ref|NC_009085.1|	62386	.	G	A	2512.55	.	AB=0;ABP=0;AC=1;AF=1;AN=1;AO=80;CIGAR=1X;DP=80;DPB=80;DPRA=0;EPP=21.3592;EPPR=0;GTI=0;LEN=1;MEANALT=1;MQM=60;MQMR=0;NS=1;NUMALT=1;ODDS=578.535;PAIRED=1;PAIREDR=0;PAO=0;PQA=0;PQR=0;PRO=0;QA=2904;QR=0;RO=0;RPP=30.8051;RPPR=0;RUN=1;SAF=25;SAP=27.4394;SAR=55;SRF=0;SRP=0;SRR=0;TYPE=snp;technology.ILLUMINA=1	GT:DP:RO:QR:AO:QA:GL	1:80:0:0:80:2904:-10,0
gi|126640115|ref|NC_009085.1|	62430	.	G	T	1234.6	.	AB=0;ABP=0;AC=1;AF=1;AN=1;AO=37;CIGAR=1X;DP=37;DPB=37;DPRA=0;EPP=3.5385;EPPR=0;GTI=0;LEN=1;MEANALT=1;MQM=60;MQMR=0;NS=1;NUMALT=1;ODDS=284.277;PAIRED=1;PAIREDR=0;PAO=0;PQA=0;PQR=0;PRO=0;QA=1414;QR=0;RO=0;RPP=16.2152;RPPR=0;RUN=1;SAF=17;SAP=3.5385;SAR=20;SRF=0;SRP=0;SRR=0;TYPE=snp;technology.ILLUMINA=1	GT:DP:RO:QR:AO:QA:GL	1:37:0:0:37:1414:-10,0
gi|126640115|ref|NC_009085.1|	62663	.	TTG	CTA	3747.95	.	AB=0;ABP=0;AC=1;AF=1;AN=1;AO=113;CIGAR=1X1M1X;DP=113;DPB=114;DPRA=0;EPP=3.02952;EPPR=0;GTI=0;LEN=3;MEANALT=1;MQM=60;MQMR=0;NS=1;NUMALT=1;ODDS=862.997;PAIRED=1;PAIREDR=0;PAO=3;PQA=105;PQR=0;PRO=0;QA=4102;QR=0;RO=0;RPP=8.56389;RPPR=0;RUN=1;SAF=55;SAP=3.18325;SAR=58;SRF=0;SRP=0;SRR=0;TYPE=complex;technology.ILLUMINA=1	GT:DP:RO:QR:AO:QA:GL	1:113:0:0:113:4102:-10,0
gi|126640115|ref|NC_009085.1|	63397	.	A	G	3789.32	.	AB=0;ABP=0;AC=1;AF=1;AN=1;AO=115;CIGAR=1X;DP=115;DPB=115;DPRA=0;EPP=14.8118;EPPR=0;GTI=0;LEN=1;MEANALT=1;MQM=60;MQMR=0;NS=1;NUMALT=1;ODDS=872.522;PAIRED=1;PAIREDR=0;PAO=0;PQA=0;PQR=0;PRO=0;QA=4271;QR=0;RO=0;RPP=6.20142;RPPR=0;RUN=1;SAF=67;SAP=9.82684;SAR=48;SRF=0;SRP=0;SRR=0;TYPE=snp;technology.ILLUMINA=1	GT:DP:RO:QR:AO:QA:GL	1:115:0:0:115:4271:-10,0
gi|126640115|ref|NC_009085.1|	63711	.	G	A	5029.32	.	AB=0;ABP=0;AC=1;AF=1;AN=1;AO=157;CIGAR=1X;DP=157;DPB=157;DPRA=0;EPP=3.68802;EPPR=0;GTI=0;LEN=1;MEANALT=1;MQM=60;MQMR=0;NS=1;NUMALT=1;ODDS=1158.04;PAIRED=1;PAIREDR=0;PAO=0;PQA=0;PQR=0;PRO=0;QA=5634;QR=0;RO=0;RPP=8.0033;RPPR=0;RUN=1;SAF=79;SAP=3.02413;SAR=78;SRF=0;SRP=0;SRR=0;TYPE=snp;technology.ILLUMINA=1	GT:DP:RO:QR:AO:QA:GL	1:157:0:0:157:5634:-10,0
gi|126640115|ref|NC_009085.1|	63826	.	TTA	CTG	2357.87	.	AB=0;ABP=0;AC=1;AF=1;AN=1;AO=72;CIGAR=1X1M1X;DP=72;DPB=74.6667;DPRA=0;EPP=7.35324;EPPR=0;GTI=0;LEN=3;MEANALT=1;MQM=60;MQMR=0;NS=1;NUMALT=1;ODDS=542.919;PAIRED=1;PAIREDR=0;PAO=8;PQA=251;PQR=0;PRO=0;QA=2497;QR=0;RO=0;RPP=33.8935;RPPR=0;RUN=1;SAF=16;SAP=51.2652;SAR=56;SRF=0;SRP=0;SRR=0;TYPE=complex;technology.ILLUMINA=1	GT:DP:RO:QR:AO:QA:GL	1:72:0:0:72:2497:-10,0
gi|126640115|ref|NC_009085.1|	63834	.	A	G	2784.71	.	AB=0;ABP=0;AC=1;AF=1;AN=1;AO=91;CIGAR=1X;DP=91;DPB=91;DPRA=0;EPP=5.89764;EPPR=0;GTI=0;LEN=1;MEANALT=1;MQM=60;MQMR=0;NS=1;NUMALT=1;ODDS=641.202;PAIRED=1;PAIREDR=0;PAO=0;PQA=0;PQR=0;PRO=0;QA=3253;QR=0;RO=0;RPP=60.3038;RPPR=0;RUN=1;SAF=23;SAP=51.3315;SAR=68;SRF=0;SRP=0;SRR=0;TYPE=snp;technology.ILLUMINA=1	GT:DP:RO:QR:AO:QA:GL	1:91:0:0:91:3253:-10,0
gi|126640115|ref|NC_009085.1|	64317	.	G	T	3611.16	.	AB=0;ABP=0;AC=1;AF=1;AN=1;AO=107;CIGAR=1X;DP=107;DPB=107;DPRA=0;EPP=3.51765;EPPR=0;GTI=0;LEN=1;MEANALT=1;MQM=60;MQMR=0;NS=1;NUMALT=1;ODDS=831.5;PAIRED=1;PAIREDR=0;PAO=0;PQA=0;PQR=0;PRO=0;QA=4050;QR=0;RO=0;RPP=3.51765;RPPR=0;RUN=1;SAF=55;SAP=3.19295;SAR=52;SRF=0;SRP=0;SRR=0;TYPE=snp;technology.ILLUMINA=1	GT:DP:RO:QR:AO:QA:GL	1:107:0:0:107:4050:-10,0
gi|126640115|ref|NC_009085.1|	64401	.	T	C	5414.54	.	AB=0;ABP=0;AC=1;AF=1;AN=1;AO=161;CIGAR=1X;DP=161;DPB=161;DPRA=0;EPP=4.10278;EPPR=0;GTI=0;LEN=1;MEANALT=1;MQM=60;MQMR=0;NS=1;NUMALT=1;ODDS=1246.74;PAIRED=1;PAIREDR=0;PAO=0;PQA=0;PQR=0;PRO=0;QA=6085;QR=0;RO=0;RPP=25.6826;RPPR=0;RUN=1;SAF=86;SAP=4.64228;SAR=75;SRF=0;SRP=0;SRR=0;TYPE=snp;technology.ILLUMINA=1	GT:DP:RO:QR:AO:QA:GL	1:161:0:0:161:6085:-10,0
gi|126640115|ref|NC_009085.1|	64478	.	A	G	5845.96	.	AB=0;ABP=0;AC=1;AF=1;AN=1;AO=179;CIGAR=1X;DP=179;DPB=179;DPRA=0;EPP=5.7398;EPPR=0;GTI=0;LEN=1;MEANALT=1;MQM=60;MQMR=0;NS=1;NUMALT=1;ODDS=1346.08;PAIRED=1;PAIREDR=0;PAO=0;PQA=0;PQR=0;PRO=0;QA=6553;QR=0;RO=0;RPP=8.36013;RPPR=0;RUN=1;SAF=101;SAP=9.42767;SAR=78;SRF=0;SRP=0;SRR=0;TYPE=snp;technology.ILLUMINA=1	GT:DP:RO:QR:AO:QA:GL	1:179:0:0:179:6553:-10,0
gi|126640115|ref|NC_009085.1|	64654	.	T	G	4438.46	.	AB=0;ABP=0;AC=1;AF=1;AN=1;AO=136;CIGAR=1X;DP=136;DPB=136;DPRA=0;EPP=3.5851;EPPR=0;GTI=0;LEN=1;MEANALT=1;MQM=60;MQMR=0;NS=1;NUMALT=1;ODDS=1021.99;PAIRED=1;PAIREDR=0;PAO=0;PQA=0;PQR=0;PRO=0;QA=4980;QR=0;RO=0;RPP=4.03217;RPPR=0;RUN=1;SAF=79;SAP=10.7382;SAR=57;SRF=0;SRP=0;SRR=0;TYPE=snp;technology.ILLUMINA=1	GT:DP:RO:QR:AO:QA:GL	1:136:0:0:136:4980:-10,0
gi|126640115|ref|NC_009085.1|	64837	.	G	A	6780.95	.	AB=0;ABP=0;AC=1;AF=1;AN=1;AO=204;CIGAR=1X;DP=204;DPB=204;DPRA=0;EPP=13.9102;EPPR=0;GTI=0;LEN=1;MEANALT=1;MQM=59.9706;MQMR=0;NS=1;NUMALT=1;ODDS=1561.37;PAIRED=1;PAIREDR=0;PAO=0;PQA=0;PQR=0;PRO=0;QA=7668;QR=0;RO=0;RPP=71.1349;RPPR=0;RUN=1;SAF=106;SAP=3.69155;SAR=98;SRF=0;SRP=0;SRR=0;TYPE=snp;technology.ILLUMINA=1	GT:DP:RO:QR:AO:QA:GL	1:204:0:0:204:7668:-10,0
gi|126640115|ref|NC_009085.1|	65565	.	A	G	2582.69	.	AB=0;ABP=0;AC=1;AF=1;AN=1;AO=81;CIGAR=1X;DP=81;DPB=81;DPRA=0;EPP=3.03711;EPPR=0;GTI=0;LEN=1;MEANALT=1;MQM=60;MQMR=0;NS=1;NUMALT=1;ODDS=594.687;PAIRED=0.987654;PAIREDR=0;PAO=0;PQA=0;PQR=0;PRO=0;QA=2904;QR=0;RO=0;RPP=3.68051;RPPR=0;RUN=1;SAF=38;SAP=3.68051;SAR=43;SRF=0;SRP=0;SRR=0;TYPE=snp;technology.ILLUMINA=1	GT:DP:RO:QR:AO:QA:GL	1:81:0:0:81:2904:-10,0
gi|126640115|ref|NC_009085.1|	65789	.	C	T	1292.84	.	AB=0;ABP=0;AC=1;AF=1;AN=1;AO=40;CIGAR=1X;DP=40;DPB=40;DPRA=0;EPP=4.96463;EPPR=0;GTI=0;LEN=1;MEANALT=1;MQM=60;MQMR=0;NS=1;NUMALT=1;ODDS=297.688;PAIRED=1;PAIREDR=0;PAO=0;PQA=0;PQR=0;PRO=0;QA=1502;QR=0;RO=0;RPP=34.2795;RPPR=0;RUN=1;SAF=21;SAP=3.22745;SAR=19;SRF=0;SRP=0;SRR=0;TYPE=snp;technology.ILLUMINA=1	GT:DP:RO:QR:AO:QA:GL	1:40:0:0:40:1502:-10,0
gi|126640115|ref|NC_009085.1|	65795	.	A	T	1378.82	.	AB=0;ABP=0;AC=1;AF=1;AN=1;AO=42;CIGAR=1X;DP=42;DPB=42;DPRA=0;EPP=3.0103;EPPR=0;GTI=0;LEN=1;MEANALT=1;MQM=60;MQMR=0;NS=1;NUMALT=1;ODDS=317.485;PAIRED=1;PAIREDR=0;PAO=0;PQA=0;PQR=0;PRO=0;QA=1583;QR=0;RO=0;RPP=23.691;RPPR=0;RUN=1;SAF=20;SAP=3.21711;SAR=22;SRF=0;SRP=0;SRR=0;TYPE=snp;technology.ILLUMINA=1	GT:DP:RO:QR:AO:QA:GL	1:42:0:0:42:1583:-10,0
gi|126640115|ref|NC_009085.1|	65811	.	ATT	AT	1635.82	.	AB=0;ABP=0;AC=1;AF=1;AN=1;AO=49;CIGAR=1M1D1M;DP=53;DPB=38;DPRA=0;EPP=3.05462;EPPR=0;GTI=0;LEN=1;MEANALT=2;MQM=59.898;MQMR=0;NS=1;NUMALT=1;ODDS=376.661;PAIRED=1;PAIREDR=0;PAO=2;PQA=73;PQR=0;PRO=0;QA=1800;QR=0;RO=0;RPP=26.4533;RPPR=0;RUN=1;SAF=24;SAP=3.05462;SAR=25;SRF=0;SRP=0;SRR=0;TYPE=del;technology.ILLUMINA=1	GT:DP:RO:QR:AO:QA:GL	1:53:0:0:49:1800:-10,0
gi|126640115|ref|NC_009085.1|	65840	.	GTC	GTTC	2173.03	.	AB=0;ABP=0;AC=1;AF=1;AN=1;AO=68;CIGAR=1M1I2M;DP=71;DPB=94.3333;DPRA=0;EPP=6.20364;EPPR=0;GTI=0;LEN=1;MEANALT=2;MQM=60;MQMR=0;NS=1;NUMALT=1;ODDS=500.359;PAIRED=1;PAIREDR=0;PAO=0.5;PQA=17.5;PQR=17.5;PRO=0.5;QA=2459;QR=0;RO=0;RPP=11.1853;RPPR=0;RUN=1;SAF=33;SAP=3.13803;SAR=35;SRF=0;SRP=0;SRR=0;TYPE=ins;technology.ILLUMINA=1	GT:DP:RO:QR:AO:QA:GL	1:71:0:0:68:2459:-10,0
gi|126640115|ref|NC_009085.1|	65969	.	TTAC	ATAT	1682.72	.	AB=0;ABP=0;AC=1;AF=1;AN=1;AO=53;CIGAR=1X2M1X;DP=53;DPB=53;DPRA=0;EPP=4.03458;EPPR=0;GTI=0;LEN=4;MEANALT=1;MQM=59.6604;MQMR=0;NS=1;NUMALT=1;ODDS=387.46;PAIRED=1;PAIREDR=0;PAO=0;PQA=0;PQR=0;PRO=0;QA=1921;QR=0;RO=0;RPP=17.8009;RPPR=0;RUN=1;SAF=22;SAP=6.32897;SAR=31;SRF=0;SRP=0;SRR=0;TYPE=complex;technology.ILLUMINA=1	GT:DP:RO:QR:AO:QA:GL	1:53:0:0:53:1921:-10,0
gi|126640115|ref|NC_009085.1|	65977	.	C	T	2173.15	.	AB=0;ABP=0;AC=1;AF=1;AN=1;AO=68;CIGAR=1X;DP=69;DPB=69;DPRA=0;EPP=4.1599;EPPR=0;GTI=0;LEN=1;MEANALT=2;MQM=59.7353;MQMR=0;NS=1;NUMALT=1;ODDS=500.387;PAIRED=1;PAIREDR=0;PAO=0;PQA=0;PQR=0;PRO=0;QA=2497;QR=0;RO=0;RPP=44.396;RPPR=0;RUN=1;SAF=33;SAP=3.13803;SAR=35;SRF=0;SRP=0;SRR=0;TYPE=snp;technology.ILLUMINA=1	GT:DP:RO:QR:AO:QA:GL	1:69:0:0:68:2497:-10,0
gi|126640115|ref|NC_009085.1|	65985	.	T	C	1896.08	.	AB=0;ABP=0;AC=1;AF=1;AN=1;AO=59;CIGAR=1X;DP=59;DPB=59;DPRA=0;EPP=5.99147;EPPR=0;GTI=0;LEN=1;MEANALT=1;MQM=60;MQMR=0;NS=1;NUMALT=1;ODDS=436.588;PAIRED=1;PAIREDR=0;PAO=0;PQA=0;PQR=0;PRO=0;QA=2193;QR=0;RO=0;RPP=48.096;RPPR=0;RUN=1;SAF=30;SAP=3.0471;SAR=29;SRF=0;SRP=0;SRR=0;TYPE=snp;technology.ILLUMINA=1	GT:DP:RO:QR:AO:QA:GL	1:59:0:0:59:2193:-10,0
gi|126640115|ref|NC_009085.1|	65999	.	T	C	2201.92	.	AB=0;ABP=0;AC=1;AF=1;AN=1;AO=67;CIGAR=1X;DP=67;DPB=67;DPRA=0;EPP=3.30199;EPPR=0;GTI=0;LEN=1;MEANALT=1;MQM=59.7313;MQMR=0;NS=1;NUMALT=1;ODDS=507.01;PAIRED=1;PAIREDR=0;PAO=0;PQA=0;PQR=0;PRO=0;QA=2493;QR=0;RO=0;RPP=14.7103;RPPR=0;RUN=1;SAF=33;SAP=3.04271;SAR=34;SRF=0;SRP=0;SRR=0;TYPE=snp;technology.ILLUMINA=1	GT:DP:RO:QR:AO:QA:GL	1:67:0:0:67:2493:-10,0
gi|126640115|ref|NC_009085.1|	66011	.	AAGTAGTT	TAGTGGTC	2591.3	.	AB=0;ABP=0;AC=1;AF=1;AN=1;AO=77;CIGAR=1X3M1X2M1X;DP=78;DPB=79;DPRA=0;EPP=3.26411;EPPR=0;GTI=0;LEN=8;MEANALT=2;MQM=59.2987;MQMR=0;NS=1;NUMALT=1;ODDS=596.67;PAIRED=1;PAIREDR=0;PAO=4;PQA=143;PQR=0;PRO=0;QA=2772;QR=0;RO=0;RPP=3.71532;RPPR=0;RUN=1;SAF=35;SAP=4.39215;SAR=42;SRF=0;SRP=0;SRR=0;TYPE=complex;technology.ILLUMINA=1	GT:DP:RO:QR:AO:QA:GL	1:78:0:0:77:2772:-10,0
gi|126640115|ref|NC_009085.1|	66041	.	CCCC	TCCT	3462.05	.	AB=0;ABP=0;AC=1;AF=1;AN=1;AO=100;CIGAR=1X2M1X;DP=100;DPB=106.75;DPRA=0;EPP=4.40004;EPPR=0;GTI=0;LEN=4;MEANALT=1;MQM=59.58;MQMR=0;NS=1;NUMALT=1;ODDS=797.167;PAIRED=1;PAIREDR=0;PAO=9;PQA=299;PQR=0;PRO=0;QA=3594;QR=0;RO=0;RPP=10.0459;RPPR=0;RUN=1;SAF=53;SAP=3.79203;SAR=47;SRF=0;SRP=0;SRR=0;TYPE=complex;technology.ILLUMINA=1	GT:DP:RO:QR:AO:QA:GL	1:100:0:0:100:3594:-10,0
gi|126640115|ref|NC_009085.1|	66050	.	G	A	3327.97	.	AB=0;ABP=0;AC=1;AF=1;AN=1;AO=100;CIGAR=1X;DP=100;DPB=100;DPRA=0;EPP=3.0103;EPPR=0;GTI=0;LEN=1;MEANALT=1;MQM=59.8;MQMR=0;NS=1;NUMALT=1;ODDS=766.293;PAIRED=1;PAIREDR=0;PAO=0;PQA=0;PQR=0;PRO=0;QA=3749;QR=0;RO=0;RPP=15.518;RPPR=0;RUN=1;SAF=54;SAP=4.40004;SAR=46;SRF=0;SRP=0;SRR=0;TYPE=snp;technology.ILLUMINA=1	GT:DP:RO:QR:AO:QA:GL	1:100:0:0:100:3749:-10,0
gi|126640115|ref|NC_009085.1|	66667	.	T	C	3187.32	.	AB=0;ABP=0;AC=1;AF=1;AN=1;AO=96;CIGAR=1X;DP=96;DPB=96;DPRA=0;EPP=4.45795;EPPR=0;GTI=0;LEN=1;MEANALT=1;MQM=60;MQMR=0;NS=1;NUMALT=1;ODDS=733.908;PAIRED=1;PAIREDR=0;PAO=0;PQA=0;PQR=0;PRO=0;QA=3623;QR=0;RO=0;RPP=35.6729;RPPR=0;RUN=1;SAF=57;SAP=10.339;SAR=39;SRF=0;SRP=0;SRR=0;TYPE=snp;technology.ILLUMINA=1	GT:DP:RO:QR:AO:QA:GL	1:96:0:0:96:3623:-10,0
gi|126640115|ref|NC_009085.1|	67917	.	T	C	561831	.	AB=0;ABP=0;AC=1;AF=1;AN=1;AO=17;CIGAR=1X;DP=17;DPB=17;DPRA=0;EPP=3.13803;EPPR=0;GTI=0;LEN=1;MEANALT=1;MQM=60;MQMR=0;NS=1;NUMALT=1;ODDS=129.366;PAIRED=1;PAIREDR=0;PAO=0;PQA=0;PQR=0;PRO=0;QA=646;QR=0;RO=0;RPP=3.13803;RPPR=0;RUN=1;SAF=10;SAP=4.1599;SAR=7;SRF=0;SRP=0;SRR=0;TYPE=snp;technology.ILLUMINA=1	GT:DP:RO:QR:AO:QA:GL	1:17:0:0:17:646:-10,0
gi|126640115|ref|NC_009085.1|	68581	.	A	T	2057.14	.	AB=0;ABP=0;AC=1;AF=1;AN=1;AO=62;CIGAR=1X;DP=62;DPB=62;DPRA=0;EPP=3.57068;EPPR=0;GTI=0;LEN=1;MEANALT=1;MQM=60;MQMR=0;NS=1;NUMALT=1;ODDS=473.675;PAIRED=1;PAIREDR=0;PAO=0;PQA=0;PQR=0;PRO=0;QA=2321;QR=0;RO=0;RPP=4.27115;RPPR=0;RUN=1;SAF=27;SAP=5.25182;SAR=35;SRF=0;SRP=0;SRR=0;TYPE=snp;technology.ILLUMINA=1	GT:DP:RO:QR:AO:QA:GL	1:62:0:0:62:2321:-10,0
gi|126640115|ref|NC_009085.1|	69020	.	G	A	1784	.	AB=0;ABP=0;AC=1;AF=1;AN=1;AO=55;CIGAR=1X;DP=55;DPB=55;DPRA=0;EPP=3.99733;EPPR=0;GTI=0;LEN=1;MEANALT=1;MQM=60;MQMR=0;NS=1;NUMALT=1;ODDS=410.782;PAIRED=1;PAIREDR=0;PAO=0;PQA=0;PQR=0;PRO=0;QA=2071;QR=0;RO=0;RPP=51.3749;RPPR=0;RUN=1;SAF=25;SAP=3.99733;SAR=30;SRF=0;SRP=0;SRR=0;TYPE=snp;technology.ILLUMINA=1	GT:DP:RO:QR:AO:QA:GL	1:55:0:0:55:2071:-10,0
gi|126640115|ref|NC_009085.1|	70151	.	A	G	248002	.	AB=0;ABP=0;AC=1;AF=1;AN=1;AO=8;CIGAR=1X;DP=8;DPB=8;DPRA=0;EPP=4.09604;EPPR=0;GTI=0;LEN=1;MEANALT=1;MQM=60;MQMR=0;NS=1;NUMALT=1;ODDS=57.1045;PAIRED=1;PAIREDR=0;PAO=0;PQA=0;PQR=0;PRO=0;QA=297;QR=0;RO=0;RPP=7.35324;RPPR=0;RUN=1;SAF=5;SAP=4.09604;SAR=3;SRF=0;SRP=0;SRR=0;TYPE=snp;technology.ILLUMINA=1	GT:DP:RO:QR:AO:QA:GL	1:8:0:0:8:297:-10,0
gi|126640115|ref|NC_009085.1|	71099	.	C	T	2585.15	.	AB=0;ABP=0;AC=1;AF=1;AN=1;AO=79;CIGAR=1X;DP=79;DPB=79;DPRA=0;EPP=15.1321;EPPR=0;GTI=0;LEN=1;MEANALT=1;MQM=60;MQMR=0;NS=1;NUMALT=1;ODDS=595.253;PAIRED=1;PAIREDR=0;PAO=0;PQA=0;PQR=0;PRO=0;QA=2969;QR=0;RO=0;RPP=32.9436;RPPR=0;RUN=1;SAF=51;SAP=17.5509;SAR=28;SRF=0;SRP=0;SRR=0;TYPE=snp;technology.ILLUMINA=1	GT:DP:RO:QR:AO:QA:GL	1:79:0:0:79:2969:-10,0
gi|126640115|ref|NC_009085.1|	71166	.	GG	AA	3187.49	.	AB=0;ABP=0;AC=1;AF=1;AN=1;AO=97;CIGAR=2X;DP=97;DPB=97;DPRA=0;EPP=24.5235;EPPR=0;GTI=0;LEN=2;MEANALT=1;MQM=60;MQMR=0;NS=1;NUMALT=1;ODDS=733.947;PAIRED=1;PAIREDR=0;PAO=0;PQA=0;PQR=0;PRO=0;QA=3609;QR=0;RO=0;RPP=4.10723;RPPR=0;RUN=1;SAF=57;SAP=9.47994;SAR=40;SRF=0;SRP=0;SRR=0;TYPE=mnp;technology.ILLUMINA=1	GT:DP:RO:QR:AO:QA:GL	1:97:0:0:97:3609:-10,0
gi|126640115|ref|NC_009085.1|	71294	.	A	T	2739.5	.	AB=0;ABP=0;AC=1;AF=1;AN=1;AO=81;CIGAR=1X;DP=81;DPB=81;DPRA=0;EPP=3.03711;EPPR=0;GTI=0;LEN=1;MEANALT=1;MQM=60;MQMR=0;NS=1;NUMALT=1;ODDS=630.793;PAIRED=1;PAIREDR=0;PAO=0;PQA=0;PQR=0;PRO=0;QA=3078;QR=0;RO=0;RPP=3.03711;RPPR=0;RUN=1;SAF=38;SAP=3.68051;SAR=43;SRF=0;SRP=0;SRR=0;TYPE=snp;technology.ILLUMINA=1	GT:DP:RO:QR:AO:QA:GL	1:81:0:0:81:3078:-10,0
gi|126640115|ref|NC_009085.1|	71327	.	G	T	2947.13	.	AB=0;ABP=0;AC=1;AF=1;AN=1;AO=89;CIGAR=1X;DP=89;DPB=89;DPRA=0;EPP=3.22989;EPPR=0;GTI=0;LEN=1;MEANALT=1;MQM=60;MQMR=0;NS=1;NUMALT=1;ODDS=678.601;PAIRED=1;PAIREDR=0;PAO=0;PQA=0;PQR=0;PRO=0;QA=3329;QR=0;RO=0;RPP=20.7969;RPPR=0;RUN=1;SAF=43;SAP=3.22989;SAR=46;SRF=0;SRP=0;SRR=0;TYPE=snp;technology.ILLUMINA=1	GT:DP:RO:QR:AO:QA:GL	1:89:0:0:89:3329:-10,0
gi|126640115|ref|NC_009085.1|	71351	.	A	G	3351.69	.	AB=0;ABP=0;AC=1;AF=1;AN=1;AO=101;CIGAR=1X;DP=102;DPB=102;DPRA=0;EPP=4.06379;EPPR=0;GTI=0;LEN=1;MEANALT=2;MQM=60;MQMR=0;NS=1;NUMALT=1;ODDS=771.754;PAIRED=1;PAIREDR=0;PAO=0;PQA=0;PQR=0;PRO=0;QA=3770;QR=0;RO=0;RPP=7.84774;RPPR=0;RUN=1;SAF=44;SAP=6.64375;SAR=57;SRF=0;SRP=0;SRR=0;TYPE=snp;technology.ILLUMINA=1	GT:DP:RO:QR:AO:QA:GL	1:102:0:0:101:3770:-10,0
gi|126640115|ref|NC_009085.1|	71360	.	T	C	3457.19	.	AB=0;ABP=0;AC=1;AF=1;AN=1;AO=107;CIGAR=1X;DP=108;DPB=108;DPRA=0;EPP=3.19295;EPPR=0;GTI=0;LEN=1;MEANALT=2;MQM=60;MQMR=0;NS=1;NUMALT=1;ODDS=796.048;PAIRED=1;PAIREDR=0;PAO=0;PQA=0;PQR=0;PRO=0;QA=3889;QR=0;RO=0;RPP=10.3365;RPPR=0;RUN=1;SAF=47;SAP=6.44001;SAR=60;SRF=0;SRP=0;SRR=0;TYPE=snp;technology.ILLUMINA=1	GT:DP:RO:QR:AO:QA:GL	1:108:0:0:107:3889:-10,0
gi|126640115|ref|NC_009085.1|	71414	.	G	A	3267.98	.	AB=0;ABP=0;AC=1;AF=1;AN=1;AO=98;CIGAR=1X;DP=98;DPB=98;DPRA=0;EPP=3.36483;EPPR=0;GTI=0;LEN=1;MEANALT=1;MQM=60;MQMR=0;NS=1;NUMALT=1;ODDS=752.48;PAIRED=1;PAIREDR=0;PAO=0;PQA=0;PQR=0;PRO=0;QA=3697;QR=0;RO=0;RPP=28.6248;RPPR=0;RUN=1;SAF=45;SAP=4.4284;SAR=53;SRF=0;SRP=0;SRR=0;TYPE=snp;technology.ILLUMINA=1	GT:DP:RO:QR:AO:QA:GL	1:98:0:0:98:3697:-10,0
gi|126640115|ref|NC_009085.1|	71552	.	T	A	2130.19	.	AB=0;ABP=0;AC=1;AF=1;AN=1;AO=64;CIGAR=1X;DP=64;DPB=64;DPRA=0;EPP=7.89611;EPPR=0;GTI=0;LEN=1;MEANALT=1;MQM=60;MQMR=0;NS=1;NUMALT=1;ODDS=490.494;PAIRED=1;PAIREDR=0;PAO=0;PQA=0;PQR=0;PRO=0;QA=2423;QR=0;RO=0;RPP=19.4321;RPPR=0;RUN=1;SAF=29;SAP=4.23175;SAR=35;SRF=0;SRP=0;SRR=0;TYPE=snp;technology.ILLUMINA=1	GT:DP:RO:QR:AO:QA:GL	1:64:0:0:64:2423:-10,0
gi|126640115|ref|NC_009085.1|	71568	.	G	A	2013.55	.	AB=0;ABP=0;AC=1;AF=1;AN=1;AO=62;CIGAR=1X;DP=62;DPB=62;DPRA=0;EPP=17.0198;EPPR=0;GTI=0;LEN=1;MEANALT=1;MQM=60;MQMR=0;NS=1;NUMALT=1;ODDS=463.636;PAIRED=1;PAIREDR=0;PAO=0;PQA=0;PQR=0;PRO=0;QA=2303;QR=0;RO=0;RPP=17.0198;RPPR=0;RUN=1;SAF=26;SAP=6.51267;SAR=36;SRF=0;SRP=0;SRR=0;TYPE=snp;technology.ILLUMINA=1	GT:DP:RO:QR:AO:QA:GL	1:62:0:0:62:2303:-10,0
gi|126640115|ref|NC_009085.1|	71577	.	G	C	2167.42	.	AB=0;ABP=0;AC=1;AF=1;AN=1;AO=65;CIGAR=1X;DP=65;DPB=65;DPRA=0;EPP=20.6827;EPPR=0;GTI=0;LEN=1;MEANALT=1;MQM=60;MQMR=0;NS=1;NUMALT=1;ODDS=499.068;PAIRED=1;PAIREDR=0;PAO=0;PQA=0;PQR=0;PRO=0;QA=2472;QR=0;RO=0;RPP=10.5269;RPPR=0;RUN=1;SAF=27;SAP=7.05258;SAR=38;SRF=0;SRP=0;SRR=0;TYPE=snp;technology.ILLUMINA=1	GT:DP:RO:QR:AO:QA:GL	1:65:0:0:65:2472:-10,0
gi|126640115|ref|NC_009085.1|	71636	.	G	A	1739.85	.	AB=0;ABP=0;AC=1;AF=1;AN=1;AO=52;CIGAR=1X;DP=52;DPB=52;DPRA=0;EPP=3.0103;EPPR=0;GTI=0;LEN=1;MEANALT=1;MQM=60;MQMR=0;NS=1;NUMALT=1;ODDS=400.616;PAIRED=1;PAIREDR=0;PAO=0;PQA=0;PQR=0;PRO=0;QA=1975;QR=0;RO=0;RPP=3.67845;RPPR=0;RUN=1;SAF=18;SAP=13.7006;SAR=34;SRF=0;SRP=0;SRR=0;TYPE=snp;technology.ILLUMINA=1	GT:DP:RO:QR:AO:QA:GL	1:52:0:0:52:1975:-10,0
gi|126640115|ref|NC_009085.1|	71741	.	A	G	1419.59	.	AB=0;ABP=0;AC=1;AF=1;AN=1;AO=43;CIGAR=1X;DP=43;DPB=43;DPRA=0;EPP=5.48477;EPPR=0;GTI=0;LEN=1;MEANALT=1;MQM=60;MQMR=0;NS=1;NUMALT=1;ODDS=326.873;PAIRED=1;PAIREDR=0;PAO=0;PQA=0;PQR=0;PRO=0;QA=1609;QR=0;RO=0;RPP=4.27278;RPPR=0;RUN=1;SAF=22;SAP=3.0608;SAR=21;SRF=0;SRP=0;SRR=0;TYPE=snp;technology.ILLUMINA=1	GT:DP:RO:QR:AO:QA:GL	1:43:0:0:43:1609:-10,0
gi|126640115|ref|NC_009085.1|	71858	.	C	G	2317.66	.	AB=0;ABP=0;AC=1;AF=1;AN=1;AO=70;CIGAR=1X;DP=70;DPB=70;DPRA=0;EPP=6.1124;EPPR=0;GTI=0;LEN=1;MEANALT=1;MQM=60;MQMR=0;NS=1;NUMALT=1;ODDS=533.662;PAIRED=1;PAIREDR=0;PAO=0;PQA=0;PQR=0;PRO=0;QA=2614;QR=0;RO=0;RPP=6.1124;RPPR=0;RUN=1;SAF=36;SAP=3.13438;SAR=34;SRF=0;SRP=0;SRR=0;TYPE=snp;technology.ILLUMINA=1	GT:DP:RO:QR:AO:QA:GL	1:70:0:0:70:2614:-10,0
gi|126640115|ref|NC_009085.1|	71880	.	G	A	1985.27	.	AB=0;ABP=0;AC=1;AF=1;AN=1;AO=60;CIGAR=1X;DP=60;DPB=60;DPRA=0;EPP=3.15506;EPPR=0;GTI=0;LEN=1;MEANALT=1;MQM=60;MQMR=0;NS=1;NUMALT=1;ODDS=457.125;PAIRED=1;PAIREDR=0;PAO=0;PQA=0;PQR=0;PRO=0;QA=2250;QR=0;RO=0;RPP=8.22183;RPPR=0;RUN=1;SAF=23;SAP=10.1038;SAR=37;SRF=0;SRP=0;SRR=0;TYPE=snp;technology.ILLUMINA=1	GT:DP:RO:QR:AO:QA:GL	1:60:0:0:60:2250:-10,0
gi|126640115|ref|NC_009085.1|	71996	.	T	C	2070.34	.	AB=0;ABP=0;AC=1;AF=1;AN=1;AO=67;CIGAR=1X;DP=67;DPB=67;DPRA=0;EPP=26.6372;EPPR=0;GTI=0;LEN=1;MEANALT=1;MQM=60;MQMR=0;NS=1;NUMALT=1;ODDS=476.713;PAIRED=1;PAIREDR=0;PAO=0;PQA=0;PQR=0;PRO=0;QA=2480;QR=0;RO=0;RPP=74.6041;RPPR=0;RUN=1;SAF=49;SAP=34.1563;SAR=18;SRF=0;SRP=0;SRR=0;TYPE=snp;technology.ILLUMINA=1	GT:DP:RO:QR:AO:QA:GL	1:67:0:0:67:2480:-10,0
gi|126640115|ref|NC_009085.1|	72062	.	G	A	2451.4	.	AB=0;ABP=0;AC=1;AF=1;AN=1;AO=76;CIGAR=1X;DP=76;DPB=76;DPRA=0;EPP=32.268;EPPR=0;GTI=0;LEN=1;MEANALT=1;MQM=60;MQMR=0;NS=1;NUMALT=1;ODDS=564.455;PAIRED=1;PAIREDR=0;PAO=0;PQA=0;PQR=0;PRO=0;QA=2811;QR=0;RO=0;RPP=16.8392;RPPR=0;RUN=1;SAF=45;SAP=8.61041;SAR=31;SRF=0;SRP=0;SRR=0;TYPE=snp;technology.ILLUMINA=1	GT:DP:RO:QR:AO:QA:GL	1:76:0:0:76:2811:-10,0
gi|126640115|ref|NC_009085.1|	72098	.	A	G	2936.76	.	AB=0;ABP=0;AC=1;AF=1;AN=1;AO=90;CIGAR=1X;DP=90;DPB=90;DPRA=0;EPP=5.42305;EPPR=0;GTI=0;LEN=1;MEANALT=1;MQM=60;MQMR=0;NS=1;NUMALT=1;ODDS=676.213;PAIRED=1;PAIREDR=0;PAO=0;PQA=0;PQR=0;PRO=0;QA=3304;QR=0;RO=0;RPP=3.39634;RPPR=0;RUN=1;SAF=51;SAP=6.48466;SAR=39;SRF=0;SRP=0;SRR=0;TYPE=snp;technology.ILLUMINA=1	GT:DP:RO:QR:AO:QA:GL	1:90:0:0:90:3304:-10,0
gi|126640115|ref|NC_009085.1|	72110	.	C	T	3144.78	.	AB=0;ABP=0;AC=1;AF=1;AN=1;AO=96;CIGAR=1X;DP=96;DPB=96;DPRA=0;EPP=5.27225;EPPR=0;GTI=0;LEN=1;MEANALT=1;MQM=60;MQMR=0;NS=1;NUMALT=1;ODDS=724.112;PAIRED=1;PAIREDR=0;PAO=0;PQA=0;PQR=0;PRO=0;QA=3535;QR=0;RO=0;RPP=3.10078;RPPR=0;RUN=1;SAF=54;SAP=6.26751;SAR=42;SRF=0;SRP=0;SRR=0;TYPE=snp;technology.ILLUMINA=1	GT:DP:RO:QR:AO:QA:GL	1:96:0:0:96:3535:-10,0
gi|126640115|ref|NC_009085.1|	72134	.	A	G	2858.92	.	AB=0;ABP=0;AC=1;AF=1;AN=1;AO=89;CIGAR=1X;DP=89;DPB=89;DPRA=0;EPP=8.49998;EPPR=0;GTI=0;LEN=1;MEANALT=1;MQM=60;MQMR=0;NS=1;NUMALT=1;ODDS=658.29;PAIRED=1;PAIREDR=0;PAO=0;PQA=0;PQR=0;PRO=0;QA=3227;QR=0;RO=0;RPP=11.8182;RPPR=0;RUN=1;SAF=47;SAP=3.62026;SAR=42;SRF=0;SRP=0;SRR=0;TYPE=snp;technology.ILLUMINA=1	GT:DP:RO:QR:AO:QA:GL	1:89:0:0:89:3227:-10,0
gi|126640115|ref|NC_009085.1|	72179	.	C	T	3104.26	.	AB=0;ABP=0;AC=1;AF=1;AN=1;AO=92;CIGAR=1X;DP=92;DPB=92;DPRA=0;EPP=3.10471;EPPR=0;GTI=0;LEN=1;MEANALT=1;MQM=59.7174;MQMR=0;NS=1;NUMALT=1;ODDS=714.782;PAIRED=1;PAIREDR=0;PAO=0;PQA=0;PQR=0;PRO=0;QA=3485;QR=0;RO=0;RPP=3.10471;RPPR=0;RUN=1;SAF=46;SAP=3.0103;SAR=46;SRF=0;SRP=0;SRR=0;TYPE=snp;technology.ILLUMINA=1	GT:DP:RO:QR:AO:QA:GL	1:92:0:0:92:3485:-10,0
gi|126640115|ref|NC_009085.1|	72185	.	ATACCGGAAATCC	GTATCGAAAGTCA	2299.46	.	AB=0;ABP=0;AC=1;AF=1;AN=1;AO=64;CIGAR=1X2M1X2M1X2M1X2M1X;DP=67;DPB=68.5385;DPRA=0;EPP=6.40323;EPPR=0;GTI=0;LEN=13;MEANALT=4;MQM=59.5938;MQMR=0;NS=1;NUMALT=1;ODDS=529.47;PAIRED=1;PAIREDR=0;PAO=10;PQA=317;PQR=0;PRO=0;QA=2274;QR=0;RO=0;RPP=3.14602;RPPR=0;RUN=1;SAF=32;SAP=3.0103;SAR=32;SRF=0;SRP=0;SRR=0;TYPE=complex;technology.ILLUMINA=1	GT:DP:RO:QR:AO:QA:GL	1:67:0:0:64:2274:-10,0
gi|126640115|ref|NC_009085.1|	72203	.	TCTG	CCTT	2439.8	.	AB=0;ABP=0;AC=1;AF=1;AN=1;AO=74;CIGAR=1X2M1X;DP=74;DPB=75.75;DPRA=0;EPP=7.23587;EPPR=0;GTI=0;LEN=4;MEANALT=1;MQM=59.6486;MQMR=0;NS=1;NUMALT=1;ODDS=561.785;PAIRED=1;PAIREDR=0;PAO=3;PQA=88;PQR=0;PRO=0;QA=2668;QR=0;RO=0;RPP=8.76177;RPPR=0;RUN=1;SAF=39;SAP=3.47981;SAR=35;SRF=0;SRP=0;SRR=0;TYPE=complex;technology.ILLUMINA=1	GT:DP:RO:QR:AO:QA:GL	1:74:0:0:74:2668:-10,0
gi|126640115|ref|NC_009085.1|	72800	.	G	C	3880.78	.	AB=0;ABP=0;AC=1;AF=1;AN=1;AO=116;CIGAR=1X;DP=116;DPB=116;DPRA=0;EPP=6.67934;EPPR=0;GTI=0;LEN=1;MEANALT=1;MQM=60;MQMR=0;NS=1;NUMALT=1;ODDS=893.583;PAIRED=1;PAIREDR=0;PAO=0;PQA=0;PQR=0;PRO=0;QA=4361;QR=0;RO=0;RPP=9.07545;RPPR=0;RUN=1;SAF=62;SAP=4.20835;SAR=54;SRF=0;SRP=0;SRR=0;TYPE=snp;technology.ILLUMINA=1	GT:DP:RO:QR:AO:QA:GL	1:116:0:0:116:4361:-10,0
gi|126640115|ref|NC_009085.1|	72812	.	G	A	3823.37	.	AB=0;ABP=0;AC=1;AF=1;AN=1;AO=115;CIGAR=1X;DP=115;DPB=115;DPRA=0;EPP=3.02918;EPPR=0;GTI=0;LEN=1;MEANALT=1;MQM=60;MQMR=0;NS=1;NUMALT=1;ODDS=880.363;PAIRED=1;PAIREDR=0;PAO=0;PQA=0;PQR=0;PRO=0;QA=4296;QR=0;RO=0;RPP=12.9991;RPPR=0;RUN=1;SAF=57;SAP=3.02918;SAR=58;SRF=0;SRP=0;SRR=0;TYPE=snp;technology.ILLUMINA=1	GT:DP:RO:QR:AO:QA:GL	1:115:0:0:115:4296:-10,0
gi|126640115|ref|NC_009085.1|	72830	.	A	G	4135.62	.	AB=0;ABP=0;AC=1;AF=1;AN=1;AO=123;CIGAR=1X;DP=123;DPB=123;DPRA=0;EPP=3.45166;EPPR=0;GTI=0;LEN=1;MEANALT=1;MQM=60;MQMR=0;NS=1;NUMALT=1;ODDS=952.262;PAIRED=1;PAIREDR=0;PAO=0;PQA=0;PQR=0;PRO=0;QA=4645;QR=0;RO=0;RPP=12.3494;RPPR=0;RUN=1;SAF=66;SAP=4.44029;SAR=57;SRF=0;SRP=0;SRR=0;TYPE=snp;technology.ILLUMINA=1	GT:DP:RO:QR:AO:QA:GL	1:123:0:0:123:4645:-10,0
gi|126640115|ref|NC_009085.1|	73289	.	G	A	2640.83	.	AB=0;ABP=0;AC=1;AF=1;AN=1;AO=81;CIGAR=1X;DP=81;DPB=81;DPRA=0;EPP=25.5561;EPPR=0;GTI=0;LEN=1;MEANALT=1;MQM=60;MQMR=0;NS=1;NUMALT=1;ODDS=608.075;PAIRED=1;PAIREDR=0;PAO=0;PQA=0;PQR=0;PRO=0;QA=3020;QR=0;RO=0;RPP=19.7655;RPPR=0;RUN=1;SAF=49;SAP=10.7579;SAR=32;SRF=0;SRP=0;SRR=0;TYPE=snp;technology.ILLUMINA=1	GT:DP:RO:QR:AO:QA:GL	1:81:0:0:81:3020:-10,0
gi|126640115|ref|NC_009085.1|	74060	.	G	A	2515.41	.	AB=0;ABP=0;AC=1;AF=1;AN=1;AO=75;CIGAR=1X;DP=75;DPB=75;DPRA=0;EPP=15.7786;EPPR=0;GTI=0;LEN=1;MEANALT=1;MQM=60;MQMR=0;NS=1;NUMALT=1;ODDS=579.194;PAIRED=0.986667;PAIREDR=0;PAO=0;PQA=0;PQR=0;PRO=0;QA=2851;QR=0;RO=0;RPP=7.90335;RPPR=0;RUN=1;SAF=32;SAP=6.51361;SAR=43;SRF=0;SRP=0;SRR=0;TYPE=snp;technology.ILLUMINA=1	GT:DP:RO:QR:AO:QA:GL	1:75:0:0:75:2851:-10,0
gi|126640115|ref|NC_009085.1|	74348	.	CTA	CA	881568	.	AB=0;ABP=0;AC=1;AF=1;AN=1;AO=28;CIGAR=1M1D1M;DP=28;DPB=20;DPRA=0;EPP=5.80219;EPPR=0;GTI=0;LEN=1;MEANALT=1;MQM=60;MQMR=0;NS=1;NUMALT=1;ODDS=202.988;PAIRED=1;PAIREDR=0;PAO=2;PQA=52.5;PQR=52.5;PRO=2;QA=1017;QR=0;RO=0;RPP=4.25114;RPPR=0;RUN=1;SAF=19;SAP=10.7656;SAR=9;SRF=0;SRP=0;SRR=0;TYPE=del;technology.ILLUMINA=1	GT:DP:RO:QR:AO:QA:GL	1:28:0:0:28:1017:-10,0
gi|126640115|ref|NC_009085.1|	74647	.	GG	GAG	2589.91	.	AB=0;ABP=0;AC=1;AF=1;AN=1;AO=81;CIGAR=1M1I1M;DP=81;DPB=123.5;DPRA=0;EPP=3.03711;EPPR=0;GTI=0;LEN=1;MEANALT=1;MQM=60;MQMR=0;NS=1;NUMALT=1;ODDS=596.348;PAIRED=1;PAIREDR=0;PAO=2;PQA=35.5;PQR=35.5;PRO=2;QA=2922;QR=0;RO=0;RPP=12.6881;RPPR=0;RUN=1;SAF=42;SAP=3.25157;SAR=39;SRF=0;SRP=0;SRR=0;TYPE=ins;technology.ILLUMINA=1	GT:DP:RO:QR:AO:QA:GL	1:81:0:0:81:2922:-10,0
gi|126640115|ref|NC_009085.1|	74886	.	A	G	3148.1	.	AB=0;ABP=0;AC=1;AF=1;AN=1;AO=95;CIGAR=1X;DP=95;DPB=95;DPRA=0;EPP=3.58174;EPPR=0;GTI=0;LEN=1;MEANALT=1;MQM=60;MQMR=0;NS=1;NUMALT=1;ODDS=724.877;PAIRED=1;PAIREDR=0;PAO=0;PQA=0;PQR=0;PRO=0;QA=3553;QR=0;RO=0;RPP=19.6735;RPPR=0;RUN=1;SAF=44;SAP=4.13032;SAR=51;SRF=0;SRP=0;SRR=0;TYPE=snp;technology.ILLUMINA=1	GT:DP:RO:QR:AO:QA:GL	1:95:0:0:95:3553:-10,0
gi|126640115|ref|NC_009085.1|	75171	.	G	A	3655.18	.	AB=0;ABP=0;AC=1;AF=1;AN=1;AO=113;CIGAR=1X;DP=113;DPB=113;DPRA=0;EPP=6.2579;EPPR=0;GTI=0;LEN=1;MEANALT=1;MQM=60;MQMR=0;NS=1;NUMALT=1;ODDS=841.636;PAIRED=1;PAIREDR=0;PAO=0;PQA=0;PQR=0;PRO=0;QA=4109;QR=0;RO=0;RPP=8.56389;RPPR=0;RUN=1;SAF=61;SAP=4.56684;SAR=52;SRF=0;SRP=0;SRR=0;TYPE=snp;technology.ILLUMINA=1	GT:DP:RO:QR:AO:QA:GL	1:113:0:0:113:4109:-10,0
gi|126640115|ref|NC_009085.1|	75177	.	G	A	4291.52	.	AB=0;ABP=0;AC=1;AF=1;AN=1;AO=131;CIGAR=1X;DP=131;DPB=131;DPRA=0;EPP=4.35297;EPPR=0;GTI=0;LEN=1;MEANALT=1;MQM=60;MQMR=0;NS=1;NUMALT=1;ODDS=988.159;PAIRED=1;PAIREDR=0;PAO=0;PQA=0;PQR=0;PRO=0;QA=4816;QR=0;RO=0;RPP=8.99428;RPPR=0;RUN=1;SAF=70;SAP=4.35297;SAR=61;SRF=0;SRP=0;SRR=0;TYPE=snp;technology.ILLUMINA=1	GT:DP:RO:QR:AO:QA:GL	1:131:0:0:131:4816:-10,0
gi|126640115|ref|NC_009085.1|	75206	.	C	A	4156.21	.	AB=0;ABP=0;AC=1;AF=1;AN=1;AO=126;CIGAR=1X;DP=126;DPB=126;DPRA=0;EPP=4.11327;EPPR=0;GTI=0;LEN=1;MEANALT=1;MQM=60;MQMR=0;NS=1;NUMALT=1;ODDS=957.002;PAIRED=1;PAIREDR=0;PAO=0;PQA=0;PQR=0;PRO=0;QA=4660;QR=0;RO=0;RPP=5.49198;RPPR=0;RUN=1;SAF=66;SAP=3.63072;SAR=60;SRF=0;SRP=0;SRR=0;TYPE=snp;technology.ILLUMINA=1	GT:DP:RO:QR:AO:QA:GL	1:126:0:0:126:4660:-10,0
gi|126640115|ref|NC_009085.1|	75455	.	A	G	4742.02	.	AB=0;ABP=0;AC=1;AF=1;AN=1;AO=143;CIGAR=1X;DP=143;DPB=143;DPRA=0;EPP=6.42695;EPPR=0;GTI=0;LEN=1;MEANALT=1;MQM=59.979;MQMR=0;NS=1;NUMALT=1;ODDS=1091.89;PAIRED=1;PAIREDR=0;PAO=0;PQA=0;PQR=0;PRO=0;QA=5360;QR=0;RO=0;RPP=45.6653;RPPR=0;RUN=1;SAF=71;SAP=3.02549;SAR=72;SRF=0;SRP=0;SRR=0;TYPE=snp;technology.ILLUMINA=1	GT:DP:RO:QR:AO:QA:GL	1:143:0:0:143:5360:-10,0
gi|126640115|ref|NC_009085.1|	75620	.	A	T	5192.04	.	AB=0;ABP=0;AC=1;AF=1;AN=1;AO=155;CIGAR=1X;DP=155;DPB=155;DPRA=0;EPP=3.69677;EPPR=0;GTI=0;LEN=1;MEANALT=1;MQM=60;MQMR=0;NS=1;NUMALT=1;ODDS=1195.51;PAIRED=1;PAIREDR=0;PAO=0;PQA=0;PQR=0;PRO=0;QA=5836;QR=0;RO=0;RPP=26.5603;RPPR=0;RUN=1;SAF=77;SAP=3.02431;SAR=78;SRF=0;SRP=0;SRR=0;TYPE=snp;technology.ILLUMINA=1	GT:DP:RO:QR:AO:QA:GL	1:155:0:0:155:5836:-10,0
gi|126640115|ref|NC_009085.1|	75686	.	C	G	4608.39	.	AB=0;ABP=0;AC=1;AF=1;AN=1;AO=139;CIGAR=1X;DP=139;DPB=139;DPRA=0;EPP=4.27569;EPPR=0;GTI=0;LEN=1;MEANALT=1;MQM=60;MQMR=0;NS=1;NUMALT=1;ODDS=1061.12;PAIRED=1;PAIREDR=0;PAO=0;PQA=0;PQR=0;PRO=0;QA=5175;QR=0;RO=0;RPP=16.1485;RPPR=0;RUN=1;SAF=70;SAP=3.02592;SAR=69;SRF=0;SRP=0;SRR=0;TYPE=snp;technology.ILLUMINA=1	GT:DP:RO:QR:AO:QA:GL	1:139:0:0:139:5175:-10,0
gi|126640115|ref|NC_009085.1|	75698	.	A	G	4567.73	.	AB=0;ABP=0;AC=1;AF=1;AN=1;AO=136;CIGAR=1X;DP=136;DPB=136;DPRA=0;EPP=4.03217;EPPR=0;GTI=0;LEN=1;MEANALT=1;MQM=60;MQMR=0;NS=1;NUMALT=1;ODDS=1051.76;PAIRED=1;PAIREDR=0;PAO=0;PQA=0;PQR=0;PRO=0;QA=5131;QR=0;RO=0;RPP=17.3803;RPPR=0;RUN=1;SAF=67;SAP=3.07417;SAR=69;SRF=0;SRP=0;SRR=0;TYPE=snp;technology.ILLUMINA=1	GT:DP:RO:QR:AO:QA:GL	1:136:0:0:136:5131:-10,0
gi|126640115|ref|NC_009085.1|	75710	.	C	T	5115.56	.	AB=0;ABP=0;AC=1;AF=1;AN=1;AO=153;CIGAR=1X;DP=153;DPB=153;DPRA=0;EPP=3.36512;EPPR=0;GTI=0;LEN=1;MEANALT=1;MQM=60;MQMR=0;NS=1;NUMALT=1;ODDS=1177.9;PAIRED=1;PAIREDR=0;PAO=0;PQA=0;PQR=0;PRO=0;QA=5744;QR=0;RO=0;RPP=20.3963;RPPR=0;RUN=1;SAF=79;SAP=3.36512;SAR=74;SRF=0;SRP=0;SRR=0;TYPE=snp;technology.ILLUMINA=1	GT:DP:RO:QR:AO:QA:GL	1:153:0:0:153:5744:-10,0
gi|126640115|ref|NC_009085.1|	75743	.	TTTG	CTTA	5567.87	.	AB=0;ABP=0;AC=1;AF=1;AN=1;AO=164;CIGAR=1X2M1X;DP=164;DPB=167.5;DPRA=0;EPP=3.06326;EPPR=0;GTI=0;LEN=4;MEANALT=1;MQM=60;MQMR=0;NS=1;NUMALT=1;ODDS=1282.05;PAIRED=1;PAIREDR=0;PAO=11;PQA=389;PQR=0;PRO=0;QA=5864;QR=0;RO=0;RPP=20.1702;RPPR=0;RUN=1;SAF=93;SAP=9.41879;SAR=71;SRF=0;SRP=0;SRR=0;TYPE=complex;technology.ILLUMINA=1	GT:DP:RO:QR:AO:QA:GL	1:164:0:0:164:5864:-10,0
gi|126640115|ref|NC_009085.1|	75854	.	T	C	5848.94	.	AB=0;ABP=0;AC=1;AF=1;AN=1;AO=182;CIGAR=1X;DP=182;DPB=182;DPRA=0;EPP=3.77389;EPPR=0;GTI=0;LEN=1;MEANALT=1;MQM=60;MQMR=0;NS=1;NUMALT=1;ODDS=1346.77;PAIRED=0.994505;PAIREDR=0;PAO=0;PQA=0;PQR=0;PRO=0;QA=6544;QR=0;RO=0;RPP=6.06468;RPPR=0;RUN=1;SAF=90;SAP=3.05802;SAR=92;SRF=0;SRP=0;SRR=0;TYPE=snp;technology.ILLUMINA=1	GT:DP:RO:QR:AO:QA:GL	1:182:0:0:182:6544:-10,0
gi|126640115|ref|NC_009085.1|	75863	.	A	G	6525.52	.	AB=0;ABP=0;AC=1;AF=1;AN=1;AO=198;CIGAR=1X;DP=198;DPB=198;DPRA=0;EPP=3.71219;EPPR=0;GTI=0;LEN=1;MEANALT=1;MQM=60;MQMR=0;NS=1;NUMALT=1;ODDS=1502.56;PAIRED=0.994949;PAIREDR=0;PAO=0;PQA=0;PQR=0;PRO=0;QA=7298;QR=0;RO=0;RPP=5.15984;RPPR=0;RUN=1;SAF=93;SAP=4.58955;SAR=105;SRF=0;SRP=0;SRR=0;TYPE=snp;technology.ILLUMINA=1	GT:DP:RO:QR:AO:QA:GL	1:198:0:0:198:7298:-10,0
gi|126640115|ref|NC_009085.1|	75917	.	A	G	5550.97	.	AB=0;ABP=0;AC=1;AF=1;AN=1;AO=169;CIGAR=1X;DP=169;DPB=169;DPRA=0;EPP=4.05106;EPPR=0;GTI=0;LEN=1;MEANALT=1;MQM=60;MQMR=0;NS=1;NUMALT=1;ODDS=1278.16;PAIRED=1;PAIREDR=0;PAO=0;PQA=0;PQR=0;PRO=0;QA=6225;QR=0;RO=0;RPP=17.0028;RPPR=0;RUN=1;SAF=84;SAP=3.02315;SAR=85;SRF=0;SRP=0;SRR=0;TYPE=snp;technology.ILLUMINA=1	GT:DP:RO:QR:AO:QA:GL	1:169:0:0:169:6225:-10,0
gi|126640115|ref|NC_009085.1|	75980	.	G	A	5130.42	.	AB=0;ABP=0;AC=1;AF=1;AN=1;AO=157;CIGAR=1X;DP=157;DPB=157;DPRA=0;EPP=3.13478;EPPR=0;GTI=0;LEN=1;MEANALT=1;MQM=60;MQMR=0;NS=1;NUMALT=1;ODDS=1181.32;PAIRED=1;PAIREDR=0;PAO=0;PQA=0;PQR=0;PRO=0;QA=5749;QR=0;RO=0;RPP=10.3269;RPPR=0;RUN=1;SAF=81;SAP=3.35608;SAR=76;SRF=0;SRP=0;SRR=0;TYPE=snp;technology.ILLUMINA=1	GT:DP:RO:QR:AO:QA:GL	1:157:0:0:157:5749:-10,0
gi|126640115|ref|NC_009085.1|	76391	.	A	G	4727.7	.	AB=0;ABP=0;AC=1;AF=1;AN=1;AO=146;CIGAR=1X;DP=146;DPB=146;DPRA=0;EPP=6.81781;EPPR=0;GTI=0;LEN=1;MEANALT=1;MQM=60;MQMR=0;NS=1;NUMALT=1;ODDS=1088.59;PAIRED=1;PAIREDR=0;PAO=0;PQA=0;PQR=0;PRO=0;QA=5342;QR=0;RO=0;RPP=43.2272;RPPR=0;RUN=1;SAF=70;SAP=3.54573;SAR=76;SRF=0;SRP=0;SRR=0;TYPE=snp;technology.ILLUMINA=1	GT:DP:RO:QR:AO:QA:GL	1:146:0:0:146:5342:-10,0
gi|126640115|ref|NC_009085.1|	76703	.	G	A	4908.5	.	AB=0;ABP=0;AC=1;AF=1;AN=1;AO=147;CIGAR=1X;DP=147;DPB=147;DPRA=0;EPP=5.50675;EPPR=0;GTI=0;LEN=1;MEANALT=1;MQM=60;MQMR=0;NS=1;NUMALT=1;ODDS=1130.22;PAIRED=1;PAIREDR=0;PAO=0;PQA=0;PQR=0;PRO=0;QA=5496;QR=0;RO=0;RPP=3.02507;RPPR=0;RUN=1;SAF=73;SAP=3.02507;SAR=74;SRF=0;SRP=0;SRR=0;TYPE=snp;technology.ILLUMINA=1	GT:DP:RO:QR:AO:QA:GL	1:147:0:0:147:5496:-10,0
gi|126640115|ref|NC_009085.1|	76722	.	A	T	3738.33	.	AB=0;ABP=0;AC=1;AF=1;AN=1;AO=114;CIGAR=1X;DP=116;DPB=116;DPRA=0;EPP=5.75321;EPPR=0;GTI=0;LEN=1;MEANALT=2;MQM=60;MQMR=0;NS=1;NUMALT=1;ODDS=860.781;PAIRED=1;PAIREDR=0;PAO=0;PQA=0;PQR=0;PRO=0;QA=4210;QR=0;RO=0;RPP=17.9439;RPPR=0;RUN=1;SAF=58;SAP=3.08649;SAR=56;SRF=0;SRP=0;SRR=0;TYPE=snp;technology.ILLUMINA=1	GT:DP:RO:QR:AO:QA:GL	1:116:0:0:114:4210:-10,0
gi|126640115|ref|NC_009085.1|	76781	.	C	T	4148.98	.	AB=0;ABP=0;AC=1;AF=1;AN=1;AO=123;CIGAR=1X;DP=123;DPB=123;DPRA=0;EPP=9.38348;EPPR=0;GTI=0;LEN=1;MEANALT=1;MQM=60;MQMR=0;NS=1;NUMALT=1;ODDS=955.338;PAIRED=1;PAIREDR=0;PAO=0;PQA=0;PQR=0;PRO=0;QA=4659;QR=0;RO=0;RPP=6.98251;RPPR=0;RUN=1;SAF=61;SAP=3.02795;SAR=62;SRF=0;SRP=0;SRR=0;TYPE=snp;technology.ILLUMINA=1	GT:DP:RO:QR:AO:QA:GL	1:123:0:0:123:4659:-10,0
gi|126640115|ref|NC_009085.1|	76880	.	A	T	3152.14	.	AB=0;ABP=0;AC=1;AF=1;AN=1;AO=94;CIGAR=1X;DP=94;DPB=94;DPRA=0;EPP=8.9241;EPPR=0;GTI=0;LEN=1;MEANALT=1;MQM=60;MQMR=0;NS=1;NUMALT=1;ODDS=725.808;PAIRED=1;PAIREDR=0;PAO=0;PQA=0;PQR=0;PRO=0;QA=3549;QR=0;RO=0;RPP=7.53805;RPPR=0;RUN=1;SAF=45;SAP=3.37991;SAR=49;SRF=0;SRP=0;SRR=0;TYPE=snp;technology.ILLUMINA=1	GT:DP:RO:QR:AO:QA:GL	1:94:0:0:94:3549:-10,0
gi|126640115|ref|NC_009085.1|	76904	.	A	G	3365.51	.	AB=0;ABP=0;AC=1;AF=1;AN=1;AO=102;CIGAR=1X;DP=102;DPB=102;DPRA=0;EPP=6.07591;EPPR=0;GTI=0;LEN=1;MEANALT=1;MQM=60;MQMR=0;NS=1;NUMALT=1;ODDS=774.938;PAIRED=1;PAIREDR=0;PAO=0;PQA=0;PQR=0;PRO=0;QA=3784;QR=0;RO=0;RPP=6.07591;RPPR=0;RUN=1;SAF=56;SAP=5.13919;SAR=46;SRF=0;SRP=0;SRR=0;TYPE=snp;technology.ILLUMINA=1	GT:DP:RO:QR:AO:QA:GL	1:102:0:0:102:3784:-10,0
gi|126640115|ref|NC_009085.1|	77024	.	T	C	3708.48	.	AB=0;ABP=0;AC=1;AF=1;AN=1;AO=112;CIGAR=1X;DP=112;DPB=112;DPRA=0;EPP=12.3942;EPPR=0;GTI=0;LEN=1;MEANALT=1;MQM=60;MQMR=0;NS=1;NUMALT=1;ODDS=853.908;PAIRED=1;PAIREDR=0;PAO=0;PQA=0;PQR=0;PRO=0;QA=4179;QR=0;RO=0;RPP=12.3942;RPPR=0;RUN=1;SAF=52;SAP=4.25114;SAR=60;SRF=0;SRP=0;SRR=0;TYPE=snp;technology.ILLUMINA=1	GT:DP:RO:QR:AO:QA:GL	1:112:0:0:112:4179:-10,0
gi|126640115|ref|NC_009085.1|	77046	.	G	A	3696.17	.	AB=0;ABP=0;AC=1;AF=1;AN=1;AO=113;CIGAR=1X;DP=113;DPB=113;DPRA=0;EPP=21.4774;EPPR=0;GTI=0;LEN=1;MEANALT=1;MQM=60;MQMR=0;NS=1;NUMALT=1;ODDS=851.073;PAIRED=1;PAIREDR=0;PAO=0;PQA=0;PQR=0;PRO=0;QA=4203;QR=0;RO=0;RPP=32.2387;RPPR=0;RUN=1;SAF=48;SAP=8.56389;SAR=65;SRF=0;SRP=0;SRR=0;TYPE=snp;technology.ILLUMINA=1	GT:DP:RO:QR:AO:QA:GL	1:113:0:0:113:4203:-10,0
gi|126640115|ref|NC_009085.1|	77271	.	C	T	2722.71	.	AB=0;ABP=0;AC=1;AF=1;AN=1;AO=85;CIGAR=1X;DP=85;DPB=85;DPRA=0;EPP=3.64897;EPPR=0;GTI=0;LEN=1;MEANALT=1;MQM=60;MQMR=0;NS=1;NUMALT=1;ODDS=626.927;PAIRED=0.988235;PAIREDR=0;PAO=0;PQA=0;PQR=0;PRO=0;QA=3069;QR=0;RO=0;RPP=4.26209;RPPR=0;RUN=1;SAF=34;SAP=10.3933;SAR=51;SRF=0;SRP=0;SRR=0;TYPE=snp;technology.ILLUMINA=1	GT:DP:RO:QR:AO:QA:GL	1:85:0:0:85:3069:-10,0
gi|126640115|ref|NC_009085.1|	77406	.	GGGT	AGGC	3005.06	.	AB=0;ABP=0;AC=1;AF=1;AN=1;AO=88;CIGAR=1X2M1X;DP=88;DPB=91.25;DPRA=0;EPP=5.47788;EPPR=0;GTI=0;LEN=4;MEANALT=1;MQM=60;MQMR=0;NS=1;NUMALT=1;ODDS=691.94;PAIRED=1;PAIREDR=0;PAO=7;PQA=244;PQR=0;PRO=0;QA=3133;QR=0;RO=0;RPP=3.40511;RPPR=0;RUN=1;SAF=41;SAP=3.89863;SAR=47;SRF=0;SRP=0;SRR=0;TYPE=complex;technology.ILLUMINA=1	GT:DP:RO:QR:AO:QA:GL	1:88:0:0:88:3133:-10,0
gi|126640115|ref|NC_009085.1|	77424	.	TAAATCG	GAAGTCA	2218.11	.	AB=0;ABP=0;AC=1;AF=1;AN=1;AO=69;CIGAR=1X2M1X2M1X;DP=69;DPB=69;DPRA=0;EPP=6.81824;EPPR=0;GTI=0;LEN=7;MEANALT=1;MQM=60;MQMR=0;NS=1;NUMALT=1;ODDS=510.739;PAIRED=1;PAIREDR=0;PAO=0;PQA=0;PQR=0;PRO=0;QA=2513;QR=0;RO=0;RPP=14.3712;RPPR=0;RUN=1;SAF=35;SAP=3.04177;SAR=34;SRF=0;SRP=0;SRR=0;TYPE=complex;technology.ILLUMINA=1	GT:DP:RO:QR:AO:QA:GL	1:69:0:0:69:2513:-10,0
gi|126640115|ref|NC_009085.1|	77436	.	AAAGGCA	GAAAGCT	2100.95	.	AB=0;ABP=0;AC=1;AF=1;AN=1;AO=65;CIGAR=1X2M1X2M1X;DP=66;DPB=66;DPRA=0;EPP=3.84548;EPPR=0;GTI=0;LEN=7;MEANALT=2;MQM=60;MQMR=0;NS=1;NUMALT=1;ODDS=483.762;PAIRED=1;PAIREDR=0;PAO=0;PQA=0;PQR=0;PRO=0;QA=2375;QR=0;RO=0;RPP=10.5269;RPPR=0;RUN=1;SAF=34;SAP=3.31097;SAR=31;SRF=0;SRP=0;SRR=0;TYPE=complex;technology.ILLUMINA=1	GT:DP:RO:QR:AO:QA:GL	1:66:0:0:65:2375:-10,0
gi|126640115|ref|NC_009085.1|	77448	.	C	T	2550.56	.	AB=0;ABP=0;AC=1;AF=1;AN=1;AO=79;CIGAR=1X;DP=79;DPB=79;DPRA=0;EPP=12.9331;EPPR=0;GTI=0;LEN=1;MEANALT=1;MQM=60;MQMR=0;NS=1;NUMALT=1;ODDS=587.288;PAIRED=1;PAIREDR=0;PAO=0;PQA=0;PQR=0;PRO=0;QA=2889;QR=0;RO=0;RPP=10.954;RPPR=0;RUN=1;SAF=44;SAP=5.23675;SAR=35;SRF=0;SRP=0;SRR=0;TYPE=snp;technology.ILLUMINA=1	GT:DP:RO:QR:AO:QA:GL	1:79:0:0:79:2889:-10,0
gi|126640115|ref|NC_009085.1|	77455	.	CTT	TTA	2546.43	.	AB=0;ABP=0;AC=1;AF=1;AN=1;AO=76;CIGAR=1X1M1X;DP=76;DPB=76.6667;DPRA=0;EPP=14.4391;EPPR=0;GTI=0;LEN=3;MEANALT=1;MQM=60;MQMR=0;NS=1;NUMALT=1;ODDS=586.337;PAIRED=1;PAIREDR=0;PAO=2;PQA=69;PQR=0;PRO=0;QA=2812;QR=0;RO=0;RPP=5.8675;RPPR=0;RUN=1;SAF=43;SAP=5.8675;SAR=33;SRF=0;SRP=0;SRR=0;TYPE=complex;technology.ILLUMINA=1	GT:DP:RO:QR:AO:QA:GL	1:76:0:0:76:2812:-10,0
gi|126640115|ref|NC_009085.1|	77469	.	T	C	3097.29	.	AB=0;ABP=0;AC=1;AF=1;AN=1;AO=94;CIGAR=1X;DP=94;DPB=94;DPRA=0;EPP=23.801;EPPR=0;GTI=0;LEN=1;MEANALT=1;MQM=60;MQMR=0;NS=1;NUMALT=1;ODDS=713.178;PAIRED=1;PAIREDR=0;PAO=0;PQA=0;PQR=0;PRO=0;QA=3520;QR=0;RO=0;RPP=14.1911;RPPR=0;RUN=1;SAF=56;SAP=10.4949;SAR=38;SRF=0;SRP=0;SRR=0;TYPE=snp;technology.ILLUMINA=1	GT:DP:RO:QR:AO:QA:GL	1:94:0:0:94:3520:-10,0
gi|126640115|ref|NC_009085.1|	77478	.	A	C	3434.07	.	AB=0;ABP=0;AC=1;AF=1;AN=1;AO=105;CIGAR=1X;DP=105;DPB=105;DPRA=0;EPP=6.50534;EPPR=0;GTI=0;LEN=1;MEANALT=1;MQM=60;MQMR=0;NS=1;NUMALT=1;ODDS=790.723;PAIRED=1;PAIREDR=0;PAO=0;PQA=0;PQR=0;PRO=0;QA=3866;QR=0;RO=0;RPP=5.51266;RPPR=0;RUN=1;SAF=62;SAP=10.476;SAR=43;SRF=0;SRP=0;SRR=0;TYPE=snp;technology.ILLUMINA=1	GT:DP:RO:QR:AO:QA:GL	1:105:0:0:105:3866:-10,0
gi|126640115|ref|NC_009085.1|	77490	.	A	G	3979.25	.	AB=0;ABP=0;AC=1;AF=1;AN=1;AO=120;CIGAR=1X;DP=120;DPB=120;DPRA=0;EPP=4.16842;EPPR=0;GTI=0;LEN=1;MEANALT=1;MQM=60;MQMR=0;NS=1;NUMALT=1;ODDS=916.257;PAIRED=1;PAIREDR=0;PAO=0;PQA=0;PQR=0;PRO=0;QA=4513;QR=0;RO=0;RPP=31.9633;RPPR=0;RUN=1;SAF=76;SAP=21.5402;SAR=44;SRF=0;SRP=0;SRR=0;TYPE=snp;technology.ILLUMINA=1	GT:DP:RO:QR:AO:QA:GL	1:120:0:0:120:4513:-10,0
gi|126640115|ref|NC_009085.1|	77505	.	TTTA	GCTG	4074.25	.	AB=0;ABP=0;AC=1;AF=1;AN=1;AO=125;CIGAR=2X1M1X;DP=125;DPB=126.25;DPRA=0;EPP=8.03074;EPPR=0;GTI=0;LEN=4;MEANALT=1;MQM=60;MQMR=0;NS=1;NUMALT=1;ODDS=938.131;PAIRED=1;PAIREDR=0;PAO=5;PQA=160;PQR=0;PRO=0;QA=4438;QR=0;RO=0;RPP=15.6743;RPPR=0;RUN=1;SAF=76;SAP=15.6743;SAR=49;SRF=0;SRP=0;SRR=0;TYPE=complex;technology.ILLUMINA=1	GT:DP:RO:QR:AO:QA:GL	1:125:0:0:125:4438:-10,0
gi|126640115|ref|NC_009085.1|	77539	.	A	C	4825.23	.	AB=0;ABP=0;AC=1;AF=1;AN=1;AO=148;CIGAR=1X;DP=152;DPB=152;DPRA=0;EPP=3.5385;EPPR=3.0103;GTI=0;LEN=1;MEANALT=1;MQM=60;MQMR=60;NS=1;NUMALT=1;ODDS=1111.05;PAIRED=1;PAIREDR=1;PAO=0;PQA=0;PQR=0;PRO=0;QA=5560;QR=150;RO=4;RPP=16.2152;RPPR=11.6962;RUN=1;SAF=90;SAP=18.0345;SAR=58;SRF=2;SRP=3.0103;SRR=2;TYPE=snp;technology.ILLUMINA=1	GT:DP:RO:QR:AO:QA:GL	1:152:4:150:148:5560:-10,0
gi|126640115|ref|NC_009085.1|	77544	.	C	T	5540.04	.	AB=0;ABP=0;AC=1;AF=1;AN=1;AO=165;CIGAR=1X;DP=165;DPB=165;DPRA=0;EPP=5.9714;EPPR=0;GTI=0;LEN=1;MEANALT=1;MQM=60;MQMR=0;NS=1;NUMALT=1;ODDS=1275.64;PAIRED=1;PAIREDR=0;PAO=0;PQA=0;PQR=0;PRO=0;QA=6223;QR=0;RO=0;RPP=7.76122;RPPR=0;RUN=1;SAF=100;SAP=19.1318;SAR=65;SRF=0;SRP=0;SRR=0;TYPE=snp;technology.ILLUMINA=1	GT:DP:RO:QR:AO:QA:GL	1:165:0:0:165:6223:-10,0
gi|126640115|ref|NC_009085.1|	77619	.	C	T	5317.35	.	AB=0;ABP=0;AC=1;AF=1;AN=1;AO=159;CIGAR=1X;DP=159;DPB=159;DPRA=0;EPP=3.35173;EPPR=0;GTI=0;LEN=1;MEANALT=1;MQM=60;MQMR=0;NS=1;NUMALT=1;ODDS=1224.36;PAIRED=1;PAIREDR=0;PAO=0;PQA=0;PQR=0;PRO=0;QA=5952;QR=0;RO=0;RPP=4.6628;RPPR=0;RUN=1;SAF=84;SAP=4.11652;SAR=75;SRF=0;SRP=0;SRR=0;TYPE=snp;technology.ILLUMINA=1	GT:DP:RO:QR:AO:QA:GL	1:159:0:0:159:5952:-10,0
gi|126640115|ref|NC_009085.1|	77640	.	A	T	5727.93	.	AB=0;ABP=0;AC=1;AF=1;AN=1;AO=170;CIGAR=1X;DP=170;DPB=170;DPRA=0;EPP=3.47014;EPPR=0;GTI=0;LEN=1;MEANALT=1;MQM=60;MQMR=0;NS=1;NUMALT=1;ODDS=1318.9;PAIRED=1;PAIREDR=0;PAO=0;PQA=0;PQR=0;PRO=0;QA=6408;QR=0;RO=0;RPP=4.28764;RPPR=0;RUN=1;SAF=82;SAP=3.47014;SAR=88;SRF=0;SRP=0;SRR=0;TYPE=snp;technology.ILLUMINA=1	GT:DP:RO:QR:AO:QA:GL	1:170:0:0:170:6408:-10,0
gi|126640115|ref|NC_009085.1|	77730	.	C	T	5707.97	.	AB=0;ABP=0;AC=1;AF=1;AN=1;AO=176;CIGAR=1X;DP=176;DPB=176;DPRA=0;EPP=3.05965;EPPR=0;GTI=0;LEN=1;MEANALT=1;MQM=60;MQMR=0;NS=1;NUMALT=1;ODDS=1314.31;PAIRED=1;PAIREDR=0;PAO=0;PQA=0;PQR=0;PRO=0;QA=6396;QR=0;RO=0;RPP=14.1144;RPPR=0;RUN=1;SAF=84;SAP=3.79993;SAR=92;SRF=0;SRP=0;SRR=0;TYPE=snp;technology.ILLUMINA=1	GT:DP:RO:QR:AO:QA:GL	1:176:0:0:176:6396:-10,0
gi|126640115|ref|NC_009085.1|	77835	.	C	T	5617.51	.	AB=0;ABP=0;AC=1;AF=1;AN=1;AO=168;CIGAR=1X;DP=168;DPB=168;DPRA=0;EPP=5.54368;EPPR=0;GTI=0;LEN=1;MEANALT=1;MQM=60;MQMR=0;NS=1;NUMALT=1;ODDS=1293.48;PAIRED=1;PAIREDR=0;PAO=0;PQA=0;PQR=0;PRO=0;QA=6289;QR=0;RO=0;RPP=4.87156;RPPR=0;RUN=1;SAF=79;SAP=4.30284;SAR=89;SRF=0;SRP=0;SRR=0;TYPE=snp;technology.ILLUMINA=1	GT:DP:RO:QR:AO:QA:GL	1:168:0:0:168:6289:-10,0
gi|126640115|ref|NC_009085.1|	77946	.	A	G	4463.08	.	AB=0;ABP=0;AC=1;AF=1;AN=1;AO=139;CIGAR=1X;DP=139;DPB=139;DPRA=0;EPP=3.40085;EPPR=0;GTI=0;LEN=1;MEANALT=1;MQM=60;MQMR=0;NS=1;NUMALT=1;ODDS=1027.66;PAIRED=0.985612;PAIREDR=0;PAO=0;PQA=0;PQR=0;PRO=0;QA=5038;QR=0;RO=0;RPP=18.0231;RPPR=0;RUN=1;SAF=51;SAP=24.397;SAR=88;SRF=0;SRP=0;SRR=0;TYPE=snp;technology.ILLUMINA=1	GT:DP:RO:QR:AO:QA:GL	1:139:0:0:139:5038:-10,0
gi|126640115|ref|NC_009085.1|	78182	.	C	T	3969.37	.	AB=0;ABP=0;AC=1;AF=1;AN=1;AO=132;CIGAR=1X;DP=132;DPB=132;DPRA=0;EPP=44.1367;EPPR=0;GTI=0;LEN=1;MEANALT=1;MQM=59.8409;MQMR=0;NS=1;NUMALT=1;ODDS=913.981;PAIRED=1;PAIREDR=0;PAO=0;PQA=0;PQR=0;PRO=0;QA=4935;QR=0;RO=0;RPP=272.536;RPPR=0;RUN=1;SAF=93;SAP=50.9801;SAR=39;SRF=0;SRP=0;SRR=0;TYPE=snp;technology.ILLUMINA=1	GT:DP:RO:QR:AO:QA:GL	1:132:0:0:132:4935:-10,0
gi|126640115|ref|NC_009085.1|	78196	.	A	G	4871.64	.	AB=0;ABP=0;AC=1;AF=1;AN=1;AO=151;CIGAR=1X;DP=151;DPB=151;DPRA=0;EPP=13.4938;EPPR=0;GTI=0;LEN=1;MEANALT=1;MQM=59.8874;MQMR=0;NS=1;NUMALT=1;ODDS=1121.74;PAIRED=1;PAIREDR=0;PAO=0;PQA=0;PQR=0;PRO=0;QA=5680;QR=0;RO=0;RPP=138.317;RPPR=0;RUN=1;SAF=104;SAP=49.7329;SAR=47;SRF=0;SRP=0;SRR=0;TYPE=snp;technology.ILLUMINA=1	GT:DP:RO:QR:AO:QA:GL	1:151:0:0:151:5680:-10,0
gi|126640115|ref|NC_009085.1|	78218	.	A	G	4638.86	.	AB=0;ABP=0;AC=1;AF=1;AN=1;AO=143;CIGAR=1X;DP=143;DPB=143;DPRA=0;EPP=5.57659;EPPR=0;GTI=0;LEN=1;MEANALT=1;MQM=60;MQMR=0;NS=1;NUMALT=1;ODDS=1068.14;PAIRED=1;PAIREDR=0;PAO=0;PQA=0;PQR=0;PRO=0;QA=5269;QR=0;RO=0;RPP=28.5365;RPPR=0;RUN=1;SAF=97;SAP=42.5068;SAR=46;SRF=0;SRP=0;SRR=0;TYPE=snp;technology.ILLUMINA=1	GT:DP:RO:QR:AO:QA:GL	1:143:0:0:143:5269:-10,0
gi|126640115|ref|NC_009085.1|	78236	.	ATTAAGA	GTTGAGG	3664.05	.	AB=0;ABP=0;AC=1;AF=1;AN=1;AO=107;CIGAR=1X2M1X2M1X;DP=110;DPB=112;DPRA=0;EPP=10.3365;EPPR=0;GTI=0;LEN=7;MEANALT=4;MQM=60;MQMR=0;NS=1;NUMALT=1;ODDS=843.678;PAIRED=1;PAIREDR=0;PAO=7;PQA=256;PQR=0;PRO=0;QA=3892;QR=0;RO=0;RPP=7.57648;RPPR=0;RUN=1;SAF=71;SAP=27.8706;SAR=36;SRF=0;SRP=0;SRR=0;TYPE=complex;technology.ILLUMINA=1	GT:DP:RO:QR:AO:QA:GL	1:110:0:0:107:3892:-10,0
gi|126640115|ref|NC_009085.1|	78248	.	CAAAGGC	TAACGGT	3532.18	.	AB=0;ABP=0;AC=1;AF=1;AN=1;AO=109;CIGAR=1X2M1X2M1X;DP=111;DPB=112.714;DPRA=0;EPP=8.76769;EPPR=0;GTI=0;LEN=7;MEANALT=3;MQM=60;MQMR=0;NS=1;NUMALT=1;ODDS=813.314;PAIRED=1;PAIREDR=0;PAO=6;PQA=181;PQR=0;PRO=0;QA=3870;QR=0;RO=0;RPP=47.0175;RPPR=0;RUN=1;SAF=74;SAP=33.3113;SAR=35;SRF=0;SRP=0;SRR=0;TYPE=complex;technology.ILLUMINA=1	GT:DP:RO:QR:AO:QA:GL	1:111:0:0:109:3870:-10,0
gi|126640115|ref|NC_009085.1|	78384	.	G	A	4114.99	.	AB=0;ABP=0;AC=1;AF=1;AN=1;AO=126;CIGAR=1X;DP=126;DPB=126;DPRA=0;EPP=25.3454;EPPR=0;GTI=0;LEN=1;MEANALT=1;MQM=60;MQMR=0;NS=1;NUMALT=1;ODDS=947.512;PAIRED=1;PAIREDR=0;PAO=0;PQA=0;PQR=0;PRO=0;QA=4646;QR=0;RO=0;RPP=3.07924;RPPR=0;RUN=1;SAF=51;SAP=12.937;SAR=75;SRF=0;SRP=0;SRR=0;TYPE=snp;technology.ILLUMINA=1	GT:DP:RO:QR:AO:QA:GL	1:126:0:0:126:4646:-10,0
gi|126640115|ref|NC_009085.1|	78494	.	A	G	4696.46	.	AB=0;ABP=0;AC=1;AF=1;AN=1;AO=142;CIGAR=1X;DP=142;DPB=142;DPRA=0;EPP=14.9993;EPPR=0;GTI=0;LEN=1;MEANALT=1;MQM=60;MQMR=0;NS=1;NUMALT=1;ODDS=1081.4;PAIRED=1;PAIREDR=0;PAO=0;PQA=0;PQR=0;PRO=0;QA=5271;QR=0;RO=0;RPP=3.56081;RPPR=0;RUN=1;SAF=71;SAP=3.0103;SAR=71;SRF=0;SRP=0;SRR=0;TYPE=snp;technology.ILLUMINA=1	GT:DP:RO:QR:AO:QA:GL	1:142:0:0:142:5271:-10,0
gi|126640115|ref|NC_009085.1|	78542	.	G	A	3610.88	.	AB=0;ABP=0;AC=1;AF=1;AN=1;AO=117;CIGAR=1X;DP=117;DPB=117;DPRA=0;EPP=7.18621;EPPR=0;GTI=0;LEN=1;MEANALT=1;MQM=60;MQMR=0;NS=1;NUMALT=1;ODDS=831.437;PAIRED=1;PAIREDR=0;PAO=0;PQA=0;PQR=0;PRO=0;QA=4067;QR=0;RO=0;RPP=5.25601;RPPR=0;RUN=1;SAF=70;SAP=12.8283;SAR=47;SRF=0;SRP=0;SRR=0;TYPE=snp;technology.ILLUMINA=1	GT:DP:RO:QR:AO:QA:GL	1:117:0:0:117:4067:-10,0
gi|126640115|ref|NC_009085.1|	78643	.	C	T	5134	.	AB=0;ABP=0;AC=1;AF=1;AN=1;AO=154;CIGAR=1X;DP=154;DPB=154;DPRA=0;EPP=3.51792;EPPR=0;GTI=0;LEN=1;MEANALT=1;MQM=60;MQMR=0;NS=1;NUMALT=1;ODDS=1182.15;PAIRED=0.993506;PAIREDR=0;PAO=0;PQA=0;PQR=0;PRO=0;QA=5753;QR=0;RO=0;RPP=5.77399;RPPR=0;RUN=1;SAF=86;SAP=7.57885;SAR=68;SRF=0;SRP=0;SRR=0;TYPE=snp;technology.ILLUMINA=1	GT:DP:RO:QR:AO:QA:GL	1:154:0:0:154:5753:-10,0
gi|126640115|ref|NC_009085.1|	78734	.	A	G	5278.2	.	AB=0;ABP=0;AC=1;AF=1;AN=1;AO=162;CIGAR=1X;DP=162;DPB=162;DPRA=0;EPP=3.86817;EPPR=0;GTI=0;LEN=1;MEANALT=1;MQM=60;MQMR=0;NS=1;NUMALT=1;ODDS=1215.35;PAIRED=1;PAIREDR=0;PAO=0;PQA=0;PQR=0;PRO=0;QA=5942;QR=0;RO=0;RPP=28.9607;RPPR=0;RUN=1;SAF=70;SAP=9.49791;SAR=92;SRF=0;SRP=0;SRR=0;TYPE=snp;technology.ILLUMINA=1	GT:DP:RO:QR:AO:QA:GL	1:162:0:0:162:5942:-10,0
gi|126640115|ref|NC_009085.1|	78952	.	C	T	3816.99	.	AB=0;ABP=0;AC=1;AF=1;AN=1;AO=117;CIGAR=1X;DP=117;DPB=117;DPRA=0;EPP=9.71031;EPPR=0;GTI=0;LEN=1;MEANALT=1;MQM=60;MQMR=0;NS=1;NUMALT=1;ODDS=878.895;PAIRED=0.991453;PAIREDR=0;PAO=0;PQA=0;PQR=0;PRO=0;QA=4292;QR=0;RO=0;RPP=3.91972;RPPR=0;RUN=1;SAF=50;SAP=8.37402;SAR=67;SRF=0;SRP=0;SRR=0;TYPE=snp;technology.ILLUMINA=1	GT:DP:RO:QR:AO:QA:GL	1:117:0:0:117:4292:-10,0
gi|126640115|ref|NC_009085.1|	79007	.	G	A	4287.94	.	AB=0;ABP=0;AC=1;AF=1;AN=1;AO=131;CIGAR=1X;DP=131;DPB=131;DPRA=0;EPP=6.73993;EPPR=0;GTI=0;LEN=1;MEANALT=1;MQM=60;MQMR=0;NS=1;NUMALT=1;ODDS=987.334;PAIRED=1;PAIREDR=0;PAO=0;PQA=0;PQR=0;PRO=0;QA=4825;QR=0;RO=0;RPP=15.0943;RPPR=0;RUN=1;SAF=57;SAP=7.8008;SAR=74;SRF=0;SRP=0;SRR=0;TYPE=snp;technology.ILLUMINA=1	GT:DP:RO:QR:AO:QA:GL	1:131:0:0:131:4825:-10,0
gi|126640115|ref|NC_009085.1|	79085	.	G	A	5566.04	.	AB=0;ABP=0;AC=1;AF=1;AN=1;AO=167;CIGAR=1X;DP=167;DPB=167;DPRA=0;EPP=3.33537;EPPR=0;GTI=0;LEN=1;MEANALT=1;MQM=60;MQMR=0;NS=1;NUMALT=1;ODDS=1281.63;PAIRED=1;PAIREDR=0;PAO=0;PQA=0;PQR=0;PRO=0;QA=6226;QR=0;RO=0;RPP=3.33537;RPPR=0;RUN=1;SAF=84;SAP=3.0233;SAR=83;SRF=0;SRP=0;SRR=0;TYPE=snp;technology.ILLUMINA=1	GT:DP:RO:QR:AO:QA:GL	1:167:0:0:167:6226:-10,0
gi|126640115|ref|NC_009085.1|	79097	.	C	A	4938.43	.	AB=0;ABP=0;AC=1;AF=1;AN=1;AO=151;CIGAR=1X;DP=152;DPB=152;DPRA=0;EPP=3.02468;EPPR=5.18177;GTI=0;LEN=1;MEANALT=1;MQM=59.8411;MQMR=60;NS=1;NUMALT=1;ODDS=1137.12;PAIRED=1;PAIREDR=1;PAO=0;PQA=0;PQR=0;PRO=0;QA=5537;QR=20;RO=1;RPP=3.02468;RPPR=5.18177;RUN=1;SAF=75;SAP=3.02468;SAR=76;SRF=1;SRP=5.18177;SRR=0;TYPE=snp;technology.ILLUMINA=1	GT:DP:RO:QR:AO:QA:GL	1:152:1:20:151:5537:-10,0
gi|126640115|ref|NC_009085.1|	79127	.	A	G	5185.79	.	AB=0;ABP=0;AC=1;AF=1;AN=1;AO=158;CIGAR=1X;DP=158;DPB=158;DPRA=0;EPP=10.9266;EPPR=0;GTI=0;LEN=1;MEANALT=1;MQM=59.8481;MQMR=0;NS=1;NUMALT=1;ODDS=1194.07;PAIRED=1;PAIREDR=0;PAO=0;PQA=0;PQR=0;PRO=0;QA=5815;QR=0;RO=0;RPP=4.98936;RPPR=0;RUN=1;SAF=74;SAP=4.38465;SAR=84;SRF=0;SRP=0;SRR=0;TYPE=snp;technology.ILLUMINA=1	GT:DP:RO:QR:AO:QA:GL	1:158:0:0:158:5815:-10,0
gi|126640115|ref|NC_009085.1|	79274	.	A	G	5427.29	.	AB=0;ABP=0;AC=1;AF=1;AN=1;AO=162;CIGAR=1X;DP=162;DPB=162;DPRA=0;EPP=7.35324;EPPR=0;GTI=0;LEN=1;MEANALT=1;MQM=59.8765;MQMR=0;NS=1;NUMALT=1;ODDS=1249.68;PAIRED=0.993827;PAIREDR=0;PAO=0;PQA=0;PQR=0;PRO=0;QA=6108;QR=0;RO=0;RPP=28.9607;RPPR=0;RUN=1;SAF=87;SAP=4.9405;SAR=75;SRF=0;SRP=0;SRR=0;TYPE=snp;technology.ILLUMINA=1	GT:DP:RO:QR:AO:QA:GL	1:162:0:0:162:6108:-10,0
gi|126640115|ref|NC_009085.1|	79301	.	A	G	5961.97	.	AB=0;ABP=0;AC=1;AF=1;AN=1;AO=182;CIGAR=1X;DP=182;DPB=182;DPRA=0;EPP=3.43982;EPPR=0;GTI=0;LEN=1;MEANALT=1;MQM=60;MQMR=0;NS=1;NUMALT=1;ODDS=1372.79;PAIRED=0.994505;PAIREDR=0;PAO=0;PQA=0;PQR=0;PRO=0;QA=6682;QR=0;RO=0;RPP=15.2278;RPPR=0;RUN=1;SAF=97;SAP=4.72839;SAR=85;SRF=0;SRP=0;SRR=0;TYPE=snp;technology.ILLUMINA=1	GT:DP:RO:QR:AO:QA:GL	1:182:0:0:182:6682:-10,0
gi|126640115|ref|NC_009085.1|	79412	.	T	C	5304.53	.	AB=0;ABP=0;AC=1;AF=1;AN=1;AO=161;CIGAR=1X;DP=161;DPB=161;DPRA=0;EPP=6.04497;EPPR=0;GTI=0;LEN=1;MEANALT=1;MQM=60;MQMR=0;NS=1;NUMALT=1;ODDS=1221.41;PAIRED=1;PAIREDR=0;PAO=0;PQA=0;PQR=0;PRO=0;QA=5971;QR=0;RO=0;RPP=32.804;RPPR=0;RUN=1;SAF=82;SAP=3.13169;SAR=79;SRF=0;SRP=0;SRR=0;TYPE=snp;technology.ILLUMINA=1	GT:DP:RO:QR:AO:QA:GL	1:161:0:0:161:5971:-10,0
gi|126640115|ref|NC_009085.1|	79656	.	AAAGTA	GAAGCT	1095.78	.	AB=0;ABP=0;AC=1;AF=1;AN=1;AO=32;CIGAR=1X3M2X;DP=32;DPB=32.6667;DPRA=0;EPP=5.45321;EPPR=0;GTI=0;LEN=6;MEANALT=1;MQM=59.0625;MQMR=0;NS=1;NUMALT=1;ODDS=252.312;PAIRED=1;PAIREDR=0;PAO=3;PQA=104;PQR=0;PRO=0;QA=1147;QR=0;RO=0;RPP=7.35324;RPPR=0;RUN=1;SAF=17;SAP=3.28173;SAR=15;SRF=0;SRP=0;SRR=0;TYPE=complex;technology.ILLUMINA=1	GT:DP:RO:QR:AO:QA:GL	1:32:0:0:32:1147:-10,0
gi|126640115|ref|NC_009085.1|	79668	.	A	C	1245.99	.	AB=0;ABP=0;AC=1;AF=1;AN=1;AO=39;CIGAR=1X;DP=39;DPB=39;DPRA=0;EPP=3.06598;EPPR=0;GTI=0;LEN=1;MEANALT=1;MQM=58.8205;MQMR=0;NS=1;NUMALT=1;ODDS=286.9;PAIRED=1;PAIREDR=0;PAO=0;PQA=0;PQR=0;PRO=0;QA=1431;QR=0;RO=0;RPP=19.1015;RPPR=0;RUN=1;SAF=19;SAP=3.06598;SAR=20;SRF=0;SRP=0;SRR=0;TYPE=snp;technology.ILLUMINA=1	GT:DP:RO:QR:AO:QA:GL	1:39:0:0:39:1431:-10,0
gi|126640115|ref|NC_009085.1|	79679	.	TAATATGAA	GAATA	743165	.	AB=0;ABP=0;AC=1;AF=1;AN=1;AO=21;CIGAR=1X3M4D1M;DP=21;DPB=12.7778;DPRA=0;EPP=3.1137;EPPR=0;GTI=0;LEN=5;MEANALT=1;MQM=60;MQMR=0;NS=1;NUMALT=1;ODDS=171.12;PAIRED=1;PAIREDR=0;PAO=2;PQA=72;PQR=0;PRO=0;QA=776;QR=0;RO=0;RPP=3.1137;RPPR=0;RUN=1;SAF=10;SAP=3.1137;SAR=11;SRF=0;SRP=0;SRR=0;TYPE=complex;technology.ILLUMINA=1	GT:DP:RO:QR:AO:QA:GL	1:21:0:0:21:776:-10,0
gi|126640115|ref|NC_009085.1|	79689	.	ATTTCT	AT	632523	.	AB=0;ABP=0;AC=1;AF=1;AN=1;AO=20;CIGAR=1M4D1M;DP=20;DPB=6.66667;DPRA=0;EPP=3.44459;EPPR=0;GTI=0;LEN=4;MEANALT=1;MQM=60;MQMR=0;NS=1;NUMALT=1;ODDS=145.644;PAIRED=1;PAIREDR=0;PAO=0;PQA=0;PQR=0;PRO=0;QA=729;QR=0;RO=0;RPP=6.91895;RPPR=0;RUN=1;SAF=10;SAP=3.0103;SAR=10;SRF=0;SRP=0;SRR=0;TYPE=del;technology.ILLUMINA=1	GT:DP:RO:QR:AO:QA:GL	1:20:0:0:20:729:-10,0
gi|126640115|ref|NC_009085.1|	79705	.	G	T	739297	.	AB=0;ABP=0;AC=1;AF=1;AN=1;AO=24;CIGAR=1X;DP=24;DPB=24;DPRA=0;EPP=3.37221;EPPR=0;GTI=0;LEN=1;MEANALT=1;MQM=60;MQMR=0;NS=1;NUMALT=1;ODDS=170.229;PAIRED=1;PAIREDR=0;PAO=0;PQA=0;PQR=0;PRO=0;QA=865;QR=0;RO=0;RPP=20.744;RPPR=0;RUN=1;SAF=12;SAP=3.0103;SAR=12;SRF=0;SRP=0;SRR=0;TYPE=snp;technology.ILLUMINA=1	GT:DP:RO:QR:AO:QA:GL	1:24:0:0:24:865:-10,0
gi|126640115|ref|NC_009085.1|	79717	.	A	T	748151	.	AB=0;ABP=0;AC=1;AF=1;AN=1;AO=23;CIGAR=1X;DP=23;DPB=23;DPRA=0;EPP=3.10471;EPPR=0;GTI=0;LEN=1;MEANALT=1;MQM=60;MQMR=0;NS=1;NUMALT=1;ODDS=172.268;PAIRED=1;PAIREDR=0;PAO=0;PQA=0;PQR=0;PRO=0;QA=887;QR=0;RO=0;RPP=30.2953;RPPR=0;RUN=1;SAF=13;SAP=3.86001;SAR=10;SRF=0;SRP=0;SRR=0;TYPE=snp;technology.ILLUMINA=1	GT:DP:RO:QR:AO:QA:GL	1:23:0:0:23:887:-10,0
gi|126640115|ref|NC_009085.1|	79723	.	CAC	TTA	532432	.	AB=0;ABP=0;AC=1;AF=1;AN=1;AO=15;CIGAR=3X;DP=15;DPB=15.6667;DPRA=0;EPP=6.62942;EPPR=0;GTI=0;LEN=3;MEANALT=1;MQM=60;MQMR=0;NS=1;NUMALT=1;ODDS=122.597;PAIRED=1;PAIREDR=0;PAO=2;PQA=77;PQR=0;PRO=0;QA=558;QR=0;RO=0;RPP=20.5268;RPPR=0;RUN=1;SAF=7;SAP=3.15506;SAR=8;SRF=0;SRP=0;SRR=0;TYPE=mnp;technology.ILLUMINA=1	GT:DP:RO:QR:AO:QA:GL	1:15:0:0:15:558:-10,0
gi|126640115|ref|NC_009085.1|	79733	.	A	C	671091	.	AB=0;ABP=0;AC=1;AF=1;AN=1;AO=21;CIGAR=1X;DP=21;DPB=21;DPRA=0;EPP=8.07707;EPPR=0;GTI=0;LEN=1;MEANALT=1;MQM=60;MQMR=0;NS=1;NUMALT=1;ODDS=154.524;PAIRED=1;PAIREDR=0;PAO=0;PQA=0;PQR=0;PRO=0;QA=775;QR=0;RO=0;RPP=3.94093;RPPR=0;RUN=1;SAF=12;SAP=3.94093;SAR=9;SRF=0;SRP=0;SRR=0;TYPE=snp;technology.ILLUMINA=1	GT:DP:RO:QR:AO:QA:GL	1:21:0:0:21:775:-10,0
gi|126640115|ref|NC_009085.1|	79743	.	TCGGTG	ATGGTA	833846	.	AB=0;ABP=0;AC=1;AF=1;AN=1;AO=27;CIGAR=2X3M1X;DP=27;DPB=27.1667;DPRA=0;EPP=12.7417;EPPR=0;GTI=0;LEN=6;MEANALT=1;MQM=59.2593;MQMR=0;NS=1;NUMALT=1;ODDS=192;PAIRED=1;PAIREDR=0;PAO=1;PQA=32;PQR=0;PRO=0;QA=944;QR=0;RO=0;RPP=9.52472;RPPR=0;RUN=1;SAF=18;SAP=9.52472;SAR=9;SRF=0;SRP=0;SRR=0;TYPE=complex;technology.ILLUMINA=1	GT:DP:RO:QR:AO:QA:GL	1:27:0:0:27:944:-10,0
gi|126640115|ref|NC_009085.1|	79769	.	A	T	1566.28	.	AB=0;ABP=0;AC=1;AF=1;AN=1;AO=49;CIGAR=1X;DP=49;DPB=49;DPRA=0;EPP=8.37251;EPPR=0;GTI=0;LEN=1;MEANALT=1;MQM=59.5918;MQMR=0;NS=1;NUMALT=1;ODDS=360.65;PAIRED=1;PAIREDR=0;PAO=0;PQA=0;PQR=0;PRO=0;QA=1801;QR=0;RO=0;RPP=22.5536;RPPR=0;RUN=1;SAF=28;SAP=5.18177;SAR=21;SRF=0;SRP=0;SRR=0;TYPE=snp;technology.ILLUMINA=1	GT:DP:RO:QR:AO:QA:GL	1:49:0:0:49:1801:-10,0
gi|126640115|ref|NC_009085.1|	79792	.	A	G	2044.07	.	AB=0;ABP=0;AC=1;AF=1;AN=1;AO=66;CIGAR=1X;DP=66;DPB=66;DPRA=0;EPP=5.11597;EPPR=0;GTI=0;LEN=1;MEANALT=1;MQM=60;MQMR=0;NS=1;NUMALT=1;ODDS=470.664;PAIRED=1;PAIREDR=0;PAO=0;PQA=0;PQR=0;PRO=0;QA=2411;QR=0;RO=0;RPP=85.263;RPPR=0;RUN=1;SAF=39;SAP=7.74806;SAR=27;SRF=0;SRP=0;SRR=0;TYPE=snp;technology.ILLUMINA=1	GT:DP:RO:QR:AO:QA:GL	1:66:0:0:66:2411:-10,0
gi|126640115|ref|NC_009085.1|	79800	.	A	G	2184.22	.	AB=0;ABP=0;AC=1;AF=1;AN=1;AO=69;CIGAR=1X;DP=69;DPB=69;DPRA=0;EPP=3.04177;EPPR=0;GTI=0;LEN=1;MEANALT=1;MQM=60;MQMR=0;NS=1;NUMALT=1;ODDS=502.935;PAIRED=1;PAIREDR=0;PAO=0;PQA=0;PQR=0;PRO=0;QA=2546;QR=0;RO=0;RPP=72.5289;RPPR=0;RUN=1;SAF=40;SAP=6.81824;SAR=29;SRF=0;SRP=0;SRR=0;TYPE=snp;technology.ILLUMINA=1	GT:DP:RO:QR:AO:QA:GL	1:69:0:0:69:2546:-10,0
gi|126640115|ref|NC_009085.1|	79821	.	T	C	2452.26	.	AB=0;ABP=0;AC=1;AF=1;AN=1;AO=75;CIGAR=1X;DP=75;DPB=75;DPRA=0;EPP=13.4623;EPPR=0;GTI=0;LEN=1;MEANALT=1;MQM=60;MQMR=0;NS=1;NUMALT=1;ODDS=564.654;PAIRED=1;PAIREDR=0;PAO=0;PQA=0;PQR=0;PRO=0;QA=2793;QR=0;RO=0;RPP=21.1059;RPPR=0;RUN=1;SAF=43;SAP=6.51361;SAR=32;SRF=0;SRP=0;SRR=0;TYPE=snp;technology.ILLUMINA=1	GT:DP:RO:QR:AO:QA:GL	1:75:0:0:75:2793:-10,0
gi|126640115|ref|NC_009085.1|	79826	.	ATTTTTA	ATTTTA	2319.93	.	AB=0;ABP=0;AC=1;AF=1;AN=1;AO=71;CIGAR=1M1D5M;DP=76;DPB=65.8571;DPRA=0;EPP=8.17902;EPPR=0;GTI=0;LEN=1;MEANALT=2;MQM=60;MQMR=0;NS=1;NUMALT=1;ODDS=534.183;PAIRED=1;PAIREDR=0;PAO=0;PQA=0;PQR=0;PRO=0;QA=2627;QR=0;RO=0;RPP=6.71098;RPPR=0;RUN=1;SAF=43;SAP=9.89173;SAR=28;SRF=0;SRP=0;SRR=0;TYPE=del;technology.ILLUMINA=1	GT:DP:RO:QR:AO:QA:GL	1:76:0:0:71:2627:-10,0
gi|126640115|ref|NC_009085.1|	79852	.	GTA	GTTA	2200.6	.	AB=0;ABP=0;AC=1;AF=1;AN=1;AO=67;CIGAR=1M1I2M;DP=67;DPB=89.3333;DPRA=0;EPP=3.04271;EPPR=0;GTI=0;LEN=1;MEANALT=1;MQM=60;MQMR=0;NS=1;NUMALT=1;ODDS=506.707;PAIRED=1;PAIREDR=0;PAO=0;PQA=0;PQR=0;PRO=0;QA=2483;QR=0;RO=0;RPP=8.4876;RPPR=0;RUN=1;SAF=35;SAP=3.30199;SAR=32;SRF=0;SRP=0;SRR=0;TYPE=ins;technology.ILLUMINA=1	GT:DP:RO:QR:AO:QA:GL	1:67:0:0:67:2483:-10,0
gi|126640115|ref|NC_009085.1|	79863	.	G	A	2606.92	.	AB=0;ABP=0;AC=1;AF=1;AN=1;AO=77;CIGAR=1X;DP=77;DPB=77;DPRA=0;EPP=6.42261;EPPR=0;GTI=0;LEN=1;MEANALT=1;MQM=60;MQMR=0;NS=1;NUMALT=1;ODDS=600.267;PAIRED=1;PAIREDR=0;PAO=0;PQA=0;PQR=0;PRO=0;QA=2941;QR=0;RO=0;RPP=9.35551;RPPR=0;RUN=1;SAF=41;SAP=3.71532;SAR=36;SRF=0;SRP=0;SRR=0;TYPE=snp;technology.ILLUMINA=1	GT:DP:RO:QR:AO:QA:GL	1:77:0:0:77:2941:-10,0
gi|126640115|ref|NC_009085.1|	80214	.	A	G	3731.6	.	AB=0;ABP=0;AC=1;AF=1;AN=1;AO=114;CIGAR=1X;DP=114;DPB=114;DPRA=0;EPP=3.0103;EPPR=0;GTI=0;LEN=1;MEANALT=1;MQM=60;MQMR=0;NS=1;NUMALT=1;ODDS=859.233;PAIRED=1;PAIREDR=0;PAO=0;PQA=0;PQR=0;PRO=0;QA=4191;QR=0;RO=0;RPP=10.6295;RPPR=0;RUN=1;SAF=56;SAP=3.08649;SAR=58;SRF=0;SRP=0;SRR=0;TYPE=snp;technology.ILLUMINA=1	GT:DP:RO:QR:AO:QA:GL	1:114:0:0:114:4191:-10,0
gi|126640115|ref|NC_009085.1|	80220	.	C	T	3682.31	.	AB=0;ABP=0;AC=1;AF=1;AN=1;AO=112;CIGAR=1X;DP=112;DPB=112;DPRA=0;EPP=3.32051;EPPR=0;GTI=0;LEN=1;MEANALT=1;MQM=60;MQMR=0;NS=1;NUMALT=1;ODDS=847.883;PAIRED=1;PAIREDR=0;PAO=0;PQA=0;PQR=0;PRO=0;QA=4131;QR=0;RO=0;RPP=4.94911;RPPR=0;RUN=1;SAF=59;SAP=3.70827;SAR=53;SRF=0;SRP=0;SRR=0;TYPE=snp;technology.ILLUMINA=1	GT:DP:RO:QR:AO:QA:GL	1:112:0:0:112:4131:-10,0
gi|126640115|ref|NC_009085.1|	80271	.	T	C	3761.45	.	AB=0;ABP=0;AC=1;AF=1;AN=1;AO=114;CIGAR=1X;DP=114;DPB=114;DPRA=0;EPP=4.9151;EPPR=0;GTI=0;LEN=1;MEANALT=1;MQM=60;MQMR=0;NS=1;NUMALT=1;ODDS=866.106;PAIRED=0.991228;PAIREDR=0;PAO=0;PQA=0;PQR=0;PRO=0;QA=4229;QR=0;RO=0;RPP=12.2295;RPPR=0;RUN=1;SAF=60;SAP=3.69603;SAR=54;SRF=0;SRP=0;SRR=0;TYPE=snp;technology.ILLUMINA=1	GT:DP:RO:QR:AO:QA:GL	1:114:0:0:114:4229:-10,0
gi|126640115|ref|NC_009085.1|	80394	.	GATC	AATT	4103.14	.	AB=0;ABP=0;AC=1;AF=1;AN=1;AO=110;CIGAR=1X2M1X;DP=110;DPB=120.25;DPRA=0;EPP=3.32615;EPPR=0;GTI=0;LEN=4;MEANALT=1;MQM=60;MQMR=0;NS=1;NUMALT=1;ODDS=944.784;PAIRED=1;PAIREDR=0;PAO=17;PQA=596;PQR=0;PRO=0;QA=4002;QR=0;RO=0;RPP=4.2737;RPPR=0;RUN=1;SAF=52;SAP=3.72096;SAR=58;SRF=0;SRP=0;SRR=0;TYPE=complex;technology.ILLUMINA=1	GT:DP:RO:QR:AO:QA:GL	1:110:0:0:110:4002:-10,0
gi|126640115|ref|NC_009085.1|	80421	.	C	T	4253.93	.	AB=0;ABP=0;AC=1;AF=1;AN=1;AO=126;CIGAR=1X;DP=126;DPB=126;DPRA=0;EPP=4.73369;EPPR=0;GTI=0;LEN=1;MEANALT=1;MQM=60;MQMR=0;NS=1;NUMALT=1;ODDS=979.503;PAIRED=1;PAIREDR=0;PAO=0;PQA=0;PQR=0;PRO=0;QA=4769;QR=0;RO=0;RPP=5.49198;RPPR=0;RUN=1;SAF=63;SAP=3.0103;SAR=63;SRF=0;SRP=0;SRR=0;TYPE=snp;technology.ILLUMINA=1	GT:DP:RO:QR:AO:QA:GL	1:126:0:0:126:4769:-10,0
gi|126640115|ref|NC_009085.1|	80451	.	GGGA	AGGG	3089.57	.	AB=0;ABP=0;AC=1;AF=1;AN=1;AO=96;CIGAR=1X2M1X;DP=96;DPB=100.5;DPRA=0;EPP=8.80089;EPPR=0;GTI=0;LEN=4;MEANALT=1;MQM=60;MQMR=0;NS=1;NUMALT=1;ODDS=711.4;PAIRED=1;PAIREDR=0;PAO=4;PQA=97;PQR=122;PRO=4;QA=3503;QR=0;RO=0;RPP=3.8246;RPPR=0;RUN=1;SAF=43;SAP=5.27225;SAR=53;SRF=0;SRP=0;SRR=0;TYPE=complex;technology.ILLUMINA=1	GT:DP:RO:QR:AO:QA:GL	1:96:0:0:96:3503:-10,0
gi|126640115|ref|NC_009085.1|	80460	.	TTCCGGT	GTCAGGC	2691.94	.	AB=0;ABP=0;AC=1;AF=1;AN=1;AO=69;CIGAR=1X2M1X2M1X;DP=71;DPB=79.8571;DPRA=0;EPP=3.29354;EPPR=0;GTI=0;LEN=7;MEANALT=3;MQM=60;MQMR=0;NS=1;NUMALT=1;ODDS=619.843;PAIRED=1;PAIREDR=0;PAO=21;PQA=696;PQR=0;PRO=0;QA=2354;QR=0;RO=0;RPP=3.79707;RPPR=0;RUN=1;SAF=21;SAP=25.9524;SAR=48;SRF=0;SRP=0;SRR=0;TYPE=complex;technology.ILLUMINA=1	GT:DP:RO:QR:AO:QA:GL	1:71:0:0:69:2354:-10,0
gi|126640115|ref|NC_009085.1|	80757	.	C	T	3951.81	.	AB=0;ABP=0;AC=1;AF=1;AN=1;AO=119;CIGAR=1X;DP=119;DPB=119;DPRA=0;EPP=3.46649;EPPR=0;GTI=0;LEN=1;MEANALT=1;MQM=60;MQMR=0;NS=1;NUMALT=1;ODDS=909.937;PAIRED=1;PAIREDR=0;PAO=0;PQA=0;PQR=0;PRO=0;QA=4489;QR=0;RO=0;RPP=46.8229;RPPR=0;RUN=1;SAF=48;SAP=12.6633;SAR=71;SRF=0;SRP=0;SRR=0;TYPE=snp;technology.ILLUMINA=1	GT:DP:RO:QR:AO:QA:GL	1:119:0:0:119:4489:-10,0
gi|126640115|ref|NC_009085.1|	80946	.	C	T	2637.39	.	AB=0;ABP=0;AC=1;AF=1;AN=1;AO=78;CIGAR=1X;DP=78;DPB=78;DPRA=0;EPP=3.45573;EPPR=0;GTI=0;LEN=1;MEANALT=1;MQM=60;MQMR=0;NS=1;NUMALT=1;ODDS=607.283;PAIRED=1;PAIREDR=0;PAO=0;PQA=0;PQR=0;PRO=0;QA=2966;QR=0;RO=0;RPP=4.79202;RPPR=0;RUN=1;SAF=38;SAP=3.12166;SAR=40;SRF=0;SRP=0;SRR=0;TYPE=snp;technology.ILLUMINA=1	GT:DP:RO:QR:AO:QA:GL	1:78:0:0:78:2966:-10,0
gi|126640115|ref|NC_009085.1|	81054	.	A	G	3222.13	.	AB=0;ABP=0;AC=1;AF=1;AN=1;AO=98;CIGAR=1X;DP=98;DPB=98;DPRA=0;EPP=10.1895;EPPR=0;GTI=0;LEN=1;MEANALT=1;MQM=60;MQMR=0;NS=1;NUMALT=1;ODDS=741.923;PAIRED=1;PAIREDR=0;PAO=0;PQA=0;PQR=0;PRO=0;QA=3631;QR=0;RO=0;RPP=10.1895;RPPR=0;RUN=1;SAF=48;SAP=3.09893;SAR=50;SRF=0;SRP=0;SRR=0;TYPE=snp;technology.ILLUMINA=1	GT:DP:RO:QR:AO:QA:GL	1:98:0:0:98:3631:-10,0
gi|126640115|ref|NC_009085.1|	81114	.	A	G	3403.24	.	AB=0;ABP=0;AC=1;AF=1;AN=1;AO=104;CIGAR=1X;DP=104;DPB=104;DPRA=0;EPP=6.01695;EPPR=0;GTI=0;LEN=1;MEANALT=1;MQM=60;MQMR=0;NS=1;NUMALT=1;ODDS=783.625;PAIRED=1;PAIREDR=0;PAO=0;PQA=0;PQR=0;PRO=0;QA=3821;QR=0;RO=0;RPP=3.76196;RPPR=0;RUN=1;SAF=51;SAP=3.09382;SAR=53;SRF=0;SRP=0;SRR=0;TYPE=snp;technology.ILLUMINA=1	GT:DP:RO:QR:AO:QA:GL	1:104:0:0:104:3821:-10,0
gi|126640115|ref|NC_009085.1|	81322	.	C	T	4805	.	AB=0;ABP=0;AC=1;AF=1;AN=1;AO=146;CIGAR=1X;DP=146;DPB=146;DPRA=0;EPP=3.0103;EPPR=0;GTI=0;LEN=1;MEANALT=1;MQM=59.8904;MQMR=0;NS=1;NUMALT=1;ODDS=1106.39;PAIRED=0.993151;PAIREDR=0;PAO=0;PQA=0;PQR=0;PRO=0;QA=5383;QR=0;RO=0;RPP=6.81781;RPPR=0;RUN=1;SAF=76;SAP=3.54573;SAR=70;SRF=0;SRP=0;SRR=0;TYPE=snp;technology.ILLUMINA=1	GT:DP:RO:QR:AO:QA:GL	1:146:0:0:146:5383:-10,0
gi|126640115|ref|NC_009085.1|	81333	.	TACA	CACC	4125.3	.	AB=0;ABP=0;AC=1;AF=1;AN=1;AO=129;CIGAR=1X2M1X;DP=129;DPB=131;DPRA=0;EPP=4.37378;EPPR=0;GTI=0;LEN=4;MEANALT=1;MQM=60;MQMR=0;NS=1;NUMALT=1;ODDS=949.886;PAIRED=1;PAIREDR=0;PAO=3;PQA=88;PQR=0;PRO=0;QA=4535;QR=0;RO=0;RPP=3.1618;RPPR=0;RUN=1;SAF=66;SAP=3.1618;SAR=63;SRF=0;SRP=0;SRR=0;TYPE=complex;technology.ILLUMINA=1	GT:DP:RO:QR:AO:QA:GL	1:129:0:0:129:4535:-10,0
gi|126640115|ref|NC_009085.1|	81378	.	T	G	4624.8	.	AB=0;ABP=0;AC=1;AF=1;AN=1;AO=142;CIGAR=1X;DP=142;DPB=142;DPRA=0;EPP=3.25497;EPPR=0;GTI=0;LEN=1;MEANALT=1;MQM=60;MQMR=0;NS=1;NUMALT=1;ODDS=1064.9;PAIRED=1;PAIREDR=0;PAO=0;PQA=0;PQR=0;PRO=0;QA=5189;QR=0;RO=0;RPP=11.8185;RPPR=0;RUN=1;SAF=66;SAP=4.53951;SAR=76;SRF=0;SRP=0;SRR=0;TYPE=snp;technology.ILLUMINA=1	GT:DP:RO:QR:AO:QA:GL	1:142:0:0:142:5189:-10,0
gi|126640115|ref|NC_009085.1|	81387	.	C	T	4466.26	.	AB=0;ABP=0;AC=1;AF=1;AN=1;AO=141;CIGAR=1X;DP=143;DPB=143;DPRA=0;EPP=3.39531;EPPR=7.35324;GTI=0;LEN=1;MEANALT=1;MQM=59.9574;MQMR=60;NS=1;NUMALT=1;ODDS=1028.39;PAIRED=1;PAIREDR=1;PAO=0;PQA=0;PQR=0;PRO=0;QA=5063;QR=74;RO=2;RPP=3.0257;RPPR=3.0103;RUN=1;SAF=67;SAP=3.76493;SAR=74;SRF=1;SRP=3.0103;SRR=1;TYPE=snp;technology.ILLUMINA=1	GT:DP:RO:QR:AO:QA:GL	1:143:2:74:141:5063:-10,0
gi|126640115|ref|NC_009085.1|	81414	.	TCCT	GCCA	4402.84	.	AB=0;ABP=0;AC=1;AF=1;AN=1;AO=134;CIGAR=1X2M1X;DP=137;DPB=139.25;DPRA=0;EPP=6.18648;EPPR=0;GTI=0;LEN=4;MEANALT=4;MQM=59.9552;MQMR=0;NS=1;NUMALT=1;ODDS=1013.79;PAIRED=1;PAIREDR=0;PAO=4;PQA=136;PQR=0;PRO=0;QA=4799;QR=0;RO=0;RPP=4.04742;RPPR=0;RUN=1;SAF=65;SAP=3.26958;SAR=69;SRF=0;SRP=0;SRR=0;TYPE=complex;technology.ILLUMINA=1	GT:DP:RO:QR:AO:QA:GL	1:137:0:0:134:4799:-10,0
gi|126640115|ref|NC_009085.1|	81429	.	C	G	4499.64	.	AB=0;ABP=0;AC=1;AF=1;AN=1;AO=135;CIGAR=1X;DP=135;DPB=135;DPRA=0;EPP=5.72866;EPPR=0;GTI=0;LEN=1;MEANALT=1;MQM=60;MQMR=0;NS=1;NUMALT=1;ODDS=1036.08;PAIRED=1;PAIREDR=0;PAO=0;PQA=0;PQR=0;PRO=0;QA=5046;QR=0;RO=0;RPP=5.72866;RPPR=0;RUN=1;SAF=62;SAP=4.95658;SAR=73;SRF=0;SRP=0;SRR=0;TYPE=snp;technology.ILLUMINA=1	GT:DP:RO:QR:AO:QA:GL	1:135:0:0:135:5046:-10,0
gi|126640115|ref|NC_009085.1|	81441	.	AGCG	CGCA	4011.71	.	AB=0;ABP=0;AC=1;AF=1;AN=1;AO=116;CIGAR=1X2M1X;DP=116;DPB=119.75;DPRA=0;EPP=6.67934;EPPR=0;GTI=0;LEN=4;MEANALT=1;MQM=60;MQMR=0;NS=1;NUMALT=1;ODDS=923.731;PAIRED=1;PAIREDR=0;PAO=9;PQA=311;PQR=0;PRO=0;QA=4190;QR=0;RO=0;RPP=3.08518;RPPR=0;RUN=1;SAF=52;SAP=5.70592;SAR=64;SRF=0;SRP=0;SRR=0;TYPE=complex;technology.ILLUMINA=1	GT:DP:RO:QR:AO:QA:GL	1:116:0:0:116:4190:-10,0
gi|126640115|ref|NC_009085.1|	81450	.	G	C	4003.75	.	AB=0;ABP=0;AC=1;AF=1;AN=1;AO=119;CIGAR=1X;DP=119;DPB=119;DPRA=0;EPP=3.17453;EPPR=0;GTI=0;LEN=1;MEANALT=1;MQM=60;MQMR=0;NS=1;NUMALT=1;ODDS=921.898;PAIRED=1;PAIREDR=0;PAO=0;PQA=0;PQR=0;PRO=0;QA=4491;QR=0;RO=0;RPP=4.48836;RPPR=0;RUN=1;SAF=53;SAP=6.09416;SAR=66;SRF=0;SRP=0;SRR=0;TYPE=snp;technology.ILLUMINA=1	GT:DP:RO:QR:AO:QA:GL	1:119:0:0:119:4491:-10,0
gi|126640115|ref|NC_009085.1|	81465	.	A	G	4007.65	.	AB=0;ABP=0;AC=1;AF=1;AN=1;AO=120;CIGAR=1X;DP=120;DPB=120;DPRA=0;EPP=5.61607;EPPR=0;GTI=0;LEN=1;MEANALT=1;MQM=60;MQMR=0;NS=1;NUMALT=1;ODDS=922.796;PAIRED=1;PAIREDR=0;PAO=0;PQA=0;PQR=0;PRO=0;QA=4501;QR=0;RO=0;RPP=7.64277;RPPR=0;RUN=1;SAF=54;SAP=5.61607;SAR=66;SRF=0;SRP=0;SRR=0;TYPE=snp;technology.ILLUMINA=1	GT:DP:RO:QR:AO:QA:GL	1:120:0:0:120:4501:-10,0
gi|126640115|ref|NC_009085.1|	81531	.	T	C	4335.74	.	AB=0;ABP=0;AC=1;AF=1;AN=1;AO=132;CIGAR=1X;DP=132;DPB=132;DPRA=0;EPP=29.3312;EPPR=0;GTI=0;LEN=1;MEANALT=1;MQM=60;MQMR=0;NS=1;NUMALT=1;ODDS=998.341;PAIRED=1;PAIREDR=0;PAO=0;PQA=0;PQR=0;PRO=0;QA=4894;QR=0;RO=0;RPP=3.0761;RPPR=0;RUN=1;SAF=77;SAP=10.9724;SAR=55;SRF=0;SRP=0;SRR=0;TYPE=snp;technology.ILLUMINA=1	GT:DP:RO:QR:AO:QA:GL	1:132:0:0:132:4894:-10,0
gi|126640115|ref|NC_009085.1|	81552	.	G	T	3620.25	.	AB=0;ABP=0;AC=1;AF=1;AN=1;AO=113;CIGAR=1X;DP=113;DPB=113;DPRA=0;EPP=23.9371;EPPR=0;GTI=0;LEN=1;MEANALT=1;MQM=60;MQMR=0;NS=1;NUMALT=1;ODDS=833.593;PAIRED=1;PAIREDR=0;PAO=0;PQA=0;PQR=0;PRO=0;QA=4148;QR=0;RO=0;RPP=35.3134;RPPR=0;RUN=1;SAF=75;SAP=29.3178;SAR=38;SRF=0;SRP=0;SRR=0;TYPE=snp;technology.ILLUMINA=1	GT:DP:RO:QR:AO:QA:GL	1:113:0:0:113:4148:-10,0
gi|126640115|ref|NC_009085.1|	81818	.	T	C	4336.78	.	AB=0;ABP=0;AC=1;AF=1;AN=1;AO=130;CIGAR=1X;DP=130;DPB=130;DPRA=0;EPP=3.27756;EPPR=0;GTI=0;LEN=1;MEANALT=1;MQM=60;MQMR=0;NS=1;NUMALT=1;ODDS=998.58;PAIRED=0.992308;PAIREDR=0;PAO=0;PQA=0;PQR=0;PRO=0;QA=4874;QR=0;RO=0;RPP=18.0436;RPPR=0;RUN=1;SAF=67;SAP=3.27756;SAR=63;SRF=0;SRP=0;SRR=0;TYPE=snp;technology.ILLUMINA=1	GT:DP:RO:QR:AO:QA:GL	1:130:0:0:130:4874:-10,0
gi|126640115|ref|NC_009085.1|	81982	.	T	C	3490.09	.	AB=0;ABP=0;AC=1;AF=1;AN=1;AO=108;CIGAR=1X;DP=108;DPB=108;DPRA=0;EPP=3.73412;EPPR=0;GTI=0;LEN=1;MEANALT=1;MQM=60;MQMR=0;NS=1;NUMALT=1;ODDS=803.622;PAIRED=1;PAIREDR=0;PAO=0;PQA=0;PQR=0;PRO=0;QA=3938;QR=0;RO=0;RPP=14.5915;RPPR=0;RUN=1;SAF=43;SAP=12.7417;SAR=65;SRF=0;SRP=0;SRR=0;TYPE=snp;technology.ILLUMINA=1	GT:DP:RO:QR:AO:QA:GL	1:108:0:0:108:3938:-10,0
gi|126640115|ref|NC_009085.1|	81988	.	T	C	3495.24	.	AB=0;ABP=0;AC=1;AF=1;AN=1;AO=109;CIGAR=1X;DP=109;DPB=109;DPRA=0;EPP=6.37708;EPPR=0;GTI=0;LEN=1;MEANALT=1;MQM=60;MQMR=0;NS=1;NUMALT=1;ODDS=804.809;PAIRED=1;PAIREDR=0;PAO=0;PQA=0;PQR=0;PRO=0;QA=3941;QR=0;RO=0;RPP=13.5489;RPPR=0;RUN=1;SAF=46;SAP=8.76769;SAR=63;SRF=0;SRP=0;SRR=0;TYPE=snp;technology.ILLUMINA=1	GT:DP:RO:QR:AO:QA:GL	1:109:0:0:109:3941:-10,0
gi|126640115|ref|NC_009085.1|	81997	.	G	A	3841.47	.	AB=0;ABP=0;AC=1;AF=1;AN=1;AO=117;CIGAR=1X;DP=117;DPB=117;DPRA=0;EPP=3.02886;EPPR=0;GTI=0;LEN=1;MEANALT=1;MQM=60;MQMR=0;NS=1;NUMALT=1;ODDS=884.531;PAIRED=1;PAIREDR=0;PAO=0;PQA=0;PQR=0;PRO=0;QA=4353;QR=0;RO=0;RPP=34.209;RPPR=0;RUN=1;SAF=46;SAP=14.61;SAR=71;SRF=0;SRP=0;SRR=0;TYPE=snp;technology.ILLUMINA=1	GT:DP:RO:QR:AO:QA:GL	1:117:0:0:117:4353:-10,0
gi|126640115|ref|NC_009085.1|	82015	.	T	C	3629.12	.	AB=0;ABP=0;AC=1;AF=1;AN=1;AO=113;CIGAR=1X;DP=113;DPB=113;DPRA=0;EPP=3.02952;EPPR=0;GTI=0;LEN=1;MEANALT=1;MQM=60;MQMR=0;NS=1;NUMALT=1;ODDS=835.635;PAIRED=1;PAIREDR=0;PAO=0;PQA=0;PQR=0;PRO=0;QA=4075;QR=0;RO=0;RPP=3.49071;RPPR=0;RUN=1;SAF=48;SAP=8.56389;SAR=65;SRF=0;SRP=0;SRR=0;TYPE=snp;technology.ILLUMINA=1	GT:DP:RO:QR:AO:QA:GL	1:113:0:0:113:4075:-10,0
gi|126640115|ref|NC_009085.1|	82021	.	C	G	3324.72	.	AB=0;ABP=0;AC=1;AF=1;AN=1;AO=105;CIGAR=1X;DP=105;DPB=105;DPRA=0;EPP=4.68544;EPPR=0;GTI=0;LEN=1;MEANALT=1;MQM=60;MQMR=0;NS=1;NUMALT=1;ODDS=765.544;PAIRED=1;PAIREDR=0;PAO=0;PQA=0;PQR=0;PRO=0;QA=3740;QR=0;RO=0;RPP=3.52732;RPPR=0;RUN=1;SAF=43;SAP=10.476;SAR=62;SRF=0;SRP=0;SRR=0;TYPE=snp;technology.ILLUMINA=1	GT:DP:RO:QR:AO:QA:GL	1:105:0:0:105:3740:-10,0
gi|126640115|ref|NC_009085.1|	82033	.	A	G	3420.6	.	AB=0;ABP=0;AC=1;AF=1;AN=1;AO=104;CIGAR=1X;DP=104;DPB=104;DPRA=0;EPP=8.35546;EPPR=0;GTI=0;LEN=1;MEANALT=1;MQM=59.9423;MQMR=0;NS=1;NUMALT=1;ODDS=787.622;PAIRED=1;PAIREDR=0;PAO=0;PQA=0;PQR=0;PRO=0;QA=3854;QR=0;RO=0;RPP=8.35546;RPPR=0;RUN=1;SAF=44;SAP=8.35546;SAR=60;SRF=0;SRP=0;SRR=0;TYPE=snp;technology.ILLUMINA=1	GT:DP:RO:QR:AO:QA:GL	1:104:0:0:104:3854:-10,0
gi|126640115|ref|NC_009085.1|	82042	.	A	G	3180.48	.	AB=0;ABP=0;AC=1;AF=1;AN=1;AO=97;CIGAR=1X;DP=97;DPB=97;DPRA=0;EPP=4.10723;EPPR=0;GTI=0;LEN=1;MEANALT=1;MQM=59.9381;MQMR=0;NS=1;NUMALT=1;ODDS=732.333;PAIRED=1;PAIREDR=0;PAO=0;PQA=0;PQR=0;PRO=0;QA=3574;QR=0;RO=0;RPP=3.03269;RPPR=0;RUN=1;SAF=42;SAP=6.79359;SAR=55;SRF=0;SRP=0;SRR=0;TYPE=snp;technology.ILLUMINA=1	GT:DP:RO:QR:AO:QA:GL	1:97:0:0:97:3574:-10,0
gi|126640115|ref|NC_009085.1|	82090	.	AAGTCTA	TAGCTTG	2987.83	.	AB=0;ABP=0;AC=1;AF=1;AN=1;AO=89;CIGAR=1X2M2X1M1X;DP=90;DPB=90.8571;DPRA=0;EPP=3.62026;EPPR=0;GTI=0;LEN=7;MEANALT=2;MQM=59.5056;MQMR=0;NS=1;NUMALT=1;ODDS=687.974;PAIRED=1;PAIREDR=0;PAO=6;PQA=171;PQR=0;PRO=0;QA=3188;QR=0;RO=0;RPP=5.96253;RPPR=0;RUN=1;SAF=43;SAP=3.22989;SAR=46;SRF=0;SRP=0;SRR=0;TYPE=complex;technology.ILLUMINA=1	GT:DP:RO:QR:AO:QA:GL	1:90:0:0:89:3188:-10,0
gi|126640115|ref|NC_009085.1|	82111	.	A	G	4043.04	.	AB=0;ABP=0;AC=1;AF=1;AN=1;AO=122;CIGAR=1X;DP=122;DPB=122;DPRA=0;EPP=3.0815;EPPR=0;GTI=0;LEN=1;MEANALT=1;MQM=59.6393;MQMR=0;NS=1;NUMALT=1;ODDS=930.944;PAIRED=1;PAIREDR=0;PAO=0;PQA=0;PQR=0;PRO=0;QA=4531;QR=0;RO=0;RPP=3.29508;RPPR=0;RUN=1;SAF=59;SAP=3.29508;SAR=63;SRF=0;SRP=0;SRR=0;TYPE=snp;technology.ILLUMINA=1	GT:DP:RO:QR:AO:QA:GL	1:122:0:0:122:4531:-10,0
gi|126640115|ref|NC_009085.1|	82126	.	AGGG	GGGA	3195.78	.	AB=0;ABP=0;AC=1;AF=1;AN=1;AO=99;CIGAR=1X2M1X;DP=102;DPB=103.25;DPRA=0;EPP=4.78696;EPPR=0;GTI=0;LEN=4;MEANALT=2;MQM=60;MQMR=0;NS=1;NUMALT=1;ODDS=735.856;PAIRED=1;PAIREDR=0;PAO=4;PQA=131;PQR=0;PRO=0;QA=3469;QR=0;RO=0;RPP=7.94546;RPPR=0;RUN=1;SAF=58;SAP=9.34924;SAR=41;SRF=0;SRP=0;SRR=0;TYPE=complex;technology.ILLUMINA=1	GT:DP:RO:QR:AO:QA:GL	1:102:0:0:99:3469:-10,0
gi|126640115|ref|NC_009085.1|	82165	.	T	C	3541.64	.	AB=0;ABP=0;AC=1;AF=1;AN=1;AO=105;CIGAR=1X;DP=105;DPB=105;DPRA=0;EPP=4.02365;EPPR=0;GTI=0;LEN=1;MEANALT=1;MQM=59.9429;MQMR=0;NS=1;NUMALT=1;ODDS=815.493;PAIRED=1;PAIREDR=0;PAO=0;PQA=0;PQR=0;PRO=0;QA=3979;QR=0;RO=0;RPP=8.98702;RPPR=0;RUN=1;SAF=54;SAP=3.19643;SAR=51;SRF=0;SRP=0;SRR=0;TYPE=snp;technology.ILLUMINA=1	GT:DP:RO:QR:AO:QA:GL	1:105:0:0:105:3979:-10,0
gi|126640115|ref|NC_009085.1|	82171	.	C	G	3459.95	.	AB=0;ABP=0;AC=1;AF=1;AN=1;AO=103;CIGAR=1X;DP=103;DPB=103;DPRA=0;EPP=5.56125;EPPR=0;GTI=0;LEN=1;MEANALT=1;MQM=59.9417;MQMR=0;NS=1;NUMALT=1;ODDS=796.682;PAIRED=1;PAIREDR=0;PAO=0;PQA=0;PQR=0;PRO=0;QA=3884;QR=0;RO=0;RPP=3.53736;RPPR=0;RUN=1;SAF=54;SAP=3.53736;SAR=49;SRF=0;SRP=0;SRR=0;TYPE=snp;technology.ILLUMINA=1	GT:DP:RO:QR:AO:QA:GL	1:103:0:0:103:3884:-10,0
gi|126640115|ref|NC_009085.1|	82392	.	T	C	3697.86	.	AB=0;ABP=0;AC=1;AF=1;AN=1;AO=111;CIGAR=1X;DP=111;DPB=111;DPRA=0;EPP=4.59489;EPPR=0;GTI=0;LEN=1;MEANALT=1;MQM=60;MQMR=0;NS=1;NUMALT=1;ODDS=851.463;PAIRED=1;PAIREDR=0;PAO=0;PQA=0;PQR=0;PRO=0;QA=4161;QR=0;RO=0;RPP=15.2371;RPPR=0;RUN=1;SAF=53;SAP=3.49937;SAR=58;SRF=0;SRP=0;SRR=0;TYPE=snp;technology.ILLUMINA=1	GT:DP:RO:QR:AO:QA:GL	1:111:0:0:111:4161:-10,0
gi|126640115|ref|NC_009085.1|	82512	.	A	G	4582.32	.	AB=0;ABP=0;AC=1;AF=1;AN=1;AO=139;CIGAR=1X;DP=139;DPB=139;DPRA=0;EPP=18.0231;EPPR=0;GTI=0;LEN=1;MEANALT=1;MQM=60;MQMR=0;NS=1;NUMALT=1;ODDS=1055.12;PAIRED=0.992806;PAIREDR=0;PAO=0;PQA=0;PQR=0;PRO=0;QA=5153;QR=0;RO=0;RPP=3.02592;RPPR=0;RUN=1;SAF=79;SAP=8.64988;SAR=60;SRF=0;SRP=0;SRR=0;TYPE=snp;technology.ILLUMINA=1	GT:DP:RO:QR:AO:QA:GL	1:139:0:0:139:5153:-10,0
gi|126640115|ref|NC_009085.1|	82542	.	CT	GC	4118.95	.	AB=0;ABP=0;AC=1;AF=1;AN=1;AO=128;CIGAR=2X;DP=128;DPB=129;DPRA=0;EPP=3.0103;EPPR=0;GTI=0;LEN=2;MEANALT=1;MQM=60;MQMR=0;NS=1;NUMALT=1;ODDS=948.424;PAIRED=0.992188;PAIREDR=0;PAO=2;PQA=65;PQR=0;PRO=0;QA=4589;QR=0;RO=0;RPP=27.5072;RPPR=0;RUN=1;SAF=77;SAP=14.4784;SAR=51;SRF=0;SRP=0;SRR=0;TYPE=mnp;technology.ILLUMINA=1	GT:DP:RO:QR:AO:QA:GL	1:128:0:0:128:4589:-10,0
gi|126640115|ref|NC_009085.1|	82548	.	T	G	4635.44	.	AB=0;ABP=0;AC=1;AF=1;AN=1;AO=141;CIGAR=1X;DP=141;DPB=141;DPRA=0;EPP=3.39531;EPPR=0;GTI=0;LEN=1;MEANALT=1;MQM=60;MQMR=0;NS=1;NUMALT=1;ODDS=1067.35;PAIRED=0.992908;PAIREDR=0;PAO=0;PQA=0;PQR=0;PRO=0;QA=5253;QR=0;RO=0;RPP=49.5969;RPPR=0;RUN=1;SAF=83;SAP=12.6356;SAR=58;SRF=0;SRP=0;SRR=0;TYPE=snp;technology.ILLUMINA=1	GT:DP:RO:QR:AO:QA:GL	1:141:0:0:141:5253:-10,0
gi|126640115|ref|NC_009085.1|	82560	.	ATTAGCG	CTTGGCT	3598.04	.	AB=0;ABP=0;AC=1;AF=1;AN=1;AO=114;CIGAR=1X2M1X2M1X;DP=116;DPB=117.286;DPRA=0;EPP=6.74371;EPPR=0;GTI=0;LEN=7;MEANALT=2;MQM=59.9298;MQMR=0;NS=1;NUMALT=1;ODDS=828.479;PAIRED=0.991228;PAIREDR=0;PAO=2;PQA=60;PQR=0;PRO=0;QA=4040;QR=0;RO=0;RPP=54.5161;RPPR=0;RUN=1;SAF=63;SAP=5.75321;SAR=51;SRF=0;SRP=0;SRR=0;TYPE=complex;technology.ILLUMINA=1	GT:DP:RO:QR:AO:QA:GL	1:116:0:0:114:4040:-10,0
gi|126640115|ref|NC_009085.1|	82572	.	A	G	4478.25	.	AB=0;ABP=0;AC=1;AF=1;AN=1;AO=138;CIGAR=1X;DP=139;DPB=139;DPRA=0;EPP=4.58383;EPPR=0;GTI=0;LEN=1;MEANALT=2;MQM=59.942;MQMR=0;NS=1;NUMALT=1;ODDS=1031.16;PAIRED=0.992754;PAIREDR=0;PAO=0;PQA=0;PQR=0;PRO=0;QA=5043;QR=0;RO=0;RPP=25.7321;RPPR=0;RUN=1;SAF=74;SAP=4.58383;SAR=64;SRF=0;SRP=0;SRR=0;TYPE=snp;technology.ILLUMINA=1	GT:DP:RO:QR:AO:QA:GL	1:139:0:0:138:5043:-10,0
gi|126640115|ref|NC_009085.1|	82593	.	G	A	4279.09	.	AB=0;ABP=0;AC=1;AF=1;AN=1;AO=136;CIGAR=1X;DP=136;DPB=136;DPRA=0;EPP=9.39698;EPPR=0;GTI=0;LEN=1;MEANALT=1;MQM=59.7353;MQMR=0;NS=1;NUMALT=1;ODDS=985.297;PAIRED=1;PAIREDR=0;PAO=0;PQA=0;PQR=0;PRO=0;QA=4832;QR=0;RO=0;RPP=15.5282;RPPR=0;RUN=1;SAF=84;SAP=19.3602;SAR=52;SRF=0;SRP=0;SRR=0;TYPE=snp;technology.ILLUMINA=1	GT:DP:RO:QR:AO:QA:GL	1:136:0:0:136:4832:-10,0
gi|126640115|ref|NC_009085.1|	82608	.	G	A	4332.84	.	AB=0;ABP=0;AC=1;AF=1;AN=1;AO=137;CIGAR=1X;DP=137;DPB=137;DPRA=0;EPP=5.68898;EPPR=0;GTI=0;LEN=1;MEANALT=1;MQM=59.9854;MQMR=0;NS=1;NUMALT=1;ODDS=997.673;PAIRED=1;PAIREDR=0;PAO=0;PQA=0;PQR=0;PRO=0;QA=4930;QR=0;RO=0;RPP=47.5334;RPPR=0;RUN=1;SAF=87;SAP=24.7092;SAR=50;SRF=0;SRP=0;SRR=0;TYPE=snp;technology.ILLUMINA=1	GT:DP:RO:QR:AO:QA:GL	1:137:0:0:137:4930:-10,0
gi|126640115|ref|NC_009085.1|	82629	.	C	T	5047.97	.	AB=0;ABP=0;AC=1;AF=1;AN=1;AO=155;CIGAR=1X;DP=155;DPB=155;DPRA=0;EPP=3.02431;EPPR=0;GTI=0;LEN=1;MEANALT=1;MQM=59.9161;MQMR=0;NS=1;NUMALT=1;ODDS=1162.34;PAIRED=1;PAIREDR=0;PAO=0;PQA=0;PQR=0;PRO=0;QA=5709;QR=0;RO=0;RPP=55.1396;RPPR=0;RUN=1;SAF=82;SAP=4.14507;SAR=73;SRF=0;SRP=0;SRR=0;TYPE=snp;technology.ILLUMINA=1	GT:DP:RO:QR:AO:QA:GL	1:155:0:0:155:5709:-10,0
gi|126640115|ref|NC_009085.1|	82635	.	GGGC	AGGT	4156.54	.	AB=0;ABP=0;AC=1;AF=1;AN=1;AO=127;CIGAR=1X2M1X;DP=130;DPB=135.5;DPRA=0;EPP=3.84811;EPPR=0;GTI=0;LEN=4;MEANALT=2;MQM=60;MQMR=0;NS=1;NUMALT=1;ODDS=957.079;PAIRED=1;PAIREDR=0;PAO=8;PQA=283;PQR=0;PRO=0;QA=4465;QR=0;RO=0;RPP=79.7642;RPPR=0;RUN=1;SAF=58;SAP=5.07918;SAR=69;SRF=0;SRP=0;SRR=0;TYPE=complex;technology.ILLUMINA=1	GT:DP:RO:QR:AO:QA:GL	1:130:0:0:127:4465:-10,0
gi|126640115|ref|NC_009085.1|	82671	.	T	C	5711.75	.	AB=0;ABP=0;AC=1;AF=1;AN=1;AO=174;CIGAR=1X;DP=174;DPB=174;DPRA=0;EPP=19.184;EPPR=0;GTI=0;LEN=1;MEANALT=1;MQM=60;MQMR=0;NS=1;NUMALT=1;ODDS=1315.18;PAIRED=1;PAIREDR=0;PAO=0;PQA=0;PQR=0;PRO=0;QA=6409;QR=0;RO=0;RPP=6.20511;RPPR=0;RUN=1;SAF=88;SAP=3.06022;SAR=86;SRF=0;SRP=0;SRR=0;TYPE=snp;technology.ILLUMINA=1	GT:DP:RO:QR:AO:QA:GL	1:174:0:0:174:6409:-10,0
gi|126640115|ref|NC_009085.1|	82695	.	G	A	6510.93	.	AB=0;ABP=0;AC=1;AF=1;AN=1;AO=195;CIGAR=1X;DP=195;DPB=195;DPRA=0;EPP=6.22853;EPPR=0;GTI=0;LEN=1;MEANALT=1;MQM=60;MQMR=0;NS=1;NUMALT=1;ODDS=1499.2;PAIRED=1;PAIREDR=0;PAO=0;PQA=0;PQR=0;PRO=0;QA=7302;QR=0;RO=0;RPP=21.7295;RPPR=0;RUN=1;SAF=95;SAP=3.28869;SAR=100;SRF=0;SRP=0;SRR=0;TYPE=snp;technology.ILLUMINA=1	GT:DP:RO:QR:AO:QA:GL	1:195:0:0:195:7302:-10,0
gi|126640115|ref|NC_009085.1|	82716	.	T	C	6147.58	.	AB=0;ABP=0;AC=1;AF=1;AN=1;AO=185;CIGAR=1X;DP=185;DPB=185;DPRA=0;EPP=5.65128;EPPR=0;GTI=0;LEN=1;MEANALT=1;MQM=60;MQMR=0;NS=1;NUMALT=1;ODDS=1415.53;PAIRED=1;PAIREDR=0;PAO=0;PQA=0;PQR=0;PRO=0;QA=6887;QR=0;RO=0;RPP=9.21954;RPPR=0;RUN=1;SAF=83;SAP=7.24761;SAR=102;SRF=0;SRP=0;SRR=0;TYPE=snp;technology.ILLUMINA=1	GT:DP:RO:QR:AO:QA:GL	1:185:0:0:185:6887:-10,0
gi|126640115|ref|NC_009085.1|	82728	.	G	A	6280.81	.	AB=0;ABP=0;AC=1;AF=1;AN=1;AO=191;CIGAR=1X;DP=191;DPB=191;DPRA=0;EPP=6.29593;EPPR=0;GTI=0;LEN=1;MEANALT=1;MQM=60;MQMR=0;NS=1;NUMALT=1;ODDS=1446.21;PAIRED=1;PAIREDR=0;PAO=0;PQA=0;PQR=0;PRO=0;QA=7026;QR=0;RO=0;RPP=4.38594;RPPR=0;RUN=1;SAF=93;SAP=3.29452;SAR=98;SRF=0;SRP=0;SRR=0;TYPE=snp;technology.ILLUMINA=1	GT:DP:RO:QR:AO:QA:GL	1:191:0:0:191:7026:-10,0
gi|126640115|ref|NC_009085.1|	82740	.	T	C	5440.26	.	AB=0;ABP=0;AC=1;AF=1;AN=1;AO=169;CIGAR=1X;DP=169;DPB=169;DPRA=0;EPP=4.56502;EPPR=0;GTI=0;LEN=1;MEANALT=1;MQM=60;MQMR=0;NS=1;NUMALT=1;ODDS=1252.67;PAIRED=1;PAIREDR=0;PAO=0;PQA=0;PQR=0;PRO=0;QA=6106;QR=0;RO=0;RPP=12.3772;RPPR=0;RUN=1;SAF=72;SAP=11.0409;SAR=97;SRF=0;SRP=0;SRR=0;TYPE=snp;technology.ILLUMINA=1	GT:DP:RO:QR:AO:QA:GL	1:169:0:0:169:6106:-10,0
gi|126640115|ref|NC_009085.1|	82782	.	C	T	6357.7	.	AB=0;ABP=0;AC=1;AF=1;AN=1;AO=192;CIGAR=1X;DP=192;DPB=192;DPRA=0;EPP=3.05554;EPPR=0;GTI=0;LEN=1;MEANALT=1;MQM=60;MQMR=0;NS=1;NUMALT=1;ODDS=1463.91;PAIRED=1;PAIREDR=0;PAO=0;PQA=0;PQR=0;PRO=0;QA=7131;QR=0;RO=0;RPP=3.05554;RPPR=0;RUN=1;SAF=74;SAP=24.906;SAR=118;SRF=0;SRP=0;SRR=0;TYPE=snp;technology.ILLUMINA=1	GT:DP:RO:QR:AO:QA:GL	1:192:0:0:192:7131:-10,0
gi|126640115|ref|NC_009085.1|	82797	.	A	G	6808.42	.	AB=0;ABP=0;AC=1;AF=1;AN=1;AO=207;CIGAR=1X;DP=207;DPB=207;DPRA=0;EPP=4.78314;EPPR=0;GTI=0;LEN=1;MEANALT=1;MQM=60;MQMR=0;NS=1;NUMALT=1;ODDS=1567.7;PAIRED=1;PAIREDR=0;PAO=0;PQA=0;PQR=0;PRO=0;QA=7626;QR=0;RO=0;RPP=6.04197;RPPR=0;RUN=1;SAF=87;SAP=14.4341;SAR=120;SRF=0;SRP=0;SRR=0;TYPE=snp;technology.ILLUMINA=1	GT:DP:RO:QR:AO:QA:GL	1:207:0:0:207:7626:-10,0
gi|126640115|ref|NC_009085.1|	82818	.	G	A	7019.12	.	AB=0;ABP=0;AC=1;AF=1;AN=1;AO=218;CIGAR=1X;DP=218;DPB=218;DPRA=0;EPP=8.74777;EPPR=0;GTI=0;LEN=1;MEANALT=1;MQM=59.9404;MQMR=0;NS=1;NUMALT=1;ODDS=1616.21;PAIRED=1;PAIREDR=0;PAO=0;PQA=0;PQR=0;PRO=0;QA=7850;QR=0;RO=0;RPP=4.00639;RPPR=0;RUN=1;SAF=111;SAP=3.16967;SAR=107;SRF=0;SRP=0;SRR=0;TYPE=snp;technology.ILLUMINA=1	GT:DP:RO:QR:AO:QA:GL	1:218:0:0:218:7850:-10,0
gi|126640115|ref|NC_009085.1|	82878	.	T	C	6898.87	.	AB=0;ABP=0;AC=1;AF=1;AN=1;AO=216;CIGAR=1X;DP=216;DPB=216;DPRA=0;EPP=3.17115;EPPR=0;GTI=0;LEN=1;MEANALT=1;MQM=59.9074;MQMR=0;NS=1;NUMALT=1;ODDS=1588.52;PAIRED=1;PAIREDR=0;PAO=0;PQA=0;PQR=0;PRO=0;QA=7752;QR=0;RO=0;RPP=39.2015;RPPR=0;RUN=1;SAF=102;SAP=4.45795;SAR=114;SRF=0;SRP=0;SRR=0;TYPE=snp;technology.ILLUMINA=1	GT:DP:RO:QR:AO:QA:GL	1:216:0:0:216:7752:-10,0
gi|126640115|ref|NC_009085.1|	82890	.	A	G	6600.83	.	AB=0;ABP=0;AC=1;AF=1;AN=1;AO=198;CIGAR=1X;DP=198;DPB=198;DPRA=0;EPP=3.18577;EPPR=0;GTI=0;LEN=1;MEANALT=1;MQM=59.899;MQMR=0;NS=1;NUMALT=1;ODDS=1519.9;PAIRED=1;PAIREDR=0;PAO=0;PQA=0;PQR=0;PRO=0;QA=7403;QR=0;RO=0;RPP=24.2425;RPPR=0;RUN=1;SAF=94;SAP=4.107;SAR=104;SRF=0;SRP=0;SRR=0;TYPE=snp;technology.ILLUMINA=1	GT:DP:RO:QR:AO:QA:GL	1:198:0:0:198:7403:-10,0
gi|126640115|ref|NC_009085.1|	82896	.	A	G	5910.16	.	AB=0;ABP=0;AC=1;AF=1;AN=1;AO=178;CIGAR=1X;DP=178;DPB=178;DPRA=0;EPP=3.0591;EPPR=0;GTI=0;LEN=1;MEANALT=1;MQM=59.8876;MQMR=0;NS=1;NUMALT=1;ODDS=1360.86;PAIRED=1;PAIREDR=0;PAO=0;PQA=0;PQR=0;PRO=0;QA=6638;QR=0;RO=0;RPP=28.824;RPPR=0;RUN=1;SAF=88;SAP=3.0591;SAR=90;SRF=0;SRP=0;SRR=0;TYPE=snp;technology.ILLUMINA=1	GT:DP:RO:QR:AO:QA:GL	1:178:0:0:178:6638:-10,0
gi|126640115|ref|NC_009085.1|	82908	.	T	C	5481.07	.	AB=0;ABP=0;AC=1;AF=1;AN=1;AO=167;CIGAR=1X;DP=167;DPB=167;DPRA=0;EPP=4.06353;EPPR=0;GTI=0;LEN=1;MEANALT=1;MQM=59.8802;MQMR=0;NS=1;NUMALT=1;ODDS=1262.06;PAIRED=1;PAIREDR=0;PAO=0;PQA=0;PQR=0;PRO=0;QA=6141;QR=0;RO=0;RPP=9.8888;RPPR=0;RUN=1;SAF=83;SAP=3.0233;SAR=84;SRF=0;SRP=0;SRR=0;TYPE=snp;technology.ILLUMINA=1	GT:DP:RO:QR:AO:QA:GL	1:167:0:0:167:6141:-10,0
gi|126640115|ref|NC_009085.1|	82926	.	T	C	5099.54	.	AB=0;ABP=0;AC=1;AF=1;AN=1;AO=157;CIGAR=1X;DP=157;DPB=157;DPRA=0;EPP=4.68386;EPPR=0;GTI=0;LEN=1;MEANALT=1;MQM=59.9745;MQMR=0;NS=1;NUMALT=1;ODDS=1174.21;PAIRED=1;PAIREDR=0;PAO=0;PQA=0;PQR=0;PRO=0;QA=5714;QR=0;RO=0;RPP=4.68386;RPPR=0;RUN=1;SAF=87;SAP=7.00747;SAR=70;SRF=0;SRP=0;SRR=0;TYPE=snp;technology.ILLUMINA=1	GT:DP:RO:QR:AO:QA:GL	1:157:0:0:157:5714:-10,0
gi|126640115|ref|NC_009085.1|	82935	.	G	A	5219.37	.	AB=0;ABP=0;AC=1;AF=1;AN=1;AO=158;CIGAR=1X;DP=158;DPB=158;DPRA=0;EPP=3.0103;EPPR=0;GTI=0;LEN=1;MEANALT=1;MQM=59.9747;MQMR=0;NS=1;NUMALT=1;ODDS=1201.8;PAIRED=1;PAIREDR=0;PAO=0;PQA=0;PQR=0;PRO=0;QA=5846;QR=0;RO=0;RPP=5.70403;RPPR=0;RUN=1;SAF=87;SAP=6.52863;SAR=71;SRF=0;SRP=0;SRR=0;TYPE=snp;technology.ILLUMINA=1	GT:DP:RO:QR:AO:QA:GL	1:158:0:0:158:5846:-10,0
gi|126640115|ref|NC_009085.1|	82947	.	T	C	5274.84	.	AB=0;ABP=0;AC=1;AF=1;AN=1;AO=160;CIGAR=1X;DP=160;DPB=160;DPRA=0;EPP=3.49888;EPPR=0;GTI=0;LEN=1;MEANALT=1;MQM=60;MQMR=0;NS=1;NUMALT=1;ODDS=1214.58;PAIRED=1;PAIREDR=0;PAO=0;PQA=0;PQR=0;PRO=0;QA=5904;QR=0;RO=0;RPP=3.87889;RPPR=0;RUN=1;SAF=85;SAP=4.36747;SAR=75;SRF=0;SRP=0;SRR=0;TYPE=snp;technology.ILLUMINA=1	GT:DP:RO:QR:AO:QA:GL	1:160:0:0:160:5904:-10,0
gi|126640115|ref|NC_009085.1|	82977	.	G	A	5064.64	.	AB=0;ABP=0;AC=1;AF=1;AN=1;AO=156;CIGAR=1X;DP=156;DPB=156;DPRA=0;EPP=3.06598;EPPR=0;GTI=0;LEN=1;MEANALT=1;MQM=60;MQMR=0;NS=1;NUMALT=1;ODDS=1166.18;PAIRED=1;PAIREDR=0;PAO=0;PQA=0;PQR=0;PRO=0;QA=5670;QR=0;RO=0;RPP=3.0103;RPPR=0;RUN=1;SAF=85;SAP=5.73856;SAR=71;SRF=0;SRP=0;SRR=0;TYPE=snp;technology.ILLUMINA=1	GT:DP:RO:QR:AO:QA:GL	1:156:0:0:156:5670:-10,0
gi|126640115|ref|NC_009085.1|	82995	.	T	C	5179.88	.	AB=0;ABP=0;AC=1;AF=1;AN=1;AO=155;CIGAR=1X;DP=155;DPB=155;DPRA=0;EPP=10.4213;EPPR=0;GTI=0;LEN=1;MEANALT=1;MQM=59.9161;MQMR=0;NS=1;NUMALT=1;ODDS=1192.71;PAIRED=1;PAIREDR=0;PAO=0;PQA=0;PQR=0;PRO=0;QA=5804;QR=0;RO=0;RPP=3.02431;RPPR=0;RUN=1;SAF=79;SAP=3.13639;SAR=76;SRF=0;SRP=0;SRR=0;TYPE=snp;technology.ILLUMINA=1	GT:DP:RO:QR:AO:QA:GL	1:155:0:0:155:5804:-10,0
gi|126640115|ref|NC_009085.1|	83004	.	T	C	4785.2	.	AB=0;ABP=0;AC=1;AF=1;AN=1;AO=144;CIGAR=1X;DP=144;DPB=144;DPRA=0;EPP=7.89611;EPPR=0;GTI=0;LEN=1;MEANALT=1;MQM=60;MQMR=0;NS=1;NUMALT=1;ODDS=1101.83;PAIRED=1;PAIREDR=0;PAO=0;PQA=0;PQR=0;PRO=0;QA=5363;QR=0;RO=0;RPP=3.55317;RPPR=0;RUN=1;SAF=76;SAP=3.9754;SAR=68;SRF=0;SRP=0;SRR=0;TYPE=snp;technology.ILLUMINA=1	GT:DP:RO:QR:AO:QA:GL	1:144:0:0:144:5363:-10,0
gi|126640115|ref|NC_009085.1|	83064	.	G	A	4640.84	.	AB=0;ABP=0;AC=1;AF=1;AN=1;AO=140;CIGAR=1X;DP=140;DPB=140;DPRA=0;EPP=11.9444;EPPR=0;GTI=0;LEN=1;MEANALT=1;MQM=60;MQMR=0;NS=1;NUMALT=1;ODDS=1068.59;PAIRED=1;PAIREDR=0;PAO=0;PQA=0;PQR=0;PRO=0;QA=5209;QR=0;RO=0;RPP=6.05036;RPPR=0;RUN=1;SAF=67;SAP=3.56868;SAR=73;SRF=0;SRP=0;SRR=0;TYPE=snp;technology.ILLUMINA=1	GT:DP:RO:QR:AO:QA:GL	1:140:0:0:140:5209:-10,0
gi|126640115|ref|NC_009085.1|	83091	.	GGGC	AGGT	3749.13	.	AB=0;ABP=0;AC=1;AF=1;AN=1;AO=114;CIGAR=1X2M1X;DP=115;DPB=118.5;DPRA=0;EPP=4.9151;EPPR=0;GTI=0;LEN=4;MEANALT=2;MQM=60;MQMR=0;NS=1;NUMALT=1;ODDS=863.27;PAIRED=1;PAIREDR=0;PAO=6;PQA=183;PQR=0;PRO=0;QA=4038;QR=0;RO=0;RPP=10.6295;RPPR=0;RUN=1;SAF=47;SAP=10.6295;SAR=67;SRF=0;SRP=0;SRR=0;TYPE=complex;technology.ILLUMINA=1	GT:DP:RO:QR:AO:QA:GL	1:115:0:0:114:4038:-10,0
gi|126640115|ref|NC_009085.1|	83139	.	AGAT	TGAC	4282.58	.	AB=0;ABP=0;AC=1;AF=1;AN=1;AO=133;CIGAR=1X2M1X;DP=134;DPB=135.5;DPRA=0;EPP=36.0722;EPPR=0;GTI=0;LEN=4;MEANALT=2;MQM=59.8872;MQMR=0;NS=1;NUMALT=1;ODDS=986.1;PAIRED=0.992481;PAIREDR=0;PAO=2;PQA=47;PQR=0;PRO=0;QA=4798;QR=0;RO=0;RPP=13.2146;RPPR=0;RUN=1;SAF=67;SAP=3.02663;SAR=66;SRF=0;SRP=0;SRR=0;TYPE=complex;technology.ILLUMINA=1	GT:DP:RO:QR:AO:QA:GL	1:134:0:0:133:4798:-10,0
gi|126640115|ref|NC_009085.1|	83151	.	AGTGTCG	GGTATCA	3763.03	.	AB=0;ABP=0;AC=1;AF=1;AN=1;AO=113;CIGAR=1X2M1X2M1X;DP=115;DPB=116.571;DPRA=0;EPP=23.9371;EPPR=0;GTI=0;LEN=7;MEANALT=3;MQM=59.8673;MQMR=0;NS=1;NUMALT=1;ODDS=866.47;PAIRED=0.99115;PAIREDR=0;PAO=4;PQA=137;PQR=34;PRO=1;QA=4159;QR=0;RO=0;RPP=19.1714;RPPR=0;RUN=1;SAF=51;SAP=5.3355;SAR=62;SRF=0;SRP=0;SRR=0;TYPE=complex;technology.ILLUMINA=1	GT:DP:RO:QR:AO:QA:GL	1:115:0:0:113:4159:-10,0
gi|126640115|ref|NC_009085.1|	83163	.	C	T	4085.14	.	AB=0;ABP=0;AC=1;AF=1;AN=1;AO=123;CIGAR=1X;DP=123;DPB=123;DPRA=0;EPP=22.2358;EPPR=0;GTI=0;LEN=1;MEANALT=1;MQM=59.8293;MQMR=0;NS=1;NUMALT=1;ODDS=940.638;PAIRED=0.99187;PAIREDR=0;PAO=0;PQA=0;PQR=0;PRO=0;QA=4616;QR=0;RO=0;RPP=14.0442;RPPR=0;RUN=1;SAF=53;SAP=8.11238;SAR=70;SRF=0;SRP=0;SRR=0;TYPE=snp;technology.ILLUMINA=1	GT:DP:RO:QR:AO:QA:GL	1:123:0:0:123:4616:-10,0
gi|126640115|ref|NC_009085.1|	83184	.	C	T	2590.98	.	AB=0;ABP=0;AC=1;AF=1;AN=1;AO=82;CIGAR=1X;DP=82;DPB=82;DPRA=0;EPP=3.434;EPPR=0;GTI=0;LEN=1;MEANALT=1;MQM=60;MQMR=0;NS=1;NUMALT=1;ODDS=596.596;PAIRED=1;PAIREDR=0;PAO=0;PQA=0;PQR=0;PRO=0;QA=3022;QR=0;RO=0;RPP=11.5903;RPPR=0;RUN=1;SAF=13;SAP=86.0559;SAR=69;SRF=0;SRP=0;SRR=0;TYPE=snp;technology.ILLUMINA=1	GT:DP:RO:QR:AO:QA:GL	1:82:0:0:82:3022:-10,0
gi|126640115|ref|NC_009085.1|	83193	.	T	A	3230.89	.	AB=0;ABP=0;AC=1;AF=1;AN=1;AO=103;CIGAR=1X;DP=103;DPB=103;DPRA=0;EPP=3.03138;EPPR=0;GTI=0;LEN=1;MEANALT=1;MQM=60;MQMR=0;NS=1;NUMALT=1;ODDS=743.939;PAIRED=0.990291;PAIREDR=0;PAO=0;PQA=0;PQR=0;PRO=0;QA=3703;QR=0;RO=0;RPP=45.7019;RPPR=0;RUN=1;SAF=34;SAP=28.8361;SAR=69;SRF=0;SRP=0;SRR=0;TYPE=snp;technology.ILLUMINA=1	GT:DP:RO:QR:AO:QA:GL	1:103:0:0:103:3703:-10,0
gi|126640115|ref|NC_009085.1|	83208	.	G	A	3007.72	.	AB=0;ABP=0;AC=1;AF=1;AN=1;AO=96;CIGAR=1X;DP=96;DPB=96;DPRA=0;EPP=7.44372;EPPR=0;GTI=0;LEN=1;MEANALT=1;MQM=60;MQMR=0;NS=1;NUMALT=1;ODDS=692.553;PAIRED=1;PAIREDR=0;PAO=0;PQA=0;PQR=0;PRO=0;QA=3424;QR=0;RO=0;RPP=20.744;RPPR=0;RUN=1;SAF=33;SAP=23.3679;SAR=63;SRF=0;SRP=0;SRR=0;TYPE=snp;technology.ILLUMINA=1	GT:DP:RO:QR:AO:QA:GL	1:96:0:0:96:3424:-10,0
gi|126640115|ref|NC_009085.1|	83220	.	TGAT	CGAC	2869.41	.	AB=0;ABP=0;AC=1;AF=1;AN=1;AO=94;CIGAR=1X2M1X;DP=94;DPB=95.25;DPRA=0;EPP=23.801;EPPR=0;GTI=0;LEN=4;MEANALT=1;MQM=60;MQMR=0;NS=1;NUMALT=1;ODDS=660.707;PAIRED=0.989362;PAIREDR=0;PAO=3;PQA=83;PQR=0;PRO=0;QA=3191;QR=0;RO=0;RPP=4.48875;RPPR=0;RUN=1;SAF=31;SAP=26.6655;SAR=63;SRF=0;SRP=0;SRR=0;TYPE=complex;technology.ILLUMINA=1	GT:DP:RO:QR:AO:QA:GL	1:94:0:0:94:3191:-10,0
gi|126640115|ref|NC_009085.1|	83229	.	C	T	3691.56	.	AB=0;ABP=0;AC=1;AF=1;AN=1;AO=115;CIGAR=1X;DP=115;DPB=115;DPRA=0;EPP=21.1563;EPPR=0;GTI=0;LEN=1;MEANALT=1;MQM=60;MQMR=0;NS=1;NUMALT=1;ODDS=850.013;PAIRED=1;PAIREDR=0;PAO=0;PQA=0;PQR=0;PRO=0;QA=4180;QR=0;RO=0;RPP=8.4673;RPPR=0;RUN=1;SAF=44;SAP=16.7755;SAR=71;SRF=0;SRP=0;SRR=0;TYPE=snp;technology.ILLUMINA=1	GT:DP:RO:QR:AO:QA:GL	1:115:0:0:115:4180:-10,0
gi|126640115|ref|NC_009085.1|	83253	.	G	T	3527.31	.	AB=0;ABP=0;AC=1;AF=1;AN=1;AO=106;CIGAR=1X;DP=106;DPB=106;DPRA=0;EPP=11.2045;EPPR=0;GTI=0;LEN=1;MEANALT=1;MQM=59.7736;MQMR=0;NS=1;NUMALT=1;ODDS=812.194;PAIRED=1;PAIREDR=0;PAO=0;PQA=0;PQR=0;PRO=0;QA=3977;QR=0;RO=0;RPP=4.32138;RPPR=0;RUN=1;SAF=42;SAP=12.9253;SAR=64;SRF=0;SRP=0;SRR=0;TYPE=snp;technology.ILLUMINA=1	GT:DP:RO:QR:AO:QA:GL	1:106:0:0:106:3977:-10,0
gi|126640115|ref|NC_009085.1|	83259	.	A	G	3656.72	.	AB=0;ABP=0;AC=1;AF=1;AN=1;AO=111;CIGAR=1X;DP=111;DPB=111;DPRA=0;EPP=7.41193;EPPR=0;GTI=0;LEN=1;MEANALT=1;MQM=59.5495;MQMR=0;NS=1;NUMALT=1;ODDS=841.991;PAIRED=1;PAIREDR=0;PAO=0;PQA=0;PQR=0;PRO=0;QA=4133;QR=0;RO=0;RPP=11.6375;RPPR=0;RUN=1;SAF=41;SAP=19.4626;SAR=70;SRF=0;SRP=0;SRR=0;TYPE=snp;technology.ILLUMINA=1	GT:DP:RO:QR:AO:QA:GL	1:111:0:0:111:4133:-10,0
gi|126640115|ref|NC_009085.1|	83280	.	CGTG	TGTA	4030.41	.	AB=0;ABP=0;AC=1;AF=1;AN=1;AO=111;CIGAR=1X2M1X;DP=111;DPB=118.5;DPRA=0;EPP=3.96888;EPPR=0;GTI=0;LEN=4;MEANALT=1;MQM=59.7658;MQMR=0;NS=1;NUMALT=1;ODDS=928.036;PAIRED=1;PAIREDR=0;PAO=19;PQA=586;PQR=0;PRO=0;QA=3934;QR=0;RO=0;RPP=3.49937;RPPR=0;RUN=1;SAF=50;SAP=5.3774;SAR=61;SRF=0;SRP=0;SRR=0;TYPE=complex;technology.ILLUMINA=1	GT:DP:RO:QR:AO:QA:GL	1:111:0:0:111:3934:-10,0
gi|126640115|ref|NC_009085.1|	83289	.	C	T	3709.03	.	AB=0;ABP=0;AC=1;AF=1;AN=1;AO=113;CIGAR=1X;DP=113;DPB=113;DPRA=0;EPP=5.3355;EPPR=0;GTI=0;LEN=1;MEANALT=1;MQM=59.7434;MQMR=0;NS=1;NUMALT=1;ODDS=854.035;PAIRED=1;PAIREDR=0;PAO=0;PQA=0;PQR=0;PRO=0;QA=4163;QR=0;RO=0;RPP=3.95191;RPPR=0;RUN=1;SAF=53;SAP=3.95191;SAR=60;SRF=0;SRP=0;SRR=0;TYPE=snp;technology.ILLUMINA=1	GT:DP:RO:QR:AO:QA:GL	1:113:0:0:113:4163:-10,0
gi|126640115|ref|NC_009085.1|	83301	.	T	C	3465.86	.	AB=0;ABP=0;AC=1;AF=1;AN=1;AO=107;CIGAR=1X;DP=107;DPB=107;DPRA=0;EPP=3.19295;EPPR=0;GTI=0;LEN=1;MEANALT=1;MQM=60;MQMR=0;NS=1;NUMALT=1;ODDS=798.044;PAIRED=1;PAIREDR=0;PAO=0;PQA=0;PQR=0;PRO=0;QA=3890;QR=0;RO=0;RPP=5.46589;RPPR=0;RUN=1;SAF=51;SAP=3.51765;SAR=56;SRF=0;SRP=0;SRR=0;TYPE=snp;technology.ILLUMINA=1	GT:DP:RO:QR:AO:QA:GL	1:107:0:0:107:3890:-10,0
gi|126640115|ref|NC_009085.1|	83307	.	G	C	3712.58	.	AB=0;ABP=0;AC=1;AF=1;AN=1;AO=113;CIGAR=1X;DP=113;DPB=113;DPRA=0;EPP=3.02952;EPPR=0;GTI=0;LEN=1;MEANALT=1;MQM=60;MQMR=0;NS=1;NUMALT=1;ODDS=854.853;PAIRED=1;PAIREDR=0;PAO=0;PQA=0;PQR=0;PRO=0;QA=4163;QR=0;RO=0;RPP=3.49071;RPPR=0;RUN=1;SAF=53;SAP=3.95191;SAR=60;SRF=0;SRP=0;SRR=0;TYPE=snp;technology.ILLUMINA=1	GT:DP:RO:QR:AO:QA:GL	1:113:0:0:113:4163:-10,0
gi|126640115|ref|NC_009085.1|	83397	.	G	A	3522.26	.	AB=0;ABP=0;AC=1;AF=1;AN=1;AO=105;CIGAR=1X;DP=105;DPB=105;DPRA=0;EPP=5.51266;EPPR=0;GTI=0;LEN=1;MEANALT=1;MQM=60;MQMR=0;NS=1;NUMALT=1;ODDS=811.031;PAIRED=0.990476;PAIREDR=0;PAO=0;PQA=0;PQR=0;PRO=0;QA=3975;QR=0;RO=0;RPP=22.8844;RPPR=0;RUN=1;SAF=50;SAP=3.52732;SAR=55;SRF=0;SRP=0;SRR=0;TYPE=snp;technology.ILLUMINA=1	GT:DP:RO:QR:AO:QA:GL	1:105:0:0:105:3975:-10,0
gi|126640115|ref|NC_009085.1|	83418	.	GCTC	CTTA	2874.18	.	AB=0;ABP=0;AC=1;AF=1;AN=1;AO=89;CIGAR=2X1M1X;DP=89;DPB=89.5;DPRA=0;EPP=3.22989;EPPR=0;GTI=0;LEN=4;MEANALT=1;MQM=59.6854;MQMR=0;NS=1;NUMALT=1;ODDS=661.804;PAIRED=0.966292;PAIREDR=0;PAO=2;PQA=72;PQR=0;PRO=0;QA=3160;QR=0;RO=0;RPP=3.0347;RPPR=0;RUN=1;SAF=42;SAP=3.62026;SAR=47;SRF=0;SRP=0;SRR=0;TYPE=complex;technology.ILLUMINA=1	GT:DP:RO:QR:AO:QA:GL	1:89:0:0:89:3160:-10,0
gi|126640115|ref|NC_009085.1|	83442	.	A	G	3667.71	.	AB=0;ABP=0;AC=1;AF=1;AN=1;AO=110;CIGAR=1X;DP=110;DPB=110;DPRA=0;EPP=8.06391;EPPR=0;GTI=0;LEN=1;MEANALT=1;MQM=59.5636;MQMR=0;NS=1;NUMALT=1;ODDS=844.521;PAIRED=0.972727;PAIREDR=0;PAO=0;PQA=0;PQR=0;PRO=0;QA=4122;QR=0;RO=0;RPP=3.32615;RPPR=0;RUN=1;SAF=52;SAP=3.72096;SAR=58;SRF=0;SRP=0;SRR=0;TYPE=snp;technology.ILLUMINA=1	GT:DP:RO:QR:AO:QA:GL	1:110:0:0:110:4122:-10,0
gi|126640115|ref|NC_009085.1|	83587	.	ACC	AC	2.41082e-08	.	AB=0;ABP=0;AC=0;AF=0;AN=1;AO=74;CIGAR=1M1D1M;DP=231;DPB=262.333;DPRA=0;EPP=3.0103;EPPR=25.5711;GTI=0;LEN=1;MEANALT=3;MQM=60;MQMR=57.2987;NS=1;NUMALT=1;ODDS=624.647;PAIRED=1;PAIREDR=0.993506;PAO=3;PQA=110.5;PQR=110.5;PRO=3;QA=2710;QR=5552;RO=154;RPP=163.699;RPPR=11.1322;RUN=1;SAF=37;SAP=3.0103;SAR=37;SRF=82;SRP=4.42035;SRR=72;TYPE=del;technology.ILLUMINA=1	GT:DP:RO:QR:AO:QA:GL	0:231:154:5552:74:2710:0,-10
gi|126640115|ref|NC_009085.1|	83898	.	A	T	5773.42	.	AB=0;ABP=0;AC=1;AF=1;AN=1;AO=177;CIGAR=1X;DP=177;DPB=177;DPRA=0;EPP=5.77065;EPPR=0;GTI=0;LEN=1;MEANALT=1;MQM=59.8362;MQMR=0;NS=1;NUMALT=1;ODDS=1329.38;PAIRED=0.983051;PAIREDR=0;PAO=0;PQA=0;PQR=0;PRO=0;QA=6478;QR=0;RO=0;RPP=9.50018;RPPR=0;RUN=1;SAF=81;SAP=5.77065;SAR=96;SRF=0;SRP=0;SRR=0;TYPE=snp;technology.ILLUMINA=1	GT:DP:RO:QR:AO:QA:GL	1:177:0:0:177:6478:-10,0
gi|126640115|ref|NC_009085.1|	83934	.	T	C	5977.29	.	AB=0;ABP=0;AC=1;AF=1;AN=1;AO=182;CIGAR=1X;DP=182;DPB=182;DPRA=0;EPP=6.06468;EPPR=0;GTI=0;LEN=1;MEANALT=1;MQM=60;MQMR=0;NS=1;NUMALT=1;ODDS=1376.32;PAIRED=0.994505;PAIREDR=0;PAO=0;PQA=0;PQR=0;PRO=0;QA=6690;QR=0;RO=0;RPP=6.06468;RPPR=0;RUN=1;SAF=88;SAP=3.43982;SAR=94;SRF=0;SRP=0;SRR=0;TYPE=snp;technology.ILLUMINA=1	GT:DP:RO:QR:AO:QA:GL	1:182:0:0:182:6690:-10,0
gi|126640115|ref|NC_009085.1|	83976	.	G	A	6446.96	.	AB=0;ABP=0;AC=1;AF=1;AN=1;AO=199;CIGAR=1X;DP=199;DPB=199;DPRA=0;EPP=31.3922;EPPR=0;GTI=0;LEN=1;MEANALT=1;MQM=59.9045;MQMR=0;NS=1;NUMALT=1;ODDS=1484.47;PAIRED=0.98995;PAIREDR=0;PAO=0;PQA=0;PQR=0;PRO=0;QA=7332;QR=0;RO=0;RPP=78.1825;RPPR=0;RUN=1;SAF=87;SAP=9.83025;SAR=112;SRF=0;SRP=0;SRR=0;TYPE=snp;technology.ILLUMINA=1	GT:DP:RO:QR:AO:QA:GL	1:199:0:0:199:7332:-10,0
gi|126640115|ref|NC_009085.1|	83988	.	G	C	5337.89	.	AB=0;ABP=0;AC=1;AF=1;AN=1;AO=164;CIGAR=1X;DP=164;DPB=164;DPRA=0;EPP=18.3165;EPPR=0;GTI=0;LEN=1;MEANALT=1;MQM=59.7073;MQMR=0;NS=1;NUMALT=1;ODDS=1229.09;PAIRED=0.993902;PAIREDR=0;PAO=0;PQA=0;PQR=0;PRO=0;QA=6125;QR=0;RO=0;RPP=110.26;RPPR=0;RUN=1;SAF=74;SAP=6.39992;SAR=90;SRF=0;SRP=0;SRR=0;TYPE=snp;technology.ILLUMINA=1	GT:DP:RO:QR:AO:QA:GL	1:164:0:0:164:6125:-10,0
gi|126640115|ref|NC_009085.1|	84000	.	GGCC	AGCA	2057.1	.	AB=0;ABP=0;AC=1;AF=1;AN=1;AO=66;CIGAR=1X2M1X;DP=66;DPB=66;DPRA=0;EPP=5.11597;EPPR=0;GTI=0;LEN=4;MEANALT=1;MQM=60;MQMR=0;NS=1;NUMALT=1;ODDS=473.666;PAIRED=1;PAIREDR=0;PAO=0;PQA=0;PQR=0;PRO=0;QA=2372;QR=0;RO=0;RPP=6.30041;RPPR=0;RUN=1;SAF=15;SAP=45.6501;SAR=51;SRF=0;SRP=0;SRR=0;TYPE=complex;technology.ILLUMINA=1	GT:DP:RO:QR:AO:QA:GL	1:66:0:0:66:2372:-10,0
gi|126640115|ref|NC_009085.1|	84009	.	GGGATTGACCGGT	AGGACTCACTGGC	1711.36	.	AB=0;ABP=0;AC=1;AF=1;AN=1;AO=49;CIGAR=1X3M1X1M1X2M1X2M1X;DP=49;DPB=50.5385;DPRA=0;EPP=15.8176;EPPR=0;GTI=0;LEN=13;MEANALT=1;MQM=60;MQMR=0;NS=1;NUMALT=1;ODDS=394.054;PAIRED=1;PAIREDR=0;PAO=8;PQA=288;PQR=0;PRO=0;QA=1762;QR=0;RO=0;RPP=30.7077;RPPR=0;RUN=1;SAF=6;SAP=63.6786;SAR=43;SRF=0;SRP=0;SRR=0;TYPE=complex;technology.ILLUMINA=1	GT:DP:RO:QR:AO:QA:GL	1:49:0:0:49:1762:-10,0
gi|126640115|ref|NC_009085.1|	84030	.	TCCG	CCCA	2071.33	.	AB=0;ABP=0;AC=1;AF=1;AN=1;AO=66;CIGAR=1X2M1X;DP=66;DPB=67;DPRA=0;EPP=25.2514;EPPR=0;GTI=0;LEN=4;MEANALT=1;MQM=60;MQMR=0;NS=1;NUMALT=1;ODDS=476.941;PAIRED=1;PAIREDR=0;PAO=4;PQA=138;PQR=0;PRO=0;QA=2328;QR=0;RO=0;RPP=9.45891;RPPR=0;RUN=1;SAF=8;SAP=85.263;SAR=58;SRF=0;SRP=0;SRR=0;TYPE=complex;technology.ILLUMINA=1	GT:DP:RO:QR:AO:QA:GL	1:66:0:0:66:2328:-10,0
gi|126640115|ref|NC_009085.1|	84039	.	C	T	2726.1	.	AB=0;ABP=0;AC=1;AF=1;AN=1;AO=86;CIGAR=1X;DP=86;DPB=86;DPRA=0;EPP=43.4098;EPPR=0;GTI=0;LEN=1;MEANALT=1;MQM=60;MQMR=0;NS=1;NUMALT=1;ODDS=627.708;PAIRED=1;PAIREDR=0;PAO=0;PQA=0;PQR=0;PRO=0;QA=3156;QR=0;RO=0;RPP=3.91929;RPPR=0;RUN=1;SAF=23;SAP=43.4098;SAR=63;SRF=0;SRP=0;SRR=0;TYPE=snp;technology.ILLUMINA=1	GT:DP:RO:QR:AO:QA:GL	1:86:0:0:86:3156:-10,0
gi|126640115|ref|NC_009085.1|	84045	.	T	C	3146.98	.	AB=0;ABP=0;AC=1;AF=1;AN=1;AO=102;CIGAR=1X;DP=103;DPB=103;DPRA=0;EPP=79.6505;EPPR=0;GTI=0;LEN=1;MEANALT=2;MQM=60;MQMR=0;NS=1;NUMALT=1;ODDS=724.619;PAIRED=1;PAIREDR=0;PAO=0;PQA=0;PQR=0;PRO=0;QA=3645;QR=0;RO=0;RPP=7.18293;RPPR=0;RUN=1;SAF=37;SAP=19.7008;SAR=65;SRF=0;SRP=0;SRR=0;TYPE=snp;technology.ILLUMINA=1	GT:DP:RO:QR:AO:QA:GL	1:103:0:0:102:3645:-10,0
gi|126640115|ref|NC_009085.1|	84063	.	AGTC	GGTG	3094	.	AB=0;ABP=0;AC=1;AF=1;AN=1;AO=101;CIGAR=1X2M1X;DP=101;DPB=103;DPRA=0;EPP=39.1513;EPPR=0;GTI=0;LEN=4;MEANALT=1;MQM=60;MQMR=0;NS=1;NUMALT=1;ODDS=712.42;PAIRED=1;PAIREDR=0;PAO=4;PQA=96;PQR=0;PRO=0;QA=3473;QR=0;RO=0;RPP=46.5472;RPPR=0;RUN=1;SAF=43;SAP=7.84774;SAR=58;SRF=0;SRP=0;SRR=0;TYPE=complex;technology.ILLUMINA=1	GT:DP:RO:QR:AO:QA:GL	1:101:0:0:101:3473:-10,0
gi|126640115|ref|NC_009085.1|	84075	.	T	A	4160.96	.	AB=0;ABP=0;AC=1;AF=1;AN=1;AO=137;CIGAR=1X;DP=138;DPB=138;DPRA=0;EPP=32.3173;EPPR=5.18177;GTI=0;LEN=1;MEANALT=1;MQM=59.8686;MQMR=60;NS=1;NUMALT=1;ODDS=958.096;PAIRED=0.992701;PAIREDR=1;PAO=0;PQA=0;PQR=0;PRO=0;QA=4862;QR=20;RO=1;RPP=134.266;RPPR=5.18177;RUN=1;SAF=69;SAP=3.02615;SAR=68;SRF=1;SRP=5.18177;SRR=0;TYPE=snp;technology.ILLUMINA=1	GT:DP:RO:QR:AO:QA:GL	1:138:1:20:137:4862:-10,0
gi|126640115|ref|NC_009085.1|	84090	.	GATT	CATA	5079.82	.	AB=0;ABP=0;AC=1;AF=1;AN=1;AO=161;CIGAR=1X2M1X;DP=161;DPB=164.25;DPRA=0;EPP=11.4399;EPPR=0;GTI=0;LEN=4;MEANALT=1;MQM=59.9565;MQMR=0;NS=1;NUMALT=1;ODDS=1169.67;PAIRED=1;PAIREDR=0;PAO=7;PQA=251;PQR=0;PRO=0;QA=5614;QR=0;RO=0;RPP=146.098;RPPR=0;RUN=1;SAF=78;SAP=3.34749;SAR=83;SRF=0;SRP=0;SRR=0;TYPE=complex;technology.ILLUMINA=1	GT:DP:RO:QR:AO:QA:GL	1:161:0:0:161:5614:-10,0
gi|126640115|ref|NC_009085.1|	84102	.	C	T	6676.07	.	AB=0;ABP=0;AC=1;AF=1;AN=1;AO=206;CIGAR=1X;DP=206;DPB=206;DPRA=0;EPP=6.42563;EPPR=0;GTI=0;LEN=1;MEANALT=1;MQM=59.8689;MQMR=0;NS=1;NUMALT=1;ODDS=1537.22;PAIRED=0.985437;PAIREDR=0;PAO=0;PQA=0;PQR=0;PRO=0;QA=7651;QR=0;RO=0;RPP=159.904;RPPR=0;RUN=1;SAF=100;SAP=3.38978;SAR=106;SRF=0;SRP=0;SRR=0;TYPE=snp;technology.ILLUMINA=1	GT:DP:RO:QR:AO:QA:GL	1:206:0:0:206:7651:-10,0
gi|126640115|ref|NC_009085.1|	84108	.	C	G	6616.99	.	AB=0;ABP=0;AC=1;AF=1;AN=1;AO=201;CIGAR=1X;DP=201;DPB=201;DPRA=0;EPP=3.0211;EPPR=0;GTI=0;LEN=1;MEANALT=1;MQM=59.9303;MQMR=0;NS=1;NUMALT=1;ODDS=1523.62;PAIRED=0.99005;PAIREDR=0;PAO=0;PQA=0;PQR=0;PRO=0;QA=7529;QR=0;RO=0;RPP=117.623;RPPR=0;RUN=1;SAF=97;SAP=3.53966;SAR=104;SRF=0;SRP=0;SRR=0;TYPE=snp;technology.ILLUMINA=1	GT:DP:RO:QR:AO:QA:GL	1:201:0:0:201:7529:-10,0
gi|126640115|ref|NC_009085.1|	84120	.	GATCTGC	CATTTGT	6784.51	.	AB=0;ABP=0;AC=1;AF=1;AN=1;AO=211;CIGAR=1X2M1X2M1X;DP=211;DPB=212.143;DPRA=0;EPP=11.6653;EPPR=0;GTI=0;LEN=7;MEANALT=1;MQM=60;MQMR=0;NS=1;NUMALT=1;ODDS=1562.19;PAIRED=0.985782;PAIREDR=0;PAO=4;PQA=136;PQR=0;PRO=0;QA=7547;QR=0;RO=0;RPP=80.9054;RPPR=0;RUN=1;SAF=97;SAP=5.9845;SAR=114;SRF=0;SRP=0;SRR=0;TYPE=complex;technology.ILLUMINA=1	GT:DP:RO:QR:AO:QA:GL	1:211:0:0:211:7547:-10,0
gi|126640115|ref|NC_009085.1|	84156	.	A	G	7554.16	.	AB=0;ABP=0;AC=1;AF=1;AN=1;AO=227;CIGAR=1X;DP=227;DPB=227;DPRA=0;EPP=16.1061;EPPR=0;GTI=0;LEN=1;MEANALT=1;MQM=59.9075;MQMR=0;NS=1;NUMALT=1;ODDS=1739.41;PAIRED=0.982379;PAIREDR=0;PAO=0;PQA=0;PQR=0;PRO=0;QA=8522;QR=0;RO=0;RPP=62.7114;RPPR=0;RUN=1;SAF=110;SAP=3.47903;SAR=117;SRF=0;SRP=0;SRR=0;TYPE=snp;technology.ILLUMINA=1	GT:DP:RO:QR:AO:QA:GL	1:227:0:0:227:8522:-10,0
gi|126640115|ref|NC_009085.1|	84163	.	C	T	7905.56	.	AB=0;ABP=0;AC=1;AF=1;AN=1;AO=235;CIGAR=1X;DP=235;DPB=235;DPRA=0;EPP=17.0648;EPPR=0;GTI=0;LEN=1;MEANALT=1;MQM=59.8979;MQMR=0;NS=1;NUMALT=1;ODDS=1820.32;PAIRED=0.987234;PAIREDR=0;PAO=0;PQA=0;PQR=0;PRO=0;QA=8919;QR=0;RO=0;RPP=63.636;RPPR=0;RUN=1;SAF=110;SAP=5.08937;SAR=125;SRF=0;SRP=0;SRR=0;TYPE=snp;technology.ILLUMINA=1	GT:DP:RO:QR:AO:QA:GL	1:235:0:0:235:8919:-10,0
gi|126640115|ref|NC_009085.1|	84186	.	A	G	6584.76	.	AB=0;ABP=0;AC=1;AF=1;AN=1;AO=204;CIGAR=1X;DP=204;DPB=204;DPRA=0;EPP=3.69155;EPPR=0;GTI=0;LEN=1;MEANALT=1;MQM=59.9657;MQMR=0;NS=1;NUMALT=1;ODDS=1516.2;PAIRED=0.985294;PAIREDR=0;PAO=0;PQA=0;PQR=0;PRO=0;QA=7507;QR=0;RO=0;RPP=122.612;RPPR=0;RUN=1;SAF=89;SAP=10.206;SAR=115;SRF=0;SRP=0;SRR=0;TYPE=snp;technology.ILLUMINA=1	GT:DP:RO:QR:AO:QA:GL	1:204:0:0:204:7507:-10,0
gi|126640115|ref|NC_009085.1|	84192	.	GGTG	AGTA	6364.26	.	AB=0;ABP=0;AC=1;AF=1;AN=1;AO=187;CIGAR=1X2M1X;DP=190;DPB=198;DPRA=0;EPP=5.62303;EPPR=0;GTI=0;LEN=4;MEANALT=3;MQM=59.8503;MQMR=0;NS=1;NUMALT=1;ODDS=1465.42;PAIRED=0.97861;PAIREDR=0;PAO=15;PQA=561;PQR=0;PRO=0;QA=6712;QR=0;RO=0;RPP=107.81;RPPR=0;RUN=1;SAF=68;SAP=33.2135;SAR=119;SRF=0;SRP=0;SRR=0;TYPE=complex;technology.ILLUMINA=1	GT:DP:RO:QR:AO:QA:GL	1:190:0:0:187:6712:-10,0
gi|126640115|ref|NC_009085.1|	84207	.	T	C	5944.38	.	AB=0;ABP=0;AC=1;AF=1;AN=1;AO=181;CIGAR=1X;DP=181;DPB=181;DPRA=0;EPP=6.47746;EPPR=0;GTI=0;LEN=1;MEANALT=1;MQM=59.8066;MQMR=0;NS=1;NUMALT=1;ODDS=1368.75;PAIRED=0.983425;PAIREDR=0;PAO=0;PQA=0;PQR=0;PRO=0;QA=6760;QR=0;RO=0;RPP=81.7232;RPPR=0;RUN=1;SAF=72;SAP=19.4343;SAR=109;SRF=0;SRP=0;SRR=0;TYPE=snp;technology.ILLUMINA=1	GT:DP:RO:QR:AO:QA:GL	1:181:0:0:181:6760:-10,0
gi|126640115|ref|NC_009085.1|	84216	.	TGCATCG	GGCTTCA	3531.99	.	AB=0;ABP=0;AC=1;AF=1;AN=1;AO=108;CIGAR=1X2M1X2M1X;DP=109;DPB=111.429;DPRA=0;EPP=12.7417;EPPR=0;GTI=0;LEN=7;MEANALT=2;MQM=59.963;MQMR=0;NS=1;NUMALT=1;ODDS=813.27;PAIRED=1;PAIREDR=0;PAO=7;PQA=231;PQR=23;PRO=1;QA=3784;QR=0;RO=0;RPP=8.15749;RPPR=0;RUN=1;SAF=41;SAP=16.6021;SAR=67;SRF=0;SRP=0;SRR=0;TYPE=complex;technology.ILLUMINA=1	GT:DP:RO:QR:AO:QA:GL	1:109:0:0:108:3784:-10,0
gi|126640115|ref|NC_009085.1|	84228	.	CGGCGGT	GGGTGGG	3197.98	.	AB=0;ABP=0;AC=1;AF=1;AN=1;AO=100;CIGAR=1X2M1X2M1X;DP=103;DPB=104.429;DPRA=0;EPP=15.518;EPPR=0;GTI=0;LEN=7;MEANALT=4;MQM=59.96;MQMR=0;NS=1;NUMALT=1;ODDS=736.363;PAIRED=1;PAIREDR=0;PAO=4;PQA=138;PQR=0;PRO=0;QA=3478;QR=0;RO=0;RPP=5.18177;RPPR=0;RUN=1;SAF=39;SAP=13.5202;SAR=61;SRF=0;SRP=0;SRR=0;TYPE=complex;technology.ILLUMINA=1	GT:DP:RO:QR:AO:QA:GL	1:103:0:0:100:3478:-10,0
gi|126640115|ref|NC_009085.1|	84261	.	G	A	5447.64	.	AB=0;ABP=0;AC=1;AF=1;AN=1;AO=167;CIGAR=1X;DP=167;DPB=167;DPRA=0;EPP=22.7876;EPPR=0;GTI=0;LEN=1;MEANALT=1;MQM=59.9341;MQMR=0;NS=1;NUMALT=1;ODDS=1254.37;PAIRED=0.994012;PAIREDR=0;PAO=0;PQA=0;PQR=0;PRO=0;QA=6145;QR=0;RO=0;RPP=29.341;RPPR=0;RUN=1;SAF=84;SAP=3.0233;SAR=83;SRF=0;SRP=0;SRR=0;TYPE=snp;technology.ILLUMINA=1	GT:DP:RO:QR:AO:QA:GL	1:167:0:0:167:6145:-10,0
gi|126640115|ref|NC_009085.1|	84273	.	TCCT	ACCC	4556.02	.	AB=0;ABP=0;AC=1;AF=1;AN=1;AO=145;CIGAR=1X2M1X;DP=146;DPB=148.75;DPRA=0;EPP=13.9276;EPPR=0;GTI=0;LEN=4;MEANALT=2;MQM=60;MQMR=0;NS=1;NUMALT=1;ODDS=1049.06;PAIRED=1;PAIREDR=0;PAO=6;PQA=184;PQR=0;PRO=0;QA=4952;QR=0;RO=0;RPP=23.512;RPPR=0;RUN=1;SAF=72;SAP=3.02528;SAR=73;SRF=0;SRP=0;SRR=0;TYPE=complex;technology.ILLUMINA=1	GT:DP:RO:QR:AO:QA:GL	1:146:0:0:145:4952:-10,0
gi|126640115|ref|NC_009085.1|	84285	.	G	T	5782.39	.	AB=0;ABP=0;AC=1;AF=1;AN=1;AO=172;CIGAR=1X;DP=172;DPB=172;DPRA=0;EPP=11.5447;EPPR=0;GTI=0;LEN=1;MEANALT=1;MQM=59.9477;MQMR=0;NS=1;NUMALT=1;ODDS=1331.45;PAIRED=0.994186;PAIREDR=0;PAO=0;PQA=0;PQR=0;PRO=0;QA=6493;QR=0;RO=0;RPP=15.9381;RPPR=0;RUN=1;SAF=93;SAP=5.48477;SAR=79;SRF=0;SRP=0;SRR=0;TYPE=snp;technology.ILLUMINA=1	GT:DP:RO:QR:AO:QA:GL	1:172:0:0:172:6493:-10,0
gi|126640115|ref|NC_009085.1|	84309	.	C	G	4993.52	.	AB=0;ABP=0;AC=1;AF=1;AN=1;AO=150;CIGAR=1X;DP=150;DPB=150;DPRA=0;EPP=3.93679;EPPR=0;GTI=0;LEN=1;MEANALT=1;MQM=59.94;MQMR=0;NS=1;NUMALT=1;ODDS=1149.8;PAIRED=0.993333;PAIREDR=0;PAO=0;PQA=0;PQR=0;PRO=0;QA=5597;QR=0;RO=0;RPP=4.45795;RPPR=0;RUN=1;SAF=85;SAP=8.80089;SAR=65;SRF=0;SRP=0;SRR=0;TYPE=snp;technology.ILLUMINA=1	GT:DP:RO:QR:AO:QA:GL	1:150:0:0:150:5597:-10,0
gi|126640115|ref|NC_009085.1|	84315	.	TG	CA	4644.87	.	AB=0;ABP=0;AC=1;AF=1;AN=1;AO=141;CIGAR=2X;DP=141;DPB=141;DPRA=0;EPP=12.6356;EPPR=0;GTI=0;LEN=2;MEANALT=1;MQM=59.9858;MQMR=0;NS=1;NUMALT=1;ODDS=1069.52;PAIRED=0.992908;PAIREDR=0;PAO=0;PQA=0;PQR=0;PRO=0;QA=5223;QR=0;RO=0;RPP=3.1489;RPPR=0;RUN=1;SAF=84;SAP=14.2373;SAR=57;SRF=0;SRP=0;SRR=0;TYPE=mnp;technology.ILLUMINA=1	GT:DP:RO:QR:AO:QA:GL	1:141:0:0:141:5223:-10,0
gi|126640115|ref|NC_009085.1|	84330	.	G	A	5431.08	.	AB=0;ABP=0;AC=1;AF=1;AN=1;AO=165;CIGAR=1X;DP=165;DPB=165;DPRA=0;EPP=4.0763;EPPR=0;GTI=0;LEN=1;MEANALT=1;MQM=59.9879;MQMR=0;NS=1;NUMALT=1;ODDS=1250.55;PAIRED=0.993939;PAIREDR=0;PAO=0;PQA=0;PQR=0;PRO=0;QA=6087;QR=0;RO=0;RPP=6.81367;RPPR=0;RUN=1;SAF=93;SAP=8.81405;SAR=72;SRF=0;SRP=0;SRR=0;TYPE=snp;technology.ILLUMINA=1	GT:DP:RO:QR:AO:QA:GL	1:165:0:0:165:6087:-10,0
gi|126640115|ref|NC_009085.1|	84339	.	T	C	4982.58	.	AB=0;ABP=0;AC=1;AF=1;AN=1;AO=149;CIGAR=1X;DP=150;DPB=150;DPRA=0;EPP=17.0156;EPPR=0;GTI=0;LEN=1;MEANALT=2;MQM=59.9866;MQMR=0;NS=1;NUMALT=1;ODDS=1147.28;PAIRED=0.993289;PAIREDR=0;PAO=0;PQA=0;PQR=0;PRO=0;QA=5611;QR=0;RO=0;RPP=4.77371;RPPR=0;RUN=1;SAF=91;SAP=18.881;SAR=58;SRF=0;SRP=0;SRR=0;TYPE=snp;technology.ILLUMINA=1	GT:DP:RO:QR:AO:QA:GL	1:150:0:0:149:5611:-10,0
gi|126640115|ref|NC_009085.1|	84348	.	GGTG	CGTA	4678.01	.	AB=0;ABP=0;AC=1;AF=1;AN=1;AO=142;CIGAR=1X2M1X;DP=142;DPB=144.25;DPRA=0;EPP=3.56081;EPPR=0;GTI=0;LEN=4;MEANALT=1;MQM=59.8944;MQMR=0;NS=1;NUMALT=1;ODDS=1077.15;PAIRED=0.992958;PAIREDR=0;PAO=5;PQA=174;PQR=0;PRO=0;QA=5072;QR=0;RO=0;RPP=5.21236;RPPR=0;RUN=1;SAF=81;SAP=9.12712;SAR=61;SRF=0;SRP=0;SRR=0;TYPE=complex;technology.ILLUMINA=1	GT:DP:RO:QR:AO:QA:GL	1:142:0:0:142:5072:-10,0
gi|126640115|ref|NC_009085.1|	84360	.	C	T	4436.52	.	AB=0;ABP=0;AC=1;AF=1;AN=1;AO=135;CIGAR=1X;DP=135;DPB=135;DPRA=0;EPP=11.5193;EPPR=0;GTI=0;LEN=1;MEANALT=1;MQM=59.8889;MQMR=0;NS=1;NUMALT=1;ODDS=1021.55;PAIRED=0.992593;PAIREDR=0;PAO=0;PQA=0;PQR=0;PRO=0;QA=4983;QR=0;RO=0;RPP=7.65886;RPPR=0;RUN=1;SAF=70;SAP=3.41242;SAR=65;SRF=0;SRP=0;SRR=0;TYPE=snp;technology.ILLUMINA=1	GT:DP:RO:QR:AO:QA:GL	1:135:0:0:135:4983:-10,0
gi|126640115|ref|NC_009085.1|	84366	.	A	T	4611.04	.	AB=0;ABP=0;AC=1;AF=1;AN=1;AO=142;CIGAR=1X;DP=142;DPB=142;DPRA=0;EPP=22.8288;EPPR=0;GTI=0;LEN=1;MEANALT=1;MQM=59.9859;MQMR=0;NS=1;NUMALT=1;ODDS=1061.73;PAIRED=0.992958;PAIREDR=0;PAO=0;PQA=0;PQR=0;PRO=0;QA=5203;QR=0;RO=0;RPP=18.6694;RPPR=0;RUN=1;SAF=76;SAP=4.53951;SAR=66;SRF=0;SRP=0;SRR=0;TYPE=snp;technology.ILLUMINA=1	GT:DP:RO:QR:AO:QA:GL	1:142:0:0:142:5203:-10,0
gi|126640115|ref|NC_009085.1|	84384	.	T	G	4208.63	.	AB=0;ABP=0;AC=1;AF=1;AN=1;AO=131;CIGAR=1X;DP=131;DPB=131;DPRA=0;EPP=13.3704;EPPR=0;GTI=0;LEN=1;MEANALT=1;MQM=59.9847;MQMR=0;NS=1;NUMALT=1;ODDS=969.072;PAIRED=0.992366;PAIREDR=0;PAO=0;PQA=0;PQR=0;PRO=0;QA=4758;QR=0;RO=0;RPP=30.8748;RPPR=0;RUN=1;SAF=61;SAP=4.35297;SAR=70;SRF=0;SRP=0;SRR=0;TYPE=snp;technology.ILLUMINA=1	GT:DP:RO:QR:AO:QA:GL	1:131:0:0:131:4758:-10,0
gi|126640115|ref|NC_009085.1|	84402	.	A	G	4105.43	.	AB=0;ABP=0;AC=1;AF=1;AN=1;AO=123;CIGAR=1X;DP=123;DPB=123;DPRA=0;EPP=5.99387;EPPR=0;GTI=0;LEN=1;MEANALT=1;MQM=59.9431;MQMR=0;NS=1;NUMALT=1;ODDS=945.31;PAIRED=1;PAIREDR=0;PAO=0;PQA=0;PQR=0;PRO=0;QA=4636;QR=0;RO=0;RPP=32.6871;RPPR=0;RUN=1;SAF=63;SAP=3.16919;SAR=60;SRF=0;SRP=0;SRR=0;TYPE=snp;technology.ILLUMINA=1	GT:DP:RO:QR:AO:QA:GL	1:123:0:0:123:4636:-10,0
gi|126640115|ref|NC_009085.1|	84411	.	C	T	4100.28	.	AB=0;ABP=0;AC=1;AF=1;AN=1;AO=123;CIGAR=1X;DP=123;DPB=123;DPRA=0;EPP=5.14646;EPPR=0;GTI=0;LEN=1;MEANALT=1;MQM=59.8862;MQMR=0;NS=1;NUMALT=1;ODDS=944.124;PAIRED=1;PAIREDR=0;PAO=0;PQA=0;PQR=0;PRO=0;QA=4600;QR=0;RO=0;RPP=5.99387;RPPR=0;RUN=1;SAF=58;SAP=3.87536;SAR=65;SRF=0;SRP=0;SRR=0;TYPE=snp;technology.ILLUMINA=1	GT:DP:RO:QR:AO:QA:GL	1:123:0:0:123:4600:-10,0
gi|126640115|ref|NC_009085.1|	84431	.	AC	GT	3583.77	.	AB=0;ABP=0;AC=1;AF=1;AN=1;AO=104;CIGAR=2X;DP=104;DPB=106;DPRA=0;EPP=3.09382;EPPR=0;GTI=0;LEN=2;MEANALT=1;MQM=59.9327;MQMR=0;NS=1;NUMALT=1;ODDS=825.194;PAIRED=1;PAIREDR=0;PAO=4;PQA=151;PQR=0;PRO=0;QA=3868;QR=0;RO=0;RPP=3.34437;RPPR=0;RUN=1;SAF=49;SAP=3.76196;SAR=55;SRF=0;SRP=0;SRR=0;TYPE=mnp;technology.ILLUMINA=1	GT:DP:RO:QR:AO:QA:GL	1:104:0:0:104:3868:-10,0
gi|126640115|ref|NC_009085.1|	84444	.	ATCG	GTCT	3338.41	.	AB=0;ABP=0;AC=1;AF=1;AN=1;AO=98;CIGAR=1X2M1X;DP=99;DPB=103;DPRA=0;EPP=11.8735;EPPR=0;GTI=0;LEN=4;MEANALT=2;MQM=60;MQMR=0;NS=1;NUMALT=1;ODDS=768.698;PAIRED=1;PAIREDR=0;PAO=7;PQA=262;PQR=0;PRO=0;QA=3493;QR=0;RO=0;RPP=3.0103;RPPR=0;RUN=1;SAF=46;SAP=3.80798;SAR=52;SRF=0;SRP=0;SRR=0;TYPE=complex;technology.ILLUMINA=1	GT:DP:RO:QR:AO:QA:GL	1:99:0:0:98:3493:-10,0
gi|126640115|ref|NC_009085.1|	84456	.	C	T	4001.78	.	AB=0;ABP=0;AC=1;AF=1;AN=1;AO=120;CIGAR=1X;DP=120;DPB=120;DPRA=0;EPP=8.87328;EPPR=0;GTI=0;LEN=1;MEANALT=1;MQM=60;MQMR=0;NS=1;NUMALT=1;ODDS=921.445;PAIRED=1;PAIREDR=0;PAO=0;PQA=0;PQR=0;PRO=0;QA=4502;QR=0;RO=0;RPP=10.2485;RPPR=0;RUN=1;SAF=53;SAP=6.55704;SAR=67;SRF=0;SRP=0;SRR=0;TYPE=snp;technology.ILLUMINA=1	GT:DP:RO:QR:AO:QA:GL	1:120:0:0:120:4502:-10,0
gi|126640115|ref|NC_009085.1|	84474	.	TCAGGTC	GCAAGTT	4088.53	.	AB=0;ABP=0;AC=1;AF=1;AN=1;AO=110;CIGAR=1X2M1X2M1X;DP=111;DPB=121.143;DPRA=0;EPP=3.72096;EPPR=0;GTI=0;LEN=7;MEANALT=2;MQM=59.9909;MQMR=0;NS=1;NUMALT=1;ODDS=941.419;PAIRED=1;PAIREDR=0;PAO=18;PQA=627;PQR=0;PRO=0;QA=3977;QR=0;RO=0;RPP=20.7769;RPPR=0;RUN=1;SAF=48;SAP=6.87947;SAR=62;SRF=0;SRP=0;SRR=0;TYPE=complex;technology.ILLUMINA=1	GT:DP:RO:QR:AO:QA:GL	1:111:0:0:110:3977:-10,0
gi|126640115|ref|NC_009085.1|	84492	.	GCCT	ACCC	3902.58	.	AB=0;ABP=0;AC=1;AF=1;AN=1;AO=125;CIGAR=1X2M1X;DP=132;DPB=135.75;DPRA=0;EPP=6.91895;EPPR=0;GTI=0;LEN=4;MEANALT=7;MQM=60;MQMR=0;NS=1;NUMALT=1;ODDS=898.603;PAIRED=1;PAIREDR=0;PAO=5;PQA=135;PQR=0;PRO=0;QA=4255;QR=0;RO=0;RPP=9.28151;RPPR=0;RUN=1;SAF=54;SAP=8.03074;SAR=71;SRF=0;SRP=0;SRR=0;TYPE=complex;technology.ILLUMINA=1	GT:DP:RO:QR:AO:QA:GL	1:132:0:0:125:4255:-10,0
gi|126640115|ref|NC_009085.1|	84522	.	T	C	4839.75	.	AB=0;ABP=0;AC=1;AF=1;AN=1;AO=145;CIGAR=1X;DP=145;DPB=145;DPRA=0;EPP=7.33827;EPPR=0;GTI=0;LEN=1;MEANALT=1;MQM=60;MQMR=0;NS=1;NUMALT=1;ODDS=1114.39;PAIRED=0.993103;PAIREDR=0;PAO=0;PQA=0;PQR=0;PRO=0;QA=5429;QR=0;RO=0;RPP=6.37983;RPPR=0;RUN=1;SAF=65;SAP=6.37983;SAR=80;SRF=0;SRP=0;SRR=0;TYPE=snp;technology.ILLUMINA=1	GT:DP:RO:QR:AO:QA:GL	1:145:0:0:145:5429:-10,0
gi|126640115|ref|NC_009085.1|	84531	.	AGCC	GGCT	4267.55	.	AB=0;ABP=0;AC=1;AF=1;AN=1;AO=134;CIGAR=1X2M1X;DP=135;DPB=136;DPRA=0;EPP=5.34382;EPPR=0;GTI=0;LEN=4;MEANALT=2;MQM=60;MQMR=0;NS=1;NUMALT=1;ODDS=982.639;PAIRED=0.992537;PAIREDR=0;PAO=2;PQA=70;PQR=0;PRO=0;QA=4718;QR=0;RO=0;RPP=3.26958;RPPR=0;RUN=1;SAF=58;SAP=8.26073;SAR=76;SRF=0;SRP=0;SRR=0;TYPE=complex;technology.ILLUMINA=1	GT:DP:RO:QR:AO:QA:GL	1:135:0:0:134:4718:-10,0
gi|126640115|ref|NC_009085.1|	84552	.	GGTC	AGTT	3799.19	.	AB=0;ABP=0;AC=1;AF=1;AN=1;AO=117;CIGAR=1X2M1X;DP=117;DPB=122;DPRA=0;EPP=4.51363;EPPR=0;GTI=0;LEN=4;MEANALT=1;MQM=60;MQMR=0;NS=1;NUMALT=1;ODDS=874.795;PAIRED=0.991453;PAIREDR=0;PAO=12;PQA=384;PQR=0;PRO=0;QA=3921;QR=0;RO=0;RPP=23.2217;RPPR=0;RUN=1;SAF=42;SAP=23.2217;SAR=75;SRF=0;SRP=0;SRR=0;TYPE=complex;technology.ILLUMINA=1	GT:DP:RO:QR:AO:QA:GL	1:117:0:0:117:3921:-10,0
gi|126640115|ref|NC_009085.1|	84642	.	GGCT	AGCC	3057.08	.	AB=0;ABP=0;AC=1;AF=1;AN=1;AO=97;CIGAR=1X2M1X;DP=97;DPB=98.5;DPRA=0;EPP=9.47994;EPPR=0;GTI=0;LEN=4;MEANALT=1;MQM=59.7938;MQMR=0;NS=1;NUMALT=1;ODDS=703.918;PAIRED=0.989691;PAIREDR=0;PAO=2;PQA=71;PQR=0;PRO=0;QA=3390;QR=0;RO=0;RPP=11.0918;RPPR=0;RUN=1;SAF=37;SAP=14.8527;SAR=60;SRF=0;SRP=0;SRR=0;TYPE=complex;technology.ILLUMINA=1	GT:DP:RO:QR:AO:QA:GL	1:97:0:0:97:3390:-10,0
gi|126640115|ref|NC_009085.1|	84654	.	C	T	3109.59	.	AB=0;ABP=0;AC=1;AF=1;AN=1;AO=97;CIGAR=1X;DP=97;DPB=97;DPRA=0;EPP=17.0017;EPPR=0;GTI=0;LEN=1;MEANALT=1;MQM=59.7938;MQMR=0;NS=1;NUMALT=1;ODDS=716.011;PAIRED=0.989691;PAIREDR=0;PAO=0;PQA=0;PQR=0;PRO=0;QA=3528;QR=0;RO=0;RPP=12.8827;RPPR=0;RUN=1;SAF=38;SAP=12.8827;SAR=59;SRF=0;SRP=0;SRR=0;TYPE=snp;technology.ILLUMINA=1	GT:DP:RO:QR:AO:QA:GL	1:97:0:0:97:3528:-10,0
gi|126640115|ref|NC_009085.1|	84663	.	GACC	CACT	2793.16	.	AB=0;ABP=0;AC=1;AF=1;AN=1;AO=81;CIGAR=1X2M1X;DP=83;DPB=86;DPRA=0;EPP=9.04217;EPPR=0;GTI=0;LEN=4;MEANALT=2;MQM=59.7531;MQMR=0;NS=1;NUMALT=1;ODDS=643.15;PAIRED=1;PAIREDR=0;PAO=8;PQA=269;PQR=0;PRO=0;QA=2882;QR=0;RO=0;RPP=3.68051;RPPR=0;RUN=1;SAF=33;SAP=9.04217;SAR=48;SRF=0;SRP=0;SRR=0;TYPE=complex;technology.ILLUMINA=1	GT:DP:RO:QR:AO:QA:GL	1:83:0:0:81:2882:-10,0
gi|126640115|ref|NC_009085.1|	84678	.	CTTGCCA	TCTACCG	1585.99	.	AB=0;ABP=0;AC=1;AF=1;AN=1;AO=50;CIGAR=2X1M1X2M1X;DP=51;DPB=51;DPRA=0;EPP=9.26414;EPPR=0;GTI=0;LEN=7;MEANALT=2;MQM=60;MQMR=0;NS=1;NUMALT=1;ODDS=365.187;PAIRED=1;PAIREDR=0;PAO=0;PQA=0;PQR=0;PRO=0;QA=1798;QR=0;RO=0;RPP=3.0103;RPPR=0;RUN=1;SAF=26;SAP=3.18402;SAR=24;SRF=0;SRP=0;SRR=0;TYPE=complex;technology.ILLUMINA=1	GT:DP:RO:QR:AO:QA:GL	1:51:0:0:50:1798:-10,0
gi|126640115|ref|NC_009085.1|	84690	.	GGGT	AGGC	1596.13	.	AB=0;ABP=0;AC=1;AF=1;AN=1;AO=53;CIGAR=1X2M1X;DP=53;DPB=53;DPRA=0;EPP=6.32897;EPPR=0;GTI=0;LEN=4;MEANALT=1;MQM=60;MQMR=0;NS=1;NUMALT=1;ODDS=367.522;PAIRED=1;PAIREDR=0;PAO=0;PQA=0;PQR=0;PRO=0;QA=1823;QR=0;RO=0;RPP=17.8009;RPPR=0;RUN=1;SAF=27;SAP=3.05127;SAR=26;SRF=0;SRP=0;SRR=0;TYPE=complex;technology.ILLUMINA=1	GT:DP:RO:QR:AO:QA:GL	1:53:0:0:53:1823:-10,0
gi|126640115|ref|NC_009085.1|	84705	.	TCGAGAC	CCGTGAT	2019.95	.	AB=0;ABP=0;AC=1;AF=1;AN=1;AO=61;CIGAR=1X2M1X2M1X;DP=64;DPB=65.2857;DPRA=0;EPP=9.02635;EPPR=0;GTI=0;LEN=7;MEANALT=4;MQM=60;MQMR=0;NS=1;NUMALT=1;ODDS=465.11;PAIRED=1;PAIREDR=0;PAO=4;PQA=144;PQR=0;PRO=0;QA=2139;QR=0;RO=0;RPP=3.90025;RPPR=0;RUN=1;SAF=32;SAP=3.33068;SAR=29;SRF=0;SRP=0;SRR=0;TYPE=complex;technology.ILLUMINA=1	GT:DP:RO:QR:AO:QA:GL	1:64:0:0:61:2139:-10,0
gi|126640115|ref|NC_009085.1|	84765	.	G	A	2099.07	.	AB=0;ABP=0;AC=1;AF=1;AN=1;AO=63;CIGAR=1X;DP=63;DPB=63;DPRA=0;EPP=5.80219;EPPR=0;GTI=0;LEN=1;MEANALT=1;MQM=60;MQMR=0;NS=1;NUMALT=1;ODDS=483.33;PAIRED=1;PAIREDR=0;PAO=0;PQA=0;PQR=0;PRO=0;QA=2370;QR=0;RO=0;RPP=4.69922;RPPR=0;RUN=1;SAF=35;SAP=4.69922;SAR=28;SRF=0;SRP=0;SRR=0;TYPE=snp;technology.ILLUMINA=1	GT:DP:RO:QR:AO:QA:GL	1:63:0:0:63:2370:-10,0
gi|126640115|ref|NC_009085.1|	84771	.	T	C	2113.07	.	AB=0;ABP=0;AC=1;AF=1;AN=1;AO=64;CIGAR=1X;DP=64;DPB=64;DPRA=0;EPP=14.0034;EPPR=0;GTI=0;LEN=1;MEANALT=1;MQM=60;MQMR=0;NS=1;NUMALT=1;ODDS=486.553;PAIRED=1;PAIREDR=0;PAO=0;PQA=0;PQR=0;PRO=0;QA=2393;QR=0;RO=0;RPP=3.55317;RPPR=0;RUN=1;SAF=35;SAP=4.23175;SAR=29;SRF=0;SRP=0;SRR=0;TYPE=snp;technology.ILLUMINA=1	GT:DP:RO:QR:AO:QA:GL	1:64:0:0:64:2393:-10,0
gi|126640115|ref|NC_009085.1|	84795	.	TGCG	CGCC	2074.54	.	AB=0;ABP=0;AC=1;AF=1;AN=1;AO=62;CIGAR=1X2M1X;DP=62;DPB=63.5;DPRA=0;EPP=6.51267;EPPR=0;GTI=0;LEN=4;MEANALT=1;MQM=60;MQMR=0;NS=1;NUMALT=1;ODDS=477.68;PAIRED=1;PAIREDR=0;PAO=2;PQA=70;PQR=0;PRO=0;QA=2272;QR=0;RO=0;RPP=5.25182;RPPR=0;RUN=1;SAF=31;SAP=3.0103;SAR=31;SRF=0;SRP=0;SRR=0;TYPE=complex;technology.ILLUMINA=1	GT:DP:RO:QR:AO:QA:GL	1:62:0:0:62:2272:-10,0
gi|126640115|ref|NC_009085.1|	84846	.	T	A	2090.1	.	AB=0;ABP=0;AC=1;AF=1;AN=1;AO=64;CIGAR=1X;DP=64;DPB=64;DPRA=0;EPP=3.0103;EPPR=0;GTI=0;LEN=1;MEANALT=1;MQM=60;MQMR=0;NS=1;NUMALT=1;ODDS=481.263;PAIRED=1;PAIREDR=0;PAO=0;PQA=0;PQR=0;PRO=0;QA=2369;QR=0;RO=0;RPP=3.55317;RPPR=0;RUN=1;SAF=22;SAP=16.582;SAR=42;SRF=0;SRP=0;SRR=0;TYPE=snp;technology.ILLUMINA=1	GT:DP:RO:QR:AO:QA:GL	1:64:0:0:64:2369:-10,0
gi|126640115|ref|NC_009085.1|	84858	.	G	T	2187.67	.	AB=0;ABP=0;AC=1;AF=1;AN=1;AO=66;CIGAR=1X;DP=66;DPB=66;DPRA=0;EPP=6.30041;EPPR=0;GTI=0;LEN=1;MEANALT=1;MQM=60;MQMR=0;NS=1;NUMALT=1;ODDS=503.73;PAIRED=1;PAIREDR=0;PAO=0;PQA=0;PQR=0;PRO=0;QA=2475;QR=0;RO=0;RPP=11.433;RPPR=0;RUN=1;SAF=33;SAP=3.0103;SAR=33;SRF=0;SRP=0;SRR=0;TYPE=snp;technology.ILLUMINA=1	GT:DP:RO:QR:AO:QA:GL	1:66:0:0:66:2475:-10,0
gi|126640115|ref|NC_009085.1|	84876	.	CTTC	GTTT	2431.48	.	AB=0;ABP=0;AC=1;AF=1;AN=1;AO=75;CIGAR=1X2M1X;DP=77;DPB=79.75;DPRA=0;EPP=5.35549;EPPR=0;GTI=0;LEN=4;MEANALT=2;MQM=60;MQMR=0;NS=1;NUMALT=1;ODDS=559.869;PAIRED=1;PAIREDR=0;PAO=5;PQA=173;PQR=0;PRO=0;QA=2591;QR=0;RO=0;RPP=27.3597;RPPR=0;RUN=1;SAF=37;SAP=3.03925;SAR=38;SRF=0;SRP=0;SRR=0;TYPE=complex;technology.ILLUMINA=1	GT:DP:RO:QR:AO:QA:GL	1:77:0:0:75:2591:-10,0
gi|126640115|ref|NC_009085.1|	84900	.	T	G	2799.13	.	AB=0;ABP=0;AC=1;AF=1;AN=1;AO=86;CIGAR=1X;DP=86;DPB=86;DPRA=0;EPP=3.91929;EPPR=0;GTI=0;LEN=1;MEANALT=1;MQM=60;MQMR=0;NS=1;NUMALT=1;ODDS=644.523;PAIRED=1;PAIREDR=0;PAO=0;PQA=0;PQR=0;PRO=0;QA=3161;QR=0;RO=0;RPP=15.2311;RPPR=0;RUN=1;SAF=38;SAP=5.53527;SAR=48;SRF=0;SRP=0;SRR=0;TYPE=snp;technology.ILLUMINA=1	GT:DP:RO:QR:AO:QA:GL	1:86:0:0:86:3161:-10,0
gi|126640115|ref|NC_009085.1|	84924	.	T	C	3122.25	.	AB=0;ABP=0;AC=1;AF=1;AN=1;AO=98;CIGAR=1X;DP=98;DPB=98;DPRA=0;EPP=10.1895;EPPR=0;GTI=0;LEN=1;MEANALT=1;MQM=59.949;MQMR=0;NS=1;NUMALT=1;ODDS=718.924;PAIRED=1;PAIREDR=0;PAO=0;PQA=0;PQR=0;PRO=0;QA=3518;QR=0;RO=0;RPP=8.68272;RPPR=0;RUN=1;SAF=49;SAP=3.0103;SAR=49;SRF=0;SRP=0;SRR=0;TYPE=snp;technology.ILLUMINA=1	GT:DP:RO:QR:AO:QA:GL	1:98:0:0:98:3518:-10,0
gi|126640115|ref|NC_009085.1|	84942	.	AGTG	GGTT	3227.6	.	AB=0;ABP=0;AC=1;AF=1;AN=1;AO=96;CIGAR=1X2M1X;DP=96;DPB=100;DPRA=0;EPP=3.0103;EPPR=0;GTI=0;LEN=4;MEANALT=1;MQM=60;MQMR=0;NS=1;NUMALT=1;ODDS=743.181;PAIRED=1;PAIREDR=0;PAO=6;PQA=208;PQR=0;PRO=0;QA=3420;QR=0;RO=0;RPP=6.26751;RPPR=0;RUN=1;SAF=54;SAP=6.26751;SAR=42;SRF=0;SRP=0;SRR=0;TYPE=complex;technology.ILLUMINA=1	GT:DP:RO:QR:AO:QA:GL	1:96:0:0:96:3420:-10,0
gi|126640115|ref|NC_009085.1|	84954	.	T	C	3266.55	.	AB=0;ABP=0;AC=1;AF=1;AN=1;AO=98;CIGAR=1X;DP=98;DPB=98;DPRA=0;EPP=3.80798;EPPR=0;GTI=0;LEN=1;MEANALT=1;MQM=60;MQMR=0;NS=1;NUMALT=1;ODDS=752.152;PAIRED=1;PAIREDR=0;PAO=0;PQA=0;PQR=0;PRO=0;QA=3671;QR=0;RO=0;RPP=3.80798;RPPR=0;RUN=1;SAF=56;SAP=7.35324;SAR=42;SRF=0;SRP=0;SRR=0;TYPE=snp;technology.ILLUMINA=1	GT:DP:RO:QR:AO:QA:GL	1:98:0:0:98:3671:-10,0
gi|126640115|ref|NC_009085.1|	84966	.	A	G	3607.01	.	AB=0;ABP=0;AC=1;AF=1;AN=1;AO=109;CIGAR=1X;DP=110;DPB=110;DPRA=0;EPP=3.50834;EPPR=0;GTI=0;LEN=1;MEANALT=2;MQM=60;MQMR=0;NS=1;NUMALT=1;ODDS=830.545;PAIRED=1;PAIREDR=0;PAO=0;PQA=0;PQR=0;PRO=0;QA=4046;QR=0;RO=0;RPP=3.98647;RPPR=0;RUN=1;SAF=57;SAP=3.50834;SAR=52;SRF=0;SRP=0;SRR=0;TYPE=snp;technology.ILLUMINA=1	GT:DP:RO:QR:AO:QA:GL	1:110:0:0:109:4046:-10,0
gi|126640115|ref|NC_009085.1|	84972	.	T	A	4022.14	.	AB=0;ABP=0;AC=1;AF=1;AN=1;AO=122;CIGAR=1X;DP=122;DPB=122;DPRA=0;EPP=3.0815;EPPR=0;GTI=0;LEN=1;MEANALT=1;MQM=60;MQMR=0;NS=1;NUMALT=1;ODDS=926.132;PAIRED=1;PAIREDR=0;PAO=0;PQA=0;PQR=0;PRO=0;QA=4511;QR=0;RO=0;RPP=6.49889;RPPR=0;RUN=1;SAF=64;SAP=3.65106;SAR=58;SRF=0;SRP=0;SRR=0;TYPE=snp;technology.ILLUMINA=1	GT:DP:RO:QR:AO:QA:GL	1:122:0:0:122:4511:-10,0
gi|126640115|ref|NC_009085.1|	84978	.	C	A	3648.8	.	AB=0;ABP=0;AC=1;AF=1;AN=1;AO=111;CIGAR=1X;DP=111;DPB=111;DPRA=0;EPP=3.02986;EPPR=0;GTI=0;LEN=1;MEANALT=1;MQM=60;MQMR=0;NS=1;NUMALT=1;ODDS=840.168;PAIRED=1;PAIREDR=0;PAO=0;PQA=0;PQR=0;PRO=0;QA=4101;QR=0;RO=0;RPP=10.0725;RPPR=0;RUN=1;SAF=61;SAP=5.3774;SAR=50;SRF=0;SRP=0;SRR=0;TYPE=snp;technology.ILLUMINA=1	GT:DP:RO:QR:AO:QA:GL	1:111:0:0:111:4101:-10,0
gi|126640115|ref|NC_009085.1|	85020	.	C	T	4067.26	.	AB=0;ABP=0;AC=1;AF=1;AN=1;AO=125;CIGAR=1X;DP=125;DPB=125;DPRA=0;EPP=5.94613;EPPR=0;GTI=0;LEN=1;MEANALT=1;MQM=60;MQMR=0;NS=1;NUMALT=1;ODDS=936.52;PAIRED=1;PAIREDR=0;PAO=0;PQA=0;PQR=0;PRO=0;QA=4560;QR=0;RO=0;RPP=3.16665;RPPR=0;RUN=1;SAF=62;SAP=3.02767;SAR=63;SRF=0;SRP=0;SRR=0;TYPE=snp;technology.ILLUMINA=1	GT:DP:RO:QR:AO:QA:GL	1:125:0:0:125:4560:-10,0
gi|126640115|ref|NC_009085.1|	85038	.	C	T	4273.9	.	AB=0;ABP=0;AC=1;AF=1;AN=1;AO=130;CIGAR=1X;DP=130;DPB=130;DPRA=0;EPP=3.61163;EPPR=0;GTI=0;LEN=1;MEANALT=1;MQM=60;MQMR=0;NS=1;NUMALT=1;ODDS=984.102;PAIRED=1;PAIREDR=0;PAO=0;PQA=0;PQR=0;PRO=0;QA=4803;QR=0;RO=0;RPP=16.1059;RPPR=0;RUN=1;SAF=69;SAP=4.07933;SAR=61;SRF=0;SRP=0;SRR=0;TYPE=snp;technology.ILLUMINA=1	GT:DP:RO:QR:AO:QA:GL	1:130:0:0:130:4803:-10,0
gi|126640115|ref|NC_009085.1|	85044	.	AGAGGGG	GGAAGGT	3789.78	.	AB=0;ABP=0;AC=1;AF=1;AN=1;AO=114;CIGAR=1X2M1X2M1X;DP=116;DPB=118.286;DPRA=0;EPP=3.0103;EPPR=0;GTI=0;LEN=7;MEANALT=3;MQM=60;MQMR=0;NS=1;NUMALT=1;ODDS=872.629;PAIRED=1;PAIREDR=0;PAO=7;PQA=228;PQR=0;PRO=0;QA=4021;QR=0;RO=0;RPP=3.69603;RPPR=0;RUN=1;SAF=61;SAP=4.22937;SAR=53;SRF=0;SRP=0;SRR=0;TYPE=complex;technology.ILLUMINA=1	GT:DP:RO:QR:AO:QA:GL	1:116:0:0:114:4021:-10,0
gi|126640115|ref|NC_009085.1|	85059	.	G	A	4185.39	.	AB=0;ABP=0;AC=1;AF=1;AN=1;AO=125;CIGAR=1X;DP=125;DPB=125;DPRA=0;EPP=3.44459;EPPR=0;GTI=0;LEN=1;MEANALT=1;MQM=60;MQMR=0;NS=1;NUMALT=1;ODDS=963.722;PAIRED=1;PAIREDR=0;PAO=0;PQA=0;PQR=0;PRO=0;QA=4702;QR=0;RO=0;RPP=5.94613;RPPR=0;RUN=1;SAF=74;SAP=12.2;SAR=51;SRF=0;SRP=0;SRR=0;TYPE=snp;technology.ILLUMINA=1	GT:DP:RO:QR:AO:QA:GL	1:125:0:0:125:4702:-10,0
gi|126640115|ref|NC_009085.1|	85086	.	GGCG	AGCT	4193.06	.	AB=0;ABP=0;AC=1;AF=1;AN=1;AO=130;CIGAR=1X2M1X;DP=130;DPB=131.75;DPRA=0;EPP=3.61163;EPPR=0;GTI=0;LEN=4;MEANALT=1;MQM=60;MQMR=0;NS=1;NUMALT=1;ODDS=965.489;PAIRED=1;PAIREDR=0;PAO=4;PQA=118;PQR=0;PRO=0;QA=4580;QR=0;RO=0;RPP=3.07711;RPPR=0;RUN=1;SAF=68;SAP=3.61163;SAR=62;SRF=0;SRP=0;SRR=0;TYPE=complex;technology.ILLUMINA=1	GT:DP:RO:QR:AO:QA:GL	1:130:0:0:130:4580:-10,0
gi|126640115|ref|NC_009085.1|	85104	.	T	C	4616.65	.	AB=0;ABP=0;AC=1;AF=1;AN=1;AO=144;CIGAR=1X;DP=144;DPB=144;DPRA=0;EPP=5.96592;EPPR=0;GTI=0;LEN=1;MEANALT=1;MQM=60;MQMR=0;NS=1;NUMALT=1;ODDS=1063.02;PAIRED=1;PAIREDR=0;PAO=0;PQA=0;PQR=0;PRO=0;QA=5173;QR=0;RO=0;RPP=3.0103;RPPR=0;RUN=1;SAF=77;SAP=4.51827;SAR=67;SRF=0;SRP=0;SRR=0;TYPE=snp;technology.ILLUMINA=1	GT:DP:RO:QR:AO:QA:GL	1:144:0:0:144:5173:-10,0
gi|126640115|ref|NC_009085.1|	85110	.	G	A	4670.12	.	AB=0;ABP=0;AC=1;AF=1;AN=1;AO=144;CIGAR=1X;DP=144;DPB=144;DPRA=0;EPP=3.25157;EPPR=0;GTI=0;LEN=1;MEANALT=1;MQM=60;MQMR=0;NS=1;NUMALT=1;ODDS=1075.34;PAIRED=1;PAIREDR=0;PAO=0;PQA=0;PQR=0;PRO=0;QA=5237;QR=0;RO=0;RPP=5.18177;RPPR=0;RUN=1;SAF=82;SAP=9.04217;SAR=62;SRF=0;SRP=0;SRR=0;TYPE=snp;technology.ILLUMINA=1	GT:DP:RO:QR:AO:QA:GL	1:144:0:0:144:5237:-10,0
gi|126640115|ref|NC_009085.1|	85137	.	A	G	4384.4	.	AB=0;ABP=0;AC=1;AF=1;AN=1;AO=134;CIGAR=1X;DP=134;DPB=134;DPRA=0;EPP=6.18648;EPPR=0;GTI=0;LEN=1;MEANALT=1;MQM=59.8955;MQMR=0;NS=1;NUMALT=1;ODDS=1009.55;PAIRED=1;PAIREDR=0;PAO=0;PQA=0;PQR=0;PRO=0;QA=4923;QR=0;RO=0;RPP=9.49231;RPPR=0;RUN=1;SAF=73;SAP=5.34382;SAR=61;SRF=0;SRP=0;SRR=0;TYPE=snp;technology.ILLUMINA=1	GT:DP:RO:QR:AO:QA:GL	1:134:0:0:134:4923:-10,0
gi|126640115|ref|NC_009085.1|	85153	.	C	T	4853.57	.	AB=0;ABP=0;AC=1;AF=1;AN=1;AO=149;CIGAR=1X;DP=149;DPB=149;DPRA=0;EPP=3.37464;EPPR=0;GTI=0;LEN=1;MEANALT=1;MQM=59.906;MQMR=0;NS=1;NUMALT=1;ODDS=1117.58;PAIRED=1;PAIREDR=0;PAO=0;PQA=0;PQR=0;PRO=0;QA=5434;QR=0;RO=0;RPP=3.72441;RPPR=0;RUN=1;SAF=78;SAP=3.72441;SAR=71;SRF=0;SRP=0;SRR=0;TYPE=snp;technology.ILLUMINA=1	GT:DP:RO:QR:AO:QA:GL	1:149:0:0:149:5434:-10,0
gi|126640115|ref|NC_009085.1|	85158	.	C	T	4582.79	.	AB=0;ABP=0;AC=1;AF=1;AN=1;AO=141;CIGAR=1X;DP=141;DPB=141;DPRA=0;EPP=3.0257;EPPR=0;GTI=0;LEN=1;MEANALT=1;MQM=59.9007;MQMR=0;NS=1;NUMALT=1;ODDS=1055.23;PAIRED=1;PAIREDR=0;PAO=0;PQA=0;PQR=0;PRO=0;QA=5134;QR=0;RO=0;RPP=3.39531;RPPR=0;RUN=1;SAF=77;SAP=5.61299;SAR=64;SRF=0;SRP=0;SRR=0;TYPE=snp;technology.ILLUMINA=1	GT:DP:RO:QR:AO:QA:GL	1:141:0:0:141:5134:-10,0
gi|126640115|ref|NC_009085.1|	85170	.	T	C	4256.54	.	AB=0;ABP=0;AC=1;AF=1;AN=1;AO=130;CIGAR=1X;DP=130;DPB=130;DPRA=0;EPP=3.0103;EPPR=0;GTI=0;LEN=1;MEANALT=1;MQM=60;MQMR=0;NS=1;NUMALT=1;ODDS=980.105;PAIRED=1;PAIREDR=0;PAO=0;PQA=0;PQR=0;PRO=0;QA=4770;QR=0;RO=0;RPP=3.07711;RPPR=0;RUN=1;SAF=71;SAP=5.41562;SAR=59;SRF=0;SRP=0;SRR=0;TYPE=snp;technology.ILLUMINA=1	GT:DP:RO:QR:AO:QA:GL	1:130:0:0:130:4770:-10,0
gi|126640115|ref|NC_009085.1|	85206	.	G	C	4698.25	.	AB=0;ABP=0;AC=1;AF=1;AN=1;AO=139;CIGAR=1X;DP=139;DPB=139;DPRA=0;EPP=3.77578;EPPR=0;GTI=0;LEN=1;MEANALT=1;MQM=60;MQMR=0;NS=1;NUMALT=1;ODDS=1081.81;PAIRED=0.992806;PAIREDR=0;PAO=0;PQA=0;PQR=0;PRO=0;QA=5264;QR=0;RO=0;RPP=6.52527;RPPR=0;RUN=1;SAF=69;SAP=3.02592;SAR=70;SRF=0;SRP=0;SRR=0;TYPE=snp;technology.ILLUMINA=1	GT:DP:RO:QR:AO:QA:GL	1:139:0:0:139:5264:-10,0
gi|126640115|ref|NC_009085.1|	85212	.	CATCC	TCTCT	4184.82	.	AB=0;ABP=0;AC=1;AF=1;AN=1;AO=121;CIGAR=2X2M1X;DP=121;DPB=124.6;DPRA=0;EPP=3.17181;EPPR=0;GTI=0;LEN=5;MEANALT=1;MQM=60;MQMR=0;NS=1;NUMALT=1;ODDS=963.59;PAIRED=0.991736;PAIREDR=0;PAO=8;PQA=255;PQR=0;PRO=0;QA=4436;QR=0;RO=0;RPP=6.04318;RPPR=0;RUN=1;SAF=58;SAP=3.45895;SAR=63;SRF=0;SRP=0;SRR=0;TYPE=complex;technology.ILLUMINA=1	GT:DP:RO:QR:AO:QA:GL	1:121:0:0:121:4436:-10,0
gi|126640115|ref|NC_009085.1|	85260	.	G	A	5042.33	.	AB=0;ABP=0;AC=1;AF=1;AN=1;AO=150;CIGAR=1X;DP=150;DPB=150;DPRA=0;EPP=3.06821;EPPR=0;GTI=0;LEN=1;MEANALT=1;MQM=60;MQMR=0;NS=1;NUMALT=1;ODDS=1161.04;PAIRED=0.993333;PAIREDR=0;PAO=0;PQA=0;PQR=0;PRO=0;QA=5646;QR=0;RO=0;RPP=3.53145;RPPR=0;RUN=1;SAF=82;SAP=5.84769;SAR=68;SRF=0;SRP=0;SRR=0;TYPE=snp;technology.ILLUMINA=1	GT:DP:RO:QR:AO:QA:GL	1:150:0:0:150:5646:-10,0
gi|126640115|ref|NC_009085.1|	85281	.	T	C	4266.51	.	AB=0;ABP=0;AC=1;AF=1;AN=1;AO=130;CIGAR=1X;DP=130;DPB=130;DPRA=0;EPP=5.41562;EPPR=0;GTI=0;LEN=1;MEANALT=1;MQM=60;MQMR=0;NS=1;NUMALT=1;ODDS=982.4;PAIRED=0.992308;PAIREDR=0;PAO=0;PQA=0;PQR=0;PRO=0;QA=4792;QR=0;RO=0;RPP=9.69175;RPPR=0;RUN=1;SAF=72;SAP=6.28421;SAR=58;SRF=0;SRP=0;SRR=0;TYPE=snp;technology.ILLUMINA=1	GT:DP:RO:QR:AO:QA:GL	1:130:0:0:130:4792:-10,0
gi|126640115|ref|NC_009085.1|	85290	.	G	T	4786	.	AB=0;ABP=0;AC=1;AF=1;AN=1;AO=142;CIGAR=1X;DP=143;DPB=143;DPRA=0;EPP=3.0103;EPPR=5.18177;GTI=0;LEN=1;MEANALT=1;MQM=60;MQMR=60;NS=1;NUMALT=1;ODDS=1102.02;PAIRED=0.992958;PAIREDR=1;PAO=0;PQA=0;PQR=0;PRO=0;QA=5387;QR=37;RO=1;RPP=5.21236;RPPR=5.18177;RUN=1;SAF=74;SAP=3.56081;SAR=68;SRF=0;SRP=5.18177;SRR=1;TYPE=snp;technology.ILLUMINA=1	GT:DP:RO:QR:AO:QA:GL	1:143:1:37:142:5387:-10,0
gi|126640115|ref|NC_009085.1|	85362	.	T	C	4259.24	.	AB=0;ABP=0;AC=1;AF=1;AN=1;AO=129;CIGAR=1X;DP=129;DPB=129;DPRA=0;EPP=5.04711;EPPR=0;GTI=0;LEN=1;MEANALT=1;MQM=59.8992;MQMR=0;NS=1;NUMALT=1;ODDS=980.727;PAIRED=0.992248;PAIREDR=0;PAO=0;PQA=0;PQR=0;PRO=0;QA=4777;QR=0;RO=0;RPP=5.8551;RPPR=0;RUN=1;SAF=68;SAP=3.83512;SAR=61;SRF=0;SRP=0;SRR=0;TYPE=snp;technology.ILLUMINA=1	GT:DP:RO:QR:AO:QA:GL	1:129:0:0:129:4777:-10,0
gi|126640115|ref|NC_009085.1|	85368	.	C	T	4461.53	.	AB=0;ABP=0;AC=1;AF=1;AN=1;AO=134;CIGAR=1X;DP=134;DPB=134;DPRA=0;EPP=3.26958;EPPR=0;GTI=0;LEN=1;MEANALT=1;MQM=59.903;MQMR=0;NS=1;NUMALT=1;ODDS=1027.31;PAIRED=1;PAIREDR=0;PAO=0;PQA=0;PQR=0;PRO=0;QA=5001;QR=0;RO=0;RPP=4.04742;RPPR=0;RUN=1;SAF=74;SAP=6.18648;SAR=60;SRF=0;SRP=0;SRR=0;TYPE=snp;technology.ILLUMINA=1	GT:DP:RO:QR:AO:QA:GL	1:134:0:0:134:5001:-10,0
gi|126640115|ref|NC_009085.1|	85374	.	C	T	4350.09	.	AB=0;ABP=0;AC=1;AF=1;AN=1;AO=131;CIGAR=1X;DP=131;DPB=131;DPRA=0;EPP=8.99428;EPPR=0;GTI=0;LEN=1;MEANALT=1;MQM=59.9084;MQMR=0;NS=1;NUMALT=1;ODDS=1001.65;PAIRED=0.992366;PAIREDR=0;PAO=0;PQA=0;PQR=0;PRO=0;QA=4882;QR=0;RO=0;RPP=4.35297;RPPR=0;RUN=1;SAF=71;SAP=5.01601;SAR=60;SRF=0;SRP=0;SRR=0;TYPE=snp;technology.ILLUMINA=1	GT:DP:RO:QR:AO:QA:GL	1:131:0:0:131:4882:-10,0
gi|126640115|ref|NC_009085.1|	85383	.	A	G	3425.66	.	AB=0;ABP=0;AC=1;AF=1;AN=1;AO=105;CIGAR=1X;DP=105;DPB=105;DPRA=0;EPP=7.66346;EPPR=0;GTI=0;LEN=1;MEANALT=1;MQM=60;MQMR=0;NS=1;NUMALT=1;ODDS=788.787;PAIRED=0.990476;PAIREDR=0;PAO=0;PQA=0;PQR=0;PRO=0;QA=3848;QR=0;RO=0;RPP=4.02365;RPPR=0;RUN=1;SAF=53;SAP=3.03098;SAR=52;SRF=0;SRP=0;SRR=0;TYPE=snp;technology.ILLUMINA=1	GT:DP:RO:QR:AO:QA:GL	1:105:0:0:105:3848:-10,0
gi|126640115|ref|NC_009085.1|	85389	.	A	C	3660.75	.	AB=0;ABP=0;AC=1;AF=1;AN=1;AO=109;CIGAR=1X;DP=109;DPB=109;DPRA=0;EPP=8.76769;EPPR=0;GTI=0;LEN=1;MEANALT=1;MQM=59.8807;MQMR=0;NS=1;NUMALT=1;ODDS=842.919;PAIRED=0.990826;PAIREDR=0;PAO=0;PQA=0;PQR=0;PRO=0;QA=4114;QR=0;RO=0;RPP=4.62396;RPPR=0;RUN=1;SAF=59;SAP=4.62396;SAR=50;SRF=0;SRP=0;SRR=0;TYPE=snp;technology.ILLUMINA=1	GT:DP:RO:QR:AO:QA:GL	1:109:0:0:109:4114:-10,0
gi|126640115|ref|NC_009085.1|	85398	.	TTTC	CTTT	3470.19	.	AB=0;ABP=0;AC=1;AF=1;AN=1;AO=107;CIGAR=1X2M1X;DP=107;DPB=107;DPRA=0;EPP=10.3365;EPPR=0;GTI=0;LEN=4;MEANALT=1;MQM=59.8879;MQMR=0;NS=1;NUMALT=1;ODDS=799.041;PAIRED=1;PAIREDR=0;PAO=0;PQA=0;PQR=0;PRO=0;QA=3904;QR=0;RO=0;RPP=6.44001;RPPR=0;RUN=1;SAF=56;SAP=3.51765;SAR=51;SRF=0;SRP=0;SRR=0;TYPE=complex;technology.ILLUMINA=1	GT:DP:RO:QR:AO:QA:GL	1:107:0:0:107:3904:-10,0
gi|126640115|ref|NC_009085.1|	85425	.	CAGT	TAGC	3975.36	.	AB=0;ABP=0;AC=1;AF=1;AN=1;AO=118;CIGAR=1X2M1X;DP=118;DPB=122.5;DPRA=0;EPP=5.66023;EPPR=0;GTI=0;LEN=4;MEANALT=1;MQM=59.6949;MQMR=0;NS=1;NUMALT=1;ODDS=915.36;PAIRED=0.991525;PAIREDR=0;PAO=8;PQA=266;PQR=0;PRO=0;QA=4202;QR=0;RO=0;RPP=11.917;RPPR=0;RUN=1;SAF=59;SAP=3.0103;SAR=59;SRF=0;SRP=0;SRR=0;TYPE=complex;technology.ILLUMINA=1	GT:DP:RO:QR:AO:QA:GL	1:118:0:0:118:4202:-10,0
gi|126640115|ref|NC_009085.1|	85440	.	T	G	3433.06	.	AB=0;ABP=0;AC=1;AF=1;AN=1;AO=106;CIGAR=1X;DP=107;DPB=107;DPRA=0;EPP=4.32138;EPPR=5.18177;GTI=0;LEN=1;MEANALT=1;MQM=60;MQMR=60;NS=1;NUMALT=1;ODDS=790.491;PAIRED=0.990566;PAIREDR=1;PAO=0;PQA=0;PQR=0;PRO=0;QA=3880;QR=38;RO=1;RPP=3.09224;RPPR=5.18177;RUN=1;SAF=55;SAP=3.33807;SAR=51;SRF=0;SRP=5.18177;SRR=1;TYPE=snp;technology.ILLUMINA=1	GT:DP:RO:QR:AO:QA:GL	1:107:1:38:106:3880:-10,0
gi|126640115|ref|NC_009085.1|	85446	.	C	A	3767.39	.	AB=0;ABP=0;AC=1;AF=1;AN=1;AO=114;CIGAR=1X;DP=114;DPB=114;DPRA=0;EPP=4.9151;EPPR=0;GTI=0;LEN=1;MEANALT=1;MQM=59.9649;MQMR=0;NS=1;NUMALT=1;ODDS=867.473;PAIRED=0.991228;PAIREDR=0;PAO=0;PQA=0;PQR=0;PRO=0;QA=4225;QR=0;RO=0;RPP=3.0103;RPPR=0;RUN=1;SAF=59;SAP=3.31507;SAR=55;SRF=0;SRP=0;SRR=0;TYPE=snp;technology.ILLUMINA=1	GT:DP:RO:QR:AO:QA:GL	1:114:0:0:114:4225:-10,0
gi|126640115|ref|NC_009085.1|	85473	.	T	C	3856.64	.	AB=0;ABP=0;AC=1;AF=1;AN=1;AO=118;CIGAR=1X;DP=118;DPB=118;DPRA=0;EPP=7.72129;EPPR=0;GTI=0;LEN=1;MEANALT=1;MQM=60;MQMR=0;NS=1;NUMALT=1;ODDS=888.023;PAIRED=0.991525;PAIREDR=0;PAO=0;PQA=0;PQR=0;PRO=0;QA=4328;QR=0;RO=0;RPP=3.30474;RPPR=0;RUN=1;SAF=62;SAP=3.67278;SAR=56;SRF=0;SRP=0;SRR=0;TYPE=snp;technology.ILLUMINA=1	GT:DP:RO:QR:AO:QA:GL	1:118:0:0:118:4328:-10,0
gi|126640115|ref|NC_009085.1|	85485	.	T	G	4283.13	.	AB=0;ABP=0;AC=1;AF=1;AN=1;AO=130;CIGAR=1X;DP=130;DPB=130;DPRA=0;EPP=3.0103;EPPR=0;GTI=0;LEN=1;MEANALT=1;MQM=60;MQMR=0;NS=1;NUMALT=1;ODDS=986.227;PAIRED=0.992308;PAIREDR=0;PAO=0;PQA=0;PQR=0;PRO=0;QA=4806;QR=0;RO=0;RPP=9.69175;RPPR=0;RUN=1;SAF=70;SAP=4.68066;SAR=60;SRF=0;SRP=0;SRR=0;TYPE=snp;technology.ILLUMINA=1	GT:DP:RO:QR:AO:QA:GL	1:130:0:0:130:4806:-10,0
gi|126640115|ref|NC_009085.1|	85526	.	TAA	TA	4137.08	.	AB=0;ABP=0;AC=1;AF=1;AN=1;AO=126;CIGAR=1M1D1M;DP=130;DPB=88;DPRA=0;EPP=3.28604;EPPR=0;GTI=0;LEN=1;MEANALT=2;MQM=60;MQMR=0;NS=1;NUMALT=1;ODDS=952.599;PAIRED=1;PAIREDR=0;PAO=0;PQA=0;PQR=0;PRO=0;QA=4641;QR=0;RO=0;RPP=3.28604;RPPR=0;RUN=1;SAF=54;SAP=8.59409;SAR=72;SRF=0;SRP=0;SRR=0;TYPE=del;technology.ILLUMINA=1	GT:DP:RO:QR:AO:QA:GL	1:130:0:0:126:4641:-10,0
gi|126640115|ref|NC_009085.1|	85543	.	T	A	4577.48	.	AB=0;ABP=0;AC=1;AF=1;AN=1;AO=137;CIGAR=1X;DP=137;DPB=137;DPRA=0;EPP=3.78696;EPPR=0;GTI=0;LEN=1;MEANALT=1;MQM=60;MQMR=0;NS=1;NUMALT=1;ODDS=1054;PAIRED=1;PAIREDR=0;PAO=0;PQA=0;PQR=0;PRO=0;QA=5132;QR=0;RO=0;RPP=3.15295;RPPR=0;RUN=1;SAF=59;SAP=8.73221;SAR=78;SRF=0;SRP=0;SRR=0;TYPE=snp;technology.ILLUMINA=1	GT:DP:RO:QR:AO:QA:GL	1:137:0:0:137:5132:-10,0
gi|126640115|ref|NC_009085.1|	85552	.	T	A	4889.26	.	AB=0;ABP=0;AC=1;AF=1;AN=1;AO=145;CIGAR=1X;DP=145;DPB=145;DPRA=0;EPP=4.82236;EPPR=0;GTI=0;LEN=1;MEANALT=1;MQM=59.9103;MQMR=0;NS=1;NUMALT=1;ODDS=1125.79;PAIRED=1;PAIREDR=0;PAO=0;PQA=0;PQR=0;PRO=0;QA=5485;QR=0;RO=0;RPP=7.33827;RPPR=0;RUN=1;SAF=63;SAP=8.41652;SAR=82;SRF=0;SRP=0;SRR=0;TYPE=snp;technology.ILLUMINA=1	GT:DP:RO:QR:AO:QA:GL	1:145:0:0:145:5485:-10,0
gi|126640115|ref|NC_009085.1|	85576	.	T	C	4947.35	.	AB=0;ABP=0;AC=1;AF=1;AN=1;AO=150;CIGAR=1X;DP=152;DPB=152;DPRA=0;EPP=3.93679;EPPR=0;GTI=0;LEN=1;MEANALT=2;MQM=60;MQMR=0;NS=1;NUMALT=1;ODDS=1139.17;PAIRED=1;PAIREDR=0;PAO=0;PQA=0;PQR=0;PRO=0;QA=5557;QR=0;RO=0;RPP=17.8342;RPPR=0;RUN=1;SAF=68;SAP=5.84769;SAR=82;SRF=0;SRP=0;SRR=0;TYPE=snp;technology.ILLUMINA=1	GT:DP:RO:QR:AO:QA:GL	1:152:0:0:150:5557:-10,0
gi|126640115|ref|NC_009085.1|	85678	.	C	T	6166.29	.	AB=0;ABP=0;AC=1;AF=1;AN=1;AO=184;CIGAR=1X;DP=184;DPB=184;DPRA=0;EPP=7.73089;EPPR=0;GTI=0;LEN=1;MEANALT=1;MQM=60;MQMR=0;NS=1;NUMALT=1;ODDS=1419.84;PAIRED=0.994565;PAIREDR=0;PAO=0;PQA=0;PQR=0;PRO=0;QA=6914;QR=0;RO=0;RPP=3.05751;RPPR=0;RUN=1;SAF=109;SAP=16.6528;SAR=75;SRF=0;SRP=0;SRR=0;TYPE=snp;technology.ILLUMINA=1	GT:DP:RO:QR:AO:QA:GL	1:184:0:0:184:6914:-10,0
gi|126640115|ref|NC_009085.1|	85705	.	A	G	6051.22	.	AB=0;ABP=0;AC=1;AF=1;AN=1;AO=181;CIGAR=1X;DP=181;DPB=181;DPRA=0;EPP=13.0998;EPPR=0;GTI=0;LEN=1;MEANALT=1;MQM=60;MQMR=0;NS=1;NUMALT=1;ODDS=1393.35;PAIRED=0.994475;PAIREDR=0;PAO=0;PQA=0;PQR=0;PRO=0;QA=6819;QR=0;RO=0;RPP=4.46195;RPPR=0;RUN=1;SAF=118;SAP=39.3015;SAR=63;SRF=0;SRP=0;SRR=0;TYPE=snp;technology.ILLUMINA=1	GT:DP:RO:QR:AO:QA:GL	1:181:0:0:181:6819:-10,0
gi|126640115|ref|NC_009085.1|	85753	.	C	T	6652.86	.	AB=0;ABP=0;AC=1;AF=1;AN=1;AO=200;CIGAR=1X;DP=200;DPB=200;DPRA=0;EPP=5.13834;EPPR=0;GTI=0;LEN=1;MEANALT=1;MQM=60;MQMR=0;NS=1;NUMALT=1;ODDS=1531.88;PAIRED=0.995;PAIREDR=0;PAO=0;PQA=0;PQR=0;PRO=0;QA=7471;QR=0;RO=0;RPP=15.5614;RPPR=0;RUN=1;SAF=120;SAP=20.3821;SAR=80;SRF=0;SRP=0;SRR=0;TYPE=snp;technology.ILLUMINA=1	GT:DP:RO:QR:AO:QA:GL	1:200:0:0:200:7471:-10,0
gi|126640115|ref|NC_009085.1|	85768	.	A	G	6189.3	.	AB=0;ABP=0;AC=1;AF=1;AN=1;AO=185;CIGAR=1X;DP=185;DPB=185;DPRA=0;EPP=35.9815;EPPR=0;GTI=0;LEN=1;MEANALT=1;MQM=60;MQMR=0;NS=1;NUMALT=1;ODDS=1425.14;PAIRED=0.994595;PAIREDR=0;PAO=0;PQA=0;PQR=0;PRO=0;QA=6971;QR=0;RO=0;RPP=10.3464;RPPR=0;RUN=1;SAF=104;SAP=9.21954;SAR=81;SRF=0;SRP=0;SRR=0;TYPE=snp;technology.ILLUMINA=1	GT:DP:RO:QR:AO:QA:GL	1:185:0:0:185:6971:-10,0
gi|126640115|ref|NC_009085.1|	85822	.	G	A	5660.94	.	AB=0;ABP=0;AC=1;AF=1;AN=1;AO=173;CIGAR=1X;DP=173;DPB=173;DPRA=0;EPP=33.1473;EPPR=0;GTI=0;LEN=1;MEANALT=1;MQM=60;MQMR=0;NS=1;NUMALT=1;ODDS=1303.48;PAIRED=0.99422;PAIREDR=0;PAO=0;PQA=0;PQR=0;PRO=0;QA=6368;QR=0;RO=0;RPP=4.027;RPPR=0;RUN=1;SAF=80;SAP=5.13156;SAR=93;SRF=0;SRP=0;SRR=0;TYPE=snp;technology.ILLUMINA=1	GT:DP:RO:QR:AO:QA:GL	1:173:0:0:173:6368:-10,0
gi|126640115|ref|NC_009085.1|	85872	.	A	G	6012.83	.	AB=0;ABP=0;AC=1;AF=1;AN=1;AO=180;CIGAR=1X;DP=180;DPB=180;DPRA=0;EPP=18.6449;EPPR=0;GTI=0;LEN=1;MEANALT=1;MQM=60;MQMR=0;NS=1;NUMALT=1;ODDS=1384.51;PAIRED=0.994444;PAIREDR=0;PAO=0;PQA=0;PQR=0;PRO=0;QA=6779;QR=0;RO=0;RPP=18.6449;RPPR=0;RUN=1;SAF=70;SAP=22.3123;SAR=110;SRF=0;SRP=0;SRR=0;TYPE=snp;technology.ILLUMINA=1	GT:DP:RO:QR:AO:QA:GL	1:180:0:0:180:6779:-10,0
gi|126640115|ref|NC_009085.1|	85939	.	G	A	5657.95	.	AB=0;ABP=0;AC=1;AF=1;AN=1;AO=177;CIGAR=1X;DP=177;DPB=177;DPRA=0;EPP=19.8055;EPPR=0;GTI=0;LEN=1;MEANALT=1;MQM=60;MQMR=0;NS=1;NUMALT=1;ODDS=1302.79;PAIRED=0.99435;PAIREDR=0;PAO=0;PQA=0;PQR=0;PRO=0;QA=6350;QR=0;RO=0;RPP=4.49475;RPPR=0;RUN=1;SAF=95;SAP=5.08363;SAR=82;SRF=0;SRP=0;SRR=0;TYPE=snp;technology.ILLUMINA=1	GT:DP:RO:QR:AO:QA:GL	1:177:0:0:177:6350:-10,0
gi|126640115|ref|NC_009085.1|	85978	.	G	A	4276.59	.	AB=0;ABP=0;AC=1;AF=1;AN=1;AO=133;CIGAR=1X;DP=133;DPB=133;DPRA=0;EPP=3.15724;EPPR=0;GTI=0;LEN=1;MEANALT=1;MQM=60;MQMR=0;NS=1;NUMALT=1;ODDS=984.72;PAIRED=1;PAIREDR=0;PAO=0;PQA=0;PQR=0;PRO=0;QA=4806;QR=0;RO=0;RPP=3.81032;RPPR=0;RUN=1;SAF=81;SAP=16.7412;SAR=52;SRF=0;SRP=0;SRR=0;TYPE=snp;technology.ILLUMINA=1	GT:DP:RO:QR:AO:QA:GL	1:133:0:0:133:4806:-10,0
gi|126640115|ref|NC_009085.1|	85987	.	GCGT	ACGC	4620.7	.	AB=0;ABP=0;AC=1;AF=1;AN=1;AO=145;CIGAR=1X2M1X;DP=145;DPB=146;DPRA=0;EPP=5.54119;EPPR=0;GTI=0;LEN=4;MEANALT=1;MQM=59.931;MQMR=0;NS=1;NUMALT=1;ODDS=1063.96;PAIRED=1;PAIREDR=0;PAO=2;PQA=67;PQR=0;PRO=0;QA=5110;QR=0;RO=0;RPP=4.22333;RPPR=0;RUN=1;SAF=71;SAP=3.14508;SAR=74;SRF=0;SRP=0;SRR=0;TYPE=complex;technology.ILLUMINA=1	GT:DP:RO:QR:AO:QA:GL	1:145:0:0:145:5110:-10,0
gi|126640115|ref|NC_009085.1|	86047	.	C	T	4130.26	.	AB=0;ABP=0;AC=1;AF=1;AN=1;AO=125;CIGAR=1X;DP=125;DPB=125;DPRA=0;EPP=12.2;EPPR=0;GTI=0;LEN=1;MEANALT=1;MQM=60;MQMR=0;NS=1;NUMALT=1;ODDS=951.026;PAIRED=1;PAIREDR=0;PAO=0;PQA=0;PQR=0;PRO=0;QA=4644;QR=0;RO=0;RPP=4.41741;RPPR=0;RUN=1;SAF=54;SAP=8.03074;SAR=71;SRF=0;SRP=0;SRR=0;TYPE=snp;technology.ILLUMINA=1	GT:DP:RO:QR:AO:QA:GL	1:125:0:0:125:4644:-10,0
gi|126640115|ref|NC_009085.1|	86065	.	G	A	4039.33	.	AB=0;ABP=0;AC=1;AF=1;AN=1;AO=121;CIGAR=1X;DP=121;DPB=121;DPRA=0;EPP=3.17181;EPPR=0;GTI=0;LEN=1;MEANALT=1;MQM=60;MQMR=0;NS=1;NUMALT=1;ODDS=930.089;PAIRED=1;PAIREDR=0;PAO=0;PQA=0;PQR=0;PRO=0;QA=4529;QR=0;RO=0;RPP=3.17181;RPPR=0;RUN=1;SAF=54;SAP=6.04318;SAR=67;SRF=0;SRP=0;SRR=0;TYPE=snp;technology.ILLUMINA=1	GT:DP:RO:QR:AO:QA:GL	1:121:0:0:121:4529:-10,0
gi|126640115|ref|NC_009085.1|	86074	.	C	T	4327.07	.	AB=0;ABP=0;AC=1;AF=1;AN=1;AO=131;CIGAR=1X;DP=131;DPB=131;DPRA=0;EPP=8.99428;EPPR=0;GTI=0;LEN=1;MEANALT=1;MQM=60;MQMR=0;NS=1;NUMALT=1;ODDS=996.344;PAIRED=1;PAIREDR=0;PAO=0;PQA=0;PQR=0;PRO=0;QA=4856;QR=0;RO=0;RPP=3.4247;RPPR=0;RUN=1;SAF=59;SAP=5.81167;SAR=72;SRF=0;SRP=0;SRR=0;TYPE=snp;technology.ILLUMINA=1	GT:DP:RO:QR:AO:QA:GL	1:131:0:0:131:4856:-10,0
gi|126640115|ref|NC_009085.1|	86140	.	G	A	4955.92	.	AB=0;ABP=0;AC=1;AF=1;AN=1;AO=151;CIGAR=1X;DP=151;DPB=151;DPRA=0;EPP=5.44062;EPPR=0;GTI=0;LEN=1;MEANALT=1;MQM=60;MQMR=0;NS=1;NUMALT=1;ODDS=1141.14;PAIRED=1;PAIREDR=0;PAO=0;PQA=0;PQR=0;PRO=0;QA=5549;QR=0;RO=0;RPP=3.36982;RPPR=0;RUN=1;SAF=77;SAP=3.13973;SAR=74;SRF=0;SRP=0;SRR=0;TYPE=snp;technology.ILLUMINA=1	GT:DP:RO:QR:AO:QA:GL	1:151:0:0:151:5549:-10,0
gi|126640115|ref|NC_009085.1|	86154	.	CAATT	TAATC	5045.28	.	AB=0;ABP=0;AC=1;AF=1;AN=1;AO=157;CIGAR=1X3M1X;DP=158;DPB=160;DPRA=0;EPP=4.13061;EPPR=0;GTI=0;LEN=5;MEANALT=2;MQM=60;MQMR=0;NS=1;NUMALT=1;ODDS=1161.72;PAIRED=1;PAIREDR=0;PAO=4;PQA=150;PQR=0;PRO=0;QA=5498;QR=0;RO=0;RPP=3.68802;RPPR=0;RUN=1;SAF=82;SAP=3.68802;SAR=75;SRF=0;SRP=0;SRR=0;TYPE=complex;technology.ILLUMINA=1	GT:DP:RO:QR:AO:QA:GL	1:158:0:0:157:5498:-10,0
gi|126640115|ref|NC_009085.1|	86185	.	A	G	5704.39	.	AB=0;ABP=0;AC=1;AF=1;AN=1;AO=171;CIGAR=1X;DP=171;DPB=171;DPRA=0;EPP=3.32777;EPPR=0;GTI=0;LEN=1;MEANALT=1;MQM=60;MQMR=0;NS=1;NUMALT=1;ODDS=1313.48;PAIRED=1;PAIREDR=0;PAO=0;PQA=0;PQR=0;PRO=0;QA=6384;QR=0;RO=0;RPP=5.8675;RPPR=0;RUN=1;SAF=90;SAP=4.03889;SAR=81;SRF=0;SRP=0;SRR=0;TYPE=snp;technology.ILLUMINA=1	GT:DP:RO:QR:AO:QA:GL	1:171:0:0:171:6384:-10,0
gi|126640115|ref|NC_009085.1|	86287	.	C	T	4039.84	.	AB=0;ABP=0;AC=1;AF=1;AN=1;AO=124;CIGAR=1X;DP=124;DPB=124;DPRA=0;EPP=10.015;EPPR=0;GTI=0;LEN=1;MEANALT=1;MQM=60;MQMR=0;NS=1;NUMALT=1;ODDS=930.206;PAIRED=1;PAIREDR=0;PAO=0;PQA=0;PQR=0;PRO=0;QA=4545;QR=0;RO=0;RPP=4.76149;RPPR=0;RUN=1;SAF=73;SAP=11.486;SAR=51;SRF=0;SRP=0;SRR=0;TYPE=snp;technology.ILLUMINA=1	GT:DP:RO:QR:AO:QA:GL	1:124:0:0:124:4545:-10,0
gi|126640115|ref|NC_009085.1|	86790	.	G	T	4102.13	.	AB=0;ABP=0;AC=1;AF=1;AN=1;AO=125;CIGAR=1X;DP=125;DPB=125;DPRA=0;EPP=6.91895;EPPR=0;GTI=0;LEN=1;MEANALT=1;MQM=60;MQMR=0;NS=1;NUMALT=1;ODDS=944.55;PAIRED=1;PAIREDR=0;PAO=0;PQA=0;PQR=0;PRO=0;QA=4603;QR=0;RO=0;RPP=3.02767;RPPR=0;RUN=1;SAF=56;SAP=5.94613;SAR=69;SRF=0;SRP=0;SRR=0;TYPE=snp;technology.ILLUMINA=1	GT:DP:RO:QR:AO:QA:GL	1:125:0:0:125:4603:-10,0
gi|126640115|ref|NC_009085.1|	87095	.	C	T	932579	.	AB=0;ABP=0;AC=1;AF=1;AN=1;AO=28;CIGAR=1X;DP=28;DPB=28;DPRA=0;EPP=3.32051;EPPR=0;GTI=0;LEN=1;MEANALT=1;MQM=60;MQMR=0;NS=1;NUMALT=1;ODDS=214.734;PAIRED=1;PAIREDR=0;PAO=0;PQA=0;PQR=0;PRO=0;QA=1061;QR=0;RO=0;RPP=3.32051;RPPR=0;RUN=1;SAF=14;SAP=3.0103;SAR=14;SRF=0;SRP=0;SRR=0;TYPE=snp;technology.ILLUMINA=1	GT:DP:RO:QR:AO:QA:GL	1:28:0:0:28:1061:-10,0
gi|126640115|ref|NC_009085.1|	87120	.	GTA	ATG	1223.46	.	AB=0;ABP=0;AC=1;AF=1;AN=1;AO=37;CIGAR=1X1M1X;DP=37;DPB=37;DPRA=0;EPP=4.47751;EPPR=0;GTI=0;LEN=3;MEANALT=1;MQM=60;MQMR=0;NS=1;NUMALT=1;ODDS=281.713;PAIRED=1;PAIREDR=0;PAO=0;PQA=0;PQR=0;PRO=0;QA=1389;QR=0;RO=0;RPP=4.47751;RPPR=0;RUN=1;SAF=18;SAP=3.06899;SAR=19;SRF=0;SRP=0;SRR=0;TYPE=complex;technology.ILLUMINA=1	GT:DP:RO:QR:AO:QA:GL	1:37:0:0:37:1389:-10,0
gi|126640115|ref|NC_009085.1|	87287	.	G	A	2015.12	.	AB=0;ABP=0;AC=1;AF=1;AN=1;AO=64;CIGAR=1X;DP=64;DPB=64;DPRA=0;EPP=3.14602;EPPR=0;GTI=0;LEN=1;MEANALT=1;MQM=60;MQMR=0;NS=1;NUMALT=1;ODDS=463.998;PAIRED=0.984375;PAIREDR=0;PAO=0;PQA=0;PQR=0;PRO=0;QA=2281;QR=0;RO=0;RPP=11.6962;RPPR=0;RUN=1;SAF=35;SAP=4.23175;SAR=29;SRF=0;SRP=0;SRR=0;TYPE=snp;technology.ILLUMINA=1	GT:DP:RO:QR:AO:QA:GL	1:64:0:0:64:2281:-10,0
gi|126640115|ref|NC_009085.1|	87362	.	G	A	2925.67	.	AB=0;ABP=0;AC=1;AF=1;AN=1;AO=88;CIGAR=1X;DP=88;DPB=88;DPRA=0;EPP=3.40511;EPPR=0;GTI=0;LEN=1;MEANALT=1;MQM=60;MQMR=0;NS=1;NUMALT=1;ODDS=673.661;PAIRED=0.988636;PAIREDR=0;PAO=0;PQA=0;PQR=0;PRO=0;QA=3298;QR=0;RO=0;RPP=12.8806;RPPR=0;RUN=1;SAF=48;SAP=4.58955;SAR=40;SRF=0;SRP=0;SRR=0;TYPE=snp;technology.ILLUMINA=1	GT:DP:RO:QR:AO:QA:GL	1:88:0:0:88:3298:-10,0
gi|126640115|ref|NC_009085.1|	87380	.	C	T	2654.97	.	AB=0;ABP=0;AC=1;AF=1;AN=1;AO=81;CIGAR=1X;DP=81;DPB=81;DPRA=0;EPP=3.68051;EPPR=0;GTI=0;LEN=1;MEANALT=1;MQM=60;MQMR=0;NS=1;NUMALT=1;ODDS=611.329;PAIRED=1;PAIREDR=0;PAO=0;PQA=0;PQR=0;PRO=0;QA=2986;QR=0;RO=0;RPP=4.32391;RPPR=0;RUN=1;SAF=43;SAP=3.68051;SAR=38;SRF=0;SRP=0;SRR=0;TYPE=snp;technology.ILLUMINA=1	GT:DP:RO:QR:AO:QA:GL	1:81:0:0:81:2986:-10,0
gi|126640115|ref|NC_009085.1|	87395	.	A	G	2878.69	.	AB=0;ABP=0;AC=1;AF=1;AN=1;AO=87;CIGAR=1X;DP=87;DPB=87;DPRA=0;EPP=8.62618;EPPR=0;GTI=0;LEN=1;MEANALT=1;MQM=60;MQMR=0;NS=1;NUMALT=1;ODDS=662.843;PAIRED=0.988506;PAIREDR=0;PAO=0;PQA=0;PQR=0;PRO=0;QA=3249;QR=0;RO=0;RPP=12.0207;RPPR=0;RUN=1;SAF=45;SAP=3.23494;SAR=42;SRF=0;SRP=0;SRR=0;TYPE=snp;technology.ILLUMINA=1	GT:DP:RO:QR:AO:QA:GL	1:87:0:0:87:3249:-10,0
gi|126640115|ref|NC_009085.1|	87425	.	T	C	3095.91	.	AB=0;ABP=0;AC=1;AF=1;AN=1;AO=96;CIGAR=1X;DP=96;DPB=96;DPRA=0;EPP=3.8246;EPPR=0;GTI=0;LEN=1;MEANALT=1;MQM=60;MQMR=0;NS=1;NUMALT=1;ODDS=712.86;PAIRED=1;PAIREDR=0;PAO=0;PQA=0;PQR=0;PRO=0;QA=3494;QR=0;RO=0;RPP=18.3011;RPPR=0;RUN=1;SAF=52;SAP=4.45795;SAR=44;SRF=0;SRP=0;SRR=0;TYPE=snp;technology.ILLUMINA=1	GT:DP:RO:QR:AO:QA:GL	1:96:0:0:96:3494:-10,0
gi|126640115|ref|NC_009085.1|	87449	.	C	T	3119.48	.	AB=0;ABP=0;AC=1;AF=1;AN=1;AO=94;CIGAR=1X;DP=94;DPB=94;DPRA=0;EPP=3.0103;EPPR=0;GTI=0;LEN=1;MEANALT=1;MQM=60;MQMR=0;NS=1;NUMALT=1;ODDS=718.287;PAIRED=1;PAIREDR=0;PAO=0;PQA=0;PQR=0;PRO=0;QA=3505;QR=0;RO=0;RPP=5.32038;RPPR=0;RUN=1;SAF=51;SAP=4.48875;SAR=43;SRF=0;SRP=0;SRR=0;TYPE=snp;technology.ILLUMINA=1	GT:DP:RO:QR:AO:QA:GL	1:94:0:0:94:3505:-10,0
gi|126640115|ref|NC_009085.1|	87470	.	TT	AC	2589.87	.	AB=0;ABP=0;AC=1;AF=1;AN=1;AO=81;CIGAR=2X;DP=81;DPB=81.5;DPRA=0;EPP=14.8328;EPPR=0;GTI=0;LEN=2;MEANALT=1;MQM=60;MQMR=0;NS=1;NUMALT=1;ODDS=596.341;PAIRED=1;PAIREDR=0;PAO=1;PQA=38;PQR=0;PRO=0;QA=2886;QR=0;RO=0;RPP=3.03711;RPPR=0;RUN=1;SAF=42;SAP=3.25157;SAR=39;SRF=0;SRP=0;SRR=0;TYPE=mnp;technology.ILLUMINA=1	GT:DP:RO:QR:AO:QA:GL	1:81:0:0:81:2886:-10,0
gi|126640115|ref|NC_009085.1|	87482	.	CACAGCT	TACTGCA	3187.3	.	AB=0;ABP=0;AC=1;AF=1;AN=1;AO=82;CIGAR=1X2M1X2M1X;DP=82;DPB=90.5714;DPRA=0;EPP=13.6028;EPPR=0;GTI=0;LEN=7;MEANALT=1;MQM=60;MQMR=0;NS=1;NUMALT=1;ODDS=733.902;PAIRED=1;PAIREDR=0;PAO=22;PQA=721;PQR=0;PRO=0;QA=2892;QR=0;RO=0;RPP=18.2636;RPPR=0;RUN=1;SAF=50;SAP=11.5903;SAR=32;SRF=0;SRP=0;SRR=0;TYPE=complex;technology.ILLUMINA=1	GT:DP:RO:QR:AO:QA:GL	1:82:0:0:82:2892:-10,0
gi|126640115|ref|NC_009085.1|	87497	.	C	A	3559	.	AB=0;ABP=0;AC=1;AF=1;AN=1;AO=113;CIGAR=1X;DP=113;DPB=113;DPRA=0;EPP=8.56389;EPPR=0;GTI=0;LEN=1;MEANALT=1;MQM=60;MQMR=0;NS=1;NUMALT=1;ODDS=819.49;PAIRED=0.99115;PAIREDR=0;PAO=0;PQA=0;PQR=0;PRO=0;QA=4078;QR=0;RO=0;RPP=65.4449;RPPR=0;RUN=1;SAF=67;SAP=11.4848;SAR=46;SRF=0;SRP=0;SRR=0;TYPE=snp;technology.ILLUMINA=1	GT:DP:RO:QR:AO:QA:GL	1:113:0:0:113:4078:-10,0
gi|126640115|ref|NC_009085.1|	87515	.	C	T	4073.65	.	AB=0;ABP=0;AC=1;AF=1;AN=1;AO=123;CIGAR=1X;DP=123;DPB=123;DPRA=0;EPP=3.87536;EPPR=0;GTI=0;LEN=1;MEANALT=1;MQM=60;MQMR=0;NS=1;NUMALT=1;ODDS=937.994;PAIRED=0.99187;PAIREDR=0;PAO=0;PQA=0;PQR=0;PRO=0;QA=4625;QR=0;RO=0;RPP=45.3981;RPPR=0;RUN=1;SAF=74;SAP=14.0442;SAR=49;SRF=0;SRP=0;SRR=0;TYPE=snp;technology.ILLUMINA=1	GT:DP:RO:QR:AO:QA:GL	1:123:0:0:123:4625:-10,0
gi|126640115|ref|NC_009085.1|	87545	.	A	G	4310.01	.	AB=0;ABP=0;AC=1;AF=1;AN=1;AO=130;CIGAR=1X;DP=130;DPB=130;DPRA=0;EPP=8.42228;EPPR=0;GTI=0;LEN=1;MEANALT=1;MQM=60;MQMR=0;NS=1;NUMALT=1;ODDS=992.418;PAIRED=0.992308;PAIREDR=0;PAO=0;PQA=0;PQR=0;PRO=0;QA=4840;QR=0;RO=0;RPP=6.28421;RPPR=0;RUN=1;SAF=72;SAP=6.28421;SAR=58;SRF=0;SRP=0;SRR=0;TYPE=snp;technology.ILLUMINA=1	GT:DP:RO:QR:AO:QA:GL	1:130:0:0:130:4840:-10,0
gi|126640115|ref|NC_009085.1|	87551	.	GGCT	AGCG	4081.19	.	AB=0;ABP=0;AC=1;AF=1;AN=1;AO=131;CIGAR=1X2M1X;DP=132;DPB=132.5;DPRA=0;EPP=23.3161;EPPR=0;GTI=0;LEN=4;MEANALT=2;MQM=60;MQMR=0;NS=1;NUMALT=1;ODDS=939.73;PAIRED=0.992366;PAIREDR=0;PAO=1;PQA=39;PQR=0;PRO=0;QA=4559;QR=0;RO=0;RPP=3.02688;RPPR=0;RUN=1;SAF=72;SAP=5.81167;SAR=59;SRF=0;SRP=0;SRR=0;TYPE=complex;technology.ILLUMINA=1	GT:DP:RO:QR:AO:QA:GL	1:132:0:0:131:4559:-10,0
gi|126640115|ref|NC_009085.1|	87569	.	GGCC	AGCT	4526.51	.	AB=0;ABP=0;AC=1;AF=1;AN=1;AO=140;CIGAR=1X2M1X;DP=140;DPB=141.5;DPRA=0;EPP=20.9405;EPPR=0;GTI=0;LEN=4;MEANALT=1;MQM=59.9714;MQMR=0;NS=1;NUMALT=1;ODDS=1042.27;PAIRED=0.992857;PAIREDR=0;PAO=2;PQA=73;PQR=0;PRO=0;QA=5020;QR=0;RO=0;RPP=6.98099;RPPR=0;RUN=1;SAF=73;SAP=3.56868;SAR=67;SRF=0;SRP=0;SRR=0;TYPE=complex;technology.ILLUMINA=1	GT:DP:RO:QR:AO:QA:GL	1:140:0:0:140:5020:-10,0
gi|126640115|ref|NC_009085.1|	87584	.	T	G	4775.94	.	AB=0;ABP=0;AC=1;AF=1;AN=1;AO=145;CIGAR=1X;DP=145;DPB=145;DPRA=0;EPP=23.512;EPPR=0;GTI=0;LEN=1;MEANALT=1;MQM=59.9724;MQMR=0;NS=1;NUMALT=1;ODDS=1099.7;PAIRED=1;PAIREDR=0;PAO=0;PQA=0;PQR=0;PRO=0;QA=5379;QR=0;RO=0;RPP=12.3701;RPPR=0;RUN=1;SAF=71;SAP=3.14508;SAR=74;SRF=0;SRP=0;SRR=0;TYPE=snp;technology.ILLUMINA=1	GT:DP:RO:QR:AO:QA:GL	1:145:0:0:145:5379:-10,0
gi|126640115|ref|NC_009085.1|	87611	.	T	C	4806.22	.	AB=0;ABP=0;AC=1;AF=1;AN=1;AO=143;CIGAR=1X;DP=143;DPB=143;DPRA=0;EPP=3.38993;EPPR=0;GTI=0;LEN=1;MEANALT=1;MQM=59.993;MQMR=0;NS=1;NUMALT=1;ODDS=1106.67;PAIRED=0.993007;PAIREDR=0;PAO=0;PQA=0;PQR=0;PRO=0;QA=5396;QR=0;RO=0;RPP=15.781;RPPR=0;RUN=1;SAF=77;SAP=4.8477;SAR=66;SRF=0;SRP=0;SRR=0;TYPE=snp;technology.ILLUMINA=1	GT:DP:RO:QR:AO:QA:GL	1:143:0:0:143:5396:-10,0
gi|126640115|ref|NC_009085.1|	87620	.	G	A	4942.58	.	AB=0;ABP=0;AC=1;AF=1;AN=1;AO=153;CIGAR=1X;DP=153;DPB=153;DPRA=0;EPP=3.70574;EPPR=0;GTI=0;LEN=1;MEANALT=1;MQM=59.9935;MQMR=0;NS=1;NUMALT=1;ODDS=1138.07;PAIRED=0.993464;PAIREDR=0;PAO=0;PQA=0;PQR=0;PRO=0;QA=5539;QR=0;RO=0;RPP=9.26925;RPPR=0;RUN=1;SAF=79;SAP=3.36512;SAR=74;SRF=0;SRP=0;SRR=0;TYPE=snp;technology.ILLUMINA=1	GT:DP:RO:QR:AO:QA:GL	1:153:0:0:153:5539:-10,0
gi|126640115|ref|NC_009085.1|	87671	.	G	A	5195.02	.	AB=0;ABP=0;AC=1;AF=1;AN=1;AO=157;CIGAR=1X;DP=157;DPB=157;DPRA=0;EPP=13.0931;EPPR=0;GTI=0;LEN=1;MEANALT=1;MQM=60;MQMR=0;NS=1;NUMALT=1;ODDS=1196.2;PAIRED=1;PAIREDR=0;PAO=0;PQA=0;PQR=0;PRO=0;QA=5834;QR=0;RO=0;RPP=11.6547;RPPR=0;RUN=1;SAF=82;SAP=3.68802;SAR=75;SRF=0;SRP=0;SRR=0;TYPE=snp;technology.ILLUMINA=1	GT:DP:RO:QR:AO:QA:GL	1:157:0:0:157:5834:-10,0
[truncated: 50,270 more rows]
