# Supplementary material for: Colistin Resistant A. baumannii: Genomic and Transcriptomic Traits Acquired Under Colistin Therapy
Source: Front Microbiol. 2019 Jan 7;9:3195. doi: 10.3389/fmicb.2018.03195 (PMC6330354; doi:10.3389/fmicb.2018.03195)
Supplement: Supplementary file 5 [file Table_5.XLSX]

## Sheet: S-data2
S-Table_5-1R
##fileformat=VCFv4.1
##fileDate=20140917
##source=freeBayes v0.9.14
##reference=/storage/genomes/bacteria/Acinetobacter_baumannii_ATCC_17978.fasta
##phasing=none
##commandline="/storage/software/freebayes-0.9.14/bin/freebayes -b /storage/core/PGP1008-GenHome59tris/Analysis/Sample_La-cognata-R/mark_dup/Sample_La-cognata-R.md.sort.bam --standard-filters -f /storage/genomes/bacteria/Acinetobacter_baumannii_ATCC_17978.fasta --ploidy 1 -v Sample_La-cognata-R.vcf"
##INFO=<ID=NS,Number=1,Type=Integer,Description="Number of samples with data">
##INFO=<ID=DP,Number=1,Type=Integer,Description="Total read depth at the locus">
##INFO=<ID=DPB,Number=1,Type=Float,Description="Total read depth per bp at the locus; bases in reads overlapping / bases in haplotype">
##INFO=<ID=AC,Number=A,Type=Integer,Description="Total number of alternate alleles in called genotypes">
##INFO=<ID=AN,Number=1,Type=Integer,Description="Total number of alleles in called genotypes">
##INFO=<ID=AF,Number=A,Type=Float,Description="Estimated allele frequency in the range (0,1]">
##INFO=<ID=RO,Number=1,Type=Integer,Description="Reference allele observation count, with partial observations recorded fractionally">
##INFO=<ID=AO,Number=A,Type=Integer,Description="Alternate allele observations, with partial observations recorded fractionally">
##INFO=<ID=PRO,Number=1,Type=Float,Description="Reference allele observation count, with partial observations recorded fractionally">
##INFO=<ID=PAO,Number=A,Type=Float,Description="Alternate allele observations, with partial observations recorded fractionally">
##INFO=<ID=QR,Number=1,Type=Integer,Description="Reference allele quality sum in phred">
##INFO=<ID=QA,Number=A,Type=Integer,Description="Alternate allele quality sum in phred">
##INFO=<ID=PQR,Number=1,Type=Float,Description="Reference allele quality sum in phred for partial observations">
##INFO=<ID=PQA,Number=A,Type=Float,Description="Alternate allele quality sum in phred for partial observations">
##INFO=<ID=SRF,Number=1,Type=Integer,Description="Number of reference observations on the forward strand">
##INFO=<ID=SRR,Number=1,Type=Integer,Description="Number of reference observations on the reverse strand">
##INFO=<ID=SAF,Number=A,Type=Integer,Description="Number of alternate observations on the forward strand">
##INFO=<ID=SAR,Number=A,Type=Integer,Description="Number of alternate observations on the reverse strand">
##INFO=<ID=SRP,Number=1,Type=Float,Description="Strand balance probability for the reference allele: Phred-scaled upper-bounds estimate of the probability of observing the deviation between SRF and SRR given E(SRF/SRR) ~ 0.5, derived using Hoeffding's inequality">
##INFO=<ID=SAP,Number=A,Type=Float,Description="Strand balance probability for the alternate allele: Phred-scaled upper-bounds estimate of the probability of observing the deviation between SAF and SAR given E(SAF/SAR) ~ 0.5, derived using Hoeffding's inequality">
##INFO=<ID=AB,Number=A,Type=Float,Description="Allele balance at heterozygous sites: a number between 0 and 1 representing the ratio of reads showing the reference allele to all reads, considering only reads from individuals called as heterozygous">
##INFO=<ID=ABP,Number=A,Type=Float,Description="Allele balance probability at heterozygous sites: Phred-scaled upper-bounds estimate of the probability of observing the deviation between ABR and ABA given E(ABR/ABA) ~ 0.5, derived using Hoeffding's inequality">
##INFO=<ID=RUN,Number=A,Type=Integer,Description="Run length: the number of consecutive repeats of the alternate allele in the reference genome">
##INFO=<ID=RPP,Number=A,Type=Float,Description="Read Placement Probability: Phred-scaled upper-bounds estimate of the probability of observing the deviation between RPL and RPR given E(RPL/RPR) ~ 0.5, derived using Hoeffding's inequality">
##INFO=<ID=RPPR,Number=1,Type=Float,Description="Read Placement Probability for reference observations: Phred-scaled upper-bounds estimate of the probability of observing the deviation between RPL and RPR given E(RPL/RPR) ~ 0.5, derived using Hoeffding's inequality">
##INFO=<ID=EPP,Number=A,Type=Float,Description="End Placement Probability: Phred-scaled upper-bounds estimate of the probability of observing the deviation between EL and ER given E(EL/ER) ~ 0.5, derived using Hoeffding's inequality">
##INFO=<ID=EPPR,Number=1,Type=Float,Description="End Placement Probability for reference observations: Phred-scaled upper-bounds estimate of the probability of observing the deviation between EL and ER given E(EL/ER) ~ 0.5, derived using Hoeffding's inequality">
##INFO=<ID=DPRA,Number=A,Type=Float,Description="Alternate allele depth ratio. Ratio between depth in samples with each called alternate allele and those without.">
##INFO=<ID=ODDS,Number=1,Type=Float,Description="The log odds ratio of the best genotype combination to the second-best.">
##INFO=<ID=GTI,Number=1,Type=Integer,Description="Number of genotyping iterations required to reach convergence or bailout.">
##INFO=<ID=TYPE,Number=A,Type=String,Description="The type of allele, either snp, mnp, ins, del, or complex.">
##INFO=<ID=CIGAR,Number=A,Type=String,Description="The extended CIGAR representation of each alternate allele, with the exception that '=' is replaced by 'M' to ease VCF parsing. Note that INDEL alleles do not have the first matched base (which is provided by default, per the spec) referred to by the CIGAR.">
##INFO=<ID=NUMALT,Number=1,Type=Integer,Description="Number of unique non-reference alleles in called genotypes at this position.">
##INFO=<ID=MEANALT,Number=A,Type=Float,Description="Mean number of unique non-reference allele observations per sample with the corresponding alternate alleles.">
##INFO=<ID=LEN,Number=A,Type=Integer,Description="allele length">
##INFO=<ID=MQM,Number=A,Type=Float,Description="Mean mapping quality of observed alternate alleles">
##INFO=<ID=MQMR,Number=1,Type=Float,Description="Mean mapping quality of observed reference alleles">
##INFO=<ID=PAIRED,Number=A,Type=Float,Description="Proportion of observed alternate alleles which are supported by properly paired read fragments">
##INFO=<ID=PAIREDR,Number=1,Type=Float,Description="Proportion of observed reference alleles which are supported by properly paired read fragments">
##INFO=<ID=technology.ILLUMINA,Number=A,Type=Float,Description="Fraction of observations supporting the alternate observed in reads from ILLUMINA">
##FORMAT=<ID=GT,Number=1,Type=String,Description="Genotype">
##FORMAT=<ID=GQ,Number=1,Type=Float,Description="Genotype Quality, the Phred-scaled marginal (or unconditional) probability of the called genotype">
##FORMAT=<ID=GL,Number=G,Type=Float,Description="Genotype Likelihood, log10-scaled likelihoods of the data given the called genotype for each possible genotype generated from the reference and alternate alleles given the sample ploidy">
##FORMAT=<ID=DP,Number=1,Type=Integer,Description="Read Depth">
##FORMAT=<ID=RO,Number=1,Type=Integer,Description="Reference allele observation count">
##FORMAT=<ID=QR,Number=1,Type=Integer,Description="Sum of quality of the reference observations">
##FORMAT=<ID=AO,Number=A,Type=Integer,Description="Alternate allele observation count">
##FORMAT=<ID=QA,Number=A,Type=Integer,Description="Sum of quality of the alternate observations">
#CHROM	POS	ID	REF	ALT	QUAL	FILTER	INFO	FORMAT	Sample_1-R
gi|126640115|ref|NC_009085.1|	313	.	T	C	1031.97	.	AB=0;ABP=0;AC=1;AF=1;AN=1;AO=32;CIGAR=1X;DP=32;DPB=32;DPRA=0;EPP=3.0103;EPPR=0;GTI=0;LEN=1;MEANALT=1;MQM=60;MQMR=0;NS=1;NUMALT=1;ODDS=237.619;PAIRED=1;PAIREDR=0;PAO=0;PQA=0;PQR=0;PRO=0;QA=1187;QR=0;RO=0;RPP=16.3106;RPPR=0;RUN=1;SAF=15;SAP=3.28173;SAR=17;SRF=0;SRP=0;SRR=0;TYPE=snp;technology.ILLUMINA=1	GT:DP:RO:QR:AO:QA:GL	1:32:0:0:32:1187:-10,0
gi|126640115|ref|NC_009085.1|	346	.	C	T	906505	.	AB=0;ABP=0;AC=1;AF=1;AN=1;AO=30;CIGAR=1X;DP=30;DPB=30;DPRA=0;EPP=4.16842;EPPR=0;GTI=0;LEN=1;MEANALT=1;MQM=60;MQMR=0;NS=1;NUMALT=1;ODDS=208.73;PAIRED=1;PAIREDR=0;PAO=0;PQA=0;PQR=0;PRO=0;QA=1075;QR=0;RO=0;RPP=38.0434;RPPR=0;RUN=1;SAF=15;SAP=3.0103;SAR=15;SRF=0;SRP=0;SRR=0;TYPE=snp;technology.ILLUMINA=1	GT:DP:RO:QR:AO:QA:GL	1:30:0:0:30:1075:-10,0
gi|126640115|ref|NC_009085.1|	398	.	C	A	630006	.	AB=0;ABP=0;AC=1;AF=1;AN=1;AO=20;CIGAR=1X;DP=20;DPB=20;DPRA=0;EPP=3.0103;EPPR=0;GTI=0;LEN=1;MEANALT=1;MQM=60;MQMR=0;NS=1;NUMALT=1;ODDS=145.064;PAIRED=1;PAIREDR=0;PAO=0;PQA=0;PQR=0;PRO=0;QA=734;QR=0;RO=0;RPP=13.8677;RPPR=0;RUN=1;SAF=9;SAP=3.44459;SAR=11;SRF=0;SRP=0;SRR=0;TYPE=snp;technology.ILLUMINA=1	GT:DP:RO:QR:AO:QA:GL	1:20:0:0:20:734:-10,0
gi|126640115|ref|NC_009085.1|	592	.	A	G	1105.27	.	AB=0;ABP=0;AC=1;AF=1;AN=1;AO=34;CIGAR=1X;DP=34;DPB=34;DPRA=0;EPP=3.0103;EPPR=0;GTI=0;LEN=1;MEANALT=1;MQM=60;MQMR=0;NS=1;NUMALT=1;ODDS=254.497;PAIRED=1;PAIREDR=0;PAO=0;PQA=0;PQR=0;PRO=0;QA=1254;QR=0;RO=0;RPP=3.0103;RPPR=0;RUN=1;SAF=18;SAP=3.26577;SAR=16;SRF=0;SRP=0;SRR=0;TYPE=snp;technology.ILLUMINA=1	GT:DP:RO:QR:AO:QA:GL	1:34:0:0:34:1254:-10,0
gi|126640115|ref|NC_009085.1|	889	.	TTCT	GTCA	603051	.	AB=0;ABP=0;AC=1;AF=1;AN=1;AO=20;CIGAR=1X2M1X;DP=20;DPB=20;DPRA=0;EPP=6.91895;EPPR=0;GTI=0;LEN=4;MEANALT=1;MQM=60;MQMR=0;NS=1;NUMALT=1;ODDS=138.858;PAIRED=1;PAIREDR=0;PAO=0;PQA=0;PQR=0;PRO=0;QA=702;QR=0;RO=0;RPP=6.91895;RPPR=0;RUN=1;SAF=12;SAP=4.74748;SAR=8;SRF=0;SRP=0;SRR=0;TYPE=complex;technology.ILLUMINA=1	GT:DP:RO:QR:AO:QA:GL	1:20:0:0:20:702:-10,0
gi|126640115|ref|NC_009085.1|	1102	.	C	A	822242	.	AB=0;ABP=0;AC=1;AF=1;AN=1;AO=26;CIGAR=1X;DP=26;DPB=26;DPRA=0;EPP=3.34437;EPPR=0;GTI=0;LEN=1;MEANALT=1;MQM=60;MQMR=0;NS=1;NUMALT=1;ODDS=189.328;PAIRED=1;PAIREDR=0;PAO=0;PQA=0;PQR=0;PRO=0;QA=944;QR=0;RO=0;RPP=6.01695;RPPR=0;RUN=1;SAF=10;SAP=6.01695;SAR=16;SRF=0;SRP=0;SRR=0;TYPE=snp;technology.ILLUMINA=1	GT:DP:RO:QR:AO:QA:GL	1:26:0:0:26:944:-10,0
gi|126640115|ref|NC_009085.1|	1271	.	A	G	862632	.	AB=0;ABP=0;AC=1;AF=1;AN=1;AO=26;CIGAR=1X;DP=26;DPB=26;DPRA=0;EPP=3.34437;EPPR=0;GTI=0;LEN=1;MEANALT=1;MQM=60;MQMR=0;NS=1;NUMALT=1;ODDS=198.628;PAIRED=1;PAIREDR=0;PAO=0;PQA=0;PQR=0;PRO=0;QA=986;QR=0;RO=0;RPP=6.01695;RPPR=0;RUN=1;SAF=14;SAP=3.34437;SAR=12;SRF=0;SRP=0;SRR=0;TYPE=snp;technology.ILLUMINA=1	GT:DP:RO:QR:AO:QA:GL	1:26:0:0:26:986:-10,0
gi|126640115|ref|NC_009085.1|	1333	.	T	C	618338	.	AB=0;ABP=0;AC=1;AF=1;AN=1;AO=20;CIGAR=1X;DP=20;DPB=20;DPRA=0;EPP=3.44459;EPPR=0;GTI=0;LEN=1;MEANALT=1;MQM=60;MQMR=0;NS=1;NUMALT=1;ODDS=142.378;PAIRED=1;PAIREDR=0;PAO=0;PQA=0;PQR=0;PRO=0;QA=721;QR=0;RO=0;RPP=13.8677;RPPR=0;RUN=1;SAF=10;SAP=3.0103;SAR=10;SRF=0;SRP=0;SRR=0;TYPE=snp;technology.ILLUMINA=1	GT:DP:RO:QR:AO:QA:GL	1:20:0:0:20:721:-10,0
gi|126640115|ref|NC_009085.1|	1345	.	A	G	851993	.	AB=0;ABP=0;AC=1;AF=1;AN=1;AO=27;CIGAR=1X;DP=27;DPB=27;DPRA=0;EPP=3.09072;EPPR=0;GTI=0;LEN=1;MEANALT=1;MQM=60;MQMR=0;NS=1;NUMALT=1;ODDS=196.179;PAIRED=1;PAIREDR=0;PAO=0;PQA=0;PQR=0;PRO=0;QA=975;QR=0;RO=0;RPP=6.95112;RPPR=0;RUN=1;SAF=14;SAP=3.09072;SAR=13;SRF=0;SRP=0;SRR=0;TYPE=snp;technology.ILLUMINA=1	GT:DP:RO:QR:AO:QA:GL	1:27:0:0:27:975:-10,0
gi|126640115|ref|NC_009085.1|	1898	.	A	G	481.85	.	AB=0;ABP=0;AC=1;AF=1;AN=1;AO=15;CIGAR=1X;DP=15;DPB=15;DPRA=0;EPP=10.1038;EPPR=0;GTI=0;LEN=1;MEANALT=1;MQM=60;MQMR=0;NS=1;NUMALT=1;ODDS=110.95;PAIRED=1;PAIREDR=0;PAO=0;PQA=0;PQR=0;PRO=0;QA=570;QR=0;RO=0;RPP=6.62942;RPPR=0;RUN=1;SAF=5;SAP=6.62942;SAR=10;SRF=0;SRP=0;SRR=0;TYPE=snp;technology.ILLUMINA=1	GT:DP:RO:QR:AO:QA:GL	1:15:0:0:15:570:-10,0
gi|126640115|ref|NC_009085.1|	2051	.	C	T	1041.5	.	AB=0;ABP=0;AC=1;AF=1;AN=1;AO=32;CIGAR=1X;DP=32;DPB=32;DPRA=0;EPP=4.09604;EPPR=0;GTI=0;LEN=1;MEANALT=1;MQM=60;MQMR=0;NS=1;NUMALT=1;ODDS=239.814;PAIRED=1;PAIREDR=0;PAO=0;PQA=0;PQR=0;PRO=0;QA=1193;QR=0;RO=0;RPP=7.35324;RPPR=0;RUN=1;SAF=20;SAP=7.35324;SAR=12;SRF=0;SRP=0;SRR=0;TYPE=snp;technology.ILLUMINA=1	GT:DP:RO:QR:AO:QA:GL	1:32:0:0:32:1193:-10,0
gi|126640115|ref|NC_009085.1|	2135	.	G	A	1059.46	.	AB=0;ABP=0;AC=1;AF=1;AN=1;AO=33;CIGAR=1X;DP=33;DPB=33;DPRA=0;EPP=4.65535;EPPR=0;GTI=0;LEN=1;MEANALT=1;MQM=60;MQMR=0;NS=1;NUMALT=1;ODDS=243.949;PAIRED=1;PAIREDR=0;PAO=0;PQA=0;PQR=0;PRO=0;QA=1208;QR=0;RO=0;RPP=6.23461;RPPR=0;RUN=1;SAF=17;SAP=3.0761;SAR=16;SRF=0;SRP=0;SRR=0;TYPE=snp;technology.ILLUMINA=1	GT:DP:RO:QR:AO:QA:GL	1:33:0:0:33:1208:-10,0
gi|126640115|ref|NC_009085.1|	2172	.	T	C	977187	.	AB=0;ABP=0;AC=1;AF=1;AN=1;AO=30;CIGAR=1X;DP=30;DPB=30;DPRA=0;EPP=3.29983;EPPR=0;GTI=0;LEN=1;MEANALT=1;MQM=60;MQMR=0;NS=1;NUMALT=1;ODDS=225.006;PAIRED=1;PAIREDR=0;PAO=0;PQA=0;PQR=0;PRO=0;QA=1112;QR=0;RO=0;RPP=4.16842;RPPR=0;RUN=1;SAF=15;SAP=3.0103;SAR=15;SRF=0;SRP=0;SRR=0;TYPE=snp;technology.ILLUMINA=1	GT:DP:RO:QR:AO:QA:GL	1:30:0:0:30:1112:-10,0
gi|126640115|ref|NC_009085.1|	2225	.	T	C	1103.2	.	AB=0;ABP=0;AC=1;AF=1;AN=1;AO=34;CIGAR=1X;DP=34;DPB=34;DPRA=0;EPP=4.03217;EPPR=0;GTI=0;LEN=1;MEANALT=1;MQM=60;MQMR=0;NS=1;NUMALT=1;ODDS=254.021;PAIRED=1;PAIREDR=0;PAO=0;PQA=0;PQR=0;PRO=0;QA=1254;QR=0;RO=0;RPP=4.03217;RPPR=0;RUN=1;SAF=16;SAP=3.26577;SAR=18;SRF=0;SRP=0;SRR=0;TYPE=snp;technology.ILLUMINA=1	GT:DP:RO:QR:AO:QA:GL	1:34:0:0:34:1254:-10,0
gi|126640115|ref|NC_009085.1|	2240	.	G	A	1165.67	.	AB=0;ABP=0;AC=1;AF=1;AN=1;AO=36;CIGAR=1X;DP=36;DPB=36;DPRA=0;EPP=5.18177;EPPR=0;GTI=0;LEN=1;MEANALT=1;MQM=60;MQMR=0;NS=1;NUMALT=1;ODDS=268.407;PAIRED=1;PAIREDR=0;PAO=0;PQA=0;PQR=0;PRO=0;QA=1324;QR=0;RO=0;RPP=3.0103;RPPR=0;RUN=1;SAF=17;SAP=3.25157;SAR=19;SRF=0;SRP=0;SRR=0;TYPE=snp;technology.ILLUMINA=1	GT:DP:RO:QR:AO:QA:GL	1:36:0:0:36:1324:-10,0
gi|126640115|ref|NC_009085.1|	2330	.	T	C	977213	.	AB=0;ABP=0;AC=1;AF=1;AN=1;AO=30;CIGAR=1X;DP=30;DPB=30;DPRA=0;EPP=4.16842;EPPR=0;GTI=0;LEN=1;MEANALT=1;MQM=60;MQMR=0;NS=1;NUMALT=1;ODDS=225.011;PAIRED=1;PAIREDR=0;PAO=0;PQA=0;PQR=0;PRO=0;QA=1112;QR=0;RO=0;RPP=3.29983;RPPR=0;RUN=1;SAF=15;SAP=3.0103;SAR=15;SRF=0;SRP=0;SRR=0;TYPE=snp;technology.ILLUMINA=1	GT:DP:RO:QR:AO:QA:GL	1:30:0:0:30:1112:-10,0
gi|126640115|ref|NC_009085.1|	2363	.	T	A	815122	.	AB=0;ABP=0;AC=1;AF=1;AN=1;AO=26;CIGAR=1X;DP=26;DPB=26;DPRA=0;EPP=8.35546;EPPR=0;GTI=0;LEN=1;MEANALT=1;MQM=60;MQMR=0;NS=1;NUMALT=1;ODDS=187.689;PAIRED=1;PAIREDR=0;PAO=0;PQA=0;PQR=0;PRO=0;QA=937;QR=0;RO=0;RPP=3.34437;RPPR=0;RUN=1;SAF=11;SAP=4.34659;SAR=15;SRF=0;SRP=0;SRR=0;TYPE=snp;technology.ILLUMINA=1	GT:DP:RO:QR:AO:QA:GL	1:26:0:0:26:937:-10,0
gi|126640115|ref|NC_009085.1|	2572	.	G	A	1090.08	.	AB=0;ABP=0;AC=1;AF=1;AN=1;AO=33;CIGAR=1X;DP=33;DPB=33;DPRA=0;EPP=4.65535;EPPR=0;GTI=0;LEN=1;MEANALT=1;MQM=60;MQMR=0;NS=1;NUMALT=1;ODDS=251.001;PAIRED=1;PAIREDR=0;PAO=0;PQA=0;PQR=0;PRO=0;QA=1242;QR=0;RO=0;RPP=4.65535;RPPR=0;RUN=1;SAF=14;SAP=4.65535;SAR=19;SRF=0;SRP=0;SRR=0;TYPE=snp;technology.ILLUMINA=1	GT:DP:RO:QR:AO:QA:GL	1:33:0:0:33:1242:-10,0
gi|126640115|ref|NC_009085.1|	2699	.	T	C	904962	.	AB=0;ABP=0;AC=1;AF=1;AN=1;AO=28;CIGAR=1X;DP=28;DPB=28;DPRA=0;EPP=5.80219;EPPR=0;GTI=0;LEN=1;MEANALT=1;MQM=60;MQMR=0;NS=1;NUMALT=1;ODDS=208.375;PAIRED=1;PAIREDR=0;PAO=0;PQA=0;PQR=0;PRO=0;QA=1033;QR=0;RO=0;RPP=3.32051;RPPR=0;RUN=1;SAF=14;SAP=3.0103;SAR=14;SRF=0;SRP=0;SRR=0;TYPE=snp;technology.ILLUMINA=1	GT:DP:RO:QR:AO:QA:GL	1:28:0:0:28:1033:-10,0
gi|126640115|ref|NC_009085.1|	2717	.	G	T	935288	.	AB=0;ABP=0;AC=1;AF=1;AN=1;AO=29;CIGAR=1X;DP=29;DPB=29;DPRA=0;EPP=9.07545;EPPR=0;GTI=0;LEN=1;MEANALT=1;MQM=60;MQMR=0;NS=1;NUMALT=1;ODDS=215.358;PAIRED=1;PAIREDR=0;PAO=0;PQA=0;PQR=0;PRO=0;QA=1073;QR=0;RO=0;RPP=4.88226;RPPR=0;RUN=1;SAF=16;SAP=3.68421;SAR=13;SRF=0;SRP=0;SRR=0;TYPE=snp;technology.ILLUMINA=1	GT:DP:RO:QR:AO:QA:GL	1:29:0:0:29:1073:-10,0
gi|126640115|ref|NC_009085.1|	2998	.	A	G	715074	.	AB=0;ABP=0;AC=1;AF=1;AN=1;AO=22;CIGAR=1X;DP=22;DPB=22;DPRA=0;EPP=12.8806;EPPR=0;GTI=0;LEN=1;MEANALT=1;MQM=60;MQMR=0;NS=1;NUMALT=1;ODDS=164.652;PAIRED=1;PAIREDR=0;PAO=0;PQA=0;PQR=0;PRO=0;QA=831;QR=0;RO=0;RPP=4.58955;RPPR=0;RUN=1;SAF=9;SAP=4.58955;SAR=13;SRF=0;SRP=0;SRR=0;TYPE=snp;technology.ILLUMINA=1	GT:DP:RO:QR:AO:QA:GL	1:22:0:0:22:831:-10,0
gi|126640115|ref|NC_009085.1|	3028	.	A	G	860967	.	AB=0;ABP=0;AC=1;AF=1;AN=1;AO=26;CIGAR=1X;DP=26;DPB=26;DPRA=0;EPP=3.34437;EPPR=0;GTI=0;LEN=1;MEANALT=1;MQM=60;MQMR=0;NS=1;NUMALT=1;ODDS=198.245;PAIRED=1;PAIREDR=0;PAO=0;PQA=0;PQR=0;PRO=0;QA=982;QR=0;RO=0;RPP=3.0103;RPPR=0;RUN=1;SAF=11;SAP=4.34659;SAR=15;SRF=0;SRP=0;SRR=0;TYPE=snp;technology.ILLUMINA=1	GT:DP:RO:QR:AO:QA:GL	1:26:0:0:26:982:-10,0
gi|126640115|ref|NC_009085.1|	3109	.	T	A	969073	.	AB=0;ABP=0;AC=1;AF=1;AN=1;AO=30;CIGAR=1X;DP=30;DPB=30;DPRA=0;EPP=3.29983;EPPR=0;GTI=0;LEN=1;MEANALT=1;MQM=60;MQMR=0;NS=1;NUMALT=1;ODDS=223.137;PAIRED=1;PAIREDR=0;PAO=0;PQA=0;PQR=0;PRO=0;QA=1108;QR=0;RO=0;RPP=7.64277;RPPR=0;RUN=1;SAF=13;SAP=4.16842;SAR=17;SRF=0;SRP=0;SRR=0;TYPE=snp;technology.ILLUMINA=1	GT:DP:RO:QR:AO:QA:GL	1:30:0:0:30:1108:-10,0
gi|126640115|ref|NC_009085.1|	3121	.	C	T	771006	.	AB=0;ABP=0;AC=1;AF=1;AN=1;AO=24;CIGAR=1X;DP=24;DPB=24;DPRA=0;EPP=3.37221;EPPR=0;GTI=0;LEN=1;MEANALT=1;MQM=60;MQMR=0;NS=1;NUMALT=1;ODDS=177.531;PAIRED=1;PAIREDR=0;PAO=0;PQA=0;PQR=0;PRO=0;QA=890;QR=0;RO=0;RPP=12.0581;RPPR=0;RUN=1;SAF=12;SAP=3.0103;SAR=12;SRF=0;SRP=0;SRR=0;TYPE=snp;technology.ILLUMINA=1	GT:DP:RO:QR:AO:QA:GL	1:24:0:0:24:890:-10,0
gi|126640115|ref|NC_009085.1|	3256	.	C	A	834.77	.	AB=0;ABP=0;AC=1;AF=1;AN=1;AO=26;CIGAR=1X;DP=26;DPB=26;DPRA=0;EPP=4.34659;EPPR=0;GTI=0;LEN=1;MEANALT=1;MQM=60;MQMR=0;NS=1;NUMALT=1;ODDS=192.213;PAIRED=1;PAIREDR=0;PAO=0;PQA=0;PQR=0;PRO=0;QA=953;QR=0;RO=0;RPP=3.0103;RPPR=0;RUN=1;SAF=12;SAP=3.34437;SAR=14;SRF=0;SRP=0;SRR=0;TYPE=snp;technology.ILLUMINA=1	GT:DP:RO:QR:AO:QA:GL	1:26:0:0:26:953:-10,0
gi|126640115|ref|NC_009085.1|	3293	.	G	A	862299	.	AB=0;ABP=0;AC=1;AF=1;AN=1;AO=26;CIGAR=1X;DP=26;DPB=26;DPRA=0;EPP=3.34437;EPPR=0;GTI=0;LEN=1;MEANALT=1;MQM=60;MQMR=0;NS=1;NUMALT=1;ODDS=198.552;PAIRED=1;PAIREDR=0;PAO=0;PQA=0;PQR=0;PRO=0;QA=982;QR=0;RO=0;RPP=3.0103;RPPR=0;RUN=1;SAF=13;SAP=3.0103;SAR=13;SRF=0;SRP=0;SRR=0;TYPE=snp;technology.ILLUMINA=1	GT:DP:RO:QR:AO:QA:GL	1:26:0:0:26:982:-10,0
gi|126640115|ref|NC_009085.1|	3316	.	G	A	767925	.	AB=0;ABP=0;AC=1;AF=1;AN=1;AO=24;CIGAR=1X;DP=24;DPB=24;DPRA=0;EPP=4.45795;EPPR=0;GTI=0;LEN=1;MEANALT=1;MQM=60;MQMR=0;NS=1;NUMALT=1;ODDS=176.821;PAIRED=1;PAIREDR=0;PAO=0;PQA=0;PQR=0;PRO=0;QA=884;QR=0;RO=0;RPP=8.80089;RPPR=0;RUN=1;SAF=12;SAP=3.0103;SAR=12;SRF=0;SRP=0;SRR=0;TYPE=snp;technology.ILLUMINA=1	GT:DP:RO:QR:AO:QA:GL	1:24:0:0:24:884:-10,0
gi|126640115|ref|NC_009085.1|	3337	.	A	G	783647	.	AB=0;ABP=0;AC=1;AF=1;AN=1;AO=25;CIGAR=1X;DP=25;DPB=25;DPRA=0;EPP=3.79203;EPPR=0;GTI=0;LEN=1;MEANALT=1;MQM=60;MQMR=0;NS=1;NUMALT=1;ODDS=180.441;PAIRED=1;PAIREDR=0;PAO=0;PQA=0;PQR=0;PRO=0;QA=895;QR=0;RO=0;RPP=3.09716;RPPR=0;RUN=1;SAF=13;SAP=3.09716;SAR=12;SRF=0;SRP=0;SRR=0;TYPE=snp;technology.ILLUMINA=1	GT:DP:RO:QR:AO:QA:GL	1:25:0:0:25:895:-10,0
gi|126640115|ref|NC_009085.1|	3370	.	C	T	584764	.	AB=0;ABP=0;AC=1;AF=1;AN=1;AO=18;CIGAR=1X;DP=18;DPB=18;DPRA=0;EPP=3.49285;EPPR=0;GTI=0;LEN=1;MEANALT=1;MQM=60;MQMR=0;NS=1;NUMALT=1;ODDS=134.647;PAIRED=1;PAIREDR=0;PAO=0;PQA=0;PQR=0;PRO=0;QA=672;QR=0;RO=0;RPP=3.49285;RPPR=0;RUN=1;SAF=8;SAP=3.49285;SAR=10;SRF=0;SRP=0;SRR=0;TYPE=snp;technology.ILLUMINA=1	GT:DP:RO:QR:AO:QA:GL	1:18:0:0:18:672:-10,0
gi|126640115|ref|NC_009085.1|	3499	.	G	T	673.94	.	AB=0;ABP=0;AC=1;AF=1;AN=1;AO=21;CIGAR=1X;DP=21;DPB=21;DPRA=0;EPP=3.94093;EPPR=0;GTI=0;LEN=1;MEANALT=1;MQM=60;MQMR=0;NS=1;NUMALT=1;ODDS=155.18;PAIRED=0.952381;PAIREDR=0;PAO=0;PQA=0;PQR=0;PRO=0;QA=772;QR=0;RO=0;RPP=3.1137;RPPR=0;RUN=1;SAF=10;SAP=3.1137;SAR=11;SRF=0;SRP=0;SRR=0;TYPE=snp;technology.ILLUMINA=1	GT:DP:RO:QR:AO:QA:GL	1:21:0:0:21:772:-10,0
gi|126640115|ref|NC_009085.1|	3830	.	T	C	927201	.	AB=0;ABP=0;AC=1;AF=1;AN=1;AO=29;CIGAR=1X;DP=29;DPB=29;DPRA=0;EPP=4.88226;EPPR=0;GTI=0;LEN=1;MEANALT=1;MQM=60;MQMR=0;NS=1;NUMALT=1;ODDS=213.496;PAIRED=1;PAIREDR=0;PAO=0;PQA=0;PQR=0;PRO=0;QA=1092;QR=0;RO=0;RPP=30.0414;RPPR=0;RUN=1;SAF=18;SAP=6.67934;SAR=11;SRF=0;SRP=0;SRR=0;TYPE=snp;technology.ILLUMINA=1	GT:DP:RO:QR:AO:QA:GL	1:29:0:0:29:1092:-10,0
gi|126640115|ref|NC_009085.1|	4091	.	T	C	625734	.	AB=0;ABP=0;AC=1;AF=1;AN=1;AO=20;CIGAR=1X;DP=20;DPB=20;DPRA=0;EPP=3.44459;EPPR=0;GTI=0;LEN=1;MEANALT=1;MQM=60;MQMR=0;NS=1;NUMALT=1;ODDS=144.08;PAIRED=1;PAIREDR=0;PAO=0;PQA=0;PQR=0;PRO=0;QA=729;QR=0;RO=0;RPP=9.95901;RPPR=0;RUN=1;SAF=13;SAP=6.91895;SAR=7;SRF=0;SRP=0;SRR=0;TYPE=snp;technology.ILLUMINA=1	GT:DP:RO:QR:AO:QA:GL	1:20:0:0:20:729:-10,0
gi|126640115|ref|NC_009085.1|	4097	.	C	T	727755	.	AB=0;ABP=0;AC=1;AF=1;AN=1;AO=23;CIGAR=1X;DP=23;DPB=23;DPRA=0;EPP=3.86001;EPPR=0;GTI=0;LEN=1;MEANALT=1;MQM=60;MQMR=0;NS=1;NUMALT=1;ODDS=167.572;PAIRED=1;PAIREDR=0;PAO=0;PQA=0;PQR=0;PRO=0;QA=843;QR=0;RO=0;RPP=10.6577;RPPR=0;RUN=1;SAF=14;SAP=5.3706;SAR=9;SRF=0;SRP=0;SRR=0;TYPE=snp;technology.ILLUMINA=1	GT:DP:RO:QR:AO:QA:GL	1:23:0:0:23:843:-10,0
gi|126640115|ref|NC_009085.1|	4466	.	C	T	822139	.	AB=0;ABP=0;AC=1;AF=1;AN=1;AO=25;CIGAR=1X;DP=25;DPB=25;DPRA=0;EPP=5.18177;EPPR=0;GTI=0;LEN=1;MEANALT=1;MQM=60;MQMR=0;NS=1;NUMALT=1;ODDS=189.304;PAIRED=1;PAIREDR=0;PAO=0;PQA=0;PQR=0;PRO=0;QA=940;QR=0;RO=0;RPP=3.79203;RPPR=0;RUN=1;SAF=12;SAP=3.09716;SAR=13;SRF=0;SRP=0;SRR=0;TYPE=snp;technology.ILLUMINA=1	GT:DP:RO:QR:AO:QA:GL	1:25:0:0:25:940:-10,0
gi|126640115|ref|NC_009085.1|	4673	.	C	T	532042	.	AB=0;ABP=0;AC=1;AF=1;AN=1;AO=17;CIGAR=1X;DP=17;DPB=17;DPRA=0;EPP=3.13803;EPPR=0;GTI=0;LEN=1;MEANALT=1;MQM=60;MQMR=0;NS=1;NUMALT=1;ODDS=122.507;PAIRED=1;PAIREDR=0;PAO=0;PQA=0;PQR=0;PRO=0;QA=613;QR=0;RO=0;RPP=4.1599;RPPR=0;RUN=1;SAF=9;SAP=3.13803;SAR=8;SRF=0;SRP=0;SRR=0;TYPE=snp;technology.ILLUMINA=1	GT:DP:RO:QR:AO:QA:GL	1:17:0:0:17:613:-10,0
gi|126640115|ref|NC_009085.1|	4688	.	A	T	540165	.	AB=0;ABP=0;AC=1;AF=1;AN=1;AO=17;CIGAR=1X;DP=17;DPB=17;DPRA=0;EPP=3.13803;EPPR=0;GTI=0;LEN=1;MEANALT=1;MQM=60;MQMR=0;NS=1;NUMALT=1;ODDS=124.378;PAIRED=1;PAIREDR=0;PAO=0;PQA=0;PQR=0;PRO=0;QA=621;QR=0;RO=0;RPP=3.13803;RPPR=0;RUN=1;SAF=9;SAP=3.13803;SAR=8;SRF=0;SRP=0;SRR=0;TYPE=snp;technology.ILLUMINA=1	GT:DP:RO:QR:AO:QA:GL	1:17:0:0:17:621:-10,0
gi|126640115|ref|NC_009085.1|	4889	.	C	G	463699	.	AB=0;ABP=0;AC=1;AF=1;AN=1;AO=15;CIGAR=1X;DP=15;DPB=15;DPRA=0;EPP=4.31318;EPPR=0;GTI=0;LEN=1;MEANALT=1;MQM=60;MQMR=0;NS=1;NUMALT=1;ODDS=106.771;PAIRED=1;PAIREDR=0;PAO=0;PQA=0;PQR=0;PRO=0;QA=540;QR=0;RO=0;RPP=3.15506;RPPR=0;RUN=1;SAF=10;SAP=6.62942;SAR=5;SRF=0;SRP=0;SRR=0;TYPE=snp;technology.ILLUMINA=1	GT:DP:RO:QR:AO:QA:GL	1:15:0:0:15:540:-10,0
gi|126640115|ref|NC_009085.1|	4916	.	G	A	450086	.	AB=0;ABP=0;AC=1;AF=1;AN=1;AO=14;CIGAR=1X;DP=14;DPB=14;DPRA=0;EPP=3.63072;EPPR=0;GTI=0;LEN=1;MEANALT=1;MQM=60;MQMR=0;NS=1;NUMALT=1;ODDS=103.636;PAIRED=1;PAIREDR=0;PAO=0;PQA=0;PQR=0;PRO=0;QA=533;QR=0;RO=0;RPP=5.49198;RPPR=0;RUN=1;SAF=11;SAP=12.937;SAR=3;SRF=0;SRP=0;SRR=0;TYPE=snp;technology.ILLUMINA=1	GT:DP:RO:QR:AO:QA:GL	1:14:0:0:14:533:-10,0
gi|126640115|ref|NC_009085.1|	5324	.	A	T	580212	.	AB=0;ABP=0;AC=1;AF=1;AN=1;AO=18;CIGAR=1X;DP=18;DPB=18;DPRA=0;EPP=4.9405;EPPR=0;GTI=0;LEN=1;MEANALT=1;MQM=60;MQMR=0;NS=1;NUMALT=1;ODDS=133.599;PAIRED=1;PAIREDR=0;PAO=0;PQA=0;PQR=0;PRO=0;QA=670;QR=0;RO=0;RPP=4.9405;RPPR=0;RUN=1;SAF=8;SAP=3.49285;SAR=10;SRF=0;SRP=0;SRR=0;TYPE=snp;technology.ILLUMINA=1	GT:DP:RO:QR:AO:QA:GL	1:18:0:0:18:670:-10,0
gi|126640115|ref|NC_009085.1|	5429	.	C	T	557022	.	AB=0;ABP=0;AC=1;AF=1;AN=1;AO=17;CIGAR=1X;DP=17;DPB=17;DPRA=0;EPP=4.1599;EPPR=0;GTI=0;LEN=1;MEANALT=1;MQM=60;MQMR=0;NS=1;NUMALT=1;ODDS=128.259;PAIRED=1;PAIREDR=0;PAO=0;PQA=0;PQR=0;PRO=0;QA=645;QR=0;RO=0;RPP=6.20364;RPPR=0;RUN=1;SAF=7;SAP=4.1599;SAR=10;SRF=0;SRP=0;SRR=0;TYPE=snp;technology.ILLUMINA=1	GT:DP:RO:QR:AO:QA:GL	1:17:0:0:17:645:-10,0
gi|126640115|ref|NC_009085.1|	5537	.	T	C	813617	.	AB=0;ABP=0;AC=1;AF=1;AN=1;AO=25;CIGAR=1X;DP=25;DPB=25;DPRA=0;EPP=3.79203;EPPR=0;GTI=0;LEN=1;MEANALT=1;MQM=60;MQMR=0;NS=1;NUMALT=1;ODDS=187.342;PAIRED=1;PAIREDR=0;PAO=0;PQA=0;PQR=0;PRO=0;QA=929;QR=0;RO=0;RPP=3.09716;RPPR=0;RUN=1;SAF=14;SAP=3.79203;SAR=11;SRF=0;SRP=0;SRR=0;TYPE=snp;technology.ILLUMINA=1	GT:DP:RO:QR:AO:QA:GL	1:25:0:0:25:929:-10,0
gi|126640115|ref|NC_009085.1|	5762	.	AGAT	CGAC	573474	.	AB=0;ABP=0;AC=1;AF=1;AN=1;AO=19;CIGAR=1X2M1X;DP=20;DPB=20.25;DPRA=0;EPP=3.12459;EPPR=0;GTI=0;LEN=4;MEANALT=2;MQM=60;MQMR=0;NS=1;NUMALT=1;ODDS=132.047;PAIRED=1;PAIREDR=0;PAO=1;PQA=33;PQR=0;PRO=0;QA=629;QR=0;RO=0;RPP=5.8675;RPPR=0;RUN=1;SAF=9;SAP=3.12459;SAR=10;SRF=0;SRP=0;SRR=0;TYPE=complex;technology.ILLUMINA=1	GT:DP:RO:QR:AO:QA:GL	1:20:0:0:19:629:-10,0
gi|126640115|ref|NC_009085.1|	5777	.	G	A	534901	.	AB=0;ABP=0;AC=1;AF=1;AN=1;AO=17;CIGAR=1X;DP=17;DPB=17;DPRA=0;EPP=9.26925;EPPR=0;GTI=0;LEN=1;MEANALT=1;MQM=60;MQMR=0;NS=1;NUMALT=1;ODDS=123.165;PAIRED=1;PAIREDR=0;PAO=0;PQA=0;PQR=0;PRO=0;QA=626;QR=0;RO=0;RPP=6.20364;RPPR=0;RUN=1;SAF=7;SAP=4.1599;SAR=10;SRF=0;SRP=0;SRR=0;TYPE=snp;technology.ILLUMINA=1	GT:DP:RO:QR:AO:QA:GL	1:17:0:0:17:626:-10,0
gi|126640115|ref|NC_009085.1|	5858	.	A	G	658695	.	AB=0;ABP=0;AC=1;AF=1;AN=1;AO=21;CIGAR=1X;DP=21;DPB=21;DPRA=0;EPP=3.94093;EPPR=0;GTI=0;LEN=1;MEANALT=1;MQM=60;MQMR=0;NS=1;NUMALT=1;ODDS=151.67;PAIRED=1;PAIREDR=0;PAO=0;PQA=0;PQR=0;PRO=0;QA=765;QR=0;RO=0;RPP=11.386;RPPR=0;RUN=1;SAF=12;SAP=3.94093;SAR=9;SRF=0;SRP=0;SRR=0;TYPE=snp;technology.ILLUMINA=1	GT:DP:RO:QR:AO:QA:GL	1:21:0:0:21:765:-10,0
gi|126640115|ref|NC_009085.1|	5891	.	T	C	746401	.	AB=0;ABP=0;AC=1;AF=1;AN=1;AO=23;CIGAR=1X;DP=23;DPB=23;DPRA=0;EPP=3.10471;EPPR=0;GTI=0;LEN=1;MEANALT=1;MQM=60;MQMR=0;NS=1;NUMALT=1;ODDS=171.865;PAIRED=1;PAIREDR=0;PAO=0;PQA=0;PQR=0;PRO=0;QA=853;QR=0;RO=0;RPP=3.10471;RPPR=0;RUN=1;SAF=10;SAP=3.86001;SAR=13;SRF=0;SRP=0;SRR=0;TYPE=snp;technology.ILLUMINA=1	GT:DP:RO:QR:AO:QA:GL	1:23:0:0:23:853:-10,0
gi|126640115|ref|NC_009085.1|	5946	.	A	G	1059.42	.	AB=0;ABP=0;AC=1;AF=1;AN=1;AO=33;CIGAR=1X;DP=33;DPB=33;DPRA=0;EPP=3.60252;EPPR=0;GTI=0;LEN=1;MEANALT=1;MQM=60;MQMR=0;NS=1;NUMALT=1;ODDS=243.941;PAIRED=1;PAIREDR=0;PAO=0;PQA=0;PQR=0;PRO=0;QA=1204;QR=0;RO=0;RPP=3.0761;RPPR=0;RUN=1;SAF=18;SAP=3.60252;SAR=15;SRF=0;SRP=0;SRR=0;TYPE=snp;technology.ILLUMINA=1	GT:DP:RO:QR:AO:QA:GL	1:33:0:0:33:1204:-10,0
gi|126640115|ref|NC_009085.1|	6290	.	C	T	985771	.	AB=0;ABP=0;AC=1;AF=1;AN=1;AO=32;CIGAR=1X;DP=32;DPB=32;DPRA=0;EPP=3.28173;EPPR=0;GTI=0;LEN=1;MEANALT=1;MQM=60;MQMR=0;NS=1;NUMALT=1;ODDS=226.982;PAIRED=1;PAIREDR=0;PAO=0;PQA=0;PQR=0;PRO=0;QA=1147;QR=0;RO=0;RPP=24.9965;RPPR=0;RUN=1;SAF=18;SAP=4.09604;SAR=14;SRF=0;SRP=0;SRR=0;TYPE=snp;technology.ILLUMINA=1	GT:DP:RO:QR:AO:QA:GL	1:32:0:0:32:1147:-10,0
gi|126640115|ref|NC_009085.1|	6314	.	T	C	1097.73	.	AB=0;ABP=0;AC=1;AF=1;AN=1;AO=34;CIGAR=1X;DP=34;DPB=34;DPRA=0;EPP=4.03217;EPPR=0;GTI=0;LEN=1;MEANALT=1;MQM=60;MQMR=0;NS=1;NUMALT=1;ODDS=252.761;PAIRED=1;PAIREDR=0;PAO=0;PQA=0;PQR=0;PRO=0;QA=1270;QR=0;RO=0;RPP=23.7032;RPPR=0;RUN=1;SAF=17;SAP=3.0103;SAR=17;SRF=0;SRP=0;SRR=0;TYPE=snp;technology.ILLUMINA=1	GT:DP:RO:QR:AO:QA:GL	1:34:0:0:34:1270:-10,0
gi|126640115|ref|NC_009085.1|	6421	.	G	A	861186	.	AB=0;ABP=0;AC=1;AF=1;AN=1;AO=27;CIGAR=1X;DP=27;DPB=27;DPRA=0;EPP=3.09072;EPPR=0;GTI=0;LEN=1;MEANALT=1;MQM=60;MQMR=0;NS=1;NUMALT=1;ODDS=198.295;PAIRED=1;PAIREDR=0;PAO=0;PQA=0;PQR=0;PRO=0;QA=996;QR=0;RO=0;RPP=16.6021;RPPR=0;RUN=1;SAF=14;SAP=3.09072;SAR=13;SRF=0;SRP=0;SRR=0;TYPE=snp;technology.ILLUMINA=1	GT:DP:RO:QR:AO:QA:GL	1:27:0:0:27:996:-10,0
gi|126640115|ref|NC_009085.1|	6693	.	A	G	506698	.	AB=0;ABP=0;AC=1;AF=1;AN=1;AO=16;CIGAR=1X;DP=16;DPB=16;DPRA=0;EPP=3.0103;EPPR=0;GTI=0;LEN=1;MEANALT=1;MQM=60;MQMR=0;NS=1;NUMALT=1;ODDS=116.672;PAIRED=1;PAIREDR=0;PAO=0;PQA=0;PQR=0;PRO=0;QA=584;QR=0;RO=0;RPP=3.55317;RPPR=0;RUN=1;SAF=7;SAP=3.55317;SAR=9;SRF=0;SRP=0;SRR=0;TYPE=snp;technology.ILLUMINA=1	GT:DP:RO:QR:AO:QA:GL	1:16:0:0:16:584:-10,0
gi|126640115|ref|NC_009085.1|	6730	.	A	G	561.23	.	AB=0;ABP=0;AC=1;AF=1;AN=1;AO=18;CIGAR=1X;DP=18;DPB=18;DPRA=0;EPP=3.49285;EPPR=0;GTI=0;LEN=1;MEANALT=1;MQM=60;MQMR=0;NS=1;NUMALT=1;ODDS=129.228;PAIRED=1;PAIREDR=0;PAO=0;PQA=0;PQR=0;PRO=0;QA=645;QR=0;RO=0;RPP=3.0103;RPPR=0;RUN=1;SAF=9;SAP=3.0103;SAR=9;SRF=0;SRP=0;SRR=0;TYPE=snp;technology.ILLUMINA=1	GT:DP:RO:QR:AO:QA:GL	1:18:0:0:18:645:-10,0
gi|126640115|ref|NC_009085.1|	6823	.	G	A	383959	.	AB=0;ABP=0;AC=1;AF=1;AN=1;AO=12;CIGAR=1X;DP=12;DPB=12;DPRA=0;EPP=5.9056;EPPR=0;GTI=0;LEN=1;MEANALT=1;MQM=60;MQMR=0;NS=1;NUMALT=1;ODDS=88.4099;PAIRED=1;PAIREDR=0;PAO=0;PQA=0;PQR=0;PRO=0;QA=455;QR=0;RO=0;RPP=9.52472;RPPR=0;RUN=1;SAF=5;SAP=3.73412;SAR=7;SRF=0;SRP=0;SRR=0;TYPE=snp;technology.ILLUMINA=1	GT:DP:RO:QR:AO:QA:GL	1:12:0:0:12:455:-10,0
gi|126640115|ref|NC_009085.1|	6835	.	C	T	368576	.	AB=0;ABP=0;AC=1;AF=1;AN=1;AO=12;CIGAR=1X;DP=12;DPB=12;DPRA=0;EPP=5.9056;EPPR=0;GTI=0;LEN=1;MEANALT=1;MQM=60;MQMR=0;NS=1;NUMALT=1;ODDS=84.8679;PAIRED=1;PAIREDR=0;PAO=0;PQA=0;PQR=0;PRO=0;QA=438;QR=0;RO=0;RPP=9.52472;RPPR=0;RUN=1;SAF=5;SAP=3.73412;SAR=7;SRF=0;SRP=0;SRR=0;TYPE=snp;technology.ILLUMINA=1	GT:DP:RO:QR:AO:QA:GL	1:12:0:0:12:438:-10,0
gi|126640115|ref|NC_009085.1|	6843	.	G	A	278623	.	AB=0;ABP=0;AC=1;AF=1;AN=1;AO=9;CIGAR=1X;DP=9;DPB=9;DPRA=0;EPP=5.18177;EPPR=0;GTI=0;LEN=1;MEANALT=1;MQM=60;MQMR=0;NS=1;NUMALT=1;ODDS=64.1553;PAIRED=1;PAIREDR=0;PAO=0;PQA=0;PQR=0;PRO=0;QA=334;QR=0;RO=0;RPP=9.04217;RPPR=0;RUN=1;SAF=4;SAP=3.25157;SAR=5;SRF=0;SRP=0;SRR=0;TYPE=snp;technology.ILLUMINA=1	GT:DP:RO:QR:AO:QA:GL	1:9:0:0:9:334:-10,0
gi|126640115|ref|NC_009085.1|	6850	.	C	T	441138	.	AB=0;ABP=0;AC=1;AF=1;AN=1;AO=14;CIGAR=1X;DP=14;DPB=14;DPRA=0;EPP=3.0103;EPPR=0;GTI=0;LEN=1;MEANALT=1;MQM=60;MQMR=0;NS=1;NUMALT=1;ODDS=101.576;PAIRED=1;PAIREDR=0;PAO=0;PQA=0;PQR=0;PRO=0;QA=515;QR=0;RO=0;RPP=8.59409;RPPR=0;RUN=1;SAF=7;SAP=3.0103;SAR=7;SRF=0;SRP=0;SRR=0;TYPE=snp;technology.ILLUMINA=1	GT:DP:RO:QR:AO:QA:GL	1:14:0:0:14:515:-10,0
gi|126640115|ref|NC_009085.1|	6868	.	TA	CT	342553	.	AB=0;ABP=0;AC=1;AF=1;AN=1;AO=11;CIGAR=2X;DP=11;DPB=11;DPRA=0;EPP=3.20771;EPPR=0;GTI=0;LEN=2;MEANALT=1;MQM=60;MQMR=0;NS=1;NUMALT=1;ODDS=78.8757;PAIRED=1;PAIREDR=0;PAO=0;PQA=0;PQR=0;PRO=0;QA=400;QR=0;RO=0;RPP=3.20771;RPPR=0;RUN=1;SAF=4;SAP=4.78696;SAR=7;SRF=0;SRP=0;SRR=0;TYPE=mnp;technology.ILLUMINA=1	GT:DP:RO:QR:AO:QA:GL	1:11:0:0:11:400:-10,0
gi|126640115|ref|NC_009085.1|	6878	.	CTCT	TTCA	376977	.	AB=0;ABP=0;AC=1;AF=1;AN=1;AO=13;CIGAR=1X2M1X;DP=14;DPB=14;DPRA=0;EPP=4.51363;EPPR=0;GTI=0;LEN=4;MEANALT=2;MQM=60;MQMR=0;NS=1;NUMALT=1;ODDS=86.8021;PAIRED=1;PAIREDR=0;PAO=0;PQA=0;PQR=0;PRO=0;QA=448;QR=0;RO=0;RPP=11.1951;RPPR=0;RUN=1;SAF=7;SAP=3.17734;SAR=6;SRF=0;SRP=0;SRR=0;TYPE=complex;technology.ILLUMINA=1	GT:DP:RO:QR:AO:QA:GL	1:14:0:0:13:448:-10,0
gi|126640115|ref|NC_009085.1|	6935	.	G	A	821614	.	AB=0;ABP=0;AC=1;AF=1;AN=1;AO=25;CIGAR=1X;DP=25;DPB=25;DPRA=0;EPP=3.09716;EPPR=0;GTI=0;LEN=1;MEANALT=1;MQM=60;MQMR=0;NS=1;NUMALT=1;ODDS=189.184;PAIRED=1;PAIREDR=0;PAO=0;PQA=0;PQR=0;PRO=0;QA=944;QR=0;RO=0;RPP=10.0459;RPPR=0;RUN=1;SAF=13;SAP=3.09716;SAR=12;SRF=0;SRP=0;SRR=0;TYPE=snp;technology.ILLUMINA=1	GT:DP:RO:QR:AO:QA:GL	1:25:0:0:25:944:-10,0
gi|126640115|ref|NC_009085.1|	6941	.	A	G	693692	.	AB=0;ABP=0;AC=1;AF=1;AN=1;AO=22;CIGAR=1X;DP=22;DPB=22;DPRA=0;EPP=4.58955;EPPR=0;GTI=0;LEN=1;MEANALT=1;MQM=60;MQMR=0;NS=1;NUMALT=1;ODDS=159.728;PAIRED=1;PAIREDR=0;PAO=0;PQA=0;PQR=0;PRO=0;QA=811;QR=0;RO=0;RPP=17.2236;RPPR=0;RUN=1;SAF=12;SAP=3.40511;SAR=10;SRF=0;SRP=0;SRR=0;TYPE=snp;technology.ILLUMINA=1	GT:DP:RO:QR:AO:QA:GL	1:22:0:0:22:811:-10,0
gi|126640115|ref|NC_009085.1|	6950	.	T	C	752933	.	AB=0;ABP=0;AC=1;AF=1;AN=1;AO=23;CIGAR=1X;DP=23;DPB=23;DPRA=0;EPP=3.86001;EPPR=0;GTI=0;LEN=1;MEANALT=1;MQM=60;MQMR=0;NS=1;NUMALT=1;ODDS=173.369;PAIRED=1;PAIREDR=0;PAO=0;PQA=0;PQR=0;PRO=0;QA=866;QR=0;RO=0;RPP=7.63648;RPPR=0;RUN=1;SAF=13;SAP=3.86001;SAR=10;SRF=0;SRP=0;SRR=0;TYPE=snp;technology.ILLUMINA=1	GT:DP:RO:QR:AO:QA:GL	1:23:0:0:23:866:-10,0
gi|126640115|ref|NC_009085.1|	7072	.	C	A	0	.	AB=0;ABP=0;AC=0;AF=0;AN=1;AO=2;CIGAR=1X;DP=10;DPB=10;DPRA=0;EPP=3.0103;EPPR=4.09604;GTI=0;LEN=1;MEANALT=1;MQM=60;MQMR=60;NS=1;NUMALT=1;ODDS=42.54;PAIRED=1;PAIREDR=1;PAO=0;PQA=0;PQR=0;PRO=0;QA=75;QR=290;RO=8;RPP=7.35324;RPPR=4.09604;RUN=1;SAF=1;SAP=3.0103;SAR=1;SRF=6;SRP=7.35324;SRR=2;TYPE=snp;technology.ILLUMINA=1	GT:DP:RO:QR:AO:QA:GL	0:10:8:290:2:75:0,-10
gi|126640115|ref|NC_009085.1|	7114	.	C	A	0	.	AB=0;ABP=0;AC=0;AF=0;AN=1;AO=2;CIGAR=1X;DP=10;DPB=10;DPRA=0;EPP=3.0103;EPPR=4.09604;GTI=0;LEN=1;MEANALT=1;MQM=60;MQMR=60;NS=1;NUMALT=1;ODDS=44.6356;PAIRED=1;PAIREDR=1;PAO=0;PQA=0;PQR=0;PRO=0;QA=69;QR=294;RO=8;RPP=7.35324;RPPR=7.35324;RUN=1;SAF=1;SAP=3.0103;SAR=1;SRF=5;SRP=4.09604;SRR=3;TYPE=snp;technology.ILLUMINA=1	GT:DP:RO:QR:AO:QA:GL	0:10:8:294:2:69:0,-10
gi|126640115|ref|NC_009085.1|	7190	.	G	A	538496	.	AB=0;ABP=0;AC=1;AF=1;AN=1;AO=18;CIGAR=1X;DP=18;DPB=18;DPRA=0;EPP=4.9405;EPPR=0;GTI=0;LEN=1;MEANALT=1;MQM=60;MQMR=0;NS=1;NUMALT=1;ODDS=123.993;PAIRED=1;PAIREDR=0;PAO=0;PQA=0;PQR=0;PRO=0;QA=628;QR=0;RO=0;RPP=7.35324;RPPR=0;RUN=1;SAF=11;SAP=4.9405;SAR=7;SRF=0;SRP=0;SRR=0;TYPE=snp;technology.ILLUMINA=1	GT:DP:RO:QR:AO:QA:GL	1:18:0:0:18:628:-10,0
gi|126640115|ref|NC_009085.1|	7207	.	C	T	678989	.	AB=0;ABP=0;AC=1;AF=1;AN=1;AO=21;CIGAR=1X;DP=21;DPB=21;DPRA=0;EPP=3.1137;EPPR=0;GTI=0;LEN=1;MEANALT=1;MQM=60;MQMR=0;NS=1;NUMALT=1;ODDS=156.343;PAIRED=1;PAIREDR=0;PAO=0;PQA=0;PQR=0;PRO=0;QA=782;QR=0;RO=0;RPP=8.07707;RPPR=0;RUN=1;SAF=11;SAP=3.1137;SAR=10;SRF=0;SRP=0;SRR=0;TYPE=snp;technology.ILLUMINA=1	GT:DP:RO:QR:AO:QA:GL	1:21:0:0:21:782:-10,0
gi|126640115|ref|NC_009085.1|	7220	.	A	G	656374	.	AB=0;ABP=0;AC=1;AF=1;AN=1;AO=21;CIGAR=1X;DP=21;DPB=21;DPRA=0;EPP=3.1137;EPPR=0;GTI=0;LEN=1;MEANALT=1;MQM=60;MQMR=0;NS=1;NUMALT=1;ODDS=151.136;PAIRED=1;PAIREDR=0;PAO=0;PQA=0;PQR=0;PRO=0;QA=757;QR=0;RO=0;RPP=8.07707;RPPR=0;RUN=1;SAF=10;SAP=3.1137;SAR=11;SRF=0;SRP=0;SRR=0;TYPE=snp;technology.ILLUMINA=1	GT:DP:RO:QR:AO:QA:GL	1:21:0:0:21:757:-10,0
gi|126640115|ref|NC_009085.1|	7235	.	G	A	805213	.	AB=0;ABP=0;AC=1;AF=1;AN=1;AO=25;CIGAR=1X;DP=25;DPB=25;DPRA=0;EPP=5.18177;EPPR=0;GTI=0;LEN=1;MEANALT=1;MQM=60;MQMR=0;NS=1;NUMALT=1;ODDS=185.407;PAIRED=1;PAIREDR=0;PAO=0;PQA=0;PQR=0;PRO=0;QA=939;QR=0;RO=0;RPP=17.6895;RPPR=0;RUN=1;SAF=10;SAP=5.18177;SAR=15;SRF=0;SRP=0;SRR=0;TYPE=snp;technology.ILLUMINA=1	GT:DP:RO:QR:AO:QA:GL	1:25:0:0:25:939:-10,0
gi|126640115|ref|NC_009085.1|	7301	.	A	G	1023.3	.	AB=0;ABP=0;AC=1;AF=1;AN=1;AO=32;CIGAR=1X;DP=32;DPB=32;DPRA=0;EPP=4.09604;EPPR=0;GTI=0;LEN=1;MEANALT=1;MQM=60;MQMR=0;NS=1;NUMALT=1;ODDS=235.625;PAIRED=1;PAIREDR=0;PAO=0;PQA=0;PQR=0;PRO=0;QA=1164;QR=0;RO=0;RPP=3.28173;RPPR=0;RUN=1;SAF=17;SAP=3.28173;SAR=15;SRF=0;SRP=0;SRR=0;TYPE=snp;technology.ILLUMINA=1	GT:DP:RO:QR:AO:QA:GL	1:32:0:0:32:1164:-10,0
gi|126640115|ref|NC_009085.1|	7316	.	C	A	903472	.	AB=0;ABP=0;AC=1;AF=1;AN=1;AO=28;CIGAR=1X;DP=28;DPB=28;DPRA=0;EPP=4.25114;EPPR=0;GTI=0;LEN=1;MEANALT=1;MQM=60;MQMR=0;NS=1;NUMALT=1;ODDS=208.032;PAIRED=1;PAIREDR=0;PAO=0;PQA=0;PQR=0;PRO=0;QA=1030;QR=0;RO=0;RPP=3.32051;RPPR=0;RUN=1;SAF=13;SAP=3.32051;SAR=15;SRF=0;SRP=0;SRR=0;TYPE=snp;technology.ILLUMINA=1	GT:DP:RO:QR:AO:QA:GL	1:28:0:0:28:1030:-10,0
gi|126640115|ref|NC_009085.1|	7466	.	A	G	715624	.	AB=0;ABP=0;AC=1;AF=1;AN=1;AO=23;CIGAR=1X;DP=23;DPB=23;DPRA=0;EPP=7.63648;EPPR=0;GTI=0;LEN=1;MEANALT=1;MQM=60;MQMR=0;NS=1;NUMALT=1;ODDS=164.779;PAIRED=1;PAIREDR=0;PAO=0;PQA=0;PQR=0;PRO=0;QA=849;QR=0;RO=0;RPP=18.9659;RPPR=0;RUN=1;SAF=7;SAP=10.6577;SAR=16;SRF=0;SRP=0;SRR=0;TYPE=snp;technology.ILLUMINA=1	GT:DP:RO:QR:AO:QA:GL	1:23:0:0:23:849:-10,0
gi|126640115|ref|NC_009085.1|	7785	.	T	C	379433	.	AB=0;ABP=0;AC=1;AF=1;AN=1;AO=12;CIGAR=1X;DP=12;DPB=12;DPRA=0;EPP=3.73412;EPPR=0;GTI=0;LEN=1;MEANALT=1;MQM=60;MQMR=0;NS=1;NUMALT=1;ODDS=87.3677;PAIRED=1;PAIREDR=0;PAO=0;PQA=0;PQR=0;PRO=0;QA=450;QR=0;RO=0;RPP=9.52472;RPPR=0;RUN=1;SAF=8;SAP=5.9056;SAR=4;SRF=0;SRP=0;SRR=0;TYPE=snp;technology.ILLUMINA=1	GT:DP:RO:QR:AO:QA:GL	1:12:0:0:12:450:-10,0
gi|126640115|ref|NC_009085.1|	7800	.	T	G	369147	.	AB=0;ABP=0;AC=1;AF=1;AN=1;AO=12;CIGAR=1X;DP=12;DPB=12;DPRA=0;EPP=3.0103;EPPR=0;GTI=0;LEN=1;MEANALT=1;MQM=60;MQMR=0;NS=1;NUMALT=1;ODDS=84.9992;PAIRED=1;PAIREDR=0;PAO=0;PQA=0;PQR=0;PRO=0;QA=434;QR=0;RO=0;RPP=5.9056;RPPR=0;RUN=1;SAF=8;SAP=5.9056;SAR=4;SRF=0;SRP=0;SRR=0;TYPE=snp;technology.ILLUMINA=1	GT:DP:RO:QR:AO:QA:GL	1:12:0:0:12:434:-10,0
gi|126640115|ref|NC_009085.1|	7823	.	A	G	541072	.	AB=0;ABP=0;AC=1;AF=1;AN=1;AO=17;CIGAR=1X;DP=17;DPB=17;DPRA=0;EPP=3.13803;EPPR=0;GTI=0;LEN=1;MEANALT=1;MQM=60;MQMR=0;NS=1;NUMALT=1;ODDS=124.586;PAIRED=1;PAIREDR=0;PAO=0;PQA=0;PQR=0;PRO=0;QA=623;QR=0;RO=0;RPP=3.13803;RPPR=0;RUN=1;SAF=10;SAP=4.1599;SAR=7;SRF=0;SRP=0;SRR=0;TYPE=snp;technology.ILLUMINA=1	GT:DP:RO:QR:AO:QA:GL	1:17:0:0:17:623:-10,0
gi|126640115|ref|NC_009085.1|	7829	.	G	T	499095	.	AB=0;ABP=0;AC=1;AF=1;AN=1;AO=16;CIGAR=1X;DP=16;DPB=16;DPRA=0;EPP=3.0103;EPPR=0;GTI=0;LEN=1;MEANALT=1;MQM=60;MQMR=0;NS=1;NUMALT=1;ODDS=114.921;PAIRED=1;PAIREDR=0;PAO=0;PQA=0;PQR=0;PRO=0;QA=579;QR=0;RO=0;RPP=5.18177;RPPR=0;RUN=1;SAF=10;SAP=5.18177;SAR=6;SRF=0;SRP=0;SRR=0;TYPE=snp;technology.ILLUMINA=1	GT:DP:RO:QR:AO:QA:GL	1:16:0:0:16:579:-10,0
gi|126640115|ref|NC_009085.1|	7853	.	G	C	434844	.	AB=0;ABP=0;AC=1;AF=1;AN=1;AO=14;CIGAR=1X;DP=14;DPB=14;DPRA=0;EPP=3.63072;EPPR=0;GTI=0;LEN=1;MEANALT=1;MQM=60;MQMR=0;NS=1;NUMALT=1;ODDS=100.127;PAIRED=1;PAIREDR=0;PAO=0;PQA=0;PQR=0;PRO=0;QA=508;QR=0;RO=0;RPP=5.49198;RPPR=0;RUN=1;SAF=9;SAP=5.49198;SAR=5;SRF=0;SRP=0;SRR=0;TYPE=snp;technology.ILLUMINA=1	GT:DP:RO:QR:AO:QA:GL	1:14:0:0:14:508:-10,0
gi|126640115|ref|NC_009085.1|	7866	.	C	T	510294	.	AB=0;ABP=0;AC=1;AF=1;AN=1;AO=16;CIGAR=1X;DP=16;DPB=16;DPRA=0;EPP=3.55317;EPPR=0;GTI=0;LEN=1;MEANALT=1;MQM=60;MQMR=0;NS=1;NUMALT=1;ODDS=117.5;PAIRED=1;PAIREDR=0;PAO=0;PQA=0;PQR=0;PRO=0;QA=588;QR=0;RO=0;RPP=3.0103;RPPR=0;RUN=1;SAF=9;SAP=3.55317;SAR=7;SRF=0;SRP=0;SRR=0;TYPE=snp;technology.ILLUMINA=1	GT:DP:RO:QR:AO:QA:GL	1:16:0:0:16:588:-10,0
gi|126640115|ref|NC_009085.1|	7887	.	T	C	575747	.	AB=0;ABP=0;AC=1;AF=1;AN=1;AO=18;CIGAR=1X;DP=18;DPB=18;DPRA=0;EPP=3.49285;EPPR=0;GTI=0;LEN=1;MEANALT=1;MQM=60;MQMR=0;NS=1;NUMALT=1;ODDS=132.571;PAIRED=1;PAIREDR=0;PAO=0;PQA=0;PQR=0;PRO=0;QA=662;QR=0;RO=0;RPP=3.49285;RPPR=0;RUN=1;SAF=10;SAP=3.49285;SAR=8;SRF=0;SRP=0;SRR=0;TYPE=snp;technology.ILLUMINA=1	GT:DP:RO:QR:AO:QA:GL	1:18:0:0:18:662:-10,0
gi|126640115|ref|NC_009085.1|	8205	.	T	A	630.88	.	AB=0;ABP=0;AC=1;AF=1;AN=1;AO=20;CIGAR=1X;DP=20;DPB=20;DPRA=0;EPP=3.44459;EPPR=0;GTI=0;LEN=1;MEANALT=1;MQM=60;MQMR=0;NS=1;NUMALT=1;ODDS=145.266;PAIRED=1;PAIREDR=0;PAO=0;PQA=0;PQR=0;PRO=0;QA=731;QR=0;RO=0;RPP=9.95901;RPPR=0;RUN=1;SAF=11;SAP=3.44459;SAR=9;SRF=0;SRP=0;SRR=0;TYPE=snp;technology.ILLUMINA=1	GT:DP:RO:QR:AO:QA:GL	1:20:0:0:20:731:-10,0
gi|126640115|ref|NC_009085.1|	8871	.	T	A	1083.96	.	AB=0;ABP=0;AC=1;AF=1;AN=1;AO=33;CIGAR=1X;DP=33;DPB=33;DPRA=0;EPP=3.0761;EPPR=0;GTI=0;LEN=1;MEANALT=1;MQM=60;MQMR=0;NS=1;NUMALT=1;ODDS=249.592;PAIRED=1;PAIREDR=0;PAO=0;PQA=0;PQR=0;PRO=0;QA=1244;QR=0;RO=0;RPP=14.1309;RPPR=0;RUN=1;SAF=19;SAP=4.65535;SAR=14;SRF=0;SRP=0;SRR=0;TYPE=snp;technology.ILLUMINA=1	GT:DP:RO:QR:AO:QA:GL	1:33:0:0:33:1244:-10,0
gi|126640115|ref|NC_009085.1|	9243	.	A	G	813385	.	AB=0;ABP=0;AC=1;AF=1;AN=1;AO=25;CIGAR=1X;DP=25;DPB=25;DPRA=0;EPP=3.09716;EPPR=0;GTI=0;LEN=1;MEANALT=1;MQM=60;MQMR=0;NS=1;NUMALT=1;ODDS=187.289;PAIRED=1;PAIREDR=0;PAO=0;PQA=0;PQR=0;PRO=0;QA=934;QR=0;RO=0;RPP=5.18177;RPPR=0;RUN=1;SAF=16;SAP=7.26639;SAR=9;SRF=0;SRP=0;SRR=0;TYPE=snp;technology.ILLUMINA=1	GT:DP:RO:QR:AO:QA:GL	1:25:0:0:25:934:-10,0
gi|126640115|ref|NC_009085.1|	9414	.	T	C	1216.98	.	AB=0;ABP=0;AC=1;AF=1;AN=1;AO=38;CIGAR=1X;DP=38;DPB=38;DPRA=0;EPP=3.9246;EPPR=0;GTI=0;LEN=1;MEANALT=1;MQM=60;MQMR=0;NS=1;NUMALT=1;ODDS=280.221;PAIRED=1;PAIREDR=0;PAO=0;PQA=0;PQR=0;PRO=0;QA=1381;QR=0;RO=0;RPP=3.23888;RPPR=0;RUN=1;SAF=21;SAP=3.9246;SAR=17;SRF=0;SRP=0;SRR=0;TYPE=snp;technology.ILLUMINA=1	GT:DP:RO:QR:AO:QA:GL	1:38:0:0:38:1381:-10,0
gi|126640115|ref|NC_009085.1|	9674	.	A	G	778554	.	AB=0;ABP=0;AC=1;AF=1;AN=1;AO=24;CIGAR=1X;DP=24;DPB=24;DPRA=0;EPP=16.0391;EPPR=0;GTI=0;LEN=1;MEANALT=1;MQM=60;MQMR=0;NS=1;NUMALT=1;ODDS=179.269;PAIRED=1;PAIREDR=0;PAO=0;PQA=0;PQR=0;PRO=0;QA=904;QR=0;RO=0;RPP=3.0103;RPPR=0;RUN=1;SAF=14;SAP=4.45795;SAR=10;SRF=0;SRP=0;SRR=0;TYPE=snp;technology.ILLUMINA=1	GT:DP:RO:QR:AO:QA:GL	1:24:0:0:24:904:-10,0
gi|126640115|ref|NC_009085.1|	9777	.	C	A	975089	.	AB=0;ABP=0;AC=1;AF=1;AN=1;AO=30;CIGAR=1X;DP=30;DPB=30;DPRA=0;EPP=7.64277;EPPR=0;GTI=0;LEN=1;MEANALT=1;MQM=60;MQMR=0;NS=1;NUMALT=1;ODDS=224.523;PAIRED=1;PAIREDR=0;PAO=0;PQA=0;PQR=0;PRO=0;QA=1121;QR=0;RO=0;RPP=5.61607;RPPR=0;RUN=1;SAF=19;SAP=7.64277;SAR=11;SRF=0;SRP=0;SRR=0;TYPE=snp;technology.ILLUMINA=1	GT:DP:RO:QR:AO:QA:GL	1:30:0:0:30:1121:-10,0
gi|126640115|ref|NC_009085.1|	9807	.	G	A	915462	.	AB=0;ABP=0;AC=1;AF=1;AN=1;AO=28;CIGAR=1X;DP=28;DPB=28;DPRA=0;EPP=14.1779;EPPR=0;GTI=0;LEN=1;MEANALT=1;MQM=60;MQMR=0;NS=1;NUMALT=1;ODDS=210.793;PAIRED=1;PAIREDR=0;PAO=0;PQA=0;PQR=0;PRO=0;QA=1055;QR=0;RO=0;RPP=4.25114;RPPR=0;RUN=1;SAF=14;SAP=3.0103;SAR=14;SRF=0;SRP=0;SRR=0;TYPE=snp;technology.ILLUMINA=1	GT:DP:RO:QR:AO:QA:GL	1:28:0:0:28:1055:-10,0
gi|126640115|ref|NC_009085.1|	9893	.	G	A	971695	.	AB=0;ABP=0;AC=1;AF=1;AN=1;AO=30;CIGAR=1X;DP=30;DPB=30;DPRA=0;EPP=10.2485;EPPR=0;GTI=0;LEN=1;MEANALT=1;MQM=60;MQMR=0;NS=1;NUMALT=1;ODDS=223.741;PAIRED=1;PAIREDR=0;PAO=0;PQA=0;PQR=0;PRO=0;QA=1118;QR=0;RO=0;RPP=5.61607;RPPR=0;RUN=1;SAF=12;SAP=5.61607;SAR=18;SRF=0;SRP=0;SRR=0;TYPE=snp;technology.ILLUMINA=1	GT:DP:RO:QR:AO:QA:GL	1:30:0:0:30:1118:-10,0
gi|126640115|ref|NC_009085.1|	9908	.	A	G	919816	.	AB=0;ABP=0;AC=1;AF=1;AN=1;AO=28;CIGAR=1X;DP=28;DPB=28;DPRA=0;EPP=5.80219;EPPR=0;GTI=0;LEN=1;MEANALT=1;MQM=60;MQMR=0;NS=1;NUMALT=1;ODDS=211.796;PAIRED=1;PAIREDR=0;PAO=0;PQA=0;PQR=0;PRO=0;QA=1059;QR=0;RO=0;RPP=10.7656;RPPR=0;RUN=1;SAF=12;SAP=4.25114;SAR=16;SRF=0;SRP=0;SRR=0;TYPE=snp;technology.ILLUMINA=1	GT:DP:RO:QR:AO:QA:GL	1:28:0:0:28:1059:-10,0
gi|126640115|ref|NC_009085.1|	10034	.	C	T	1516.77	.	AB=0;ABP=0;AC=1;AF=1;AN=1;AO=49;CIGAR=1X;DP=49;DPB=49;DPRA=0;EPP=6.59988;EPPR=0;GTI=0;LEN=1;MEANALT=1;MQM=60;MQMR=0;NS=1;NUMALT=1;ODDS=349.25;PAIRED=1;PAIREDR=0;PAO=0;PQA=0;PQR=0;PRO=0;QA=1761;QR=0;RO=0;RPP=35.3165;RPPR=0;RUN=1;SAF=19;SAP=8.37251;SAR=30;SRF=0;SRP=0;SRR=0;TYPE=snp;technology.ILLUMINA=1	GT:DP:RO:QR:AO:QA:GL	1:49:0:0:49:1761:-10,0
gi|126640115|ref|NC_009085.1|	10062	.	A	G	1086.18	.	AB=0;ABP=0;AC=1;AF=1;AN=1;AO=37;CIGAR=1X;DP=37;DPB=37;DPRA=0;EPP=12.9286;EPPR=0;GTI=0;LEN=1;MEANALT=1;MQM=60;MQMR=0;NS=1;NUMALT=1;ODDS=250.103;PAIRED=1;PAIREDR=0;PAO=0;PQA=0;PQR=0;PRO=0;QA=1310;QR=0;RO=0;RPP=52.3673;RPPR=0;RUN=1;SAF=14;SAP=7.76406;SAR=23;SRF=0;SRP=0;SRR=0;TYPE=snp;technology.ILLUMINA=1	GT:DP:RO:QR:AO:QA:GL	1:37:0:0:37:1310:-10,0
gi|126640115|ref|NC_009085.1|	10206	.	T	C	808535	.	AB=0;ABP=0;AC=1;AF=1;AN=1;AO=26;CIGAR=1X;DP=26;DPB=26;DPRA=0;EPP=3.34437;EPPR=0;GTI=0;LEN=1;MEANALT=1;MQM=60;MQMR=0;NS=1;NUMALT=1;ODDS=186.172;PAIRED=1;PAIREDR=0;PAO=0;PQA=0;PQR=0;PRO=0;QA=923;QR=0;RO=0;RPP=3.34437;RPPR=0;RUN=1;SAF=14;SAP=3.34437;SAR=12;SRF=0;SRP=0;SRR=0;TYPE=snp;technology.ILLUMINA=1	GT:DP:RO:QR:AO:QA:GL	1:26:0:0:26:923:-10,0
gi|126640115|ref|NC_009085.1|	10212	.	G	A	888492	.	AB=0;ABP=0;AC=1;AF=1;AN=1;AO=27;CIGAR=1X;DP=27;DPB=27;DPRA=0;EPP=3.73412;EPPR=0;GTI=0;LEN=1;MEANALT=1;MQM=60;MQMR=0;NS=1;NUMALT=1;ODDS=204.583;PAIRED=1;PAIREDR=0;PAO=0;PQA=0;PQR=0;PRO=0;QA=1012;QR=0;RO=0;RPP=3.09072;RPPR=0;RUN=1;SAF=14;SAP=3.09072;SAR=13;SRF=0;SRP=0;SRR=0;TYPE=snp;technology.ILLUMINA=1	GT:DP:RO:QR:AO:QA:GL	1:27:0:0:27:1012:-10,0
gi|126640115|ref|NC_009085.1|	10413	.	A	G	842.68	.	AB=0;ABP=0;AC=1;AF=1;AN=1;AO=26;CIGAR=1X;DP=26;DPB=26;DPRA=0;EPP=4.34659;EPPR=0;GTI=0;LEN=1;MEANALT=1;MQM=60;MQMR=0;NS=1;NUMALT=1;ODDS=194.034;PAIRED=1;PAIREDR=0;PAO=0;PQA=0;PQR=0;PRO=0;QA=975;QR=0;RO=0;RPP=15.0369;RPPR=0;RUN=1;SAF=14;SAP=3.34437;SAR=12;SRF=0;SRP=0;SRR=0;TYPE=snp;technology.ILLUMINA=1	GT:DP:RO:QR:AO:QA:GL	1:26:0:0:26:975:-10,0
gi|126640115|ref|NC_009085.1|	10830	.	C	G	305104	.	AB=0;ABP=0;AC=1;AF=1;AN=1;AO=10;CIGAR=1X;DP=10;DPB=10;DPRA=0;EPP=3.87889;EPPR=0;GTI=0;LEN=1;MEANALT=1;MQM=60;MQMR=0;NS=1;NUMALT=1;ODDS=70.2528;PAIRED=1;PAIREDR=0;PAO=0;PQA=0;PQR=0;PRO=0;QA=360;QR=0;RO=0;RPP=3.0103;RPPR=0;RUN=1;SAF=3;SAP=6.48466;SAR=7;SRF=0;SRP=0;SRR=0;TYPE=snp;technology.ILLUMINA=1	GT:DP:RO:QR:AO:QA:GL	1:10:0:0:10:360:-10,0
gi|126640115|ref|NC_009085.1|	10860	.	G	T	183551	.	AB=0;ABP=0;AC=1;AF=1;AN=1;AO=6;CIGAR=1X;DP=6;DPB=6;DPRA=0;EPP=4.45795;EPPR=0;GTI=0;LEN=1;MEANALT=1;MQM=60;MQMR=0;NS=1;NUMALT=1;ODDS=42.2642;PAIRED=1;PAIREDR=0;PAO=0;PQA=0;PQR=0;PRO=0;QA=221;QR=0;RO=0;RPP=4.45795;RPPR=0;RUN=1;SAF=2;SAP=4.45795;SAR=4;SRF=0;SRP=0;SRR=0;TYPE=snp;technology.ILLUMINA=1	GT:DP:RO:QR:AO:QA:GL	1:6:0:0:6:221:-10,0
gi|126640115|ref|NC_009085.1|	10894	.	C	A	154675	.	AB=0;ABP=0;AC=1;AF=1;AN=1;AO=5;CIGAR=1X;DP=5;DPB=5;DPRA=0;EPP=3.44459;EPPR=0;GTI=0;LEN=1;MEANALT=1;MQM=60;MQMR=0;NS=1;NUMALT=1;ODDS=35.6153;PAIRED=1;PAIREDR=0;PAO=0;PQA=0;PQR=0;PRO=0;QA=188;QR=0;RO=0;RPP=6.91895;RPPR=0;RUN=1;SAF=2;SAP=3.44459;SAR=3;SRF=0;SRP=0;SRR=0;TYPE=snp;technology.ILLUMINA=1	GT:DP:RO:QR:AO:QA:GL	1:5:0:0:5:188:-10,0
gi|126640115|ref|NC_009085.1|	10941	.	TAAAAAAT	TAAAAAT	198299	.	AB=0;ABP=0;AC=1;AF=1;AN=1;AO=6;CIGAR=1M1D6M;DP=6;DPB=6.75;DPRA=0;EPP=8.80089;EPPR=0;GTI=0;LEN=1;MEANALT=1;MQM=60;MQMR=0;NS=1;NUMALT=1;ODDS=45.6599;PAIRED=1;PAIREDR=0;PAO=1.5;PQA=37.5;PQR=19.5;PRO=0.5;QA=229;QR=0;RO=0;RPP=4.45795;RPPR=0;RUN=1;SAF=5;SAP=8.80089;SAR=1;SRF=0;SRP=0;SRR=0;TYPE=del;technology.ILLUMINA=1	GT:DP:RO:QR:AO:QA:GL	1:6:0:0:6:229:-10,0
gi|126640115|ref|NC_009085.1|	11415	.	T	C	937801	.	AB=0;ABP=0;AC=1;AF=1;AN=1;AO=30;CIGAR=1X;DP=30;DPB=30;DPRA=0;EPP=7.64277;EPPR=0;GTI=0;LEN=1;MEANALT=1;MQM=60;MQMR=0;NS=1;NUMALT=1;ODDS=215.937;PAIRED=1;PAIREDR=0;PAO=0;PQA=0;PQR=0;PRO=0;QA=1086;QR=0;RO=0;RPP=5.61607;RPPR=0;RUN=1;SAF=9;SAP=13.4334;SAR=21;SRF=0;SRP=0;SRR=0;TYPE=snp;technology.ILLUMINA=1	GT:DP:RO:QR:AO:QA:GL	1:30:0:0:30:1086:-10,0
gi|126640115|ref|NC_009085.1|	11427	.	C	T	901509	.	AB=0;ABP=0;AC=1;AF=1;AN=1;AO=29;CIGAR=1X;DP=29;DPB=29;DPRA=0;EPP=6.67934;EPPR=0;GTI=0;LEN=1;MEANALT=1;MQM=60;MQMR=0;NS=1;NUMALT=1;ODDS=207.58;PAIRED=1;PAIREDR=0;PAO=0;PQA=0;PQR=0;PRO=0;QA=1063;QR=0;RO=0;RPP=15.6647;RPPR=0;RUN=1;SAF=7;SAP=19.8579;SAR=22;SRF=0;SRP=0;SRR=0;TYPE=snp;technology.ILLUMINA=1	GT:DP:RO:QR:AO:QA:GL	1:29:0:0:29:1063:-10,0
gi|126640115|ref|NC_009085.1|	11568	.	T	C	731573	.	AB=0;ABP=0;AC=1;AF=1;AN=1;AO=23;CIGAR=1X;DP=23;DPB=23;DPRA=0;EPP=5.3706;EPPR=0;GTI=0;LEN=1;MEANALT=1;MQM=60;MQMR=0;NS=1;NUMALT=1;ODDS=168.451;PAIRED=1;PAIREDR=0;PAO=0;PQA=0;PQR=0;PRO=0;QA=839;QR=0;RO=0;RPP=3.86001;RPPR=0;RUN=1;SAF=11;SAP=3.10471;SAR=12;SRF=0;SRP=0;SRR=0;TYPE=snp;technology.ILLUMINA=1	GT:DP:RO:QR:AO:QA:GL	1:23:0:0:23:839:-10,0
gi|126640115|ref|NC_009085.1|	11790	.	T	C	700397	.	AB=0;ABP=0;AC=1;AF=1;AN=1;AO=22;CIGAR=1X;DP=22;DPB=22;DPRA=0;EPP=17.2236;EPPR=0;GTI=0;LEN=1;MEANALT=1;MQM=60;MQMR=0;NS=1;NUMALT=1;ODDS=161.272;PAIRED=1;PAIREDR=0;PAO=0;PQA=0;PQR=0;PRO=0;QA=836;QR=0;RO=0;RPP=17.2236;RPPR=0;RUN=1;SAF=14;SAP=6.56362;SAR=8;SRF=0;SRP=0;SRR=0;TYPE=snp;technology.ILLUMINA=1	GT:DP:RO:QR:AO:QA:GL	1:22:0:0:22:836:-10,0
gi|126640115|ref|NC_009085.1|	11817	.	A	G	1045.46	.	AB=0;ABP=0;AC=1;AF=1;AN=1;AO=33;CIGAR=1X;DP=33;DPB=33;DPRA=0;EPP=3.60252;EPPR=0;GTI=0;LEN=1;MEANALT=1;MQM=60;MQMR=0;NS=1;NUMALT=1;ODDS=240.727;PAIRED=1;PAIREDR=0;PAO=0;PQA=0;PQR=0;PRO=0;QA=1206;QR=0;RO=0;RPP=17.8158;RPPR=0;RUN=1;SAF=19;SAP=4.65535;SAR=14;SRF=0;SRP=0;SRR=0;TYPE=snp;technology.ILLUMINA=1	GT:DP:RO:QR:AO:QA:GL	1:33:0:0:33:1206:-10,0
gi|126640115|ref|NC_009085.1|	11832	.	G	A	978477	.	AB=0;ABP=0;AC=1;AF=1;AN=1;AO=30;CIGAR=1X;DP=30;DPB=30;DPRA=0;EPP=10.2485;EPPR=0;GTI=0;LEN=1;MEANALT=1;MQM=60;MQMR=0;NS=1;NUMALT=1;ODDS=225.303;PAIRED=1;PAIREDR=0;PAO=0;PQA=0;PQR=0;PRO=0;QA=1123;QR=0;RO=0;RPP=3.29983;RPPR=0;RUN=1;SAF=18;SAP=5.61607;SAR=12;SRF=0;SRP=0;SRR=0;TYPE=snp;technology.ILLUMINA=1	GT:DP:RO:QR:AO:QA:GL	1:30:0:0:30:1123:-10,0
gi|126640115|ref|NC_009085.1|	11847	.	G	A	991372	.	AB=0;ABP=0;AC=1;AF=1;AN=1;AO=31;CIGAR=1X;DP=31;DPB=31;DPRA=0;EPP=8.68415;EPPR=0;GTI=0;LEN=1;MEANALT=1;MQM=60;MQMR=0;NS=1;NUMALT=1;ODDS=228.272;PAIRED=1;PAIREDR=0;PAO=0;PQA=0;PQR=0;PRO=0;QA=1139;QR=0;RO=0;RPP=3.08035;RPPR=0;RUN=1;SAF=20;SAP=8.68415;SAR=11;SRF=0;SRP=0;SRR=0;TYPE=snp;technology.ILLUMINA=1	GT:DP:RO:QR:AO:QA:GL	1:31:0:0:31:1139:-10,0
gi|126640115|ref|NC_009085.1|	11901	.	G	A	1096.14	.	AB=0;ABP=0;AC=1;AF=1;AN=1;AO=33;CIGAR=1X;DP=33;DPB=33;DPRA=0;EPP=4.65535;EPPR=0;GTI=0;LEN=1;MEANALT=1;MQM=60;MQMR=0;NS=1;NUMALT=1;ODDS=252.396;PAIRED=1;PAIREDR=0;PAO=0;PQA=0;PQR=0;PRO=0;QA=1254;QR=0;RO=0;RPP=10.9724;RPPR=0;RUN=1;SAF=16;SAP=3.0761;SAR=17;SRF=0;SRP=0;SRR=0;TYPE=snp;technology.ILLUMINA=1	GT:DP:RO:QR:AO:QA:GL	1:33:0:0:33:1254:-10,0
gi|126640115|ref|NC_009085.1|	12187	.	TAGA	AAAG	863.05	.	AB=0;ABP=0;AC=1;AF=1;AN=1;AO=25;CIGAR=1X1M2X;DP=25;DPB=25.5;DPRA=0;EPP=3.79203;EPPR=0;GTI=0;LEN=4;MEANALT=1;MQM=60;MQMR=0;NS=1;NUMALT=1;ODDS=198.725;PAIRED=1;PAIREDR=0;PAO=2;PQA=70;PQR=0;PRO=0;QA=914;QR=0;RO=0;RPP=3.09716;RPPR=0;RUN=1;SAF=14;SAP=3.79203;SAR=11;SRF=0;SRP=0;SRR=0;TYPE=complex;technology.ILLUMINA=1	GT:DP:RO:QR:AO:QA:GL	1:25:0:0:25:914:-10,0
gi|126640115|ref|NC_009085.1|	12314	.	G	A	344.7	.	AB=0;ABP=0;AC=1;AF=1;AN=1;AO=11;CIGAR=1X;DP=11;DPB=11;DPRA=0;EPP=3.20771;EPPR=0;GTI=0;LEN=1;MEANALT=1;MQM=60;MQMR=0;NS=1;NUMALT=1;ODDS=79.3701;PAIRED=1;PAIREDR=0;PAO=0;PQA=0;PQR=0;PRO=0;QA=404;QR=0;RO=0;RPP=4.78696;RPPR=0;RUN=1;SAF=7;SAP=4.78696;SAR=4;SRF=0;SRP=0;SRR=0;TYPE=snp;technology.ILLUMINA=1	GT:DP:RO:QR:AO:QA:GL	1:11:0:0:11:404:-10,0
gi|126640115|ref|NC_009085.1|	12324	.	C	T	372344	.	AB=0;ABP=0;AC=1;AF=1;AN=1;AO=12;CIGAR=1X;DP=12;DPB=12;DPRA=0;EPP=3.0103;EPPR=0;GTI=0;LEN=1;MEANALT=1;MQM=60;MQMR=0;NS=1;NUMALT=1;ODDS=85.7353;PAIRED=1;PAIREDR=0;PAO=0;PQA=0;PQR=0;PRO=0;QA=433;QR=0;RO=0;RPP=3.73412;RPPR=0;RUN=1;SAF=7;SAP=3.73412;SAR=5;SRF=0;SRP=0;SRR=0;TYPE=snp;technology.ILLUMINA=1	GT:DP:RO:QR:AO:QA:GL	1:12:0:0:12:433:-10,0
gi|126640115|ref|NC_009085.1|	12348	.	T	C	359405	.	AB=0;ABP=0;AC=1;AF=1;AN=1;AO=11;CIGAR=1X;DP=11;DPB=11;DPRA=0;EPP=3.20771;EPPR=0;GTI=0;LEN=1;MEANALT=1;MQM=60;MQMR=0;NS=1;NUMALT=1;ODDS=82.756;PAIRED=1;PAIREDR=0;PAO=0;PQA=0;PQR=0;PRO=0;QA=417;QR=0;RO=0;RPP=3.20771;RPPR=0;RUN=1;SAF=6;SAP=3.20771;SAR=5;SRF=0;SRP=0;SRR=0;TYPE=snp;technology.ILLUMINA=1	GT:DP:RO:QR:AO:QA:GL	1:11:0:0:11:417:-10,0
gi|126640115|ref|NC_009085.1|	12361	.	T	G	357029	.	AB=0;ABP=0;AC=1;AF=1;AN=1;AO=11;CIGAR=1X;DP=11;DPB=11;DPRA=0;EPP=3.20771;EPPR=0;GTI=0;LEN=1;MEANALT=1;MQM=60;MQMR=0;NS=1;NUMALT=1;ODDS=82.2089;PAIRED=1;PAIREDR=0;PAO=0;PQA=0;PQR=0;PRO=0;QA=416;QR=0;RO=0;RPP=3.20771;RPPR=0;RUN=1;SAF=4;SAP=4.78696;SAR=7;SRF=0;SRP=0;SRR=0;TYPE=snp;technology.ILLUMINA=1	GT:DP:RO:QR:AO:QA:GL	1:11:0:0:11:416:-10,0
gi|126640115|ref|NC_009085.1|	12367	.	C	A	454945	.	AB=0;ABP=0;AC=1;AF=1;AN=1;AO=14;CIGAR=1X;DP=14;DPB=14;DPRA=0;EPP=3.0103;EPPR=0;GTI=0;LEN=1;MEANALT=1;MQM=60;MQMR=0;NS=1;NUMALT=1;ODDS=104.755;PAIRED=1;PAIREDR=0;PAO=0;PQA=0;PQR=0;PRO=0;QA=525;QR=0;RO=0;RPP=3.63072;RPPR=0;RUN=1;SAF=7;SAP=3.0103;SAR=7;SRF=0;SRP=0;SRR=0;TYPE=snp;technology.ILLUMINA=1	GT:DP:RO:QR:AO:QA:GL	1:14:0:0:14:525:-10,0
gi|126640115|ref|NC_009085.1|	12375	.	AAAT	CAAG	335792	.	AB=0;ABP=0;AC=1;AF=1;AN=1;AO=11;CIGAR=1X2M1X;DP=11;DPB=11;DPRA=0;EPP=3.20771;EPPR=0;GTI=0;LEN=4;MEANALT=1;MQM=60;MQMR=0;NS=1;NUMALT=1;ODDS=77.3189;PAIRED=1;PAIREDR=0;PAO=0;PQA=0;PQR=0;PRO=0;QA=391;QR=0;RO=0;RPP=3.20771;RPPR=0;RUN=1;SAF=5;SAP=3.20771;SAR=6;SRF=0;SRP=0;SRR=0;TYPE=complex;technology.ILLUMINA=1	GT:DP:RO:QR:AO:QA:GL	1:11:0:0:11:391:-10,0
gi|126640115|ref|NC_009085.1|	12732	.	C	T	917554	.	AB=0;ABP=0;AC=1;AF=1;AN=1;AO=29;CIGAR=1X;DP=29;DPB=29;DPRA=0;EPP=6.67934;EPPR=0;GTI=0;LEN=1;MEANALT=1;MQM=60;MQMR=0;NS=1;NUMALT=1;ODDS=211.275;PAIRED=1;PAIREDR=0;PAO=0;PQA=0;PQR=0;PRO=0;QA=1048;QR=0;RO=0;RPP=3.08518;RPPR=0;RUN=1;SAF=14;SAP=3.08518;SAR=15;SRF=0;SRP=0;SRR=0;TYPE=snp;technology.ILLUMINA=1	GT:DP:RO:QR:AO:QA:GL	1:29:0:0:29:1048:-10,0
gi|126640115|ref|NC_009085.1|	12777	.	C	T	674498	.	AB=0;ABP=0;AC=1;AF=1;AN=1;AO=23;CIGAR=1X;DP=23;DPB=23;DPRA=0;EPP=3.86001;EPPR=0;GTI=0;LEN=1;MEANALT=1;MQM=60;MQMR=0;NS=1;NUMALT=1;ODDS=155.309;PAIRED=1;PAIREDR=0;PAO=0;PQA=0;PQR=0;PRO=0;QA=809;QR=0;RO=0;RPP=18.9659;RPPR=0;RUN=1;SAF=5;SAP=18.9659;SAR=18;SRF=0;SRP=0;SRR=0;TYPE=snp;technology.ILLUMINA=1	GT:DP:RO:QR:AO:QA:GL	1:23:0:0:23:809:-10,0
gi|126640115|ref|NC_009085.1|	12936	.	G	A	924872	.	AB=0;ABP=0;AC=1;AF=1;AN=1;AO=29;CIGAR=1X;DP=29;DPB=29;DPRA=0;EPP=6.67934;EPPR=0;GTI=0;LEN=1;MEANALT=1;MQM=60;MQMR=0;NS=1;NUMALT=1;ODDS=212.96;PAIRED=1;PAIREDR=0;PAO=0;PQA=0;PQR=0;PRO=0;QA=1080;QR=0;RO=0;RPP=12.0706;RPPR=0;RUN=1;SAF=21;SAP=15.6647;SAR=8;SRF=0;SRP=0;SRR=0;TYPE=snp;technology.ILLUMINA=1	GT:DP:RO:QR:AO:QA:GL	1:29:0:0:29:1080:-10,0
gi|126640115|ref|NC_009085.1|	12945	.	C	G	792899	.	AB=0;ABP=0;AC=1;AF=1;AN=1;AO=25;CIGAR=1X;DP=25;DPB=25;DPRA=0;EPP=3.79203;EPPR=0;GTI=0;LEN=1;MEANALT=1;MQM=60;MQMR=0;NS=1;NUMALT=1;ODDS=182.572;PAIRED=1;PAIREDR=0;PAO=0;PQA=0;PQR=0;PRO=0;QA=919;QR=0;RO=0;RPP=5.18177;RPPR=0;RUN=1;SAF=18;SAP=13.5202;SAR=7;SRF=0;SRP=0;SRR=0;TYPE=snp;technology.ILLUMINA=1	GT:DP:RO:QR:AO:QA:GL	1:25:0:0:25:919:-10,0
gi|126640115|ref|NC_009085.1|	12990	.	T	C	1063.22	.	AB=0;ABP=0;AC=1;AF=1;AN=1;AO=33;CIGAR=1X;DP=33;DPB=33;DPRA=0;EPP=3.60252;EPPR=0;GTI=0;LEN=1;MEANALT=1;MQM=60;MQMR=0;NS=1;NUMALT=1;ODDS=244.816;PAIRED=1;PAIREDR=0;PAO=0;PQA=0;PQR=0;PRO=0;QA=1218;QR=0;RO=0;RPP=4.65535;RPPR=0;RUN=1;SAF=22;SAP=10.9724;SAR=11;SRF=0;SRP=0;SRR=0;TYPE=snp;technology.ILLUMINA=1	GT:DP:RO:QR:AO:QA:GL	1:33:0:0:33:1218:-10,0
gi|126640115|ref|NC_009085.1|	13011	.	G	T	959626	.	AB=0;ABP=0;AC=1;AF=1;AN=1;AO=30;CIGAR=1X;DP=30;DPB=30;DPRA=0;EPP=10.2485;EPPR=0;GTI=0;LEN=1;MEANALT=1;MQM=60;MQMR=0;NS=1;NUMALT=1;ODDS=220.962;PAIRED=1;PAIREDR=0;PAO=0;PQA=0;PQR=0;PRO=0;QA=1102;QR=0;RO=0;RPP=3.29983;RPPR=0;RUN=1;SAF=18;SAP=5.61607;SAR=12;SRF=0;SRP=0;SRR=0;TYPE=snp;technology.ILLUMINA=1	GT:DP:RO:QR:AO:QA:GL	1:30:0:0:30:1102:-10,0
gi|126640115|ref|NC_009085.1|	13095	.	T	G	1088.66	.	AB=0;ABP=0;AC=1;AF=1;AN=1;AO=33;CIGAR=1X;DP=33;DPB=33;DPRA=0;EPP=3.60252;EPPR=0;GTI=0;LEN=1;MEANALT=1;MQM=60;MQMR=0;NS=1;NUMALT=1;ODDS=250.673;PAIRED=1;PAIREDR=0;PAO=0;PQA=0;PQR=0;PRO=0;QA=1245;QR=0;RO=0;RPP=8.34028;RPPR=0;RUN=1;SAF=13;SAP=6.23461;SAR=20;SRF=0;SRP=0;SRR=0;TYPE=snp;technology.ILLUMINA=1	GT:DP:RO:QR:AO:QA:GL	1:33:0:0:33:1245:-10,0
gi|126640115|ref|NC_009085.1|	13110	.	GTTA	ATTG	987733	.	AB=0;ABP=0;AC=1;AF=1;AN=1;AO=29;CIGAR=1X2M1X;DP=29;DPB=30;DPRA=0;EPP=3.08518;EPPR=0;GTI=0;LEN=4;MEANALT=1;MQM=60;MQMR=0;NS=1;NUMALT=1;ODDS=227.434;PAIRED=1;PAIREDR=0;PAO=3;PQA=110;PQR=0;PRO=0;QA=1032;QR=0;RO=0;RPP=12.0706;RPPR=0;RUN=1;SAF=9;SAP=12.0706;SAR=20;SRF=0;SRP=0;SRR=0;TYPE=complex;technology.ILLUMINA=1	GT:DP:RO:QR:AO:QA:GL	1:29:0:0:29:1032:-10,0
gi|126640115|ref|NC_009085.1|	13170	.	T	C	644005	.	AB=0;ABP=0;AC=1;AF=1;AN=1;AO=20;CIGAR=1X;DP=20;DPB=20;DPRA=0;EPP=3.44459;EPPR=0;GTI=0;LEN=1;MEANALT=1;MQM=60;MQMR=0;NS=1;NUMALT=1;ODDS=148.288;PAIRED=1;PAIREDR=0;PAO=0;PQA=0;PQR=0;PRO=0;QA=738;QR=0;RO=0;RPP=3.0103;RPPR=0;RUN=1;SAF=9;SAP=3.44459;SAR=11;SRF=0;SRP=0;SRR=0;TYPE=snp;technology.ILLUMINA=1	GT:DP:RO:QR:AO:QA:GL	1:20:0:0:20:738:-10,0
gi|126640115|ref|NC_009085.1|	13338	.	T	C	498528	.	AB=0;ABP=0;AC=1;AF=1;AN=1;AO=16;CIGAR=1X;DP=16;DPB=16;DPRA=0;EPP=3.55317;EPPR=0;GTI=0;LEN=1;MEANALT=1;MQM=60;MQMR=0;NS=1;NUMALT=1;ODDS=114.79;PAIRED=1;PAIREDR=0;PAO=0;PQA=0;PQR=0;PRO=0;QA=589;QR=0;RO=0;RPP=11.6962;RPPR=0;RUN=1;SAF=5;SAP=7.89611;SAR=11;SRF=0;SRP=0;SRR=0;TYPE=snp;technology.ILLUMINA=1	GT:DP:RO:QR:AO:QA:GL	1:16:0:0:16:589:-10,0
gi|126640115|ref|NC_009085.1|	13383	.	GGTG	TGTT	410.09	.	AB=0;ABP=0;AC=1;AF=1;AN=1;AO=15;CIGAR=1X2M1X;DP=16;DPB=16;DPRA=0;EPP=3.15506;EPPR=0;GTI=0;LEN=4;MEANALT=2;MQM=60;MQMR=0;NS=1;NUMALT=1;ODDS=94.4267;PAIRED=1;PAIREDR=0;PAO=0;PQA=0;PQR=0;PRO=0;QA=476;QR=0;RO=0;RPP=3.15506;RPPR=0;RUN=1;SAF=8;SAP=3.15506;SAR=7;SRF=0;SRP=0;SRR=0;TYPE=complex;technology.ILLUMINA=1	GT:DP:RO:QR:AO:QA:GL	1:16:0:0:15:476:-10,0
gi|126640115|ref|NC_009085.1|	13398	.	C	G	332348	.	AB=0;ABP=0;AC=1;AF=1;AN=1;AO=11;CIGAR=1X;DP=11;DPB=11;DPRA=0;EPP=7.94546;EPPR=0;GTI=0;LEN=1;MEANALT=1;MQM=60;MQMR=0;NS=1;NUMALT=1;ODDS=76.526;PAIRED=1;PAIREDR=0;PAO=0;PQA=0;PQR=0;PRO=0;QA=397;QR=0;RO=0;RPP=3.20771;RPPR=0;RUN=1;SAF=8;SAP=7.94546;SAR=3;SRF=0;SRP=0;SRR=0;TYPE=snp;technology.ILLUMINA=1	GT:DP:RO:QR:AO:QA:GL	1:11:0:0:11:397:-10,0
gi|126640115|ref|NC_009085.1|	13410	.	AC	GT	327194	.	AB=0;ABP=0;AC=1;AF=1;AN=1;AO=11;CIGAR=2X;DP=11;DPB=11;DPRA=0;EPP=7.94546;EPPR=0;GTI=0;LEN=2;MEANALT=1;MQM=60;MQMR=0;NS=1;NUMALT=1;ODDS=75.3391;PAIRED=1;PAIREDR=0;PAO=0;PQA=0;PQR=0;PRO=0;QA=393;QR=0;RO=0;RPP=7.94546;RPPR=0;RUN=1;SAF=7;SAP=4.78696;SAR=4;SRF=0;SRP=0;SRR=0;TYPE=mnp;technology.ILLUMINA=1	GT:DP:RO:QR:AO:QA:GL	1:11:0:0:11:393:-10,0
gi|126640115|ref|NC_009085.1|	13962	.	A	G	384252	.	AB=0;ABP=0;AC=1;AF=1;AN=1;AO=13;CIGAR=1X;DP=13;DPB=13;DPRA=0;EPP=3.17734;EPPR=0;GTI=0;LEN=1;MEANALT=1;MQM=60;MQMR=0;NS=1;NUMALT=1;ODDS=88.4772;PAIRED=1;PAIREDR=0;PAO=0;PQA=0;PQR=0;PRO=0;QA=465;QR=0;RO=0;RPP=16.5402;RPPR=0;RUN=1;SAF=4;SAP=7.18621;SAR=9;SRF=0;SRP=0;SRR=0;TYPE=snp;technology.ILLUMINA=1	GT:DP:RO:QR:AO:QA:GL	1:13:0:0:13:465:-10,0
gi|126640115|ref|NC_009085.1|	13969	.	CTA	CA	100045	.	AB=0;ABP=0;AC=1;AF=1;AN=1;AO=4;CIGAR=1M1D1M;DP=4;DPB=5.66667;DPRA=0;EPP=3.0103;EPPR=0;GTI=0;LEN=1;MEANALT=1;MQM=60;MQMR=0;NS=1;NUMALT=1;ODDS=23.0361;PAIRED=1;PAIREDR=0;PAO=4.5;PQA=166.5;PQR=166.5;PRO=4.5;QA=133;QR=0;RO=0;RPP=3.0103;RPPR=0;RUN=1;SAF=0;SAP=11.6962;SAR=4;SRF=0;SRP=0;SRR=0;TYPE=del;technology.ILLUMINA=1	GT:DP:RO:QR:AO:QA:GL	1:4:0:0:4:133:-10,0
gi|126640115|ref|NC_009085.1|	13973	.	GATG	TATAG	110706	.	AB=0;ABP=0;AC=1;AF=1;AN=1;AO=4;CIGAR=1X2M1I1M;DP=4;DPB=5;DPRA=0;EPP=3.0103;EPPR=0;GTI=0;LEN=5;MEANALT=1;MQM=60;MQMR=0;NS=1;NUMALT=1;ODDS=25.4911;PAIRED=1;PAIREDR=0;PAO=0;PQA=0;PQR=0;PRO=0;QA=142;QR=0;RO=0;RPP=3.0103;RPPR=0;RUN=1;SAF=0;SAP=11.6962;SAR=4;SRF=0;SRP=0;SRR=0;TYPE=complex;technology.ILLUMINA=1	GT:DP:RO:QR:AO:QA:GL	1:4:0:0:4:142:-10,0
gi|126640115|ref|NC_009085.1|	13982	.	TT	TCT	103.51	.	AB=0;ABP=0;AC=1;AF=1;AN=1;AO=4;CIGAR=1M1I1M;DP=4;DPB=6;DPRA=0;EPP=5.18177;EPPR=0;GTI=0;LEN=1;MEANALT=1;MQM=60;MQMR=0;NS=1;NUMALT=1;ODDS=23.8341;PAIRED=1;PAIREDR=0;PAO=0;PQA=0;PQR=0;PRO=0;QA=138;QR=0;RO=0;RPP=5.18177;RPPR=0;RUN=1;SAF=0;SAP=11.6962;SAR=4;SRF=0;SRP=0;SRR=0;TYPE=ins;technology.ILLUMINA=1	GT:DP:RO:QR:AO:QA:GL	1:4:0:0:4:138:-10,0
gi|126640115|ref|NC_009085.1|	13989	.	C	T	125112	.	AB=0;ABP=0;AC=1;AF=1;AN=1;AO=4;CIGAR=1X;DP=4;DPB=4;DPRA=0;EPP=3.0103;EPPR=0;GTI=0;LEN=1;MEANALT=1;MQM=60;MQMR=0;NS=1;NUMALT=1;ODDS=28.808;PAIRED=1;PAIREDR=0;PAO=0;PQA=0;PQR=0;PRO=0;QA=153;QR=0;RO=0;RPP=5.18177;RPPR=0;RUN=1;SAF=1;SAP=5.18177;SAR=3;SRF=0;SRP=0;SRR=0;TYPE=snp;technology.ILLUMINA=1	GT:DP:RO:QR:AO:QA:GL	1:4:0:0:4:153:-10,0
gi|126640115|ref|NC_009085.1|	13998	.	C	T	282249	.	AB=0;ABP=0;AC=1;AF=1;AN=1;AO=9;CIGAR=1X;DP=9;DPB=9;DPRA=0;EPP=3.25157;EPPR=0;GTI=0;LEN=1;MEANALT=1;MQM=60;MQMR=0;NS=1;NUMALT=1;ODDS=64.9902;PAIRED=1;PAIREDR=0;PAO=0;PQA=0;PQR=0;PRO=0;QA=332;QR=0;RO=0;RPP=3.25157;RPPR=0;RUN=1;SAF=3;SAP=5.18177;SAR=6;SRF=0;SRP=0;SRR=0;TYPE=snp;technology.ILLUMINA=1	GT:DP:RO:QR:AO:QA:GL	1:9:0:0:9:332:-10,0
gi|126640115|ref|NC_009085.1|	14029	.	C	T	378067	.	AB=0;ABP=0;AC=1;AF=1;AN=1;AO=12;CIGAR=1X;DP=12;DPB=12;DPRA=0;EPP=3.73412;EPPR=0;GTI=0;LEN=1;MEANALT=1;MQM=60;MQMR=0;NS=1;NUMALT=1;ODDS=87.053;PAIRED=1;PAIREDR=0;PAO=0;PQA=0;PQR=0;PRO=0;QA=452;QR=0;RO=0;RPP=14.5915;RPPR=0;RUN=1;SAF=5;SAP=3.73412;SAR=7;SRF=0;SRP=0;SRR=0;TYPE=snp;technology.ILLUMINA=1	GT:DP:RO:QR:AO:QA:GL	1:12:0:0:12:452:-10,0
gi|126640115|ref|NC_009085.1|	14325	.	AAATTTTCTTGCTA	GAACTTACGTCCTG	285723	.	AB=0;ABP=0;AC=1;AF=1;AN=1;AO=8;CIGAR=1X2M1X2M1X1M1X1M1X2M1X;DP=8;DPB=8.14286;DPRA=0;EPP=20.3821;EPPR=0;GTI=0;LEN=14;MEANALT=1;MQM=60;MQMR=0;NS=1;NUMALT=1;ODDS=65.7901;PAIRED=1;PAIREDR=0;PAO=2;PQA=66;PQR=0;PRO=0;QA=287;QR=0;RO=0;RPP=3.0103;RPPR=0;RUN=1;SAF=4;SAP=3.0103;SAR=4;SRF=0;SRP=0;SRR=0;TYPE=complex;technology.ILLUMINA=1	GT:DP:RO:QR:AO:QA:GL	1:8:0:0:8:287:-10,0
gi|126640115|ref|NC_009085.1|	14345	.	G	A	591879	.	AB=0;ABP=0;AC=1;AF=1;AN=1;AO=18;CIGAR=1X;DP=18;DPB=18;DPRA=0;EPP=3.49285;EPPR=0;GTI=0;LEN=1;MEANALT=1;MQM=60;MQMR=0;NS=1;NUMALT=1;ODDS=136.285;PAIRED=1;PAIREDR=0;PAO=0;PQA=0;PQR=0;PRO=0;QA=684;QR=0;RO=0;RPP=7.35324;RPPR=0;RUN=1;SAF=10;SAP=3.49285;SAR=8;SRF=0;SRP=0;SRR=0;TYPE=snp;technology.ILLUMINA=1	GT:DP:RO:QR:AO:QA:GL	1:18:0:0:18:684:-10,0
gi|126640115|ref|NC_009085.1|	14703	.	T	C	845.01	.	AB=0;ABP=0;AC=1;AF=1;AN=1;AO=26;CIGAR=1X;DP=26;DPB=26;DPRA=0;EPP=3.0103;EPPR=0;GTI=0;LEN=1;MEANALT=1;MQM=60;MQMR=0;NS=1;NUMALT=1;ODDS=194.571;PAIRED=1;PAIREDR=0;PAO=0;PQA=0;PQR=0;PRO=0;QA=973;QR=0;RO=0;RPP=11.3621;RPPR=0;RUN=1;SAF=11;SAP=4.34659;SAR=15;SRF=0;SRP=0;SRR=0;TYPE=snp;technology.ILLUMINA=1	GT:DP:RO:QR:AO:QA:GL	1:26:0:0:26:973:-10,0
gi|126640115|ref|NC_009085.1|	14792	.	T	C	1160.01	.	AB=0;ABP=0;AC=1;AF=1;AN=1;AO=35;CIGAR=1X;DP=35;DPB=35;DPRA=0;EPP=3.07234;EPPR=0;GTI=0;LEN=1;MEANALT=1;MQM=60;MQMR=0;NS=1;NUMALT=1;ODDS=267.103;PAIRED=1;PAIREDR=0;PAO=0;PQA=0;PQR=0;PRO=0;QA=1321;QR=0;RO=0;RPP=8.03571;RPPR=0;RUN=1;SAF=16;SAP=3.56868;SAR=19;SRF=0;SRP=0;SRR=0;TYPE=snp;technology.ILLUMINA=1	GT:DP:RO:QR:AO:QA:GL	1:35:0:0:35:1321:-10,0
gi|126640115|ref|NC_009085.1|	14798	.	C	T	1072.7	.	AB=0;ABP=0;AC=1;AF=1;AN=1;AO=33;CIGAR=1X;DP=33;DPB=33;DPRA=0;EPP=3.0761;EPPR=0;GTI=0;LEN=1;MEANALT=1;MQM=60;MQMR=0;NS=1;NUMALT=1;ODDS=246.997;PAIRED=1;PAIREDR=0;PAO=0;PQA=0;PQR=0;PRO=0;QA=1225;QR=0;RO=0;RPP=8.34028;RPPR=0;RUN=1;SAF=14;SAP=4.65535;SAR=19;SRF=0;SRP=0;SRR=0;TYPE=snp;technology.ILLUMINA=1	GT:DP:RO:QR:AO:QA:GL	1:33:0:0:33:1225:-10,0
gi|126640115|ref|NC_009085.1|	14811	.	TGTG	AGTA	1114.11	.	AB=0;ABP=0;AC=1;AF=1;AN=1;AO=35;CIGAR=1X2M1X;DP=36;DPB=37.5;DPRA=0;EPP=3.56868;EPPR=0;GTI=0;LEN=4;MEANALT=2;MQM=60;MQMR=0;NS=1;NUMALT=1;ODDS=256.533;PAIRED=1;PAIREDR=0;PAO=2;PQA=48;PQR=0;PRO=0;QA=1225;QR=0;RO=0;RPP=10.5174;RPPR=0;RUN=1;SAF=17;SAP=3.07234;SAR=18;SRF=0;SRP=0;SRR=0;TYPE=complex;technology.ILLUMINA=1	GT:DP:RO:QR:AO:QA:GL	1:36:0:0:35:1225:-10,0
gi|126640115|ref|NC_009085.1|	14829	.	T	G	1231.05	.	AB=0;ABP=0;AC=1;AF=1;AN=1;AO=39;CIGAR=1X;DP=39;DPB=39;DPRA=0;EPP=3.51141;EPPR=0;GTI=0;LEN=1;MEANALT=1;MQM=60;MQMR=0;NS=1;NUMALT=1;ODDS=283.459;PAIRED=1;PAIREDR=0;PAO=0;PQA=0;PQR=0;PRO=0;QA=1404;QR=0;RO=0;RPP=9.74743;RPPR=0;RUN=1;SAF=22;SAP=4.40227;SAR=17;SRF=0;SRP=0;SRR=0;TYPE=snp;technology.ILLUMINA=1	GT:DP:RO:QR:AO:QA:GL	1:39:0:0:39:1404:-10,0
gi|126640115|ref|NC_009085.1|	14837	.	G	A	1224.84	.	AB=0;ABP=0;AC=1;AF=1;AN=1;AO=37;CIGAR=1X;DP=37;DPB=37;DPRA=0;EPP=3.06899;EPPR=0;GTI=0;LEN=1;MEANALT=1;MQM=60;MQMR=0;NS=1;NUMALT=1;ODDS=282.029;PAIRED=1;PAIREDR=0;PAO=0;PQA=0;PQR=0;PRO=0;QA=1388;QR=0;RO=0;RPP=3.06899;RPPR=0;RUN=1;SAF=20;SAP=3.5385;SAR=17;SRF=0;SRP=0;SRR=0;TYPE=snp;technology.ILLUMINA=1	GT:DP:RO:QR:AO:QA:GL	1:37:0:0:37:1388:-10,0
gi|126640115|ref|NC_009085.1|	14851	.	G	T	1285.75	.	AB=0;ABP=0;AC=1;AF=1;AN=1;AO=39;CIGAR=1X;DP=39;DPB=39;DPRA=0;EPP=4.40227;EPPR=0;GTI=0;LEN=1;MEANALT=1;MQM=60;MQMR=0;NS=1;NUMALT=1;ODDS=296.054;PAIRED=1;PAIREDR=0;PAO=0;PQA=0;PQR=0;PRO=0;QA=1458;QR=0;RO=0;RPP=3.51141;RPPR=0;RUN=1;SAF=21;SAP=3.51141;SAR=18;SRF=0;SRP=0;SRR=0;TYPE=snp;technology.ILLUMINA=1	GT:DP:RO:QR:AO:QA:GL	1:39:0:0:39:1458:-10,0
gi|126640115|ref|NC_009085.1|	14945	.	AGTCT	GGTCC	681379	.	AB=0;ABP=0;AC=1;AF=1;AN=1;AO=22;CIGAR=1X3M1X;DP=22;DPB=22.8;DPRA=0;EPP=4.58955;EPPR=0;GTI=0;LEN=5;MEANALT=1;MQM=60;MQMR=0;NS=1;NUMALT=1;ODDS=156.893;PAIRED=1;PAIREDR=0;PAO=1;PQA=29;PQR=0;PRO=0;QA=763;QR=0;RO=0;RPP=3.0103;RPPR=0;RUN=1;SAF=16;SAP=12.8806;SAR=6;SRF=0;SRP=0;SRR=0;TYPE=complex;technology.ILLUMINA=1	GT:DP:RO:QR:AO:QA:GL	1:22:0:0:22:763:-10,0
gi|126640115|ref|NC_009085.1|	14960	.	T	A	819529	.	AB=0;ABP=0;AC=1;AF=1;AN=1;AO=26;CIGAR=1X;DP=26;DPB=26;DPRA=0;EPP=6.01695;EPPR=0;GTI=0;LEN=1;MEANALT=1;MQM=60;MQMR=0;NS=1;NUMALT=1;ODDS=188.704;PAIRED=1;PAIREDR=0;PAO=0;PQA=0;PQR=0;PRO=0;QA=964;QR=0;RO=0;RPP=15.0369;RPPR=0;RUN=1;SAF=19;SAP=15.0369;SAR=7;SRF=0;SRP=0;SRR=0;TYPE=snp;technology.ILLUMINA=1	GT:DP:RO:QR:AO:QA:GL	1:26:0:0:26:964:-10,0
gi|126640115|ref|NC_009085.1|	15010	.	G	A	1032.46	.	AB=0;ABP=0;AC=1;AF=1;AN=1;AO=31;CIGAR=1X;DP=31;DPB=31;DPRA=0;EPP=11.486;EPPR=0;GTI=0;LEN=1;MEANALT=1;MQM=60;MQMR=0;NS=1;NUMALT=1;ODDS=237.733;PAIRED=1;PAIREDR=0;PAO=0;PQA=0;PQR=0;PRO=0;QA=1184;QR=0;RO=0;RPP=4.76149;RPPR=0;RUN=1;SAF=17;SAP=3.64073;SAR=14;SRF=0;SRP=0;SRR=0;TYPE=snp;technology.ILLUMINA=1	GT:DP:RO:QR:AO:QA:GL	1:31:0:0:31:1184:-10,0
gi|126640115|ref|NC_009085.1|	15130	.	T	C	956889	.	AB=0;ABP=0;AC=1;AF=1;AN=1;AO=30;CIGAR=1X;DP=30;DPB=30;DPRA=0;EPP=4.16842;EPPR=0;GTI=0;LEN=1;MEANALT=1;MQM=60;MQMR=0;NS=1;NUMALT=1;ODDS=220.332;PAIRED=1;PAIREDR=0;PAO=0;PQA=0;PQR=0;PRO=0;QA=1097;QR=0;RO=0;RPP=7.64277;RPPR=0;RUN=1;SAF=12;SAP=5.61607;SAR=18;SRF=0;SRP=0;SRR=0;TYPE=snp;technology.ILLUMINA=1	GT:DP:RO:QR:AO:QA:GL	1:30:0:0:30:1097:-10,0
gi|126640115|ref|NC_009085.1|	15174	.	A	G	1028.37	.	AB=0;ABP=0;AC=1;AF=1;AN=1;AO=31;CIGAR=1X;DP=31;DPB=31;DPRA=0;EPP=3.64073;EPPR=0;GTI=0;LEN=1;MEANALT=1;MQM=60;MQMR=0;NS=1;NUMALT=1;ODDS=236.79;PAIRED=1;PAIREDR=0;PAO=0;PQA=0;PQR=0;PRO=0;QA=1169;QR=0;RO=0;RPP=3.08035;RPPR=0;RUN=1;SAF=14;SAP=3.64073;SAR=17;SRF=0;SRP=0;SRR=0;TYPE=snp;technology.ILLUMINA=1	GT:DP:RO:QR:AO:QA:GL	1:31:0:0:31:1169:-10,0
gi|126640115|ref|NC_009085.1|	15316	.	A	G	1316.42	.	AB=0;ABP=0;AC=1;AF=1;AN=1;AO=41;CIGAR=1X;DP=41;DPB=41;DPRA=0;EPP=3.48696;EPPR=0;GTI=0;LEN=1;MEANALT=1;MQM=60;MQMR=0;NS=1;NUMALT=1;ODDS=303.117;PAIRED=1;PAIREDR=0;PAO=0;PQA=0;PQR=0;PRO=0;QA=1492;QR=0;RO=0;RPP=3.06326;RPPR=0;RUN=1;SAF=23;SAP=4.33437;SAR=18;SRF=0;SRP=0;SRR=0;TYPE=snp;technology.ILLUMINA=1	GT:DP:RO:QR:AO:QA:GL	1:41:0:0:41:1492:-10,0
gi|126640115|ref|NC_009085.1|	15442	.	AGAG	CGAA	1031.08	.	AB=0;ABP=0;AC=1;AF=1;AN=1;AO=34;CIGAR=1X2M1X;DP=34;DPB=34;DPRA=0;EPP=4.03217;EPPR=0;GTI=0;LEN=4;MEANALT=1;MQM=59.8824;MQMR=0;NS=1;NUMALT=1;ODDS=237.414;PAIRED=1;PAIREDR=0;PAO=0;PQA=0;PQR=0;PRO=0;QA=1197;QR=0;RO=0;RPP=23.7032;RPPR=0;RUN=1;SAF=15;SAP=4.03217;SAR=19;SRF=0;SRP=0;SRR=0;TYPE=complex;technology.ILLUMINA=1	GT:DP:RO:QR:AO:QA:GL	1:34:0:0:34:1197:-10,0
gi|126640115|ref|NC_009085.1|	15460	.	A	G	1287.09	.	AB=0;ABP=0;AC=1;AF=1;AN=1;AO=39;CIGAR=1X;DP=39;DPB=39;DPRA=0;EPP=4.40227;EPPR=0;GTI=0;LEN=1;MEANALT=1;MQM=60;MQMR=0;NS=1;NUMALT=1;ODDS=296.364;PAIRED=1;PAIREDR=0;PAO=0;PQA=0;PQR=0;PRO=0;QA=1459;QR=0;RO=0;RPP=3.51141;RPPR=0;RUN=1;SAF=19;SAP=3.06598;SAR=20;SRF=0;SRP=0;SRR=0;TYPE=snp;technology.ILLUMINA=1	GT:DP:RO:QR:AO:QA:GL	1:39:0:0:39:1459:-10,0
gi|126640115|ref|NC_009085.1|	15466	.	T	C	1194.28	.	AB=0;ABP=0;AC=1;AF=1;AN=1;AO=37;CIGAR=1X;DP=37;DPB=37;DPRA=0;EPP=3.5385;EPPR=0;GTI=0;LEN=1;MEANALT=1;MQM=60;MQMR=0;NS=1;NUMALT=1;ODDS=274.993;PAIRED=1;PAIREDR=0;PAO=0;PQA=0;PQR=0;PRO=0;QA=1356;QR=0;RO=0;RPP=4.47751;RPPR=0;RUN=1;SAF=17;SAP=3.5385;SAR=20;SRF=0;SRP=0;SRR=0;TYPE=snp;technology.ILLUMINA=1	GT:DP:RO:QR:AO:QA:GL	1:37:0:0:37:1356:-10,0
gi|126640115|ref|NC_009085.1|	15472	.	ATCG	GTCA	999147	.	AB=0;ABP=0;AC=1;AF=1;AN=1;AO=30;CIGAR=1X2M1X;DP=31;DPB=32.75;DPRA=0;EPP=3.29983;EPPR=0;GTI=0;LEN=4;MEANALT=2;MQM=60;MQMR=0;NS=1;NUMALT=1;ODDS=230.062;PAIRED=1;PAIREDR=0;PAO=3;PQA=103;PQR=0;PRO=0;QA=1033;QR=0;RO=0;RPP=3.29983;RPPR=0;RUN=1;SAF=14;SAP=3.29983;SAR=16;SRF=0;SRP=0;SRR=0;TYPE=complex;technology.ILLUMINA=1	GT:DP:RO:QR:AO:QA:GL	1:31:0:0:30:1033:-10,0
gi|126640115|ref|NC_009085.1|	15535	.	G	C	915.47	.	AB=0;ABP=0;AC=1;AF=1;AN=1;AO=28;CIGAR=1X;DP=28;DPB=28;DPRA=0;EPP=3.0103;EPPR=0;GTI=0;LEN=1;MEANALT=1;MQM=60;MQMR=0;NS=1;NUMALT=1;ODDS=210.795;PAIRED=1;PAIREDR=0;PAO=0;PQA=0;PQR=0;PRO=0;QA=1042;QR=0;RO=0;RPP=3.32051;RPPR=0;RUN=1;SAF=15;SAP=3.32051;SAR=13;SRF=0;SRP=0;SRR=0;TYPE=snp;technology.ILLUMINA=1	GT:DP:RO:QR:AO:QA:GL	1:28:0:0:28:1042:-10,0
gi|126640115|ref|NC_009085.1|	15646	.	G	A	874746	.	AB=0;ABP=0;AC=1;AF=1;AN=1;AO=27;CIGAR=1X;DP=27;DPB=27;DPRA=0;EPP=3.09072;EPPR=0;GTI=0;LEN=1;MEANALT=1;MQM=60;MQMR=0;NS=1;NUMALT=1;ODDS=201.418;PAIRED=1;PAIREDR=0;PAO=0;PQA=0;PQR=0;PRO=0;QA=1001;QR=0;RO=0;RPP=6.95112;RPPR=0;RUN=1;SAF=12;SAP=3.73412;SAR=15;SRF=0;SRP=0;SRR=0;TYPE=snp;technology.ILLUMINA=1	GT:DP:RO:QR:AO:QA:GL	1:27:0:0:27:1001:-10,0
gi|126640115|ref|NC_009085.1|	15842	.	T	C	507086	.	AB=0;ABP=0;AC=1;AF=1;AN=1;AO=16;CIGAR=1X;DP=16;DPB=16;DPRA=0;EPP=7.89611;EPPR=0;GTI=0;LEN=1;MEANALT=1;MQM=60;MQMR=0;NS=1;NUMALT=1;ODDS=116.761;PAIRED=1;PAIREDR=0;PAO=0;PQA=0;PQR=0;PRO=0;QA=596;QR=0;RO=0;RPP=5.18177;RPPR=0;RUN=1;SAF=11;SAP=7.89611;SAR=5;SRF=0;SRP=0;SRR=0;TYPE=snp;technology.ILLUMINA=1	GT:DP:RO:QR:AO:QA:GL	1:16:0:0:16:596:-10,0
gi|126640115|ref|NC_009085.1|	16381	.	C	T	272629	.	AB=0;ABP=0;AC=1;AF=1;AN=1;AO=10;CIGAR=1X;DP=10;DPB=10;DPRA=0;EPP=6.48466;EPPR=0;GTI=0;LEN=1;MEANALT=1;MQM=60;MQMR=0;NS=1;NUMALT=1;ODDS=62.7751;PAIRED=1;PAIREDR=0;PAO=0;PQA=0;PQR=0;PRO=0;QA=347;QR=0;RO=0;RPP=10.8276;RPPR=0;RUN=1;SAF=9;SAP=16.9077;SAR=1;SRF=0;SRP=0;SRR=0;TYPE=snp;technology.ILLUMINA=1	GT:DP:RO:QR:AO:QA:GL	1:10:0:0:10:347:-10,0
gi|126640115|ref|NC_009085.1|	16513	.	T	C	569549	.	AB=0;ABP=0;AC=1;AF=1;AN=1;AO=18;CIGAR=1X;DP=18;DPB=18;DPRA=0;EPP=4.9405;EPPR=0;GTI=0;LEN=1;MEANALT=1;MQM=60;MQMR=0;NS=1;NUMALT=1;ODDS=131.143;PAIRED=1;PAIREDR=0;PAO=0;PQA=0;PQR=0;PRO=0;QA=671;QR=0;RO=0;RPP=4.9405;RPPR=0;RUN=1;SAF=4;SAP=15.074;SAR=14;SRF=0;SRP=0;SRR=0;TYPE=snp;technology.ILLUMINA=1	GT:DP:RO:QR:AO:QA:GL	1:18:0:0:18:671:-10,0
gi|126640115|ref|NC_009085.1|	16639	.	T	C	970.91	.	AB=0;ABP=0;AC=1;AF=1;AN=1;AO=30;CIGAR=1X;DP=30;DPB=30;DPRA=0;EPP=4.16842;EPPR=0;GTI=0;LEN=1;MEANALT=1;MQM=60;MQMR=0;NS=1;NUMALT=1;ODDS=223.56;PAIRED=1;PAIREDR=0;PAO=0;PQA=0;PQR=0;PRO=0;QA=1105;QR=0;RO=0;RPP=3.29983;RPPR=0;RUN=1;SAF=15;SAP=3.0103;SAR=15;SRF=0;SRP=0;SRR=0;TYPE=snp;technology.ILLUMINA=1	GT:DP:RO:QR:AO:QA:GL	1:30:0:0:30:1105:-10,0
gi|126640115|ref|NC_009085.1|	16648	.	A	G	993981	.	AB=0;ABP=0;AC=1;AF=1;AN=1;AO=31;CIGAR=1X;DP=31;DPB=31;DPRA=0;EPP=3.64073;EPPR=0;GTI=0;LEN=1;MEANALT=1;MQM=60;MQMR=0;NS=1;NUMALT=1;ODDS=228.873;PAIRED=1;PAIREDR=0;PAO=0;PQA=0;PQR=0;PRO=0;QA=1132;QR=0;RO=0;RPP=4.76149;RPPR=0;RUN=1;SAF=16;SAP=3.08035;SAR=15;SRF=0;SRP=0;SRR=0;TYPE=snp;technology.ILLUMINA=1	GT:DP:RO:QR:AO:QA:GL	1:31:0:0:31:1132:-10,0
gi|126640115|ref|NC_009085.1|	17017	.	A	G	506699	.	AB=0;ABP=0;AC=1;AF=1;AN=1;AO=16;CIGAR=1X;DP=16;DPB=16;DPRA=0;EPP=3.0103;EPPR=0;GTI=0;LEN=1;MEANALT=1;MQM=60;MQMR=0;NS=1;NUMALT=1;ODDS=116.672;PAIRED=1;PAIREDR=0;PAO=0;PQA=0;PQR=0;PRO=0;QA=584;QR=0;RO=0;RPP=3.55317;RPPR=0;RUN=1;SAF=7;SAP=3.55317;SAR=9;SRF=0;SRP=0;SRR=0;TYPE=snp;technology.ILLUMINA=1	GT:DP:RO:QR:AO:QA:GL	1:16:0:0:16:584:-10,0
gi|126640115|ref|NC_009085.1|	17098	.	A	T	545433	.	AB=0;ABP=0;AC=1;AF=1;AN=1;AO=17;CIGAR=1X;DP=17;DPB=17;DPRA=0;EPP=6.20364;EPPR=0;GTI=0;LEN=1;MEANALT=1;MQM=60;MQMR=0;NS=1;NUMALT=1;ODDS=125.591;PAIRED=1;PAIREDR=0;PAO=0;PQA=0;PQR=0;PRO=0;QA=630;QR=0;RO=0;RPP=3.13803;RPPR=0;RUN=1;SAF=9;SAP=3.13803;SAR=8;SRF=0;SRP=0;SRR=0;TYPE=snp;technology.ILLUMINA=1	GT:DP:RO:QR:AO:QA:GL	1:17:0:0:17:630:-10,0
gi|126640115|ref|NC_009085.1|	17104	.	T	C	529142	.	AB=0;ABP=0;AC=1;AF=1;AN=1;AO=17;CIGAR=1X;DP=17;DPB=17;DPRA=0;EPP=18.4661;EPPR=0;GTI=0;LEN=1;MEANALT=1;MQM=60;MQMR=0;NS=1;NUMALT=1;ODDS=121.839;PAIRED=1;PAIREDR=0;PAO=0;PQA=0;PQR=0;PRO=0;QA=627;QR=0;RO=0;RPP=3.13803;RPPR=0;RUN=1;SAF=7;SAP=4.1599;SAR=10;SRF=0;SRP=0;SRR=0;TYPE=snp;technology.ILLUMINA=1	GT:DP:RO:QR:AO:QA:GL	1:17:0:0:17:627:-10,0
gi|126640115|ref|NC_009085.1|	17251	.	A	T	549335	.	AB=0;ABP=0;AC=1;AF=1;AN=1;AO=17;CIGAR=1X;DP=17;DPB=17;DPRA=0;EPP=6.20364;EPPR=0;GTI=0;LEN=1;MEANALT=1;MQM=60;MQMR=0;NS=1;NUMALT=1;ODDS=126.489;PAIRED=1;PAIREDR=0;PAO=0;PQA=0;PQR=0;PRO=0;QA=642;QR=0;RO=0;RPP=4.1599;RPPR=0;RUN=1;SAF=5;SAP=9.26925;SAR=12;SRF=0;SRP=0;SRR=0;TYPE=snp;technology.ILLUMINA=1	GT:DP:RO:QR:AO:QA:GL	1:17:0:0:17:642:-10,0
gi|126640115|ref|NC_009085.1|	17481	.	C	T	312939	.	AB=0;ABP=0;AC=1;AF=1;AN=1;AO=11;CIGAR=1X;DP=11;DPB=11;DPRA=0;EPP=7.94546;EPPR=0;GTI=0;LEN=1;MEANALT=1;MQM=60;MQMR=0;NS=1;NUMALT=1;ODDS=72.0569;PAIRED=1;PAIREDR=0;PAO=0;PQA=0;PQR=0;PRO=0;QA=405;QR=0;RO=0;RPP=26.8965;RPPR=0;RUN=1;SAF=3;SAP=7.94546;SAR=8;SRF=0;SRP=0;SRR=0;TYPE=snp;technology.ILLUMINA=1	GT:DP:RO:QR:AO:QA:GL	1:11:0:0:11:405:-10,0
gi|126640115|ref|NC_009085.1|	17532	.	TGA	TA	887692	.	AB=0;ABP=0;AC=1;AF=1;AN=1;AO=3;CIGAR=1M1D1M;DP=3;DPB=2;DPRA=0;EPP=3.73412;EPPR=0;GTI=0;LEN=1;MEANALT=1;MQM=60;MQMR=0;NS=1;NUMALT=1;ODDS=20.4399;PAIRED=1;PAIREDR=0;PAO=0;PQA=0;PQR=0;PRO=0;QA=114;QR=0;RO=0;RPP=9.52472;RPPR=0;RUN=1;SAF=2;SAP=3.73412;SAR=1;SRF=0;SRP=0;SRR=0;TYPE=del;technology.ILLUMINA=1	GT:DP:RO:QR:AO:QA:GL	1:3:0:0:3:114:-10,0
gi|126640115|ref|NC_009085.1|	17707	.	T	C	238002	.	AB=0;ABP=0;AC=1;AF=1;AN=1;AO=8;CIGAR=1X;DP=8;DPB=8;DPRA=0;EPP=7.35324;EPPR=0;GTI=0;LEN=1;MEANALT=1;MQM=60;MQMR=0;NS=1;NUMALT=1;ODDS=54.8019;PAIRED=0.875;PAIREDR=0;PAO=0;PQA=0;PQR=0;PRO=0;QA=286;QR=0;RO=0;RPP=4.09604;RPPR=0;RUN=1;SAF=5;SAP=4.09604;SAR=3;SRF=0;SRP=0;SRR=0;TYPE=snp;technology.ILLUMINA=1	GT:DP:RO:QR:AO:QA:GL	1:8:0:0:8:286:-10,0
gi|126640115|ref|NC_009085.1|	17740	.	TAAAAAT	TAAAAAAT	311147	.	AB=0;ABP=0;AC=1;AF=1;AN=1;AO=10;CIGAR=1M1I6M;DP=10;DPB=12.2857;DPRA=0;EPP=3.87889;EPPR=0;GTI=0;LEN=1;MEANALT=1;MQM=60;MQMR=0;NS=1;NUMALT=1;ODDS=71.6443;PAIRED=0.8;PAIREDR=0;PAO=0.5;PQA=19;PQR=19;PRO=0.5;QA=367;QR=0;RO=0;RPP=6.48466;RPPR=0;RUN=1;SAF=5;SAP=3.0103;SAR=5;SRF=0;SRP=0;SRR=0;TYPE=ins;technology.ILLUMINA=1	GT:DP:RO:QR:AO:QA:GL	1:10:0:0:10:367:-10,0
gi|126640115|ref|NC_009085.1|	17749	.	TAA	CAG	303788	.	AB=0;ABP=0;AC=1;AF=1;AN=1;AO=10;CIGAR=1X1M1X;DP=10;DPB=10;DPRA=0;EPP=3.0103;EPPR=0;GTI=0;LEN=3;MEANALT=1;MQM=60;MQMR=0;NS=1;NUMALT=1;ODDS=69.9498;PAIRED=0.8;PAIREDR=0;PAO=0;PQA=0;PQR=0;PRO=0;QA=355;QR=0;RO=0;RPP=3.0103;RPPR=0;RUN=1;SAF=6;SAP=3.87889;SAR=4;SRF=0;SRP=0;SRR=0;TYPE=complex;technology.ILLUMINA=1	GT:DP:RO:QR:AO:QA:GL	1:10:0:0:10:355:-10,0
gi|126640115|ref|NC_009085.1|	17826	.	G	A	346281	.	AB=0;ABP=0;AC=1;AF=1;AN=1;AO=12;CIGAR=1X;DP=12;DPB=12;DPRA=0;EPP=3.73412;EPPR=0;GTI=0;LEN=1;MEANALT=1;MQM=60;MQMR=0;NS=1;NUMALT=1;ODDS=79.7341;PAIRED=0.666667;PAIREDR=0;PAO=0;PQA=0;PQR=0;PRO=0;QA=437;QR=0;RO=0;RPP=29.068;RPPR=0;RUN=1;SAF=7;SAP=3.73412;SAR=5;SRF=0;SRP=0;SRR=0;TYPE=snp;technology.ILLUMINA=1	GT:DP:RO:QR:AO:QA:GL	1:12:0:0:12:437:-10,0
gi|126640115|ref|NC_009085.1|	24605	.	CTTACTCGA	TTTATTCGG	333203	.	AB=0;ABP=0;AC=1;AF=1;AN=1;AO=7;CIGAR=1X3M1X3M1X;DP=7;DPB=9.44444;DPRA=0;EPP=3.32051;EPPR=0;GTI=0;LEN=9;MEANALT=1;MQM=60;MQMR=0;NS=1;NUMALT=1;ODDS=76.7228;PAIRED=0.714286;PAIREDR=0;PAO=4;PQA=139;PQR=0;PRO=0;QA=254;QR=0;RO=0;RPP=10.7656;RPPR=0;RUN=1;SAF=4;SAP=3.32051;SAR=3;SRF=0;SRP=0;SRR=0;TYPE=complex;technology.ILLUMINA=1	GT:DP:RO:QR:AO:QA:GL	1:7:0:0:7:254:-10,0
gi|126640115|ref|NC_009085.1|	24635	.	GTTTTTTA	GTTTTTTTA	330.82	.	AB=0;ABP=0;AC=1;AF=1;AN=1;AO=11;CIGAR=1M1I7M;DP=11;DPB=12.375;DPRA=0;EPP=3.20771;EPPR=0;GTI=0;LEN=1;MEANALT=1;MQM=60;MQMR=0;NS=1;NUMALT=1;ODDS=76.1741;PAIRED=0.909091;PAIREDR=0;PAO=0;PQA=0;PQR=0;PRO=0;QA=392;QR=0;RO=0;RPP=7.94546;RPPR=0;RUN=1;SAF=7;SAP=4.78696;SAR=4;SRF=0;SRP=0;SRR=0;TYPE=ins;technology.ILLUMINA=1	GT:DP:RO:QR:AO:QA:GL	1:11:0:0:11:392:-10,0
gi|126640115|ref|NC_009085.1|	24690	.	TAC	GAT	450754	.	AB=0;ABP=0;AC=1;AF=1;AN=1;AO=13;CIGAR=1X1M1X;DP=13;DPB=14.3333;DPRA=0;EPP=3.17734;EPPR=0;GTI=0;LEN=3;MEANALT=1;MQM=60;MQMR=0;NS=1;NUMALT=1;ODDS=103.79;PAIRED=0.923077;PAIREDR=0;PAO=2;PQA=50;PQR=0;PRO=0;QA=470;QR=0;RO=0;RPP=3.17734;RPPR=0;RUN=1;SAF=7;SAP=3.17734;SAR=6;SRF=0;SRP=0;SRR=0;TYPE=complex;technology.ILLUMINA=1	GT:DP:RO:QR:AO:QA:GL	1:13:0:0:13:470:-10,0
gi|126640115|ref|NC_009085.1|	24733	.	G	C	710658	.	AB=0;ABP=0;AC=1;AF=1;AN=1;AO=22;CIGAR=1X;DP=22;DPB=22;DPRA=0;EPP=3.0103;EPPR=0;GTI=0;LEN=1;MEANALT=1;MQM=60;MQMR=0;NS=1;NUMALT=1;ODDS=163.635;PAIRED=0.954545;PAIREDR=0;PAO=0;PQA=0;PQR=0;PRO=0;QA=814;QR=0;RO=0;RPP=3.40511;RPPR=0;RUN=1;SAF=13;SAP=4.58955;SAR=9;SRF=0;SRP=0;SRR=0;TYPE=snp;technology.ILLUMINA=1	GT:DP:RO:QR:AO:QA:GL	1:22:0:0:22:814:-10,0
gi|126640115|ref|NC_009085.1|	24782	.	T	C	647598	.	AB=0;ABP=0;AC=1;AF=1;AN=1;AO=20;CIGAR=1X;DP=20;DPB=20;DPRA=0;EPP=3.44459;EPPR=0;GTI=0;LEN=1;MEANALT=1;MQM=60;MQMR=0;NS=1;NUMALT=1;ODDS=149.115;PAIRED=1;PAIREDR=0;PAO=0;PQA=0;PQR=0;PRO=0;QA=742;QR=0;RO=0;RPP=3.0103;RPPR=0;RUN=1;SAF=9;SAP=3.44459;SAR=11;SRF=0;SRP=0;SRR=0;TYPE=snp;technology.ILLUMINA=1	GT:DP:RO:QR:AO:QA:GL	1:20:0:0:20:742:-10,0
gi|126640115|ref|NC_009085.1|	24875	.	AGC	GGT	834768	.	AB=0;ABP=0;AC=1;AF=1;AN=1;AO=28;CIGAR=1X1M1X;DP=28;DPB=28;DPRA=0;EPP=4.25114;EPPR=0;GTI=0;LEN=3;MEANALT=1;MQM=60;MQMR=0;NS=1;NUMALT=1;ODDS=192.212;PAIRED=1;PAIREDR=0;PAO=0;PQA=0;PQR=0;PRO=0;QA=991;QR=0;RO=0;RPP=34.0313;RPPR=0;RUN=1;SAF=12;SAP=4.25114;SAR=16;SRF=0;SRP=0;SRR=0;TYPE=complex;technology.ILLUMINA=1	GT:DP:RO:QR:AO:QA:GL	1:28:0:0:28:991:-10,0
gi|126640115|ref|NC_009085.1|	24885	.	A	C	869374	.	AB=0;ABP=0;AC=1;AF=1;AN=1;AO=28;CIGAR=1X;DP=28;DPB=28;DPRA=0;EPP=7.97367;EPPR=0;GTI=0;LEN=1;MEANALT=1;MQM=60;MQMR=0;NS=1;NUMALT=1;ODDS=200.181;PAIRED=1;PAIREDR=0;PAO=0;PQA=0;PQR=0;PRO=0;QA=1044;QR=0;RO=0;RPP=40.5458;RPPR=0;RUN=1;SAF=11;SAP=5.80219;SAR=17;SRF=0;SRP=0;SRR=0;TYPE=snp;technology.ILLUMINA=1	GT:DP:RO:QR:AO:QA:GL	1:28:0:0:28:1044:-10,0
gi|126640115|ref|NC_009085.1|	24896	.	T	C	918.2	.	AB=0;ABP=0;AC=1;AF=1;AN=1;AO=29;CIGAR=1X;DP=29;DPB=29;DPRA=0;EPP=6.67934;EPPR=0;GTI=0;LEN=1;MEANALT=1;MQM=60;MQMR=0;NS=1;NUMALT=1;ODDS=211.423;PAIRED=1;PAIREDR=0;PAO=0;PQA=0;PQR=0;PRO=0;QA=1074;QR=0;RO=0;RPP=24.6501;RPPR=0;RUN=1;SAF=13;SAP=3.68421;SAR=16;SRF=0;SRP=0;SRR=0;TYPE=snp;technology.ILLUMINA=1	GT:DP:RO:QR:AO:QA:GL	1:29:0:0:29:1074:-10,0
gi|126640115|ref|NC_009085.1|	24941	.	T	C	330224	.	AB=0;ABP=0;AC=1;AF=1;AN=1;AO=12;CIGAR=1X;DP=12;DPB=12;DPRA=0;EPP=14.5915;EPPR=0;GTI=0;LEN=1;MEANALT=1;MQM=60;MQMR=0;NS=1;NUMALT=1;ODDS=76.037;PAIRED=1;PAIREDR=0;PAO=0;PQA=0;PQR=0;PRO=0;QA=423;QR=0;RO=0;RPP=14.5915;RPPR=0;RUN=1;SAF=2;SAP=14.5915;SAR=10;SRF=0;SRP=0;SRR=0;TYPE=snp;technology.ILLUMINA=1	GT:DP:RO:QR:AO:QA:GL	1:12:0:0:12:423:-10,0
gi|126640115|ref|NC_009085.1|	24947	.	G	T	0.0377271	.	AB=0;ABP=0;AC=0;AF=0;AN=1;AO=4;CIGAR=1X;DP=9;DPB=9;DPRA=0;EPP=3.0103;EPPR=6.91895;GTI=0;LEN=1;MEANALT=1;MQM=60;MQMR=60;NS=1;NUMALT=1;ODDS=4.74158;PAIRED=1;PAIREDR=1;PAO=0;PQA=0;PQR=0;PRO=0;QA=142;QR=162;RO=5;RPP=11.6962;RPPR=3.44459;RUN=1;SAF=2;SAP=3.0103;SAR=2;SRF=3;SRP=3.44459;SRR=2;TYPE=snp;technology.ILLUMINA=1	GT:DP:RO:QR:AO:QA:GL	0:9:5:162:4:142:0,-1.81967
gi|126640115|ref|NC_009085.1|	24982	.	G	C	238013	.	AB=0;ABP=0;AC=1;AF=1;AN=1;AO=8;CIGAR=1X;DP=8;DPB=8;DPRA=0;EPP=7.35324;EPPR=0;GTI=0;LEN=1;MEANALT=1;MQM=60;MQMR=0;NS=1;NUMALT=1;ODDS=54.8044;PAIRED=1;PAIREDR=0;PAO=0;PQA=0;PQR=0;PRO=0;QA=286;QR=0;RO=0;RPP=4.09604;RPPR=0;RUN=1;SAF=5;SAP=4.09604;SAR=3;SRF=0;SRP=0;SRR=0;TYPE=snp;technology.ILLUMINA=1	GT:DP:RO:QR:AO:QA:GL	1:8:0:0:8:286:-10,0
gi|126640115|ref|NC_009085.1|	24991	.	G	A	122341	.	AB=0;ABP=0;AC=1;AF=1;AN=1;AO=4;CIGAR=1X;DP=4;DPB=4;DPRA=0;EPP=5.18177;EPPR=0;GTI=0;LEN=1;MEANALT=1;MQM=60;MQMR=0;NS=1;NUMALT=1;ODDS=28.1701;PAIRED=1;PAIREDR=0;PAO=0;PQA=0;PQR=0;PRO=0;QA=150;QR=0;RO=0;RPP=3.0103;RPPR=0;RUN=1;SAF=1;SAP=5.18177;SAR=3;SRF=0;SRP=0;SRR=0;TYPE=snp;technology.ILLUMINA=1	GT:DP:RO:QR:AO:QA:GL	1:4:0:0:4:150:-10,0
gi|126640115|ref|NC_009085.1|	24996	.	A	G	179636	.	AB=0;ABP=0;AC=1;AF=1;AN=1;AO=6;CIGAR=1X;DP=6;DPB=6;DPRA=0;EPP=4.45795;EPPR=0;GTI=0;LEN=1;MEANALT=1;MQM=60;MQMR=0;NS=1;NUMALT=1;ODDS=41.3628;PAIRED=1;PAIREDR=0;PAO=0;PQA=0;PQR=0;PRO=0;QA=214;QR=0;RO=0;RPP=3.0103;RPPR=0;RUN=1;SAF=3;SAP=3.0103;SAR=3;SRF=0;SRP=0;SRR=0;TYPE=snp;technology.ILLUMINA=1	GT:DP:RO:QR:AO:QA:GL	1:6:0:0:6:214:-10,0
gi|126640115|ref|NC_009085.1|	25059	.	C	T	196254	.	AB=0;ABP=0;AC=1;AF=1;AN=1;AO=7;CIGAR=1X;DP=7;DPB=7;DPRA=0;EPP=10.7656;EPPR=0;GTI=0;LEN=1;MEANALT=1;MQM=60;MQMR=0;NS=1;NUMALT=1;ODDS=45.1891;PAIRED=1;PAIREDR=0;PAO=0;PQA=0;PQR=0;PRO=0;QA=251;QR=0;RO=0;RPP=10.7656;RPPR=0;RUN=1;SAF=5;SAP=5.80219;SAR=2;SRF=0;SRP=0;SRR=0;TYPE=snp;technology.ILLUMINA=1	GT:DP:RO:QR:AO:QA:GL	1:7:0:0:7:251:-10,0
gi|126640115|ref|NC_009085.1|	25089	.	T	C	417735	.	AB=0;ABP=0;AC=1;AF=1;AN=1;AO=13;CIGAR=1X;DP=13;DPB=13;DPRA=0;EPP=3.17734;EPPR=0;GTI=0;LEN=1;MEANALT=1;MQM=60;MQMR=0;NS=1;NUMALT=1;ODDS=96.187;PAIRED=1;PAIREDR=0;PAO=0;PQA=0;PQR=0;PRO=0;QA=483;QR=0;RO=0;RPP=3.17734;RPPR=0;RUN=1;SAF=7;SAP=3.17734;SAR=6;SRF=0;SRP=0;SRR=0;TYPE=snp;technology.ILLUMINA=1	GT:DP:RO:QR:AO:QA:GL	1:13:0:0:13:483:-10,0
gi|126640115|ref|NC_009085.1|	25119	.	CCGA	TCGT	478263	.	AB=0;ABP=0;AC=1;AF=1;AN=1;AO=16;CIGAR=1X2M1X;DP=16;DPB=16;DPRA=0;EPP=5.18177;EPPR=0;GTI=0;LEN=4;MEANALT=1;MQM=60;MQMR=0;NS=1;NUMALT=1;ODDS=110.124;PAIRED=1;PAIREDR=0;PAO=0;PQA=0;PQR=0;PRO=0;QA=556;QR=0;RO=0;RPP=5.18177;RPPR=0;RUN=1;SAF=8;SAP=3.0103;SAR=8;SRF=0;SRP=0;SRR=0;TYPE=complex;technology.ILLUMINA=1	GT:DP:RO:QR:AO:QA:GL	1:16:0:0:16:556:-10,0
gi|126640115|ref|NC_009085.1|	25128	.	TATT	GATC	431553	.	AB=0;ABP=0;AC=1;AF=1;AN=1;AO=14;CIGAR=1X2M1X;DP=14;DPB=14;DPRA=0;EPP=8.59409;EPPR=0;GTI=0;LEN=4;MEANALT=1;MQM=60;MQMR=0;NS=1;NUMALT=1;ODDS=99.3687;PAIRED=1;PAIREDR=0;PAO=0;PQA=0;PQR=0;PRO=0;QA=511;QR=0;RO=0;RPP=8.59409;RPPR=0;RUN=1;SAF=8;SAP=3.63072;SAR=6;SRF=0;SRP=0;SRR=0;TYPE=complex;technology.ILLUMINA=1	GT:DP:RO:QR:AO:QA:GL	1:14:0:0:14:511:-10,0
gi|126640115|ref|NC_009085.1|	25140	.	G	T	555609	.	AB=0;ABP=0;AC=1;AF=1;AN=1;AO=18;CIGAR=1X;DP=18;DPB=18;DPRA=0;EPP=7.35324;EPPR=0;GTI=0;LEN=1;MEANALT=1;MQM=60;MQMR=0;NS=1;NUMALT=1;ODDS=127.934;PAIRED=1;PAIREDR=0;PAO=0;PQA=0;PQR=0;PRO=0;QA=645;QR=0;RO=0;RPP=4.9405;RPPR=0;RUN=1;SAF=9;SAP=3.0103;SAR=9;SRF=0;SRP=0;SRR=0;TYPE=snp;technology.ILLUMINA=1	GT:DP:RO:QR:AO:QA:GL	1:18:0:0:18:645:-10,0
gi|126640115|ref|NC_009085.1|	25176	.	A	T	585495	.	AB=0;ABP=0;AC=1;AF=1;AN=1;AO=18;CIGAR=1X;DP=18;DPB=18;DPRA=0;EPP=4.9405;EPPR=0;GTI=0;LEN=1;MEANALT=1;MQM=60;MQMR=0;NS=1;NUMALT=1;ODDS=134.815;PAIRED=1;PAIREDR=0;PAO=0;PQA=0;PQR=0;PRO=0;QA=680;QR=0;RO=0;RPP=4.9405;RPPR=0;RUN=1;SAF=6;SAP=7.35324;SAR=12;SRF=0;SRP=0;SRR=0;TYPE=snp;technology.ILLUMINA=1	GT:DP:RO:QR:AO:QA:GL	1:18:0:0:18:680:-10,0
gi|126640115|ref|NC_009085.1|	25221	.	G	A	668677	.	AB=0;ABP=0;AC=1;AF=1;AN=1;AO=21;CIGAR=1X;DP=21;DPB=21;DPRA=0;EPP=3.94093;EPPR=0;GTI=0;LEN=1;MEANALT=1;MQM=60;MQMR=0;NS=1;NUMALT=1;ODDS=153.969;PAIRED=1;PAIREDR=0;PAO=0;PQA=0;PQR=0;PRO=0;QA=767;QR=0;RO=0;RPP=3.94093;RPPR=0;RUN=1;SAF=10;SAP=3.1137;SAR=11;SRF=0;SRP=0;SRR=0;TYPE=snp;technology.ILLUMINA=1	GT:DP:RO:QR:AO:QA:GL	1:21:0:0:21:767:-10,0
gi|126640115|ref|NC_009085.1|	25227	.	T	G	508.36	.	AB=0;ABP=0;AC=1;AF=1;AN=1;AO=16;CIGAR=1X;DP=16;DPB=16;DPRA=0;EPP=3.0103;EPPR=0;GTI=0;LEN=1;MEANALT=1;MQM=60;MQMR=0;NS=1;NUMALT=1;ODDS=117.054;PAIRED=1;PAIREDR=0;PAO=0;PQA=0;PQR=0;PRO=0;QA=587;QR=0;RO=0;RPP=5.18177;RPPR=0;RUN=1;SAF=8;SAP=3.0103;SAR=8;SRF=0;SRP=0;SRR=0;TYPE=snp;technology.ILLUMINA=1	GT:DP:RO:QR:AO:QA:GL	1:16:0:0:16:587:-10,0
gi|126640115|ref|NC_009085.1|	25236	.	A	G	536496	.	AB=0;ABP=0;AC=1;AF=1;AN=1;AO=17;CIGAR=1X;DP=17;DPB=17;DPRA=0;EPP=3.13803;EPPR=0;GTI=0;LEN=1;MEANALT=1;MQM=60;MQMR=0;NS=1;NUMALT=1;ODDS=123.533;PAIRED=1;PAIREDR=0;PAO=0;PQA=0;PQR=0;PRO=0;QA=619;QR=0;RO=0;RPP=4.1599;RPPR=0;RUN=1;SAF=7;SAP=4.1599;SAR=10;SRF=0;SRP=0;SRR=0;TYPE=snp;technology.ILLUMINA=1	GT:DP:RO:QR:AO:QA:GL	1:17:0:0:17:619:-10,0
gi|126640115|ref|NC_009085.1|	25263	.	T	C	649378	.	AB=0;ABP=0;AC=1;AF=1;AN=1;AO=20;CIGAR=1X;DP=20;DPB=20;DPRA=0;EPP=3.44459;EPPR=0;GTI=0;LEN=1;MEANALT=1;MQM=60;MQMR=0;NS=1;NUMALT=1;ODDS=149.525;PAIRED=1;PAIREDR=0;PAO=0;PQA=0;PQR=0;PRO=0;QA=744;QR=0;RO=0;RPP=3.44459;RPPR=0;RUN=1;SAF=10;SAP=3.0103;SAR=10;SRF=0;SRP=0;SRR=0;TYPE=snp;technology.ILLUMINA=1	GT:DP:RO:QR:AO:QA:GL	1:20:0:0:20:744:-10,0
gi|126640115|ref|NC_009085.1|	25472	.	A	T	680.16	.	AB=0;ABP=0;AC=1;AF=1;AN=1;AO=21;CIGAR=1X;DP=21;DPB=21;DPRA=0;EPP=8.07707;EPPR=0;GTI=0;LEN=1;MEANALT=1;MQM=60;MQMR=0;NS=1;NUMALT=1;ODDS=156.613;PAIRED=1;PAIREDR=0;PAO=0;PQA=0;PQR=0;PRO=0;QA=795;QR=0;RO=0;RPP=11.386;RPPR=0;RUN=1;SAF=8;SAP=5.59539;SAR=13;SRF=0;SRP=0;SRR=0;TYPE=snp;technology.ILLUMINA=1	GT:DP:RO:QR:AO:QA:GL	1:21:0:0:21:795:-10,0
gi|126640115|ref|NC_009085.1|	25662	.	TAAAAAAAG	TAAAAAAG	472081	.	AB=0;ABP=0;AC=1;AF=1;AN=1;AO=15;CIGAR=1M1D7M;DP=15;DPB=15.6667;DPRA=0;EPP=3.15506;EPPR=0;GTI=0;LEN=1;MEANALT=1;MQM=60;MQMR=0;NS=1;NUMALT=1;ODDS=108.701;PAIRED=1;PAIREDR=0;PAO=1.5;PQA=48.5;PQR=48.5;PRO=1.5;QA=560;QR=0;RO=0;RPP=10.1038;RPPR=0;RUN=1;SAF=11;SAP=10.1038;SAR=4;SRF=0;SRP=0;SRR=0;TYPE=del;technology.ILLUMINA=1	GT:DP:RO:QR:AO:QA:GL	1:15:0:0:15:560:-10,0
gi|126640115|ref|NC_009085.1|	25693	.	ACT	TAC	399231	.	AB=0;ABP=0;AC=1;AF=1;AN=1;AO=14;CIGAR=3X;DP=14;DPB=14;DPRA=0;EPP=5.49198;EPPR=0;GTI=0;LEN=3;MEANALT=1;MQM=60;MQMR=0;NS=1;NUMALT=1;ODDS=91.9262;PAIRED=1;PAIREDR=0;PAO=0;PQA=0;PQR=0;PRO=0;QA=482;QR=0;RO=0;RPP=12.937;RPPR=0;RUN=1;SAF=10;SAP=8.59409;SAR=4;SRF=0;SRP=0;SRR=0;TYPE=mnp;technology.ILLUMINA=1	GT:DP:RO:QR:AO:QA:GL	1:14:0:0:14:482:-10,0
gi|126640115|ref|NC_009085.1|	25761	.	C	T	638604	.	AB=0;ABP=0;AC=1;AF=1;AN=1;AO=20;CIGAR=1X;DP=20;DPB=20;DPRA=0;EPP=4.74748;EPPR=0;GTI=0;LEN=1;MEANALT=1;MQM=60;MQMR=0;NS=1;NUMALT=1;ODDS=147.044;PAIRED=1;PAIREDR=0;PAO=0;PQA=0;PQR=0;PRO=0;QA=748;QR=0;RO=0;RPP=9.95901;RPPR=0;RUN=1;SAF=14;SAP=9.95901;SAR=6;SRF=0;SRP=0;SRR=0;TYPE=snp;technology.ILLUMINA=1	GT:DP:RO:QR:AO:QA:GL	1:20:0:0:20:748:-10,0
gi|126640115|ref|NC_009085.1|	25857	.	TTCA	CTCG	768466	.	AB=0;ABP=0;AC=1;AF=1;AN=1;AO=25;CIGAR=1X2M1X;DP=25;DPB=25;DPRA=0;EPP=10.0459;EPPR=0;GTI=0;LEN=4;MEANALT=1;MQM=60;MQMR=0;NS=1;NUMALT=1;ODDS=176.946;PAIRED=1;PAIREDR=0;PAO=0;PQA=0;PQR=0;PRO=0;QA=885;QR=0;RO=0;RPP=3.09716;RPPR=0;RUN=1;SAF=13;SAP=3.09716;SAR=12;SRF=0;SRP=0;SRR=0;TYPE=complex;technology.ILLUMINA=1	GT:DP:RO:QR:AO:QA:GL	1:25:0:0:25:885:-10,0
gi|126640115|ref|NC_009085.1|	25866	.	A	G	749904	.	AB=0;ABP=0;AC=1;AF=1;AN=1;AO=23;CIGAR=1X;DP=23;DPB=23;DPRA=0;EPP=7.63648;EPPR=0;GTI=0;LEN=1;MEANALT=1;MQM=60;MQMR=0;NS=1;NUMALT=1;ODDS=172.672;PAIRED=1;PAIREDR=0;PAO=0;PQA=0;PQR=0;PRO=0;QA=861;QR=0;RO=0;RPP=3.10471;RPPR=0;RUN=1;SAF=11;SAP=3.10471;SAR=12;SRF=0;SRP=0;SRR=0;TYPE=snp;technology.ILLUMINA=1	GT:DP:RO:QR:AO:QA:GL	1:23:0:0:23:861:-10,0
gi|126640115|ref|NC_009085.1|	26010	.	G	A	484891	.	AB=0;ABP=0;AC=1;AF=1;AN=1;AO=15;CIGAR=1X;DP=15;DPB=15;DPRA=0;EPP=3.15506;EPPR=0;GTI=0;LEN=1;MEANALT=1;MQM=60;MQMR=0;NS=1;NUMALT=1;ODDS=111.65;PAIRED=1;PAIREDR=0;PAO=0;PQA=0;PQR=0;PRO=0;QA=561;QR=0;RO=0;RPP=4.31318;RPPR=0;RUN=1;SAF=9;SAP=4.31318;SAR=6;SRF=0;SRP=0;SRR=0;TYPE=snp;technology.ILLUMINA=1	GT:DP:RO:QR:AO:QA:GL	1:15:0:0:15:561:-10,0
gi|126640115|ref|NC_009085.1|	26040	.	T	C	651574	.	AB=0;ABP=0;AC=1;AF=1;AN=1;AO=20;CIGAR=1X;DP=20;DPB=20;DPRA=0;EPP=4.74748;EPPR=0;GTI=0;LEN=1;MEANALT=1;MQM=60;MQMR=0;NS=1;NUMALT=1;ODDS=150.031;PAIRED=1;PAIREDR=0;PAO=0;PQA=0;PQR=0;PRO=0;QA=752;QR=0;RO=0;RPP=6.91895;RPPR=0;RUN=1;SAF=11;SAP=3.44459;SAR=9;SRF=0;SRP=0;SRR=0;TYPE=snp;technology.ILLUMINA=1	GT:DP:RO:QR:AO:QA:GL	1:20:0:0:20:752:-10,0
gi|126640115|ref|NC_009085.1|	26052	.	T	C	607957	.	AB=0;ABP=0;AC=1;AF=1;AN=1;AO=19;CIGAR=1X;DP=19;DPB=19;DPRA=0;EPP=3.12459;EPPR=0;GTI=0;LEN=1;MEANALT=1;MQM=60;MQMR=0;NS=1;NUMALT=1;ODDS=139.987;PAIRED=1;PAIREDR=0;PAO=0;PQA=0;PQR=0;PRO=0;QA=698;QR=0;RO=0;RPP=4.03889;RPPR=0;RUN=1;SAF=9;SAP=3.12459;SAR=10;SRF=0;SRP=0;SRR=0;TYPE=snp;technology.ILLUMINA=1	GT:DP:RO:QR:AO:QA:GL	1:19:0:0:19:698:-10,0
gi|126640115|ref|NC_009085.1|	26073	.	G	A	615.1	.	AB=0;ABP=0;AC=1;AF=1;AN=1;AO=19;CIGAR=1X;DP=19;DPB=19;DPRA=0;EPP=4.03889;EPPR=0;GTI=0;LEN=1;MEANALT=1;MQM=60;MQMR=0;NS=1;NUMALT=1;ODDS=141.632;PAIRED=1;PAIREDR=0;PAO=0;PQA=0;PQR=0;PRO=0;QA=706;QR=0;RO=0;RPP=3.12459;RPPR=0;RUN=1;SAF=10;SAP=3.12459;SAR=9;SRF=0;SRP=0;SRR=0;TYPE=snp;technology.ILLUMINA=1	GT:DP:RO:QR:AO:QA:GL	1:19:0:0:19:706:-10,0
gi|126640115|ref|NC_009085.1|	26094	.	A	G	737186	.	AB=0;ABP=0;AC=1;AF=1;AN=1;AO=23;CIGAR=1X;DP=23;DPB=23;DPRA=0;EPP=3.10471;EPPR=0;GTI=0;LEN=1;MEANALT=1;MQM=60;MQMR=0;NS=1;NUMALT=1;ODDS=169.743;PAIRED=1;PAIREDR=0;PAO=0;PQA=0;PQR=0;PRO=0;QA=842;QR=0;RO=0;RPP=3.10471;RPPR=0;RUN=1;SAF=12;SAP=3.10471;SAR=11;SRF=0;SRP=0;SRR=0;TYPE=snp;technology.ILLUMINA=1	GT:DP:RO:QR:AO:QA:GL	1:23:0:0:23:842:-10,0
gi|126640115|ref|NC_009085.1|	26224	.	A	G	1072.31	.	AB=0;ABP=0;AC=1;AF=1;AN=1;AO=34;CIGAR=1X;DP=34;DPB=34;DPRA=0;EPP=3.26577;EPPR=0;GTI=0;LEN=1;MEANALT=1;MQM=60;MQMR=0;NS=1;NUMALT=1;ODDS=246.909;PAIRED=1;PAIREDR=0;PAO=0;PQA=0;PQR=0;PRO=0;QA=1222;QR=0;RO=0;RPP=3.0103;RPPR=0;RUN=1;SAF=13;SAP=7.09778;SAR=21;SRF=0;SRP=0;SRR=0;TYPE=snp;technology.ILLUMINA=1	GT:DP:RO:QR:AO:QA:GL	1:34:0:0:34:1222:-10,0
gi|126640115|ref|NC_009085.1|	26320	.	C	T	1140.3	.	AB=0;ABP=0;AC=1;AF=1;AN=1;AO=36;CIGAR=1X;DP=36;DPB=36;DPRA=0;EPP=18.4519;EPPR=0;GTI=0;LEN=1;MEANALT=1;MQM=60;MQMR=0;NS=1;NUMALT=1;ODDS=262.563;PAIRED=1;PAIREDR=0;PAO=0;PQA=0;PQR=0;PRO=0;QA=1321;QR=0;RO=0;RPP=11.6962;RPPR=0;RUN=1;SAF=16;SAP=3.9754;SAR=20;SRF=0;SRP=0;SRR=0;TYPE=snp;technology.ILLUMINA=1	GT:DP:RO:QR:AO:QA:GL	1:36:0:0:36:1321:-10,0
gi|126640115|ref|NC_009085.1|	26392	.	C	T	959.88	.	AB=0;ABP=0;AC=1;AF=1;AN=1;AO=31;CIGAR=1X;DP=31;DPB=31;DPRA=0;EPP=3.64073;EPPR=0;GTI=0;LEN=1;MEANALT=1;MQM=60;MQMR=0;NS=1;NUMALT=1;ODDS=221.02;PAIRED=1;PAIREDR=0;PAO=0;PQA=0;PQR=0;PRO=0;QA=1109;QR=0;RO=0;RPP=14.8483;RPPR=0;RUN=1;SAF=19;SAP=6.44263;SAR=12;SRF=0;SRP=0;SRR=0;TYPE=snp;technology.ILLUMINA=1	GT:DP:RO:QR:AO:QA:GL	1:31:0:0:31:1109:-10,0
gi|126640115|ref|NC_009085.1|	26771	.	G	T	929889	.	AB=0;ABP=0;AC=1;AF=1;AN=1;AO=28;CIGAR=1X;DP=28;DPB=28;DPRA=0;EPP=3.32051;EPPR=0;GTI=0;LEN=1;MEANALT=1;MQM=60;MQMR=0;NS=1;NUMALT=1;ODDS=214.115;PAIRED=1;PAIREDR=0;PAO=0;PQA=0;PQR=0;PRO=0;QA=1062;QR=0;RO=0;RPP=4.25114;RPPR=0;RUN=1;SAF=11;SAP=5.80219;SAR=17;SRF=0;SRP=0;SRR=0;TYPE=snp;technology.ILLUMINA=1	GT:DP:RO:QR:AO:QA:GL	1:28:0:0:28:1062:-10,0
gi|126640115|ref|NC_009085.1|	27174	.	C	G	773.8	.	AB=0;ABP=0;AC=1;AF=1;AN=1;AO=24;CIGAR=1X;DP=24;DPB=24;DPRA=0;EPP=3.0103;EPPR=0;GTI=0;LEN=1;MEANALT=1;MQM=60;MQMR=0;NS=1;NUMALT=1;ODDS=178.174;PAIRED=1;PAIREDR=0;PAO=0;PQA=0;PQR=0;PRO=0;QA=893;QR=0;RO=0;RPP=12.0581;RPPR=0;RUN=1;SAF=13;SAP=3.37221;SAR=11;SRF=0;SRP=0;SRR=0;TYPE=snp;technology.ILLUMINA=1	GT:DP:RO:QR:AO:QA:GL	1:24:0:0:24:893:-10,0
gi|126640115|ref|NC_009085.1|	27344	.	A	G	1370.11	.	AB=0;ABP=0;AC=1;AF=1;AN=1;AO=42;CIGAR=1X;DP=42;DPB=42;DPRA=0;EPP=6.31921;EPPR=0;GTI=0;LEN=1;MEANALT=1;MQM=60;MQMR=0;NS=1;NUMALT=1;ODDS=315.48;PAIRED=1;PAIREDR=0;PAO=0;PQA=0;PQR=0;PRO=0;QA=1573;QR=0;RO=0;RPP=19.7617;RPPR=0;RUN=1;SAF=19;SAP=3.83753;SAR=23;SRF=0;SRP=0;SRR=0;TYPE=snp;technology.ILLUMINA=1	GT:DP:RO:QR:AO:QA:GL	1:42:0:0:42:1573:-10,0
gi|126640115|ref|NC_009085.1|	27410	.	T	C	1351.5	.	AB=0;ABP=0;AC=1;AF=1;AN=1;AO=41;CIGAR=1X;DP=41;DPB=41;DPRA=0;EPP=3.06326;EPPR=0;GTI=0;LEN=1;MEANALT=1;MQM=60;MQMR=0;NS=1;NUMALT=1;ODDS=311.194;PAIRED=1;PAIREDR=0;PAO=0;PQA=0;PQR=0;PRO=0;QA=1536;QR=0;RO=0;RPP=9.41879;RPPR=0;RUN=1;SAF=21;SAP=3.06326;SAR=20;SRF=0;SRP=0;SRR=0;TYPE=snp;technology.ILLUMINA=1	GT:DP:RO:QR:AO:QA:GL	1:41:0:0:41:1536:-10,0
gi|126640115|ref|NC_009085.1|	27463	.	T	C	1342.09	.	AB=0;ABP=0;AC=1;AF=1;AN=1;AO=41;CIGAR=1X;DP=41;DPB=41;DPRA=0;EPP=9.41879;EPPR=0;GTI=0;LEN=1;MEANALT=1;MQM=60;MQMR=0;NS=1;NUMALT=1;ODDS=309.027;PAIRED=1;PAIREDR=0;PAO=0;PQA=0;PQR=0;PRO=0;QA=1526;QR=0;RO=0;RPP=3.48696;RPPR=0;RUN=1;SAF=21;SAP=3.06326;SAR=20;SRF=0;SRP=0;SRR=0;TYPE=snp;technology.ILLUMINA=1	GT:DP:RO:QR:AO:QA:GL	1:41:0:0:41:1526:-10,0
gi|126640115|ref|NC_009085.1|	27632	.	GTCA	ATCG	1081.18	.	AB=0;ABP=0;AC=1;AF=1;AN=1;AO=34;CIGAR=1X2M1X;DP=34;DPB=34;DPRA=0;EPP=3.26577;EPPR=0;GTI=0;LEN=4;MEANALT=1;MQM=60;MQMR=0;NS=1;NUMALT=1;ODDS=248.95;PAIRED=1;PAIREDR=0;PAO=0;PQA=0;PQR=0;PRO=0;QA=1230;QR=0;RO=0;RPP=5.30951;RPPR=0;RUN=1;SAF=18;SAP=3.26577;SAR=16;SRF=0;SRP=0;SRR=0;TYPE=complex;technology.ILLUMINA=1	GT:DP:RO:QR:AO:QA:GL	1:34:0:0:34:1230:-10,0
gi|126640115|ref|NC_009085.1|	27707	.	T	C	1428.02	.	AB=0;ABP=0;AC=1;AF=1;AN=1;AO=43;CIGAR=1X;DP=43;DPB=43;DPRA=0;EPP=3.0608;EPPR=0;GTI=0;LEN=1;MEANALT=1;MQM=60;MQMR=0;NS=1;NUMALT=1;ODDS=328.815;PAIRED=1;PAIREDR=0;PAO=0;PQA=0;PQR=0;PRO=0;QA=1615;QR=0;RO=0;RPP=3.46479;RPPR=0;RUN=1;SAF=21;SAP=3.0608;SAR=22;SRF=0;SRP=0;SRR=0;TYPE=snp;technology.ILLUMINA=1	GT:DP:RO:QR:AO:QA:GL	1:43:0:0:43:1615:-10,0
gi|126640115|ref|NC_009085.1|	27938	.	G	A	805198	.	AB=0;ABP=0;AC=1;AF=1;AN=1;AO=25;CIGAR=1X;DP=25;DPB=25;DPRA=0;EPP=10.0459;EPPR=0;GTI=0;LEN=1;MEANALT=1;MQM=60;MQMR=0;NS=1;NUMALT=1;ODDS=185.404;PAIRED=1;PAIREDR=0;PAO=0;PQA=0;PQR=0;PRO=0;QA=931;QR=0;RO=0;RPP=3.79203;RPPR=0;RUN=1;SAF=16;SAP=7.26639;SAR=9;SRF=0;SRP=0;SRR=0;TYPE=snp;technology.ILLUMINA=1	GT:DP:RO:QR:AO:QA:GL	1:25:0:0:25:931:-10,0
gi|126640115|ref|NC_009085.1|	28405	.	A	G	571187	.	AB=0;ABP=0;AC=1;AF=1;AN=1;AO=18;CIGAR=1X;DP=18;DPB=18;DPRA=0;EPP=4.9405;EPPR=0;GTI=0;LEN=1;MEANALT=1;MQM=60;MQMR=0;NS=1;NUMALT=1;ODDS=131.521;PAIRED=1;PAIREDR=0;PAO=0;PQA=0;PQR=0;PRO=0;QA=660;QR=0;RO=0;RPP=3.49285;RPPR=0;RUN=1;SAF=7;SAP=4.9405;SAR=11;SRF=0;SRP=0;SRR=0;TYPE=snp;technology.ILLUMINA=1	GT:DP:RO:QR:AO:QA:GL	1:18:0:0:18:660:-10,0
gi|126640115|ref|NC_009085.1|	28547	.	T	A	816307	.	AB=0;ABP=0;AC=1;AF=1;AN=1;AO=25;CIGAR=1X;DP=25;DPB=25;DPRA=0;EPP=3.79203;EPPR=0;GTI=0;LEN=1;MEANALT=1;MQM=60;MQMR=0;NS=1;NUMALT=1;ODDS=187.962;PAIRED=1;PAIREDR=0;PAO=0;PQA=0;PQR=0;PRO=0;QA=938;QR=0;RO=0;RPP=5.18177;RPPR=0;RUN=1;SAF=16;SAP=7.26639;SAR=9;SRF=0;SRP=0;SRR=0;TYPE=snp;technology.ILLUMINA=1	GT:DP:RO:QR:AO:QA:GL	1:25:0:0:25:938:-10,0
gi|126640115|ref|NC_009085.1|	28559	.	G	A	853411	.	AB=0;ABP=0;AC=1;AF=1;AN=1;AO=26;CIGAR=1X;DP=26;DPB=26;DPRA=0;EPP=3.34437;EPPR=0;GTI=0;LEN=1;MEANALT=1;MQM=60;MQMR=0;NS=1;NUMALT=1;ODDS=196.505;PAIRED=1;PAIREDR=0;PAO=0;PQA=0;PQR=0;PRO=0;QA=975;QR=0;RO=0;RPP=4.34659;RPPR=0;RUN=1;SAF=15;SAP=4.34659;SAR=11;SRF=0;SRP=0;SRR=0;TYPE=snp;technology.ILLUMINA=1	GT:DP:RO:QR:AO:QA:GL	1:26:0:0:26:975:-10,0
gi|126640115|ref|NC_009085.1|	28568	.	A	T	792386	.	AB=0;ABP=0;AC=1;AF=1;AN=1;AO=25;CIGAR=1X;DP=25;DPB=25;DPRA=0;EPP=5.18177;EPPR=0;GTI=0;LEN=1;MEANALT=1;MQM=60;MQMR=0;NS=1;NUMALT=1;ODDS=182.454;PAIRED=1;PAIREDR=0;PAO=0;PQA=0;PQR=0;PRO=0;QA=907;QR=0;RO=0;RPP=3.09716;RPPR=0;RUN=1;SAF=14;SAP=3.79203;SAR=11;SRF=0;SRP=0;SRR=0;TYPE=snp;technology.ILLUMINA=1	GT:DP:RO:QR:AO:QA:GL	1:25:0:0:25:907:-10,0
gi|126640115|ref|NC_009085.1|	28577	.	G	A	853535	.	AB=0;ABP=0;AC=1;AF=1;AN=1;AO=26;CIGAR=1X;DP=26;DPB=26;DPRA=0;EPP=3.34437;EPPR=0;GTI=0;LEN=1;MEANALT=1;MQM=60;MQMR=0;NS=1;NUMALT=1;ODDS=196.534;PAIRED=1;PAIREDR=0;PAO=0;PQA=0;PQR=0;PRO=0;QA=973;QR=0;RO=0;RPP=3.34437;RPPR=0;RUN=1;SAF=14;SAP=3.34437;SAR=12;SRF=0;SRP=0;SRR=0;TYPE=snp;technology.ILLUMINA=1	GT:DP:RO:QR:AO:QA:GL	1:26:0:0:26:973:-10,0
gi|126640115|ref|NC_009085.1|	28655	.	G	A	814047	.	AB=0;ABP=0;AC=1;AF=1;AN=1;AO=25;CIGAR=1X;DP=25;DPB=25;DPRA=0;EPP=5.18177;EPPR=0;GTI=0;LEN=1;MEANALT=1;MQM=60;MQMR=0;NS=1;NUMALT=1;ODDS=187.441;PAIRED=1;PAIREDR=0;PAO=0;PQA=0;PQR=0;PRO=0;QA=931;QR=0;RO=0;RPP=3.09716;RPPR=0;RUN=1;SAF=11;SAP=3.79203;SAR=14;SRF=0;SRP=0;SRR=0;TYPE=snp;technology.ILLUMINA=1	GT:DP:RO:QR:AO:QA:GL	1:25:0:0:25:931:-10,0
gi|126640115|ref|NC_009085.1|	28841	.	G	A	1255.42	.	AB=0;ABP=0;AC=1;AF=1;AN=1;AO=42;CIGAR=1X;DP=42;DPB=42;DPRA=0;EPP=3.83753;EPPR=0;GTI=0;LEN=1;MEANALT=1;MQM=60;MQMR=0;NS=1;NUMALT=1;ODDS=289.07;PAIRED=1;PAIREDR=0;PAO=0;PQA=0;PQR=0;PRO=0;QA=1473;QR=0;RO=0;RPP=43.5445;RPPR=0;RUN=1;SAF=24;SAP=4.87156;SAR=18;SRF=0;SRP=0;SRR=0;TYPE=snp;technology.ILLUMINA=1	GT:DP:RO:QR:AO:QA:GL	1:42:0:0:42:1473:-10,0
gi|126640115|ref|NC_009085.1|	28847	.	A	G	1289.52	.	AB=0;ABP=0;AC=1;AF=1;AN=1;AO=40;CIGAR=1X;DP=40;DPB=40;DPRA=0;EPP=3.87889;EPPR=0;GTI=0;LEN=1;MEANALT=1;MQM=60;MQMR=0;NS=1;NUMALT=1;ODDS=296.922;PAIRED=1;PAIREDR=0;PAO=0;PQA=0;PQR=0;PRO=0;QA=1497;QR=0;RO=0;RPP=34.2795;RPPR=0;RUN=1;SAF=20;SAP=3.0103;SAR=20;SRF=0;SRP=0;SRR=0;TYPE=snp;technology.ILLUMINA=1	GT:DP:RO:QR:AO:QA:GL	1:40:0:0:40:1497:-10,0
gi|126640115|ref|NC_009085.1|	28865	.	G	A	1311.06	.	AB=0;ABP=0;AC=1;AF=1;AN=1;AO=41;CIGAR=1X;DP=41;DPB=41;DPRA=0;EPP=3.48696;EPPR=0;GTI=0;LEN=1;MEANALT=1;MQM=60;MQMR=0;NS=1;NUMALT=1;ODDS=301.882;PAIRED=1;PAIREDR=0;PAO=0;PQA=0;PQR=0;PRO=0;QA=1492;QR=0;RO=0;RPP=9.41879;RPPR=0;RUN=1;SAF=22;SAP=3.48696;SAR=19;SRF=0;SRP=0;SRR=0;TYPE=snp;technology.ILLUMINA=1	GT:DP:RO:QR:AO:QA:GL	1:41:0:0:41:1492:-10,0
gi|126640115|ref|NC_009085.1|	28934	.	A	G	1209.82	.	AB=0;ABP=0;AC=1;AF=1;AN=1;AO=38;CIGAR=1X;DP=38;DPB=38;DPRA=0;EPP=3.0103;EPPR=0;GTI=0;LEN=1;MEANALT=1;MQM=60;MQMR=0;NS=1;NUMALT=1;ODDS=278.571;PAIRED=1;PAIREDR=0;PAO=0;PQA=0;PQR=0;PRO=0;QA=1399;QR=0;RO=0;RPP=25.8679;RPPR=0;RUN=1;SAF=16;SAP=5.06748;SAR=22;SRF=0;SRP=0;SRR=0;TYPE=snp;technology.ILLUMINA=1	GT:DP:RO:QR:AO:QA:GL	1:38:0:0:38:1399:-10,0
gi|126640115|ref|NC_009085.1|	28982	.	A	G	544153	.	AB=0;ABP=0;AC=1;AF=1;AN=1;AO=17;CIGAR=1X;DP=17;DPB=17;DPRA=0;EPP=9.26925;EPPR=0;GTI=0;LEN=1;MEANALT=1;MQM=60;MQMR=0;NS=1;NUMALT=1;ODDS=125.296;PAIRED=1;PAIREDR=0;PAO=0;PQA=0;PQR=0;PRO=0;QA=633;QR=0;RO=0;RPP=3.13803;RPPR=0;RUN=1;SAF=7;SAP=4.1599;SAR=10;SRF=0;SRP=0;SRR=0;TYPE=snp;technology.ILLUMINA=1	GT:DP:RO:QR:AO:QA:GL	1:17:0:0:17:633:-10,0
gi|126640115|ref|NC_009085.1|	29005	.	G	A	623459	.	AB=0;ABP=0;AC=1;AF=1;AN=1;AO=19;CIGAR=1X;DP=19;DPB=19;DPRA=0;EPP=8.61041;EPPR=0;GTI=0;LEN=1;MEANALT=1;MQM=60;MQMR=0;NS=1;NUMALT=1;ODDS=143.557;PAIRED=1;PAIREDR=0;PAO=0;PQA=0;PQR=0;PRO=0;QA=724;QR=0;RO=0;RPP=5.8675;RPPR=0;RUN=1;SAF=8;SAP=4.03889;SAR=11;SRF=0;SRP=0;SRR=0;TYPE=snp;technology.ILLUMINA=1	GT:DP:RO:QR:AO:QA:GL	1:19:0:0:19:724:-10,0
gi|126640115|ref|NC_009085.1|	29150	.	A	G	608941	.	AB=0;ABP=0;AC=1;AF=1;AN=1;AO=19;CIGAR=1X;DP=19;DPB=19;DPRA=0;EPP=4.03889;EPPR=0;GTI=0;LEN=1;MEANALT=1;MQM=60;MQMR=0;NS=1;NUMALT=1;ODDS=140.214;PAIRED=1;PAIREDR=0;PAO=0;PQA=0;PQR=0;PRO=0;QA=702;QR=0;RO=0;RPP=3.12459;RPPR=0;RUN=1;SAF=7;SAP=5.8675;SAR=12;SRF=0;SRP=0;SRR=0;TYPE=snp;technology.ILLUMINA=1	GT:DP:RO:QR:AO:QA:GL	1:19:0:0:19:702:-10,0
gi|126640115|ref|NC_009085.1|	29165	.	C	T	554841	.	AB=0;ABP=0;AC=1;AF=1;AN=1;AO=18;CIGAR=1X;DP=18;DPB=18;DPRA=0;EPP=4.9405;EPPR=0;GTI=0;LEN=1;MEANALT=1;MQM=60;MQMR=0;NS=1;NUMALT=1;ODDS=127.757;PAIRED=1;PAIREDR=0;PAO=0;PQA=0;PQR=0;PRO=0;QA=646;QR=0;RO=0;RPP=7.35324;RPPR=0;RUN=1;SAF=7;SAP=4.9405;SAR=11;SRF=0;SRP=0;SRR=0;TYPE=snp;technology.ILLUMINA=1	GT:DP:RO:QR:AO:QA:GL	1:18:0:0:18:646:-10,0
gi|126640115|ref|NC_009085.1|	29279	.	GATA	AATG	533141	.	AB=0;ABP=0;AC=1;AF=1;AN=1;AO=18;CIGAR=1X2M1X;DP=18;DPB=18;DPRA=0;EPP=3.49285;EPPR=0;GTI=0;LEN=4;MEANALT=1;MQM=60;MQMR=0;NS=1;NUMALT=1;ODDS=122.76;PAIRED=1;PAIREDR=0;PAO=0;PQA=0;PQR=0;PRO=0;QA=616;QR=0;RO=0;RPP=3.0103;RPPR=0;RUN=1;SAF=7;SAP=4.9405;SAR=11;SRF=0;SRP=0;SRR=0;TYPE=complex;technology.ILLUMINA=1	GT:DP:RO:QR:AO:QA:GL	1:18:0:0:18:616:-10,0
gi|126640115|ref|NC_009085.1|	29817	.	A	T	589886	.	AB=0;ABP=0;AC=1;AF=1;AN=1;AO=19;CIGAR=1X;DP=19;DPB=19;DPRA=0;EPP=4.03889;EPPR=0;GTI=0;LEN=1;MEANALT=1;MQM=60;MQMR=0;NS=1;NUMALT=1;ODDS=135.826;PAIRED=1;PAIREDR=0;PAO=0;PQA=0;PQR=0;PRO=0;QA=678;QR=0;RO=0;RPP=3.12459;RPPR=0;RUN=1;SAF=9;SAP=3.12459;SAR=10;SRF=0;SRP=0;SRR=0;TYPE=snp;technology.ILLUMINA=1	GT:DP:RO:QR:AO:QA:GL	1:19:0:0:19:678:-10,0
gi|126640115|ref|NC_009085.1|	29994	.	A	G	402699	.	AB=0;ABP=0;AC=1;AF=1;AN=1;AO=14;CIGAR=1X;DP=14;DPB=14;DPRA=0;EPP=5.49198;EPPR=0;GTI=0;LEN=1;MEANALT=1;MQM=60;MQMR=0;NS=1;NUMALT=1;ODDS=92.725;PAIRED=1;PAIREDR=0;PAO=0;PQA=0;PQR=0;PRO=0;QA=486;QR=0;RO=0;RPP=8.59409;RPPR=0;RUN=1;SAF=3;SAP=12.937;SAR=11;SRF=0;SRP=0;SRR=0;TYPE=snp;technology.ILLUMINA=1	GT:DP:RO:QR:AO:QA:GL	1:14:0:0:14:486:-10,0
gi|126640115|ref|NC_009085.1|	29999	.	C	T	400896	.	AB=0;ABP=0;AC=1;AF=1;AN=1;AO=14;CIGAR=1X;DP=14;DPB=14;DPRA=0;EPP=8.59409;EPPR=0;GTI=0;LEN=1;MEANALT=1;MQM=60;MQMR=0;NS=1;NUMALT=1;ODDS=92.3097;PAIRED=1;PAIREDR=0;PAO=0;PQA=0;PQR=0;PRO=0;QA=494;QR=0;RO=0;RPP=8.59409;RPPR=0;RUN=1;SAF=2;SAP=18.5208;SAR=12;SRF=0;SRP=0;SRR=0;TYPE=snp;technology.ILLUMINA=1	GT:DP:RO:QR:AO:QA:GL	1:14:0:0:14:494:-10,0
gi|126640115|ref|NC_009085.1|	30009	.	C	T	333616	.	AB=0;ABP=0;AC=1;AF=1;AN=1;AO=11;CIGAR=1X;DP=11;DPB=11;DPRA=0;EPP=7.94546;EPPR=0;GTI=0;LEN=1;MEANALT=1;MQM=60;MQMR=0;NS=1;NUMALT=1;ODDS=76.818;PAIRED=1;PAIREDR=0;PAO=0;PQA=0;PQR=0;PRO=0;QA=413;QR=0;RO=0;RPP=4.78696;RPPR=0;RUN=1;SAF=1;SAP=19.0002;SAR=10;SRF=0;SRP=0;SRR=0;TYPE=snp;technology.ILLUMINA=1	GT:DP:RO:QR:AO:QA:GL	1:11:0:0:11:413:-10,0
gi|126640115|ref|NC_009085.1|	30198	.	A	G	555573	.	AB=0;ABP=0;AC=1;AF=1;AN=1;AO=18;CIGAR=1X;DP=18;DPB=18;DPRA=0;EPP=3.0103;EPPR=0;GTI=0;LEN=1;MEANALT=1;MQM=60;MQMR=0;NS=1;NUMALT=1;ODDS=127.926;PAIRED=1;PAIREDR=0;PAO=0;PQA=0;PQR=0;PRO=0;QA=647;QR=0;RO=0;RPP=10.7311;RPPR=0;RUN=1;SAF=10;SAP=3.49285;SAR=8;SRF=0;SRP=0;SRR=0;TYPE=snp;technology.ILLUMINA=1	GT:DP:RO:QR:AO:QA:GL	1:18:0:0:18:647:-10,0
gi|126640115|ref|NC_009085.1|	30204	.	A	T	643349	.	AB=0;ABP=0;AC=1;AF=1;AN=1;AO=20;CIGAR=1X;DP=20;DPB=20;DPRA=0;EPP=3.44459;EPPR=0;GTI=0;LEN=1;MEANALT=1;MQM=60;MQMR=0;NS=1;NUMALT=1;ODDS=148.137;PAIRED=1;PAIREDR=0;PAO=0;PQA=0;PQR=0;PRO=0;QA=741;QR=0;RO=0;RPP=6.91895;RPPR=0;RUN=1;SAF=10;SAP=3.0103;SAR=10;SRF=0;SRP=0;SRR=0;TYPE=snp;technology.ILLUMINA=1	GT:DP:RO:QR:AO:QA:GL	1:20:0:0:20:741:-10,0
gi|126640115|ref|NC_009085.1|	30222	.	A	G	606251	.	AB=0;ABP=0;AC=1;AF=1;AN=1;AO=19;CIGAR=1X;DP=19;DPB=19;DPRA=0;EPP=4.03889;EPPR=0;GTI=0;LEN=1;MEANALT=1;MQM=60;MQMR=0;NS=1;NUMALT=1;ODDS=139.594;PAIRED=1;PAIREDR=0;PAO=0;PQA=0;PQR=0;PRO=0;QA=702;QR=0;RO=0;RPP=8.61041;RPPR=0;RUN=1;SAF=9;SAP=3.12459;SAR=10;SRF=0;SRP=0;SRR=0;TYPE=snp;technology.ILLUMINA=1	GT:DP:RO:QR:AO:QA:GL	1:19:0:0:19:702:-10,0
gi|126640115|ref|NC_009085.1|	30330	.	G	A	622402	.	AB=0;ABP=0;AC=1;AF=1;AN=1;AO=19;CIGAR=1X;DP=19;DPB=19;DPRA=0;EPP=4.03889;EPPR=0;GTI=0;LEN=1;MEANALT=1;MQM=60;MQMR=0;NS=1;NUMALT=1;ODDS=143.313;PAIRED=1;PAIREDR=0;PAO=0;PQA=0;PQR=0;PRO=0;QA=714;QR=0;RO=0;RPP=3.12459;RPPR=0;RUN=1;SAF=10;SAP=3.12459;SAR=9;SRF=0;SRP=0;SRR=0;TYPE=snp;technology.ILLUMINA=1	GT:DP:RO:QR:AO:QA:GL	1:19:0:0:19:714:-10,0
gi|126640115|ref|NC_009085.1|	30365	.	CTT	CTTT	401138	.	AB=0;ABP=0;AC=1;AF=1;AN=1;AO=16;CIGAR=1M1I2M;DP=20;DPB=25.3333;DPRA=0;EPP=5.18177;EPPR=3.73412;GTI=0;LEN=1;MEANALT=2;MQM=60;MQMR=60;NS=1;NUMALT=1;ODDS=92.3654;PAIRED=1;PAIREDR=1;PAO=0;PQA=0;PQR=0;PRO=0;QA=562;QR=110;RO=3;RPP=5.18177;RPPR=9.52472;RUN=1;SAF=8;SAP=3.0103;SAR=8;SRF=2;SRP=3.73412;SRR=1;TYPE=ins;technology.ILLUMINA=1	GT:DP:RO:QR:AO:QA:GL	1:20:3:110:16:562:-10,0
gi|126640115|ref|NC_009085.1|	30705	.	T	A	527341	.	AB=0;ABP=0;AC=1;AF=1;AN=1;AO=17;CIGAR=1X;DP=17;DPB=17;DPRA=0;EPP=4.1599;EPPR=0;GTI=0;LEN=1;MEANALT=1;MQM=60;MQMR=0;NS=1;NUMALT=1;ODDS=121.425;PAIRED=1;PAIREDR=0;PAO=0;PQA=0;PQR=0;PRO=0;QA=625;QR=0;RO=0;RPP=18.4661;RPPR=0;RUN=1;SAF=9;SAP=3.13803;SAR=8;SRF=0;SRP=0;SRR=0;TYPE=snp;technology.ILLUMINA=1	GT:DP:RO:QR:AO:QA:GL	1:17:0:0:17:625:-10,0
gi|126640115|ref|NC_009085.1|	30724	.	G	T	288669	.	AB=0;ABP=0;AC=1;AF=1;AN=1;AO=9;CIGAR=1X;DP=9;DPB=9;DPRA=0;EPP=5.18177;EPPR=0;GTI=0;LEN=1;MEANALT=1;MQM=60;MQMR=0;NS=1;NUMALT=1;ODDS=66.4685;PAIRED=1;PAIREDR=0;PAO=0;PQA=0;PQR=0;PRO=0;QA=341;QR=0;RO=0;RPP=5.18177;RPPR=0;RUN=1;SAF=5;SAP=3.25157;SAR=4;SRF=0;SRP=0;SRR=0;TYPE=snp;technology.ILLUMINA=1	GT:DP:RO:QR:AO:QA:GL	1:9:0:0:9:341:-10,0
gi|126640115|ref|NC_009085.1|	30760	.	GG	AA	285.94	.	AB=0;ABP=0;AC=1;AF=1;AN=1;AO=9;CIGAR=2X;DP=9;DPB=9;DPRA=0;EPP=9.04217;EPPR=0;GTI=0;LEN=2;MEANALT=1;MQM=60;MQMR=0;NS=1;NUMALT=1;ODDS=65.84;PAIRED=1;PAIREDR=0;PAO=0;PQA=0;PQR=0;PRO=0;QA=344;QR=0;RO=0;RPP=5.18177;RPPR=0;RUN=1;SAF=3;SAP=5.18177;SAR=6;SRF=0;SRP=0;SRR=0;TYPE=mnp;technology.ILLUMINA=1	GT:DP:RO:QR:AO:QA:GL	1:9:0:0:9:344:-10,0
gi|126640115|ref|NC_009085.1|	30780	.	C	T	553367	.	AB=0;ABP=0;AC=1;AF=1;AN=1;AO=18;CIGAR=1X;DP=18;DPB=18;DPRA=0;EPP=7.35324;EPPR=0;GTI=0;LEN=1;MEANALT=1;MQM=60;MQMR=0;NS=1;NUMALT=1;ODDS=127.417;PAIRED=1;PAIREDR=0;PAO=0;PQA=0;PQR=0;PRO=0;QA=662;QR=0;RO=0;RPP=20.3821;RPPR=0;RUN=1;SAF=11;SAP=4.9405;SAR=7;SRF=0;SRP=0;SRR=0;TYPE=snp;technology.ILLUMINA=1	GT:DP:RO:QR:AO:QA:GL	1:18:0:0:18:662:-10,0
gi|126640115|ref|NC_009085.1|	31025	.	ACTC	TCTT	1074.01	.	AB=0;ABP=0;AC=1;AF=1;AN=1;AO=32;CIGAR=1X2M1X;DP=32;DPB=33.75;DPRA=0;EPP=5.45321;EPPR=0;GTI=0;LEN=4;MEANALT=1;MQM=60;MQMR=0;NS=1;NUMALT=1;ODDS=247.3;PAIRED=1;PAIREDR=0;PAO=3;PQA=102;PQR=0;PRO=0;QA=1128;QR=0;RO=0;RPP=4.09604;RPPR=0;RUN=1;SAF=21;SAP=9.79615;SAR=11;SRF=0;SRP=0;SRR=0;TYPE=complex;technology.ILLUMINA=1	GT:DP:RO:QR:AO:QA:GL	1:32:0:0:32:1128:-10,0
gi|126640115|ref|NC_009085.1|	31034	.	G	T	1027.28	.	AB=0;ABP=0;AC=1;AF=1;AN=1;AO=32;CIGAR=1X;DP=32;DPB=32;DPRA=0;EPP=5.45321;EPPR=0;GTI=0;LEN=1;MEANALT=1;MQM=60;MQMR=0;NS=1;NUMALT=1;ODDS=236.54;PAIRED=1;PAIREDR=0;PAO=0;PQA=0;PQR=0;PRO=0;QA=1178;QR=0;RO=0;RPP=4.09604;RPPR=0;RUN=1;SAF=21;SAP=9.79615;SAR=11;SRF=0;SRP=0;SRR=0;TYPE=snp;technology.ILLUMINA=1	GT:DP:RO:QR:AO:QA:GL	1:32:0:0:32:1178:-10,0
gi|126640115|ref|NC_009085.1|	31142	.	A	G	877316	.	AB=0;ABP=0;AC=1;AF=1;AN=1;AO=27;CIGAR=1X;DP=27;DPB=27;DPRA=0;EPP=3.09072;EPPR=0;GTI=0;LEN=1;MEANALT=1;MQM=60;MQMR=0;NS=1;NUMALT=1;ODDS=202.01;PAIRED=1;PAIREDR=0;PAO=0;PQA=0;PQR=0;PRO=0;QA=1016;QR=0;RO=0;RPP=5.02092;RPPR=0;RUN=1;SAF=7;SAP=16.6021;SAR=20;SRF=0;SRP=0;SRR=0;TYPE=snp;technology.ILLUMINA=1	GT:DP:RO:QR:AO:QA:GL	1:27:0:0:27:1016:-10,0
gi|126640115|ref|NC_009085.1|	31181	.	G	A	551613	.	AB=0;ABP=0;AC=1;AF=1;AN=1;AO=18;CIGAR=1X;DP=18;DPB=18;DPRA=0;EPP=7.35324;EPPR=0;GTI=0;LEN=1;MEANALT=1;MQM=60;MQMR=0;NS=1;NUMALT=1;ODDS=127.014;PAIRED=1;PAIREDR=0;PAO=0;PQA=0;PQR=0;PRO=0;QA=665;QR=0;RO=0;RPP=15.074;RPPR=0;RUN=1;SAF=4;SAP=15.074;SAR=14;SRF=0;SRP=0;SRR=0;TYPE=snp;technology.ILLUMINA=1	GT:DP:RO:QR:AO:QA:GL	1:18:0:0:18:665:-10,0
gi|126640115|ref|NC_009085.1|	31187	.	C	T	454245	.	AB=0;ABP=0;AC=1;AF=1;AN=1;AO=14;CIGAR=1X;DP=14;DPB=14;DPRA=0;EPP=3.0103;EPPR=0;GTI=0;LEN=1;MEANALT=1;MQM=60;MQMR=0;NS=1;NUMALT=1;ODDS=104.594;PAIRED=1;PAIREDR=0;PAO=0;PQA=0;PQR=0;PRO=0;QA=535;QR=0;RO=0;RPP=3.63072;RPPR=0;RUN=1;SAF=3;SAP=12.937;SAR=11;SRF=0;SRP=0;SRR=0;TYPE=snp;technology.ILLUMINA=1	GT:DP:RO:QR:AO:QA:GL	1:14:0:0:14:535:-10,0
gi|126640115|ref|NC_009085.1|	31196	.	T	C	440896	.	AB=0;ABP=0;AC=1;AF=1;AN=1;AO=15;CIGAR=1X;DP=15;DPB=15;DPRA=0;EPP=6.62942;EPPR=0;GTI=0;LEN=1;MEANALT=1;MQM=60;MQMR=0;NS=1;NUMALT=1;ODDS=101.52;PAIRED=1;PAIREDR=0;PAO=0;PQA=0;PQR=0;PRO=0;QA=537;QR=0;RO=0;RPP=6.62942;RPPR=0;RUN=1;SAF=2;SAP=20.5268;SAR=13;SRF=0;SRP=0;SRR=0;TYPE=snp;technology.ILLUMINA=1	GT:DP:RO:QR:AO:QA:GL	1:15:0:0:15:537:-10,0
gi|126640115|ref|NC_009085.1|	31208	.	AGCA	GGCT	685344	.	AB=0;ABP=0;AC=1;AF=1;AN=1;AO=22;CIGAR=1X2M1X;DP=22;DPB=22.75;DPRA=0;EPP=6.56362;EPPR=0;GTI=0;LEN=4;MEANALT=1;MQM=60;MQMR=0;NS=1;NUMALT=1;ODDS=157.806;PAIRED=1;PAIREDR=0;PAO=1;PQA=39;PQR=0;PRO=0;QA=760;QR=0;RO=0;RPP=3.40511;RPPR=0;RUN=1;SAF=6;SAP=12.8806;SAR=16;SRF=0;SRP=0;SRR=0;TYPE=complex;technology.ILLUMINA=1	GT:DP:RO:QR:AO:QA:GL	1:22:0:0:22:760:-10,0
gi|126640115|ref|NC_009085.1|	31217	.	A	G	680167	.	AB=0;ABP=0;AC=1;AF=1;AN=1;AO=22;CIGAR=1X;DP=22;DPB=22;DPRA=0;EPP=9.32731;EPPR=0;GTI=0;LEN=1;MEANALT=1;MQM=60;MQMR=0;NS=1;NUMALT=1;ODDS=156.614;PAIRED=1;PAIREDR=0;PAO=0;PQA=0;PQR=0;PRO=0;QA=787;QR=0;RO=0;RPP=3.40511;RPPR=0;RUN=1;SAF=9;SAP=4.58955;SAR=13;SRF=0;SRP=0;SRR=0;TYPE=snp;technology.ILLUMINA=1	GT:DP:RO:QR:AO:QA:GL	1:22:0:0:22:787:-10,0
gi|126640115|ref|NC_009085.1|	31235	.	C	T	655423	.	AB=0;ABP=0;AC=1;AF=1;AN=1;AO=20;CIGAR=1X;DP=20;DPB=20;DPRA=0;EPP=4.74748;EPPR=0;GTI=0;LEN=1;MEANALT=1;MQM=60;MQMR=0;NS=1;NUMALT=1;ODDS=150.917;PAIRED=1;PAIREDR=0;PAO=0;PQA=0;PQR=0;PRO=0;QA=761;QR=0;RO=0;RPP=9.95901;RPPR=0;RUN=1;SAF=8;SAP=4.74748;SAR=12;SRF=0;SRP=0;SRR=0;TYPE=snp;technology.ILLUMINA=1	GT:DP:RO:QR:AO:QA:GL	1:20:0:0:20:761:-10,0
gi|126640115|ref|NC_009085.1|	31259	.	G	A	700217	.	AB=0;ABP=0;AC=1;AF=1;AN=1;AO=22;CIGAR=1X;DP=22;DPB=22;DPRA=0;EPP=3.0103;EPPR=0;GTI=0;LEN=1;MEANALT=1;MQM=60;MQMR=0;NS=1;NUMALT=1;ODDS=161.231;PAIRED=1;PAIREDR=0;PAO=0;PQA=0;PQR=0;PRO=0;QA=824;QR=0;RO=0;RPP=22.3561;RPPR=0;RUN=1;SAF=9;SAP=4.58955;SAR=13;SRF=0;SRP=0;SRR=0;TYPE=snp;technology.ILLUMINA=1	GT:DP:RO:QR:AO:QA:GL	1:22:0:0:22:824:-10,0
gi|126640115|ref|NC_009085.1|	31284	.	TTG	CTT	795734	.	AB=0;ABP=0;AC=1;AF=1;AN=1;AO=25;CIGAR=1X1M1X;DP=26;DPB=26;DPRA=0;EPP=3.79203;EPPR=0;GTI=0;LEN=3;MEANALT=2;MQM=60;MQMR=0;NS=1;NUMALT=1;ODDS=183.225;PAIRED=1;PAIREDR=0;PAO=0;PQA=0;PQR=0;PRO=0;QA=910;QR=0;RO=0;RPP=3.79203;RPPR=0;RUN=1;SAF=11;SAP=3.79203;SAR=14;SRF=0;SRP=0;SRR=0;TYPE=complex;technology.ILLUMINA=1	GT:DP:RO:QR:AO:QA:GL	1:26:0:0:25:910:-10,0
gi|126640115|ref|NC_009085.1|	31292	.	TGTA	GGTG	811844	.	AB=0;ABP=0;AC=1;AF=1;AN=1;AO=26;CIGAR=1X2M1X;DP=26;DPB=26;DPRA=0;EPP=3.34437;EPPR=0;GTI=0;LEN=4;MEANALT=1;MQM=60;MQMR=0;NS=1;NUMALT=1;ODDS=186.934;PAIRED=1;PAIREDR=0;PAO=0;PQA=0;PQR=0;PRO=0;QA=926;QR=0;RO=0;RPP=3.0103;RPPR=0;RUN=1;SAF=13;SAP=3.0103;SAR=13;SRF=0;SRP=0;SRR=0;TYPE=complex;technology.ILLUMINA=1	GT:DP:RO:QR:AO:QA:GL	1:26:0:0:26:926:-10,0
gi|126640115|ref|NC_009085.1|	31301	.	T	A	820271	.	AB=0;ABP=0;AC=1;AF=1;AN=1;AO=26;CIGAR=1X;DP=26;DPB=26;DPRA=0;EPP=6.01695;EPPR=0;GTI=0;LEN=1;MEANALT=1;MQM=60;MQMR=0;NS=1;NUMALT=1;ODDS=188.874;PAIRED=1;PAIREDR=0;PAO=0;PQA=0;PQR=0;PRO=0;QA=942;QR=0;RO=0;RPP=6.01695;RPPR=0;RUN=1;SAF=12;SAP=3.34437;SAR=14;SRF=0;SRP=0;SRR=0;TYPE=snp;technology.ILLUMINA=1	GT:DP:RO:QR:AO:QA:GL	1:26:0:0:26:942:-10,0
gi|126640115|ref|NC_009085.1|	31350	.	A	G	630181	.	AB=0;ABP=0;AC=1;AF=1;AN=1;AO=20;CIGAR=1X;DP=20;DPB=20;DPRA=0;EPP=4.74748;EPPR=0;GTI=0;LEN=1;MEANALT=1;MQM=60;MQMR=0;NS=1;NUMALT=1;ODDS=145.104;PAIRED=1;PAIREDR=0;PAO=0;PQA=0;PQR=0;PRO=0;QA=736;QR=0;RO=0;RPP=13.8677;RPPR=0;RUN=1;SAF=9;SAP=3.44459;SAR=11;SRF=0;SRP=0;SRR=0;TYPE=snp;technology.ILLUMINA=1	GT:DP:RO:QR:AO:QA:GL	1:20:0:0:20:736:-10,0
gi|126640115|ref|NC_009085.1|	31361	.	T	C	610.67	.	AB=0;ABP=0;AC=1;AF=1;AN=1;AO=19;CIGAR=1X;DP=19;DPB=19;DPRA=0;EPP=4.03889;EPPR=0;GTI=0;LEN=1;MEANALT=1;MQM=60;MQMR=0;NS=1;NUMALT=1;ODDS=140.612;PAIRED=1;PAIREDR=0;PAO=0;PQA=0;PQR=0;PRO=0;QA=701;QR=0;RO=0;RPP=3.12459;RPPR=0;RUN=1;SAF=10;SAP=3.12459;SAR=9;SRF=0;SRP=0;SRR=0;TYPE=snp;technology.ILLUMINA=1	GT:DP:RO:QR:AO:QA:GL	1:19:0:0:19:701:-10,0
gi|126640115|ref|NC_009085.1|	31508	.	C	T	811325	.	AB=0;ABP=0;AC=1;AF=1;AN=1;AO=26;CIGAR=1X;DP=26;DPB=26;DPRA=0;EPP=6.01695;EPPR=0;GTI=0;LEN=1;MEANALT=1;MQM=60;MQMR=0;NS=1;NUMALT=1;ODDS=186.814;PAIRED=1;PAIREDR=0;PAO=0;PQA=0;PQR=0;PRO=0;QA=929;QR=0;RO=0;RPP=3.34437;RPPR=0;RUN=1;SAF=12;SAP=3.34437;SAR=14;SRF=0;SRP=0;SRR=0;TYPE=snp;technology.ILLUMINA=1	GT:DP:RO:QR:AO:QA:GL	1:26:0:0:26:929:-10,0
gi|126640115|ref|NC_009085.1|	31532	.	C	T	820823	.	AB=0;ABP=0;AC=1;AF=1;AN=1;AO=25;CIGAR=1X;DP=25;DPB=25;DPRA=0;EPP=3.79203;EPPR=0;GTI=0;LEN=1;MEANALT=1;MQM=60;MQMR=0;NS=1;NUMALT=1;ODDS=189.001;PAIRED=1;PAIREDR=0;PAO=0;PQA=0;PQR=0;PRO=0;QA=950;QR=0;RO=0;RPP=13.5202;RPPR=0;RUN=1;SAF=10;SAP=5.18177;SAR=15;SRF=0;SRP=0;SRR=0;TYPE=snp;technology.ILLUMINA=1	GT:DP:RO:QR:AO:QA:GL	1:25:0:0:25:950:-10,0
gi|126640115|ref|NC_009085.1|	31709	.	A	G	980109	.	AB=0;ABP=0;AC=1;AF=1;AN=1;AO=30;CIGAR=1X;DP=30;DPB=30;DPRA=0;EPP=5.61607;EPPR=0;GTI=0;LEN=1;MEANALT=1;MQM=60;MQMR=0;NS=1;NUMALT=1;ODDS=225.678;PAIRED=1;PAIREDR=0;PAO=0;PQA=0;PQR=0;PRO=0;QA=1128;QR=0;RO=0;RPP=13.4334;RPPR=0;RUN=1;SAF=15;SAP=3.0103;SAR=15;SRF=0;SRP=0;SRR=0;TYPE=snp;technology.ILLUMINA=1	GT:DP:RO:QR:AO:QA:GL	1:30:0:0:30:1128:-10,0
gi|126640115|ref|NC_009085.1|	31730	.	C	T	791965	.	AB=0;ABP=0;AC=1;AF=1;AN=1;AO=25;CIGAR=1X;DP=25;DPB=25;DPRA=0;EPP=3.09716;EPPR=0;GTI=0;LEN=1;MEANALT=1;MQM=60;MQMR=0;NS=1;NUMALT=1;ODDS=182.357;PAIRED=1;PAIREDR=0;PAO=0;PQA=0;PQR=0;PRO=0;QA=905;QR=0;RO=0;RPP=3.79203;RPPR=0;RUN=1;SAF=11;SAP=3.79203;SAR=14;SRF=0;SRP=0;SRR=0;TYPE=snp;technology.ILLUMINA=1	GT:DP:RO:QR:AO:QA:GL	1:25:0:0:25:905:-10,0
gi|126640115|ref|NC_009085.1|	31852	.	G	T	909796	.	AB=0;ABP=0;AC=1;AF=1;AN=1;AO=28;CIGAR=1X;DP=28;DPB=28;DPRA=0;EPP=3.32051;EPPR=0;GTI=0;LEN=1;MEANALT=1;MQM=60;MQMR=0;NS=1;NUMALT=1;ODDS=209.488;PAIRED=1;PAIREDR=0;PAO=0;PQA=0;PQR=0;PRO=0;QA=1037;QR=0;RO=0;RPP=3.32051;RPPR=0;RUN=1;SAF=12;SAP=4.25114;SAR=16;SRF=0;SRP=0;SRR=0;TYPE=snp;technology.ILLUMINA=1	GT:DP:RO:QR:AO:QA:GL	1:28:0:0:28:1037:-10,0
gi|126640115|ref|NC_009085.1|	31913	.	G	A	852552	.	AB=0;ABP=0;AC=1;AF=1;AN=1;AO=26;CIGAR=1X;DP=26;DPB=26;DPRA=0;EPP=3.0103;EPPR=0;GTI=0;LEN=1;MEANALT=1;MQM=60;MQMR=0;NS=1;NUMALT=1;ODDS=196.307;PAIRED=1;PAIREDR=0;PAO=0;PQA=0;PQR=0;PRO=0;QA=977;QR=0;RO=0;RPP=8.35546;RPPR=0;RUN=1;SAF=12;SAP=3.34437;SAR=14;SRF=0;SRP=0;SRR=0;TYPE=snp;technology.ILLUMINA=1	GT:DP:RO:QR:AO:QA:GL	1:26:0:0:26:977:-10,0
gi|126640115|ref|NC_009085.1|	32125	.	C	T	1097.68	.	AB=0;ABP=0;AC=1;AF=1;AN=1;AO=33;CIGAR=1X;DP=33;DPB=33;DPRA=0;EPP=3.60252;EPPR=0;GTI=0;LEN=1;MEANALT=1;MQM=60;MQMR=0;NS=1;NUMALT=1;ODDS=252.75;PAIRED=1;PAIREDR=0;PAO=0;PQA=0;PQR=0;PRO=0;QA=1247;QR=0;RO=0;RPP=3.60252;RPPR=0;RUN=1;SAF=15;SAP=3.60252;SAR=18;SRF=0;SRP=0;SRR=0;TYPE=snp;technology.ILLUMINA=1	GT:DP:RO:QR:AO:QA:GL	1:33:0:0:33:1247:-10,0
gi|126640115|ref|NC_009085.1|	32251	.	C	T	463512	.	AB=0;ABP=0;AC=1;AF=1;AN=1;AO=15;CIGAR=1X;DP=15;DPB=15;DPRA=0;EPP=6.62942;EPPR=0;GTI=0;LEN=1;MEANALT=1;MQM=60;MQMR=0;NS=1;NUMALT=1;ODDS=106.728;PAIRED=1;PAIREDR=0;PAO=0;PQA=0;PQR=0;PRO=0;QA=541;QR=0;RO=0;RPP=4.31318;RPPR=0;RUN=1;SAF=9;SAP=4.31318;SAR=6;SRF=0;SRP=0;SRR=0;TYPE=snp;technology.ILLUMINA=1	GT:DP:RO:QR:AO:QA:GL	1:15:0:0:15:541:-10,0
gi|126640115|ref|NC_009085.1|	32416	.	A	G	607696	.	AB=0;ABP=0;AC=1;AF=1;AN=1;AO=19;CIGAR=1X;DP=19;DPB=19;DPRA=0;EPP=3.12459;EPPR=0;GTI=0;LEN=1;MEANALT=1;MQM=60;MQMR=0;NS=1;NUMALT=1;ODDS=139.927;PAIRED=1;PAIREDR=0;PAO=0;PQA=0;PQR=0;PRO=0;QA=712;QR=0;RO=0;RPP=16.8392;RPPR=0;RUN=1;SAF=10;SAP=3.12459;SAR=9;SRF=0;SRP=0;SRR=0;TYPE=snp;technology.ILLUMINA=1	GT:DP:RO:QR:AO:QA:GL	1:19:0:0:19:712:-10,0
gi|126640115|ref|NC_009085.1|	32431	.	T	C	669402	.	AB=0;ABP=0;AC=1;AF=1;AN=1;AO=21;CIGAR=1X;DP=21;DPB=21;DPRA=0;EPP=5.59539;EPPR=0;GTI=0;LEN=1;MEANALT=1;MQM=60;MQMR=0;NS=1;NUMALT=1;ODDS=154.135;PAIRED=1;PAIREDR=0;PAO=0;PQA=0;PQR=0;PRO=0;QA=774;QR=0;RO=0;RPP=5.59539;RPPR=0;RUN=1;SAF=13;SAP=5.59539;SAR=8;SRF=0;SRP=0;SRR=0;TYPE=snp;technology.ILLUMINA=1	GT:DP:RO:QR:AO:QA:GL	1:21:0:0:21:774:-10,0
gi|126640115|ref|NC_009085.1|	32515	.	T	C	764.01	.	AB=0;ABP=0;AC=1;AF=1;AN=1;AO=24;CIGAR=1X;DP=25;DPB=25;DPRA=0;EPP=8.80089;EPPR=0;GTI=0;LEN=1;MEANALT=2;MQM=60;MQMR=0;NS=1;NUMALT=1;ODDS=175.92;PAIRED=1;PAIREDR=0;PAO=0;PQA=0;PQR=0;PRO=0;QA=882;QR=0;RO=0;RPP=6.26751;RPPR=0;RUN=1;SAF=13;SAP=3.37221;SAR=11;SRF=0;SRP=0;SRR=0;TYPE=snp;technology.ILLUMINA=1	GT:DP:RO:QR:AO:QA:GL	1:25:0:0:24:882:-10,0
gi|126640115|ref|NC_009085.1|	32585	.	TAAAAAAAG	TAAAAAAAAG	691396	.	AB=0;ABP=0;AC=1;AF=1;AN=1;AO=22;CIGAR=1M1I8M;DP=22;DPB=24.4444;DPRA=0;EPP=3.0103;EPPR=0;GTI=0;LEN=1;MEANALT=1;MQM=60;MQMR=0;NS=1;NUMALT=1;ODDS=159.2;PAIRED=1;PAIREDR=0;PAO=0;PQA=0;PQR=0;PRO=0;QA=796;QR=0;RO=0;RPP=6.56362;RPPR=0;RUN=1;SAF=9;SAP=4.58955;SAR=13;SRF=0;SRP=0;SRR=0;TYPE=ins;technology.ILLUMINA=1	GT:DP:RO:QR:AO:QA:GL	1:22:0:0:22:796:-10,0
gi|126640115|ref|NC_009085.1|	32637	.	A	G	622275	.	AB=0;ABP=0;AC=1;AF=1;AN=1;AO=21;CIGAR=1X;DP=21;DPB=21;DPRA=0;EPP=8.07707;EPPR=0;GTI=0;LEN=1;MEANALT=1;MQM=60;MQMR=0;NS=1;NUMALT=1;ODDS=143.284;PAIRED=1;PAIREDR=0;PAO=0;PQA=0;PQR=0;PRO=0;QA=755;QR=0;RO=0;RPP=26.2761;RPPR=0;RUN=1;SAF=6;SAP=11.386;SAR=15;SRF=0;SRP=0;SRR=0;TYPE=snp;technology.ILLUMINA=1	GT:DP:RO:QR:AO:QA:GL	1:21:0:0:21:755:-10,0
gi|126640115|ref|NC_009085.1|	32643	.	G	T	557651	.	AB=0;ABP=0;AC=1;AF=1;AN=1;AO=19;CIGAR=1X;DP=19;DPB=19;DPRA=0;EPP=8.61041;EPPR=0;GTI=0;LEN=1;MEANALT=1;MQM=60;MQMR=0;NS=1;NUMALT=1;ODDS=128.404;PAIRED=1;PAIREDR=0;PAO=0;PQA=0;PQR=0;PRO=0;QA=698;QR=0;RO=0;RPP=36.0395;RPPR=0;RUN=1;SAF=5;SAP=12.2676;SAR=14;SRF=0;SRP=0;SRR=0;TYPE=snp;technology.ILLUMINA=1	GT:DP:RO:QR:AO:QA:GL	1:19:0:0:19:698:-10,0
gi|126640115|ref|NC_009085.1|	32673	.	A	G	535605	.	AB=0;ABP=0;AC=1;AF=1;AN=1;AO=18;CIGAR=1X;DP=18;DPB=18;DPRA=0;EPP=15.074;EPPR=0;GTI=0;LEN=1;MEANALT=1;MQM=60;MQMR=0;NS=1;NUMALT=1;ODDS=123.328;PAIRED=1;PAIREDR=0;PAO=0;PQA=0;PQR=0;PRO=0;QA=651;QR=0;RO=0;RPP=20.3821;RPPR=0;RUN=1;SAF=11;SAP=4.9405;SAR=7;SRF=0;SRP=0;SRR=0;TYPE=snp;technology.ILLUMINA=1	GT:DP:RO:QR:AO:QA:GL	1:18:0:0:18:651:-10,0
gi|126640115|ref|NC_009085.1|	32730	.	T	C	689795	.	AB=0;ABP=0;AC=1;AF=1;AN=1;AO=22;CIGAR=1X;DP=22;DPB=22;DPRA=0;EPP=12.8806;EPPR=0;GTI=0;LEN=1;MEANALT=1;MQM=60;MQMR=0;NS=1;NUMALT=1;ODDS=158.831;PAIRED=1;PAIREDR=0;PAO=0;PQA=0;PQR=0;PRO=0;QA=803;QR=0;RO=0;RPP=4.58955;RPPR=0;RUN=1;SAF=13;SAP=4.58955;SAR=9;SRF=0;SRP=0;SRR=0;TYPE=snp;technology.ILLUMINA=1	GT:DP:RO:QR:AO:QA:GL	1:22:0:0:22:803:-10,0
gi|126640115|ref|NC_009085.1|	32739	.	G	A	733611	.	AB=0;ABP=0;AC=1;AF=1;AN=1;AO=23;CIGAR=1X;DP=23;DPB=23;DPRA=0;EPP=24.253;EPPR=0;GTI=0;LEN=1;MEANALT=1;MQM=60;MQMR=0;NS=1;NUMALT=1;ODDS=168.92;PAIRED=1;PAIREDR=0;PAO=0;PQA=0;PQR=0;PRO=0;QA=868;QR=0;RO=0;RPP=7.63648;RPPR=0;RUN=1;SAF=13;SAP=3.86001;SAR=10;SRF=0;SRP=0;SRR=0;TYPE=snp;technology.ILLUMINA=1	GT:DP:RO:QR:AO:QA:GL	1:23:0:0:23:868:-10,0
gi|126640115|ref|NC_009085.1|	32796	.	C	T	531625	.	AB=0;ABP=0;AC=1;AF=1;AN=1;AO=17;CIGAR=1X;DP=17;DPB=17;DPRA=0;EPP=6.20364;EPPR=0;GTI=0;LEN=1;MEANALT=1;MQM=60;MQMR=0;NS=1;NUMALT=1;ODDS=122.411;PAIRED=1;PAIREDR=0;PAO=0;PQA=0;PQR=0;PRO=0;QA=626;QR=0;RO=0;RPP=3.13803;RPPR=0;RUN=1;SAF=4;SAP=13.3567;SAR=13;SRF=0;SRP=0;SRR=0;TYPE=snp;technology.ILLUMINA=1	GT:DP:RO:QR:AO:QA:GL	1:17:0:0:17:626:-10,0
gi|126640115|ref|NC_009085.1|	32832	.	G	A	367124	.	AB=0;ABP=0;AC=1;AF=1;AN=1;AO=13;CIGAR=1X;DP=13;DPB=13;DPRA=0;EPP=16.5402;EPPR=0;GTI=0;LEN=1;MEANALT=1;MQM=60;MQMR=0;NS=1;NUMALT=1;ODDS=84.5334;PAIRED=1;PAIREDR=0;PAO=0;PQA=0;PQR=0;PRO=0;QA=461;QR=0;RO=0;RPP=16.5402;RPPR=0;RUN=1;SAF=4;SAP=7.18621;SAR=9;SRF=0;SRP=0;SRR=0;TYPE=snp;technology.ILLUMINA=1	GT:DP:RO:QR:AO:QA:GL	1:13:0:0:13:461:-10,0
gi|126640115|ref|NC_009085.1|	32892	.	C	T	325333	.	AB=0;ABP=0;AC=1;AF=1;AN=1;AO=11;CIGAR=1X;DP=11;DPB=11;DPRA=0;EPP=3.20771;EPPR=0;GTI=0;LEN=1;MEANALT=1;MQM=60;MQMR=0;NS=1;NUMALT=1;ODDS=74.9108;PAIRED=1;PAIREDR=0;PAO=0;PQA=0;PQR=0;PRO=0;QA=386;QR=0;RO=0;RPP=4.78696;RPPR=0;RUN=1;SAF=3;SAP=7.94546;SAR=8;SRF=0;SRP=0;SRR=0;TYPE=snp;technology.ILLUMINA=1	GT:DP:RO:QR:AO:QA:GL	1:11:0:0:11:386:-10,0
gi|126640115|ref|NC_009085.1|	32976	.	A	G	214465	.	AB=0;ABP=0;AC=1;AF=1;AN=1;AO=7;CIGAR=1X;DP=7;DPB=7;DPRA=0;EPP=5.80219;EPPR=0;GTI=0;LEN=1;MEANALT=1;MQM=60;MQMR=0;NS=1;NUMALT=1;ODDS=49.3824;PAIRED=1;PAIREDR=0;PAO=0;PQA=0;PQR=0;PRO=0;QA=271;QR=0;RO=0;RPP=10.7656;RPPR=0;RUN=1;SAF=1;SAP=10.7656;SAR=6;SRF=0;SRP=0;SRR=0;TYPE=snp;technology.ILLUMINA=1	GT:DP:RO:QR:AO:QA:GL	1:7:0:0:7:271:-10,0
gi|126640115|ref|NC_009085.1|	33392	.	C	A	768766	.	AB=0;ABP=0;AC=1;AF=1;AN=1;AO=24;CIGAR=1X;DP=24;DPB=24;DPRA=0;EPP=3.0103;EPPR=0;GTI=0;LEN=1;MEANALT=1;MQM=60;MQMR=0;NS=1;NUMALT=1;ODDS=177.015;PAIRED=1;PAIREDR=0;PAO=0;PQA=0;PQR=0;PRO=0;QA=923;QR=0;RO=0;RPP=39.2015;RPPR=0;RUN=1;SAF=14;SAP=4.45795;SAR=10;SRF=0;SRP=0;SRR=0;TYPE=snp;technology.ILLUMINA=1	GT:DP:RO:QR:AO:QA:GL	1:24:0:0:24:923:-10,0
gi|126640115|ref|NC_009085.1|	33417	.	C	T	739795	.	AB=0;ABP=0;AC=1;AF=1;AN=1;AO=23;CIGAR=1X;DP=23;DPB=23;DPRA=0;EPP=5.3706;EPPR=0;GTI=0;LEN=1;MEANALT=1;MQM=60;MQMR=0;NS=1;NUMALT=1;ODDS=170.344;PAIRED=1;PAIREDR=0;PAO=0;PQA=0;PQR=0;PRO=0;QA=853;QR=0;RO=0;RPP=7.63648;RPPR=0;RUN=1;SAF=13;SAP=3.86001;SAR=10;SRF=0;SRP=0;SRR=0;TYPE=snp;technology.ILLUMINA=1	GT:DP:RO:QR:AO:QA:GL	1:23:0:0:23:853:-10,0
gi|126640115|ref|NC_009085.1|	33472	.	G	A	916388	.	AB=0;ABP=0;AC=1;AF=1;AN=1;AO=28;CIGAR=1X;DP=28;DPB=28;DPRA=0;EPP=3.32051;EPPR=0;GTI=0;LEN=1;MEANALT=1;MQM=60;MQMR=0;NS=1;NUMALT=1;ODDS=211.006;PAIRED=1;PAIREDR=0;PAO=0;PQA=0;PQR=0;PRO=0;QA=1061;QR=0;RO=0;RPP=18.2106;RPPR=0;RUN=1;SAF=16;SAP=4.25114;SAR=12;SRF=0;SRP=0;SRR=0;TYPE=snp;technology.ILLUMINA=1	GT:DP:RO:QR:AO:QA:GL	1:28:0:0:28:1061:-10,0
gi|126640115|ref|NC_009085.1|	34040	.	G	T	483053	.	AB=0;ABP=0;AC=1;AF=1;AN=1;AO=15;CIGAR=1X;DP=15;DPB=15;DPRA=0;EPP=4.31318;EPPR=0;GTI=0;LEN=1;MEANALT=1;MQM=60;MQMR=0;NS=1;NUMALT=1;ODDS=111.227;PAIRED=1;PAIREDR=0;PAO=0;PQA=0;PQR=0;PRO=0;QA=559;QR=0;RO=0;RPP=4.31318;RPPR=0;RUN=1;SAF=8;SAP=3.15506;SAR=7;SRF=0;SRP=0;SRR=0;TYPE=snp;technology.ILLUMINA=1	GT:DP:RO:QR:AO:QA:GL	1:15:0:0:15:559:-10,0
gi|126640115|ref|NC_009085.1|	34373	.	G	A	678716	.	AB=0;ABP=0;AC=1;AF=1;AN=1;AO=21;CIGAR=1X;DP=21;DPB=21;DPRA=0;EPP=5.59539;EPPR=0;GTI=0;LEN=1;MEANALT=1;MQM=60;MQMR=0;NS=1;NUMALT=1;ODDS=156.28;PAIRED=1;PAIREDR=0;PAO=0;PQA=0;PQR=0;PRO=0;QA=779;QR=0;RO=0;RPP=3.1137;RPPR=0;RUN=1;SAF=11;SAP=3.1137;SAR=10;SRF=0;SRP=0;SRR=0;TYPE=snp;technology.ILLUMINA=1	GT:DP:RO:QR:AO:QA:GL	1:21:0:0:21:779:-10,0
gi|126640115|ref|NC_009085.1|	34812	.	G	A	1123.76	.	AB=0;ABP=0;AC=1;AF=1;AN=1;AO=36;CIGAR=1X;DP=36;DPB=36;DPRA=0;EPP=3.0103;EPPR=0;GTI=0;LEN=1;MEANALT=1;MQM=60;MQMR=0;NS=1;NUMALT=1;ODDS=258.755;PAIRED=1;PAIREDR=0;PAO=0;PQA=0;PQR=0;PRO=0;QA=1280;QR=0;RO=0;RPP=6.8707;RPPR=0;RUN=1;SAF=16;SAP=3.9754;SAR=20;SRF=0;SRP=0;SRR=0;TYPE=snp;technology.ILLUMINA=1	GT:DP:RO:QR:AO:QA:GL	1:36:0:0:36:1280:-10,0
gi|126640115|ref|NC_009085.1|	34824	.	A	T	805033	.	AB=0;ABP=0;AC=1;AF=1;AN=1;AO=25;CIGAR=1X;DP=25;DPB=25;DPRA=0;EPP=3.09716;EPPR=0;GTI=0;LEN=1;MEANALT=1;MQM=60;MQMR=0;NS=1;NUMALT=1;ODDS=185.366;PAIRED=1;PAIREDR=0;PAO=0;PQA=0;PQR=0;PRO=0;QA=918;QR=0;RO=0;RPP=3.09716;RPPR=0;RUN=1;SAF=12;SAP=3.09716;SAR=13;SRF=0;SRP=0;SRR=0;TYPE=snp;technology.ILLUMINA=1	GT:DP:RO:QR:AO:QA:GL	1:25:0:0:25:918:-10,0
gi|126640115|ref|NC_009085.1|	34878	.	C	T	687.26	.	AB=0;ABP=0;AC=1;AF=1;AN=1;AO=22;CIGAR=1X;DP=22;DPB=22;DPRA=0;EPP=4.58955;EPPR=0;GTI=0;LEN=1;MEANALT=1;MQM=60;MQMR=0;NS=1;NUMALT=1;ODDS=158.248;PAIRED=1;PAIREDR=0;PAO=0;PQA=0;PQR=0;PRO=0;QA=788;QR=0;RO=0;RPP=3.0103;RPPR=0;RUN=1;SAF=10;SAP=3.40511;SAR=12;SRF=0;SRP=0;SRR=0;TYPE=snp;technology.ILLUMINA=1	GT:DP:RO:QR:AO:QA:GL	1:22:0:0:22:788:-10,0
gi|126640115|ref|NC_009085.1|	34890	.	C	T	644252	.	AB=0;ABP=0;AC=1;AF=1;AN=1;AO=21;CIGAR=1X;DP=21;DPB=21;DPRA=0;EPP=3.1137;EPPR=0;GTI=0;LEN=1;MEANALT=1;MQM=60;MQMR=0;NS=1;NUMALT=1;ODDS=148.344;PAIRED=1;PAIREDR=0;PAO=0;PQA=0;PQR=0;PRO=0;QA=739;QR=0;RO=0;RPP=3.1137;RPPR=0;RUN=1;SAF=9;SAP=3.94093;SAR=12;SRF=0;SRP=0;SRR=0;TYPE=snp;technology.ILLUMINA=1	GT:DP:RO:QR:AO:QA:GL	1:21:0:0:21:739:-10,0
gi|126640115|ref|NC_009085.1|	34926	.	A	G	734302	.	AB=0;ABP=0;AC=1;AF=1;AN=1;AO=24;CIGAR=1X;DP=24;DPB=24;DPRA=0;EPP=8.80089;EPPR=0;GTI=0;LEN=1;MEANALT=1;MQM=60;MQMR=0;NS=1;NUMALT=1;ODDS=169.079;PAIRED=1;PAIREDR=0;PAO=0;PQA=0;PQR=0;PRO=0;QA=849;QR=0;RO=0;RPP=6.26751;RPPR=0;RUN=1;SAF=13;SAP=3.37221;SAR=11;SRF=0;SRP=0;SRR=0;TYPE=snp;technology.ILLUMINA=1	GT:DP:RO:QR:AO:QA:GL	1:24:0:0:24:849:-10,0
gi|126640115|ref|NC_009085.1|	34950	.	G	A	794173	.	AB=0;ABP=0;AC=1;AF=1;AN=1;AO=25;CIGAR=1X;DP=25;DPB=25;DPRA=0;EPP=7.26639;EPPR=0;GTI=0;LEN=1;MEANALT=1;MQM=59.92;MQMR=0;NS=1;NUMALT=1;ODDS=182.865;PAIRED=1;PAIREDR=0;PAO=0;PQA=0;PQR=0;PRO=0;QA=915;QR=0;RO=0;RPP=3.09716;RPPR=0;RUN=1;SAF=16;SAP=7.26639;SAR=9;SRF=0;SRP=0;SRR=0;TYPE=snp;technology.ILLUMINA=1	GT:DP:RO:QR:AO:QA:GL	1:25:0:0:25:915:-10,0
gi|126640115|ref|NC_009085.1|	34959	.	A	G	805.51	.	AB=0;ABP=0;AC=1;AF=1;AN=1;AO=25;CIGAR=1X;DP=25;DPB=25;DPRA=0;EPP=3.09716;EPPR=0;GTI=0;LEN=1;MEANALT=1;MQM=59.92;MQMR=0;NS=1;NUMALT=1;ODDS=185.476;PAIRED=1;PAIREDR=0;PAO=0;PQA=0;PQR=0;PRO=0;QA=920;QR=0;RO=0;RPP=3.79203;RPPR=0;RUN=1;SAF=14;SAP=3.79203;SAR=11;SRF=0;SRP=0;SRR=0;TYPE=snp;technology.ILLUMINA=1	GT:DP:RO:QR:AO:QA:GL	1:25:0:0:25:920:-10,0
gi|126640115|ref|NC_009085.1|	34998	.	G	C	665863	.	AB=0;ABP=0;AC=1;AF=1;AN=1;AO=21;CIGAR=1X;DP=21;DPB=21;DPRA=0;EPP=3.94093;EPPR=0;GTI=0;LEN=1;MEANALT=1;MQM=60;MQMR=0;NS=1;NUMALT=1;ODDS=153.321;PAIRED=1;PAIREDR=0;PAO=0;PQA=0;PQR=0;PRO=0;QA=763;QR=0;RO=0;RPP=3.1137;RPPR=0;RUN=1;SAF=11;SAP=3.1137;SAR=10;SRF=0;SRP=0;SRR=0;TYPE=snp;technology.ILLUMINA=1	GT:DP:RO:QR:AO:QA:GL	1:21:0:0:21:763:-10,0
gi|126640115|ref|NC_009085.1|	35007	.	TGAC	CGAT	563808	.	AB=0;ABP=0;AC=1;AF=1;AN=1;AO=19;CIGAR=1X2M1X;DP=19;DPB=19;DPRA=0;EPP=12.2676;EPPR=0;GTI=0;LEN=4;MEANALT=1;MQM=60;MQMR=0;NS=1;NUMALT=1;ODDS=129.822;PAIRED=1;PAIREDR=0;PAO=0;PQA=0;PQR=0;PRO=0;QA=662;QR=0;RO=0;RPP=5.8675;RPPR=0;RUN=1;SAF=11;SAP=4.03889;SAR=8;SRF=0;SRP=0;SRR=0;TYPE=complex;technology.ILLUMINA=1	GT:DP:RO:QR:AO:QA:GL	1:19:0:0:19:662:-10,0
gi|126640115|ref|NC_009085.1|	35022	.	A	G	555248	.	AB=0;ABP=0;AC=1;AF=1;AN=1;AO=18;CIGAR=1X;DP=20;DPB=20;DPRA=0;EPP=10.7311;EPPR=0;GTI=0;LEN=1;MEANALT=2;MQM=60;MQMR=0;NS=1;NUMALT=1;ODDS=127.85;PAIRED=1;PAIREDR=0;PAO=0;PQA=0;PQR=0;PRO=0;QA=655;QR=0;RO=0;RPP=10.7311;RPPR=0;RUN=1;SAF=10;SAP=3.49285;SAR=8;SRF=0;SRP=0;SRR=0;TYPE=snp;technology.ILLUMINA=1	GT:DP:RO:QR:AO:QA:GL	1:20:0:0:18:655:-10,0
gi|126640115|ref|NC_009085.1|	35043	.	G	A	659982	.	AB=0;ABP=0;AC=1;AF=1;AN=1;AO=21;CIGAR=1X;DP=21;DPB=21;DPRA=0;EPP=5.59539;EPPR=0;GTI=0;LEN=1;MEANALT=1;MQM=60;MQMR=0;NS=1;NUMALT=1;ODDS=151.967;PAIRED=1;PAIREDR=0;PAO=0;PQA=0;PQR=0;PRO=0;QA=772;QR=0;RO=0;RPP=15.5221;RPPR=0;RUN=1;SAF=10;SAP=3.1137;SAR=11;SRF=0;SRP=0;SRR=0;TYPE=snp;technology.ILLUMINA=1	GT:DP:RO:QR:AO:QA:GL	1:21:0:0:21:772:-10,0
gi|126640115|ref|NC_009085.1|	35076	.	C	T	410322	.	AB=0;ABP=0;AC=1;AF=1;AN=1;AO=14;CIGAR=1X;DP=14;DPB=14;DPRA=0;EPP=3.63072;EPPR=0;GTI=0;LEN=1;MEANALT=1;MQM=60;MQMR=0;NS=1;NUMALT=1;ODDS=94.4801;PAIRED=1;PAIREDR=0;PAO=0;PQA=0;PQR=0;PRO=0;QA=489;QR=0;RO=0;RPP=12.937;RPPR=0;RUN=1;SAF=5;SAP=5.49198;SAR=9;SRF=0;SRP=0;SRR=0;TYPE=snp;technology.ILLUMINA=1	GT:DP:RO:QR:AO:QA:GL	1:14:0:0:14:489:-10,0
gi|126640115|ref|NC_009085.1|	35192	.	G	A	589142	.	AB=0;ABP=0;AC=1;AF=1;AN=1;AO=18;CIGAR=1X;DP=18;DPB=18;DPRA=0;EPP=3.0103;EPPR=0;GTI=0;LEN=1;MEANALT=1;MQM=60;MQMR=0;NS=1;NUMALT=1;ODDS=135.655;PAIRED=1;PAIREDR=0;PAO=0;PQA=0;PQR=0;PRO=0;QA=682;QR=0;RO=0;RPP=7.35324;RPPR=0;RUN=1;SAF=7;SAP=4.9405;SAR=11;SRF=0;SRP=0;SRR=0;TYPE=snp;technology.ILLUMINA=1	GT:DP:RO:QR:AO:QA:GL	1:18:0:0:18:682:-10,0
gi|126640115|ref|NC_009085.1|	35204	.	T	C	513984	.	AB=0;ABP=0;AC=1;AF=1;AN=1;AO=16;CIGAR=1X;DP=16;DPB=16;DPRA=0;EPP=3.55317;EPPR=0;GTI=0;LEN=1;MEANALT=1;MQM=60;MQMR=0;NS=1;NUMALT=1;ODDS=118.349;PAIRED=1;PAIREDR=0;PAO=0;PQA=0;PQR=0;PRO=0;QA=599;QR=0;RO=0;RPP=5.18177;RPPR=0;RUN=1;SAF=5;SAP=7.89611;SAR=11;SRF=0;SRP=0;SRR=0;TYPE=snp;technology.ILLUMINA=1	GT:DP:RO:QR:AO:QA:GL	1:16:0:0:16:599:-10,0
gi|126640115|ref|NC_009085.1|	35540	.	G	A	1002.76	.	AB=0;ABP=0;AC=1;AF=1;AN=1;AO=31;CIGAR=1X;DP=31;DPB=31;DPRA=0;EPP=3.08035;EPPR=0;GTI=0;LEN=1;MEANALT=1;MQM=60;MQMR=0;NS=1;NUMALT=1;ODDS=230.895;PAIRED=1;PAIREDR=0;PAO=0;PQA=0;PQR=0;PRO=0;QA=1153;QR=0;RO=0;RPP=3.64073;RPPR=0;RUN=1;SAF=22;SAP=14.8483;SAR=9;SRF=0;SRP=0;SRR=0;TYPE=snp;technology.ILLUMINA=1	GT:DP:RO:QR:AO:QA:GL	1:31:0:0:31:1153:-10,0
gi|126640115|ref|NC_009085.1|	35552	.	A	C	843844	.	AB=0;ABP=0;AC=1;AF=1;AN=1;AO=26;CIGAR=1X;DP=26;DPB=26;DPRA=0;EPP=3.34437;EPPR=0;GTI=0;LEN=1;MEANALT=1;MQM=60;MQMR=0;NS=1;NUMALT=1;ODDS=194.302;PAIRED=1;PAIREDR=0;PAO=0;PQA=0;PQR=0;PRO=0;QA=971;QR=0;RO=0;RPP=3.34437;RPPR=0;RUN=1;SAF=18;SAP=11.3621;SAR=8;SRF=0;SRP=0;SRR=0;TYPE=snp;technology.ILLUMINA=1	GT:DP:RO:QR:AO:QA:GL	1:26:0:0:26:971:-10,0
gi|126640115|ref|NC_009085.1|	35636	.	A	C	598165	.	AB=0;ABP=0;AC=1;AF=1;AN=1;AO=19;CIGAR=1X;DP=19;DPB=19;DPRA=0;EPP=5.8675;EPPR=0;GTI=0;LEN=1;MEANALT=1;MQM=60;MQMR=0;NS=1;NUMALT=1;ODDS=137.733;PAIRED=1;PAIREDR=0;PAO=0;PQA=0;PQR=0;PRO=0;QA=695;QR=0;RO=0;RPP=3.12459;RPPR=0;RUN=1;SAF=13;SAP=8.61041;SAR=6;SRF=0;SRP=0;SRR=0;TYPE=snp;technology.ILLUMINA=1	GT:DP:RO:QR:AO:QA:GL	1:19:0:0:19:695:-10,0
gi|126640115|ref|NC_009085.1|	35642	.	G	A	580816	.	AB=0;ABP=0;AC=1;AF=1;AN=1;AO=18;CIGAR=1X;DP=18;DPB=18;DPRA=0;EPP=4.9405;EPPR=0;GTI=0;LEN=1;MEANALT=1;MQM=60;MQMR=0;NS=1;NUMALT=1;ODDS=133.738;PAIRED=1;PAIREDR=0;PAO=0;PQA=0;PQR=0;PRO=0;QA=677;QR=0;RO=0;RPP=3.49285;RPPR=0;RUN=1;SAF=13;SAP=10.7311;SAR=5;SRF=0;SRP=0;SRR=0;TYPE=snp;technology.ILLUMINA=1	GT:DP:RO:QR:AO:QA:GL	1:18:0:0:18:677:-10,0
gi|126640115|ref|NC_009085.1|	35678	.	T	A	680296	.	AB=0;ABP=0;AC=1;AF=1;AN=1;AO=21;CIGAR=1X;DP=21;DPB=21;DPRA=0;EPP=11.386;EPPR=0;GTI=0;LEN=1;MEANALT=1;MQM=60;MQMR=0;NS=1;NUMALT=1;ODDS=156.644;PAIRED=1;PAIREDR=0;PAO=0;PQA=0;PQR=0;PRO=0;QA=788;QR=0;RO=0;RPP=3.1137;RPPR=0;RUN=1;SAF=9;SAP=3.94093;SAR=12;SRF=0;SRP=0;SRR=0;TYPE=snp;technology.ILLUMINA=1	GT:DP:RO:QR:AO:QA:GL	1:21:0:0:21:788:-10,0
gi|126640115|ref|NC_009085.1|	35774	.	T	C	609053	.	AB=0;ABP=0;AC=1;AF=1;AN=1;AO=19;CIGAR=1X;DP=19;DPB=19;DPRA=0;EPP=4.03889;EPPR=0;GTI=0;LEN=1;MEANALT=1;MQM=60;MQMR=0;NS=1;NUMALT=1;ODDS=140.24;PAIRED=1;PAIREDR=0;PAO=0;PQA=0;PQR=0;PRO=0;QA=711;QR=0;RO=0;RPP=8.61041;RPPR=0;RUN=1;SAF=6;SAP=8.61041;SAR=13;SRF=0;SRP=0;SRR=0;TYPE=snp;technology.ILLUMINA=1	GT:DP:RO:QR:AO:QA:GL	1:19:0:0:19:711:-10,0
gi|126640115|ref|NC_009085.1|	35780	.	A	T	670552	.	AB=0;ABP=0;AC=1;AF=1;AN=1;AO=21;CIGAR=1X;DP=21;DPB=21;DPRA=0;EPP=3.1137;EPPR=0;GTI=0;LEN=1;MEANALT=1;MQM=60;MQMR=0;NS=1;NUMALT=1;ODDS=154.4;PAIRED=1;PAIREDR=0;PAO=0;PQA=0;PQR=0;PRO=0;QA=778;QR=0;RO=0;RPP=8.07707;RPPR=0;RUN=1;SAF=7;SAP=8.07707;SAR=14;SRF=0;SRP=0;SRR=0;TYPE=snp;technology.ILLUMINA=1	GT:DP:RO:QR:AO:QA:GL	1:21:0:0:21:778:-10,0
gi|126640115|ref|NC_009085.1|	35798	.	T	C	684135	.	AB=0;ABP=0;AC=1;AF=1;AN=1;AO=21;CIGAR=1X;DP=21;DPB=21;DPRA=0;EPP=3.1137;EPPR=0;GTI=0;LEN=1;MEANALT=1;MQM=60;MQMR=0;NS=1;NUMALT=1;ODDS=157.528;PAIRED=1;PAIREDR=0;PAO=0;PQA=0;PQR=0;PRO=0;QA=785;QR=0;RO=0;RPP=3.1137;RPPR=0;RUN=1;SAF=8;SAP=5.59539;SAR=13;SRF=0;SRP=0;SRR=0;TYPE=snp;technology.ILLUMINA=1	GT:DP:RO:QR:AO:QA:GL	1:21:0:0:21:785:-10,0
gi|126640115|ref|NC_009085.1|	35858	.	GCGT	ACGC	615715	.	AB=0;ABP=0;AC=1;AF=1;AN=1;AO=17;CIGAR=1X2M1X;DP=17;DPB=18;DPRA=0;EPP=3.13803;EPPR=0;GTI=0;LEN=4;MEANALT=1;MQM=60;MQMR=0;NS=1;NUMALT=1;ODDS=141.774;PAIRED=1;PAIREDR=0;PAO=3;PQA=103;PQR=0;PRO=0;QA=602;QR=0;RO=0;RPP=3.13803;RPPR=0;RUN=1;SAF=8;SAP=3.13803;SAR=9;SRF=0;SRP=0;SRR=0;TYPE=complex;technology.ILLUMINA=1	GT:DP:RO:QR:AO:QA:GL	1:17:0:0:17:602:-10,0
gi|126640115|ref|NC_009085.1|	35936	.	GTCACCG	ATCCCCA	583463	.	AB=0;ABP=0;AC=1;AF=1;AN=1;AO=15;CIGAR=1X2M1X2M1X;DP=15;DPB=16;DPRA=0;EPP=6.62942;EPPR=0;GTI=0;LEN=7;MEANALT=1;MQM=60;MQMR=0;NS=1;NUMALT=1;ODDS=134.347;PAIRED=1;PAIREDR=0;PAO=5;PQA=164;PQR=0;PRO=0;QA=513;QR=0;RO=0;RPP=6.62942;RPPR=0;RUN=1;SAF=9;SAP=4.31318;SAR=6;SRF=0;SRP=0;SRR=0;TYPE=complex;technology.ILLUMINA=1	GT:DP:RO:QR:AO:QA:GL	1:15:0:0:15:513:-10,0
gi|126640115|ref|NC_009085.1|	35953	.	C	T	619204	.	AB=0;ABP=0;AC=1;AF=1;AN=1;AO=20;CIGAR=1X;DP=20;DPB=20;DPRA=0;EPP=6.91895;EPPR=0;GTI=0;LEN=1;MEANALT=1;MQM=60;MQMR=0;NS=1;NUMALT=1;ODDS=142.577;PAIRED=1;PAIREDR=0;PAO=0;PQA=0;PQR=0;PRO=0;QA=718;QR=0;RO=0;RPP=6.91895;RPPR=0;RUN=1;SAF=10;SAP=3.0103;SAR=10;SRF=0;SRP=0;SRR=0;TYPE=snp;technology.ILLUMINA=1	GT:DP:RO:QR:AO:QA:GL	1:20:0:0:20:718:-10,0
gi|126640115|ref|NC_009085.1|	35960	.	G	A	558429	.	AB=0;ABP=0;AC=1;AF=1;AN=1;AO=18;CIGAR=1X;DP=18;DPB=18;DPRA=0;EPP=4.9405;EPPR=0;GTI=0;LEN=1;MEANALT=1;MQM=60;MQMR=0;NS=1;NUMALT=1;ODDS=128.583;PAIRED=1;PAIREDR=0;PAO=0;PQA=0;PQR=0;PRO=0;QA=650;QR=0;RO=0;RPP=7.35324;RPPR=0;RUN=1;SAF=11;SAP=4.9405;SAR=7;SRF=0;SRP=0;SRR=0;TYPE=snp;technology.ILLUMINA=1	GT:DP:RO:QR:AO:QA:GL	1:18:0:0:18:650:-10,0
gi|126640115|ref|NC_009085.1|	35966	.	T	A	618829	.	AB=0;ABP=0;AC=1;AF=1;AN=1;AO=19;CIGAR=1X;DP=19;DPB=19;DPRA=0;EPP=5.8675;EPPR=0;GTI=0;LEN=1;MEANALT=1;MQM=60;MQMR=0;NS=1;NUMALT=1;ODDS=142.491;PAIRED=1;PAIREDR=0;PAO=0;PQA=0;PQR=0;PRO=0;QA=713;QR=0;RO=0;RPP=4.03889;RPPR=0;RUN=1;SAF=10;SAP=3.12459;SAR=9;SRF=0;SRP=0;SRR=0;TYPE=snp;technology.ILLUMINA=1	GT:DP:RO:QR:AO:QA:GL	1:19:0:0:19:713:-10,0
gi|126640115|ref|NC_009085.1|	36053	.	C	T	622098	.	AB=0;ABP=0;AC=1;AF=1;AN=1;AO=20;CIGAR=1X;DP=20;DPB=20;DPRA=0;EPP=4.74748;EPPR=0;GTI=0;LEN=1;MEANALT=1;MQM=60;MQMR=0;NS=1;NUMALT=1;ODDS=143.243;PAIRED=1;PAIREDR=0;PAO=0;PQA=0;PQR=0;PRO=0;QA=723;QR=0;RO=0;RPP=6.91895;RPPR=0;RUN=1;SAF=13;SAP=6.91895;SAR=7;SRF=0;SRP=0;SRR=0;TYPE=snp;technology.ILLUMINA=1	GT:DP:RO:QR:AO:QA:GL	1:20:0:0:20:723:-10,0
gi|126640115|ref|NC_009085.1|	36095	.	A	G	663.79	.	AB=0;ABP=0;AC=1;AF=1;AN=1;AO=22;CIGAR=1X;DP=22;DPB=22;DPRA=0;EPP=3.40511;EPPR=0;GTI=0;LEN=1;MEANALT=1;MQM=60;MQMR=0;NS=1;NUMALT=1;ODDS=152.843;PAIRED=1;PAIREDR=0;PAO=0;PQA=0;PQR=0;PRO=0;QA=783;QR=0;RO=0;RPP=17.2236;RPPR=0;RUN=1;SAF=15;SAP=9.32731;SAR=7;SRF=0;SRP=0;SRR=0;TYPE=snp;technology.ILLUMINA=1	GT:DP:RO:QR:AO:QA:GL	1:22:0:0:22:783:-10,0
gi|126640115|ref|NC_009085.1|	36104	.	T	A	683.62	.	AB=0;ABP=0;AC=1;AF=1;AN=1;AO=22;CIGAR=1X;DP=22;DPB=22;DPRA=0;EPP=3.40511;EPPR=0;GTI=0;LEN=1;MEANALT=1;MQM=60;MQMR=0;NS=1;NUMALT=1;ODDS=157.409;PAIRED=1;PAIREDR=0;PAO=0;PQA=0;PQR=0;PRO=0;QA=804;QR=0;RO=0;RPP=12.8806;RPPR=0;RUN=1;SAF=16;SAP=12.8806;SAR=6;SRF=0;SRP=0;SRR=0;TYPE=snp;technology.ILLUMINA=1	GT:DP:RO:QR:AO:QA:GL	1:22:0:0:22:804:-10,0
gi|126640115|ref|NC_009085.1|	36110	.	A	C	902448	.	AB=0;ABP=0;AC=1;AF=1;AN=1;AO=28;CIGAR=1X;DP=28;DPB=28;DPRA=0;EPP=4.25114;EPPR=0;GTI=0;LEN=1;MEANALT=1;MQM=60;MQMR=0;NS=1;NUMALT=1;ODDS=207.796;PAIRED=1;PAIREDR=0;PAO=0;PQA=0;PQR=0;PRO=0;QA=1052;QR=0;RO=0;RPP=22.8638;RPPR=0;RUN=1;SAF=16;SAP=4.25114;SAR=12;SRF=0;SRP=0;SRR=0;TYPE=snp;technology.ILLUMINA=1	GT:DP:RO:QR:AO:QA:GL	1:28:0:0:28:1052:-10,0
gi|126640115|ref|NC_009085.1|	36119	.	TGGG	AGGA	939556	.	AB=0;ABP=0;AC=1;AF=1;AN=1;AO=27;CIGAR=1X2M1X;DP=27;DPB=27.75;DPRA=0;EPP=5.02092;EPPR=0;GTI=0;LEN=4;MEANALT=1;MQM=60;MQMR=0;NS=1;NUMALT=1;ODDS=216.341;PAIRED=1;PAIREDR=0;PAO=3;PQA=99;PQR=0;PRO=0;QA=986;QR=0;RO=0;RPP=12.7417;RPPR=0;RUN=1;SAF=17;SAP=6.95112;SAR=10;SRF=0;SRP=0;SRR=0;TYPE=complex;technology.ILLUMINA=1	GT:DP:RO:QR:AO:QA:GL	1:27:0:0:27:986:-10,0
gi|126640115|ref|NC_009085.1|	36137	.	GCCC	ACCT	1047.37	.	AB=0;ABP=0;AC=1;AF=1;AN=1;AO=33;CIGAR=1X2M1X;DP=33;DPB=33.5;DPRA=0;EPP=3.60252;EPPR=0;GTI=0;LEN=4;MEANALT=1;MQM=60;MQMR=0;NS=1;NUMALT=1;ODDS=241.166;PAIRED=1;PAIREDR=0;PAO=1;PQA=32;PQR=0;PRO=0;QA=1162;QR=0;RO=0;RPP=6.23461;RPPR=0;RUN=1;SAF=18;SAP=3.60252;SAR=15;SRF=0;SRP=0;SRR=0;TYPE=complex;technology.ILLUMINA=1	GT:DP:RO:QR:AO:QA:GL	1:33:0:0:33:1162:-10,0
gi|126640115|ref|NC_009085.1|	36155	.	A	T	1347.99	.	AB=0;ABP=0;AC=1;AF=1;AN=1;AO=41;CIGAR=1X;DP=41;DPB=41;DPRA=0;EPP=7.30028;EPPR=0;GTI=0;LEN=1;MEANALT=1;MQM=60;MQMR=0;NS=1;NUMALT=1;ODDS=310.386;PAIRED=1;PAIREDR=0;PAO=0;PQA=0;PQR=0;PRO=0;QA=1541;QR=0;RO=0;RPP=11.961;RPPR=0;RUN=1;SAF=18;SAP=4.33437;SAR=23;SRF=0;SRP=0;SRR=0;TYPE=snp;technology.ILLUMINA=1	GT:DP:RO:QR:AO:QA:GL	1:41:0:0:41:1541:-10,0
gi|126640115|ref|NC_009085.1|	36535	.	A	G	1035.65	.	AB=0;ABP=0;AC=1;AF=1;AN=1;AO=32;CIGAR=1X;DP=33;DPB=33;DPRA=0;EPP=4.09604;EPPR=0;GTI=0;LEN=1;MEANALT=2;MQM=60;MQMR=0;NS=1;NUMALT=1;ODDS=238.467;PAIRED=1;PAIREDR=0;PAO=0;PQA=0;PQR=0;PRO=0;QA=1180;QR=0;RO=0;RPP=5.45321;RPPR=0;RUN=1;SAF=15;SAP=3.28173;SAR=17;SRF=0;SRP=0;SRR=0;TYPE=snp;technology.ILLUMINA=1	GT:DP:RO:QR:AO:QA:GL	1:33:0:0:32:1180:-10,0
gi|126640115|ref|NC_009085.1|	36562	.	T	C	1271.49	.	AB=0;ABP=0;AC=1;AF=1;AN=1;AO=39;CIGAR=1X;DP=39;DPB=39;DPRA=0;EPP=3.51141;EPPR=0;GTI=0;LEN=1;MEANALT=1;MQM=60;MQMR=0;NS=1;NUMALT=1;ODDS=292.772;PAIRED=1;PAIREDR=0;PAO=0;PQA=0;PQR=0;PRO=0;QA=1448;QR=0;RO=0;RPP=5.73856;RPPR=0;RUN=1;SAF=15;SAP=7.52028;SAR=24;SRF=0;SRP=0;SRR=0;TYPE=snp;technology.ILLUMINA=1	GT:DP:RO:QR:AO:QA:GL	1:39:0:0:39:1448:-10,0
gi|126640115|ref|NC_009085.1|	36681	.	A	G	1098.97	.	AB=0;ABP=0;AC=1;AF=1;AN=1;AO=35;CIGAR=1X;DP=35;DPB=35;DPRA=0;EPP=4.56135;EPPR=0;GTI=0;LEN=1;MEANALT=1;MQM=60;MQMR=0;NS=1;NUMALT=1;ODDS=253.047;PAIRED=0.971429;PAIREDR=0;PAO=0;PQA=0;PQR=0;PRO=0;QA=1250;QR=0;RO=0;RPP=3.56868;RPPR=0;RUN=1;SAF=16;SAP=3.56868;SAR=19;SRF=0;SRP=0;SRR=0;TYPE=snp;technology.ILLUMINA=1	GT:DP:RO:QR:AO:QA:GL	1:35:0:0:35:1250:-10,0
gi|126640115|ref|NC_009085.1|	36778	.	C	G	892614	.	AB=0;ABP=0;AC=1;AF=1;AN=1;AO=28;CIGAR=1X;DP=28;DPB=28;DPRA=0;EPP=5.80219;EPPR=0;GTI=0;LEN=1;MEANALT=1;MQM=60;MQMR=0;NS=1;NUMALT=1;ODDS=205.532;PAIRED=0.964286;PAIREDR=0;PAO=0;PQA=0;PQR=0;PRO=0;QA=1022;QR=0;RO=0;RPP=5.80219;RPPR=0;RUN=1;SAF=14;SAP=3.0103;SAR=14;SRF=0;SRP=0;SRR=0;TYPE=snp;technology.ILLUMINA=1	GT:DP:RO:QR:AO:QA:GL	1:28:0:0:28:1022:-10,0
gi|126640115|ref|NC_009085.1|	36858	.	C	T	795592	.	AB=0;ABP=0;AC=1;AF=1;AN=1;AO=25;CIGAR=1X;DP=25;DPB=25;DPRA=0;EPP=7.26639;EPPR=0;GTI=0;LEN=1;MEANALT=1;MQM=60;MQMR=0;NS=1;NUMALT=1;ODDS=183.192;PAIRED=1;PAIREDR=0;PAO=0;PQA=0;PQR=0;PRO=0;QA=915;QR=0;RO=0;RPP=3.79203;RPPR=0;RUN=1;SAF=10;SAP=5.18177;SAR=15;SRF=0;SRP=0;SRR=0;TYPE=snp;technology.ILLUMINA=1	GT:DP:RO:QR:AO:QA:GL	1:25:0:0:25:915:-10,0
gi|126640115|ref|NC_009085.1|	36868	.	G	A	935035	.	AB=0;ABP=0;AC=1;AF=1;AN=1;AO=29;CIGAR=1X;DP=29;DPB=29;DPRA=0;EPP=9.07545;EPPR=0;GTI=0;LEN=1;MEANALT=1;MQM=60;MQMR=0;NS=1;NUMALT=1;ODDS=215.3;PAIRED=1;PAIREDR=0;PAO=0;PQA=0;PQR=0;PRO=0;QA=1074;QR=0;RO=0;RPP=6.67934;RPPR=0;RUN=1;SAF=15;SAP=3.08518;SAR=14;SRF=0;SRP=0;SRR=0;TYPE=snp;technology.ILLUMINA=1	GT:DP:RO:QR:AO:QA:GL	1:29:0:0:29:1074:-10,0
gi|126640115|ref|NC_009085.1|	37284	.	G	A	1189.46	.	AB=0;ABP=0;AC=1;AF=1;AN=1;AO=37;CIGAR=1X;DP=37;DPB=37;DPRA=0;EPP=5.88603;EPPR=0;GTI=0;LEN=1;MEANALT=1;MQM=60;MQMR=0;NS=1;NUMALT=1;ODDS=273.883;PAIRED=1;PAIREDR=0;PAO=0;PQA=0;PQR=0;PRO=0;QA=1357;QR=0;RO=0;RPP=3.5385;RPPR=0;RUN=1;SAF=14;SAP=7.76406;SAR=23;SRF=0;SRP=0;SRR=0;TYPE=snp;technology.ILLUMINA=1	GT:DP:RO:QR:AO:QA:GL	1:37:0:0:37:1357:-10,0
gi|126640115|ref|NC_009085.1|	37518	.	A	G	411597	.	AB=0;ABP=0;AC=1;AF=1;AN=1;AO=13;CIGAR=1X;DP=13;DPB=13;DPRA=0;EPP=7.18621;EPPR=0;GTI=0;LEN=1;MEANALT=1;MQM=60;MQMR=0;NS=1;NUMALT=1;ODDS=94.7738;PAIRED=1;PAIREDR=0;PAO=0;PQA=0;PQR=0;PRO=0;QA=486;QR=0;RO=0;RPP=7.18621;RPPR=0;RUN=1;SAF=5;SAP=4.51363;SAR=8;SRF=0;SRP=0;SRR=0;TYPE=snp;technology.ILLUMINA=1	GT:DP:RO:QR:AO:QA:GL	1:13:0:0:13:486:-10,0
gi|126640115|ref|NC_009085.1|	37545	.	C	T	295529	.	AB=0;ABP=0;AC=1;AF=1;AN=1;AO=10;CIGAR=1X;DP=10;DPB=10;DPRA=0;EPP=3.87889;EPPR=0;GTI=0;LEN=1;MEANALT=1;MQM=60;MQMR=0;NS=1;NUMALT=1;ODDS=68.048;PAIRED=1;PAIREDR=0;PAO=0;PQA=0;PQR=0;PRO=0;QA=346;QR=0;RO=0;RPP=3.0103;RPPR=0;RUN=1;SAF=5;SAP=3.0103;SAR=5;SRF=0;SRP=0;SRR=0;TYPE=snp;technology.ILLUMINA=1	GT:DP:RO:QR:AO:QA:GL	1:10:0:0:10:346:-10,0
gi|126640115|ref|NC_009085.1|	37622	.	T	C	533387	.	AB=0;ABP=0;AC=1;AF=1;AN=1;AO=17;CIGAR=1X;DP=17;DPB=17;DPRA=0;EPP=3.13803;EPPR=0;GTI=0;LEN=1;MEANALT=1;MQM=60;MQMR=0;NS=1;NUMALT=1;ODDS=122.817;PAIRED=1;PAIREDR=0;PAO=0;PQA=0;PQR=0;PRO=0;QA=620;QR=0;RO=0;RPP=9.26925;RPPR=0;RUN=1;SAF=9;SAP=3.13803;SAR=8;SRF=0;SRP=0;SRR=0;TYPE=snp;technology.ILLUMINA=1	GT:DP:RO:QR:AO:QA:GL	1:17:0:0:17:620:-10,0
gi|126640115|ref|NC_009085.1|	37628	.	G	A	661356	.	AB=0;ABP=0;AC=1;AF=1;AN=1;AO=20;CIGAR=1X;DP=20;DPB=20;DPRA=0;EPP=3.44459;EPPR=0;GTI=0;LEN=1;MEANALT=1;MQM=60;MQMR=0;NS=1;NUMALT=1;ODDS=152.283;PAIRED=1;PAIREDR=0;PAO=0;PQA=0;PQR=0;PRO=0;QA=761;QR=0;RO=0;RPP=6.91895;RPPR=0;RUN=1;SAF=10;SAP=3.0103;SAR=10;SRF=0;SRP=0;SRR=0;TYPE=snp;technology.ILLUMINA=1	GT:DP:RO:QR:AO:QA:GL	1:20:0:0:20:761:-10,0
gi|126640115|ref|NC_009085.1|	37713	.	G	A	637195	.	AB=0;ABP=0;AC=1;AF=1;AN=1;AO=20;CIGAR=1X;DP=20;DPB=20;DPRA=0;EPP=3.44459;EPPR=0;GTI=0;LEN=1;MEANALT=1;MQM=60;MQMR=0;NS=1;NUMALT=1;ODDS=146.72;PAIRED=1;PAIREDR=0;PAO=0;PQA=0;PQR=0;PRO=0;QA=738;QR=0;RO=0;RPP=3.44459;RPPR=0;RUN=1;SAF=14;SAP=9.95901;SAR=6;SRF=0;SRP=0;SRR=0;TYPE=snp;technology.ILLUMINA=1	GT:DP:RO:QR:AO:QA:GL	1:20:0:0:20:738:-10,0
gi|126640115|ref|NC_009085.1|	37725	.	T	C	848355	.	AB=0;ABP=0;AC=1;AF=1;AN=1;AO=26;CIGAR=1X;DP=26;DPB=26;DPRA=0;EPP=3.34437;EPPR=0;GTI=0;LEN=1;MEANALT=1;MQM=60;MQMR=0;NS=1;NUMALT=1;ODDS=195.341;PAIRED=1;PAIREDR=0;PAO=0;PQA=0;PQR=0;PRO=0;QA=973;QR=0;RO=0;RPP=6.01695;RPPR=0;RUN=1;SAF=16;SAP=6.01695;SAR=10;SRF=0;SRP=0;SRR=0;TYPE=snp;technology.ILLUMINA=1	GT:DP:RO:QR:AO:QA:GL	1:26:0:0:26:973:-10,0
gi|126640115|ref|NC_009085.1|	37776	.	A	G	617881	.	AB=0;ABP=0;AC=1;AF=1;AN=1;AO=19;CIGAR=1X;DP=19;DPB=19;DPRA=0;EPP=3.12459;EPPR=0;GTI=0;LEN=1;MEANALT=1;MQM=60;MQMR=0;NS=1;NUMALT=1;ODDS=142.272;PAIRED=1;PAIREDR=0;PAO=0;PQA=0;PQR=0;PRO=0;QA=708;QR=0;RO=0;RPP=3.12459;RPPR=0;RUN=1;SAF=10;SAP=3.12459;SAR=9;SRF=0;SRP=0;SRR=0;TYPE=snp;technology.ILLUMINA=1	GT:DP:RO:QR:AO:QA:GL	1:19:0:0:19:708:-10,0
gi|126640115|ref|NC_009085.1|	37812	.	T	A	725583	.	AB=0;ABP=0;AC=1;AF=1;AN=1;AO=23;CIGAR=1X;DP=23;DPB=23;DPRA=0;EPP=5.3706;EPPR=0;GTI=0;LEN=1;MEANALT=1;MQM=60;MQMR=0;NS=1;NUMALT=1;ODDS=167.072;PAIRED=1;PAIREDR=0;PAO=0;PQA=0;PQR=0;PRO=0;QA=834;QR=0;RO=0;RPP=3.10471;RPPR=0;RUN=1;SAF=9;SAP=5.3706;SAR=14;SRF=0;SRP=0;SRR=0;TYPE=snp;technology.ILLUMINA=1	GT:DP:RO:QR:AO:QA:GL	1:23:0:0:23:834:-10,0
gi|126640115|ref|NC_009085.1|	38001	.	A	G	696531	.	AB=0;ABP=0;AC=1;AF=1;AN=1;AO=22;CIGAR=1X;DP=22;DPB=22;DPRA=0;EPP=4.58955;EPPR=0;GTI=0;LEN=1;MEANALT=1;MQM=60;MQMR=0;NS=1;NUMALT=1;ODDS=160.382;PAIRED=1;PAIREDR=0;PAO=0;PQA=0;PQR=0;PRO=0;QA=800;QR=0;RO=0;RPP=4.58955;RPPR=0;RUN=1;SAF=10;SAP=3.40511;SAR=12;SRF=0;SRP=0;SRR=0;TYPE=snp;technology.ILLUMINA=1	GT:DP:RO:QR:AO:QA:GL	1:22:0:0:22:800:-10,0
gi|126640115|ref|NC_009085.1|	38007	.	A	G	747409	.	AB=0;ABP=0;AC=1;AF=1;AN=1;AO=24;CIGAR=1X;DP=24;DPB=24;DPRA=0;EPP=6.26751;EPPR=0;GTI=0;LEN=1;MEANALT=1;MQM=60;MQMR=0;NS=1;NUMALT=1;ODDS=172.097;PAIRED=1;PAIREDR=0;PAO=0;PQA=0;PQR=0;PRO=0;QA=859;QR=0;RO=0;RPP=4.45795;RPPR=0;RUN=1;SAF=13;SAP=3.37221;SAR=11;SRF=0;SRP=0;SRR=0;TYPE=snp;technology.ILLUMINA=1	GT:DP:RO:QR:AO:QA:GL	1:24:0:0:24:859:-10,0
gi|126640115|ref|NC_009085.1|	38109	.	T	C	481347	.	AB=0;ABP=0;AC=1;AF=1;AN=1;AO=15;CIGAR=1X;DP=15;DPB=15;DPRA=0;EPP=3.15506;EPPR=0;GTI=0;LEN=1;MEANALT=1;MQM=60;MQMR=0;NS=1;NUMALT=1;ODDS=110.834;PAIRED=1;PAIREDR=0;PAO=0;PQA=0;PQR=0;PRO=0;QA=562;QR=0;RO=0;RPP=6.62942;RPPR=0;RUN=1;SAF=10;SAP=6.62942;SAR=5;SRF=0;SRP=0;SRR=0;TYPE=snp;technology.ILLUMINA=1	GT:DP:RO:QR:AO:QA:GL	1:15:0:0:15:562:-10,0
gi|126640115|ref|NC_009085.1|	38121	.	A	G	574846	.	AB=0;ABP=0;AC=1;AF=1;AN=1;AO=18;CIGAR=1X;DP=18;DPB=18;DPRA=0;EPP=3.0103;EPPR=0;GTI=0;LEN=1;MEANALT=1;MQM=60;MQMR=0;NS=1;NUMALT=1;ODDS=132.363;PAIRED=1;PAIREDR=0;PAO=0;PQA=0;PQR=0;PRO=0;QA=662;QR=0;RO=0;RPP=3.49285;RPPR=0;RUN=1;SAF=11;SAP=4.9405;SAR=7;SRF=0;SRP=0;SRR=0;TYPE=snp;technology.ILLUMINA=1	GT:DP:RO:QR:AO:QA:GL	1:18:0:0:18:662:-10,0
gi|126640115|ref|NC_009085.1|	38502	.	AAT	GAC	232284	.	AB=0;ABP=0;AC=1;AF=1;AN=1;AO=8;CIGAR=1X1M1X;DP=8;DPB=8;DPRA=0;EPP=7.35324;EPPR=0;GTI=0;LEN=3;MEANALT=1;MQM=60;MQMR=0;NS=1;NUMALT=1;ODDS=53.4854;PAIRED=1;PAIREDR=0;PAO=0;PQA=0;PQR=0;PRO=0;QA=289;QR=0;RO=0;RPP=12.7819;RPPR=0;RUN=1;SAF=3;SAP=4.09604;SAR=5;SRF=0;SRP=0;SRR=0;TYPE=complex;technology.ILLUMINA=1	GT:DP:RO:QR:AO:QA:GL	1:8:0:0:8:289:-10,0
gi|126640115|ref|NC_009085.1|	38543	.	A	G	122341	.	AB=0;ABP=0;AC=1;AF=1;AN=1;AO=4;CIGAR=1X;DP=4;DPB=4;DPRA=0;EPP=5.18177;EPPR=0;GTI=0;LEN=1;MEANALT=1;MQM=60;MQMR=0;NS=1;NUMALT=1;ODDS=28.1701;PAIRED=1;PAIREDR=0;PAO=0;PQA=0;PQR=0;PRO=0;QA=150;QR=0;RO=0;RPP=5.18177;RPPR=0;RUN=1;SAF=2;SAP=3.0103;SAR=2;SRF=0;SRP=0;SRR=0;TYPE=snp;technology.ILLUMINA=1	GT:DP:RO:QR:AO:QA:GL	1:4:0:0:4:150:-10,0
gi|126640115|ref|NC_009085.1|	38559	.	TAGA	GAAT	531397	.	AB=0;ABP=0;AC=1;AF=1;AN=1;AO=2;CIGAR=1X1M2X;DP=2;DPB=2;DPRA=0;EPP=7.35324;EPPR=0;GTI=0;LEN=4;MEANALT=1;MQM=60;MQMR=0;NS=1;NUMALT=1;ODDS=12.2359;PAIRED=1;PAIREDR=0;PAO=0;PQA=0;PQR=0;PRO=0;QA=75;QR=0;RO=0;RPP=7.35324;RPPR=0;RUN=1;SAF=0;SAP=7.35324;SAR=2;SRF=0;SRP=0;SRR=0;TYPE=complex;technology.ILLUMINA=1	GT:DP:RO:QR:AO:QA:GL	1:2:0:0:2:75:-7.12015,0
gi|126640115|ref|NC_009085.1|	38570	.	A	T	0.068308	.	AB=0;ABP=0;AC=0;AF=0;AN=1;AO=2;CIGAR=1X;DP=6;DPB=6;DPRA=0;EPP=3.0103;EPPR=5.18177;GTI=0;LEN=1;MEANALT=1;MQM=60;MQMR=60;NS=1;NUMALT=1;ODDS=13.3626;PAIRED=1;PAIREDR=1;PAO=0;PQA=0;PQR=0;PRO=0;QA=76;QR=144;RO=4;RPP=7.35324;RPPR=5.18177;RUN=1;SAF=1;SAP=3.0103;SAR=1;SRF=2;SRP=3.0103;SRR=2;TYPE=snp;technology.ILLUMINA=1	GT:DP:RO:QR:AO:QA:GL	0:6:4:144:2:76:0,-6.22928
gi|126640115|ref|NC_009085.1|	38673	.	G	A	509.94	.	AB=0;ABP=0;AC=1;AF=1;AN=1;AO=17;CIGAR=1X;DP=17;DPB=17;DPRA=0;EPP=4.1599;EPPR=0;GTI=0;LEN=1;MEANALT=1;MQM=60;MQMR=0;NS=1;NUMALT=1;ODDS=117.418;PAIRED=1;PAIREDR=0;PAO=0;PQA=0;PQR=0;PRO=0;QA=593;QR=0;RO=0;RPP=6.20364;RPPR=0;RUN=1;SAF=10;SAP=4.1599;SAR=7;SRF=0;SRP=0;SRR=0;TYPE=snp;technology.ILLUMINA=1	GT:DP:RO:QR:AO:QA:GL	1:17:0:0:17:593:-10,0
gi|126640115|ref|NC_009085.1|	38772	.	T	C	437612	.	AB=0;ABP=0;AC=1;AF=1;AN=1;AO=14;CIGAR=1X;DP=14;DPB=14;DPRA=0;EPP=5.49198;EPPR=0;GTI=0;LEN=1;MEANALT=1;MQM=60;MQMR=0;NS=1;NUMALT=1;ODDS=100.764;PAIRED=1;PAIREDR=0;PAO=0;PQA=0;PQR=0;PRO=0;QA=511;QR=0;RO=0;RPP=5.49198;RPPR=0;RUN=1;SAF=8;SAP=3.63072;SAR=6;SRF=0;SRP=0;SRR=0;TYPE=snp;technology.ILLUMINA=1	GT:DP:RO:QR:AO:QA:GL	1:14:0:0:14:511:-10,0
gi|126640115|ref|NC_009085.1|	38823	.	A	G	444508	.	AB=0;ABP=0;AC=1;AF=1;AN=1;AO=14;CIGAR=1X;DP=14;DPB=14;DPRA=0;EPP=3.63072;EPPR=0;GTI=0;LEN=1;MEANALT=1;MQM=60;MQMR=0;NS=1;NUMALT=1;ODDS=102.352;PAIRED=1;PAIREDR=0;PAO=0;PQA=0;PQR=0;PRO=0;QA=520;QR=0;RO=0;RPP=3.63072;RPPR=0;RUN=1;SAF=10;SAP=8.59409;SAR=4;SRF=0;SRP=0;SRR=0;TYPE=snp;technology.ILLUMINA=1	GT:DP:RO:QR:AO:QA:GL	1:14:0:0:14:520:-10,0
gi|126640115|ref|NC_009085.1|	38877	.	T	C	462213	.	AB=0;ABP=0;AC=1;AF=1;AN=1;AO=15;CIGAR=1X;DP=15;DPB=15;DPRA=0;EPP=6.62942;EPPR=0;GTI=0;LEN=1;MEANALT=1;MQM=60;MQMR=0;NS=1;NUMALT=1;ODDS=106.428;PAIRED=1;PAIREDR=0;PAO=0;PQA=0;PQR=0;PRO=0;QA=542;QR=0;RO=0;RPP=6.62942;RPPR=0;RUN=1;SAF=9;SAP=4.31318;SAR=6;SRF=0;SRP=0;SRR=0;TYPE=snp;technology.ILLUMINA=1	GT:DP:RO:QR:AO:QA:GL	1:15:0:0:15:542:-10,0
gi|126640115|ref|NC_009085.1|	38889	.	GCTC	ACTT	509.57	.	AB=0;ABP=0;AC=1;AF=1;AN=1;AO=15;CIGAR=1X2M1X;DP=15;DPB=16.5;DPRA=0;EPP=10.1038;EPPR=0;GTI=0;LEN=4;MEANALT=1;MQM=60;MQMR=0;NS=1;NUMALT=1;ODDS=117.333;PAIRED=1;PAIREDR=0;PAO=2;PQA=71;PQR=0;PRO=0;QA=530;QR=0;RO=0;RPP=6.62942;RPPR=0;RUN=1;SAF=10;SAP=6.62942;SAR=5;SRF=0;SRP=0;SRR=0;TYPE=complex;technology.ILLUMINA=1	GT:DP:RO:QR:AO:QA:GL	1:15:0:0:15:530:-10,0
gi|126640115|ref|NC_009085.1|	39030	.	C	T	974882	.	AB=0;ABP=0;AC=1;AF=1;AN=1;AO=31;CIGAR=1X;DP=31;DPB=31;DPRA=0;EPP=3.64073;EPPR=0;GTI=0;LEN=1;MEANALT=1;MQM=60;MQMR=0;NS=1;NUMALT=1;ODDS=224.475;PAIRED=1;PAIREDR=0;PAO=0;PQA=0;PQR=0;PRO=0;QA=1122;QR=0;RO=0;RPP=14.8483;RPPR=0;RUN=1;SAF=15;SAP=3.08035;SAR=16;SRF=0;SRP=0;SRR=0;TYPE=snp;technology.ILLUMINA=1	GT:DP:RO:QR:AO:QA:GL	1:31:0:0:31:1122:-10,0
gi|126640115|ref|NC_009085.1|	39069	.	T	C	1176.11	.	AB=0;ABP=0;AC=1;AF=1;AN=1;AO=36;CIGAR=1X;DP=36;DPB=36;DPRA=0;EPP=3.0103;EPPR=0;GTI=0;LEN=1;MEANALT=1;MQM=60;MQMR=0;NS=1;NUMALT=1;ODDS=270.81;PAIRED=1;PAIREDR=0;PAO=0;PQA=0;PQR=0;PRO=0;QA=1335;QR=0;RO=0;RPP=3.9754;RPPR=0;RUN=1;SAF=16;SAP=3.9754;SAR=20;SRF=0;SRP=0;SRR=0;TYPE=snp;technology.ILLUMINA=1	GT:DP:RO:QR:AO:QA:GL	1:36:0:0:36:1335:-10,0
gi|126640115|ref|NC_009085.1|	39078	.	A	T	1315.6	.	AB=0;ABP=0;AC=1;AF=1;AN=1;AO=40;CIGAR=1X;DP=40;DPB=40;DPRA=0;EPP=3.22745;EPPR=0;GTI=0;LEN=1;MEANALT=1;MQM=60;MQMR=0;NS=1;NUMALT=1;ODDS=302.928;PAIRED=1;PAIREDR=0;PAO=0;PQA=0;PQR=0;PRO=0;QA=1493;QR=0;RO=0;RPP=6.48466;RPPR=0;RUN=1;SAF=19;SAP=3.22745;SAR=21;SRF=0;SRP=0;SRR=0;TYPE=snp;technology.ILLUMINA=1	GT:DP:RO:QR:AO:QA:GL	1:40:0:0:40:1493:-10,0
gi|126640115|ref|NC_009085.1|	39090	.	C	G	1334.82	.	AB=0;ABP=0;AC=1;AF=1;AN=1;AO=41;CIGAR=1X;DP=41;DPB=41;DPRA=0;EPP=4.33437;EPPR=0;GTI=0;LEN=1;MEANALT=1;MQM=60;MQMR=0;NS=1;NUMALT=1;ODDS=307.354;PAIRED=1;PAIREDR=0;PAO=0;PQA=0;PQR=0;PRO=0;QA=1516;QR=0;RO=0;RPP=5.60547;RPPR=0;RUN=1;SAF=18;SAP=4.33437;SAR=23;SRF=0;SRP=0;SRR=0;TYPE=snp;technology.ILLUMINA=1	GT:DP:RO:QR:AO:QA:GL	1:41:0:0:41:1516:-10,0
gi|126640115|ref|NC_009085.1|	39111	.	T	C	1357.78	.	AB=0;ABP=0;AC=1;AF=1;AN=1;AO=41;CIGAR=1X;DP=41;DPB=41;DPRA=0;EPP=3.48696;EPPR=0;GTI=0;LEN=1;MEANALT=1;MQM=60;MQMR=0;NS=1;NUMALT=1;ODDS=312.641;PAIRED=1;PAIREDR=0;PAO=0;PQA=0;PQR=0;PRO=0;QA=1542;QR=0;RO=0;RPP=5.60547;RPPR=0;RUN=1;SAF=17;SAP=5.60547;SAR=24;SRF=0;SRP=0;SRR=0;TYPE=snp;technology.ILLUMINA=1	GT:DP:RO:QR:AO:QA:GL	1:41:0:0:41:1542:-10,0
gi|126640115|ref|NC_009085.1|	39120	.	G	A	1332.64	.	AB=0;ABP=0;AC=1;AF=1;AN=1;AO=41;CIGAR=1X;DP=41;DPB=41;DPRA=0;EPP=3.48696;EPPR=0;GTI=0;LEN=1;MEANALT=1;MQM=60;MQMR=0;NS=1;NUMALT=1;ODDS=306.851;PAIRED=1;PAIREDR=0;PAO=0;PQA=0;PQR=0;PRO=0;QA=1514;QR=0;RO=0;RPP=5.60547;RPPR=0;RUN=1;SAF=17;SAP=5.60547;SAR=24;SRF=0;SRP=0;SRR=0;TYPE=snp;technology.ILLUMINA=1	GT:DP:RO:QR:AO:QA:GL	1:41:0:0:41:1514:-10,0
gi|126640115|ref|NC_009085.1|	39276	.	G	A	898292	.	AB=0;ABP=0;AC=1;AF=1;AN=1;AO=29;CIGAR=1X;DP=29;DPB=29;DPRA=0;EPP=3.68421;EPPR=0;GTI=0;LEN=1;MEANALT=1;MQM=60;MQMR=0;NS=1;NUMALT=1;ODDS=206.839;PAIRED=1;PAIREDR=0;PAO=0;PQA=0;PQR=0;PRO=0;QA=1028;QR=0;RO=0;RPP=6.67934;RPPR=0;RUN=1;SAF=16;SAP=3.68421;SAR=13;SRF=0;SRP=0;SRR=0;TYPE=snp;technology.ILLUMINA=1	GT:DP:RO:QR:AO:QA:GL	1:29:0:0:29:1028:-10,0
gi|126640115|ref|NC_009085.1|	39606	.	A	G	680506	.	AB=0;ABP=0;AC=1;AF=1;AN=1;AO=21;CIGAR=1X;DP=21;DPB=21;DPRA=0;EPP=5.59539;EPPR=0;GTI=0;LEN=1;MEANALT=1;MQM=60;MQMR=0;NS=1;NUMALT=1;ODDS=156.692;PAIRED=1;PAIREDR=0;PAO=0;PQA=0;PQR=0;PRO=0;QA=781;QR=0;RO=0;RPP=3.1137;RPPR=0;RUN=1;SAF=10;SAP=3.1137;SAR=11;SRF=0;SRP=0;SRR=0;TYPE=snp;technology.ILLUMINA=1	GT:DP:RO:QR:AO:QA:GL	1:21:0:0:21:781:-10,0
gi|126640115|ref|NC_009085.1|	39660	.	A	G	731742	.	AB=0;ABP=0;AC=1;AF=1;AN=1;AO=23;CIGAR=1X;DP=23;DPB=23;DPRA=0;EPP=3.10471;EPPR=0;GTI=0;LEN=1;MEANALT=1;MQM=60;MQMR=0;NS=1;NUMALT=1;ODDS=168.49;PAIRED=1;PAIREDR=0;PAO=0;PQA=0;PQR=0;PRO=0;QA=836;QR=0;RO=0;RPP=3.10471;RPPR=0;RUN=1;SAF=11;SAP=3.10471;SAR=12;SRF=0;SRP=0;SRR=0;TYPE=snp;technology.ILLUMINA=1	GT:DP:RO:QR:AO:QA:GL	1:23:0:0:23:836:-10,0
gi|126640115|ref|NC_009085.1|	39690	.	T	C	852164	.	AB=0;ABP=0;AC=1;AF=1;AN=1;AO=26;CIGAR=1X;DP=26;DPB=26;DPRA=0;EPP=8.35546;EPPR=0;GTI=0;LEN=1;MEANALT=1;MQM=60;MQMR=0;NS=1;NUMALT=1;ODDS=196.218;PAIRED=1;PAIREDR=0;PAO=0;PQA=0;PQR=0;PRO=0;QA=978;QR=0;RO=0;RPP=4.34659;RPPR=0;RUN=1;SAF=14;SAP=3.34437;SAR=12;SRF=0;SRP=0;SRR=0;TYPE=snp;technology.ILLUMINA=1	GT:DP:RO:QR:AO:QA:GL	1:26:0:0:26:978:-10,0
gi|126640115|ref|NC_009085.1|	39831	.	G	A	886.98	.	AB=0;ABP=0;AC=1;AF=1;AN=1;AO=28;CIGAR=1X;DP=28;DPB=28;DPRA=0;EPP=3.32051;EPPR=0;GTI=0;LEN=1;MEANALT=1;MQM=60;MQMR=0;NS=1;NUMALT=1;ODDS=204.235;PAIRED=1;PAIREDR=0;PAO=0;PQA=0;PQR=0;PRO=0;QA=1013;QR=0;RO=0;RPP=5.80219;RPPR=0;RUN=1;SAF=14;SAP=3.0103;SAR=14;SRF=0;SRP=0;SRR=0;TYPE=snp;technology.ILLUMINA=1	GT:DP:RO:QR:AO:QA:GL	1:28:0:0:28:1013:-10,0
gi|126640115|ref|NC_009085.1|	40079	.	ATT	CTC	539115	.	AB=0;ABP=0;AC=1;AF=1;AN=1;AO=17;CIGAR=1X1M1X;DP=17;DPB=17;DPRA=0;EPP=4.1599;EPPR=0;GTI=0;LEN=3;MEANALT=1;MQM=60;MQMR=0;NS=1;NUMALT=1;ODDS=124.136;PAIRED=1;PAIREDR=0;PAO=0;PQA=0;PQR=0;PRO=0;QA=632;QR=0;RO=0;RPP=13.3567;RPPR=0;RUN=1;SAF=8;SAP=3.13803;SAR=9;SRF=0;SRP=0;SRR=0;TYPE=complex;technology.ILLUMINA=1	GT:DP:RO:QR:AO:QA:GL	1:17:0:0:17:632:-10,0
gi|126640115|ref|NC_009085.1|	40086	.	C	T	599031	.	AB=0;ABP=0;AC=1;AF=1;AN=1;AO=19;CIGAR=1X;DP=19;DPB=19;DPRA=0;EPP=3.12459;EPPR=0;GTI=0;LEN=1;MEANALT=1;MQM=60;MQMR=0;NS=1;NUMALT=1;ODDS=137.932;PAIRED=1;PAIREDR=0;PAO=0;PQA=0;PQR=0;PRO=0;QA=693;QR=0;RO=0;RPP=8.61041;RPPR=0;RUN=1;SAF=10;SAP=3.12459;SAR=9;SRF=0;SRP=0;SRR=0;TYPE=snp;technology.ILLUMINA=1	GT:DP:RO:QR:AO:QA:GL	1:19:0:0:19:693:-10,0
gi|126640115|ref|NC_009085.1|	40257	.	G	A	863.79	.	AB=0;ABP=0;AC=1;AF=1;AN=1;AO=28;CIGAR=1X;DP=28;DPB=28;DPRA=0;EPP=4.25114;EPPR=0;GTI=0;LEN=1;MEANALT=1;MQM=60;MQMR=0;NS=1;NUMALT=1;ODDS=198.895;PAIRED=1;PAIREDR=0;PAO=0;PQA=0;PQR=0;PRO=0;QA=988;QR=0;RO=0;RPP=4.25114;RPPR=0;RUN=1;SAF=12;SAP=4.25114;SAR=16;SRF=0;SRP=0;SRR=0;TYPE=snp;technology.ILLUMINA=1	GT:DP:RO:QR:AO:QA:GL	1:28:0:0:28:988:-10,0
gi|126640115|ref|NC_009085.1|	40660	.	T	G	439734	.	AB=0;ABP=0;AC=1;AF=1;AN=1;AO=14;CIGAR=1X;DP=14;DPB=14;DPRA=0;EPP=8.59409;EPPR=0;GTI=0;LEN=1;MEANALT=1;MQM=60;MQMR=0;NS=1;NUMALT=1;ODDS=101.252;PAIRED=1;PAIREDR=0;PAO=0;PQA=0;PQR=0;PRO=0;QA=520;QR=0;RO=0;RPP=3.63072;RPPR=0;RUN=1;SAF=4;SAP=8.59409;SAR=10;SRF=0;SRP=0;SRR=0;TYPE=snp;technology.ILLUMINA=1	GT:DP:RO:QR:AO:QA:GL	1:14:0:0:14:520:-10,0
gi|126640115|ref|NC_009085.1|	41040	.	T	A	707343	.	AB=0;ABP=0;AC=1;AF=1;AN=1;AO=22;CIGAR=1X;DP=22;DPB=22;DPRA=0;EPP=4.58955;EPPR=0;GTI=0;LEN=1;MEANALT=1;MQM=60;MQMR=0;NS=1;NUMALT=1;ODDS=162.872;PAIRED=1;PAIREDR=0;PAO=0;PQA=0;PQR=0;PRO=0;QA=812;QR=0;RO=0;RPP=4.58955;RPPR=0;RUN=1;SAF=10;SAP=3.40511;SAR=12;SRF=0;SRP=0;SRR=0;TYPE=snp;technology.ILLUMINA=1	GT:DP:RO:QR:AO:QA:GL	1:22:0:0:22:812:-10,0
gi|126640115|ref|NC_009085.1|	42345	.	T	C	1046.98	.	AB=0;ABP=0;AC=1;AF=1;AN=1;AO=33;CIGAR=1X;DP=33;DPB=33;DPRA=0;EPP=3.60252;EPPR=0;GTI=0;LEN=1;MEANALT=1;MQM=60;MQMR=0;NS=1;NUMALT=1;ODDS=241.075;PAIRED=1;PAIREDR=0;PAO=0;PQA=0;PQR=0;PRO=0;QA=1204;QR=0;RO=0;RPP=10.9724;RPPR=0;RUN=1;SAF=21;SAP=8.34028;SAR=12;SRF=0;SRP=0;SRR=0;TYPE=snp;technology.ILLUMINA=1	GT:DP:RO:QR:AO:QA:GL	1:33:0:0:33:1204:-10,0
gi|126640115|ref|NC_009085.1|	42387	.	A	T	1160.15	.	AB=0;ABP=0;AC=1;AF=1;AN=1;AO=35;CIGAR=1X;DP=35;DPB=35;DPRA=0;EPP=4.56135;EPPR=0;GTI=0;LEN=1;MEANALT=1;MQM=60;MQMR=0;NS=1;NUMALT=1;ODDS=267.134;PAIRED=1;PAIREDR=0;PAO=0;PQA=0;PQR=0;PRO=0;QA=1320;QR=0;RO=0;RPP=3.07234;RPPR=0;RUN=1;SAF=21;SAP=6.05036;SAR=14;SRF=0;SRP=0;SRR=0;TYPE=snp;technology.ILLUMINA=1	GT:DP:RO:QR:AO:QA:GL	1:35:0:0:35:1320:-10,0
gi|126640115|ref|NC_009085.1|	42402	.	CTTG	TTTA	1023.95	.	AB=0;ABP=0;AC=1;AF=1;AN=1;AO=33;CIGAR=1X2M1X;DP=33;DPB=33;DPRA=0;EPP=6.23461;EPPR=0;GTI=0;LEN=4;MEANALT=1;MQM=60;MQMR=0;NS=1;NUMALT=1;ODDS=235.772;PAIRED=1;PAIREDR=0;PAO=0;PQA=0;PQR=0;PRO=0;QA=1176;QR=0;RO=0;RPP=6.23461;RPPR=0;RUN=1;SAF=21;SAP=8.34028;SAR=12;SRF=0;SRP=0;SRR=0;TYPE=complex;technology.ILLUMINA=1	GT:DP:RO:QR:AO:QA:GL	1:33:0:0:33:1176:-10,0
gi|126640115|ref|NC_009085.1|	42412	.	GAA	CTG	881157	.	AB=0;ABP=0;AC=1;AF=1;AN=1;AO=27;CIGAR=3X;DP=27;DPB=27;DPRA=0;EPP=5.02092;EPPR=0;GTI=0;LEN=3;MEANALT=1;MQM=60;MQMR=0;NS=1;NUMALT=1;ODDS=202.894;PAIRED=1;PAIREDR=0;PAO=0;PQA=0;PQR=0;PRO=0;QA=1008;QR=0;RO=0;RPP=3.73412;RPPR=0;RUN=1;SAF=16;SAP=5.02092;SAR=11;SRF=0;SRP=0;SRR=0;TYPE=mnp;technology.ILLUMINA=1	GT:DP:RO:QR:AO:QA:GL	1:27:0:0:27:1008:-10,0
gi|126640115|ref|NC_009085.1|	42423	.	C	A	1208.58	.	AB=0;ABP=0;AC=1;AF=1;AN=1;AO=37;CIGAR=1X;DP=37;DPB=37;DPRA=0;EPP=3.5385;EPPR=0;GTI=0;LEN=1;MEANALT=1;MQM=60;MQMR=0;NS=1;NUMALT=1;ODDS=278.286;PAIRED=1;PAIREDR=0;PAO=0;PQA=0;PQR=0;PRO=0;QA=1373;QR=0;RO=0;RPP=3.06899;RPPR=0;RUN=1;SAF=22;SAP=5.88603;SAR=15;SRF=0;SRP=0;SRR=0;TYPE=snp;technology.ILLUMINA=1	GT:DP:RO:QR:AO:QA:GL	1:37:0:0:37:1373:-10,0
gi|126640115|ref|NC_009085.1|	42523	.	C	T	836802	.	AB=0;ABP=0;AC=1;AF=1;AN=1;AO=26;CIGAR=1X;DP=26;DPB=26;DPRA=0;EPP=3.34437;EPPR=0;GTI=0;LEN=1;MEANALT=1;MQM=60;MQMR=0;NS=1;NUMALT=1;ODDS=192.681;PAIRED=1;PAIREDR=0;PAO=0;PQA=0;PQR=0;PRO=0;QA=961;QR=0;RO=0;RPP=8.35546;RPPR=0;RUN=1;SAF=15;SAP=4.34659;SAR=11;SRF=0;SRP=0;SRR=0;TYPE=snp;technology.ILLUMINA=1	GT:DP:RO:QR:AO:QA:GL	1:26:0:0:26:961:-10,0
gi|126640115|ref|NC_009085.1|	42558	.	T	C	984188	.	AB=0;ABP=0;AC=1;AF=1;AN=1;AO=31;CIGAR=1X;DP=31;DPB=31;DPRA=0;EPP=4.76149;EPPR=0;GTI=0;LEN=1;MEANALT=1;MQM=60;MQMR=0;NS=1;NUMALT=1;ODDS=226.618;PAIRED=1;PAIREDR=0;PAO=0;PQA=0;PQR=0;PRO=0;QA=1126;QR=0;RO=0;RPP=6.44263;RPPR=0;RUN=1;SAF=13;SAP=4.76149;SAR=18;SRF=0;SRP=0;SRR=0;TYPE=snp;technology.ILLUMINA=1	GT:DP:RO:QR:AO:QA:GL	1:31:0:0:31:1126:-10,0
gi|126640115|ref|NC_009085.1|	42567	.	C	T	1078.87	.	AB=0;ABP=0;AC=1;AF=1;AN=1;AO=33;CIGAR=1X;DP=33;DPB=33;DPRA=0;EPP=6.23461;EPPR=0;GTI=0;LEN=1;MEANALT=1;MQM=60;MQMR=0;NS=1;NUMALT=1;ODDS=248.418;PAIRED=1;PAIREDR=0;PAO=0;PQA=0;PQR=0;PRO=0;QA=1237;QR=0;RO=0;RPP=8.34028;RPPR=0;RUN=1;SAF=13;SAP=6.23461;SAR=20;SRF=0;SRP=0;SRR=0;TYPE=snp;technology.ILLUMINA=1	GT:DP:RO:QR:AO:QA:GL	1:33:0:0:33:1237:-10,0
gi|126640115|ref|NC_009085.1|	42678	.	T	C	886853	.	AB=0;ABP=0;AC=1;AF=1;AN=1;AO=28;CIGAR=1X;DP=28;DPB=28;DPRA=0;EPP=10.7656;EPPR=0;GTI=0;LEN=1;MEANALT=1;MQM=60;MQMR=0;NS=1;NUMALT=1;ODDS=204.206;PAIRED=1;PAIREDR=0;PAO=0;PQA=0;PQR=0;PRO=0;QA=1021;QR=0;RO=0;RPP=3.0103;RPPR=0;RUN=1;SAF=11;SAP=5.80219;SAR=17;SRF=0;SRP=0;SRR=0;TYPE=snp;technology.ILLUMINA=1	GT:DP:RO:QR:AO:QA:GL	1:28:0:0:28:1021:-10,0
gi|126640115|ref|NC_009085.1|	42795	.	A	C	558578	.	AB=0;ABP=0;AC=1;AF=1;AN=1;AO=18;CIGAR=1X;DP=18;DPB=18;DPRA=0;EPP=3.0103;EPPR=0;GTI=0;LEN=1;MEANALT=1;MQM=60;MQMR=0;NS=1;NUMALT=1;ODDS=128.617;PAIRED=1;PAIREDR=0;PAO=0;PQA=0;PQR=0;PRO=0;QA=644;QR=0;RO=0;RPP=3.49285;RPPR=0;RUN=1;SAF=11;SAP=4.9405;SAR=7;SRF=0;SRP=0;SRR=0;TYPE=snp;technology.ILLUMINA=1	GT:DP:RO:QR:AO:QA:GL	1:18:0:0:18:644:-10,0
gi|126640115|ref|NC_009085.1|	42822	.	T	C	578813	.	AB=0;ABP=0;AC=1;AF=1;AN=1;AO=19;CIGAR=1X;DP=19;DPB=19;DPRA=0;EPP=3.12459;EPPR=0;GTI=0;LEN=1;MEANALT=1;MQM=59.4737;MQMR=0;NS=1;NUMALT=1;ODDS=133.277;PAIRED=1;PAIREDR=0;PAO=0;PQA=0;PQR=0;PRO=0;QA=675;QR=0;RO=0;RPP=12.2676;RPPR=0;RUN=1;SAF=10;SAP=3.12459;SAR=9;SRF=0;SRP=0;SRR=0;TYPE=snp;technology.ILLUMINA=1	GT:DP:RO:QR:AO:QA:GL	1:19:0:0:19:675:-10,0
gi|126640115|ref|NC_009085.1|	42844	.	TTGTG	CTGTA	579942	.	AB=0;ABP=0;AC=1;AF=1;AN=1;AO=19;CIGAR=1X3M1X;DP=20;DPB=20;DPRA=0;EPP=4.03889;EPPR=0;GTI=0;LEN=5;MEANALT=2;MQM=60;MQMR=0;NS=1;NUMALT=1;ODDS=133.537;PAIRED=1;PAIREDR=0;PAO=0;PQA=0;PQR=0;PRO=0;QA=667;QR=0;RO=0;RPP=3.12459;RPPR=0;RUN=1;SAF=9;SAP=3.12459;SAR=10;SRF=0;SRP=0;SRR=0;TYPE=complex;technology.ILLUMINA=1	GT:DP:RO:QR:AO:QA:GL	1:20:0:0:19:667:-10,0
gi|126640115|ref|NC_009085.1|	42878	.	T	C	692816	.	AB=0;ABP=0;AC=1;AF=1;AN=1;AO=21;CIGAR=1X;DP=21;DPB=21;DPRA=0;EPP=3.1137;EPPR=0;GTI=0;LEN=1;MEANALT=1;MQM=60;MQMR=0;NS=1;NUMALT=1;ODDS=159.527;PAIRED=1;PAIREDR=0;PAO=0;PQA=0;PQR=0;PRO=0;QA=792;QR=0;RO=0;RPP=3.1137;RPPR=0;RUN=1;SAF=10;SAP=3.1137;SAR=11;SRF=0;SRP=0;SRR=0;TYPE=snp;technology.ILLUMINA=1	GT:DP:RO:QR:AO:QA:GL	1:21:0:0:21:792:-10,0
gi|126640115|ref|NC_009085.1|	42914	.	C	T	588988	.	AB=0;ABP=0;AC=1;AF=1;AN=1;AO=19;CIGAR=1X;DP=19;DPB=19;DPRA=0;EPP=3.12459;EPPR=0;GTI=0;LEN=1;MEANALT=1;MQM=60;MQMR=0;NS=1;NUMALT=1;ODDS=135.619;PAIRED=1;PAIREDR=0;PAO=0;PQA=0;PQR=0;PRO=0;QA=699;QR=0;RO=0;RPP=22.325;RPPR=0;RUN=1;SAF=8;SAP=4.03889;SAR=11;SRF=0;SRP=0;SRR=0;TYPE=snp;technology.ILLUMINA=1	GT:DP:RO:QR:AO:QA:GL	1:19:0:0:19:699:-10,0
gi|126640115|ref|NC_009085.1|	42920	.	T	C	681319	.	AB=0;ABP=0;AC=1;AF=1;AN=1;AO=22;CIGAR=1X;DP=22;DPB=22;DPRA=0;EPP=3.40511;EPPR=0;GTI=0;LEN=1;MEANALT=1;MQM=60;MQMR=0;NS=1;NUMALT=1;ODDS=156.88;PAIRED=1;PAIREDR=0;PAO=0;PQA=0;PQR=0;PRO=0;QA=791;QR=0;RO=0;RPP=12.8806;RPPR=0;RUN=1;SAF=10;SAP=3.40511;SAR=12;SRF=0;SRP=0;SRR=0;TYPE=snp;technology.ILLUMINA=1	GT:DP:RO:QR:AO:QA:GL	1:22:0:0:22:791:-10,0
gi|126640115|ref|NC_009085.1|	42935	.	A	C	795595	.	AB=0;ABP=0;AC=1;AF=1;AN=1;AO=25;CIGAR=1X;DP=25;DPB=25;DPRA=0;EPP=5.18177;EPPR=0;GTI=0;LEN=1;MEANALT=1;MQM=60;MQMR=0;NS=1;NUMALT=1;ODDS=183.193;PAIRED=1;PAIREDR=0;PAO=0;PQA=0;PQR=0;PRO=0;QA=912;QR=0;RO=0;RPP=5.18177;RPPR=0;RUN=1;SAF=12;SAP=3.09716;SAR=13;SRF=0;SRP=0;SRR=0;TYPE=snp;technology.ILLUMINA=1	GT:DP:RO:QR:AO:QA:GL	1:25:0:0:25:912:-10,0
gi|126640115|ref|NC_009085.1|	43103	.	T	G	990998	.	AB=0;ABP=0;AC=1;AF=1;AN=1;AO=32;CIGAR=1X;DP=32;DPB=32;DPRA=0;EPP=3.28173;EPPR=0;GTI=0;LEN=1;MEANALT=1;MQM=60;MQMR=0;NS=1;NUMALT=1;ODDS=228.186;PAIRED=1;PAIREDR=0;PAO=0;PQA=0;PQR=0;PRO=0;QA=1140;QR=0;RO=0;RPP=12.7819;RPPR=0;RUN=1;SAF=13;SAP=5.45321;SAR=19;SRF=0;SRP=0;SRR=0;TYPE=snp;technology.ILLUMINA=1	GT:DP:RO:QR:AO:QA:GL	1:32:0:0:32:1140:-10,0
gi|126640115|ref|NC_009085.1|	43130	.	C	T	804278	.	AB=0;ABP=0;AC=1;AF=1;AN=1;AO=26;CIGAR=1X;DP=26;DPB=26;DPRA=0;EPP=8.35546;EPPR=0;GTI=0;LEN=1;MEANALT=1;MQM=60;MQMR=0;NS=1;NUMALT=1;ODDS=185.192;PAIRED=1;PAIREDR=0;PAO=0;PQA=0;PQR=0;PRO=0;QA=956;QR=0;RO=0;RPP=30.0702;RPPR=0;RUN=1;SAF=11;SAP=4.34659;SAR=15;SRF=0;SRP=0;SRR=0;TYPE=snp;technology.ILLUMINA=1	GT:DP:RO:QR:AO:QA:GL	1:26:0:0:26:956:-10,0
gi|126640115|ref|NC_009085.1|	43154	.	A	G	595432	.	AB=0;ABP=0;AC=1;AF=1;AN=1;AO=19;CIGAR=1X;DP=19;DPB=19;DPRA=0;EPP=4.03889;EPPR=0;GTI=0;LEN=1;MEANALT=1;MQM=60;MQMR=0;NS=1;NUMALT=1;ODDS=137.103;PAIRED=1;PAIREDR=0;PAO=0;PQA=0;PQR=0;PRO=0;QA=688;QR=0;RO=0;RPP=4.03889;RPPR=0;RUN=1;SAF=12;SAP=5.8675;SAR=7;SRF=0;SRP=0;SRR=0;TYPE=snp;technology.ILLUMINA=1	GT:DP:RO:QR:AO:QA:GL	1:19:0:0:19:688:-10,0
gi|126640115|ref|NC_009085.1|	43172	.	A	G	872474	.	AB=0;ABP=0;AC=1;AF=1;AN=1;AO=27;CIGAR=1X;DP=27;DPB=27;DPRA=0;EPP=3.73412;EPPR=0;GTI=0;LEN=1;MEANALT=1;MQM=60;MQMR=0;NS=1;NUMALT=1;ODDS=200.895;PAIRED=1;PAIREDR=0;PAO=0;PQA=0;PQR=0;PRO=0;QA=995;QR=0;RO=0;RPP=3.73412;RPPR=0;RUN=1;SAF=13;SAP=3.09072;SAR=14;SRF=0;SRP=0;SRR=0;TYPE=snp;technology.ILLUMINA=1	GT:DP:RO:QR:AO:QA:GL	1:27:0:0:27:995:-10,0
gi|126640115|ref|NC_009085.1|	43214	.	C	T	982887	.	AB=0;ABP=0;AC=1;AF=1;AN=1;AO=30;CIGAR=1X;DP=30;DPB=30;DPRA=0;EPP=3.0103;EPPR=0;GTI=0;LEN=1;MEANALT=1;MQM=60;MQMR=0;NS=1;NUMALT=1;ODDS=226.318;PAIRED=1;PAIREDR=0;PAO=0;PQA=0;PQR=0;PRO=0;QA=1138;QR=0;RO=0;RPP=21.5402;RPPR=0;RUN=1;SAF=16;SAP=3.29983;SAR=14;SRF=0;SRP=0;SRR=0;TYPE=snp;technology.ILLUMINA=1	GT:DP:RO:QR:AO:QA:GL	1:30:0:0:30:1138:-10,0
gi|126640115|ref|NC_009085.1|	43277	.	A	G	630.43	.	AB=0;ABP=0;AC=1;AF=1;AN=1;AO=20;CIGAR=1X;DP=20;DPB=20;DPRA=0;EPP=3.44459;EPPR=0;GTI=0;LEN=1;MEANALT=1;MQM=60;MQMR=0;NS=1;NUMALT=1;ODDS=145.162;PAIRED=1;PAIREDR=0;PAO=0;PQA=0;PQR=0;PRO=0;QA=747;QR=0;RO=0;RPP=24.2907;RPPR=0;RUN=1;SAF=10;SAP=3.0103;SAR=10;SRF=0;SRP=0;SRR=0;TYPE=snp;technology.ILLUMINA=1	GT:DP:RO:QR:AO:QA:GL	1:20:0:0:20:747:-10,0
gi|126640115|ref|NC_009085.1|	43283	.	G	A	877297	.	AB=0;ABP=0;AC=1;AF=1;AN=1;AO=27;CIGAR=1X;DP=27;DPB=27;DPRA=0;EPP=5.02092;EPPR=0;GTI=0;LEN=1;MEANALT=1;MQM=60;MQMR=0;NS=1;NUMALT=1;ODDS=202.005;PAIRED=1;PAIREDR=0;PAO=0;PQA=0;PQR=0;PRO=0;QA=1022;QR=0;RO=0;RPP=21.1059;RPPR=0;RUN=1;SAF=15;SAP=3.73412;SAR=12;SRF=0;SRP=0;SRR=0;TYPE=snp;technology.ILLUMINA=1	GT:DP:RO:QR:AO:QA:GL	1:27:0:0:27:1022:-10,0
gi|126640115|ref|NC_009085.1|	43292	.	T	C	776413	.	AB=0;ABP=0;AC=1;AF=1;AN=1;AO=25;CIGAR=1X;DP=25;DPB=25;DPRA=0;EPP=3.09716;EPPR=0;GTI=0;LEN=1;MEANALT=1;MQM=60;MQMR=0;NS=1;NUMALT=1;ODDS=178.776;PAIRED=1;PAIREDR=0;PAO=0;PQA=0;PQR=0;PRO=0;QA=916;QR=0;RO=0;RPP=28.1125;RPPR=0;RUN=1;SAF=14;SAP=3.79203;SAR=11;SRF=0;SRP=0;SRR=0;TYPE=snp;technology.ILLUMINA=1	GT:DP:RO:QR:AO:QA:GL	1:25:0:0:25:916:-10,0
gi|126640115|ref|NC_009085.1|	43355	.	A	C	441792	.	AB=0;ABP=0;AC=1;AF=1;AN=1;AO=14;CIGAR=1X;DP=14;DPB=14;DPRA=0;EPP=3.63072;EPPR=0;GTI=0;LEN=1;MEANALT=1;MQM=60;MQMR=0;NS=1;NUMALT=1;ODDS=101.726;PAIRED=1;PAIREDR=0;PAO=0;PQA=0;PQR=0;PRO=0;QA=517;QR=0;RO=0;RPP=8.59409;RPPR=0;RUN=1;SAF=8;SAP=3.63072;SAR=6;SRF=0;SRP=0;SRR=0;TYPE=snp;technology.ILLUMINA=1	GT:DP:RO:QR:AO:QA:GL	1:14:0:0:14:517:-10,0
gi|126640115|ref|NC_009085.1|	43424	.	C	T	581958	.	AB=0;ABP=0;AC=1;AF=1;AN=1;AO=18;CIGAR=1X;DP=18;DPB=18;DPRA=0;EPP=7.35324;EPPR=0;GTI=0;LEN=1;MEANALT=1;MQM=60;MQMR=0;NS=1;NUMALT=1;ODDS=134.001;PAIRED=1;PAIREDR=0;PAO=0;PQA=0;PQR=0;PRO=0;QA=673;QR=0;RO=0;RPP=3.49285;RPPR=0;RUN=1;SAF=10;SAP=3.49285;SAR=8;SRF=0;SRP=0;SRR=0;TYPE=snp;technology.ILLUMINA=1	GT:DP:RO:QR:AO:QA:GL	1:18:0:0:18:673:-10,0
gi|126640115|ref|NC_009085.1|	43501	.	ATT	ATTT	333843	.	AB=0;ABP=0;AC=1;AF=1;AN=1;AO=11;CIGAR=1M1I2M;DP=11;DPB=14.6667;DPRA=0;EPP=3.20771;EPPR=0;GTI=0;LEN=1;MEANALT=1;MQM=60;MQMR=0;NS=1;NUMALT=1;ODDS=76.8703;PAIRED=1;PAIREDR=0;PAO=0;PQA=0;PQR=0;PRO=0;QA=392;QR=0;RO=0;RPP=4.78696;RPPR=0;RUN=1;SAF=4;SAP=4.78696;SAR=7;SRF=0;SRP=0;SRR=0;TYPE=ins;technology.ILLUMINA=1	GT:DP:RO:QR:AO:QA:GL	1:11:0:0:11:392:-10,0
gi|126640115|ref|NC_009085.1|	44072	.	A	G	757133	.	AB=0;ABP=0;AC=1;AF=1;AN=1;AO=23;CIGAR=1X;DP=23;DPB=23;DPRA=0;EPP=3.10471;EPPR=0;GTI=0;LEN=1;MEANALT=1;MQM=60;MQMR=0;NS=1;NUMALT=1;ODDS=174.336;PAIRED=1;PAIREDR=0;PAO=0;PQA=0;PQR=0;PRO=0;QA=869;QR=0;RO=0;RPP=5.3706;RPPR=0;RUN=1;SAF=14;SAP=5.3706;SAR=9;SRF=0;SRP=0;SRR=0;TYPE=snp;technology.ILLUMINA=1	GT:DP:RO:QR:AO:QA:GL	1:23:0:0:23:869:-10,0
gi|126640115|ref|NC_009085.1|	44099	.	G	A	772093	.	AB=0;ABP=0;AC=1;AF=1;AN=1;AO=24;CIGAR=1X;DP=25;DPB=25;DPRA=0;EPP=8.80089;EPPR=0;GTI=0;LEN=1;MEANALT=2;MQM=60;MQMR=0;NS=1;NUMALT=1;ODDS=177.781;PAIRED=1;PAIREDR=0;PAO=0;PQA=0;PQR=0;PRO=0;QA=891;QR=0;RO=0;RPP=6.26751;RPPR=0;RUN=1;SAF=13;SAP=3.37221;SAR=11;SRF=0;SRP=0;SRR=0;TYPE=snp;technology.ILLUMINA=1	GT:DP:RO:QR:AO:QA:GL	1:25:0:0:24:891:-10,0
gi|126640115|ref|NC_009085.1|	44192	.	T	C	546435	.	AB=0;ABP=0;AC=1;AF=1;AN=1;AO=17;CIGAR=1X;DP=18;DPB=18;DPRA=0;EPP=3.13803;EPPR=0;GTI=0;LEN=1;MEANALT=2;MQM=60;MQMR=0;NS=1;NUMALT=1;ODDS=125.821;PAIRED=1;PAIREDR=0;PAO=0;PQA=0;PQR=0;PRO=0;QA=630;QR=0;RO=0;RPP=4.1599;RPPR=0;RUN=1;SAF=7;SAP=4.1599;SAR=10;SRF=0;SRP=0;SRR=0;TYPE=snp;technology.ILLUMINA=1	GT:DP:RO:QR:AO:QA:GL	1:18:0:0:17:630:-10,0
gi|126640115|ref|NC_009085.1|	44231	.	C	T	517957	.	AB=0;ABP=0;AC=1;AF=1;AN=1;AO=17;CIGAR=1X;DP=17;DPB=17;DPRA=0;EPP=3.13803;EPPR=0;GTI=0;LEN=1;MEANALT=1;MQM=60;MQMR=0;NS=1;NUMALT=1;ODDS=119.264;PAIRED=1;PAIREDR=0;PAO=0;PQA=0;PQR=0;PRO=0;QA=604;QR=0;RO=0;RPP=4.1599;RPPR=0;RUN=1;SAF=5;SAP=9.26925;SAR=12;SRF=0;SRP=0;SRR=0;TYPE=snp;technology.ILLUMINA=1	GT:DP:RO:QR:AO:QA:GL	1:17:0:0:17:604:-10,0
gi|126640115|ref|NC_009085.1|	44237	.	AGCA	TGCT	499187	.	AB=0;ABP=0;AC=1;AF=1;AN=1;AO=15;CIGAR=1X2M1X;DP=16;DPB=16.25;DPRA=0;EPP=3.15506;EPPR=0;GTI=0;LEN=4;MEANALT=2;MQM=60;MQMR=0;NS=1;NUMALT=1;ODDS=114.942;PAIRED=1;PAIREDR=0;PAO=1;PQA=34;PQR=0;PRO=0;QA=543;QR=0;RO=0;RPP=4.31318;RPPR=0;RUN=1;SAF=6;SAP=4.31318;SAR=9;SRF=0;SRP=0;SRR=0;TYPE=complex;technology.ILLUMINA=1	GT:DP:RO:QR:AO:QA:GL	1:16:0:0:15:543:-10,0
gi|126640115|ref|NC_009085.1|	44270	.	A	G	433584	.	AB=0;ABP=0;AC=1;AF=1;AN=1;AO=14;CIGAR=1X;DP=14;DPB=14;DPRA=0;EPP=3.63072;EPPR=0;GTI=0;LEN=1;MEANALT=1;MQM=60;MQMR=0;NS=1;NUMALT=1;ODDS=99.8363;PAIRED=1;PAIREDR=0;PAO=0;PQA=0;PQR=0;PRO=0;QA=508;QR=0;RO=0;RPP=8.59409;RPPR=0;RUN=1;SAF=6;SAP=3.63072;SAR=8;SRF=0;SRP=0;SRR=0;TYPE=snp;technology.ILLUMINA=1	GT:DP:RO:QR:AO:QA:GL	1:14:0:0:14:508:-10,0
gi|126640115|ref|NC_009085.1|	44297	.	A	C	211449	.	AB=0;ABP=0;AC=1;AF=1;AN=1;AO=7;CIGAR=1X;DP=8;DPB=8;DPRA=0;EPP=3.32051;EPPR=0;GTI=0;LEN=1;MEANALT=2;MQM=60;MQMR=0;NS=1;NUMALT=1;ODDS=48.6879;PAIRED=1;PAIREDR=0;PAO=0;PQA=0;PQR=0;PRO=0;QA=260;QR=0;RO=0;RPP=5.80219;RPPR=0;RUN=1;SAF=1;SAP=10.7656;SAR=6;SRF=0;SRP=0;SRR=0;TYPE=snp;technology.ILLUMINA=1	GT:DP:RO:QR:AO:QA:GL	1:8:0:0:7:260:-10,0
gi|126640115|ref|NC_009085.1|	44362	.	CATAA	TTTAT	109954	.	AB=0;ABP=0;AC=1;AF=1;AN=1;AO=4;CIGAR=2X2M1X;DP=4;DPB=4;DPRA=0;EPP=11.6962;EPPR=0;GTI=0;LEN=5;MEANALT=1;MQM=60;MQMR=0;NS=1;NUMALT=1;ODDS=25.3179;PAIRED=1;PAIREDR=0;PAO=0;PQA=0;PQR=0;PRO=0;QA=145;QR=0;RO=0;RPP=5.18177;RPPR=0;RUN=1;SAF=3;SAP=5.18177;SAR=1;SRF=0;SRP=0;SRR=0;TYPE=complex;technology.ILLUMINA=1	GT:DP:RO:QR:AO:QA:GL	1:4:0:0:4:145:-10,0
gi|126640115|ref|NC_009085.1|	44373	.	CTTTTTTA	CTTTTTTTA	52532	.	AB=0;ABP=0;AC=1;AF=1;AN=1;AO=2;CIGAR=1M1I7M;DP=2;DPB=2.25;DPRA=0;EPP=3.0103;EPPR=0;GTI=0;LEN=1;MEANALT=1;MQM=60;MQMR=0;NS=1;NUMALT=1;ODDS=12.0959;PAIRED=1;PAIREDR=0;PAO=0;PQA=0;PQR=0;PRO=0;QA=68;QR=0;RO=0;RPP=7.35324;RPPR=0;RUN=1;SAF=1;SAP=3.0103;SAR=1;SRF=0;SRP=0;SRR=0;TYPE=ins;technology.ILLUMINA=1	GT:DP:RO:QR:AO:QA:GL	1:2:0:0:2:68:-6.45732,0
gi|126640115|ref|NC_009085.1|	44495	.	G	A	350158	.	AB=0;ABP=0;AC=1;AF=1;AN=1;AO=11;CIGAR=1X;DP=11;DPB=11;DPRA=0;EPP=3.20771;EPPR=0;GTI=0;LEN=1;MEANALT=1;MQM=60;MQMR=0;NS=1;NUMALT=1;ODDS=80.627;PAIRED=1;PAIREDR=0;PAO=0;PQA=0;PQR=0;PRO=0;QA=417;QR=0;RO=0;RPP=12.6832;RPPR=0;RUN=1;SAF=5;SAP=3.20771;SAR=6;SRF=0;SRP=0;SRR=0;TYPE=snp;technology.ILLUMINA=1	GT:DP:RO:QR:AO:QA:GL	1:11:0:0:11:417:-10,0
gi|126640115|ref|NC_009085.1|	44537	.	G	A	508249	.	AB=0;ABP=0;AC=1;AF=1;AN=1;AO=16;CIGAR=1X;DP=16;DPB=16;DPRA=0;EPP=5.18177;EPPR=0;GTI=0;LEN=1;MEANALT=1;MQM=60;MQMR=0;NS=1;NUMALT=1;ODDS=117.029;PAIRED=1;PAIREDR=0;PAO=0;PQA=0;PQR=0;PRO=0;QA=588;QR=0;RO=0;RPP=3.55317;RPPR=0;RUN=1;SAF=7;SAP=3.55317;SAR=9;SRF=0;SRP=0;SRR=0;TYPE=snp;technology.ILLUMINA=1	GT:DP:RO:QR:AO:QA:GL	1:16:0:0:16:588:-10,0
gi|126640115|ref|NC_009085.1|	44549	.	GGTC	AGTT	506501	.	AB=0;ABP=0;AC=1;AF=1;AN=1;AO=16;CIGAR=1X2M1X;DP=16;DPB=16;DPRA=0;EPP=5.18177;EPPR=0;GTI=0;LEN=4;MEANALT=1;MQM=60;MQMR=0;NS=1;NUMALT=1;ODDS=116.626;PAIRED=1;PAIREDR=0;PAO=0;PQA=0;PQR=0;PRO=0;QA=585;QR=0;RO=0;RPP=3.0103;RPPR=0;RUN=1;SAF=8;SAP=3.0103;SAR=8;SRF=0;SRP=0;SRR=0;TYPE=complex;technology.ILLUMINA=1	GT:DP:RO:QR:AO:QA:GL	1:16:0:0:16:585:-10,0
gi|126640115|ref|NC_009085.1|	44621	.	G	A	371199	.	AB=0;ABP=0;AC=1;AF=1;AN=1;AO=12;CIGAR=1X;DP=12;DPB=12;DPRA=0;EPP=3.73412;EPPR=0;GTI=0;LEN=1;MEANALT=1;MQM=60;MQMR=0;NS=1;NUMALT=1;ODDS=85.4717;PAIRED=1;PAIREDR=0;PAO=0;PQA=0;PQR=0;PRO=0;QA=441;QR=0;RO=0;RPP=9.52472;RPPR=0;RUN=1;SAF=8;SAP=5.9056;SAR=4;SRF=0;SRP=0;SRR=0;TYPE=snp;technology.ILLUMINA=1	GT:DP:RO:QR:AO:QA:GL	1:12:0:0:12:441:-10,0
gi|126640115|ref|NC_009085.1|	44804	.	C	T	283229	.	AB=0;ABP=0;AC=1;AF=1;AN=1;AO=9;CIGAR=1X;DP=9;DPB=9;DPRA=0;EPP=5.18177;EPPR=0;GTI=0;LEN=1;MEANALT=1;MQM=60;MQMR=0;NS=1;NUMALT=1;ODDS=65.216;PAIRED=1;PAIREDR=0;PAO=0;PQA=0;PQR=0;PRO=0;QA=335;QR=0;RO=0;RPP=5.18177;RPPR=0;RUN=1;SAF=5;SAP=3.25157;SAR=4;SRF=0;SRP=0;SRR=0;TYPE=snp;technology.ILLUMINA=1	GT:DP:RO:QR:AO:QA:GL	1:9:0:0:9:335:-10,0
gi|126640115|ref|NC_009085.1|	45219	.	G	A	477149	.	AB=0;ABP=0;AC=1;AF=1;AN=1;AO=16;CIGAR=1X;DP=16;DPB=16;DPRA=0;EPP=7.89611;EPPR=0;GTI=0;LEN=1;MEANALT=1;MQM=60;MQMR=0;NS=1;NUMALT=1;ODDS=109.868;PAIRED=1;PAIREDR=0;PAO=0;PQA=0;PQR=0;PRO=0;QA=556;QR=0;RO=0;RPP=3.55317;RPPR=0;RUN=1;SAF=8;SAP=3.0103;SAR=8;SRF=0;SRP=0;SRR=0;TYPE=snp;technology.ILLUMINA=1	GT:DP:RO:QR:AO:QA:GL	1:16:0:0:16:556:-10,0
gi|126640115|ref|NC_009085.1|	45285	.	T	G	413054	.	AB=0;ABP=0;AC=1;AF=1;AN=1;AO=13;CIGAR=1X;DP=13;DPB=13;DPRA=0;EPP=3.17734;EPPR=0;GTI=0;LEN=1;MEANALT=1;MQM=60;MQMR=0;NS=1;NUMALT=1;ODDS=95.1092;PAIRED=1;PAIREDR=0;PAO=0;PQA=0;PQR=0;PRO=0;QA=482;QR=0;RO=0;RPP=7.18621;RPPR=0;RUN=1;SAF=6;SAP=3.17734;SAR=7;SRF=0;SRP=0;SRR=0;TYPE=snp;technology.ILLUMINA=1	GT:DP:RO:QR:AO:QA:GL	1:13:0:0:13:482:-10,0
gi|126640115|ref|NC_009085.1|	45480	.	T	C	767875	.	AB=0;ABP=0;AC=1;AF=1;AN=1;AO=25;CIGAR=1X;DP=25;DPB=25;DPRA=0;EPP=3.79203;EPPR=0;GTI=0;LEN=1;MEANALT=1;MQM=60;MQMR=0;NS=1;NUMALT=1;ODDS=176.81;PAIRED=1;PAIREDR=0;PAO=0;PQA=0;PQR=0;PRO=0;QA=882;QR=0;RO=0;RPP=3.09716;RPPR=0;RUN=1;SAF=16;SAP=7.26639;SAR=9;SRF=0;SRP=0;SRR=0;TYPE=snp;technology.ILLUMINA=1	GT:DP:RO:QR:AO:QA:GL	1:25:0:0:25:882:-10,0
gi|126640115|ref|NC_009085.1|	45534	.	G	A	607146	.	AB=0;ABP=0;AC=1;AF=1;AN=1;AO=19;CIGAR=1X;DP=19;DPB=19;DPRA=0;EPP=5.8675;EPPR=0;GTI=0;LEN=1;MEANALT=1;MQM=60;MQMR=0;NS=1;NUMALT=1;ODDS=139.801;PAIRED=1;PAIREDR=0;PAO=0;PQA=0;PQR=0;PRO=0;QA=710;QR=0;RO=0;RPP=12.2676;RPPR=0;RUN=1;SAF=11;SAP=4.03889;SAR=8;SRF=0;SRP=0;SRR=0;TYPE=snp;technology.ILLUMINA=1	GT:DP:RO:QR:AO:QA:GL	1:19:0:0:19:710:-10,0
gi|126640115|ref|NC_009085.1|	45555	.	T	C	900688	.	AB=0;ABP=0;AC=1;AF=1;AN=1;AO=28;CIGAR=1X;DP=28;DPB=28;DPRA=0;EPP=5.80219;EPPR=0;GTI=0;LEN=1;MEANALT=1;MQM=60;MQMR=0;NS=1;NUMALT=1;ODDS=207.391;PAIRED=1;PAIREDR=0;PAO=0;PQA=0;PQR=0;PRO=0;QA=1031;QR=0;RO=0;RPP=3.0103;RPPR=0;RUN=1;SAF=17;SAP=5.80219;SAR=11;SRF=0;SRP=0;SRR=0;TYPE=snp;technology.ILLUMINA=1	GT:DP:RO:QR:AO:QA:GL	1:28:0:0:28:1031:-10,0
gi|126640115|ref|NC_009085.1|	45606	.	A	G	1280.63	.	AB=0;ABP=0;AC=1;AF=1;AN=1;AO=40;CIGAR=1X;DP=40;DPB=40;DPRA=0;EPP=3.22745;EPPR=0;GTI=0;LEN=1;MEANALT=1;MQM=60;MQMR=0;NS=1;NUMALT=1;ODDS=294.877;PAIRED=1;PAIREDR=0;PAO=0;PQA=0;PQR=0;PRO=0;QA=1456;QR=0;RO=0;RPP=6.48466;RPPR=0;RUN=1;SAF=23;SAP=4.96463;SAR=17;SRF=0;SRP=0;SRR=0;TYPE=snp;technology.ILLUMINA=1	GT:DP:RO:QR:AO:QA:GL	1:40:0:0:40:1456:-10,0
gi|126640115|ref|NC_009085.1|	46086	.	C	T	1300.97	.	AB=0;ABP=0;AC=1;AF=1;AN=1;AO=40;CIGAR=1X;DP=40;DPB=40;DPRA=0;EPP=3.22745;EPPR=0;GTI=0;LEN=1;MEANALT=1;MQM=60;MQMR=0;NS=1;NUMALT=1;ODDS=299.56;PAIRED=1;PAIREDR=0;PAO=0;PQA=0;PQR=0;PRO=0;QA=1474;QR=0;RO=0;RPP=3.22745;RPPR=0;RUN=1;SAF=18;SAP=3.87889;SAR=22;SRF=0;SRP=0;SRR=0;TYPE=snp;technology.ILLUMINA=1	GT:DP:RO:QR:AO:QA:GL	1:40:0:0:40:1474:-10,0
gi|126640115|ref|NC_009085.1|	46213	.	CATTC	TATTT	629957	.	AB=0;ABP=0;AC=1;AF=1;AN=1;AO=20;CIGAR=1X3M1X;DP=20;DPB=20;DPRA=0;EPP=4.74748;EPPR=0;GTI=0;LEN=5;MEANALT=1;MQM=60;MQMR=0;NS=1;NUMALT=1;ODDS=145.053;PAIRED=1;PAIREDR=0;PAO=0;PQA=0;PQR=0;PRO=0;QA=728;QR=0;RO=0;RPP=6.91895;RPPR=0;RUN=1;SAF=9;SAP=3.44459;SAR=11;SRF=0;SRP=0;SRR=0;TYPE=complex;technology.ILLUMINA=1	GT:DP:RO:QR:AO:QA:GL	1:20:0:0:20:728:-10,0
gi|126640115|ref|NC_009085.1|	46225	.	GTTG	TTTA	724072	.	AB=0;ABP=0;AC=1;AF=1;AN=1;AO=23;CIGAR=1X2M1X;DP=23;DPB=23;DPRA=0;EPP=7.63648;EPPR=0;GTI=0;LEN=4;MEANALT=1;MQM=60;MQMR=0;NS=1;NUMALT=1;ODDS=166.724;PAIRED=1;PAIREDR=0;PAO=0;PQA=0;PQR=0;PRO=0;QA=843;QR=0;RO=0;RPP=10.6577;RPPR=0;RUN=1;SAF=9;SAP=5.3706;SAR=14;SRF=0;SRP=0;SRR=0;TYPE=complex;technology.ILLUMINA=1	GT:DP:RO:QR:AO:QA:GL	1:23:0:0:23:843:-10,0
gi|126640115|ref|NC_009085.1|	46310	.	G	A	668755	.	AB=0;ABP=0;AC=1;AF=1;AN=1;AO=21;CIGAR=1X;DP=21;DPB=21;DPRA=0;EPP=11.386;EPPR=0;GTI=0;LEN=1;MEANALT=1;MQM=60;MQMR=0;NS=1;NUMALT=1;ODDS=153.987;PAIRED=1;PAIREDR=0;PAO=0;PQA=0;PQR=0;PRO=0;QA=786;QR=0;RO=0;RPP=11.386;RPPR=0;RUN=1;SAF=8;SAP=5.59539;SAR=13;SRF=0;SRP=0;SRR=0;TYPE=snp;technology.ILLUMINA=1	GT:DP:RO:QR:AO:QA:GL	1:21:0:0:21:786:-10,0
gi|126640115|ref|NC_009085.1|	46351	.	G	A	685398	.	AB=0;ABP=0;AC=1;AF=1;AN=1;AO=22;CIGAR=1X;DP=22;DPB=22;DPRA=0;EPP=3.0103;EPPR=0;GTI=0;LEN=1;MEANALT=1;MQM=60;MQMR=0;NS=1;NUMALT=1;ODDS=157.819;PAIRED=1;PAIREDR=0;PAO=0;PQA=0;PQR=0;PRO=0;QA=786;QR=0;RO=0;RPP=3.40511;RPPR=0;RUN=1;SAF=13;SAP=4.58955;SAR=9;SRF=0;SRP=0;SRR=0;TYPE=snp;technology.ILLUMINA=1	GT:DP:RO:QR:AO:QA:GL	1:22:0:0:22:786:-10,0
gi|126640115|ref|NC_009085.1|	46366	.	A	G	560365	.	AB=0;ABP=0;AC=1;AF=1;AN=1;AO=18;CIGAR=1X;DP=19;DPB=19;DPRA=0;EPP=3.49285;EPPR=0;GTI=0;LEN=1;MEANALT=2;MQM=60;MQMR=0;NS=1;NUMALT=1;ODDS=129.029;PAIRED=1;PAIREDR=0;PAO=0;PQA=0;PQR=0;PRO=0;QA=646;QR=0;RO=0;RPP=4.9405;RPPR=0;RUN=1;SAF=9;SAP=3.0103;SAR=9;SRF=0;SRP=0;SRR=0;TYPE=snp;technology.ILLUMINA=1	GT:DP:RO:QR:AO:QA:GL	1:19:0:0:18:646:-10,0
gi|126640115|ref|NC_009085.1|	46390	.	CACTTTG	TATTTTA	491179	.	AB=0;ABP=0;AC=1;AF=1;AN=1;AO=16;CIGAR=1X1M1X3M1X;DP=16;DPB=16;DPRA=0;EPP=3.0103;EPPR=0;GTI=0;LEN=7;MEANALT=1;MQM=60;MQMR=0;NS=1;NUMALT=1;ODDS=113.098;PAIRED=1;PAIREDR=0;PAO=0;PQA=0;PQR=0;PRO=0;QA=568;QR=0;RO=0;RPP=3.0103;RPPR=0;RUN=1;SAF=10;SAP=5.18177;SAR=6;SRF=0;SRP=0;SRR=0;TYPE=complex;technology.ILLUMINA=1	GT:DP:RO:QR:AO:QA:GL	1:16:0:0:16:568:-10,0
gi|126640115|ref|NC_009085.1|	46405	.	C	T	423624	.	AB=0;ABP=0;AC=1;AF=1;AN=1;AO=14;CIGAR=1X;DP=14;DPB=14;DPRA=0;EPP=3.63072;EPPR=0;GTI=0;LEN=1;MEANALT=1;MQM=60;MQMR=0;NS=1;NUMALT=1;ODDS=97.543;PAIRED=1;PAIREDR=0;PAO=0;PQA=0;PQR=0;PRO=0;QA=493;QR=0;RO=0;RPP=5.49198;RPPR=0;RUN=1;SAF=7;SAP=3.0103;SAR=7;SRF=0;SRP=0;SRR=0;TYPE=snp;technology.ILLUMINA=1	GT:DP:RO:QR:AO:QA:GL	1:14:0:0:14:493:-10,0
gi|126640115|ref|NC_009085.1|	46438	.	C	T	402905	.	AB=0;ABP=0;AC=1;AF=1;AN=1;AO=13;CIGAR=1X;DP=13;DPB=13;DPRA=0;EPP=7.18621;EPPR=0;GTI=0;LEN=1;MEANALT=1;MQM=60;MQMR=0;NS=1;NUMALT=1;ODDS=92.7722;PAIRED=1;PAIREDR=0;PAO=0;PQA=0;PQR=0;PRO=0;QA=475;QR=0;RO=0;RPP=3.17734;RPPR=0;RUN=1;SAF=4;SAP=7.18621;SAR=9;SRF=0;SRP=0;SRR=0;TYPE=snp;technology.ILLUMINA=1	GT:DP:RO:QR:AO:QA:GL	1:13:0:0:13:475:-10,0
gi|126640115|ref|NC_009085.1|	46477	.	G	A	524166	.	AB=0;ABP=0;AC=1;AF=1;AN=1;AO=16;CIGAR=1X;DP=16;DPB=16;DPRA=0;EPP=3.55317;EPPR=0;GTI=0;LEN=1;MEANALT=1;MQM=60;MQMR=0;NS=1;NUMALT=1;ODDS=120.694;PAIRED=1;PAIREDR=0;PAO=0;PQA=0;PQR=0;PRO=0;QA=608;QR=0;RO=0;RPP=7.89611;RPPR=0;RUN=1;SAF=8;SAP=3.0103;SAR=8;SRF=0;SRP=0;SRR=0;TYPE=snp;technology.ILLUMINA=1	GT:DP:RO:QR:AO:QA:GL	1:16:0:0:16:608:-10,0
gi|126640115|ref|NC_009085.1|	46522	.	G	A	546398	.	AB=0;ABP=0;AC=1;AF=1;AN=1;AO=17;CIGAR=1X;DP=17;DPB=17;DPRA=0;EPP=13.3567;EPPR=0;GTI=0;LEN=1;MEANALT=1;MQM=60;MQMR=0;NS=1;NUMALT=1;ODDS=125.813;PAIRED=1;PAIREDR=0;PAO=0;PQA=0;PQR=0;PRO=0;QA=639;QR=0;RO=0;RPP=3.13803;RPPR=0;RUN=1;SAF=8;SAP=3.13803;SAR=9;SRF=0;SRP=0;SRR=0;TYPE=snp;technology.ILLUMINA=1	GT:DP:RO:QR:AO:QA:GL	1:17:0:0:17:639:-10,0
gi|126640115|ref|NC_009085.1|	46537	.	T	C	533558	.	AB=0;ABP=0;AC=1;AF=1;AN=1;AO=17;CIGAR=1X;DP=17;DPB=17;DPRA=0;EPP=4.1599;EPPR=0;GTI=0;LEN=1;MEANALT=1;MQM=60;MQMR=0;NS=1;NUMALT=1;ODDS=122.856;PAIRED=1;PAIREDR=0;PAO=0;PQA=0;PQR=0;PRO=0;QA=619;QR=0;RO=0;RPP=4.1599;RPPR=0;RUN=1;SAF=6;SAP=6.20364;SAR=11;SRF=0;SRP=0;SRR=0;TYPE=snp;technology.ILLUMINA=1	GT:DP:RO:QR:AO:QA:GL	1:17:0:0:17:619:-10,0
gi|126640115|ref|NC_009085.1|	46558	.	GCAGTAC	ACAGCAT	501032	.	AB=0;ABP=0;AC=1;AF=1;AN=1;AO=16;CIGAR=1X3M1X1M1X;DP=16;DPB=16;DPRA=0;EPP=5.18177;EPPR=0;GTI=0;LEN=7;MEANALT=1;MQM=60;MQMR=0;NS=1;NUMALT=1;ODDS=115.367;PAIRED=1;PAIREDR=0;PAO=0;PQA=0;PQR=0;PRO=0;QA=580;QR=0;RO=0;RPP=3.55317;RPPR=0;RUN=1;SAF=7;SAP=3.55317;SAR=9;SRF=0;SRP=0;SRR=0;TYPE=complex;technology.ILLUMINA=1	GT:DP:RO:QR:AO:QA:GL	1:16:0:0:16:580:-10,0
gi|126640115|ref|NC_009085.1|	46576	.	G	A	628783	.	AB=0;ABP=0;AC=1;AF=1;AN=1;AO=20;CIGAR=1X;DP=20;DPB=20;DPRA=0;EPP=4.74748;EPPR=0;GTI=0;LEN=1;MEANALT=1;MQM=60;MQMR=0;NS=1;NUMALT=1;ODDS=144.783;PAIRED=1;PAIREDR=0;PAO=0;PQA=0;PQR=0;PRO=0;QA=723;QR=0;RO=0;RPP=3.44459;RPPR=0;RUN=1;SAF=9;SAP=3.44459;SAR=11;SRF=0;SRP=0;SRR=0;TYPE=snp;technology.ILLUMINA=1	GT:DP:RO:QR:AO:QA:GL	1:20:0:0:20:723:-10,0
gi|126640115|ref|NC_009085.1|	46596	.	CT	GC	529269	.	AB=0;ABP=0;AC=1;AF=1;AN=1;AO=17;CIGAR=2X;DP=17;DPB=17;DPRA=0;EPP=9.26925;EPPR=0;GTI=0;LEN=2;MEANALT=1;MQM=60;MQMR=0;NS=1;NUMALT=1;ODDS=121.869;PAIRED=1;PAIREDR=0;PAO=0;PQA=0;PQR=0;PRO=0;QA=622;QR=0;RO=0;RPP=9.26925;RPPR=0;RUN=1;SAF=8;SAP=3.13803;SAR=9;SRF=0;SRP=0;SRR=0;TYPE=mnp;technology.ILLUMINA=1	GT:DP:RO:QR:AO:QA:GL	1:17:0:0:17:622:-10,0
gi|126640115|ref|NC_009085.1|	46606	.	GCAG	ACAA	524078	.	AB=0;ABP=0;AC=1;AF=1;AN=1;AO=17;CIGAR=1X2M1X;DP=17;DPB=17.75;DPRA=0;EPP=3.13803;EPPR=0;GTI=0;LEN=4;MEANALT=1;MQM=60;MQMR=0;NS=1;NUMALT=1;ODDS=120.674;PAIRED=1;PAIREDR=0;PAO=1;PQA=39;PQR=0;PRO=0;QA=572;QR=0;RO=0;RPP=9.26925;RPPR=0;RUN=1;SAF=7;SAP=4.1599;SAR=10;SRF=0;SRP=0;SRR=0;TYPE=complex;technology.ILLUMINA=1	GT:DP:RO:QR:AO:QA:GL	1:17:0:0:17:572:-10,0
gi|126640115|ref|NC_009085.1|	46618	.	T	G	464913	.	AB=0;ABP=0;AC=1;AF=1;AN=1;AO=15;CIGAR=1X;DP=15;DPB=15;DPRA=0;EPP=3.15506;EPPR=0;GTI=0;LEN=1;MEANALT=1;MQM=60;MQMR=0;NS=1;NUMALT=1;ODDS=107.05;PAIRED=1;PAIREDR=0;PAO=0;PQA=0;PQR=0;PRO=0;QA=544;QR=0;RO=0;RPP=10.1038;RPPR=0;RUN=1;SAF=7;SAP=3.15506;SAR=8;SRF=0;SRP=0;SRR=0;TYPE=snp;technology.ILLUMINA=1	GT:DP:RO:QR:AO:QA:GL	1:15:0:0:15:544:-10,0
gi|126640115|ref|NC_009085.1|	46630	.	G	A	436123	.	AB=0;ABP=0;AC=1;AF=1;AN=1;AO=14;CIGAR=1X;DP=14;DPB=14;DPRA=0;EPP=8.59409;EPPR=0;GTI=0;LEN=1;MEANALT=1;MQM=60;MQMR=0;NS=1;NUMALT=1;ODDS=100.421;PAIRED=1;PAIREDR=0;PAO=0;PQA=0;PQR=0;PRO=0;QA=516;QR=0;RO=0;RPP=8.59409;RPPR=0;RUN=1;SAF=6;SAP=3.63072;SAR=8;SRF=0;SRP=0;SRR=0;TYPE=snp;technology.ILLUMINA=1	GT:DP:RO:QR:AO:QA:GL	1:14:0:0:14:516:-10,0
gi|126640115|ref|NC_009085.1|	46678	.	A	G	598026	.	AB=0;ABP=0;AC=1;AF=1;AN=1;AO=19;CIGAR=1X;DP=19;DPB=19;DPRA=0;EPP=4.03889;EPPR=0;GTI=0;LEN=1;MEANALT=1;MQM=60;MQMR=0;NS=1;NUMALT=1;ODDS=137.701;PAIRED=1;PAIREDR=0;PAO=0;PQA=0;PQR=0;PRO=0;QA=687;QR=0;RO=0;RPP=3.12459;RPPR=0;RUN=1;SAF=9;SAP=3.12459;SAR=10;SRF=0;SRP=0;SRR=0;TYPE=snp;technology.ILLUMINA=1	GT:DP:RO:QR:AO:QA:GL	1:19:0:0:19:687:-10,0
gi|126640115|ref|NC_009085.1|	46685	.	G	A	672775	.	AB=0;ABP=0;AC=1;AF=1;AN=1;AO=21;CIGAR=1X;DP=21;DPB=21;DPRA=0;EPP=3.1137;EPPR=0;GTI=0;LEN=1;MEANALT=1;MQM=60;MQMR=0;NS=1;NUMALT=1;ODDS=154.912;PAIRED=1;PAIREDR=0;PAO=0;PQA=0;PQR=0;PRO=0;QA=776;QR=0;RO=0;RPP=8.07707;RPPR=0;RUN=1;SAF=12;SAP=3.94093;SAR=9;SRF=0;SRP=0;SRR=0;TYPE=snp;technology.ILLUMINA=1	GT:DP:RO:QR:AO:QA:GL	1:21:0:0:21:776:-10,0
gi|126640115|ref|NC_009085.1|	46715	.	G	A	746542	.	AB=0;ABP=0;AC=1;AF=1;AN=1;AO=23;CIGAR=1X;DP=23;DPB=23;DPRA=0;EPP=3.10471;EPPR=0;GTI=0;LEN=1;MEANALT=1;MQM=60;MQMR=0;NS=1;NUMALT=1;ODDS=171.898;PAIRED=1;PAIREDR=0;PAO=0;PQA=0;PQR=0;PRO=0;QA=854;QR=0;RO=0;RPP=3.86001;RPPR=0;RUN=1;SAF=13;SAP=3.86001;SAR=10;SRF=0;SRP=0;SRR=0;TYPE=snp;technology.ILLUMINA=1	GT:DP:RO:QR:AO:QA:GL	1:23:0:0:23:854:-10,0
gi|126640115|ref|NC_009085.1|	46737	.	G	A	769695	.	AB=0;ABP=0;AC=1;AF=1;AN=1;AO=24;CIGAR=1X;DP=24;DPB=24;DPRA=0;EPP=3.37221;EPPR=0;GTI=0;LEN=1;MEANALT=1;MQM=60;MQMR=0;NS=1;NUMALT=1;ODDS=177.229;PAIRED=1;PAIREDR=0;PAO=0;PQA=0;PQR=0;PRO=0;QA=879;QR=0;RO=0;RPP=3.0103;RPPR=0;RUN=1;SAF=11;SAP=3.37221;SAR=13;SRF=0;SRP=0;SRR=0;TYPE=snp;technology.ILLUMINA=1	GT:DP:RO:QR:AO:QA:GL	1:24:0:0:24:879:-10,0
gi|126640115|ref|NC_009085.1|	46744	.	C	T	715.8	.	AB=0;ABP=0;AC=1;AF=1;AN=1;AO=22;CIGAR=1X;DP=22;DPB=22;DPRA=0;EPP=3.40511;EPPR=0;GTI=0;LEN=1;MEANALT=1;MQM=60;MQMR=0;NS=1;NUMALT=1;ODDS=164.819;PAIRED=1;PAIREDR=0;PAO=0;PQA=0;PQR=0;PRO=0;QA=818;QR=0;RO=0;RPP=3.0103;RPPR=0;RUN=1;SAF=11;SAP=3.0103;SAR=11;SRF=0;SRP=0;SRR=0;TYPE=snp;technology.ILLUMINA=1	GT:DP:RO:QR:AO:QA:GL	1:22:0:0:22:818:-10,0
gi|126640115|ref|NC_009085.1|	46750	.	A	G	759852	.	AB=0;ABP=0;AC=1;AF=1;AN=1;AO=23;CIGAR=1X;DP=23;DPB=23;DPRA=0;EPP=3.86001;EPPR=0;GTI=0;LEN=1;MEANALT=1;MQM=60;MQMR=0;NS=1;NUMALT=1;ODDS=174.962;PAIRED=1;PAIREDR=0;PAO=0;PQA=0;PQR=0;PRO=0;QA=868;QR=0;RO=0;RPP=3.10471;RPPR=0;RUN=1;SAF=12;SAP=3.10471;SAR=11;SRF=0;SRP=0;SRR=0;TYPE=snp;technology.ILLUMINA=1	GT:DP:RO:QR:AO:QA:GL	1:23:0:0:23:868:-10,0
gi|126640115|ref|NC_009085.1|	46765	.	C	T	604388	.	AB=0;ABP=0;AC=1;AF=1;AN=1;AO=19;CIGAR=1X;DP=19;DPB=19;DPRA=0;EPP=5.8675;EPPR=0;GTI=0;LEN=1;MEANALT=1;MQM=60;MQMR=0;NS=1;NUMALT=1;ODDS=139.166;PAIRED=1;PAIREDR=0;PAO=0;PQA=0;PQR=0;PRO=0;QA=698;QR=0;RO=0;RPP=4.03889;RPPR=0;RUN=1;SAF=11;SAP=4.03889;SAR=8;SRF=0;SRP=0;SRR=0;TYPE=snp;technology.ILLUMINA=1	GT:DP:RO:QR:AO:QA:GL	1:19:0:0:19:698:-10,0
gi|126640115|ref|NC_009085.1|	46813	.	T	G	731168	.	AB=0;ABP=0;AC=1;AF=1;AN=1;AO=23;CIGAR=1X;DP=23;DPB=23;DPRA=0;EPP=3.10471;EPPR=0;GTI=0;LEN=1;MEANALT=1;MQM=60;MQMR=0;NS=1;NUMALT=1;ODDS=168.358;PAIRED=1;PAIREDR=0;PAO=0;PQA=0;PQR=0;PRO=0;QA=837;QR=0;RO=0;RPP=3.86001;RPPR=0;RUN=1;SAF=13;SAP=3.86001;SAR=10;SRF=0;SRP=0;SRR=0;TYPE=snp;technology.ILLUMINA=1	GT:DP:RO:QR:AO:QA:GL	1:23:0:0:23:837:-10,0
gi|126640115|ref|NC_009085.1|	46822	.	A	G	733945	.	AB=0;ABP=0;AC=1;AF=1;AN=1;AO=23;CIGAR=1X;DP=23;DPB=23;DPRA=0;EPP=3.10471;EPPR=0;GTI=0;LEN=1;MEANALT=1;MQM=60;MQMR=0;NS=1;NUMALT=1;ODDS=168.997;PAIRED=1;PAIREDR=0;PAO=0;PQA=0;PQR=0;PRO=0;QA=840;QR=0;RO=0;RPP=3.86001;RPPR=0;RUN=1;SAF=13;SAP=3.86001;SAR=10;SRF=0;SRP=0;SRR=0;TYPE=snp;technology.ILLUMINA=1	GT:DP:RO:QR:AO:QA:GL	1:23:0:0:23:840:-10,0
gi|126640115|ref|NC_009085.1|	46864	.	GGGAC	AGGTT	362394	.	AB=0;ABP=0;AC=1;AF=1;AN=1;AO=12;CIGAR=1X2M2X;DP=12;DPB=12;DPRA=0;EPP=3.73412;EPPR=0;GTI=0;LEN=5;MEANALT=1;MQM=60;MQMR=0;NS=1;NUMALT=1;ODDS=83.4444;PAIRED=1;PAIREDR=0;PAO=0;PQA=0;PQR=0;PRO=0;QA=422;QR=0;RO=0;RPP=3.0103;RPPR=0;RUN=1;SAF=7;SAP=3.73412;SAR=5;SRF=0;SRP=0;SRR=0;TYPE=complex;technology.ILLUMINA=1	GT:DP:RO:QR:AO:QA:GL	1:12:0:0:12:422:-10,0
gi|126640115|ref|NC_009085.1|	46873	.	C	T	510949	.	AB=0;ABP=0;AC=1;AF=1;AN=1;AO=16;CIGAR=1X;DP=16;DPB=16;DPRA=0;EPP=3.55317;EPPR=0;GTI=0;LEN=1;MEANALT=1;MQM=60;MQMR=0;NS=1;NUMALT=1;ODDS=117.65;PAIRED=1;PAIREDR=0;PAO=0;PQA=0;PQR=0;PRO=0;QA=591;QR=0;RO=0;RPP=3.55317;RPPR=0;RUN=1;SAF=10;SAP=5.18177;SAR=6;SRF=0;SRP=0;SRR=0;TYPE=snp;technology.ILLUMINA=1	GT:DP:RO:QR:AO:QA:GL	1:16:0:0:16:591:-10,0
gi|126640115|ref|NC_009085.1|	47023	.	A	G	1023.24	.	AB=0;ABP=0;AC=1;AF=1;AN=1;AO=32;CIGAR=1X;DP=32;DPB=32;DPRA=0;EPP=4.09604;EPPR=0;GTI=0;LEN=1;MEANALT=1;MQM=60;MQMR=0;NS=1;NUMALT=1;ODDS=235.611;PAIRED=1;PAIREDR=0;PAO=0;PQA=0;PQR=0;PRO=0;QA=1171;QR=0;RO=0;RPP=9.79615;RPPR=0;RUN=1;SAF=17;SAP=3.28173;SAR=15;SRF=0;SRP=0;SRR=0;TYPE=snp;technology.ILLUMINA=1	GT:DP:RO:QR:AO:QA:GL	1:32:0:0:32:1171:-10,0
gi|126640115|ref|NC_009085.1|	47045	.	A	C	1047.16	.	AB=0;ABP=0;AC=1;AF=1;AN=1;AO=32;CIGAR=1X;DP=32;DPB=32;DPRA=0;EPP=3.28173;EPPR=0;GTI=0;LEN=1;MEANALT=1;MQM=60;MQMR=0;NS=1;NUMALT=1;ODDS=241.118;PAIRED=1;PAIREDR=0;PAO=0;PQA=0;PQR=0;PRO=0;QA=1194;QR=0;RO=0;RPP=7.35324;RPPR=0;RUN=1;SAF=15;SAP=3.28173;SAR=17;SRF=0;SRP=0;SRR=0;TYPE=snp;technology.ILLUMINA=1	GT:DP:RO:QR:AO:QA:GL	1:32:0:0:32:1194:-10,0
gi|126640115|ref|NC_009085.1|	47058	.	C	T	1000.26	.	AB=0;ABP=0;AC=1;AF=1;AN=1;AO=31;CIGAR=1X;DP=31;DPB=31;DPRA=0;EPP=3.64073;EPPR=0;GTI=0;LEN=1;MEANALT=1;MQM=60;MQMR=0;NS=1;NUMALT=1;ODDS=230.318;PAIRED=0.967742;PAIREDR=0;PAO=0;PQA=0;PQR=0;PRO=0;QA=1139;QR=0;RO=0;RPP=4.76149;RPPR=0;RUN=1;SAF=15;SAP=3.08035;SAR=16;SRF=0;SRP=0;SRR=0;TYPE=snp;technology.ILLUMINA=1	GT:DP:RO:QR:AO:QA:GL	1:31:0:0:31:1139:-10,0
gi|126640115|ref|NC_009085.1|	47266	.	T	C	379.44	.	AB=0;ABP=0;AC=1;AF=1;AN=1;AO=12;CIGAR=1X;DP=12;DPB=12;DPRA=0;EPP=9.52472;EPPR=0;GTI=0;LEN=1;MEANALT=1;MQM=60;MQMR=0;NS=1;NUMALT=1;ODDS=87.3693;PAIRED=1;PAIREDR=0;PAO=0;PQA=0;PQR=0;PRO=0;QA=450;QR=0;RO=0;RPP=5.9056;RPPR=0;RUN=1;SAF=7;SAP=3.73412;SAR=5;SRF=0;SRP=0;SRR=0;TYPE=snp;technology.ILLUMINA=1	GT:DP:RO:QR:AO:QA:GL	1:12:0:0:12:450:-10,0
gi|126640115|ref|NC_009085.1|	47275	.	A	T	444482	.	AB=0;ABP=0;AC=1;AF=1;AN=1;AO=14;CIGAR=1X;DP=14;DPB=14;DPRA=0;EPP=5.49198;EPPR=0;GTI=0;LEN=1;MEANALT=1;MQM=60;MQMR=0;NS=1;NUMALT=1;ODDS=102.346;PAIRED=1;PAIREDR=0;PAO=0;PQA=0;PQR=0;PRO=0;QA=516;QR=0;RO=0;RPP=3.63072;RPPR=0;RUN=1;SAF=7;SAP=3.0103;SAR=7;SRF=0;SRP=0;SRR=0;TYPE=snp;technology.ILLUMINA=1	GT:DP:RO:QR:AO:QA:GL	1:14:0:0:14:516:-10,0
gi|126640115|ref|NC_009085.1|	47305	.	A	G	501337	.	AB=0;ABP=0;AC=1;AF=1;AN=1;AO=16;CIGAR=1X;DP=16;DPB=16;DPRA=0;EPP=5.18177;EPPR=0;GTI=0;LEN=1;MEANALT=1;MQM=60;MQMR=0;NS=1;NUMALT=1;ODDS=115.437;PAIRED=1;PAIREDR=0;PAO=0;PQA=0;PQR=0;PRO=0;QA=585;QR=0;RO=0;RPP=3.55317;RPPR=0;RUN=1;SAF=11;SAP=7.89611;SAR=5;SRF=0;SRP=0;SRR=0;TYPE=snp;technology.ILLUMINA=1	GT:DP:RO:QR:AO:QA:GL	1:16:0:0:16:585:-10,0
gi|126640115|ref|NC_009085.1|	47401	.	TTAC	CTAT	801315	.	AB=0;ABP=0;AC=1;AF=1;AN=1;AO=26;CIGAR=1X2M1X;DP=26;DPB=26;DPRA=0;EPP=3.34437;EPPR=0;GTI=0;LEN=4;MEANALT=1;MQM=60;MQMR=0;NS=1;NUMALT=1;ODDS=184.509;PAIRED=1;PAIREDR=0;PAO=0;PQA=0;PQR=0;PRO=0;QA=926;QR=0;RO=0;RPP=8.35546;RPPR=0;RUN=1;SAF=17;SAP=8.35546;SAR=9;SRF=0;SRP=0;SRR=0;TYPE=complex;technology.ILLUMINA=1	GT:DP:RO:QR:AO:QA:GL	1:26:0:0:26:926:-10,0
gi|126640115|ref|NC_009085.1|	47440	.	C	T	927.71	.	AB=0;ABP=0;AC=1;AF=1;AN=1;AO=29;CIGAR=1X;DP=29;DPB=29;DPRA=0;EPP=4.88226;EPPR=0;GTI=0;LEN=1;MEANALT=1;MQM=60;MQMR=0;NS=1;NUMALT=1;ODDS=213.613;PAIRED=1;PAIREDR=0;PAO=0;PQA=0;PQR=0;PRO=0;QA=1058;QR=0;RO=0;RPP=3.08518;RPPR=0;RUN=1;SAF=16;SAP=3.68421;SAR=13;SRF=0;SRP=0;SRR=0;TYPE=snp;technology.ILLUMINA=1	GT:DP:RO:QR:AO:QA:GL	1:29:0:0:29:1058:-10,0
gi|126640115|ref|NC_009085.1|	47482	.	T	C	1161.34	.	AB=0;ABP=0;AC=1;AF=1;AN=1;AO=36;CIGAR=1X;DP=36;DPB=36;DPRA=0;EPP=5.18177;EPPR=0;GTI=0;LEN=1;MEANALT=1;MQM=60;MQMR=0;NS=1;NUMALT=1;ODDS=267.409;PAIRED=1;PAIREDR=0;PAO=0;PQA=0;PQR=0;PRO=0;QA=1333;QR=0;RO=0;RPP=14.8328;RPPR=0;RUN=1;SAF=20;SAP=3.9754;SAR=16;SRF=0;SRP=0;SRR=0;TYPE=snp;technology.ILLUMINA=1	GT:DP:RO:QR:AO:QA:GL	1:36:0:0:36:1333:-10,0
gi|126640115|ref|NC_009085.1|	47491	.	CCAC	TCAT	1134.9	.	AB=0;ABP=0;AC=1;AF=1;AN=1;AO=37;CIGAR=1X2M1X;DP=37;DPB=37;DPRA=0;EPP=7.76406;EPPR=0;GTI=0;LEN=4;MEANALT=1;MQM=60;MQMR=0;NS=1;NUMALT=1;ODDS=261.321;PAIRED=1;PAIREDR=0;PAO=0;PQA=0;PQR=0;PRO=0;QA=1309;QR=0;RO=0;RPP=16.2152;RPPR=0;RUN=1;SAF=21;SAP=4.47751;SAR=16;SRF=0;SRP=0;SRR=0;TYPE=complex;technology.ILLUMINA=1	GT:DP:RO:QR:AO:QA:GL	1:37:0:0:37:1309:-10,0
gi|126640115|ref|NC_009085.1|	47503	.	A	T	1100.77	.	AB=0;ABP=0;AC=1;AF=1;AN=1;AO=35;CIGAR=1X;DP=35;DPB=35;DPRA=0;EPP=10.5174;EPPR=0;GTI=0;LEN=1;MEANALT=1;MQM=60;MQMR=0;NS=1;NUMALT=1;ODDS=253.461;PAIRED=1;PAIREDR=0;PAO=0;PQA=0;PQR=0;PRO=0;QA=1259;QR=0;RO=0;RPP=4.56135;RPPR=0;RUN=1;SAF=17;SAP=3.07234;SAR=18;SRF=0;SRP=0;SRR=0;TYPE=snp;technology.ILLUMINA=1	GT:DP:RO:QR:AO:QA:GL	1:35:0:0:35:1259:-10,0
gi|126640115|ref|NC_009085.1|	47509	.	T	C	1112.04	.	AB=0;ABP=0;AC=1;AF=1;AN=1;AO=34;CIGAR=1X;DP=34;DPB=34;DPRA=0;EPP=7.09778;EPPR=0;GTI=0;LEN=1;MEANALT=1;MQM=60;MQMR=0;NS=1;NUMALT=1;ODDS=256.057;PAIRED=1;PAIREDR=0;PAO=0;PQA=0;PQR=0;PRO=0;QA=1266;QR=0;RO=0;RPP=3.26577;RPPR=0;RUN=1;SAF=17;SAP=3.0103;SAR=17;SRF=0;SRP=0;SRR=0;TYPE=snp;technology.ILLUMINA=1	GT:DP:RO:QR:AO:QA:GL	1:34:0:0:34:1266:-10,0
gi|126640115|ref|NC_009085.1|	47524	.	T	C	1201.88	.	AB=0;ABP=0;AC=1;AF=1;AN=1;AO=37;CIGAR=1X;DP=37;DPB=37;DPRA=0;EPP=5.88603;EPPR=0;GTI=0;LEN=1;MEANALT=1;MQM=60;MQMR=0;NS=1;NUMALT=1;ODDS=276.743;PAIRED=1;PAIREDR=0;PAO=0;PQA=0;PQR=0;PRO=0;QA=1365;QR=0;RO=0;RPP=3.06899;RPPR=0;RUN=1;SAF=18;SAP=3.06899;SAR=19;SRF=0;SRP=0;SRR=0;TYPE=snp;technology.ILLUMINA=1	GT:DP:RO:QR:AO:QA:GL	1:37:0:0:37:1365:-10,0
gi|126640115|ref|NC_009085.1|	47567	.	T	C	940438	.	AB=0;ABP=0;AC=1;AF=1;AN=1;AO=29;CIGAR=1X;DP=29;DPB=29;DPRA=0;EPP=3.68421;EPPR=0;GTI=0;LEN=1;MEANALT=1;MQM=60;MQMR=0;NS=1;NUMALT=1;ODDS=216.544;PAIRED=1;PAIREDR=0;PAO=0;PQA=0;PQR=0;PRO=0;QA=1084;QR=0;RO=0;RPP=12.0706;RPPR=0;RUN=1;SAF=11;SAP=6.67934;SAR=18;SRF=0;SRP=0;SRR=0;TYPE=snp;technology.ILLUMINA=1	GT:DP:RO:QR:AO:QA:GL	1:29:0:0:29:1084:-10,0
gi|126640115|ref|NC_009085.1|	47672	.	AA	GG	626204	.	AB=0;ABP=0;AC=1;AF=1;AN=1;AO=20;CIGAR=2X;DP=20;DPB=20;DPRA=0;EPP=6.91895;EPPR=0;GTI=0;LEN=2;MEANALT=1;MQM=60;MQMR=0;NS=1;NUMALT=1;ODDS=144.189;PAIRED=1;PAIREDR=0;PAO=0;PQA=0;PQR=0;PRO=0;QA=722;QR=0;RO=0;RPP=3.44459;RPPR=0;RUN=1;SAF=10;SAP=3.0103;SAR=10;SRF=0;SRP=0;SRR=0;TYPE=mnp;technology.ILLUMINA=1	GT:DP:RO:QR:AO:QA:GL	1:20:0:0:20:722:-10,0
gi|126640115|ref|NC_009085.1|	47704	.	G	A	806169	.	AB=0;ABP=0;AC=1;AF=1;AN=1;AO=26;CIGAR=1X;DP=26;DPB=26;DPRA=0;EPP=3.34437;EPPR=0;GTI=0;LEN=1;MEANALT=1;MQM=60;MQMR=0;NS=1;NUMALT=1;ODDS=185.627;PAIRED=1;PAIREDR=0;PAO=0;PQA=0;PQR=0;PRO=0;QA=927;QR=0;RO=0;RPP=4.34659;RPPR=0;RUN=1;SAF=17;SAP=8.35546;SAR=9;SRF=0;SRP=0;SRR=0;TYPE=snp;technology.ILLUMINA=1	GT:DP:RO:QR:AO:QA:GL	1:26:0:0:26:927:-10,0
gi|126640115|ref|NC_009085.1|	47711	.	A	G	867432	.	AB=0;ABP=0;AC=1;AF=1;AN=1;AO=27;CIGAR=1X;DP=27;DPB=27;DPRA=0;EPP=3.09072;EPPR=0;GTI=0;LEN=1;MEANALT=1;MQM=60;MQMR=0;NS=1;NUMALT=1;ODDS=199.734;PAIRED=1;PAIREDR=0;PAO=0;PQA=0;PQR=0;PRO=0;QA=990;QR=0;RO=0;RPP=3.09072;RPPR=0;RUN=1;SAF=16;SAP=5.02092;SAR=11;SRF=0;SRP=0;SRR=0;TYPE=snp;technology.ILLUMINA=1	GT:DP:RO:QR:AO:QA:GL	1:27:0:0:27:990:-10,0
gi|126640115|ref|NC_009085.1|	47719	.	A	G	949926	.	AB=0;ABP=0;AC=1;AF=1;AN=1;AO=29;CIGAR=1X;DP=29;DPB=29;DPRA=0;EPP=3.08518;EPPR=0;GTI=0;LEN=1;MEANALT=1;MQM=60;MQMR=0;NS=1;NUMALT=1;ODDS=218.729;PAIRED=1;PAIREDR=0;PAO=0;PQA=0;PQR=0;PRO=0;QA=1084;QR=0;RO=0;RPP=4.88226;RPPR=0;RUN=1;SAF=17;SAP=4.88226;SAR=12;SRF=0;SRP=0;SRR=0;TYPE=snp;technology.ILLUMINA=1	GT:DP:RO:QR:AO:QA:GL	1:29:0:0:29:1084:-10,0
gi|126640115|ref|NC_009085.1|	47734	.	C	T	857706	.	AB=0;ABP=0;AC=1;AF=1;AN=1;AO=27;CIGAR=1X;DP=27;DPB=27;DPRA=0;EPP=6.95112;EPPR=0;GTI=0;LEN=1;MEANALT=1;MQM=60;MQMR=0;NS=1;NUMALT=1;ODDS=197.494;PAIRED=1;PAIREDR=0;PAO=0;PQA=0;PQR=0;PRO=0;QA=989;QR=0;RO=0;RPP=9.52472;RPPR=0;RUN=1;SAF=15;SAP=3.73412;SAR=12;SRF=0;SRP=0;SRR=0;TYPE=snp;technology.ILLUMINA=1	GT:DP:RO:QR:AO:QA:GL	1:27:0:0:27:989:-10,0
gi|126640115|ref|NC_009085.1|	47788	.	T	G	702749	.	AB=0;ABP=0;AC=1;AF=1;AN=1;AO=24;CIGAR=1X;DP=26;DPB=26;DPRA=0;EPP=6.26751;EPPR=3.0103;GTI=0;LEN=1;MEANALT=1;MQM=60;MQMR=60;NS=1;NUMALT=1;ODDS=161.814;PAIRED=1;PAIREDR=1;PAO=0;PQA=0;PQR=0;PRO=0;QA=876;QR=78;RO=2;RPP=6.26751;RPPR=7.35324;RUN=1;SAF=12;SAP=3.0103;SAR=12;SRF=1;SRP=3.0103;SRR=1;TYPE=snp;technology.ILLUMINA=1	GT:DP:RO:QR:AO:QA:GL	1:26:2:78:24:876:-10,0
gi|126640115|ref|NC_009085.1|	47950	.	G	T	1064.6	.	AB=0;ABP=0;AC=1;AF=1;AN=1;AO=32;CIGAR=1X;DP=32;DPB=32;DPRA=0;EPP=5.45321;EPPR=0;GTI=0;LEN=1;MEANALT=1;MQM=60;MQMR=0;NS=1;NUMALT=1;ODDS=245.132;PAIRED=1;PAIREDR=0;PAO=0;PQA=0;PQR=0;PRO=0;QA=1211;QR=0;RO=0;RPP=3.28173;RPPR=0;RUN=1;SAF=16;SAP=3.0103;SAR=16;SRF=0;SRP=0;SRR=0;TYPE=snp;technology.ILLUMINA=1	GT:DP:RO:QR:AO:QA:GL	1:32:0:0:32:1211:-10,0
gi|126640115|ref|NC_009085.1|	47998	.	T	C	1306.81	.	AB=0;ABP=0;AC=1;AF=1;AN=1;AO=39;CIGAR=1X;DP=39;DPB=39;DPRA=0;EPP=3.06598;EPPR=0;GTI=0;LEN=1;MEANALT=1;MQM=60;MQMR=0;NS=1;NUMALT=1;ODDS=300.904;PAIRED=1;PAIREDR=0;PAO=0;PQA=0;PQR=0;PRO=0;QA=1479;QR=0;RO=0;RPP=3.06598;RPPR=0;RUN=1;SAF=19;SAP=3.06598;SAR=20;SRF=0;SRP=0;SRR=0;TYPE=snp;technology.ILLUMINA=1	GT:DP:RO:QR:AO:QA:GL	1:39:0:0:39:1479:-10,0
gi|126640115|ref|NC_009085.1|	48067	.	C	T	1033.17	.	AB=0;ABP=0;AC=1;AF=1;AN=1;AO=32;CIGAR=1X;DP=32;DPB=32;DPRA=0;EPP=4.09604;EPPR=0;GTI=0;LEN=1;MEANALT=1;MQM=60;MQMR=0;NS=1;NUMALT=1;ODDS=237.897;PAIRED=1;PAIREDR=0;PAO=0;PQA=0;PQR=0;PRO=0;QA=1182;QR=0;RO=0;RPP=9.79615;RPPR=0;RUN=1;SAF=15;SAP=3.28173;SAR=17;SRF=0;SRP=0;SRR=0;TYPE=snp;technology.ILLUMINA=1	GT:DP:RO:QR:AO:QA:GL	1:32:0:0:32:1182:-10,0
gi|126640115|ref|NC_009085.1|	48165	.	T	G	396288	.	AB=0;ABP=0;AC=1;AF=1;AN=1;AO=12;CIGAR=1X;DP=12;DPB=12;DPRA=0;EPP=3.0103;EPPR=0;GTI=0;LEN=1;MEANALT=1;MQM=60;MQMR=0;NS=1;NUMALT=1;ODDS=91.2486;PAIRED=1;PAIREDR=0;PAO=0;PQA=0;PQR=0;PRO=0;QA=461;QR=0;RO=0;RPP=3.0103;RPPR=0;RUN=1;SAF=8;SAP=5.9056;SAR=4;SRF=0;SRP=0;SRR=0;TYPE=snp;technology.ILLUMINA=1	GT:DP:RO:QR:AO:QA:GL	1:12:0:0:12:461:-10,0
gi|126640115|ref|NC_009085.1|	48199	.	ATT	AT	256968	.	AB=0;ABP=0;AC=1;AF=1;AN=1;AO=9;CIGAR=1M1D1M;DP=10;DPB=7.66667;DPRA=0;EPP=3.25157;EPPR=5.18177;GTI=0;LEN=1;MEANALT=1;MQM=60;MQMR=60;NS=1;NUMALT=1;ODDS=59.169;PAIRED=1;PAIREDR=1;PAO=0.5;PQA=19;PQR=19;PRO=0.5;QA=332;QR=39;RO=1;RPP=3.25157;RPPR=5.18177;RUN=1;SAF=5;SAP=3.25157;SAR=4;SRF=1;SRP=5.18177;SRR=0;TYPE=del;technology.ILLUMINA=1	GT:DP:RO:QR:AO:QA:GL	1:10:1:39:9:332:-10,0
gi|126640115|ref|NC_009085.1|	48646	.	G	C	708375	.	AB=0;ABP=0;AC=1;AF=1;AN=1;AO=22;CIGAR=1X;DP=22;DPB=22;DPRA=0;EPP=6.56362;EPPR=0;GTI=0;LEN=1;MEANALT=1;MQM=60;MQMR=0;NS=1;NUMALT=1;ODDS=163.109;PAIRED=1;PAIREDR=0;PAO=0;PQA=0;PQR=0;PRO=0;QA=814;QR=0;RO=0;RPP=3.40511;RPPR=0;RUN=1;SAF=12;SAP=3.40511;SAR=10;SRF=0;SRP=0;SRR=0;TYPE=snp;technology.ILLUMINA=1	GT:DP:RO:QR:AO:QA:GL	1:22:0:0:22:814:-10,0
gi|126640115|ref|NC_009085.1|	48700	.	C	T	646241	.	AB=0;ABP=0;AC=1;AF=1;AN=1;AO=20;CIGAR=1X;DP=20;DPB=20;DPRA=0;EPP=6.91895;EPPR=0;GTI=0;LEN=1;MEANALT=1;MQM=60;MQMR=0;NS=1;NUMALT=1;ODDS=148.802;PAIRED=1;PAIREDR=0;PAO=0;PQA=0;PQR=0;PRO=0;QA=748;QR=0;RO=0;RPP=6.91895;RPPR=0;RUN=1;SAF=10;SAP=3.0103;SAR=10;SRF=0;SRP=0;SRR=0;TYPE=snp;technology.ILLUMINA=1	GT:DP:RO:QR:AO:QA:GL	1:20:0:0:20:748:-10,0
gi|126640115|ref|NC_009085.1|	48718	.	T	C	748.43	.	AB=0;ABP=0;AC=1;AF=1;AN=1;AO=24;CIGAR=1X;DP=24;DPB=24;DPRA=0;EPP=4.45795;EPPR=0;GTI=0;LEN=1;MEANALT=1;MQM=60;MQMR=0;NS=1;NUMALT=1;ODDS=172.332;PAIRED=1;PAIREDR=0;PAO=0;PQA=0;PQR=0;PRO=0;QA=860;QR=0;RO=0;RPP=6.26751;RPPR=0;RUN=1;SAF=11;SAP=3.37221;SAR=13;SRF=0;SRP=0;SRR=0;TYPE=snp;technology.ILLUMINA=1	GT:DP:RO:QR:AO:QA:GL	1:24:0:0:24:860:-10,0
gi|126640115|ref|NC_009085.1|	48736	.	C	T	1029.74	.	AB=0;ABP=0;AC=1;AF=1;AN=1;AO=32;CIGAR=1X;DP=32;DPB=32;DPRA=0;EPP=3.28173;EPPR=0;GTI=0;LEN=1;MEANALT=1;MQM=60;MQMR=0;NS=1;NUMALT=1;ODDS=237.107;PAIRED=1;PAIREDR=0;PAO=0;PQA=0;PQR=0;PRO=0;QA=1177;QR=0;RO=0;RPP=7.35324;RPPR=0;RUN=1;SAF=13;SAP=5.45321;SAR=19;SRF=0;SRP=0;SRR=0;TYPE=snp;technology.ILLUMINA=1	GT:DP:RO:QR:AO:QA:GL	1:32:0:0:32:1177:-10,0
gi|126640115|ref|NC_009085.1|	48829	.	A	G	749894	.	AB=0;ABP=0;AC=1;AF=1;AN=1;AO=23;CIGAR=1X;DP=23;DPB=23;DPRA=0;EPP=3.86001;EPPR=0;GTI=0;LEN=1;MEANALT=1;MQM=60;MQMR=0;NS=1;NUMALT=1;ODDS=172.67;PAIRED=1;PAIREDR=0;PAO=0;PQA=0;PQR=0;PRO=0;QA=866;QR=0;RO=0;RPP=10.6577;RPPR=0;RUN=1;SAF=10;SAP=3.86001;SAR=13;SRF=0;SRP=0;SRR=0;TYPE=snp;technology.ILLUMINA=1	GT:DP:RO:QR:AO:QA:GL	1:23:0:0:23:866:-10,0
gi|126640115|ref|NC_009085.1|	48856	.	C	T	627.78	.	AB=0;ABP=0;AC=1;AF=1;AN=1;AO=19;CIGAR=1X;DP=19;DPB=19;DPRA=0;EPP=3.12459;EPPR=0;GTI=0;LEN=1;MEANALT=1;MQM=60;MQMR=0;NS=1;NUMALT=1;ODDS=144.552;PAIRED=1;PAIREDR=0;PAO=0;PQA=0;PQR=0;PRO=0;QA=729;QR=0;RO=0;RPP=12.2676;RPPR=0;RUN=1;SAF=9;SAP=3.12459;SAR=10;SRF=0;SRP=0;SRR=0;TYPE=snp;technology.ILLUMINA=1	GT:DP:RO:QR:AO:QA:GL	1:19:0:0:19:729:-10,0
gi|126640115|ref|NC_009085.1|	48883	.	G	A	669355	.	AB=0;ABP=0;AC=1;AF=1;AN=1;AO=21;CIGAR=1X;DP=21;DPB=21;DPRA=0;EPP=3.1137;EPPR=0;GTI=0;LEN=1;MEANALT=1;MQM=60;MQMR=0;NS=1;NUMALT=1;ODDS=154.125;PAIRED=1;PAIREDR=0;PAO=0;PQA=0;PQR=0;PRO=0;QA=766;QR=0;RO=0;RPP=3.1137;RPPR=0;RUN=1;SAF=11;SAP=3.1137;SAR=10;SRF=0;SRP=0;SRR=0;TYPE=snp;technology.ILLUMINA=1	GT:DP:RO:QR:AO:QA:GL	1:21:0:0:21:766:-10,0
gi|126640115|ref|NC_009085.1|	48895	.	C	T	900714	.	AB=0;ABP=0;AC=1;AF=1;AN=1;AO=28;CIGAR=1X;DP=28;DPB=28;DPRA=0;EPP=3.32051;EPPR=0;GTI=0;LEN=1;MEANALT=1;MQM=60;MQMR=0;NS=1;NUMALT=1;ODDS=207.397;PAIRED=1;PAIREDR=0;PAO=0;PQA=0;PQR=0;PRO=0;QA=1031;QR=0;RO=0;RPP=7.97367;RPPR=0;RUN=1;SAF=15;SAP=3.32051;SAR=13;SRF=0;SRP=0;SRR=0;TYPE=snp;technology.ILLUMINA=1	GT:DP:RO:QR:AO:QA:GL	1:28:0:0:28:1031:-10,0
gi|126640115|ref|NC_009085.1|	48952	.	T	C	767987	.	AB=0;ABP=0;AC=1;AF=1;AN=1;AO=24;CIGAR=1X;DP=24;DPB=24;DPRA=0;EPP=3.0103;EPPR=0;GTI=0;LEN=1;MEANALT=1;MQM=60;MQMR=0;NS=1;NUMALT=1;ODDS=176.835;PAIRED=1;PAIREDR=0;PAO=0;PQA=0;PQR=0;PRO=0;QA=877;QR=0;RO=0;RPP=3.37221;RPPR=0;RUN=1;SAF=13;SAP=3.37221;SAR=11;SRF=0;SRP=0;SRR=0;TYPE=snp;technology.ILLUMINA=1	GT:DP:RO:QR:AO:QA:GL	1:24:0:0:24:877:-10,0
gi|126640115|ref|NC_009085.1|	48979	.	T	G	768727	.	AB=0;ABP=0;AC=1;AF=1;AN=1;AO=25;CIGAR=1X;DP=25;DPB=25;DPRA=0;EPP=3.79203;EPPR=0;GTI=0;LEN=1;MEANALT=1;MQM=60;MQMR=0;NS=1;NUMALT=1;ODDS=177.006;PAIRED=1;PAIREDR=0;PAO=0;PQA=0;PQR=0;PRO=0;QA=890;QR=0;RO=0;RPP=13.5202;RPPR=0;RUN=1;SAF=13;SAP=3.09716;SAR=12;SRF=0;SRP=0;SRR=0;TYPE=snp;technology.ILLUMINA=1	GT:DP:RO:QR:AO:QA:GL	1:25:0:0:25:890:-10,0
gi|126640115|ref|NC_009085.1|	48985	.	T	C	730.77	.	AB=0;ABP=0;AC=1;AF=1;AN=1;AO=23;CIGAR=1X;DP=23;DPB=23;DPRA=0;EPP=7.63648;EPPR=0;GTI=0;LEN=1;MEANALT=1;MQM=60;MQMR=0;NS=1;NUMALT=1;ODDS=168.266;PAIRED=1;PAIREDR=0;PAO=0;PQA=0;PQR=0;PRO=0;QA=848;QR=0;RO=0;RPP=10.6577;RPPR=0;RUN=1;SAF=12;SAP=3.10471;SAR=11;SRF=0;SRP=0;SRR=0;TYPE=snp;technology.ILLUMINA=1	GT:DP:RO:QR:AO:QA:GL	1:23:0:0:23:848:-10,0
gi|126640115|ref|NC_009085.1|	49283	.	CAACA	TAATG	393.82	.	AB=0;ABP=0;AC=1;AF=1;AN=1;AO=13;CIGAR=1X2M2X;DP=13;DPB=13;DPRA=0;EPP=4.51363;EPPR=0;GTI=0;LEN=5;MEANALT=1;MQM=60;MQMR=0;NS=1;NUMALT=1;ODDS=90.6805;PAIRED=1;PAIREDR=0;PAO=0;PQA=0;PQR=0;PRO=0;QA=458;QR=0;RO=0;RPP=3.17734;RPPR=0;RUN=1;SAF=7;SAP=3.17734;SAR=6;SRF=0;SRP=0;SRR=0;TYPE=complex;technology.ILLUMINA=1	GT:DP:RO:QR:AO:QA:GL	1:13:0:0:13:458:-10,0
gi|126640115|ref|NC_009085.1|	49431	.	A	C	839865	.	AB=0;ABP=0;AC=1;AF=1;AN=1;AO=26;CIGAR=1X;DP=26;DPB=26;DPRA=0;EPP=15.0369;EPPR=0;GTI=0;LEN=1;MEANALT=1;MQM=60;MQMR=0;NS=1;NUMALT=1;ODDS=193.386;PAIRED=1;PAIREDR=0;PAO=0;PQA=0;PQR=0;PRO=0;QA=985;QR=0;RO=0;RPP=11.3621;RPPR=0;RUN=1;SAF=17;SAP=8.35546;SAR=9;SRF=0;SRP=0;SRR=0;TYPE=snp;technology.ILLUMINA=1	GT:DP:RO:QR:AO:QA:GL	1:26:0:0:26:985:-10,0
gi|126640115|ref|NC_009085.1|	49607	.	A	T	1220.78	.	AB=0;ABP=0;AC=1;AF=1;AN=1;AO=37;CIGAR=1X;DP=37;DPB=37;DPRA=0;EPP=3.5385;EPPR=0;GTI=0;LEN=1;MEANALT=1;MQM=60;MQMR=0;NS=1;NUMALT=1;ODDS=281.096;PAIRED=1;PAIREDR=0;PAO=0;PQA=0;PQR=0;PRO=0;QA=1385;QR=0;RO=0;RPP=3.06899;RPPR=0;RUN=1;SAF=16;SAP=4.47751;SAR=21;SRF=0;SRP=0;SRR=0;TYPE=snp;technology.ILLUMINA=1	GT:DP:RO:QR:AO:QA:GL	1:37:0:0:37:1385:-10,0
gi|126640115|ref|NC_009085.1|	49643	.	TGCGAAT	CGCCAAC	928136	.	AB=0;ABP=0;AC=1;AF=1;AN=1;AO=29;CIGAR=1X2M1X2M1X;DP=30;DPB=30.2857;DPRA=0;EPP=4.88226;EPPR=0;GTI=0;LEN=7;MEANALT=2;MQM=60;MQMR=0;NS=1;NUMALT=1;ODDS=213.711;PAIRED=1;PAIREDR=0;PAO=2;PQA=70;PQR=0;PRO=0;QA=1019;QR=0;RO=0;RPP=24.6501;RPPR=0;RUN=1;SAF=10;SAP=9.07545;SAR=19;SRF=0;SRP=0;SRR=0;TYPE=complex;technology.ILLUMINA=1	GT:DP:RO:QR:AO:QA:GL	1:30:0:0:29:1019:-10,0
gi|126640115|ref|NC_009085.1|	49667	.	G	A	787.15	.	AB=0;ABP=0;AC=1;AF=1;AN=1;AO=27;CIGAR=1X;DP=27;DPB=27;DPRA=0;EPP=12.7417;EPPR=0;GTI=0;LEN=1;MEANALT=1;MQM=60;MQMR=0;NS=1;NUMALT=1;ODDS=181.248;PAIRED=1;PAIREDR=0;PAO=0;PQA=0;PQR=0;PRO=0;QA=973;QR=0;RO=0;RPP=45.5551;RPPR=0;RUN=1;SAF=8;SAP=12.7417;SAR=19;SRF=0;SRP=0;SRR=0;TYPE=snp;technology.ILLUMINA=1	GT:DP:RO:QR:AO:QA:GL	1:27:0:0:27:973:-10,0
gi|126640115|ref|NC_009085.1|	49673	.	TCTCGAC	CTTAGAT	406796	.	AB=0;ABP=0;AC=1;AF=1;AN=1;AO=14;CIGAR=2X1M1X2M1X;DP=15;DPB=15;DPRA=0;EPP=8.59409;EPPR=0;GTI=0;LEN=7;MEANALT=2;MQM=60;MQMR=0;NS=1;NUMALT=1;ODDS=93.6683;PAIRED=1;PAIREDR=0;PAO=0;PQA=0;PQR=0;PRO=0;QA=506;QR=0;RO=0;RPP=25.3454;RPPR=0;RUN=1;SAF=5;SAP=5.49198;SAR=9;SRF=0;SRP=0;SRR=0;TYPE=complex;technology.ILLUMINA=1	GT:DP:RO:QR:AO:QA:GL	1:15:0:0:14:506:-10,0
gi|126640115|ref|NC_009085.1|	49691	.	G	A	564299	.	AB=0;ABP=0;AC=1;AF=1;AN=1;AO=18;CIGAR=1X;DP=18;DPB=18;DPRA=0;EPP=10.7311;EPPR=0;GTI=0;LEN=1;MEANALT=1;MQM=60;MQMR=0;NS=1;NUMALT=1;ODDS=129.935;PAIRED=1;PAIREDR=0;PAO=0;PQA=0;PQR=0;PRO=0;QA=665;QR=0;RO=0;RPP=10.7311;RPPR=0;RUN=1;SAF=8;SAP=3.49285;SAR=10;SRF=0;SRP=0;SRR=0;TYPE=snp;technology.ILLUMINA=1	GT:DP:RO:QR:AO:QA:GL	1:18:0:0:18:665:-10,0
gi|126640115|ref|NC_009085.1|	49707	.	TCA	ACT	452.13	.	AB=0;ABP=0;AC=1;AF=1;AN=1;AO=12;CIGAR=1X1M1X;DP=12;DPB=14;DPRA=0;EPP=5.9056;EPPR=0;GTI=0;LEN=3;MEANALT=1;MQM=60;MQMR=0;NS=1;NUMALT=1;ODDS=104.107;PAIRED=1;PAIREDR=0;PAO=3;PQA=89;PQR=0;PRO=0;QA=436;QR=0;RO=0;RPP=3.73412;RPPR=0;RUN=1;SAF=5;SAP=3.73412;SAR=7;SRF=0;SRP=0;SRR=0;TYPE=complex;technology.ILLUMINA=1	GT:DP:RO:QR:AO:QA:GL	1:12:0:0:12:436:-10,0
gi|126640115|ref|NC_009085.1|	49716	.	CC	AA	297391	.	AB=0;ABP=0;AC=1;AF=1;AN=1;AO=10;CIGAR=2X;DP=10;DPB=10;DPRA=0;EPP=3.0103;EPPR=0;GTI=0;LEN=2;MEANALT=1;MQM=60;MQMR=0;NS=1;NUMALT=1;ODDS=68.4769;PAIRED=1;PAIREDR=0;PAO=0;PQA=0;PQR=0;PRO=0;QA=348;QR=0;RO=0;RPP=3.87889;RPPR=0;RUN=1;SAF=5;SAP=3.0103;SAR=5;SRF=0;SRP=0;SRR=0;TYPE=mnp;technology.ILLUMINA=1	GT:DP:RO:QR:AO:QA:GL	1:10:0:0:10:348:-10,0
gi|126640115|ref|NC_009085.1|	49730	.	T	A	512039	.	AB=0;ABP=0;AC=1;AF=1;AN=1;AO=17;CIGAR=1X;DP=17;DPB=17;DPRA=0;EPP=6.20364;EPPR=0;GTI=0;LEN=1;MEANALT=1;MQM=59.4706;MQMR=0;NS=1;NUMALT=1;ODDS=117.901;PAIRED=1;PAIREDR=0;PAO=0;PQA=0;PQR=0;PRO=0;QA=601;QR=0;RO=0;RPP=9.26925;RPPR=0;RUN=1;SAF=10;SAP=4.1599;SAR=7;SRF=0;SRP=0;SRR=0;TYPE=snp;technology.ILLUMINA=1	GT:DP:RO:QR:AO:QA:GL	1:17:0:0:17:601:-10,0
gi|126640115|ref|NC_009085.1|	49736	.	C	T	567648	.	AB=0;ABP=0;AC=1;AF=1;AN=1;AO=18;CIGAR=1X;DP=18;DPB=18;DPRA=0;EPP=3.49285;EPPR=0;GTI=0;LEN=1;MEANALT=1;MQM=59.5;MQMR=0;NS=1;NUMALT=1;ODDS=130.706;PAIRED=1;PAIREDR=0;PAO=0;PQA=0;PQR=0;PRO=0;QA=666;QR=0;RO=0;RPP=15.074;RPPR=0;RUN=1;SAF=10;SAP=3.49285;SAR=8;SRF=0;SRP=0;SRR=0;TYPE=snp;technology.ILLUMINA=1	GT:DP:RO:QR:AO:QA:GL	1:18:0:0:18:666:-10,0
gi|126640115|ref|NC_009085.1|	49741	.	CA	GT	454791	.	AB=0;ABP=0;AC=1;AF=1;AN=1;AO=15;CIGAR=2X;DP=15;DPB=15;DPRA=0;EPP=3.15506;EPPR=0;GTI=0;LEN=2;MEANALT=1;MQM=60;MQMR=0;NS=1;NUMALT=1;ODDS=104.719;PAIRED=1;PAIREDR=0;PAO=0;PQA=0;PQR=0;PRO=0;QA=538;QR=0;RO=0;RPP=14.7363;RPPR=0;RUN=1;SAF=8;SAP=3.15506;SAR=7;SRF=0;SRP=0;SRR=0;TYPE=mnp;technology.ILLUMINA=1	GT:DP:RO:QR:AO:QA:GL	1:15:0:0:15:538:-10,0
gi|126640115|ref|NC_009085.1|	49751	.	CAACGGT	TAATGGG	524738	.	AB=0;ABP=0;AC=1;AF=1;AN=1;AO=16;CIGAR=1X2M1X2M1X;DP=16;DPB=16.2857;DPRA=0;EPP=5.18177;EPPR=0;GTI=0;LEN=7;MEANALT=1;MQM=59.4375;MQMR=0;NS=1;NUMALT=1;ODDS=120.825;PAIRED=1;PAIREDR=0;PAO=2;PQA=54;PQR=0;PRO=0;QA=561;QR=0;RO=0;RPP=11.6962;RPPR=0;RUN=1;SAF=8;SAP=3.0103;SAR=8;SRF=0;SRP=0;SRR=0;TYPE=complex;technology.ILLUMINA=1	GT:DP:RO:QR:AO:QA:GL	1:16:0:0:16:561:-10,0
gi|126640115|ref|NC_009085.1|	49775	.	GGCAT	AGCGC	517607	.	AB=0;ABP=0;AC=1;AF=1;AN=1;AO=18;CIGAR=1X2M2X;DP=18;DPB=18;DPRA=0;EPP=3.0103;EPPR=0;GTI=0;LEN=5;MEANALT=1;MQM=60;MQMR=0;NS=1;NUMALT=1;ODDS=119.183;PAIRED=1;PAIREDR=0;PAO=0;PQA=0;PQR=0;PRO=0;QA=605;QR=0;RO=0;RPP=10.7311;RPPR=0;RUN=1;SAF=8;SAP=3.49285;SAR=10;SRF=0;SRP=0;SRR=0;TYPE=complex;technology.ILLUMINA=1	GT:DP:RO:QR:AO:QA:GL	1:18:0:0:18:605:-10,0
gi|126640115|ref|NC_009085.1|	49785	.	A	C	718698	.	AB=0;ABP=0;AC=1;AF=1;AN=1;AO=23;CIGAR=1X;DP=23;DPB=23;DPRA=0;EPP=3.10471;EPPR=0;GTI=0;LEN=1;MEANALT=1;MQM=60;MQMR=0;NS=1;NUMALT=1;ODDS=165.486;PAIRED=1;PAIREDR=0;PAO=0;PQA=0;PQR=0;PRO=0;QA=834;QR=0;RO=0;RPP=14.4341;RPPR=0;RUN=1;SAF=11;SAP=3.10471;SAR=12;SRF=0;SRP=0;SRR=0;TYPE=snp;technology.ILLUMINA=1	GT:DP:RO:QR:AO:QA:GL	1:23:0:0:23:834:-10,0
gi|126640115|ref|NC_009085.1|	49805	.	T	C	805374	.	AB=0;ABP=0;AC=1;AF=1;AN=1;AO=26;CIGAR=1X;DP=26;DPB=26;DPRA=0;EPP=6.01695;EPPR=0;GTI=0;LEN=1;MEANALT=1;MQM=60;MQMR=0;NS=1;NUMALT=1;ODDS=185.444;PAIRED=1;PAIREDR=0;PAO=0;PQA=0;PQR=0;PRO=0;QA=929;QR=0;RO=0;RPP=8.35546;RPPR=0;RUN=1;SAF=11;SAP=4.34659;SAR=15;SRF=0;SRP=0;SRR=0;TYPE=snp;technology.ILLUMINA=1	GT:DP:RO:QR:AO:QA:GL	1:26:0:0:26:929:-10,0
gi|126640115|ref|NC_009085.1|	49814	.	G	A	866267	.	AB=0;ABP=0;AC=1;AF=1;AN=1;AO=27;CIGAR=1X;DP=27;DPB=27;DPRA=0;EPP=3.73412;EPPR=0;GTI=0;LEN=1;MEANALT=1;MQM=60;MQMR=0;NS=1;NUMALT=1;ODDS=199.465;PAIRED=1;PAIREDR=0;PAO=0;PQA=0;PQR=0;PRO=0;QA=988;QR=0;RO=0;RPP=3.09072;RPPR=0;RUN=1;SAF=12;SAP=3.73412;SAR=15;SRF=0;SRP=0;SRR=0;TYPE=snp;technology.ILLUMINA=1	GT:DP:RO:QR:AO:QA:GL	1:27:0:0:27:988:-10,0
gi|126640115|ref|NC_009085.1|	49886	.	TGCA	CGCG	594558	.	AB=0;ABP=0;AC=1;AF=1;AN=1;AO=19;CIGAR=1X2M1X;DP=19;DPB=19;DPRA=0;EPP=5.8675;EPPR=0;GTI=0;LEN=4;MEANALT=1;MQM=60;MQMR=0;NS=1;NUMALT=1;ODDS=136.902;PAIRED=1;PAIREDR=0;PAO=0;PQA=0;PQR=0;PRO=0;QA=687;QR=0;RO=0;RPP=4.03889;RPPR=0;RUN=1;SAF=8;SAP=4.03889;SAR=11;SRF=0;SRP=0;SRR=0;TYPE=complex;technology.ILLUMINA=1	GT:DP:RO:QR:AO:QA:GL	1:19:0:0:19:687:-10,0
gi|126640115|ref|NC_009085.1|	49934	.	C	A	600744	.	AB=0;ABP=0;AC=1;AF=1;AN=1;AO=19;CIGAR=1X;DP=19;DPB=19;DPRA=0;EPP=4.03889;EPPR=0;GTI=0;LEN=1;MEANALT=1;MQM=60;MQMR=0;NS=1;NUMALT=1;ODDS=138.326;PAIRED=1;PAIREDR=0;PAO=0;PQA=0;PQR=0;PRO=0;QA=690;QR=0;RO=0;RPP=3.12459;RPPR=0;RUN=1;SAF=10;SAP=3.12459;SAR=9;SRF=0;SRP=0;SRR=0;TYPE=snp;technology.ILLUMINA=1	GT:DP:RO:QR:AO:QA:GL	1:19:0:0:19:690:-10,0
gi|126640115|ref|NC_009085.1|	49943	.	T	C	687233	.	AB=0;ABP=0;AC=1;AF=1;AN=1;AO=22;CIGAR=1X;DP=22;DPB=22;DPRA=0;EPP=3.40511;EPPR=0;GTI=0;LEN=1;MEANALT=1;MQM=60;MQMR=0;NS=1;NUMALT=1;ODDS=158.241;PAIRED=1;PAIREDR=0;PAO=0;PQA=0;PQR=0;PRO=0;QA=788;QR=0;RO=0;RPP=3.0103;RPPR=0;RUN=1;SAF=13;SAP=4.58955;SAR=9;SRF=0;SRP=0;SRR=0;TYPE=snp;technology.ILLUMINA=1	GT:DP:RO:QR:AO:QA:GL	1:22:0:0:22:788:-10,0
gi|126640115|ref|NC_009085.1|	49979	.	G	A	621491	.	AB=0;ABP=0;AC=1;AF=1;AN=1;AO=19;CIGAR=1X;DP=19;DPB=19;DPRA=0;EPP=3.12459;EPPR=0;GTI=0;LEN=1;MEANALT=1;MQM=60;MQMR=0;NS=1;NUMALT=1;ODDS=143.104;PAIRED=1;PAIREDR=0;PAO=0;PQA=0;PQR=0;PRO=0;QA=713;QR=0;RO=0;RPP=3.12459;RPPR=0;RUN=1;SAF=11;SAP=4.03889;SAR=8;SRF=0;SRP=0;SRR=0;TYPE=snp;technology.ILLUMINA=1	GT:DP:RO:QR:AO:QA:GL	1:19:0:0:19:713:-10,0
gi|126640115|ref|NC_009085.1|	49985	.	A	T	547322	.	AB=0;ABP=0;AC=1;AF=1;AN=1;AO=17;CIGAR=1X;DP=17;DPB=17;DPRA=0;EPP=4.1599;EPPR=0;GTI=0;LEN=1;MEANALT=1;MQM=60;MQMR=0;NS=1;NUMALT=1;ODDS=126.026;PAIRED=1;PAIREDR=0;PAO=0;PQA=0;PQR=0;PRO=0;QA=631;QR=0;RO=0;RPP=4.1599;RPPR=0;RUN=1;SAF=9;SAP=3.13803;SAR=8;SRF=0;SRP=0;SRR=0;TYPE=snp;technology.ILLUMINA=1	GT:DP:RO:QR:AO:QA:GL	1:17:0:0:17:631:-10,0
gi|126640115|ref|NC_009085.1|	50015	.	G	A	791249	.	AB=0;ABP=0;AC=1;AF=1;AN=1;AO=25;CIGAR=1X;DP=25;DPB=25;DPRA=0;EPP=5.18177;EPPR=0;GTI=0;LEN=1;MEANALT=1;MQM=60;MQMR=0;NS=1;NUMALT=1;ODDS=182.192;PAIRED=1;PAIREDR=0;PAO=0;PQA=0;PQR=0;PRO=0;QA=905;QR=0;RO=0;RPP=3.09716;RPPR=0;RUN=1;SAF=13;SAP=3.09716;SAR=12;SRF=0;SRP=0;SRR=0;TYPE=snp;technology.ILLUMINA=1	GT:DP:RO:QR:AO:QA:GL	1:25:0:0:25:905:-10,0
gi|126640115|ref|NC_009085.1|	50032	.	TA	AG	651416	.	AB=0;ABP=0;AC=1;AF=1;AN=1;AO=20;CIGAR=2X;DP=20;DPB=20;DPRA=0;EPP=4.74748;EPPR=0;GTI=0;LEN=2;MEANALT=1;MQM=60;MQMR=0;NS=1;NUMALT=1;ODDS=149.994;PAIRED=1;PAIREDR=0;PAO=0;PQA=0;PQR=0;PRO=0;QA=749;QR=0;RO=0;RPP=3.0103;RPPR=0;RUN=1;SAF=12;SAP=4.74748;SAR=8;SRF=0;SRP=0;SRR=0;TYPE=mnp;technology.ILLUMINA=1	GT:DP:RO:QR:AO:QA:GL	1:20:0:0:20:749:-10,0
gi|126640115|ref|NC_009085.1|	50047	.	A	C	619665	.	AB=0;ABP=0;AC=1;AF=1;AN=1;AO=19;CIGAR=1X;DP=19;DPB=19;DPRA=0;EPP=3.12459;EPPR=0;GTI=0;LEN=1;MEANALT=1;MQM=60;MQMR=0;NS=1;NUMALT=1;ODDS=142.683;PAIRED=1;PAIREDR=0;PAO=0;PQA=0;PQR=0;PRO=0;QA=710;QR=0;RO=0;RPP=3.12459;RPPR=0;RUN=1;SAF=10;SAP=3.12459;SAR=9;SRF=0;SRP=0;SRR=0;TYPE=snp;technology.ILLUMINA=1	GT:DP:RO:QR:AO:QA:GL	1:19:0:0:19:710:-10,0
gi|126640115|ref|NC_009085.1|	50164	.	C	T	770.04	.	AB=0;ABP=0;AC=1;AF=1;AN=1;AO=24;CIGAR=1X;DP=24;DPB=24;DPRA=0;EPP=6.26751;EPPR=0;GTI=0;LEN=1;MEANALT=1;MQM=60;MQMR=0;NS=1;NUMALT=1;ODDS=177.308;PAIRED=1;PAIREDR=0;PAO=0;PQA=0;PQR=0;PRO=0;QA=884;QR=0;RO=0;RPP=3.37221;RPPR=0;RUN=1;SAF=14;SAP=4.45795;SAR=10;SRF=0;SRP=0;SRR=0;TYPE=snp;technology.ILLUMINA=1	GT:DP:RO:QR:AO:QA:GL	1:24:0:0:24:884:-10,0
gi|126640115|ref|NC_009085.1|	50174	.	C	A	776426	.	AB=0;ABP=0;AC=1;AF=1;AN=1;AO=24;CIGAR=1X;DP=24;DPB=24;DPRA=0;EPP=3.37221;EPPR=0;GTI=0;LEN=1;MEANALT=1;MQM=60;MQMR=0;NS=1;NUMALT=1;ODDS=178.779;PAIRED=1;PAIREDR=0;PAO=0;PQA=0;PQR=0;PRO=0;QA=888;QR=0;RO=0;RPP=4.45795;RPPR=0;RUN=1;SAF=13;SAP=3.37221;SAR=11;SRF=0;SRP=0;SRR=0;TYPE=snp;technology.ILLUMINA=1	GT:DP:RO:QR:AO:QA:GL	1:24:0:0:24:888:-10,0
gi|126640115|ref|NC_009085.1|	50194	.	C	T	753.96	.	AB=0;ABP=0;AC=1;AF=1;AN=1;AO=24;CIGAR=1X;DP=24;DPB=24;DPRA=0;EPP=12.0581;EPPR=0;GTI=0;LEN=1;MEANALT=1;MQM=60;MQMR=0;NS=1;NUMALT=1;ODDS=173.606;PAIRED=0.958333;PAIREDR=0;PAO=0;PQA=0;PQR=0;PRO=0;QA=871;QR=0;RO=0;RPP=3.37221;RPPR=0;RUN=1;SAF=12;SAP=3.0103;SAR=12;SRF=0;SRP=0;SRR=0;TYPE=snp;technology.ILLUMINA=1	GT:DP:RO:QR:AO:QA:GL	1:24:0:0:24:871:-10,0
gi|126640115|ref|NC_009085.1|	50234	.	G	A	946748	.	AB=0;ABP=0;AC=1;AF=1;AN=1;AO=29;CIGAR=1X;DP=29;DPB=29;DPRA=0;EPP=3.08518;EPPR=0;GTI=0;LEN=1;MEANALT=1;MQM=60;MQMR=0;NS=1;NUMALT=1;ODDS=217.997;PAIRED=1;PAIREDR=0;PAO=0;PQA=0;PQR=0;PRO=0;QA=1087;QR=0;RO=0;RPP=9.07545;RPPR=0;RUN=1;SAF=18;SAP=6.67934;SAR=11;SRF=0;SRP=0;SRR=0;TYPE=snp;technology.ILLUMINA=1	GT:DP:RO:QR:AO:QA:GL	1:29:0:0:29:1087:-10,0
gi|126640115|ref|NC_009085.1|	50247	.	T	C	933958	.	AB=0;ABP=0;AC=1;AF=1;AN=1;AO=29;CIGAR=1X;DP=29;DPB=29;DPRA=0;EPP=3.08518;EPPR=0;GTI=0;LEN=1;MEANALT=1;MQM=60;MQMR=0;NS=1;NUMALT=1;ODDS=215.052;PAIRED=1;PAIREDR=0;PAO=0;PQA=0;PQR=0;PRO=0;QA=1065;QR=0;RO=0;RPP=3.68421;RPPR=0;RUN=1;SAF=17;SAP=4.88226;SAR=12;SRF=0;SRP=0;SRR=0;TYPE=snp;technology.ILLUMINA=1	GT:DP:RO:QR:AO:QA:GL	1:29:0:0:29:1065:-10,0
gi|126640115|ref|NC_009085.1|	50276	.	G	A	816763	.	AB=0;ABP=0;AC=1;AF=1;AN=1;AO=25;CIGAR=1X;DP=25;DPB=25;DPRA=0;EPP=3.09716;EPPR=0;GTI=0;LEN=1;MEANALT=1;MQM=60;MQMR=0;NS=1;NUMALT=1;ODDS=188.067;PAIRED=1;PAIREDR=0;PAO=0;PQA=0;PQR=0;PRO=0;QA=934;QR=0;RO=0;RPP=5.18177;RPPR=0;RUN=1;SAF=14;SAP=3.79203;SAR=11;SRF=0;SRP=0;SRR=0;TYPE=snp;technology.ILLUMINA=1	GT:DP:RO:QR:AO:QA:GL	1:25:0:0:25:934:-10,0
gi|126640115|ref|NC_009085.1|	50312	.	G	T	726462	.	AB=0;ABP=0;AC=1;AF=1;AN=1;AO=23;CIGAR=1X;DP=23;DPB=23;DPRA=0;EPP=3.10471;EPPR=0;GTI=0;LEN=1;MEANALT=1;MQM=60;MQMR=0;NS=1;NUMALT=1;ODDS=167.274;PAIRED=1;PAIREDR=0;PAO=0;PQA=0;PQR=0;PRO=0;QA=848;QR=0;RO=0;RPP=18.9659;RPPR=0;RUN=1;SAF=12;SAP=3.10471;SAR=11;SRF=0;SRP=0;SRR=0;TYPE=snp;technology.ILLUMINA=1	GT:DP:RO:QR:AO:QA:GL	1:23:0:0:23:848:-10,0
gi|126640115|ref|NC_009085.1|	50400	.	C	T	630879	.	AB=0;ABP=0;AC=1;AF=1;AN=1;AO=20;CIGAR=1X;DP=20;DPB=20;DPRA=0;EPP=3.44459;EPPR=0;GTI=0;LEN=1;MEANALT=1;MQM=60;MQMR=0;NS=1;NUMALT=1;ODDS=145.265;PAIRED=1;PAIREDR=0;PAO=0;PQA=0;PQR=0;PRO=0;QA=735;QR=0;RO=0;RPP=13.8677;RPPR=0;RUN=1;SAF=10;SAP=3.0103;SAR=10;SRF=0;SRP=0;SRR=0;TYPE=snp;technology.ILLUMINA=1	GT:DP:RO:QR:AO:QA:GL	1:20:0:0:20:735:-10,0
gi|126640115|ref|NC_009085.1|	50480	.	T	C	746205	.	AB=0;ABP=0;AC=1;AF=1;AN=1;AO=24;CIGAR=1X;DP=24;DPB=24;DPRA=0;EPP=4.45795;EPPR=0;GTI=0;LEN=1;MEANALT=1;MQM=60;MQMR=0;NS=1;NUMALT=1;ODDS=171.82;PAIRED=1;PAIREDR=0;PAO=0;PQA=0;PQR=0;PRO=0;QA=867;QR=0;RO=0;RPP=12.0581;RPPR=0;RUN=1;SAF=9;SAP=6.26751;SAR=15;SRF=0;SRP=0;SRR=0;TYPE=snp;technology.ILLUMINA=1	GT:DP:RO:QR:AO:QA:GL	1:24:0:0:24:867:-10,0
gi|126640115|ref|NC_009085.1|	50543	.	G	A	991.06	.	AB=0;ABP=0;AC=1;AF=1;AN=1;AO=31;CIGAR=1X;DP=31;DPB=31;DPRA=0;EPP=3.64073;EPPR=0;GTI=0;LEN=1;MEANALT=1;MQM=60;MQMR=0;NS=1;NUMALT=1;ODDS=228.2;PAIRED=1;PAIREDR=0;PAO=0;PQA=0;PQR=0;PRO=0;QA=1127;QR=0;RO=0;RPP=3.08035;RPPR=0;RUN=1;SAF=16;SAP=3.08035;SAR=15;SRF=0;SRP=0;SRR=0;TYPE=snp;technology.ILLUMINA=1	GT:DP:RO:QR:AO:QA:GL	1:31:0:0:31:1127:-10,0
gi|126640115|ref|NC_009085.1|	50552	.	G	A	1054.16	.	AB=0;ABP=0;AC=1;AF=1;AN=1;AO=33;CIGAR=1X;DP=33;DPB=33;DPRA=0;EPP=3.0761;EPPR=0;GTI=0;LEN=1;MEANALT=1;MQM=60;MQMR=0;NS=1;NUMALT=1;ODDS=242.73;PAIRED=1;PAIREDR=0;PAO=0;PQA=0;PQR=0;PRO=0;QA=1197;QR=0;RO=0;RPP=3.0761;RPPR=0;RUN=1;SAF=16;SAP=3.0761;SAR=17;SRF=0;SRP=0;SRR=0;TYPE=snp;technology.ILLUMINA=1	GT:DP:RO:QR:AO:QA:GL	1:33:0:0:33:1197:-10,0
gi|126640115|ref|NC_009085.1|	50594	.	TAAGC	CGAAA	417375	.	AB=0;ABP=0;AC=1;AF=1;AN=1;AO=14;CIGAR=2X1M2X;DP=14;DPB=14;DPRA=0;EPP=5.49198;EPPR=0;GTI=0;LEN=5;MEANALT=1;MQM=60;MQMR=0;NS=1;NUMALT=1;ODDS=96.1041;PAIRED=1;PAIREDR=0;PAO=0;PQA=0;PQR=0;PRO=0;QA=486;QR=0;RO=0;RPP=3.63072;RPPR=0;RUN=1;SAF=7;SAP=3.0103;SAR=7;SRF=0;SRP=0;SRR=0;TYPE=complex;technology.ILLUMINA=1	GT:DP:RO:QR:AO:QA:GL	1:14:0:0:14:486:-10,0
gi|126640115|ref|NC_009085.1|	50603	.	TGGTCGA	CGGACGG	586793	.	AB=0;ABP=0;AC=1;AF=1;AN=1;AO=15;CIGAR=1X2M1X2M1X;DP=15;DPB=16.7143;DPRA=0;EPP=3.15506;EPPR=0;GTI=0;LEN=7;MEANALT=1;MQM=60;MQMR=0;NS=1;NUMALT=1;ODDS=135.114;PAIRED=1;PAIREDR=0;PAO=4;PQA=136;PQR=0;PRO=0;QA=536;QR=0;RO=0;RPP=3.15506;RPPR=0;RUN=1;SAF=7;SAP=3.15506;SAR=8;SRF=0;SRP=0;SRR=0;TYPE=complex;technology.ILLUMINA=1	GT:DP:RO:QR:AO:QA:GL	1:15:0:0:15:536:-10,0
gi|126640115|ref|NC_009085.1|	50618	.	TCCG	CCCA	749426	.	AB=0;ABP=0;AC=1;AF=1;AN=1;AO=24;CIGAR=1X2M1X;DP=24;DPB=24;DPRA=0;EPP=3.37221;EPPR=0;GTI=0;LEN=4;MEANALT=1;MQM=60;MQMR=0;NS=1;NUMALT=1;ODDS=172.562;PAIRED=1;PAIREDR=0;PAO=0;PQA=0;PQR=0;PRO=0;QA=858;QR=0;RO=0;RPP=4.45795;RPPR=0;RUN=1;SAF=11;SAP=3.37221;SAR=13;SRF=0;SRP=0;SRR=0;TYPE=complex;technology.ILLUMINA=1	GT:DP:RO:QR:AO:QA:GL	1:24:0:0:24:858:-10,0
gi|126640115|ref|NC_009085.1|	50735	.	A	G	593609	.	AB=0;ABP=0;AC=1;AF=1;AN=1;AO=19;CIGAR=1X;DP=19;DPB=19;DPRA=0;EPP=5.8675;EPPR=0;GTI=0;LEN=1;MEANALT=1;MQM=60;MQMR=0;NS=1;NUMALT=1;ODDS=136.684;PAIRED=1;PAIREDR=0;PAO=0;PQA=0;PQR=0;PRO=0;QA=694;QR=0;RO=0;RPP=12.2676;RPPR=0;RUN=1;SAF=10;SAP=3.12459;SAR=9;SRF=0;SRP=0;SRR=0;TYPE=snp;technology.ILLUMINA=1	GT:DP:RO:QR:AO:QA:GL	1:19:0:0:19:694:-10,0
gi|126640115|ref|NC_009085.1|	50884	.	CTT	AAC	617921	.	AB=0;ABP=0;AC=1;AF=1;AN=1;AO=20;CIGAR=3X;DP=20;DPB=20;DPRA=0;EPP=3.44459;EPPR=0;GTI=0;LEN=3;MEANALT=1;MQM=60;MQMR=0;NS=1;NUMALT=1;ODDS=142.282;PAIRED=1;PAIREDR=0;PAO=0;PQA=0;PQR=0;PRO=0;QA=711;QR=0;RO=0;RPP=4.74748;RPPR=0;RUN=1;SAF=9;SAP=3.44459;SAR=11;SRF=0;SRP=0;SRR=0;TYPE=mnp;technology.ILLUMINA=1	GT:DP:RO:QR:AO:QA:GL	1:20:0:0:20:711:-10,0
gi|126640115|ref|NC_009085.1|	50894	.	C	G	770383	.	AB=0;ABP=0;AC=1;AF=1;AN=1;AO=24;CIGAR=1X;DP=24;DPB=24;DPRA=0;EPP=4.45795;EPPR=0;GTI=0;LEN=1;MEANALT=1;MQM=60;MQMR=0;NS=1;NUMALT=1;ODDS=177.387;PAIRED=1;PAIREDR=0;PAO=0;PQA=0;PQR=0;PRO=0;QA=882;QR=0;RO=0;RPP=3.0103;RPPR=0;RUN=1;SAF=10;SAP=4.45795;SAR=14;SRF=0;SRP=0;SRR=0;TYPE=snp;technology.ILLUMINA=1	GT:DP:RO:QR:AO:QA:GL	1:24:0:0:24:882:-10,0
gi|126640115|ref|NC_009085.1|	50901	.	C	T	887523	.	AB=0;ABP=0;AC=1;AF=1;AN=1;AO=27;CIGAR=1X;DP=27;DPB=27;DPRA=0;EPP=3.73412;EPPR=0;GTI=0;LEN=1;MEANALT=1;MQM=60;MQMR=0;NS=1;NUMALT=1;ODDS=204.36;PAIRED=1;PAIREDR=0;PAO=0;PQA=0;PQR=0;PRO=0;QA=1013;QR=0;RO=0;RPP=3.09072;RPPR=0;RUN=1;SAF=11;SAP=5.02092;SAR=16;SRF=0;SRP=0;SRR=0;TYPE=snp;technology.ILLUMINA=1	GT:DP:RO:QR:AO:QA:GL	1:27:0:0:27:1013:-10,0
gi|126640115|ref|NC_009085.1|	50939	.	G	A	739697	.	AB=0;ABP=0;AC=1;AF=1;AN=1;AO=23;CIGAR=1X;DP=23;DPB=23;DPRA=0;EPP=5.3706;EPPR=0;GTI=0;LEN=1;MEANALT=1;MQM=60;MQMR=0;NS=1;NUMALT=1;ODDS=170.322;PAIRED=1;PAIREDR=0;PAO=0;PQA=0;PQR=0;PRO=0;QA=868;QR=0;RO=0;RPP=14.4341;RPPR=0;RUN=1;SAF=7;SAP=10.6577;SAR=16;SRF=0;SRP=0;SRR=0;TYPE=snp;technology.ILLUMINA=1	GT:DP:RO:QR:AO:QA:GL	1:23:0:0:23:868:-10,0
gi|126640115|ref|NC_009085.1|	50951	.	A	T	721596	.	AB=0;ABP=0;AC=1;AF=1;AN=1;AO=23;CIGAR=1X;DP=23;DPB=23;DPRA=0;EPP=3.10471;EPPR=0;GTI=0;LEN=1;MEANALT=1;MQM=60;MQMR=0;NS=1;NUMALT=1;ODDS=166.154;PAIRED=1;PAIREDR=0;PAO=0;PQA=0;PQR=0;PRO=0;QA=832;QR=0;RO=0;RPP=7.63648;RPPR=0;RUN=1;SAF=9;SAP=5.3706;SAR=14;SRF=0;SRP=0;SRR=0;TYPE=snp;technology.ILLUMINA=1	GT:DP:RO:QR:AO:QA:GL	1:23:0:0:23:832:-10,0
gi|126640115|ref|NC_009085.1|	50981	.	C	T	955381	.	AB=0;ABP=0;AC=1;AF=1;AN=1;AO=29;CIGAR=1X;DP=29;DPB=29;DPRA=0;EPP=9.07545;EPPR=0;GTI=0;LEN=1;MEANALT=1;MQM=60;MQMR=0;NS=1;NUMALT=1;ODDS=219.985;PAIRED=1;PAIREDR=0;PAO=0;PQA=0;PQR=0;PRO=0;QA=1094;QR=0;RO=0;RPP=3.68421;RPPR=0;RUN=1;SAF=16;SAP=3.68421;SAR=13;SRF=0;SRP=0;SRR=0;TYPE=snp;technology.ILLUMINA=1	GT:DP:RO:QR:AO:QA:GL	1:29:0:0:29:1094:-10,0
gi|126640115|ref|NC_009085.1|	50998	.	CAGCA	TCACT	597108	.	AB=0;ABP=0;AC=1;AF=1;AN=1;AO=20;CIGAR=3X1M1X;DP=20;DPB=20.2;DPRA=0;EPP=13.8677;EPPR=0;GTI=0;LEN=5;MEANALT=1;MQM=60;MQMR=0;NS=1;NUMALT=1;ODDS=137.489;PAIRED=1;PAIREDR=0;PAO=1;PQA=31;PQR=0;PRO=0;QA=678;QR=0;RO=0;RPP=9.95901;RPPR=0;RUN=1;SAF=13;SAP=6.91895;SAR=7;SRF=0;SRP=0;SRR=0;TYPE=complex;technology.ILLUMINA=1	GT:DP:RO:QR:AO:QA:GL	1:20:0:0:20:678:-10,0
gi|126640115|ref|NC_009085.1|	51008	.	GACTGTA	AACGGTT	689578	.	AB=0;ABP=0;AC=1;AF=1;AN=1;AO=22;CIGAR=1X2M1X2M1X;DP=22;DPB=22.4286;DPRA=0;EPP=12.8806;EPPR=0;GTI=0;LEN=7;MEANALT=1;MQM=60;MQMR=0;NS=1;NUMALT=1;ODDS=158.781;PAIRED=1;PAIREDR=0;PAO=1;PQA=38;PQR=0;PRO=0;QA=769;QR=0;RO=0;RPP=6.56362;RPPR=0;RUN=1;SAF=14;SAP=6.56362;SAR=8;SRF=0;SRP=0;SRR=0;TYPE=complex;technology.ILLUMINA=1	GT:DP:RO:QR:AO:QA:GL	1:22:0:0:22:769:-10,0
gi|126640115|ref|NC_009085.1|	51029	.	A	C	979817	.	AB=0;ABP=0;AC=1;AF=1;AN=1;AO=31;CIGAR=1X;DP=31;DPB=31;DPRA=0;EPP=11.486;EPPR=0;GTI=0;LEN=1;MEANALT=1;MQM=60;MQMR=0;NS=1;NUMALT=1;ODDS=225.611;PAIRED=1;PAIREDR=0;PAO=0;PQA=0;PQR=0;PRO=0;QA=1138;QR=0;RO=0;RPP=14.8483;RPPR=0;RUN=1;SAF=18;SAP=4.76149;SAR=13;SRF=0;SRP=0;SRR=0;TYPE=snp;technology.ILLUMINA=1	GT:DP:RO:QR:AO:QA:GL	1:31:0:0:31:1138:-10,0
gi|126640115|ref|NC_009085.1|	51038	.	CAAG	TAAA	923161	.	AB=0;ABP=0;AC=1;AF=1;AN=1;AO=31;CIGAR=1X2M1X;DP=31;DPB=31.25;DPRA=0;EPP=3.08035;EPPR=0;GTI=0;LEN=4;MEANALT=1;MQM=60;MQMR=0;NS=1;NUMALT=1;ODDS=212.566;PAIRED=1;PAIREDR=0;PAO=1;PQA=32;PQR=0;PRO=0;QA=1027;QR=0;RO=0;RPP=4.76149;RPPR=0;RUN=1;SAF=20;SAP=8.68415;SAR=11;SRF=0;SRP=0;SRR=0;TYPE=complex;technology.ILLUMINA=1	GT:DP:RO:QR:AO:QA:GL	1:31:0:0:31:1027:-10,0
gi|126640115|ref|NC_009085.1|	51050	.	T	C	1005.21	.	AB=0;ABP=0;AC=1;AF=1;AN=1;AO=32;CIGAR=1X;DP=32;DPB=32;DPRA=0;EPP=3.0103;EPPR=0;GTI=0;LEN=1;MEANALT=1;MQM=60;MQMR=0;NS=1;NUMALT=1;ODDS=231.457;PAIRED=1;PAIREDR=0;PAO=0;PQA=0;PQR=0;PRO=0;QA=1148;QR=0;RO=0;RPP=4.09604;RPPR=0;RUN=1;SAF=20;SAP=7.35324;SAR=12;SRF=0;SRP=0;SRR=0;TYPE=snp;technology.ILLUMINA=1	GT:DP:RO:QR:AO:QA:GL	1:32:0:0:32:1148:-10,0
gi|126640115|ref|NC_009085.1|	51071	.	TTTG	ATTA	929638	.	AB=0;ABP=0;AC=1;AF=1;AN=1;AO=31;CIGAR=1X2M1X;DP=32;DPB=32;DPRA=0;EPP=4.76149;EPPR=0;GTI=0;LEN=4;MEANALT=2;MQM=60;MQMR=0;NS=1;NUMALT=1;ODDS=214.057;PAIRED=1;PAIREDR=0;PAO=0;PQA=0;PQR=0;PRO=0;QA=1073;QR=0;RO=0;RPP=3.08035;RPPR=0;RUN=1;SAF=22;SAP=14.8483;SAR=9;SRF=0;SRP=0;SRR=0;TYPE=complex;technology.ILLUMINA=1	GT:DP:RO:QR:AO:QA:GL	1:32:0:0:31:1073:-10,0
gi|126640115|ref|NC_009085.1|	51083	.	CGT	GGC	958001	.	AB=0;ABP=0;AC=1;AF=1;AN=1;AO=31;CIGAR=1X1M1X;DP=31;DPB=31;DPRA=0;EPP=11.486;EPPR=0;GTI=0;LEN=3;MEANALT=1;MQM=60;MQMR=0;NS=1;NUMALT=1;ODDS=220.588;PAIRED=1;PAIREDR=0;PAO=0;PQA=0;PQR=0;PRO=0;QA=1120;QR=0;RO=0;RPP=6.44263;RPPR=0;RUN=1;SAF=23;SAP=18.771;SAR=8;SRF=0;SRP=0;SRR=0;TYPE=complex;technology.ILLUMINA=1	GT:DP:RO:QR:AO:QA:GL	1:31:0:0:31:1120:-10,0
gi|126640115|ref|NC_009085.1|	51095	.	T	C	1153.72	.	AB=0;ABP=0;AC=1;AF=1;AN=1;AO=37;CIGAR=1X;DP=37;DPB=37;DPRA=0;EPP=5.88603;EPPR=0;GTI=0;LEN=1;MEANALT=1;MQM=59.8378;MQMR=0;NS=1;NUMALT=1;ODDS=265.654;PAIRED=1;PAIREDR=0;PAO=0;PQA=0;PQR=0;PRO=0;QA=1337;QR=0;RO=0;RPP=12.9286;RPPR=0;RUN=1;SAF=26;SAP=16.2152;SAR=11;SRF=0;SRP=0;SRR=0;TYPE=snp;technology.ILLUMINA=1	GT:DP:RO:QR:AO:QA:GL	1:37:0:0:37:1337:-10,0
gi|126640115|ref|NC_009085.1|	51116	.	T	C	632736	.	AB=0;ABP=0;AC=1;AF=1;AN=1;AO=21;CIGAR=1X;DP=21;DPB=21;DPRA=0;EPP=3.94093;EPPR=0;GTI=0;LEN=1;MEANALT=1;MQM=59.9524;MQMR=0;NS=1;NUMALT=1;ODDS=145.693;PAIRED=1;PAIREDR=0;PAO=0;PQA=0;PQR=0;PRO=0;QA=741;QR=0;RO=0;RPP=3.94093;RPPR=0;RUN=1;SAF=5;SAP=15.5221;SAR=16;SRF=0;SRP=0;SRR=0;TYPE=snp;technology.ILLUMINA=1	GT:DP:RO:QR:AO:QA:GL	1:21:0:0:21:741:-10,0
gi|126640115|ref|NC_009085.1|	51133	.	T	C	775.56	.	AB=0;ABP=0;AC=1;AF=1;AN=1;AO=25;CIGAR=1X;DP=25;DPB=25;DPRA=0;EPP=3.79203;EPPR=0;GTI=0;LEN=1;MEANALT=1;MQM=60;MQMR=0;NS=1;NUMALT=1;ODDS=178.579;PAIRED=1;PAIREDR=0;PAO=0;PQA=0;PQR=0;PRO=0;QA=902;QR=0;RO=0;RPP=7.26639;RPPR=0;RUN=1;SAF=7;SAP=13.5202;SAR=18;SRF=0;SRP=0;SRR=0;TYPE=snp;technology.ILLUMINA=1	GT:DP:RO:QR:AO:QA:GL	1:25:0:0:25:902:-10,0
gi|126640115|ref|NC_009085.1|	51145	.	CA	TC	970191	.	AB=0;ABP=0;AC=1;AF=1;AN=1;AO=31;CIGAR=2X;DP=31;DPB=31;DPRA=0;EPP=8.68415;EPPR=0;GTI=0;LEN=2;MEANALT=1;MQM=60;MQMR=0;NS=1;NUMALT=1;ODDS=223.395;PAIRED=1;PAIREDR=0;PAO=0;PQA=0;PQR=0;PRO=0;QA=1134;QR=0;RO=0;RPP=23.254;RPPR=0;RUN=1;SAF=13;SAP=4.76149;SAR=18;SRF=0;SRP=0;SRR=0;TYPE=mnp;technology.ILLUMINA=1	GT:DP:RO:QR:AO:QA:GL	1:31:0:0:31:1134:-10,0
gi|126640115|ref|NC_009085.1|	51482	.	G	A	746.19	.	AB=0;ABP=0;AC=1;AF=1;AN=1;AO=23;CIGAR=1X;DP=23;DPB=23;DPRA=0;EPP=3.10471;EPPR=0;GTI=0;LEN=1;MEANALT=1;MQM=60;MQMR=0;NS=1;NUMALT=1;ODDS=171.816;PAIRED=1;PAIREDR=0;PAO=0;PQA=0;PQR=0;PRO=0;QA=852;QR=0;RO=0;RPP=3.10471;RPPR=0;RUN=1;SAF=12;SAP=3.10471;SAR=11;SRF=0;SRP=0;SRR=0;TYPE=snp;technology.ILLUMINA=1	GT:DP:RO:QR:AO:QA:GL	1:23:0:0:23:852:-10,0
gi|126640115|ref|NC_009085.1|	51527	.	G	A	721134	.	AB=0;ABP=0;AC=1;AF=1;AN=1;AO=23;CIGAR=1X;DP=23;DPB=23;DPRA=0;EPP=3.86001;EPPR=0;GTI=0;LEN=1;MEANALT=1;MQM=60;MQMR=0;NS=1;NUMALT=1;ODDS=166.047;PAIRED=1;PAIREDR=0;PAO=0;PQA=0;PQR=0;PRO=0;QA=850;QR=0;RO=0;RPP=14.4341;RPPR=0;RUN=1;SAF=6;SAP=14.4341;SAR=17;SRF=0;SRP=0;SRR=0;TYPE=snp;technology.ILLUMINA=1	GT:DP:RO:QR:AO:QA:GL	1:23:0:0:23:850:-10,0
gi|126640115|ref|NC_009085.1|	51556	.	T	A	763935	.	AB=0;ABP=0;AC=1;AF=1;AN=1;AO=24;CIGAR=1X;DP=24;DPB=24;DPRA=0;EPP=3.37221;EPPR=0;GTI=0;LEN=1;MEANALT=1;MQM=60;MQMR=0;NS=1;NUMALT=1;ODDS=175.902;PAIRED=1;PAIREDR=0;PAO=0;PQA=0;PQR=0;PRO=0;QA=882;QR=0;RO=0;RPP=6.26751;RPPR=0;RUN=1;SAF=8;SAP=8.80089;SAR=16;SRF=0;SRP=0;SRR=0;TYPE=snp;technology.ILLUMINA=1	GT:DP:RO:QR:AO:QA:GL	1:24:0:0:24:882:-10,0
gi|126640115|ref|NC_009085.1|	51562	.	A	G	780.21	.	AB=0;ABP=0;AC=1;AF=1;AN=1;AO=24;CIGAR=1X;DP=24;DPB=24;DPRA=0;EPP=3.37221;EPPR=0;GTI=0;LEN=1;MEANALT=1;MQM=60;MQMR=0;NS=1;NUMALT=1;ODDS=179.65;PAIRED=1;PAIREDR=0;PAO=0;PQA=0;PQR=0;PRO=0;QA=900;QR=0;RO=0;RPP=6.26751;RPPR=0;RUN=1;SAF=8;SAP=8.80089;SAR=16;SRF=0;SRP=0;SRR=0;TYPE=snp;technology.ILLUMINA=1	GT:DP:RO:QR:AO:QA:GL	1:24:0:0:24:900:-10,0
gi|126640115|ref|NC_009085.1|	51586	.	G	A	620638	.	AB=0;ABP=0;AC=1;AF=1;AN=1;AO=19;CIGAR=1X;DP=19;DPB=19;DPRA=0;EPP=4.03889;EPPR=0;GTI=0;LEN=1;MEANALT=1;MQM=60;MQMR=0;NS=1;NUMALT=1;ODDS=142.907;PAIRED=1;PAIREDR=0;PAO=0;PQA=0;PQR=0;PRO=0;QA=714;QR=0;RO=0;RPP=4.03889;RPPR=0;RUN=1;SAF=8;SAP=4.03889;SAR=11;SRF=0;SRP=0;SRR=0;TYPE=snp;technology.ILLUMINA=1	GT:DP:RO:QR:AO:QA:GL	1:19:0:0:19:714:-10,0
gi|126640115|ref|NC_009085.1|	51682	.	T	A	327.18	.	AB=0;ABP=0;AC=1;AF=1;AN=1;AO=11;CIGAR=1X;DP=11;DPB=11;DPRA=0;EPP=3.20771;EPPR=0;GTI=0;LEN=1;MEANALT=1;MQM=56.0909;MQMR=0;NS=1;NUMALT=1;ODDS=75.3359;PAIRED=0.636364;PAIREDR=0;PAO=0;PQA=0;PQR=0;PRO=0;QA=412;QR=0;RO=0;RPP=26.8965;RPPR=0;RUN=1;SAF=6;SAP=3.20771;SAR=5;SRF=0;SRP=0;SRR=0;TYPE=snp;technology.ILLUMINA=1	GT:DP:RO:QR:AO:QA:GL	1:11:0:0:11:412:-10,0
gi|126640115|ref|NC_009085.1|	51694	.	CT	CC	209737	.	AB=0;ABP=0;AC=1;AF=1;AN=1;AO=7;CIGAR=1M1X;DP=9;DPB=9;DPRA=0;EPP=3.32051;EPPR=0;GTI=0;LEN=1;MEANALT=2;MQM=53.8571;MQMR=0;NS=1;NUMALT=1;ODDS=36.8098;PAIRED=0.428571;PAIREDR=0;PAO=0;PQA=0;PQR=0;PRO=0;QA=267;QR=0;RO=0;RPP=18.2106;RPPR=0;RUN=1;SAF=4;SAP=3.32051;SAR=3;SRF=0;SRP=0;SRR=0;TYPE=snp;technology.ILLUMINA=1	GT:DP:RO:QR:AO:QA:GL	1:9:0:0:7:267:-10,0
gi|126640115|ref|NC_009085.1|	51889	.	G	A	749341	.	AB=0;ABP=0;AC=1;AF=1;AN=1;AO=24;CIGAR=1X;DP=24;DPB=24;DPRA=0;EPP=3.37221;EPPR=0;GTI=0;LEN=1;MEANALT=1;MQM=60;MQMR=0;NS=1;NUMALT=1;ODDS=172.542;PAIRED=1;PAIREDR=0;PAO=0;PQA=0;PQR=0;PRO=0;QA=858;QR=0;RO=0;RPP=4.45795;RPPR=0;RUN=1;SAF=13;SAP=3.37221;SAR=11;SRF=0;SRP=0;SRR=0;TYPE=snp;technology.ILLUMINA=1	GT:DP:RO:QR:AO:QA:GL	1:24:0:0:24:858:-10,0
gi|126640115|ref|NC_009085.1|	51918	.	TGA	TA	511.2	.	AB=0;ABP=0;AC=1;AF=1;AN=1;AO=16;CIGAR=1M1D1M;DP=17;DPB=11.6667;DPRA=0;EPP=3.0103;EPPR=0;GTI=0;LEN=1;MEANALT=2;MQM=60;MQMR=0;NS=1;NUMALT=1;ODDS=117.708;PAIRED=1;PAIREDR=0;PAO=0;PQA=0;PQR=0;PRO=0;QA=589;QR=0;RO=0;RPP=3.55317;RPPR=0;RUN=1;SAF=9;SAP=3.55317;SAR=7;SRF=0;SRP=0;SRR=0;TYPE=del;technology.ILLUMINA=1	GT:DP:RO:QR:AO:QA:GL	1:17:0:0:16:589:-10,0
gi|126640115|ref|NC_009085.1|	51933	.	A	G	486996	.	AB=0;ABP=0;AC=1;AF=1;AN=1;AO=15;CIGAR=1X;DP=15;DPB=15;DPRA=0;EPP=6.62942;EPPR=0;GTI=0;LEN=1;MEANALT=1;MQM=60;MQMR=0;NS=1;NUMALT=1;ODDS=112.135;PAIRED=1;PAIREDR=0;PAO=0;PQA=0;PQR=0;PRO=0;QA=567;QR=0;RO=0;RPP=4.31318;RPPR=0;RUN=1;SAF=9;SAP=4.31318;SAR=6;SRF=0;SRP=0;SRR=0;TYPE=snp;technology.ILLUMINA=1	GT:DP:RO:QR:AO:QA:GL	1:15:0:0:15:567:-10,0
gi|126640115|ref|NC_009085.1|	51952	.	A	G	459942	.	AB=0;ABP=0;AC=1;AF=1;AN=1;AO=15;CIGAR=1X;DP=15;DPB=15;DPRA=0;EPP=4.31318;EPPR=0;GTI=0;LEN=1;MEANALT=1;MQM=60;MQMR=0;NS=1;NUMALT=1;ODDS=105.906;PAIRED=1;PAIREDR=0;PAO=0;PQA=0;PQR=0;PRO=0;QA=545;QR=0;RO=0;RPP=14.7363;RPPR=0;RUN=1;SAF=7;SAP=3.15506;SAR=8;SRF=0;SRP=0;SRR=0;TYPE=snp;technology.ILLUMINA=1	GT:DP:RO:QR:AO:QA:GL	1:15:0:0:15:545:-10,0
gi|126640115|ref|NC_009085.1|	52066	.	T	C	671786	.	AB=0;ABP=0;AC=1;AF=1;AN=1;AO=21;CIGAR=1X;DP=21;DPB=21;DPRA=0;EPP=5.59539;EPPR=0;GTI=0;LEN=1;MEANALT=1;MQM=60;MQMR=0;NS=1;NUMALT=1;ODDS=154.684;PAIRED=1;PAIREDR=0;PAO=0;PQA=0;PQR=0;PRO=0;QA=774;QR=0;RO=0;RPP=5.59539;RPPR=0;RUN=1;SAF=10;SAP=3.1137;SAR=11;SRF=0;SRP=0;SRR=0;TYPE=snp;technology.ILLUMINA=1	GT:DP:RO:QR:AO:QA:GL	1:21:0:0:21:774:-10,0
gi|126640115|ref|NC_009085.1|	52228	.	G	A	533013	.	AB=0;ABP=0;AC=1;AF=1;AN=1;AO=18;CIGAR=1X;DP=18;DPB=18;DPRA=0;EPP=7.35324;EPPR=0;GTI=0;LEN=1;MEANALT=1;MQM=60;MQMR=0;NS=1;NUMALT=1;ODDS=122.731;PAIRED=1;PAIREDR=0;PAO=0;PQA=0;PQR=0;PRO=0;QA=623;QR=0;RO=0;RPP=3.49285;RPPR=0;RUN=1;SAF=12;SAP=7.35324;SAR=6;SRF=0;SRP=0;SRR=0;TYPE=snp;technology.ILLUMINA=1	GT:DP:RO:QR:AO:QA:GL	1:18:0:0:18:623:-10,0
gi|126640115|ref|NC_009085.1|	52258	.	T	C	563099	.	AB=0;ABP=0;AC=1;AF=1;AN=1;AO=18;CIGAR=1X;DP=18;DPB=18;DPRA=0;EPP=4.9405;EPPR=0;GTI=0;LEN=1;MEANALT=1;MQM=60;MQMR=0;NS=1;NUMALT=1;ODDS=129.658;PAIRED=1;PAIREDR=0;PAO=0;PQA=0;PQR=0;PRO=0;QA=649;QR=0;RO=0;RPP=3.49285;RPPR=0;RUN=1;SAF=9;SAP=3.0103;SAR=9;SRF=0;SRP=0;SRR=0;TYPE=snp;technology.ILLUMINA=1	GT:DP:RO:QR:AO:QA:GL	1:18:0:0:18:649:-10,0
gi|126640115|ref|NC_009085.1|	52297	.	G	A	375045	.	AB=0;ABP=0;AC=1;AF=1;AN=1;AO=12;CIGAR=1X;DP=12;DPB=12;DPRA=0;EPP=5.9056;EPPR=0;GTI=0;LEN=1;MEANALT=1;MQM=60;MQMR=0;NS=1;NUMALT=1;ODDS=86.3572;PAIRED=1;PAIREDR=0;PAO=0;PQA=0;PQR=0;PRO=0;QA=439;QR=0;RO=0;RPP=3.73412;RPPR=0;RUN=1;SAF=5;SAP=3.73412;SAR=7;SRF=0;SRP=0;SRR=0;TYPE=snp;technology.ILLUMINA=1	GT:DP:RO:QR:AO:QA:GL	1:12:0:0:12:439:-10,0
gi|126640115|ref|NC_009085.1|	52318	.	C	T	315178	.	AB=0;ABP=0;AC=1;AF=1;AN=1;AO=10;CIGAR=1X;DP=10;DPB=10;DPRA=0;EPP=3.0103;EPPR=0;GTI=0;LEN=1;MEANALT=1;MQM=60;MQMR=0;NS=1;NUMALT=1;ODDS=72.5724;PAIRED=1;PAIREDR=0;PAO=0;PQA=0;PQR=0;PRO=0;QA=383;QR=0;RO=0;RPP=16.9077;RPPR=0;RUN=1;SAF=4;SAP=3.87889;SAR=6;SRF=0;SRP=0;SRR=0;TYPE=snp;technology.ILLUMINA=1	GT:DP:RO:QR:AO:QA:GL	1:10:0:0:10:383:-10,0
gi|126640115|ref|NC_009085.1|	52408	.	A	T	282.25	.	AB=0;ABP=0;AC=1;AF=1;AN=1;AO=9;CIGAR=1X;DP=9;DPB=9;DPRA=0;EPP=3.25157;EPPR=0;GTI=0;LEN=1;MEANALT=1;MQM=60;MQMR=0;NS=1;NUMALT=1;ODDS=64.9905;PAIRED=1;PAIREDR=0;PAO=0;PQA=0;PQR=0;PRO=0;QA=332;QR=0;RO=0;RPP=5.18177;RPPR=0;RUN=1;SAF=4;SAP=3.25157;SAR=5;SRF=0;SRP=0;SRR=0;TYPE=snp;technology.ILLUMINA=1	GT:DP:RO:QR:AO:QA:GL	1:9:0:0:9:332:-10,0
gi|126640115|ref|NC_009085.1|	52483	.	A	G	257099	.	AB=0;ABP=0;AC=1;AF=1;AN=1;AO=8;CIGAR=1X;DP=8;DPB=8;DPRA=0;EPP=7.35324;EPPR=0;GTI=0;LEN=1;MEANALT=1;MQM=60;MQMR=0;NS=1;NUMALT=1;ODDS=59.1992;PAIRED=1;PAIREDR=0;PAO=0;PQA=0;PQR=0;PRO=0;QA=307;QR=0;RO=0;RPP=4.09604;RPPR=0;RUN=1;SAF=3;SAP=4.09604;SAR=5;SRF=0;SRP=0;SRR=0;TYPE=snp;technology.ILLUMINA=1	GT:DP:RO:QR:AO:QA:GL	1:8:0:0:8:307:-10,0
gi|126640115|ref|NC_009085.1|	52612	.	AGCC	TGCA	258	.	AB=0;ABP=0;AC=1;AF=1;AN=1;AO=9;CIGAR=1X2M1X;DP=9;DPB=9;DPRA=0;EPP=14.8328;EPPR=0;GTI=0;LEN=4;MEANALT=1;MQM=59.8889;MQMR=0;NS=1;NUMALT=1;ODDS=59.4067;PAIRED=0.888889;PAIREDR=0;PAO=0;PQA=0;PQR=0;PRO=0;QA=316;QR=0;RO=0;RPP=3.25157;RPPR=0;RUN=1;SAF=5;SAP=3.25157;SAR=4;SRF=0;SRP=0;SRR=0;TYPE=complex;technology.ILLUMINA=1	GT:DP:RO:QR:AO:QA:GL	1:9:0:0:9:316:-10,0
gi|126640115|ref|NC_009085.1|	52789	.	A	C	675525	.	AB=0;ABP=0;AC=1;AF=1;AN=1;AO=22;CIGAR=1X;DP=22;DPB=22;DPRA=0;EPP=9.32731;EPPR=0;GTI=0;LEN=1;MEANALT=1;MQM=60;MQMR=0;NS=1;NUMALT=1;ODDS=155.545;PAIRED=1;PAIREDR=0;PAO=0;PQA=0;PQR=0;PRO=0;QA=787;QR=0;RO=0;RPP=9.32731;RPPR=0;RUN=1;SAF=12;SAP=3.40511;SAR=10;SRF=0;SRP=0;SRR=0;TYPE=snp;technology.ILLUMINA=1	GT:DP:RO:QR:AO:QA:GL	1:22:0:0:22:787:-10,0
gi|126640115|ref|NC_009085.1|	52829	.	G	C	682.53	.	AB=0;ABP=0;AC=1;AF=1;AN=1;AO=21;CIGAR=1X;DP=22;DPB=22;DPRA=0;EPP=5.59539;EPPR=0;GTI=0;LEN=1;MEANALT=2;MQM=60;MQMR=0;NS=1;NUMALT=1;ODDS=157.158;PAIRED=1;PAIREDR=0;PAO=0;PQA=0;PQR=0;PRO=0;QA=785;QR=0;RO=0;RPP=3.94093;RPPR=0;RUN=1;SAF=12;SAP=3.94093;SAR=9;SRF=0;SRP=0;SRR=0;TYPE=snp;technology.ILLUMINA=1	GT:DP:RO:QR:AO:QA:GL	1:22:0:0:21:785:-10,0
gi|126640115|ref|NC_009085.1|	52834	.	A	G	772895	.	AB=0;ABP=0;AC=1;AF=1;AN=1;AO=24;CIGAR=1X;DP=24;DPB=24;DPRA=0;EPP=3.37221;EPPR=0;GTI=0;LEN=1;MEANALT=1;MQM=60;MQMR=0;NS=1;NUMALT=1;ODDS=177.966;PAIRED=1;PAIREDR=0;PAO=0;PQA=0;PQR=0;PRO=0;QA=884;QR=0;RO=0;RPP=3.37221;RPPR=0;RUN=1;SAF=14;SAP=4.45795;SAR=10;SRF=0;SRP=0;SRR=0;TYPE=snp;technology.ILLUMINA=1	GT:DP:RO:QR:AO:QA:GL	1:24:0:0:24:884:-10,0
gi|126640115|ref|NC_009085.1|	53080	.	TAA	TA	969931	.	AB=0;ABP=0;AC=1;AF=1;AN=1;AO=31;CIGAR=1M1D1M;DP=31;DPB=22;DPRA=0;EPP=3.08035;EPPR=0;GTI=0;LEN=1;MEANALT=1;MQM=60;MQMR=0;NS=1;NUMALT=1;ODDS=223.335;PAIRED=1;PAIREDR=0;PAO=1;PQA=29.5;PQR=29.5;PRO=1;QA=1113;QR=0;RO=0;RPP=6.44263;RPPR=0;RUN=1;SAF=20;SAP=8.68415;SAR=11;SRF=0;SRP=0;SRR=0;TYPE=del;technology.ILLUMINA=1	GT:DP:RO:QR:AO:QA:GL	1:31:0:0:31:1113:-10,0
gi|126640115|ref|NC_009085.1|	53145	.	G	C	847263	.	AB=0;ABP=0;AC=1;AF=1;AN=1;AO=26;CIGAR=1X;DP=26;DPB=26;DPRA=0;EPP=3.34437;EPPR=0;GTI=0;LEN=1;MEANALT=1;MQM=60;MQMR=0;NS=1;NUMALT=1;ODDS=195.09;PAIRED=1;PAIREDR=0;PAO=0;PQA=0;PQR=0;PRO=0;QA=966;QR=0;RO=0;RPP=3.34437;RPPR=0;RUN=1;SAF=12;SAP=3.34437;SAR=14;SRF=0;SRP=0;SRR=0;TYPE=snp;technology.ILLUMINA=1	GT:DP:RO:QR:AO:QA:GL	1:26:0:0:26:966:-10,0
gi|126640115|ref|NC_009085.1|	53174	.	G	A	874326	.	AB=0;ABP=0;AC=1;AF=1;AN=1;AO=28;CIGAR=1X;DP=28;DPB=28;DPRA=0;EPP=7.97367;EPPR=0;GTI=0;LEN=1;MEANALT=1;MQM=60;MQMR=0;NS=1;NUMALT=1;ODDS=201.321;PAIRED=1;PAIREDR=0;PAO=0;PQA=0;PQR=0;PRO=0;QA=1021;QR=0;RO=0;RPP=18.2106;RPPR=0;RUN=1;SAF=17;SAP=5.80219;SAR=11;SRF=0;SRP=0;SRR=0;TYPE=snp;technology.ILLUMINA=1	GT:DP:RO:QR:AO:QA:GL	1:28:0:0:28:1021:-10,0
gi|126640115|ref|NC_009085.1|	53661	.	G	A	940082	.	AB=0;ABP=0;AC=1;AF=1;AN=1;AO=29;CIGAR=1X;DP=29;DPB=29;DPRA=0;EPP=4.88226;EPPR=0;GTI=0;LEN=1;MEANALT=1;MQM=60;MQMR=0;NS=1;NUMALT=1;ODDS=216.462;PAIRED=1;PAIREDR=0;PAO=0;PQA=0;PQR=0;PRO=0;QA=1075;QR=0;RO=0;RPP=6.67934;RPPR=0;RUN=1;SAF=15;SAP=3.08518;SAR=14;SRF=0;SRP=0;SRR=0;TYPE=snp;technology.ILLUMINA=1	GT:DP:RO:QR:AO:QA:GL	1:29:0:0:29:1075:-10,0
gi|126640115|ref|NC_009085.1|	54171	.	T	C	733.94	.	AB=0;ABP=0;AC=1;AF=1;AN=1;AO=23;CIGAR=1X;DP=23;DPB=23;DPRA=0;EPP=3.10471;EPPR=0;GTI=0;LEN=1;MEANALT=1;MQM=60;MQMR=0;NS=1;NUMALT=1;ODDS=168.996;PAIRED=1;PAIREDR=0;PAO=0;PQA=0;PQR=0;PRO=0;QA=840;QR=0;RO=0;RPP=3.86001;RPPR=0;RUN=1;SAF=10;SAP=3.86001;SAR=13;SRF=0;SRP=0;SRR=0;TYPE=snp;technology.ILLUMINA=1	GT:DP:RO:QR:AO:QA:GL	1:23:0:0:23:840:-10,0
gi|126640115|ref|NC_009085.1|	54642	.	A	G	1140.06	.	AB=0;ABP=0;AC=1;AF=1;AN=1;AO=35;CIGAR=1X;DP=35;DPB=35;DPRA=0;EPP=6.05036;EPPR=0;GTI=0;LEN=1;MEANALT=1;MQM=60;MQMR=0;NS=1;NUMALT=1;ODDS=262.508;PAIRED=1;PAIREDR=0;PAO=0;PQA=0;PQR=0;PRO=0;QA=1313;QR=0;RO=0;RPP=8.03571;RPPR=0;RUN=1;SAF=24;SAP=13.4954;SAR=11;SRF=0;SRP=0;SRR=0;TYPE=snp;technology.ILLUMINA=1	GT:DP:RO:QR:AO:QA:GL	1:35:0:0:35:1313:-10,0
gi|126640115|ref|NC_009085.1|	54666	.	TGAA	AGAG	1164.48	.	AB=0;ABP=0;AC=1;AF=1;AN=1;AO=34;CIGAR=1X2M1X;DP=34;DPB=36;DPRA=0;EPP=3.0103;EPPR=0;GTI=0;LEN=4;MEANALT=1;MQM=60;MQMR=0;NS=1;NUMALT=1;ODDS=268.132;PAIRED=1;PAIREDR=0;PAO=3;PQA=99;PQR=0;PRO=0;QA=1231;QR=0;RO=0;RPP=3.26577;RPPR=0;RUN=1;SAF=23;SAP=12.2071;SAR=11;SRF=0;SRP=0;SRR=0;TYPE=complex;technology.ILLUMINA=1	GT:DP:RO:QR:AO:QA:GL	1:34:0:0:34:1231:-10,0
gi|126640115|ref|NC_009085.1|	54675	.	C	T	1278.28	.	AB=0;ABP=0;AC=1;AF=1;AN=1;AO=39;CIGAR=1X;DP=39;DPB=39;DPRA=0;EPP=3.51141;EPPR=0;GTI=0;LEN=1;MEANALT=1;MQM=60;MQMR=0;NS=1;NUMALT=1;ODDS=294.335;PAIRED=1;PAIREDR=0;PAO=0;PQA=0;PQR=0;PRO=0;QA=1458;QR=0;RO=0;RPP=5.73856;RPPR=0;RUN=1;SAF=25;SAP=9.74743;SAR=14;SRF=0;SRP=0;SRR=0;TYPE=snp;technology.ILLUMINA=1	GT:DP:RO:QR:AO:QA:GL	1:39:0:0:39:1458:-10,0
gi|126640115|ref|NC_009085.1|	54681	.	G	T	1455.93	.	AB=0;ABP=0;AC=1;AF=1;AN=1;AO=44;CIGAR=1X;DP=44;DPB=44;DPRA=0;EPP=3.79993;EPPR=0;GTI=0;LEN=1;MEANALT=1;MQM=60;MQMR=0;NS=1;NUMALT=1;ODDS=335.24;PAIRED=1;PAIREDR=0;PAO=0;PQA=0;PQR=0;PRO=0;QA=1659;QR=0;RO=0;RPP=4.78696;RPPR=0;RUN=1;SAF=29;SAP=12.6832;SAR=15;SRF=0;SRP=0;SRR=0;TYPE=snp;technology.ILLUMINA=1	GT:DP:RO:QR:AO:QA:GL	1:44:0:0:44:1659:-10,0
gi|126640115|ref|NC_009085.1|	54699	.	T	C	1299.84	.	AB=0;ABP=0;AC=1;AF=1;AN=1;AO=41;CIGAR=1X;DP=41;DPB=41;DPRA=0;EPP=7.30028;EPPR=0;GTI=0;LEN=1;MEANALT=1;MQM=60;MQMR=0;NS=1;NUMALT=1;ODDS=299.298;PAIRED=1;PAIREDR=0;PAO=0;PQA=0;PQR=0;PRO=0;QA=1486;QR=0;RO=0;RPP=5.60547;RPPR=0;RUN=1;SAF=26;SAP=9.41879;SAR=15;SRF=0;SRP=0;SRR=0;TYPE=snp;technology.ILLUMINA=1	GT:DP:RO:QR:AO:QA:GL	1:41:0:0:41:1486:-10,0
gi|126640115|ref|NC_009085.1|	54711	.	G	A	1459.64	.	AB=0;ABP=0;AC=1;AF=1;AN=1;AO=44;CIGAR=1X;DP=44;DPB=44;DPRA=0;EPP=12.6832;EPPR=0;GTI=0;LEN=1;MEANALT=1;MQM=60;MQMR=0;NS=1;NUMALT=1;ODDS=336.095;PAIRED=1;PAIREDR=0;PAO=0;PQA=0;PQR=0;PRO=0;QA=1664;QR=0;RO=0;RPP=6.16881;RPPR=0;RUN=1;SAF=23;SAP=3.20771;SAR=21;SRF=0;SRP=0;SRR=0;TYPE=snp;technology.ILLUMINA=1	GT:DP:RO:QR:AO:QA:GL	1:44:0:0:44:1664:-10,0
gi|126640115|ref|NC_009085.1|	54795	.	T	C	1437.69	.	AB=0;ABP=0;AC=1;AF=1;AN=1;AO=44;CIGAR=1X;DP=44;DPB=44;DPRA=0;EPP=6.16881;EPPR=0;GTI=0;LEN=1;MEANALT=1;MQM=60;MQMR=0;NS=1;NUMALT=1;ODDS=331.04;PAIRED=1;PAIREDR=0;PAO=0;PQA=0;PQR=0;PRO=0;QA=1629;QR=0;RO=0;RPP=3.20771;RPPR=0;RUN=1;SAF=21;SAP=3.20771;SAR=23;SRF=0;SRP=0;SRR=0;TYPE=snp;technology.ILLUMINA=1	GT:DP:RO:QR:AO:QA:GL	1:44:0:0:44:1629:-10,0
gi|126640115|ref|NC_009085.1|	54834	.	T	C	1132.16	.	AB=0;ABP=0;AC=1;AF=1;AN=1;AO=37;CIGAR=1X;DP=37;DPB=37;DPRA=0;EPP=12.9286;EPPR=0;GTI=0;LEN=1;MEANALT=1;MQM=60;MQMR=0;NS=1;NUMALT=1;ODDS=260.688;PAIRED=1;PAIREDR=0;PAO=0;PQA=0;PQR=0;PRO=0;QA=1339;QR=0;RO=0;RPP=34.0565;RPPR=0;RUN=1;SAF=13;SAP=10.1116;SAR=24;SRF=0;SRP=0;SRR=0;TYPE=snp;technology.ILLUMINA=1	GT:DP:RO:QR:AO:QA:GL	1:37:0:0:37:1339:-10,0
gi|126640115|ref|NC_009085.1|	54855	.	AGGC	TGGT	638477	.	AB=0;ABP=0;AC=1;AF=1;AN=1;AO=20;CIGAR=1X2M1X;DP=22;DPB=22.75;DPRA=0;EPP=3.0103;EPPR=0;GTI=0;LEN=4;MEANALT=3;MQM=60;MQMR=0;NS=1;NUMALT=1;ODDS=147.015;PAIRED=1;PAIREDR=0;PAO=1;PQA=32;PQR=0;PRO=0;QA=701;QR=0;RO=0;RPP=4.74748;RPPR=0;RUN=1;SAF=10;SAP=3.0103;SAR=10;SRF=0;SRP=0;SRR=0;TYPE=complex;technology.ILLUMINA=1	GT:DP:RO:QR:AO:QA:GL	1:22:0:0:20:701:-10,0
gi|126640115|ref|NC_009085.1|	54924	.	GCCA	ACCG	637576	.	AB=0;ABP=0;AC=1;AF=1;AN=1;AO=20;CIGAR=1X2M1X;DP=20;DPB=20.25;DPRA=0;EPP=3.44459;EPPR=0;GTI=0;LEN=4;MEANALT=1;MQM=60;MQMR=0;NS=1;NUMALT=1;ODDS=146.807;PAIRED=1;PAIREDR=0;PAO=1;PQA=39;PQR=0;PRO=0;QA=692;QR=0;RO=0;RPP=3.0103;RPPR=0;RUN=1;SAF=9;SAP=3.44459;SAR=11;SRF=0;SRP=0;SRR=0;TYPE=complex;technology.ILLUMINA=1	GT:DP:RO:QR:AO:QA:GL	1:20:0:0:20:692:-10,0
gi|126640115|ref|NC_009085.1|	54987	.	ATTT	GTTC	599604	.	AB=0;ABP=0;AC=1;AF=1;AN=1;AO=22;CIGAR=1X2M1X;DP=23;DPB=23;DPRA=0;EPP=6.56362;EPPR=0;GTI=0;LEN=4;MEANALT=2;MQM=60;MQMR=0;NS=1;NUMALT=1;ODDS=138.064;PAIRED=1;PAIREDR=0;PAO=0;PQA=0;PQR=0;PRO=0;QA=704;QR=0;RO=0;RPP=12.8806;RPPR=0;RUN=1;SAF=10;SAP=3.40511;SAR=12;SRF=0;SRP=0;SRR=0;TYPE=complex;technology.ILLUMINA=1	GT:DP:RO:QR:AO:QA:GL	1:23:0:0:22:704:-10,0
gi|126640115|ref|NC_009085.1|	55104	.	C	T	1244.82	.	AB=0;ABP=0;AC=1;AF=1;AN=1;AO=38;CIGAR=1X;DP=38;DPB=38;DPRA=0;EPP=21.525;EPPR=0;GTI=0;LEN=1;MEANALT=1;MQM=60;MQMR=0;NS=1;NUMALT=1;ODDS=286.631;PAIRED=1;PAIREDR=0;PAO=0;PQA=0;PQR=0;PRO=0;QA=1433;QR=0;RO=0;RPP=5.06748;RPPR=0;RUN=1;SAF=20;SAP=3.23888;SAR=18;SRF=0;SRP=0;SRR=0;TYPE=snp;technology.ILLUMINA=1	GT:DP:RO:QR:AO:QA:GL	1:38:0:0:38:1433:-10,0
gi|126640115|ref|NC_009085.1|	55149	.	G	A	1156.06	.	AB=0;ABP=0;AC=1;AF=1;AN=1;AO=36;CIGAR=1X;DP=36;DPB=36;DPRA=0;EPP=22.5536;EPPR=0;GTI=0;LEN=1;MEANALT=1;MQM=60;MQMR=0;NS=1;NUMALT=1;ODDS=266.192;PAIRED=1;PAIREDR=0;PAO=0;PQA=0;PQR=0;PRO=0;QA=1334;QR=0;RO=0;RPP=3.25157;RPPR=0;RUN=1;SAF=16;SAP=3.9754;SAR=20;SRF=0;SRP=0;SRR=0;TYPE=snp;technology.ILLUMINA=1	GT:DP:RO:QR:AO:QA:GL	1:36:0:0:36:1334:-10,0
gi|126640115|ref|NC_009085.1|	55158	.	T	G	1210.13	.	AB=0;ABP=0;AC=1;AF=1;AN=1;AO=38;CIGAR=1X;DP=38;DPB=38;DPRA=0;EPP=14.2105;EPPR=0;GTI=0;LEN=1;MEANALT=1;MQM=60;MQMR=0;NS=1;NUMALT=1;ODDS=278.642;PAIRED=1;PAIREDR=0;PAO=0;PQA=0;PQR=0;PRO=0;QA=1386;QR=0;RO=0;RPP=3.23888;RPPR=0;RUN=1;SAF=16;SAP=5.06748;SAR=22;SRF=0;SRP=0;SRR=0;TYPE=snp;technology.ILLUMINA=1	GT:DP:RO:QR:AO:QA:GL	1:38:0:0:38:1386:-10,0
gi|126640115|ref|NC_009085.1|	55173	.	A	G	945935	.	AB=0;ABP=0;AC=1;AF=1;AN=1;AO=30;CIGAR=1X;DP=30;DPB=30;DPRA=0;EPP=3.29983;EPPR=0;GTI=0;LEN=1;MEANALT=1;MQM=60;MQMR=0;NS=1;NUMALT=1;ODDS=217.81;PAIRED=1;PAIREDR=0;PAO=0;PQA=0;PQR=0;PRO=0;QA=1099;QR=0;RO=0;RPP=13.4334;RPPR=0;RUN=1;SAF=9;SAP=13.4334;SAR=21;SRF=0;SRP=0;SRR=0;TYPE=snp;technology.ILLUMINA=1	GT:DP:RO:QR:AO:QA:GL	1:30:0:0:30:1099:-10,0
gi|126640115|ref|NC_009085.1|	55239	.	C	A	613324	.	AB=0;ABP=0;AC=1;AF=1;AN=1;AO=20;CIGAR=1X;DP=20;DPB=20;DPRA=0;EPP=6.91895;EPPR=0;GTI=0;LEN=1;MEANALT=1;MQM=60;MQMR=0;NS=1;NUMALT=1;ODDS=141.223;PAIRED=1;PAIREDR=0;PAO=0;PQA=0;PQR=0;PRO=0;QA=729;QR=0;RO=0;RPP=6.91895;RPPR=0;RUN=1;SAF=4;SAP=18.6449;SAR=16;SRF=0;SRP=0;SRR=0;TYPE=snp;technology.ILLUMINA=1	GT:DP:RO:QR:AO:QA:GL	1:20:0:0:20:729:-10,0
gi|126640115|ref|NC_009085.1|	55287	.	G	A	596264	.	AB=0;ABP=0;AC=1;AF=1;AN=1;AO=19;CIGAR=1X;DP=19;DPB=19;DPRA=0;EPP=3.12459;EPPR=0;GTI=0;LEN=1;MEANALT=1;MQM=60;MQMR=0;NS=1;NUMALT=1;ODDS=137.295;PAIRED=1;PAIREDR=0;PAO=0;PQA=0;PQR=0;PRO=0;QA=690;QR=0;RO=0;RPP=3.12459;RPPR=0;RUN=1;SAF=6;SAP=8.61041;SAR=13;SRF=0;SRP=0;SRR=0;TYPE=snp;technology.ILLUMINA=1	GT:DP:RO:QR:AO:QA:GL	1:19:0:0:19:690:-10,0
gi|126640115|ref|NC_009085.1|	55323	.	TAAAAAAG	TAAAAAAAG	338693	.	AB=0;ABP=0;AC=1;AF=1;AN=1;AO=11;CIGAR=1M1I7M;DP=11;DPB=12.5;DPRA=0;EPP=7.94546;EPPR=0;GTI=0;LEN=1;MEANALT=1;MQM=60;MQMR=0;NS=1;NUMALT=1;ODDS=77.987;PAIRED=1;PAIREDR=0;PAO=0.5;PQA=8;PQR=8;PRO=0.5;QA=401;QR=0;RO=0;RPP=4.78696;RPPR=0;RUN=1;SAF=5;SAP=3.20771;SAR=6;SRF=0;SRP=0;SRR=0;TYPE=ins;technology.ILLUMINA=1	GT:DP:RO:QR:AO:QA:GL	1:11:0:0:11:401:-10,0
gi|126640115|ref|NC_009085.1|	55354	.	G	T	499161	.	AB=0;ABP=0;AC=1;AF=1;AN=1;AO=16;CIGAR=1X;DP=16;DPB=16;DPRA=0;EPP=3.55317;EPPR=0;GTI=0;LEN=1;MEANALT=1;MQM=60;MQMR=0;NS=1;NUMALT=1;ODDS=114.936;PAIRED=0.9375;PAIREDR=0;PAO=0;PQA=0;PQR=0;PRO=0;QA=578;QR=0;RO=0;RPP=3.55317;RPPR=0;RUN=1;SAF=6;SAP=5.18177;SAR=10;SRF=0;SRP=0;SRR=0;TYPE=snp;technology.ILLUMINA=1	GT:DP:RO:QR:AO:QA:GL	1:16:0:0:16:578:-10,0
gi|126640115|ref|NC_009085.1|	55561	.	A	G	550503	.	AB=0;ABP=0;AC=1;AF=1;AN=1;AO=18;CIGAR=1X;DP=18;DPB=18;DPRA=0;EPP=3.0103;EPPR=0;GTI=0;LEN=1;MEANALT=1;MQM=60;MQMR=0;NS=1;NUMALT=1;ODDS=126.758;PAIRED=1;PAIREDR=0;PAO=0;PQA=0;PQR=0;PRO=0;QA=633;QR=0;RO=0;RPP=3.0103;RPPR=0;RUN=1;SAF=8;SAP=3.49285;SAR=10;SRF=0;SRP=0;SRR=0;TYPE=snp;technology.ILLUMINA=1	GT:DP:RO:QR:AO:QA:GL	1:18:0:0:18:633:-10,0
gi|126640115|ref|NC_009085.1|	55656	.	T	A	557282	.	AB=0;ABP=0;AC=1;AF=1;AN=1;AO=18;CIGAR=1X;DP=18;DPB=18;DPRA=0;EPP=7.35324;EPPR=0;GTI=0;LEN=1;MEANALT=1;MQM=60;MQMR=0;NS=1;NUMALT=1;ODDS=128.319;PAIRED=1;PAIREDR=0;PAO=0;PQA=0;PQR=0;PRO=0;QA=653;QR=0;RO=0;RPP=10.7311;RPPR=0;RUN=1;SAF=9;SAP=3.0103;SAR=9;SRF=0;SRP=0;SRR=0;TYPE=snp;technology.ILLUMINA=1	GT:DP:RO:QR:AO:QA:GL	1:18:0:0:18:653:-10,0
gi|126640115|ref|NC_009085.1|	55807	.	C	T	411235	.	AB=0;ABP=0;AC=1;AF=1;AN=1;AO=13;CIGAR=1X;DP=13;DPB=13;DPRA=0;EPP=3.17734;EPPR=0;GTI=0;LEN=1;MEANALT=1;MQM=60;MQMR=0;NS=1;NUMALT=1;ODDS=94.6903;PAIRED=1;PAIREDR=0;PAO=0;PQA=0;PQR=0;PRO=0;QA=480;QR=0;RO=0;RPP=7.18621;RPPR=0;RUN=1;SAF=6;SAP=3.17734;SAR=7;SRF=0;SRP=0;SRR=0;TYPE=snp;technology.ILLUMINA=1	GT:DP:RO:QR:AO:QA:GL	1:13:0:0:13:480:-10,0
gi|126640115|ref|NC_009085.1|	55918	.	T	C	308.23	.	AB=0;ABP=0;AC=1;AF=1;AN=1;AO=10;CIGAR=1X;DP=10;DPB=10;DPRA=0;EPP=3.87889;EPPR=0;GTI=0;LEN=1;MEANALT=1;MQM=60;MQMR=0;NS=1;NUMALT=1;ODDS=70.9727;PAIRED=1;PAIREDR=0;PAO=0;PQA=0;PQR=0;PRO=0;QA=369;QR=0;RO=0;RPP=10.8276;RPPR=0;RUN=1;SAF=4;SAP=3.87889;SAR=6;SRF=0;SRP=0;SRR=0;TYPE=snp;technology.ILLUMINA=1	GT:DP:RO:QR:AO:QA:GL	1:10:0:0:10:369:-10,0
gi|126640115|ref|NC_009085.1|	55981	.	A	G	452573	.	AB=0;ABP=0;AC=1;AF=1;AN=1;AO=15;CIGAR=1X;DP=15;DPB=15;DPRA=0;EPP=4.31318;EPPR=0;GTI=0;LEN=1;MEANALT=1;MQM=60;MQMR=0;NS=1;NUMALT=1;ODDS=104.209;PAIRED=1;PAIREDR=0;PAO=0;PQA=0;PQR=0;PRO=0;QA=545;QR=0;RO=0;RPP=20.5268;RPPR=0;RUN=1;SAF=9;SAP=4.31318;SAR=6;SRF=0;SRP=0;SRR=0;TYPE=snp;technology.ILLUMINA=1	GT:DP:RO:QR:AO:QA:GL	1:15:0:0:15:545:-10,0
gi|126640115|ref|NC_009085.1|	56071	.	CAAAAAAAAC	CAAAAAAAC	393693	.	AB=0;ABP=0;AC=1;AF=1;AN=1;AO=13;CIGAR=1M1D8M;DP=13;DPB=13.2;DPRA=0;EPP=4.51363;EPPR=0;GTI=0;LEN=1;MEANALT=1;MQM=60;MQMR=0;NS=1;NUMALT=1;ODDS=90.6511;PAIRED=1;PAIREDR=0;PAO=1.5;PQA=53;PQR=53;PRO=1.5;QA=460;QR=0;RO=0;RPP=3.17734;RPPR=0;RUN=1;SAF=8;SAP=4.51363;SAR=5;SRF=0;SRP=0;SRR=0;TYPE=del;technology.ILLUMINA=1	GT:DP:RO:QR:AO:QA:GL	1:13:0:0:13:460:-10,0
gi|126640115|ref|NC_009085.1|	56208	.	G	A	928329	.	AB=0;ABP=0;AC=1;AF=1;AN=1;AO=29;CIGAR=1X;DP=29;DPB=29;DPRA=0;EPP=4.88226;EPPR=0;GTI=0;LEN=1;MEANALT=1;MQM=60;MQMR=0;NS=1;NUMALT=1;ODDS=213.756;PAIRED=1;PAIREDR=0;PAO=0;PQA=0;PQR=0;PRO=0;QA=1086;QR=0;RO=0;RPP=15.6647;RPPR=0;RUN=1;SAF=21;SAP=15.6647;SAR=8;SRF=0;SRP=0;SRR=0;TYPE=snp;technology.ILLUMINA=1	GT:DP:RO:QR:AO:QA:GL	1:29:0:0:29:1086:-10,0
gi|126640115|ref|NC_009085.1|	56274	.	G	A	1357.72	.	AB=0;ABP=0;AC=1;AF=1;AN=1;AO=41;CIGAR=1X;DP=41;DPB=41;DPRA=0;EPP=11.961;EPPR=0;GTI=0;LEN=1;MEANALT=1;MQM=60;MQMR=0;NS=1;NUMALT=1;ODDS=312.626;PAIRED=1;PAIREDR=0;PAO=0;PQA=0;PQR=0;PRO=0;QA=1549;QR=0;RO=0;RPP=3.48696;RPPR=0;RUN=1;SAF=24;SAP=5.60547;SAR=17;SRF=0;SRP=0;SRR=0;TYPE=snp;technology.ILLUMINA=1	GT:DP:RO:QR:AO:QA:GL	1:41:0:0:41:1549:-10,0
gi|126640115|ref|NC_009085.1|	56428	.	G	A	1038.33	.	AB=0;ABP=0;AC=1;AF=1;AN=1;AO=33;CIGAR=1X;DP=33;DPB=33;DPRA=0;EPP=4.65535;EPPR=0;GTI=0;LEN=1;MEANALT=1;MQM=60;MQMR=0;NS=1;NUMALT=1;ODDS=239.084;PAIRED=1;PAIREDR=0;PAO=0;PQA=0;PQR=0;PRO=0;QA=1188;QR=0;RO=0;RPP=6.23461;RPPR=0;RUN=1;SAF=20;SAP=6.23461;SAR=13;SRF=0;SRP=0;SRR=0;TYPE=snp;technology.ILLUMINA=1	GT:DP:RO:QR:AO:QA:GL	1:33:0:0:33:1188:-10,0
gi|126640115|ref|NC_009085.1|	56433	.	G	A	1072.43	.	AB=0;ABP=0;AC=1;AF=1;AN=1;AO=33;CIGAR=1X;DP=33;DPB=33;DPRA=0;EPP=4.65535;EPPR=0;GTI=0;LEN=1;MEANALT=1;MQM=60;MQMR=0;NS=1;NUMALT=1;ODDS=246.936;PAIRED=1;PAIREDR=0;PAO=0;PQA=0;PQR=0;PRO=0;QA=1231;QR=0;RO=0;RPP=10.9724;RPPR=0;RUN=1;SAF=20;SAP=6.23461;SAR=13;SRF=0;SRP=0;SRR=0;TYPE=snp;technology.ILLUMINA=1	GT:DP:RO:QR:AO:QA:GL	1:33:0:0:33:1231:-10,0
gi|126640115|ref|NC_009085.1|	56442	.	G	A	926994	.	AB=0;ABP=0;AC=1;AF=1;AN=1;AO=30;CIGAR=1X;DP=30;DPB=30;DPRA=0;EPP=21.5402;EPPR=0;GTI=0;LEN=1;MEANALT=1;MQM=60;MQMR=0;NS=1;NUMALT=1;ODDS=213.448;PAIRED=1;PAIREDR=0;PAO=0;PQA=0;PQR=0;PRO=0;QA=1095;QR=0;RO=0;RPP=13.4334;RPPR=0;RUN=1;SAF=20;SAP=10.2485;SAR=10;SRF=0;SRP=0;SRR=0;TYPE=snp;technology.ILLUMINA=1	GT:DP:RO:QR:AO:QA:GL	1:30:0:0:30:1095:-10,0
gi|126640115|ref|NC_009085.1|	56457	.	G	A	1075.8	.	AB=0;ABP=0;AC=1;AF=1;AN=1;AO=33;CIGAR=1X;DP=33;DPB=33;DPRA=0;EPP=14.1309;EPPR=0;GTI=0;LEN=1;MEANALT=1;MQM=60;MQMR=0;NS=1;NUMALT=1;ODDS=247.713;PAIRED=1;PAIREDR=0;PAO=0;PQA=0;PQR=0;PRO=0;QA=1235;QR=0;RO=0;RPP=4.65535;RPPR=0;RUN=1;SAF=17;SAP=3.0761;SAR=16;SRF=0;SRP=0;SRR=0;TYPE=snp;technology.ILLUMINA=1	GT:DP:RO:QR:AO:QA:GL	1:33:0:0:33:1235:-10,0
gi|126640115|ref|NC_009085.1|	56643	.	G	C	697946	.	AB=0;ABP=0;AC=1;AF=1;AN=1;AO=22;CIGAR=1X;DP=22;DPB=22;DPRA=0;EPP=3.40511;EPPR=0;GTI=0;LEN=1;MEANALT=1;MQM=60;MQMR=0;NS=1;NUMALT=1;ODDS=160.708;PAIRED=1;PAIREDR=0;PAO=0;PQA=0;PQR=0;PRO=0;QA=824;QR=0;RO=0;RPP=22.3561;RPPR=0;RUN=1;SAF=8;SAP=6.56362;SAR=14;SRF=0;SRP=0;SRR=0;TYPE=snp;technology.ILLUMINA=1	GT:DP:RO:QR:AO:QA:GL	1:22:0:0:22:824:-10,0
gi|126640115|ref|NC_009085.1|	56652	.	C	T	676.62	.	AB=0;ABP=0;AC=1;AF=1;AN=1;AO=22;CIGAR=1X;DP=22;DPB=22;DPRA=0;EPP=3.40511;EPPR=0;GTI=0;LEN=1;MEANALT=1;MQM=60;MQMR=0;NS=1;NUMALT=1;ODDS=155.798;PAIRED=1;PAIREDR=0;PAO=0;PQA=0;PQR=0;PRO=0;QA=811;QR=0;RO=0;RPP=28.2783;RPPR=0;RUN=1;SAF=7;SAP=9.32731;SAR=15;SRF=0;SRP=0;SRR=0;TYPE=snp;technology.ILLUMINA=1	GT:DP:RO:QR:AO:QA:GL	1:22:0:0:22:811:-10,0
gi|126640115|ref|NC_009085.1|	56661	.	G	A	728444	.	AB=0;ABP=0;AC=1;AF=1;AN=1;AO=24;CIGAR=1X;DP=24;DPB=24;DPRA=0;EPP=3.37221;EPPR=0;GTI=0;LEN=1;MEANALT=1;MQM=60;MQMR=0;NS=1;NUMALT=1;ODDS=167.731;PAIRED=1;PAIREDR=0;PAO=0;PQA=0;PQR=0;PRO=0;QA=863;QR=0;RO=0;RPP=26.1727;RPPR=0;RUN=1;SAF=9;SAP=6.26751;SAR=15;SRF=0;SRP=0;SRR=0;TYPE=snp;technology.ILLUMINA=1	GT:DP:RO:QR:AO:QA:GL	1:24:0:0:24:863:-10,0
gi|126640115|ref|NC_009085.1|	56838	.	G	A	675661	.	AB=0;ABP=0;AC=1;AF=1;AN=1;AO=21;CIGAR=1X;DP=21;DPB=21;DPRA=0;EPP=5.59539;EPPR=0;GTI=0;LEN=1;MEANALT=1;MQM=60;MQMR=0;NS=1;NUMALT=1;ODDS=155.577;PAIRED=1;PAIREDR=0;PAO=0;PQA=0;PQR=0;PRO=0;QA=781;QR=0;RO=0;RPP=3.1137;RPPR=0;RUN=1;SAF=14;SAP=8.07707;SAR=7;SRF=0;SRP=0;SRR=0;TYPE=snp;technology.ILLUMINA=1	GT:DP:RO:QR:AO:QA:GL	1:21:0:0:21:781:-10,0
gi|126640115|ref|NC_009085.1|	56997	.	ATT	AT	825727	.	AB=0;ABP=0;AC=1;AF=1;AN=1;AO=26;CIGAR=1M1D1M;DP=27;DPB=18.3333;DPRA=0;EPP=3.34437;EPPR=5.18177;GTI=0;LEN=1;MEANALT=1;MQM=60;MQMR=60;NS=1;NUMALT=1;ODDS=190.131;PAIRED=1;PAIREDR=1;PAO=0;PQA=0;PQR=0;PRO=0;QA=957;QR=24;RO=1;RPP=3.0103;RPPR=5.18177;RUN=1;SAF=11;SAP=4.34659;SAR=15;SRF=1;SRP=5.18177;SRR=0;TYPE=del;technology.ILLUMINA=1	GT:DP:RO:QR:AO:QA:GL	1:27:1:24:26:957:-10,0
gi|126640115|ref|NC_009085.1|	58083	.	T	C	510.41	.	AB=0;ABP=0;AC=1;AF=1;AN=1;AO=16;CIGAR=1X;DP=16;DPB=16;DPRA=0;EPP=3.0103;EPPR=0;GTI=0;LEN=1;MEANALT=1;MQM=60;MQMR=0;NS=1;NUMALT=1;ODDS=117.526;PAIRED=1;PAIREDR=0;PAO=0;PQA=0;PQR=0;PRO=0;QA=587;QR=0;RO=0;RPP=3.0103;RPPR=0;RUN=1;SAF=8;SAP=3.0103;SAR=8;SRF=0;SRP=0;SRR=0;TYPE=snp;technology.ILLUMINA=1	GT:DP:RO:QR:AO:QA:GL	1:16:0:0:16:587:-10,0
gi|126640115|ref|NC_009085.1|	59049	.	TAAA	CAAC	822503	.	AB=0;ABP=0;AC=1;AF=1;AN=1;AO=26;CIGAR=1X2M1X;DP=26;DPB=26.5;DPRA=0;EPP=8.35546;EPPR=0;GTI=0;LEN=4;MEANALT=1;MQM=60;MQMR=0;NS=1;NUMALT=1;ODDS=189.388;PAIRED=1;PAIREDR=0;PAO=2;PQA=71;PQR=0;PRO=0;QA=883;QR=0;RO=0;RPP=11.3621;RPPR=0;RUN=1;SAF=11;SAP=4.34659;SAR=15;SRF=0;SRP=0;SRR=0;TYPE=complex;technology.ILLUMINA=1	GT:DP:RO:QR:AO:QA:GL	1:26:0:0:26:883:-10,0
gi|126640115|ref|NC_009085.1|	59798	.	A	G	372786	.	AB=0;ABP=0;AC=1;AF=1;AN=1;AO=12;CIGAR=1X;DP=12;DPB=12;DPRA=0;EPP=5.9056;EPPR=0;GTI=0;LEN=1;MEANALT=1;MQM=60;MQMR=0;NS=1;NUMALT=1;ODDS=85.8371;PAIRED=1;PAIREDR=0;PAO=0;PQA=0;PQR=0;PRO=0;QA=441;QR=0;RO=0;RPP=5.9056;RPPR=0;RUN=1;SAF=8;SAP=5.9056;SAR=4;SRF=0;SRP=0;SRR=0;TYPE=snp;technology.ILLUMINA=1	GT:DP:RO:QR:AO:QA:GL	1:12:0:0:12:441:-10,0
gi|126640115|ref|NC_009085.1|	60293	.	A	C	989838	.	AB=0;ABP=0;AC=1;AF=1;AN=1;AO=32;CIGAR=1X;DP=33;DPB=33;DPRA=0;EPP=9.79615;EPPR=0;GTI=0;LEN=1;MEANALT=2;MQM=60;MQMR=0;NS=1;NUMALT=1;ODDS=227.919;PAIRED=1;PAIREDR=0;PAO=0;PQA=0;PQR=0;PRO=0;QA=1140;QR=0;RO=0;RPP=9.79615;RPPR=0;RUN=1;SAF=16;SAP=3.0103;SAR=16;SRF=0;SRP=0;SRR=0;TYPE=snp;technology.ILLUMINA=1	GT:DP:RO:QR:AO:QA:GL	1:33:0:0:32:1140:-10,0
gi|126640115|ref|NC_009085.1|	60876	.	C	T	521363	.	AB=0;ABP=0;AC=1;AF=1;AN=1;AO=17;CIGAR=1X;DP=17;DPB=17;DPRA=0;EPP=9.26925;EPPR=0;GTI=0;LEN=1;MEANALT=1;MQM=60;MQMR=0;NS=1;NUMALT=1;ODDS=120.048;PAIRED=1;PAIREDR=0;PAO=0;PQA=0;PQR=0;PRO=0;QA=611;QR=0;RO=0;RPP=4.1599;RPPR=0;RUN=1;SAF=6;SAP=6.20364;SAR=11;SRF=0;SRP=0;SRR=0;TYPE=snp;technology.ILLUMINA=1	GT:DP:RO:QR:AO:QA:GL	1:17:0:0:17:611:-10,0
gi|126640115|ref|NC_009085.1|	60980	.	GA	AG	280445	.	AB=0;ABP=0;AC=1;AF=1;AN=1;AO=9;CIGAR=2X;DP=9;DPB=9;DPRA=0;EPP=3.25157;EPPR=0;GTI=0;LEN=2;MEANALT=1;MQM=60;MQMR=0;NS=1;NUMALT=1;ODDS=64.5749;PAIRED=1;PAIREDR=0;PAO=0;PQA=0;PQR=0;PRO=0;QA=336;QR=0;RO=0;RPP=5.18177;RPPR=0;RUN=1;SAF=2;SAP=9.04217;SAR=7;SRF=0;SRP=0;SRR=0;TYPE=mnp;technology.ILLUMINA=1	GT:DP:RO:QR:AO:QA:GL	1:9:0:0:9:336:-10,0
gi|126640115|ref|NC_009085.1|	61213	.	GGTAG	AGTAA	629315	.	AB=0;ABP=0;AC=1;AF=1;AN=1;AO=21;CIGAR=1X3M1X;DP=21;DPB=22.6;DPRA=0;EPP=8.07707;EPPR=0;GTI=0;LEN=5;MEANALT=1;MQM=60;MQMR=0;NS=1;NUMALT=1;ODDS=144.905;PAIRED=1;PAIREDR=0;PAO=2;PQA=71;PQR=0;PRO=0;QA=679;QR=0;RO=0;RPP=15.5221;RPPR=0;RUN=1;SAF=15;SAP=11.386;SAR=6;SRF=0;SRP=0;SRR=0;TYPE=complex;technology.ILLUMINA=1	GT:DP:RO:QR:AO:QA:GL	1:21:0:0:21:679:-10,0
gi|126640115|ref|NC_009085.1|	61225	.	T	C	729731	.	AB=0;ABP=0;AC=1;AF=1;AN=1;AO=23;CIGAR=1X;DP=23;DPB=23;DPRA=0;EPP=3.86001;EPPR=0;GTI=0;LEN=1;MEANALT=1;MQM=60;MQMR=0;NS=1;NUMALT=1;ODDS=168.027;PAIRED=1;PAIREDR=0;PAO=0;PQA=0;PQR=0;PRO=0;QA=851;QR=0;RO=0;RPP=10.6577;RPPR=0;RUN=1;SAF=16;SAP=10.6577;SAR=7;SRF=0;SRP=0;SRR=0;TYPE=snp;technology.ILLUMINA=1	GT:DP:RO:QR:AO:QA:GL	1:23:0:0:23:851:-10,0
gi|126640115|ref|NC_009085.1|	61375	.	C	T	862523	.	AB=0;ABP=0;AC=1;AF=1;AN=1;AO=28;CIGAR=1X;DP=28;DPB=28;DPRA=0;EPP=5.80219;EPPR=0;GTI=0;LEN=1;MEANALT=1;MQM=60;MQMR=0;NS=1;NUMALT=1;ODDS=198.603;PAIRED=1;PAIREDR=0;PAO=0;PQA=0;PQR=0;PRO=0;QA=994;QR=0;RO=0;RPP=7.97367;RPPR=0;RUN=1;SAF=11;SAP=5.80219;SAR=17;SRF=0;SRP=0;SRR=0;TYPE=snp;technology.ILLUMINA=1	GT:DP:RO:QR:AO:QA:GL	1:28:0:0:28:994:-10,0
gi|126640115|ref|NC_009085.1|	61432	.	C	T	736.41	.	AB=0;ABP=0;AC=1;AF=1;AN=1;AO=24;CIGAR=1X;DP=24;DPB=24;DPRA=0;EPP=4.45795;EPPR=0;GTI=0;LEN=1;MEANALT=1;MQM=60;MQMR=0;NS=1;NUMALT=1;ODDS=169.565;PAIRED=1;PAIREDR=0;PAO=0;PQA=0;PQR=0;PRO=0;QA=843;QR=0;RO=0;RPP=3.0103;RPPR=0;RUN=1;SAF=12;SAP=3.0103;SAR=12;SRF=0;SRP=0;SRR=0;TYPE=snp;technology.ILLUMINA=1	GT:DP:RO:QR:AO:QA:GL	1:24:0:0:24:843:-10,0
gi|126640115|ref|NC_009085.1|	61486	.	A	G	869592	.	AB=0;ABP=0;AC=1;AF=1;AN=1;AO=27;CIGAR=1X;DP=27;DPB=27;DPRA=0;EPP=3.09072;EPPR=0;GTI=0;LEN=1;MEANALT=1;MQM=60;MQMR=0;NS=1;NUMALT=1;ODDS=200.231;PAIRED=1;PAIREDR=0;PAO=0;PQA=0;PQR=0;PRO=0;QA=991;QR=0;RO=0;RPP=3.73412;RPPR=0;RUN=1;SAF=14;SAP=3.09072;SAR=13;SRF=0;SRP=0;SRR=0;TYPE=snp;technology.ILLUMINA=1	GT:DP:RO:QR:AO:QA:GL	1:27:0:0:27:991:-10,0
gi|126640115|ref|NC_009085.1|	61504	.	A	T	850032	.	AB=0;ABP=0;AC=1;AF=1;AN=1;AO=26;CIGAR=1X;DP=26;DPB=26;DPRA=0;EPP=3.34437;EPPR=0;GTI=0;LEN=1;MEANALT=1;MQM=60;MQMR=0;NS=1;NUMALT=1;ODDS=195.727;PAIRED=1;PAIREDR=0;PAO=0;PQA=0;PQR=0;PRO=0;QA=980;QR=0;RO=0;RPP=8.35546;RPPR=0;RUN=1;SAF=17;SAP=8.35546;SAR=9;SRF=0;SRP=0;SRR=0;TYPE=snp;technology.ILLUMINA=1	GT:DP:RO:QR:AO:QA:GL	1:26:0:0:26:980:-10,0
gi|126640115|ref|NC_009085.1|	61597	.	A	G	1015.27	.	AB=0;ABP=0;AC=1;AF=1;AN=1;AO=32;CIGAR=1X;DP=32;DPB=32;DPRA=0;EPP=3.28173;EPPR=0;GTI=0;LEN=1;MEANALT=1;MQM=60;MQMR=0;NS=1;NUMALT=1;ODDS=233.775;PAIRED=1;PAIREDR=0;PAO=0;PQA=0;PQR=0;PRO=0;QA=1155;QR=0;RO=0;RPP=3.28173;RPPR=0;RUN=1;SAF=18;SAP=4.09604;SAR=14;SRF=0;SRP=0;SRR=0;TYPE=snp;technology.ILLUMINA=1	GT:DP:RO:QR:AO:QA:GL	1:32:0:0:32:1155:-10,0
gi|126640115|ref|NC_009085.1|	61796	.	T	C	1193.07	.	AB=0;ABP=0;AC=1;AF=1;AN=1;AO=37;CIGAR=1X;DP=37;DPB=37;DPRA=0;EPP=10.1116;EPPR=0;GTI=0;LEN=1;MEANALT=1;MQM=60;MQMR=0;NS=1;NUMALT=1;ODDS=274.715;PAIRED=1;PAIREDR=0;PAO=0;PQA=0;PQR=0;PRO=0;QA=1365;QR=0;RO=0;RPP=7.76406;RPPR=0;RUN=1;SAF=18;SAP=3.06899;SAR=19;SRF=0;SRP=0;SRR=0;TYPE=snp;technology.ILLUMINA=1	GT:DP:RO:QR:AO:QA:GL	1:37:0:0:37:1365:-10,0
gi|126640115|ref|NC_009085.1|	61870	.	TTTG	CTTA	967107	.	AB=0;ABP=0;AC=1;AF=1;AN=1;AO=30;CIGAR=1X2M1X;DP=30;DPB=31;DPRA=0;EPP=3.29983;EPPR=0;GTI=0;LEN=4;MEANALT=1;MQM=59.5667;MQMR=0;NS=1;NUMALT=1;ODDS=222.685;PAIRED=1;PAIREDR=0;PAO=2;PQA=69;PQR=0;PRO=0;QA=1037;QR=0;RO=0;RPP=4.16842;RPPR=0;RUN=1;SAF=11;SAP=7.64277;SAR=19;SRF=0;SRP=0;SRR=0;TYPE=complex;technology.ILLUMINA=1	GT:DP:RO:QR:AO:QA:GL	1:30:0:0:30:1037:-10,0
gi|126640115|ref|NC_009085.1|	62059	.	GCCA	ACCG	1410.59	.	AB=0;ABP=0;AC=1;AF=1;AN=1;AO=40;CIGAR=1X2M1X;DP=41;DPB=44;DPRA=0;EPP=10.8276;EPPR=0;GTI=0;LEN=4;MEANALT=2;MQM=60;MQMR=0;NS=1;NUMALT=1;ODDS=324.8;PAIRED=1;PAIREDR=0;PAO=6;PQA=220;PQR=0;PRO=0;QA=1395;QR=0;RO=0;RPP=13.6505;RPPR=0;RUN=1;SAF=21;SAP=3.22745;SAR=19;SRF=0;SRP=0;SRR=0;TYPE=complex;technology.ILLUMINA=1	GT:DP:RO:QR:AO:QA:GL	1:41:0:0:40:1395:-10,0
gi|126640115|ref|NC_009085.1|	62086	.	G	T	1093.81	.	AB=0;ABP=0;AC=1;AF=1;AN=1;AO=35;CIGAR=1X;DP=35;DPB=35;DPRA=0;EPP=3.07234;EPPR=0;GTI=0;LEN=1;MEANALT=1;MQM=60;MQMR=0;NS=1;NUMALT=1;ODDS=251.859;PAIRED=1;PAIREDR=0;PAO=0;PQA=0;PQR=0;PRO=0;QA=1245;QR=0;RO=0;RPP=6.05036;RPPR=0;RUN=1;SAF=17;SAP=3.07234;SAR=18;SRF=0;SRP=0;SRR=0;TYPE=snp;technology.ILLUMINA=1	GT:DP:RO:QR:AO:QA:GL	1:35:0:0:35:1245:-10,0
gi|126640115|ref|NC_009085.1|	62152	.	T	C	1311.31	.	AB=0;ABP=0;AC=1;AF=1;AN=1;AO=40;CIGAR=1X;DP=40;DPB=40;DPRA=0;EPP=4.96463;EPPR=0;GTI=0;LEN=1;MEANALT=1;MQM=60;MQMR=0;NS=1;NUMALT=1;ODDS=301.941;PAIRED=1;PAIREDR=0;PAO=0;PQA=0;PQR=0;PRO=0;QA=1493;QR=0;RO=0;RPP=8.43898;RPPR=0;RUN=1;SAF=18;SAP=3.87889;SAR=22;SRF=0;SRP=0;SRR=0;TYPE=snp;technology.ILLUMINA=1	GT:DP:RO:QR:AO:QA:GL	1:40:0:0:40:1493:-10,0
gi|126640115|ref|NC_009085.1|	62266	.	CCTA	TTTG	553837	.	AB=0;ABP=0;AC=1;AF=1;AN=1;AO=18;CIGAR=2X1M1X;DP=18;DPB=18;DPRA=0;EPP=3.49285;EPPR=0;GTI=0;LEN=4;MEANALT=1;MQM=60;MQMR=0;NS=1;NUMALT=1;ODDS=127.526;PAIRED=1;PAIREDR=0;PAO=0;PQA=0;PQR=0;PRO=0;QA=646;QR=0;RO=0;RPP=7.35324;RPPR=0;RUN=1;SAF=6;SAP=7.35324;SAR=12;SRF=0;SRP=0;SRR=0;TYPE=complex;technology.ILLUMINA=1	GT:DP:RO:QR:AO:QA:GL	1:18:0:0:18:646:-10,0
gi|126640115|ref|NC_009085.1|	62386	.	G	A	409644	.	AB=0;ABP=0;AC=1;AF=1;AN=1;AO=13;CIGAR=1X;DP=13;DPB=13;DPRA=0;EPP=4.51363;EPPR=0;GTI=0;LEN=1;MEANALT=1;MQM=60;MQMR=0;NS=1;NUMALT=1;ODDS=94.3241;PAIRED=1;PAIREDR=0;PAO=0;PQA=0;PQR=0;PRO=0;QA=481;QR=0;RO=0;RPP=4.51363;RPPR=0;RUN=1;SAF=4;SAP=7.18621;SAR=9;SRF=0;SRP=0;SRR=0;TYPE=snp;technology.ILLUMINA=1	GT:DP:RO:QR:AO:QA:GL	1:13:0:0:13:481:-10,0
gi|126640115|ref|NC_009085.1|	62430	.	G	T	258131	.	AB=0;ABP=0;AC=1;AF=1;AN=1;AO=8;CIGAR=1X;DP=8;DPB=8;DPRA=0;EPP=3.0103;EPPR=0;GTI=0;LEN=1;MEANALT=1;MQM=60;MQMR=0;NS=1;NUMALT=1;ODDS=59.4368;PAIRED=1;PAIREDR=0;PAO=0;PQA=0;PQR=0;PRO=0;QA=306;QR=0;RO=0;RPP=7.35324;RPPR=0;RUN=1;SAF=4;SAP=3.0103;SAR=4;SRF=0;SRP=0;SRR=0;TYPE=snp;technology.ILLUMINA=1	GT:DP:RO:QR:AO:QA:GL	1:8:0:0:8:306:-10,0
gi|126640115|ref|NC_009085.1|	62663	.	TTG	CTA	583589	.	AB=0;ABP=0;AC=1;AF=1;AN=1;AO=19;CIGAR=1X1M1X;DP=19;DPB=19;DPRA=0;EPP=3.12459;EPPR=0;GTI=0;LEN=3;MEANALT=1;MQM=60;MQMR=0;NS=1;NUMALT=1;ODDS=134.376;PAIRED=1;PAIREDR=0;PAO=0;PQA=0;PQR=0;PRO=0;QA=674;QR=0;RO=0;RPP=4.03889;RPPR=0;RUN=1;SAF=12;SAP=5.8675;SAR=7;SRF=0;SRP=0;SRR=0;TYPE=complex;technology.ILLUMINA=1	GT:DP:RO:QR:AO:QA:GL	1:19:0:0:19:674:-10,0
gi|126640115|ref|NC_009085.1|	63397	.	A	G	599845	.	AB=0;ABP=0;AC=1;AF=1;AN=1;AO=19;CIGAR=1X;DP=19;DPB=19;DPRA=0;EPP=3.12459;EPPR=0;GTI=0;LEN=1;MEANALT=1;MQM=60;MQMR=0;NS=1;NUMALT=1;ODDS=138.119;PAIRED=1;PAIREDR=0;PAO=0;PQA=0;PQR=0;PRO=0;QA=689;QR=0;RO=0;RPP=3.12459;RPPR=0;RUN=1;SAF=11;SAP=4.03889;SAR=8;SRF=0;SRP=0;SRR=0;TYPE=snp;technology.ILLUMINA=1	GT:DP:RO:QR:AO:QA:GL	1:19:0:0:19:689:-10,0
gi|126640115|ref|NC_009085.1|	63711	.	G	A	641629	.	AB=0;ABP=0;AC=1;AF=1;AN=1;AO=20;CIGAR=1X;DP=20;DPB=20;DPRA=0;EPP=4.74748;EPPR=0;GTI=0;LEN=1;MEANALT=1;MQM=59.65;MQMR=0;NS=1;NUMALT=1;ODDS=147.741;PAIRED=1;PAIREDR=0;PAO=0;PQA=0;PQR=0;PRO=0;QA=741;QR=0;RO=0;RPP=6.91895;RPPR=0;RUN=1;SAF=11;SAP=3.44459;SAR=9;SRF=0;SRP=0;SRR=0;TYPE=snp;technology.ILLUMINA=1	GT:DP:RO:QR:AO:QA:GL	1:20:0:0:20:741:-10,0
gi|126640115|ref|NC_009085.1|	63826	.	TTA	CTG	269525	.	AB=0;ABP=0;AC=1;AF=1;AN=1;AO=9;CIGAR=1X1M1X;DP=9;DPB=9;DPRA=0;EPP=3.25157;EPPR=0;GTI=0;LEN=3;MEANALT=1;MQM=60;MQMR=0;NS=1;NUMALT=1;ODDS=62.0605;PAIRED=1;PAIREDR=0;PAO=0;PQA=0;PQR=0;PRO=0;QA=324;QR=0;RO=0;RPP=5.18177;RPPR=0;RUN=1;SAF=2;SAP=9.04217;SAR=7;SRF=0;SRP=0;SRR=0;TYPE=complex;technology.ILLUMINA=1	GT:DP:RO:QR:AO:QA:GL	1:9:0:0:9:324:-10,0
gi|126640115|ref|NC_009085.1|	63834	.	A	G	316394	.	AB=0;ABP=0;AC=1;AF=1;AN=1;AO=11;CIGAR=1X;DP=11;DPB=11;DPRA=0;EPP=4.78696;EPPR=0;GTI=0;LEN=1;MEANALT=1;MQM=60;MQMR=0;NS=1;NUMALT=1;ODDS=72.8524;PAIRED=1;PAIREDR=0;PAO=0;PQA=0;PQR=0;PRO=0;QA=394;QR=0;RO=0;RPP=7.94546;RPPR=0;RUN=1;SAF=1;SAP=19.0002;SAR=10;SRF=0;SRP=0;SRR=0;TYPE=snp;technology.ILLUMINA=1	GT:DP:RO:QR:AO:QA:GL	1:11:0:0:11:394:-10,0
gi|126640115|ref|NC_009085.1|	64317	.	G	T	576518	.	AB=0;ABP=0;AC=1;AF=1;AN=1;AO=18;CIGAR=1X;DP=18;DPB=18;DPRA=0;EPP=4.9405;EPPR=0;GTI=0;LEN=1;MEANALT=1;MQM=60;MQMR=0;NS=1;NUMALT=1;ODDS=132.748;PAIRED=1;PAIREDR=0;PAO=0;PQA=0;PQR=0;PRO=0;QA=668;QR=0;RO=0;RPP=7.35324;RPPR=0;RUN=1;SAF=9;SAP=3.0103;SAR=9;SRF=0;SRP=0;SRR=0;TYPE=snp;technology.ILLUMINA=1	GT:DP:RO:QR:AO:QA:GL	1:18:0:0:18:668:-10,0
gi|126640115|ref|NC_009085.1|	64401	.	T	C	730277	.	AB=0;ABP=0;AC=1;AF=1;AN=1;AO=23;CIGAR=1X;DP=23;DPB=23;DPRA=0;EPP=3.86001;EPPR=0;GTI=0;LEN=1;MEANALT=1;MQM=60;MQMR=0;NS=1;NUMALT=1;ODDS=168.153;PAIRED=1;PAIREDR=0;PAO=0;PQA=0;PQR=0;PRO=0;QA=845;QR=0;RO=0;RPP=7.63648;RPPR=0;RUN=1;SAF=15;SAP=7.63648;SAR=8;SRF=0;SRP=0;SRR=0;TYPE=snp;technology.ILLUMINA=1	GT:DP:RO:QR:AO:QA:GL	1:23:0:0:23:845:-10,0
gi|126640115|ref|NC_009085.1|	64478	.	A	G	898273	.	AB=0;ABP=0;AC=1;AF=1;AN=1;AO=28;CIGAR=1X;DP=28;DPB=28;DPRA=0;EPP=3.0103;EPPR=0;GTI=0;LEN=1;MEANALT=1;MQM=60;MQMR=0;NS=1;NUMALT=1;ODDS=206.835;PAIRED=1;PAIREDR=0;PAO=0;PQA=0;PQR=0;PRO=0;QA=1029;QR=0;RO=0;RPP=4.25114;RPPR=0;RUN=1;SAF=18;SAP=7.97367;SAR=10;SRF=0;SRP=0;SRR=0;TYPE=snp;technology.ILLUMINA=1	GT:DP:RO:QR:AO:QA:GL	1:28:0:0:28:1029:-10,0
gi|126640115|ref|NC_009085.1|	64654	.	T	G	723029	.	AB=0;ABP=0;AC=1;AF=1;AN=1;AO=23;CIGAR=1X;DP=23;DPB=23;DPRA=0;EPP=3.10471;EPPR=0;GTI=0;LEN=1;MEANALT=1;MQM=60;MQMR=0;NS=1;NUMALT=1;ODDS=166.483;PAIRED=1;PAIREDR=0;PAO=0;PQA=0;PQR=0;PRO=0;QA=832;QR=0;RO=0;RPP=3.86001;RPPR=0;RUN=1;SAF=8;SAP=7.63648;SAR=15;SRF=0;SRP=0;SRR=0;TYPE=snp;technology.ILLUMINA=1	GT:DP:RO:QR:AO:QA:GL	1:23:0:0:23:832:-10,0
gi|126640115|ref|NC_009085.1|	64837	.	G	A	1330.81	.	AB=0;ABP=0;AC=1;AF=1;AN=1;AO=40;CIGAR=1X;DP=40;DPB=40;DPRA=0;EPP=3.22745;EPPR=0;GTI=0;LEN=1;MEANALT=1;MQM=60;MQMR=0;NS=1;NUMALT=1;ODDS=306.43;PAIRED=1;PAIREDR=0;PAO=0;PQA=0;PQR=0;PRO=0;QA=1509;QR=0;RO=0;RPP=4.96463;RPPR=0;RUN=1;SAF=22;SAP=3.87889;SAR=18;SRF=0;SRP=0;SRR=0;TYPE=snp;technology.ILLUMINA=1	GT:DP:RO:QR:AO:QA:GL	1:40:0:0:40:1509:-10,0
gi|126640115|ref|NC_009085.1|	65565	.	A	G	405114	.	AB=0;ABP=0;AC=1;AF=1;AN=1;AO=13;CIGAR=1X;DP=13;DPB=13;DPRA=0;EPP=4.51363;EPPR=0;GTI=0;LEN=1;MEANALT=1;MQM=60;MQMR=0;NS=1;NUMALT=1;ODDS=93.281;PAIRED=1;PAIREDR=0;PAO=0;PQA=0;PQR=0;PRO=0;QA=476;QR=0;RO=0;RPP=7.18621;RPPR=0;RUN=1;SAF=5;SAP=4.51363;SAR=8;SRF=0;SRP=0;SRR=0;TYPE=snp;technology.ILLUMINA=1	GT:DP:RO:QR:AO:QA:GL	1:13:0:0:13:476:-10,0
gi|126640115|ref|NC_009085.1|	65789	.	C	T	113649	.	AB=0;ABP=0;AC=1;AF=1;AN=1;AO=4;CIGAR=1X;DP=4;DPB=4;DPRA=0;EPP=5.18177;EPPR=0;GTI=0;LEN=1;MEANALT=1;MQM=60;MQMR=0;NS=1;NUMALT=1;ODDS=26.1686;PAIRED=1;PAIREDR=0;PAO=0;PQA=0;PQR=0;PRO=0;QA=149;QR=0;RO=0;RPP=11.6962;RPPR=0;RUN=1;SAF=3;SAP=5.18177;SAR=1;SRF=0;SRP=0;SRR=0;TYPE=snp;technology.ILLUMINA=1	GT:DP:RO:QR:AO:QA:GL	1:4:0:0:4:149:-10,0
gi|126640115|ref|NC_009085.1|	65795	.	A	T	906242	.	AB=0;ABP=0;AC=1;AF=1;AN=1;AO=3;CIGAR=1X;DP=3;DPB=3;DPRA=0;EPP=3.73412;EPPR=0;GTI=0;LEN=1;MEANALT=1;MQM=60;MQMR=0;NS=1;NUMALT=1;ODDS=20.867;PAIRED=1;PAIREDR=0;PAO=0;PQA=0;PQR=0;PRO=0;QA=116;QR=0;RO=0;RPP=9.52472;RPPR=0;RUN=1;SAF=1;SAP=3.73412;SAR=2;SRF=0;SRP=0;SRR=0;TYPE=snp;technology.ILLUMINA=1	GT:DP:RO:QR:AO:QA:GL	1:3:0:0:3:116:-10,0
gi|126640115|ref|NC_009085.1|	65811	.	ATT	AT	136595	.	AB=0;ABP=0;AC=1;AF=1;AN=1;AO=5;CIGAR=1M1D1M;DP=5;DPB=3.33333;DPRA=0;EPP=3.44459;EPPR=0;GTI=0;LEN=1;MEANALT=1;MQM=60;MQMR=0;NS=1;NUMALT=1;ODDS=31.4522;PAIRED=1;PAIREDR=0;PAO=0;PQA=0;PQR=0;PRO=0;QA=176;QR=0;RO=0;RPP=13.8677;RPPR=0;RUN=1;SAF=3;SAP=3.44459;SAR=2;SRF=0;SRP=0;SRR=0;TYPE=del;technology.ILLUMINA=1	GT:DP:RO:QR:AO:QA:GL	1:5:0:0:5:176:-10,0
gi|126640115|ref|NC_009085.1|	65840	.	GTC	GTTC	248256	.	AB=0;ABP=0;AC=1;AF=1;AN=1;AO=7;CIGAR=1M1I2M;DP=10;DPB=12.6667;DPRA=0;EPP=5.80219;EPPR=0;GTI=0;LEN=1;MEANALT=3;MQM=60;MQMR=0;NS=1;NUMALT=1;ODDS=35.792;PAIRED=1;PAIREDR=0;PAO=2;PQA=61;PQR=0;PRO=0;QA=241;QR=0;RO=0;RPP=10.7656;RPPR=0;RUN=1;SAF=3;SAP=3.32051;SAR=4;SRF=0;SRP=0;SRR=0;TYPE=ins;technology.ILLUMINA=1	GT:DP:RO:QR:AO:QA:GL	1:10:0:0:7:241:-10,0
gi|126640115|ref|NC_009085.1|	65969	.	TTAC	ATAT	209329	.	AB=0;ABP=0;AC=1;AF=1;AN=1;AO=7;CIGAR=1X2M1X;DP=7;DPB=7;DPRA=0;EPP=3.32051;EPPR=0;GTI=0;LEN=4;MEANALT=1;MQM=60;MQMR=0;NS=1;NUMALT=1;ODDS=48.1997;PAIRED=1;PAIREDR=0;PAO=0;PQA=0;PQR=0;PRO=0;QA=250;QR=0;RO=0;RPP=3.32051;RPPR=0;RUN=1;SAF=2;SAP=5.80219;SAR=5;SRF=0;SRP=0;SRR=0;TYPE=complex;technology.ILLUMINA=1	GT:DP:RO:QR:AO:QA:GL	1:7:0:0:7:250:-10,0
gi|126640115|ref|NC_009085.1|	65977	.	C	T	374961	.	AB=0;ABP=0;AC=1;AF=1;AN=1;AO=12;CIGAR=1X;DP=12;DPB=12;DPRA=0;EPP=5.9056;EPPR=0;GTI=0;LEN=1;MEANALT=1;MQM=60;MQMR=0;NS=1;NUMALT=1;ODDS=86.3379;PAIRED=1;PAIREDR=0;PAO=0;PQA=0;PQR=0;PRO=0;QA=439;QR=0;RO=0;RPP=3.73412;RPPR=0;RUN=1;SAF=5;SAP=3.73412;SAR=7;SRF=0;SRP=0;SRR=0;TYPE=snp;technology.ILLUMINA=1	GT:DP:RO:QR:AO:QA:GL	1:12:0:0:12:439:-10,0
gi|126640115|ref|NC_009085.1|	65985	.	T	C	334372	.	AB=0;ABP=0;AC=1;AF=1;AN=1;AO=11;CIGAR=1X;DP=11;DPB=11;DPRA=0;EPP=4.78696;EPPR=0;GTI=0;LEN=1;MEANALT=1;MQM=60;MQMR=0;NS=1;NUMALT=1;ODDS=76.9921;PAIRED=1;PAIREDR=0;PAO=0;PQA=0;PQR=0;PRO=0;QA=396;QR=0;RO=0;RPP=7.94546;RPPR=0;RUN=1;SAF=6;SAP=3.20771;SAR=5;SRF=0;SRP=0;SRR=0;TYPE=snp;technology.ILLUMINA=1	GT:DP:RO:QR:AO:QA:GL	1:11:0:0:11:396:-10,0
gi|126640115|ref|NC_009085.1|	65999	.	T	C	368499	.	AB=0;ABP=0;AC=1;AF=1;AN=1;AO=12;CIGAR=1X;DP=12;DPB=12;DPRA=0;EPP=3.0103;EPPR=0;GTI=0;LEN=1;MEANALT=1;MQM=60;MQMR=0;NS=1;NUMALT=1;ODDS=84.85;PAIRED=1;PAIREDR=0;PAO=0;PQA=0;PQR=0;PRO=0;QA=435;QR=0;RO=0;RPP=9.52472;RPPR=0;RUN=1;SAF=5;SAP=3.73412;SAR=7;SRF=0;SRP=0;SRR=0;TYPE=snp;technology.ILLUMINA=1	GT:DP:RO:QR:AO:QA:GL	1:12:0:0:12:435:-10,0
gi|126640115|ref|NC_009085.1|	66011	.	AAGTAGTT	TAGTGGTC	388667	.	AB=0;ABP=0;AC=1;AF=1;AN=1;AO=13;CIGAR=1X3M1X2M1X;DP=13;DPB=13;DPRA=0;EPP=4.51363;EPPR=0;GTI=0;LEN=8;MEANALT=1;MQM=60;MQMR=0;NS=1;NUMALT=1;ODDS=89.4939;PAIRED=1;PAIREDR=0;PAO=0;PQA=0;PQR=0;PRO=0;QA=455;QR=0;RO=0;RPP=4.51363;RPPR=0;RUN=1;SAF=8;SAP=4.51363;SAR=5;SRF=0;SRP=0;SRR=0;TYPE=complex;technology.ILLUMINA=1	GT:DP:RO:QR:AO:QA:GL	1:13:0:0:13:455:-10,0
gi|126640115|ref|NC_009085.1|	66041	.	CCCC	TCCT	562803	.	AB=0;ABP=0;AC=1;AF=1;AN=1;AO=18;CIGAR=1X2M1X;DP=18;DPB=18.25;DPRA=0;EPP=3.0103;EPPR=0;GTI=0;LEN=4;MEANALT=1;MQM=60;MQMR=0;NS=1;NUMALT=1;ODDS=129.59;PAIRED=1;PAIREDR=0;PAO=1;PQA=16;PQR=0;PRO=0;QA=633;QR=0;RO=0;RPP=4.9405;RPPR=0;RUN=1;SAF=10;SAP=3.49285;SAR=8;SRF=0;SRP=0;SRR=0;TYPE=complex;technology.ILLUMINA=1	GT:DP:RO:QR:AO:QA:GL	1:18:0:0:18:633:-10,0
gi|126640115|ref|NC_009085.1|	66050	.	G	A	554482	.	AB=0;ABP=0;AC=1;AF=1;AN=1;AO=17;CIGAR=1X;DP=17;DPB=17;DPRA=0;EPP=4.1599;EPPR=0;GTI=0;LEN=1;MEANALT=1;MQM=60;MQMR=0;NS=1;NUMALT=1;ODDS=127.674;PAIRED=1;PAIREDR=0;PAO=0;PQA=0;PQR=0;PRO=0;QA=640;QR=0;RO=0;RPP=4.1599;RPPR=0;RUN=1;SAF=10;SAP=4.1599;SAR=7;SRF=0;SRP=0;SRR=0;TYPE=snp;technology.ILLUMINA=1	GT:DP:RO:QR:AO:QA:GL	1:17:0:0:17:640:-10,0
gi|126640115|ref|NC_009085.1|	66667	.	T	C	1264.69	.	AB=0;ABP=0;AC=1;AF=1;AN=1;AO=40;CIGAR=1X;DP=40;DPB=40;DPRA=0;EPP=3.87889;EPPR=0;GTI=0;LEN=1;MEANALT=1;MQM=60;MQMR=0;NS=1;NUMALT=1;ODDS=291.206;PAIRED=1;PAIREDR=0;PAO=0;PQA=0;PQR=0;PRO=0;QA=1478;QR=0;RO=0;RPP=34.2795;RPPR=0;RUN=1;SAF=26;SAP=10.8276;SAR=14;SRF=0;SRP=0;SRR=0;TYPE=snp;technology.ILLUMINA=1	GT:DP:RO:QR:AO:QA:GL	1:40:0:0:40:1478:-10,0
gi|126640115|ref|NC_009085.1|	67917	.	T	C	645175	.	AB=0;ABP=0;AC=1;AF=1;AN=1;AO=3;CIGAR=1X;DP=3;DPB=3;DPRA=0;EPP=3.73412;EPPR=0;GTI=0;LEN=1;MEANALT=1;MQM=60;MQMR=0;NS=1;NUMALT=1;ODDS=14.8557;PAIRED=1;PAIREDR=0;PAO=0;PQA=0;PQR=0;PRO=0;QA=88;QR=0;RO=0;RPP=3.73412;RPPR=0;RUN=1;SAF=0;SAP=9.52472;SAR=3;SRF=0;SRP=0;SRR=0;TYPE=snp;technology.ILLUMINA=1	GT:DP:RO:QR:AO:QA:GL	1:3:0:0:3:88:-8.20678,0
gi|126640115|ref|NC_009085.1|	68581	.	A	T	488442	.	AB=0;ABP=0;AC=1;AF=1;AN=1;AO=15;CIGAR=1X;DP=15;DPB=15;DPRA=0;EPP=3.15506;EPPR=0;GTI=0;LEN=1;MEANALT=1;MQM=60;MQMR=0;NS=1;NUMALT=1;ODDS=112.468;PAIRED=1;PAIREDR=0;PAO=0;PQA=0;PQR=0;PRO=0;QA=570;QR=0;RO=0;RPP=3.15506;RPPR=0;RUN=1;SAF=4;SAP=10.1038;SAR=11;SRF=0;SRP=0;SRR=0;TYPE=snp;technology.ILLUMINA=1	GT:DP:RO:QR:AO:QA:GL	1:15:0:0:15:570:-10,0
gi|126640115|ref|NC_009085.1|	69020	.	G	A	600987	.	AB=0;ABP=0;AC=1;AF=1;AN=1;AO=20;CIGAR=1X;DP=20;DPB=20;DPRA=0;EPP=4.74748;EPPR=0;GTI=0;LEN=1;MEANALT=1;MQM=60;MQMR=0;NS=1;NUMALT=1;ODDS=138.382;PAIRED=1;PAIREDR=0;PAO=0;PQA=0;PQR=0;PRO=0;QA=720;QR=0;RO=0;RPP=24.2907;RPPR=0;RUN=1;SAF=13;SAP=6.91895;SAR=7;SRF=0;SRP=0;SRR=0;TYPE=snp;technology.ILLUMINA=1	GT:DP:RO:QR:AO:QA:GL	1:20:0:0:20:720:-10,0
gi|126640115|ref|NC_009085.1|	70151	.	A	G	204298	.	AB=0;ABP=0;AC=1;AF=1;AN=1;AO=7;CIGAR=1X;DP=7;DPB=7;DPRA=0;EPP=3.32051;EPPR=0;GTI=0;LEN=1;MEANALT=1;MQM=60;MQMR=0;NS=1;NUMALT=1;ODDS=47.0413;PAIRED=1;PAIREDR=0;PAO=0;PQA=0;PQR=0;PRO=0;QA=259;QR=0;RO=0;RPP=18.2106;RPPR=0;RUN=1;SAF=4;SAP=3.32051;SAR=3;SRF=0;SRP=0;SRR=0;TYPE=snp;technology.ILLUMINA=1	GT:DP:RO:QR:AO:QA:GL	1:7:0:0:7:259:-10,0
gi|126640115|ref|NC_009085.1|	71099	.	C	T	751884	.	AB=0;ABP=0;AC=1;AF=1;AN=1;AO=23;CIGAR=1X;DP=23;DPB=23;DPRA=0;EPP=5.3706;EPPR=0;GTI=0;LEN=1;MEANALT=1;MQM=60;MQMR=0;NS=1;NUMALT=1;ODDS=173.128;PAIRED=1;PAIREDR=0;PAO=0;PQA=0;PQR=0;PRO=0;QA=864;QR=0;RO=0;RPP=5.3706;RPPR=0;RUN=1;SAF=13;SAP=3.86001;SAR=10;SRF=0;SRP=0;SRR=0;TYPE=snp;technology.ILLUMINA=1	GT:DP:RO:QR:AO:QA:GL	1:23:0:0:23:864:-10,0
gi|126640115|ref|NC_009085.1|	71166	.	GG	AA	749709	.	AB=0;ABP=0;AC=1;AF=1;AN=1;AO=24;CIGAR=2X;DP=25;DPB=25;DPRA=0;EPP=12.0581;EPPR=0;GTI=0;LEN=2;MEANALT=2;MQM=60;MQMR=0;NS=1;NUMALT=1;ODDS=172.627;PAIRED=1;PAIREDR=0;PAO=0;PQA=0;PQR=0;PRO=0;QA=871;QR=0;RO=0;RPP=4.45795;RPPR=0;RUN=1;SAF=15;SAP=6.26751;SAR=9;SRF=0;SRP=0;SRR=0;TYPE=mnp;technology.ILLUMINA=1	GT:DP:RO:QR:AO:QA:GL	1:25:0:0:24:871:-10,0
gi|126640115|ref|NC_009085.1|	71294	.	A	T	800923	.	AB=0;ABP=0;AC=1;AF=1;AN=1;AO=25;CIGAR=1X;DP=25;DPB=25;DPRA=0;EPP=5.18177;EPPR=0;GTI=0;LEN=1;MEANALT=1;MQM=60;MQMR=0;NS=1;NUMALT=1;ODDS=184.419;PAIRED=1;PAIREDR=0;PAO=0;PQA=0;PQR=0;PRO=0;QA=932;QR=0;RO=0;RPP=17.6895;RPPR=0;RUN=1;SAF=12;SAP=3.09716;SAR=13;SRF=0;SRP=0;SRR=0;TYPE=snp;technology.ILLUMINA=1	GT:DP:RO:QR:AO:QA:GL	1:25:0:0:25:932:-10,0
gi|126640115|ref|NC_009085.1|	71327	.	G	T	662186	.	AB=0;ABP=0;AC=1;AF=1;AN=1;AO=21;CIGAR=1X;DP=21;DPB=21;DPRA=0;EPP=8.07707;EPPR=0;GTI=0;LEN=1;MEANALT=1;MQM=60;MQMR=0;NS=1;NUMALT=1;ODDS=152.474;PAIRED=1;PAIREDR=0;PAO=0;PQA=0;PQR=0;PRO=0;QA=783;QR=0;RO=0;RPP=20.4855;RPPR=0;RUN=1;SAF=10;SAP=3.1137;SAR=11;SRF=0;SRP=0;SRR=0;TYPE=snp;technology.ILLUMINA=1	GT:DP:RO:QR:AO:QA:GL	1:21:0:0:21:783:-10,0
gi|126640115|ref|NC_009085.1|	71351	.	A	G	880985	.	AB=0;ABP=0;AC=1;AF=1;AN=1;AO=27;CIGAR=1X;DP=27;DPB=27;DPRA=0;EPP=3.09072;EPPR=0;GTI=0;LEN=1;MEANALT=1;MQM=60;MQMR=0;NS=1;NUMALT=1;ODDS=202.854;PAIRED=1;PAIREDR=0;PAO=0;PQA=0;PQR=0;PRO=0;QA=1018;QR=0;RO=0;RPP=16.6021;RPPR=0;RUN=1;SAF=13;SAP=3.09072;SAR=14;SRF=0;SRP=0;SRR=0;TYPE=snp;technology.ILLUMINA=1	GT:DP:RO:QR:AO:QA:GL	1:27:0:0:27:1018:-10,0
gi|126640115|ref|NC_009085.1|	71360	.	T	C	830493	.	AB=0;ABP=0;AC=1;AF=1;AN=1;AO=27;CIGAR=1X;DP=27;DPB=27;DPRA=0;EPP=5.02092;EPPR=0;GTI=0;LEN=1;MEANALT=1;MQM=60;MQMR=0;NS=1;NUMALT=1;ODDS=191.228;PAIRED=1;PAIREDR=0;PAO=0;PQA=0;PQR=0;PRO=0;QA=983;QR=0;RO=0;RPP=32.0437;RPPR=0;RUN=1;SAF=13;SAP=3.09072;SAR=14;SRF=0;SRP=0;SRR=0;TYPE=snp;technology.ILLUMINA=1	GT:DP:RO:QR:AO:QA:GL	1:27:0:0:27:983:-10,0
gi|126640115|ref|NC_009085.1|	71414	.	G	A	837603	.	AB=0;ABP=0;AC=1;AF=1;AN=1;AO=27;CIGAR=1X;DP=27;DPB=27;DPRA=0;EPP=3.09072;EPPR=0;GTI=0;LEN=1;MEANALT=1;MQM=60;MQMR=0;NS=1;NUMALT=1;ODDS=192.865;PAIRED=1;PAIREDR=0;PAO=0;PQA=0;PQR=0;PRO=0;QA=970;QR=0;RO=0;RPP=16.6021;RPPR=0;RUN=1;SAF=13;SAP=3.09072;SAR=14;SRF=0;SRP=0;SRR=0;TYPE=snp;technology.ILLUMINA=1	GT:DP:RO:QR:AO:QA:GL	1:27:0:0:27:970:-10,0
gi|126640115|ref|NC_009085.1|	71552	.	T	A	278676	.	AB=0;ABP=0;AC=1;AF=1;AN=1;AO=9;CIGAR=1X;DP=9;DPB=9;DPRA=0;EPP=5.18177;EPPR=0;GTI=0;LEN=1;MEANALT=1;MQM=60;MQMR=0;NS=1;NUMALT=1;ODDS=64.1675;PAIRED=1;PAIREDR=0;PAO=0;PQA=0;PQR=0;PRO=0;QA=330;QR=0;RO=0;RPP=3.25157;RPPR=0;RUN=1;SAF=3;SAP=5.18177;SAR=6;SRF=0;SRP=0;SRR=0;TYPE=snp;technology.ILLUMINA=1	GT:DP:RO:QR:AO:QA:GL	1:9:0:0:9:330:-10,0
gi|126640115|ref|NC_009085.1|	71568	.	G	A	467486	.	AB=0;ABP=0;AC=1;AF=1;AN=1;AO=15;CIGAR=1X;DP=15;DPB=15;DPRA=0;EPP=4.31318;EPPR=0;GTI=0;LEN=1;MEANALT=1;MQM=60;MQMR=0;NS=1;NUMALT=1;ODDS=107.643;PAIRED=1;PAIREDR=0;PAO=0;PQA=0;PQR=0;PRO=0;QA=548;QR=0;RO=0;RPP=3.15506;RPPR=0;RUN=1;SAF=4;SAP=10.1038;SAR=11;SRF=0;SRP=0;SRR=0;TYPE=snp;technology.ILLUMINA=1	GT:DP:RO:QR:AO:QA:GL	1:15:0:0:15:548:-10,0
gi|126640115|ref|NC_009085.1|	71577	.	G	C	435613	.	AB=0;ABP=0;AC=1;AF=1;AN=1;AO=14;CIGAR=1X;DP=14;DPB=14;DPRA=0;EPP=5.49198;EPPR=0;GTI=0;LEN=1;MEANALT=1;MQM=60;MQMR=0;NS=1;NUMALT=1;ODDS=100.304;PAIRED=1;PAIREDR=0;PAO=0;PQA=0;PQR=0;PRO=0;QA=517;QR=0;RO=0;RPP=3.63072;RPPR=0;RUN=1;SAF=3;SAP=12.937;SAR=11;SRF=0;SRP=0;SRR=0;TYPE=snp;technology.ILLUMINA=1	GT:DP:RO:QR:AO:QA:GL	1:14:0:0:14:517:-10,0
gi|126640115|ref|NC_009085.1|	71636	.	G	A	294052	.	AB=0;ABP=0;AC=1;AF=1;AN=1;AO=9;CIGAR=1X;DP=9;DPB=9;DPRA=0;EPP=3.25157;EPPR=0;GTI=0;LEN=1;MEANALT=1;MQM=60;MQMR=0;NS=1;NUMALT=1;ODDS=67.7079;PAIRED=1;PAIREDR=0;PAO=0;PQA=0;PQR=0;PRO=0;QA=345;QR=0;RO=0;RPP=3.25157;RPPR=0;RUN=1;SAF=3;SAP=5.18177;SAR=6;SRF=0;SRP=0;SRR=0;TYPE=snp;technology.ILLUMINA=1	GT:DP:RO:QR:AO:QA:GL	1:9:0:0:9:345:-10,0
gi|126640115|ref|NC_009085.1|	71741	.	A	G	310232	.	AB=0;ABP=0;AC=1;AF=1;AN=1;AO=10;CIGAR=1X;DP=10;DPB=10;DPRA=0;EPP=3.0103;EPPR=0;GTI=0;LEN=1;MEANALT=1;MQM=60;MQMR=0;NS=1;NUMALT=1;ODDS=71.4335;PAIRED=1;PAIREDR=0;PAO=0;PQA=0;PQR=0;PRO=0;QA=373;QR=0;RO=0;RPP=10.8276;RPPR=0;RUN=1;SAF=7;SAP=6.48466;SAR=3;SRF=0;SRP=0;SRR=0;TYPE=snp;technology.ILLUMINA=1	GT:DP:RO:QR:AO:QA:GL	1:10:0:0:10:373:-10,0
gi|126640115|ref|NC_009085.1|	71858	.	C	G	522531	.	AB=0;ABP=0;AC=1;AF=1;AN=1;AO=16;CIGAR=1X;DP=16;DPB=16;DPRA=0;EPP=5.18177;EPPR=0;GTI=0;LEN=1;MEANALT=1;MQM=60;MQMR=0;NS=1;NUMALT=1;ODDS=120.317;PAIRED=1;PAIREDR=0;PAO=0;PQA=0;PQR=0;PRO=0;QA=605;QR=0;RO=0;RPP=5.18177;RPPR=0;RUN=1;SAF=8;SAP=3.0103;SAR=8;SRF=0;SRP=0;SRR=0;TYPE=snp;technology.ILLUMINA=1	GT:DP:RO:QR:AO:QA:GL	1:16:0:0:16:605:-10,0
gi|126640115|ref|NC_009085.1|	71880	.	G	A	805937	.	AB=0;ABP=0;AC=1;AF=1;AN=1;AO=25;CIGAR=1X;DP=25;DPB=25;DPRA=0;EPP=3.79203;EPPR=0;GTI=0;LEN=1;MEANALT=1;MQM=60;MQMR=0;NS=1;NUMALT=1;ODDS=185.574;PAIRED=1;PAIREDR=0;PAO=0;PQA=0;PQR=0;PRO=0;QA=922;QR=0;RO=0;RPP=5.18177;RPPR=0;RUN=1;SAF=13;SAP=3.09716;SAR=12;SRF=0;SRP=0;SRR=0;TYPE=snp;technology.ILLUMINA=1	GT:DP:RO:QR:AO:QA:GL	1:25:0:0:25:922:-10,0
gi|126640115|ref|NC_009085.1|	71996	.	T	C	762721	.	AB=0;ABP=0;AC=1;AF=1;AN=1;AO=24;CIGAR=1X;DP=24;DPB=24;DPRA=0;EPP=3.37221;EPPR=0;GTI=0;LEN=1;MEANALT=1;MQM=60;MQMR=0;NS=1;NUMALT=1;ODDS=175.623;PAIRED=1;PAIREDR=0;PAO=0;PQA=0;PQR=0;PRO=0;QA=901;QR=0;RO=0;RPP=26.1727;RPPR=0;RUN=1;SAF=15;SAP=6.26751;SAR=9;SRF=0;SRP=0;SRR=0;TYPE=snp;technology.ILLUMINA=1	GT:DP:RO:QR:AO:QA:GL	1:24:0:0:24:901:-10,0
gi|126640115|ref|NC_009085.1|	72062	.	G	A	783.49	.	AB=0;ABP=0;AC=1;AF=1;AN=1;AO=25;CIGAR=1X;DP=25;DPB=25;DPRA=0;EPP=17.6895;EPPR=0;GTI=0;LEN=1;MEANALT=1;MQM=60;MQMR=0;NS=1;NUMALT=1;ODDS=180.405;PAIRED=1;PAIREDR=0;PAO=0;PQA=0;PQR=0;PRO=0;QA=918;QR=0;RO=0;RPP=10.0459;RPPR=0;RUN=1;SAF=13;SAP=3.09716;SAR=12;SRF=0;SRP=0;SRR=0;TYPE=snp;technology.ILLUMINA=1	GT:DP:RO:QR:AO:QA:GL	1:25:0:0:25:918:-10,0
gi|126640115|ref|NC_009085.1|	72098	.	A	G	693972	.	AB=0;ABP=0;AC=1;AF=1;AN=1;AO=22;CIGAR=1X;DP=22;DPB=22;DPRA=0;EPP=4.58955;EPPR=0;GTI=0;LEN=1;MEANALT=1;MQM=60;MQMR=0;NS=1;NUMALT=1;ODDS=159.793;PAIRED=1;PAIREDR=0;PAO=0;PQA=0;PQR=0;PRO=0;QA=825;QR=0;RO=0;RPP=28.2783;RPPR=0;RUN=1;SAF=10;SAP=3.40511;SAR=12;SRF=0;SRP=0;SRR=0;TYPE=snp;technology.ILLUMINA=1	GT:DP:RO:QR:AO:QA:GL	1:22:0:0:22:825:-10,0
gi|126640115|ref|NC_009085.1|	72110	.	C	T	542266	.	AB=0;ABP=0;AC=1;AF=1;AN=1;AO=17;CIGAR=1X;DP=17;DPB=17;DPRA=0;EPP=3.13803;EPPR=0;GTI=0;LEN=1;MEANALT=1;MQM=60;MQMR=0;NS=1;NUMALT=1;ODDS=124.861;PAIRED=1;PAIREDR=0;PAO=0;PQA=0;PQR=0;PRO=0;QA=641;QR=0;RO=0;RPP=13.3567;RPPR=0;RUN=1;SAF=5;SAP=9.26925;SAR=12;SRF=0;SRP=0;SRR=0;TYPE=snp;technology.ILLUMINA=1	GT:DP:RO:QR:AO:QA:GL	1:17:0:0:17:641:-10,0
gi|126640115|ref|NC_009085.1|	72134	.	A	G	460259	.	AB=0;ABP=0;AC=1;AF=1;AN=1;AO=15;CIGAR=1X;DP=15;DPB=15;DPRA=0;EPP=4.31318;EPPR=0;GTI=0;LEN=1;MEANALT=1;MQM=60;MQMR=0;NS=1;NUMALT=1;ODDS=105.979;PAIRED=1;PAIREDR=0;PAO=0;PQA=0;PQR=0;PRO=0;QA=540;QR=0;RO=0;RPP=3.15506;RPPR=0;RUN=1;SAF=4;SAP=10.1038;SAR=11;SRF=0;SRP=0;SRR=0;TYPE=snp;technology.ILLUMINA=1	GT:DP:RO:QR:AO:QA:GL	1:15:0:0:15:540:-10,0
gi|126640115|ref|NC_009085.1|	72179	.	C	T	535846	.	AB=0;ABP=0;AC=1;AF=1;AN=1;AO=17;CIGAR=1X;DP=17;DPB=17;DPRA=0;EPP=3.13803;EPPR=0;GTI=0;LEN=1;MEANALT=1;MQM=60;MQMR=0;NS=1;NUMALT=1;ODDS=123.383;PAIRED=1;PAIREDR=0;PAO=0;PQA=0;PQR=0;PRO=0;QA=626;QR=0;RO=0;RPP=9.26925;RPPR=0;RUN=1;SAF=6;SAP=6.20364;SAR=11;SRF=0;SRP=0;SRR=0;TYPE=snp;technology.ILLUMINA=1	GT:DP:RO:QR:AO:QA:GL	1:17:0:0:17:626:-10,0
gi|126640115|ref|NC_009085.1|	72185	.	ATACCGGAAATCC	GTATCGAAAGTCA	378437	.	AB=0;ABP=0;AC=1;AF=1;AN=1;AO=13;CIGAR=1X2M1X2M1X2M1X2M1X;DP=14;DPB=14;DPRA=0;EPP=4.51363;EPPR=0;GTI=0;LEN=13;MEANALT=2;MQM=60;MQMR=0;NS=1;NUMALT=1;ODDS=87.1384;PAIRED=1;PAIREDR=0;PAO=0;PQA=0;PQR=0;PRO=0;QA=441;QR=0;RO=0;RPP=3.17734;RPPR=0;RUN=1;SAF=6;SAP=3.17734;SAR=7;SRF=0;SRP=0;SRR=0;TYPE=complex;technology.ILLUMINA=1	GT:DP:RO:QR:AO:QA:GL	1:14:0:0:13:441:-10,0
gi|126640115|ref|NC_009085.1|	72203	.	TCTG	CCTT	407.83	.	AB=0;ABP=0;AC=1;AF=1;AN=1;AO=13;CIGAR=1X2M1X;DP=14;DPB=14;DPRA=0;EPP=4.51363;EPPR=0;GTI=0;LEN=4;MEANALT=2;MQM=60;MQMR=0;NS=1;NUMALT=1;ODDS=93.9063;PAIRED=1;PAIREDR=0;PAO=0;PQA=0;PQR=0;PRO=0;QA=479;QR=0;RO=0;RPP=7.18621;RPPR=0;RUN=1;SAF=5;SAP=4.51363;SAR=8;SRF=0;SRP=0;SRR=0;TYPE=complex;technology.ILLUMINA=1	GT:DP:RO:QR:AO:QA:GL	1:14:0:0:13:479:-10,0
gi|126640115|ref|NC_009085.1|	72800	.	G	C	1280.77	.	AB=0;ABP=0;AC=1;AF=1;AN=1;AO=39;CIGAR=1X;DP=39;DPB=39;DPRA=0;EPP=3.51141;EPPR=0;GTI=0;LEN=1;MEANALT=1;MQM=60;MQMR=0;NS=1;NUMALT=1;ODDS=294.907;PAIRED=1;PAIREDR=0;PAO=0;PQA=0;PQR=0;PRO=0;QA=1454;QR=0;RO=0;RPP=5.73856;RPPR=0;RUN=1;SAF=18;SAP=3.51141;SAR=21;SRF=0;SRP=0;SRR=0;TYPE=snp;technology.ILLUMINA=1	GT:DP:RO:QR:AO:QA:GL	1:39:0:0:39:1454:-10,0
gi|126640115|ref|NC_009085.1|	72812	.	G	A	1192.18	.	AB=0;ABP=0;AC=1;AF=1;AN=1;AO=37;CIGAR=1X;DP=37;DPB=37;DPRA=0;EPP=3.5385;EPPR=0;GTI=0;LEN=1;MEANALT=1;MQM=60;MQMR=0;NS=1;NUMALT=1;ODDS=274.509;PAIRED=1;PAIREDR=0;PAO=0;PQA=0;PQR=0;PRO=0;QA=1360;QR=0;RO=0;RPP=10.1116;RPPR=0;RUN=1;SAF=17;SAP=3.5385;SAR=20;SRF=0;SRP=0;SRR=0;TYPE=snp;technology.ILLUMINA=1	GT:DP:RO:QR:AO:QA:GL	1:37:0:0:37:1360:-10,0
gi|126640115|ref|NC_009085.1|	72830	.	A	G	1013.73	.	AB=0;ABP=0;AC=1;AF=1;AN=1;AO=30;CIGAR=1X;DP=30;DPB=30;DPRA=0;EPP=3.29983;EPPR=0;GTI=0;LEN=1;MEANALT=1;MQM=60;MQMR=0;NS=1;NUMALT=1;ODDS=233.419;PAIRED=1;PAIREDR=0;PAO=0;PQA=0;PQR=0;PRO=0;QA=1152;QR=0;RO=0;RPP=3.29983;RPPR=0;RUN=1;SAF=14;SAP=3.29983;SAR=16;SRF=0;SRP=0;SRR=0;TYPE=snp;technology.ILLUMINA=1	GT:DP:RO:QR:AO:QA:GL	1:30:0:0:30:1152:-10,0
gi|126640115|ref|NC_009085.1|	73289	.	G	A	451679	.	AB=0;ABP=0;AC=1;AF=1;AN=1;AO=14;CIGAR=1X;DP=14;DPB=14;DPRA=0;EPP=3.0103;EPPR=0;GTI=0;LEN=1;MEANALT=1;MQM=60;MQMR=0;NS=1;NUMALT=1;ODDS=104.003;PAIRED=1;PAIREDR=0;PAO=0;PQA=0;PQR=0;PRO=0;QA=524;QR=0;RO=0;RPP=5.49198;RPPR=0;RUN=1;SAF=8;SAP=3.63072;SAR=6;SRF=0;SRP=0;SRR=0;TYPE=snp;technology.ILLUMINA=1	GT:DP:RO:QR:AO:QA:GL	1:14:0:0:14:524:-10,0
gi|126640115|ref|NC_009085.1|	74060	.	G	A	754907	.	AB=0;ABP=0;AC=1;AF=1;AN=1;AO=23;CIGAR=1X;DP=23;DPB=23;DPRA=0;EPP=3.10471;EPPR=0;GTI=0;LEN=1;MEANALT=1;MQM=60;MQMR=0;NS=1;NUMALT=1;ODDS=173.824;PAIRED=1;PAIREDR=0;PAO=0;PQA=0;PQR=0;PRO=0;QA=869;QR=0;RO=0;RPP=7.63648;RPPR=0;RUN=1;SAF=9;SAP=5.3706;SAR=14;SRF=0;SRP=0;SRR=0;TYPE=snp;technology.ILLUMINA=1	GT:DP:RO:QR:AO:QA:GL	1:23:0:0:23:869:-10,0
gi|126640115|ref|NC_009085.1|	74348	.	CTA	CA	345867	.	AB=0;ABP=0;AC=1;AF=1;AN=1;AO=11;CIGAR=1M1D1M;DP=11;DPB=7.66667;DPRA=0;EPP=4.78696;EPPR=0;GTI=0;LEN=1;MEANALT=1;MQM=60;MQMR=0;NS=1;NUMALT=1;ODDS=79.6389;PAIRED=1;PAIREDR=0;PAO=0.5;PQA=17;PQR=17;PRO=0.5;QA=404;QR=0;RO=0;RPP=3.20771;RPPR=0;RUN=1;SAF=5;SAP=3.20771;SAR=6;SRF=0;SRP=0;SRR=0;TYPE=del;technology.ILLUMINA=1	GT:DP:RO:QR:AO:QA:GL	1:11:0:0:11:404:-10,0
gi|126640115|ref|NC_009085.1|	74647	.	GG	GAG	663385	.	AB=0;ABP=0;AC=1;AF=1;AN=1;AO=21;CIGAR=1M1I1M;DP=21;DPB=31.5;DPRA=0;EPP=3.1137;EPPR=0;GTI=0;LEN=1;MEANALT=1;MQM=60;MQMR=0;NS=1;NUMALT=1;ODDS=152.75;PAIRED=1;PAIREDR=0;PAO=0;PQA=0;PQR=0;PRO=0;QA=762;QR=0;RO=0;RPP=5.59539;RPPR=0;RUN=1;SAF=11;SAP=3.1137;SAR=10;SRF=0;SRP=0;SRR=0;TYPE=ins;technology.ILLUMINA=1	GT:DP:RO:QR:AO:QA:GL	1:21:0:0:21:762:-10,0
gi|126640115|ref|NC_009085.1|	74886	.	A	G	874585	.	AB=0;ABP=0;AC=1;AF=1;AN=1;AO=27;CIGAR=1X;DP=27;DPB=27;DPRA=0;EPP=3.09072;EPPR=0;GTI=0;LEN=1;MEANALT=1;MQM=60;MQMR=0;NS=1;NUMALT=1;ODDS=201.381;PAIRED=1;PAIREDR=0;PAO=0;PQA=0;PQR=0;PRO=0;QA=1000;QR=0;RO=0;RPP=5.02092;RPPR=0;RUN=1;SAF=16;SAP=5.02092;SAR=11;SRF=0;SRP=0;SRR=0;TYPE=snp;technology.ILLUMINA=1	GT:DP:RO:QR:AO:QA:GL	1:27:0:0:27:1000:-10,0
gi|126640115|ref|NC_009085.1|	75171	.	G	A	954371	.	AB=0;ABP=0;AC=1;AF=1;AN=1;AO=30;CIGAR=1X;DP=30;DPB=30;DPRA=0;EPP=3.0103;EPPR=0;GTI=0;LEN=1;MEANALT=1;MQM=60;MQMR=0;NS=1;NUMALT=1;ODDS=219.752;PAIRED=1;PAIREDR=0;PAO=0;PQA=0;PQR=0;PRO=0;QA=1088;QR=0;RO=0;RPP=5.61607;RPPR=0;RUN=1;SAF=15;SAP=3.0103;SAR=15;SRF=0;SRP=0;SRR=0;TYPE=snp;technology.ILLUMINA=1	GT:DP:RO:QR:AO:QA:GL	1:30:0:0:30:1088:-10,0
gi|126640115|ref|NC_009085.1|	75177	.	G	A	1007.96	.	AB=0;ABP=0;AC=1;AF=1;AN=1;AO=31;CIGAR=1X;DP=31;DPB=31;DPRA=0;EPP=3.08035;EPPR=0;GTI=0;LEN=1;MEANALT=1;MQM=60;MQMR=0;NS=1;NUMALT=1;ODDS=232.091;PAIRED=1;PAIREDR=0;PAO=0;PQA=0;PQR=0;PRO=0;QA=1147;QR=0;RO=0;RPP=4.76149;RPPR=0;RUN=1;SAF=16;SAP=3.08035;SAR=15;SRF=0;SRP=0;SRR=0;TYPE=snp;technology.ILLUMINA=1	GT:DP:RO:QR:AO:QA:GL	1:31:0:0:31:1147:-10,0
gi|126640115|ref|NC_009085.1|	75206	.	C	A	954734	.	AB=0;ABP=0;AC=1;AF=1;AN=1;AO=29;CIGAR=1X;DP=29;DPB=29;DPRA=0;EPP=3.68421;EPPR=0;GTI=0;LEN=1;MEANALT=1;MQM=60;MQMR=0;NS=1;NUMALT=1;ODDS=219.836;PAIRED=1;PAIREDR=0;PAO=0;PQA=0;PQR=0;PRO=0;QA=1090;QR=0;RO=0;RPP=6.67934;RPPR=0;RUN=1;SAF=15;SAP=3.08518;SAR=14;SRF=0;SRP=0;SRR=0;TYPE=snp;technology.ILLUMINA=1	GT:DP:RO:QR:AO:QA:GL	1:29:0:0:29:1090:-10,0
gi|126640115|ref|NC_009085.1|	75455	.	A	G	723416	.	AB=0;ABP=0;AC=1;AF=1;AN=1;AO=22;CIGAR=1X;DP=22;DPB=22;DPRA=0;EPP=3.40511;EPPR=0;GTI=0;LEN=1;MEANALT=1;MQM=60;MQMR=0;NS=1;NUMALT=1;ODDS=166.573;PAIRED=1;PAIREDR=0;PAO=0;PQA=0;PQR=0;PRO=0;QA=844;QR=0;RO=0;RPP=17.2236;RPPR=0;RUN=1;SAF=13;SAP=4.58955;SAR=9;SRF=0;SRP=0;SRR=0;TYPE=snp;technology.ILLUMINA=1	GT:DP:RO:QR:AO:QA:GL	1:22:0:0:22:844:-10,0
gi|126640115|ref|NC_009085.1|	75620	.	A	T	1496.13	.	AB=0;ABP=0;AC=1;AF=1;AN=1;AO=45;CIGAR=1X;DP=45;DPB=45;DPRA=0;EPP=5.37479;EPPR=0;GTI=0;LEN=1;MEANALT=1;MQM=60;MQMR=0;NS=1;NUMALT=1;ODDS=344.498;PAIRED=1;PAIREDR=0;PAO=0;PQA=0;PQR=0;PRO=0;QA=1696;QR=0;RO=0;RPP=5.37479;RPPR=0;RUN=1;SAF=24;SAP=3.44459;SAR=21;SRF=0;SRP=0;SRR=0;TYPE=snp;technology.ILLUMINA=1	GT:DP:RO:QR:AO:QA:GL	1:45:0:0:45:1696:-10,0
gi|126640115|ref|NC_009085.1|	75686	.	C	G	1236.36	.	AB=0;ABP=0;AC=1;AF=1;AN=1;AO=39;CIGAR=1X;DP=39;DPB=39;DPRA=0;EPP=3.51141;EPPR=0;GTI=0;LEN=1;MEANALT=1;MQM=60;MQMR=0;NS=1;NUMALT=1;ODDS=284.682;PAIRED=1;PAIREDR=0;PAO=0;PQA=0;PQR=0;PRO=0;QA=1424;QR=0;RO=0;RPP=19.1015;RPPR=0;RUN=1;SAF=15;SAP=7.52028;SAR=24;SRF=0;SRP=0;SRR=0;TYPE=snp;technology.ILLUMINA=1	GT:DP:RO:QR:AO:QA:GL	1:39:0:0:39:1424:-10,0
gi|126640115|ref|NC_009085.1|	75698	.	A	G	1142.19	.	AB=0;ABP=0;AC=1;AF=1;AN=1;AO=37;CIGAR=1X;DP=37;DPB=37;DPRA=0;EPP=3.5385;EPPR=0;GTI=0;LEN=1;MEANALT=1;MQM=60;MQMR=0;NS=1;NUMALT=1;ODDS=263;PAIRED=1;PAIREDR=0;PAO=0;PQA=0;PQR=0;PRO=0;QA=1328;QR=0;RO=0;RPP=24.1968;RPPR=0;RUN=1;SAF=13;SAP=10.1116;SAR=24;SRF=0;SRP=0;SRR=0;TYPE=snp;technology.ILLUMINA=1	GT:DP:RO:QR:AO:QA:GL	1:37:0:0:37:1328:-10,0
gi|126640115|ref|NC_009085.1|	75710	.	C	T	1267.59	.	AB=0;ABP=0;AC=1;AF=1;AN=1;AO=39;CIGAR=1X;DP=39;DPB=39;DPRA=0;EPP=4.40227;EPPR=0;GTI=0;LEN=1;MEANALT=1;MQM=60;MQMR=0;NS=1;NUMALT=1;ODDS=291.873;PAIRED=1;PAIREDR=0;PAO=0;PQA=0;PQR=0;PRO=0;QA=1452;QR=0;RO=0;RPP=7.52028;RPPR=0;RUN=1;SAF=13;SAP=12.42;SAR=26;SRF=0;SRP=0;SRR=0;TYPE=snp;technology.ILLUMINA=1	GT:DP:RO:QR:AO:QA:GL	1:39:0:0:39:1452:-10,0
gi|126640115|ref|NC_009085.1|	75743	.	TTTG	CTTA	855491	.	AB=0;ABP=0;AC=1;AF=1;AN=1;AO=24;CIGAR=1X2M1X;DP=24;DPB=25.75;DPRA=0;EPP=3.37221;EPPR=0;GTI=0;LEN=4;MEANALT=1;MQM=60;MQMR=0;NS=1;NUMALT=1;ODDS=196.984;PAIRED=1;PAIREDR=0;PAO=4;PQA=134;PQR=0;PRO=0;QA=842;QR=0;RO=0;RPP=4.45795;RPPR=0;RUN=1;SAF=11;SAP=3.37221;SAR=13;SRF=0;SRP=0;SRR=0;TYPE=complex;technology.ILLUMINA=1	GT:DP:RO:QR:AO:QA:GL	1:24:0:0:24:842:-10,0
gi|126640115|ref|NC_009085.1|	75854	.	T	C	1096.28	.	AB=0;ABP=0;AC=1;AF=1;AN=1;AO=35;CIGAR=1X;DP=35;DPB=35;DPRA=0;EPP=4.56135;EPPR=0;GTI=0;LEN=1;MEANALT=1;MQM=60;MQMR=0;NS=1;NUMALT=1;ODDS=252.427;PAIRED=1;PAIREDR=0;PAO=0;PQA=0;PQR=0;PRO=0;QA=1249;QR=0;RO=0;RPP=6.05036;RPPR=0;RUN=1;SAF=17;SAP=3.07234;SAR=18;SRF=0;SRP=0;SRR=0;TYPE=snp;technology.ILLUMINA=1	GT:DP:RO:QR:AO:QA:GL	1:35:0:0:35:1249:-10,0
gi|126640115|ref|NC_009085.1|	75863	.	A	G	1169.27	.	AB=0;ABP=0;AC=1;AF=1;AN=1;AO=36;CIGAR=1X;DP=36;DPB=36;DPRA=0;EPP=3.25157;EPPR=0;GTI=0;LEN=1;MEANALT=1;MQM=60;MQMR=0;NS=1;NUMALT=1;ODDS=269.234;PAIRED=1;PAIREDR=0;PAO=0;PQA=0;PQR=0;PRO=0;QA=1328;QR=0;RO=0;RPP=5.18177;RPPR=0;RUN=1;SAF=18;SAP=3.0103;SAR=18;SRF=0;SRP=0;SRR=0;TYPE=snp;technology.ILLUMINA=1	GT:DP:RO:QR:AO:QA:GL	1:36:0:0:36:1328:-10,0
gi|126640115|ref|NC_009085.1|	75917	.	A	G	884675	.	AB=0;ABP=0;AC=1;AF=1;AN=1;AO=28;CIGAR=1X;DP=28;DPB=28;DPRA=0;EPP=7.97367;EPPR=0;GTI=0;LEN=1;MEANALT=1;MQM=60;MQMR=0;NS=1;NUMALT=1;ODDS=203.704;PAIRED=1;PAIREDR=0;PAO=0;PQA=0;PQR=0;PRO=0;QA=1024;QR=0;RO=0;RPP=10.7656;RPPR=0;RUN=1;SAF=11;SAP=5.80219;SAR=17;SRF=0;SRP=0;SRR=0;TYPE=snp;technology.ILLUMINA=1	GT:DP:RO:QR:AO:QA:GL	1:28:0:0:28:1024:-10,0
gi|126640115|ref|NC_009085.1|	75980	.	G	A	948.33	.	AB=0;ABP=0;AC=1;AF=1;AN=1;AO=31;CIGAR=1X;DP=31;DPB=31;DPRA=0;EPP=3.08035;EPPR=0;GTI=0;LEN=1;MEANALT=1;MQM=60;MQMR=0;NS=1;NUMALT=1;ODDS=218.361;PAIRED=1;PAIREDR=0;PAO=0;PQA=0;PQR=0;PRO=0;QA=1079;QR=0;RO=0;RPP=3.08035;RPPR=0;RUN=1;SAF=16;SAP=3.08035;SAR=15;SRF=0;SRP=0;SRR=0;TYPE=snp;technology.ILLUMINA=1	GT:DP:RO:QR:AO:QA:GL	1:31:0:0:31:1079:-10,0
gi|126640115|ref|NC_009085.1|	76391	.	A	G	957.83	.	AB=0;ABP=0;AC=1;AF=1;AN=1;AO=30;CIGAR=1X;DP=30;DPB=30;DPRA=0;EPP=3.0103;EPPR=0;GTI=0;LEN=1;MEANALT=1;MQM=60;MQMR=0;NS=1;NUMALT=1;ODDS=220.549;PAIRED=1;PAIREDR=0;PAO=0;PQA=0;PQR=0;PRO=0;QA=1093;QR=0;RO=0;RPP=5.61607;RPPR=0;RUN=1;SAF=17;SAP=4.16842;SAR=13;SRF=0;SRP=0;SRR=0;TYPE=snp;technology.ILLUMINA=1	GT:DP:RO:QR:AO:QA:GL	1:30:0:0:30:1093:-10,0
gi|126640115|ref|NC_009085.1|	76703	.	G	A	1123.07	.	AB=0;ABP=0;AC=1;AF=1;AN=1;AO=34;CIGAR=1X;DP=34;DPB=34;DPRA=0;EPP=3.26577;EPPR=0;GTI=0;LEN=1;MEANALT=1;MQM=60;MQMR=0;NS=1;NUMALT=1;ODDS=258.597;PAIRED=1;PAIREDR=0;PAO=0;PQA=0;PQR=0;PRO=0;QA=1276;QR=0;RO=0;RPP=4.03217;RPPR=0;RUN=1;SAF=19;SAP=4.03217;SAR=15;SRF=0;SRP=0;SRR=0;TYPE=snp;technology.ILLUMINA=1	GT:DP:RO:QR:AO:QA:GL	1:34:0:0:34:1276:-10,0
gi|126640115|ref|NC_009085.1|	76722	.	A	T	828828	.	AB=0;ABP=0;AC=1;AF=1;AN=1;AO=26;CIGAR=1X;DP=26;DPB=26;DPRA=0;EPP=3.0103;EPPR=0;GTI=0;LEN=1;MEANALT=1;MQM=60;MQMR=0;NS=1;NUMALT=1;ODDS=190.845;PAIRED=1;PAIREDR=0;PAO=0;PQA=0;PQR=0;PRO=0;QA=945;QR=0;RO=0;RPP=3.34437;RPPR=0;RUN=1;SAF=13;SAP=3.0103;SAR=13;SRF=0;SRP=0;SRR=0;TYPE=snp;technology.ILLUMINA=1	GT:DP:RO:QR:AO:QA:GL	1:26:0:0:26:945:-10,0
gi|126640115|ref|NC_009085.1|	76781	.	C	T	967108	.	AB=0;ABP=0;AC=1;AF=1;AN=1;AO=29;CIGAR=1X;DP=29;DPB=29;DPRA=0;EPP=6.67934;EPPR=0;GTI=0;LEN=1;MEANALT=1;MQM=60;MQMR=0;NS=1;NUMALT=1;ODDS=222.685;PAIRED=1;PAIREDR=0;PAO=0;PQA=0;PQR=0;PRO=0;QA=1107;QR=0;RO=0;RPP=6.67934;RPPR=0;RUN=1;SAF=15;SAP=3.08518;SAR=14;SRF=0;SRP=0;SRR=0;TYPE=snp;technology.ILLUMINA=1	GT:DP:RO:QR:AO:QA:GL	1:29:0:0:29:1107:-10,0
gi|126640115|ref|NC_009085.1|	76880	.	A	T	847793	.	AB=0;ABP=0;AC=1;AF=1;AN=1;AO=26;CIGAR=1X;DP=26;DPB=26;DPRA=0;EPP=4.34659;EPPR=0;GTI=0;LEN=1;MEANALT=1;MQM=60;MQMR=0;NS=1;NUMALT=1;ODDS=195.212;PAIRED=1;PAIREDR=0;PAO=0;PQA=0;PQR=0;PRO=0;QA=976;QR=0;RO=0;RPP=8.35546;RPPR=0;RUN=1;SAF=10;SAP=6.01695;SAR=16;SRF=0;SRP=0;SRR=0;TYPE=snp;technology.ILLUMINA=1	GT:DP:RO:QR:AO:QA:GL	1:26:0:0:26:976:-10,0
gi|126640115|ref|NC_009085.1|	76904	.	A	G	685116	.	AB=0;ABP=0;AC=1;AF=1;AN=1;AO=21;CIGAR=1X;DP=21;DPB=21;DPRA=0;EPP=3.1137;EPPR=0;GTI=0;LEN=1;MEANALT=1;MQM=60;MQMR=0;NS=1;NUMALT=1;ODDS=157.754;PAIRED=1;PAIREDR=0;PAO=0;PQA=0;PQR=0;PRO=0;QA=787;QR=0;RO=0;RPP=3.94093;RPPR=0;RUN=1;SAF=8;SAP=5.59539;SAR=13;SRF=0;SRP=0;SRR=0;TYPE=snp;technology.ILLUMINA=1	GT:DP:RO:QR:AO:QA:GL	1:21:0:0:21:787:-10,0
gi|126640115|ref|NC_009085.1|	77024	.	T	C	742385	.	AB=0;ABP=0;AC=1;AF=1;AN=1;AO=23;CIGAR=1X;DP=23;DPB=23;DPRA=0;EPP=3.86001;EPPR=0;GTI=0;LEN=1;MEANALT=1;MQM=60;MQMR=0;NS=1;NUMALT=1;ODDS=170.94;PAIRED=1;PAIREDR=0;PAO=0;PQA=0;PQR=0;PRO=0;QA=851;QR=0;RO=0;RPP=5.3706;RPPR=0;RUN=1;SAF=11;SAP=3.10471;SAR=12;SRF=0;SRP=0;SRR=0;TYPE=snp;technology.ILLUMINA=1	GT:DP:RO:QR:AO:QA:GL	1:23:0:0:23:851:-10,0
gi|126640115|ref|NC_009085.1|	77046	.	G	A	920301	.	AB=0;ABP=0;AC=1;AF=1;AN=1;AO=28;CIGAR=1X;DP=28;DPB=28;DPRA=0;EPP=3.0103;EPPR=0;GTI=0;LEN=1;MEANALT=1;MQM=60;MQMR=0;NS=1;NUMALT=1;ODDS=211.907;PAIRED=1;PAIREDR=0;PAO=0;PQA=0;PQR=0;PRO=0;QA=1050;QR=0;RO=0;RPP=5.80219;RPPR=0;RUN=1;SAF=15;SAP=3.32051;SAR=13;SRF=0;SRP=0;SRR=0;TYPE=snp;technology.ILLUMINA=1	GT:DP:RO:QR:AO:QA:GL	1:28:0:0:28:1050:-10,0
gi|126640115|ref|NC_009085.1|	77271	.	C	T	647911	.	AB=0;ABP=0;AC=1;AF=1;AN=1;AO=22;CIGAR=1X;DP=22;DPB=22;DPRA=0;EPP=12.8806;EPPR=0;GTI=0;LEN=1;MEANALT=1;MQM=60;MQMR=0;NS=1;NUMALT=1;ODDS=149.187;PAIRED=1;PAIREDR=0;PAO=0;PQA=0;PQR=0;PRO=0;QA=754;QR=0;RO=0;RPP=3.40511;RPPR=0;RUN=1;SAF=12;SAP=3.40511;SAR=10;SRF=0;SRP=0;SRR=0;TYPE=snp;technology.ILLUMINA=1	GT:DP:RO:QR:AO:QA:GL	1:22:0:0:22:754:-10,0
gi|126640115|ref|NC_009085.1|	77406	.	GGGT	AGGC	603114	.	AB=0;ABP=0;AC=1;AF=1;AN=1;AO=20;CIGAR=1X2M1X;DP=20;DPB=20;DPRA=0;EPP=3.44459;EPPR=0;GTI=0;LEN=4;MEANALT=1;MQM=60;MQMR=0;NS=1;NUMALT=1;ODDS=138.872;PAIRED=1;PAIREDR=0;PAO=0;PQA=0;PQR=0;PRO=0;QA=706;QR=0;RO=0;RPP=4.74748;RPPR=0;RUN=1;SAF=5;SAP=13.8677;SAR=15;SRF=0;SRP=0;SRR=0;TYPE=complex;technology.ILLUMINA=1	GT:DP:RO:QR:AO:QA:GL	1:20:0:0:20:706:-10,0
gi|126640115|ref|NC_009085.1|	77424	.	TAAATCG	GAAGTCA	473652	.	AB=0;ABP=0;AC=1;AF=1;AN=1;AO=16;CIGAR=1X2M1X2M1X;DP=16;DPB=16;DPRA=0;EPP=7.89611;EPPR=0;GTI=0;LEN=7;MEANALT=1;MQM=60;MQMR=0;NS=1;NUMALT=1;ODDS=109.062;PAIRED=1;PAIREDR=0;PAO=0;PQA=0;PQR=0;PRO=0;QA=559;QR=0;RO=0;RPP=7.89611;RPPR=0;RUN=1;SAF=6;SAP=5.18177;SAR=10;SRF=0;SRP=0;SRR=0;TYPE=complex;technology.ILLUMINA=1	GT:DP:RO:QR:AO:QA:GL	1:16:0:0:16:559:-10,0
gi|126640115|ref|NC_009085.1|	77436	.	AAAGGCA	GAAAGCT	526634	.	AB=0;ABP=0;AC=1;AF=1;AN=1;AO=17;CIGAR=1X2M1X2M1X;DP=17;DPB=17;DPRA=0;EPP=9.26925;EPPR=0;GTI=0;LEN=7;MEANALT=1;MQM=60;MQMR=0;NS=1;NUMALT=1;ODDS=121.262;PAIRED=1;PAIREDR=0;PAO=0;PQA=0;PQR=0;PRO=0;QA=619;QR=0;RO=0;RPP=6.20364;RPPR=0;RUN=1;SAF=6;SAP=6.20364;SAR=11;SRF=0;SRP=0;SRR=0;TYPE=complex;technology.ILLUMINA=1	GT:DP:RO:QR:AO:QA:GL	1:17:0:0:17:619:-10,0
gi|126640115|ref|NC_009085.1|	77448	.	C	T	580819	.	AB=0;ABP=0;AC=1;AF=1;AN=1;AO=18;CIGAR=1X;DP=18;DPB=18;DPRA=0;EPP=7.35324;EPPR=0;GTI=0;LEN=1;MEANALT=1;MQM=60;MQMR=0;NS=1;NUMALT=1;ODDS=133.738;PAIRED=1;PAIREDR=0;PAO=0;PQA=0;PQR=0;PRO=0;QA=680;QR=0;RO=0;RPP=7.35324;RPPR=0;RUN=1;SAF=6;SAP=7.35324;SAR=12;SRF=0;SRP=0;SRR=0;TYPE=snp;technology.ILLUMINA=1	GT:DP:RO:QR:AO:QA:GL	1:18:0:0:18:680:-10,0
gi|126640115|ref|NC_009085.1|	77455	.	CTT	TTA	527489	.	AB=0;ABP=0;AC=1;AF=1;AN=1;AO=17;CIGAR=1X1M1X;DP=17;DPB=17;DPRA=0;EPP=9.26925;EPPR=0;GTI=0;LEN=3;MEANALT=1;MQM=60;MQMR=0;NS=1;NUMALT=1;ODDS=121.459;PAIRED=1;PAIREDR=0;PAO=0;PQA=0;PQR=0;PRO=0;QA=620;QR=0;RO=0;RPP=6.20364;RPPR=0;RUN=1;SAF=6;SAP=6.20364;SAR=11;SRF=0;SRP=0;SRR=0;TYPE=complex;technology.ILLUMINA=1	GT:DP:RO:QR:AO:QA:GL	1:17:0:0:17:620:-10,0
gi|126640115|ref|NC_009085.1|	77469	.	T	C	963529	.	AB=0;ABP=0;AC=1;AF=1;AN=1;AO=31;CIGAR=1X;DP=31;DPB=31;DPRA=0;EPP=11.486;EPPR=0;GTI=0;LEN=1;MEANALT=1;MQM=60;MQMR=0;NS=1;NUMALT=1;ODDS=221.861;PAIRED=1;PAIREDR=0;PAO=0;PQA=0;PQR=0;PRO=0;QA=1134;QR=0;RO=0;RPP=28.2974;RPPR=0;RUN=1;SAF=15;SAP=3.08035;SAR=16;SRF=0;SRP=0;SRR=0;TYPE=snp;technology.ILLUMINA=1	GT:DP:RO:QR:AO:QA:GL	1:31:0:0:31:1134:-10,0
gi|126640115|ref|NC_009085.1|	77478	.	A	C	968867	.	AB=0;ABP=0;AC=1;AF=1;AN=1;AO=30;CIGAR=1X;DP=30;DPB=30;DPRA=0;EPP=7.64277;EPPR=0;GTI=0;LEN=1;MEANALT=1;MQM=60;MQMR=0;NS=1;NUMALT=1;ODDS=223.09;PAIRED=1;PAIREDR=0;PAO=0;PQA=0;PQR=0;PRO=0;QA=1109;QR=0;RO=0;RPP=5.61607;RPPR=0;RUN=1;SAF=15;SAP=3.0103;SAR=15;SRF=0;SRP=0;SRR=0;TYPE=snp;technology.ILLUMINA=1	GT:DP:RO:QR:AO:QA:GL	1:30:0:0:30:1109:-10,0
gi|126640115|ref|NC_009085.1|	77490	.	A	G	1094.2	.	AB=0;ABP=0;AC=1;AF=1;AN=1;AO=34;CIGAR=1X;DP=34;DPB=34;DPRA=0;EPP=9.39698;EPPR=0;GTI=0;LEN=1;MEANALT=1;MQM=60;MQMR=0;NS=1;NUMALT=1;ODDS=251.948;PAIRED=1;PAIREDR=0;PAO=0;PQA=0;PQR=0;PRO=0;QA=1263;QR=0;RO=0;RPP=12.2071;RPPR=0;RUN=1;SAF=21;SAP=7.09778;SAR=13;SRF=0;SRP=0;SRR=0;TYPE=snp;technology.ILLUMINA=1	GT:DP:RO:QR:AO:QA:GL	1:34:0:0:34:1263:-10,0
gi|126640115|ref|NC_009085.1|	77505	.	TTTA	GCTG	1194.41	.	AB=0;ABP=0;AC=1;AF=1;AN=1;AO=36;CIGAR=2X1M1X;DP=36;DPB=38;DPRA=0;EPP=3.9754;EPPR=0;GTI=0;LEN=4;MEANALT=1;MQM=60;MQMR=0;NS=1;NUMALT=1;ODDS=275.024;PAIRED=1;PAIREDR=0;PAO=4;PQA=153;PQR=0;PRO=0;QA=1210;QR=0;RO=0;RPP=6.8707;RPPR=0;RUN=1;SAF=22;SAP=6.8707;SAR=14;SRF=0;SRP=0;SRR=0;TYPE=complex;technology.ILLUMINA=1	GT:DP:RO:QR:AO:QA:GL	1:36:0:0:36:1210:-10,0
gi|126640115|ref|NC_009085.1|	77544	.	C	T	1473.86	.	AB=0;ABP=0;AC=1;AF=1;AN=1;AO=45;CIGAR=1X;DP=45;DPB=45;DPRA=0;EPP=3.44459;EPPR=0;GTI=0;LEN=1;MEANALT=1;MQM=60;MQMR=0;NS=1;NUMALT=1;ODDS=339.369;PAIRED=1;PAIREDR=0;PAO=0;PQA=0;PQR=0;PRO=0;QA=1673;QR=0;RO=0;RPP=5.37479;RPPR=0;RUN=1;SAF=27;SAP=6.91895;SAR=18;SRF=0;SRP=0;SRR=0;TYPE=snp;technology.ILLUMINA=1	GT:DP:RO:QR:AO:QA:GL	1:45:0:0:45:1673:-10,0
gi|126640115|ref|NC_009085.1|	77619	.	C	T	1054.05	.	AB=0;ABP=0;AC=1;AF=1;AN=1;AO=33;CIGAR=1X;DP=33;DPB=33;DPRA=0;EPP=4.65535;EPPR=0;GTI=0;LEN=1;MEANALT=1;MQM=60;MQMR=0;NS=1;NUMALT=1;ODDS=242.705;PAIRED=1;PAIREDR=0;PAO=0;PQA=0;PQR=0;PRO=0;QA=1202;QR=0;RO=0;RPP=6.23461;RPPR=0;RUN=1;SAF=16;SAP=3.0761;SAR=17;SRF=0;SRP=0;SRR=0;TYPE=snp;technology.ILLUMINA=1	GT:DP:RO:QR:AO:QA:GL	1:33:0:0:33:1202:-10,0
gi|126640115|ref|NC_009085.1|	77640	.	A	T	1289.89	.	AB=0;ABP=0;AC=1;AF=1;AN=1;AO=39;CIGAR=1X;DP=39;DPB=39;DPRA=0;EPP=3.06598;EPPR=0;GTI=0;LEN=1;MEANALT=1;MQM=60;MQMR=0;NS=1;NUMALT=1;ODDS=297.009;PAIRED=1;PAIREDR=0;PAO=0;PQA=0;PQR=0;PRO=0;QA=1469;QR=0;RO=0;RPP=4.40227;RPPR=0;RUN=1;SAF=14;SAP=9.74743;SAR=25;SRF=0;SRP=0;SRR=0;TYPE=snp;technology.ILLUMINA=1	GT:DP:RO:QR:AO:QA:GL	1:39:0:0:39:1469:-10,0
gi|126640115|ref|NC_009085.1|	77730	.	C	T	771671	.	AB=0;ABP=0;AC=1;AF=1;AN=1;AO=26;CIGAR=1X;DP=26;DPB=26;DPRA=0;EPP=6.01695;EPPR=0;GTI=0;LEN=1;MEANALT=1;MQM=60;MQMR=0;NS=1;NUMALT=1;ODDS=177.684;PAIRED=1;PAIREDR=0;PAO=0;PQA=0;PQR=0;PRO=0;QA=899;QR=0;RO=0;RPP=15.0369;RPPR=0;RUN=1;SAF=11;SAP=4.34659;SAR=15;SRF=0;SRP=0;SRR=0;TYPE=snp;technology.ILLUMINA=1	GT:DP:RO:QR:AO:QA:GL	1:26:0:0:26:899:-10,0
gi|126640115|ref|NC_009085.1|	77835	.	C	T	587182	.	AB=0;ABP=0;AC=1;AF=1;AN=1;AO=20;CIGAR=1X;DP=21;DPB=21;DPRA=0;EPP=6.91895;EPPR=5.18177;GTI=0;LEN=1;MEANALT=1;MQM=60;MQMR=60;NS=1;NUMALT=1;ODDS=135.204;PAIRED=0.95;PAIREDR=1;PAO=0;PQA=0;PQR=0;PRO=0;QA=691;QR=20;RO=1;RPP=3.44459;RPPR=5.18177;RUN=1;SAF=8;SAP=4.74748;SAR=12;SRF=1;SRP=5.18177;SRR=0;TYPE=snp;technology.ILLUMINA=1	GT:DP:RO:QR:AO:QA:GL	1:21:1:20:20:691:-10,0
gi|126640115|ref|NC_009085.1|	77946	.	A	G	756168	.	AB=0;ABP=0;AC=1;AF=1;AN=1;AO=24;CIGAR=1X;DP=24;DPB=24;DPRA=0;EPP=3.0103;EPPR=0;GTI=0;LEN=1;MEANALT=1;MQM=60;MQMR=0;NS=1;NUMALT=1;ODDS=174.114;PAIRED=1;PAIREDR=0;PAO=0;PQA=0;PQR=0;PRO=0;QA=867;QR=0;RO=0;RPP=6.26751;RPPR=0;RUN=1;SAF=13;SAP=3.37221;SAR=11;SRF=0;SRP=0;SRR=0;TYPE=snp;technology.ILLUMINA=1	GT:DP:RO:QR:AO:QA:GL	1:24:0:0:24:867:-10,0
gi|126640115|ref|NC_009085.1|	78182	.	C	T	481942	.	AB=0;ABP=0;AC=1;AF=1;AN=1;AO=18;CIGAR=1X;DP=18;DPB=18;DPRA=0;EPP=20.3821;EPPR=0;GTI=0;LEN=1;MEANALT=1;MQM=59.4444;MQMR=0;NS=1;NUMALT=1;ODDS=110.971;PAIRED=0.944444;PAIREDR=0;PAO=0;PQA=0;PQR=0;PRO=0;QA=648;QR=0;RO=0;RPP=42.0968;RPPR=0;RUN=1;SAF=15;SAP=20.3821;SAR=3;SRF=0;SRP=0;SRR=0;TYPE=snp;technology.ILLUMINA=1	GT:DP:RO:QR:AO:QA:GL	1:18:0:0:18:648:-10,0
gi|126640115|ref|NC_009085.1|	78196	.	A	G	601.48	.	AB=0;ABP=0;AC=1;AF=1;AN=1;AO=19;CIGAR=1X;DP=19;DPB=19;DPRA=0;EPP=3.12459;EPPR=0;GTI=0;LEN=1;MEANALT=1;MQM=59.4737;MQMR=0;NS=1;NUMALT=1;ODDS=138.496;PAIRED=0.947368;PAIREDR=0;PAO=0;PQA=0;PQR=0;PRO=0;QA=718;QR=0;RO=0;RPP=8.61041;RPPR=0;RUN=1;SAF=16;SAP=22.325;SAR=3;SRF=0;SRP=0;SRR=0;TYPE=snp;technology.ILLUMINA=1	GT:DP:RO:QR:AO:QA:GL	1:19:0:0:19:718:-10,0
gi|126640115|ref|NC_009085.1|	78218	.	A	G	618256	.	AB=0;ABP=0;AC=1;AF=1;AN=1;AO=20;CIGAR=1X;DP=20;DPB=20;DPRA=0;EPP=3.44459;EPPR=0;GTI=0;LEN=1;MEANALT=1;MQM=59.5;MQMR=0;NS=1;NUMALT=1;ODDS=142.359;PAIRED=0.95;PAIREDR=0;PAO=0;PQA=0;PQR=0;PRO=0;QA=721;QR=0;RO=0;RPP=6.91895;RPPR=0;RUN=1;SAF=14;SAP=9.95901;SAR=6;SRF=0;SRP=0;SRR=0;TYPE=snp;technology.ILLUMINA=1	GT:DP:RO:QR:AO:QA:GL	1:20:0:0:20:721:-10,0
gi|126640115|ref|NC_009085.1|	78236	.	ATTAAGA	GTTGAGG	510996	.	AB=0;ABP=0;AC=1;AF=1;AN=1;AO=17;CIGAR=1X2M1X2M1X;DP=17;DPB=17;DPRA=0;EPP=3.13803;EPPR=0;GTI=0;LEN=7;MEANALT=1;MQM=59.4118;MQMR=0;NS=1;NUMALT=1;ODDS=117.661;PAIRED=0.941176;PAIREDR=0;PAO=0;PQA=0;PQR=0;PRO=0;QA=592;QR=0;RO=0;RPP=3.13803;RPPR=0;RUN=1;SAF=11;SAP=6.20364;SAR=6;SRF=0;SRP=0;SRR=0;TYPE=complex;technology.ILLUMINA=1	GT:DP:RO:QR:AO:QA:GL	1:17:0:0:17:592:-10,0
gi|126640115|ref|NC_009085.1|	78248	.	CAAAGGC	TAACGGT	489918	.	AB=0;ABP=0;AC=1;AF=1;AN=1;AO=17;CIGAR=1X2M1X2M1X;DP=18;DPB=18;DPRA=0;EPP=4.1599;EPPR=0;GTI=0;LEN=7;MEANALT=2;MQM=60;MQMR=0;NS=1;NUMALT=1;ODDS=112.808;PAIRED=1;PAIREDR=0;PAO=0;PQA=0;PQR=0;PRO=0;QA=573;QR=0;RO=0;RPP=3.13803;RPPR=0;RUN=1;SAF=12;SAP=9.26925;SAR=5;SRF=0;SRP=0;SRR=0;TYPE=complex;technology.ILLUMINA=1	GT:DP:RO:QR:AO:QA:GL	1:18:0:0:17:573:-10,0
gi|126640115|ref|NC_009085.1|	78384	.	G	A	639494	.	AB=0;ABP=0;AC=1;AF=1;AN=1;AO=20;CIGAR=1X;DP=20;DPB=20;DPRA=0;EPP=13.8677;EPPR=0;GTI=0;LEN=1;MEANALT=1;MQM=60;MQMR=0;NS=1;NUMALT=1;ODDS=147.249;PAIRED=1;PAIREDR=0;PAO=0;PQA=0;PQR=0;PRO=0;QA=752;QR=0;RO=0;RPP=3.44459;RPPR=0;RUN=1;SAF=6;SAP=9.95901;SAR=14;SRF=0;SRP=0;SRR=0;TYPE=snp;technology.ILLUMINA=1	GT:DP:RO:QR:AO:QA:GL	1:20:0:0:20:752:-10,0
gi|126640115|ref|NC_009085.1|	78494	.	A	G	1007.06	.	AB=0;ABP=0;AC=1;AF=1;AN=1;AO=32;CIGAR=1X;DP=32;DPB=32;DPRA=0;EPP=3.28173;EPPR=0;GTI=0;LEN=1;MEANALT=1;MQM=60;MQMR=0;NS=1;NUMALT=1;ODDS=231.885;PAIRED=1;PAIREDR=0;PAO=0;PQA=0;PQR=0;PRO=0;QA=1146;QR=0;RO=0;RPP=3.28173;RPPR=0;RUN=1;SAF=18;SAP=4.09604;SAR=14;SRF=0;SRP=0;SRR=0;TYPE=snp;technology.ILLUMINA=1	GT:DP:RO:QR:AO:QA:GL	1:32:0:0:32:1146:-10,0
gi|126640115|ref|NC_009085.1|	78542	.	G	A	997057	.	AB=0;ABP=0;AC=1;AF=1;AN=1;AO=32;CIGAR=1X;DP=32;DPB=32;DPRA=0;EPP=3.28173;EPPR=0;GTI=0;LEN=1;MEANALT=1;MQM=60;MQMR=0;NS=1;NUMALT=1;ODDS=229.581;PAIRED=1;PAIREDR=0;PAO=0;PQA=0;PQR=0;PRO=0;QA=1163;QR=0;RO=0;RPP=7.35324;RPPR=0;RUN=1;SAF=25;SAP=24.9965;SAR=7;SRF=0;SRP=0;SRR=0;TYPE=snp;technology.ILLUMINA=1	GT:DP:RO:QR:AO:QA:GL	1:32:0:0:32:1163:-10,0
gi|126640115|ref|NC_009085.1|	78643	.	C	T	1224.79	.	AB=0;ABP=0;AC=1;AF=1;AN=1;AO=37;CIGAR=1X;DP=37;DPB=37;DPRA=0;EPP=3.5385;EPPR=0;GTI=0;LEN=1;MEANALT=1;MQM=60;MQMR=0;NS=1;NUMALT=1;ODDS=282.018;PAIRED=1;PAIREDR=0;PAO=0;PQA=0;PQR=0;PRO=0;QA=1391;QR=0;RO=0;RPP=4.47751;RPPR=0;RUN=1;SAF=16;SAP=4.47751;SAR=21;SRF=0;SRP=0;SRR=0;TYPE=snp;technology.ILLUMINA=1	GT:DP:RO:QR:AO:QA:GL	1:37:0:0:37:1391:-10,0
gi|126640115|ref|NC_009085.1|	78734	.	A	G	999945	.	AB=0;ABP=0;AC=1;AF=1;AN=1;AO=32;CIGAR=1X;DP=32;DPB=32;DPRA=0;EPP=3.28173;EPPR=0;GTI=0;LEN=1;MEANALT=1;MQM=60;MQMR=0;NS=1;NUMALT=1;ODDS=230.246;PAIRED=1;PAIREDR=0;PAO=0;PQA=0;PQR=0;PRO=0;QA=1150;QR=0;RO=0;RPP=12.7819;RPPR=0;RUN=1;SAF=13;SAP=5.45321;SAR=19;SRF=0;SRP=0;SRR=0;TYPE=snp;technology.ILLUMINA=1	GT:DP:RO:QR:AO:QA:GL	1:32:0:0:32:1150:-10,0
gi|126640115|ref|NC_009085.1|	78952	.	C	T	819057	.	AB=0;ABP=0;AC=1;AF=1;AN=1;AO=26;CIGAR=1X;DP=26;DPB=26;DPRA=0;EPP=11.3621;EPPR=0;GTI=0;LEN=1;MEANALT=1;MQM=60;MQMR=0;NS=1;NUMALT=1;ODDS=188.595;PAIRED=1;PAIREDR=0;PAO=0;PQA=0;PQR=0;PRO=0;QA=950;QR=0;RO=0;RPP=4.34659;RPPR=0;RUN=1;SAF=9;SAP=8.35546;SAR=17;SRF=0;SRP=0;SRR=0;TYPE=snp;technology.ILLUMINA=1	GT:DP:RO:QR:AO:QA:GL	1:26:0:0:26:950:-10,0
gi|126640115|ref|NC_009085.1|	79007	.	G	A	728654	.	AB=0;ABP=0;AC=1;AF=1;AN=1;AO=23;CIGAR=1X;DP=23;DPB=23;DPRA=0;EPP=10.6577;EPPR=0;GTI=0;LEN=1;MEANALT=1;MQM=60;MQMR=0;NS=1;NUMALT=1;ODDS=167.779;PAIRED=1;PAIREDR=0;PAO=0;PQA=0;PQR=0;PRO=0;QA=849;QR=0;RO=0;RPP=3.10471;RPPR=0;RUN=1;SAF=7;SAP=10.6577;SAR=16;SRF=0;SRP=0;SRR=0;TYPE=snp;technology.ILLUMINA=1	GT:DP:RO:QR:AO:QA:GL	1:23:0:0:23:849:-10,0
gi|126640115|ref|NC_009085.1|	79085	.	G	A	976.86	.	AB=0;ABP=0;AC=1;AF=1;AN=1;AO=30;CIGAR=1X;DP=30;DPB=30;DPRA=0;EPP=3.29983;EPPR=0;GTI=0;LEN=1;MEANALT=1;MQM=60;MQMR=0;NS=1;NUMALT=1;ODDS=224.93;PAIRED=1;PAIREDR=0;PAO=0;PQA=0;PQR=0;PRO=0;QA=1111;QR=0;RO=0;RPP=3.29983;RPPR=0;RUN=1;SAF=16;SAP=3.29983;SAR=14;SRF=0;SRP=0;SRR=0;TYPE=snp;technology.ILLUMINA=1	GT:DP:RO:QR:AO:QA:GL	1:30:0:0:30:1111:-10,0
gi|126640115|ref|NC_009085.1|	79097	.	C	A	835818	.	AB=0;ABP=0;AC=1;AF=1;AN=1;AO=26;CIGAR=1X;DP=26;DPB=26;DPRA=0;EPP=3.0103;EPPR=0;GTI=0;LEN=1;MEANALT=1;MQM=60;MQMR=0;NS=1;NUMALT=1;ODDS=192.454;PAIRED=1;PAIREDR=0;PAO=0;PQA=0;PQR=0;PRO=0;QA=957;QR=0;RO=0;RPP=4.34659;RPPR=0;RUN=1;SAF=16;SAP=6.01695;SAR=10;SRF=0;SRP=0;SRR=0;TYPE=snp;technology.ILLUMINA=1	GT:DP:RO:QR:AO:QA:GL	1:26:0:0:26:957:-10,0
gi|126640115|ref|NC_009085.1|	79127	.	A	G	1008.23	.	AB=0;ABP=0;AC=1;AF=1;AN=1;AO=30;CIGAR=1X;DP=30;DPB=30;DPRA=0;EPP=3.0103;EPPR=0;GTI=0;LEN=1;MEANALT=1;MQM=60;MQMR=0;NS=1;NUMALT=1;ODDS=232.153;PAIRED=1;PAIREDR=0;PAO=0;PQA=0;PQR=0;PRO=0;QA=1149;QR=0;RO=0;RPP=5.61607;RPPR=0;RUN=1;SAF=17;SAP=4.16842;SAR=13;SRF=0;SRP=0;SRR=0;TYPE=snp;technology.ILLUMINA=1	GT:DP:RO:QR:AO:QA:GL	1:30:0:0:30:1149:-10,0
gi|126640115|ref|NC_009085.1|	79274	.	A	G	1119.4	.	AB=0;ABP=0;AC=1;AF=1;AN=1;AO=35;CIGAR=1X;DP=35;DPB=35;DPRA=0;EPP=8.03571;EPPR=0;GTI=0;LEN=1;MEANALT=1;MQM=60;MQMR=0;NS=1;NUMALT=1;ODDS=257.752;PAIRED=1;PAIREDR=0;PAO=0;PQA=0;PQR=0;PRO=0;QA=1289;QR=0;RO=0;RPP=8.03571;RPPR=0;RUN=1;SAF=23;SAP=10.5174;SAR=12;SRF=0;SRP=0;SRR=0;TYPE=snp;technology.ILLUMINA=1	GT:DP:RO:QR:AO:QA:GL	1:35:0:0:35:1289:-10,0
gi|126640115|ref|NC_009085.1|	79301	.	A	G	1116.88	.	AB=0;ABP=0;AC=1;AF=1;AN=1;AO=35;CIGAR=1X;DP=35;DPB=35;DPRA=0;EPP=3.07234;EPPR=0;GTI=0;LEN=1;MEANALT=1;MQM=60;MQMR=0;NS=1;NUMALT=1;ODDS=257.17;PAIRED=1;PAIREDR=0;PAO=0;PQA=0;PQR=0;PRO=0;QA=1284;QR=0;RO=0;RPP=8.03571;RPPR=0;RUN=1;SAF=24;SAP=13.4954;SAR=11;SRF=0;SRP=0;SRR=0;TYPE=snp;technology.ILLUMINA=1	GT:DP:RO:QR:AO:QA:GL	1:35:0:0:35:1284:-10,0
gi|126640115|ref|NC_009085.1|	79412	.	T	C	919097	.	AB=0;ABP=0;AC=1;AF=1;AN=1;AO=28;CIGAR=1X;DP=28;DPB=28;DPRA=0;EPP=3.32051;EPPR=0;GTI=0;LEN=1;MEANALT=1;MQM=60;MQMR=0;NS=1;NUMALT=1;ODDS=211.63;PAIRED=1;PAIREDR=0;PAO=0;PQA=0;PQR=0;PRO=0;QA=1050;QR=0;RO=0;RPP=4.25114;RPPR=0;RUN=1;SAF=11;SAP=5.80219;SAR=17;SRF=0;SRP=0;SRR=0;TYPE=snp;technology.ILLUMINA=1	GT:DP:RO:QR:AO:QA:GL	1:28:0:0:28:1050:-10,0
gi|126640115|ref|NC_009085.1|	79656	.	AAAGTA	GAAGCT	596219	.	AB=0;ABP=0;AC=1;AF=1;AN=1;AO=19;CIGAR=1X3M2X;DP=19;DPB=19.1667;DPRA=0;EPP=8.61041;EPPR=0;GTI=0;LEN=6;MEANALT=1;MQM=60;MQMR=0;NS=1;NUMALT=1;ODDS=137.285;PAIRED=1;PAIREDR=0;PAO=1;PQA=32;PQR=0;PRO=0;QA=668;QR=0;RO=0;RPP=12.2676;RPPR=0;RUN=1;SAF=10;SAP=3.12459;SAR=9;SRF=0;SRP=0;SRR=0;TYPE=complex;technology.ILLUMINA=1	GT:DP:RO:QR:AO:QA:GL	1:19:0:0:19:668:-10,0
gi|126640115|ref|NC_009085.1|	79668	.	A	C	631.36	.	AB=0;ABP=0;AC=1;AF=1;AN=1;AO=20;CIGAR=1X;DP=20;DPB=20;DPRA=0;EPP=13.8677;EPPR=0;GTI=0;LEN=1;MEANALT=1;MQM=60;MQMR=0;NS=1;NUMALT=1;ODDS=145.376;PAIRED=1;PAIREDR=0;PAO=0;PQA=0;PQR=0;PRO=0;QA=743;QR=0;RO=0;RPP=9.95901;RPPR=0;RUN=1;SAF=11;SAP=3.44459;SAR=9;SRF=0;SRP=0;SRR=0;TYPE=snp;technology.ILLUMINA=1	GT:DP:RO:QR:AO:QA:GL	1:20:0:0:20:743:-10,0
gi|126640115|ref|NC_009085.1|	79679	.	TAATATGAA	GAATA	307451	.	AB=0;ABP=0;AC=1;AF=1;AN=1;AO=10;CIGAR=1X3M4D1M;DP=10;DPB=5.77778;DPRA=0;EPP=6.48466;EPPR=0;GTI=0;LEN=5;MEANALT=1;MQM=60;MQMR=0;NS=1;NUMALT=1;ODDS=70.7933;PAIRED=1;PAIREDR=0;PAO=1;PQA=38;PQR=0;PRO=0;QA=325;QR=0;RO=0;RPP=3.87889;RPPR=0;RUN=1;SAF=5;SAP=3.0103;SAR=5;SRF=0;SRP=0;SRR=0;TYPE=complex;technology.ILLUMINA=1	GT:DP:RO:QR:AO:QA:GL	1:10:0:0:10:325:-10,0
gi|126640115|ref|NC_009085.1|	79689	.	ATTTCT	AT	261394	.	AB=0;ABP=0;AC=1;AF=1;AN=1;AO=10;CIGAR=1M4D1M;DP=10;DPB=3.33333;DPRA=0;EPP=6.48466;EPPR=0;GTI=0;LEN=4;MEANALT=1;MQM=60;MQMR=0;NS=1;NUMALT=1;ODDS=60.1881;PAIRED=1;PAIREDR=0;PAO=0;PQA=0;PQR=0;PRO=0;QA=312;QR=0;RO=0;RPP=3.87889;RPPR=0;RUN=1;SAF=5;SAP=3.0103;SAR=5;SRF=0;SRP=0;SRR=0;TYPE=del;technology.ILLUMINA=1	GT:DP:RO:QR:AO:QA:GL	1:10:0:0:10:312:-10,0
gi|126640115|ref|NC_009085.1|	79705	.	G	T	406131	.	AB=0;ABP=0;AC=1;AF=1;AN=1;AO=13;CIGAR=1X;DP=13;DPB=13;DPRA=0;EPP=3.17734;EPPR=0;GTI=0;LEN=1;MEANALT=1;MQM=60;MQMR=0;NS=1;NUMALT=1;ODDS=93.5151;PAIRED=1;PAIREDR=0;PAO=0;PQA=0;PQR=0;PRO=0;QA=485;QR=0;RO=0;RPP=16.5402;RPPR=0;RUN=1;SAF=7;SAP=3.17734;SAR=6;SRF=0;SRP=0;SRR=0;TYPE=snp;technology.ILLUMINA=1	GT:DP:RO:QR:AO:QA:GL	1:13:0:0:13:485:-10,0
gi|126640115|ref|NC_009085.1|	79717	.	A	T	366808	.	AB=0;ABP=0;AC=1;AF=1;AN=1;AO=12;CIGAR=1X;DP=12;DPB=12;DPRA=0;EPP=3.73412;EPPR=0;GTI=0;LEN=1;MEANALT=1;MQM=60;MQMR=0;NS=1;NUMALT=1;ODDS=84.4606;PAIRED=1;PAIREDR=0;PAO=0;PQA=0;PQR=0;PRO=0;QA=447;QR=0;RO=0;RPP=21.1059;RPPR=0;RUN=1;SAF=6;SAP=3.0103;SAR=6;SRF=0;SRP=0;SRR=0;TYPE=snp;technology.ILLUMINA=1	GT:DP:RO:QR:AO:QA:GL	1:12:0:0:12:447:-10,0
gi|126640115|ref|NC_009085.1|	79723	.	CAC	TTA	217661	.	AB=0;ABP=0;AC=1;AF=1;AN=1;AO=7;CIGAR=3X;DP=7;DPB=7.33333;DPRA=0;EPP=10.7656;EPPR=0;GTI=0;LEN=3;MEANALT=1;MQM=60;MQMR=0;NS=1;NUMALT=1;ODDS=50.1184;PAIRED=1;PAIREDR=0;PAO=1;PQA=37;PQR=0;PRO=0;QA=238;QR=0;RO=0;RPP=10.7656;RPPR=0;RUN=1;SAF=2;SAP=5.80219;SAR=5;SRF=0;SRP=0;SRR=0;TYPE=mnp;technology.ILLUMINA=1	GT:DP:RO:QR:AO:QA:GL	1:7:0:0:7:238:-10,0
gi|126640115|ref|NC_009085.1|	79733	.	A	C	320992	.	AB=0;ABP=0;AC=1;AF=1;AN=1;AO=11;CIGAR=1X;DP=12;DPB=12;DPRA=0;EPP=7.94546;EPPR=5.18177;GTI=0;LEN=1;MEANALT=1;MQM=60;MQMR=60;NS=1;NUMALT=1;ODDS=73.9112;PAIRED=1;PAIREDR=1;PAO=0;PQA=0;PQR=0;PRO=0;QA=405;QR=35;RO=1;RPP=3.20771;RPPR=5.18177;RUN=1;SAF=5;SAP=3.20771;SAR=6;SRF=0;SRP=5.18177;SRR=1;TYPE=snp;technology.ILLUMINA=1	GT:DP:RO:QR:AO:QA:GL	1:12:1:35:11:405:-10,0
gi|126640115|ref|NC_009085.1|	79743	.	TCGGTG	ATGGTA	355871	.	AB=0;ABP=0;AC=1;AF=1;AN=1;AO=12;CIGAR=2X3M1X;DP=12;DPB=12;DPRA=0;EPP=9.52472;EPPR=0;GTI=0;LEN=6;MEANALT=1;MQM=60;MQMR=0;NS=1;NUMALT=1;ODDS=81.9424;PAIRED=1;PAIREDR=0;PAO=0;PQA=0;PQR=0;PRO=0;QA=421;QR=0;RO=0;RPP=3.0103;RPPR=0;RUN=1;SAF=5;SAP=3.73412;SAR=7;SRF=0;SRP=0;SRR=0;TYPE=complex;technology.ILLUMINA=1	GT:DP:RO:QR:AO:QA:GL	1:12:0:0:12:421:-10,0
gi|126640115|ref|NC_009085.1|	79769	.	A	T	442.43	.	AB=0;ABP=0;AC=1;AF=1;AN=1;AO=14;CIGAR=1X;DP=14;DPB=14;DPRA=0;EPP=5.49198;EPPR=0;GTI=0;LEN=1;MEANALT=1;MQM=60;MQMR=0;NS=1;NUMALT=1;ODDS=101.873;PAIRED=1;PAIREDR=0;PAO=0;PQA=0;PQR=0;PRO=0;QA=519;QR=0;RO=0;RPP=8.59409;RPPR=0;RUN=1;SAF=7;SAP=3.0103;SAR=7;SRF=0;SRP=0;SRR=0;TYPE=snp;technology.ILLUMINA=1	GT:DP:RO:QR:AO:QA:GL	1:14:0:0:14:519:-10,0
gi|126640115|ref|NC_009085.1|	79792	.	A	G	395114	.	AB=0;ABP=0;AC=1;AF=1;AN=1;AO=13;CIGAR=1X;DP=13;DPB=13;DPRA=0;EPP=3.17734;EPPR=0;GTI=0;LEN=1;MEANALT=1;MQM=60;MQMR=0;NS=1;NUMALT=1;ODDS=90.9784;PAIRED=1;PAIREDR=0;PAO=0;PQA=0;PQR=0;PRO=0;QA=468;QR=0;RO=0;RPP=11.1951;RPPR=0;RUN=1;SAF=8;SAP=4.51363;SAR=5;SRF=0;SRP=0;SRR=0;TYPE=snp;technology.ILLUMINA=1	GT:DP:RO:QR:AO:QA:GL	1:13:0:0:13:468:-10,0
gi|126640115|ref|NC_009085.1|	79800	.	A	G	479958	.	AB=0;ABP=0;AC=1;AF=1;AN=1;AO=15;CIGAR=1X;DP=15;DPB=15;DPRA=0;EPP=4.31318;EPPR=0;GTI=0;LEN=1;MEANALT=1;MQM=60;MQMR=0;NS=1;NUMALT=1;ODDS=110.514;PAIRED=1;PAIREDR=0;PAO=0;PQA=0;PQR=0;PRO=0;QA=558;QR=0;RO=0;RPP=3.15506;RPPR=0;RUN=1;SAF=10;SAP=6.62942;SAR=5;SRF=0;SRP=0;SRR=0;TYPE=snp;technology.ILLUMINA=1	GT:DP:RO:QR:AO:QA:GL	1:15:0:0:15:558:-10,0
gi|126640115|ref|NC_009085.1|	79821	.	T	C	528202	.	AB=0;ABP=0;AC=1;AF=1;AN=1;AO=16;CIGAR=1X;DP=16;DPB=16;DPRA=0;EPP=3.0103;EPPR=0;GTI=0;LEN=1;MEANALT=1;MQM=60;MQMR=0;NS=1;NUMALT=1;ODDS=121.623;PAIRED=1;PAIREDR=0;PAO=0;PQA=0;PQR=0;PRO=0;QA=609;QR=0;RO=0;RPP=3.0103;RPPR=0;RUN=1;SAF=10;SAP=5.18177;SAR=6;SRF=0;SRP=0;SRR=0;TYPE=snp;technology.ILLUMINA=1	GT:DP:RO:QR:AO:QA:GL	1:16:0:0:16:609:-10,0
gi|126640115|ref|NC_009085.1|	79826	.	ATTTTTA	ATTTTA	469929	.	AB=0;ABP=0;AC=1;AF=1;AN=1;AO=15;CIGAR=1M1D5M;DP=16;DPB=15;DPRA=0;EPP=3.15506;EPPR=0;GTI=0;LEN=1;MEANALT=2;MQM=60;MQMR=0;NS=1;NUMALT=1;ODDS=108.205;PAIRED=1;PAIREDR=0;PAO=1;PQA=34;PQR=34;PRO=1;QA=545;QR=0;RO=0;RPP=4.31318;RPPR=0;RUN=1;SAF=9;SAP=4.31318;SAR=6;SRF=0;SRP=0;SRR=0;TYPE=del;technology.ILLUMINA=1	GT:DP:RO:QR:AO:QA:GL	1:16:0:0:15:545:-10,0
gi|126640115|ref|NC_009085.1|	79852	.	GTA	GTTA	455326	.	AB=0;ABP=0;AC=1;AF=1;AN=1;AO=14;CIGAR=1M1I2M;DP=14;DPB=18.6667;DPRA=0;EPP=5.49198;EPPR=0;GTI=0;LEN=1;MEANALT=1;MQM=60;MQMR=0;NS=1;NUMALT=1;ODDS=104.843;PAIRED=1;PAIREDR=0;PAO=0;PQA=0;PQR=0;PRO=0;QA=528;QR=0;RO=0;RPP=3.63072;RPPR=0;RUN=1;SAF=7;SAP=3.0103;SAR=7;SRF=0;SRP=0;SRR=0;TYPE=ins;technology.ILLUMINA=1	GT:DP:RO:QR:AO:QA:GL	1:14:0:0:14:528:-10,0
gi|126640115|ref|NC_009085.1|	79863	.	G	A	499999	.	AB=0;ABP=0;AC=1;AF=1;AN=1;AO=15;CIGAR=1X;DP=15;DPB=15;DPRA=0;EPP=6.62942;EPPR=0;GTI=0;LEN=1;MEANALT=1;MQM=60;MQMR=0;NS=1;NUMALT=1;ODDS=115.129;PAIRED=1;PAIREDR=0;PAO=0;PQA=0;PQR=0;PRO=0;QA=579;QR=0;RO=0;RPP=3.15506;RPPR=0;RUN=1;SAF=7;SAP=3.15506;SAR=8;SRF=0;SRP=0;SRR=0;TYPE=snp;technology.ILLUMINA=1	GT:DP:RO:QR:AO:QA:GL	1:15:0:0:15:579:-10,0
gi|126640115|ref|NC_009085.1|	80214	.	A	G	539206	.	AB=0;ABP=0;AC=1;AF=1;AN=1;AO=17;CIGAR=1X;DP=17;DPB=17;DPRA=0;EPP=4.1599;EPPR=0;GTI=0;LEN=1;MEANALT=1;MQM=60;MQMR=0;NS=1;NUMALT=1;ODDS=124.157;PAIRED=1;PAIREDR=0;PAO=0;PQA=0;PQR=0;PRO=0;QA=622;QR=0;RO=0;RPP=4.1599;RPPR=0;RUN=1;SAF=9;SAP=3.13803;SAR=8;SRF=0;SRP=0;SRR=0;TYPE=snp;technology.ILLUMINA=1	GT:DP:RO:QR:AO:QA:GL	1:17:0:0:17:622:-10,0
gi|126640115|ref|NC_009085.1|	80220	.	C	T	508156	.	AB=0;ABP=0;AC=1;AF=1;AN=1;AO=16;CIGAR=1X;DP=16;DPB=16;DPRA=0;EPP=3.55317;EPPR=0;GTI=0;LEN=1;MEANALT=1;MQM=60;MQMR=0;NS=1;NUMALT=1;ODDS=117.007;PAIRED=1;PAIREDR=0;PAO=0;PQA=0;PQR=0;PRO=0;QA=588;QR=0;RO=0;RPP=5.18177;RPPR=0;RUN=1;SAF=9;SAP=3.55317;SAR=7;SRF=0;SRP=0;SRR=0;TYPE=snp;technology.ILLUMINA=1	GT:DP:RO:QR:AO:QA:GL	1:16:0:0:16:588:-10,0
gi|126640115|ref|NC_009085.1|	80271	.	T	C	789973	.	AB=0;ABP=0;AC=1;AF=1;AN=1;AO=24;CIGAR=1X;DP=24;DPB=24;DPRA=0;EPP=4.45795;EPPR=0;GTI=0;LEN=1;MEANALT=1;MQM=60;MQMR=0;NS=1;NUMALT=1;ODDS=181.898;PAIRED=1;PAIREDR=0;PAO=0;PQA=0;PQR=0;PRO=0;QA=903;QR=0;RO=0;RPP=3.37221;RPPR=0;RUN=1;SAF=13;SAP=3.37221;SAR=11;SRF=0;SRP=0;SRR=0;TYPE=snp;technology.ILLUMINA=1	GT:DP:RO:QR:AO:QA:GL	1:24:0:0:24:903:-10,0
gi|126640115|ref|NC_009085.1|	80394	.	GATC	AATT	648.17	.	AB=0;ABP=0;AC=1;AF=1;AN=1;AO=19;CIGAR=1X2M1X;DP=19;DPB=20.25;DPRA=0;EPP=12.2676;EPPR=0;GTI=0;LEN=4;MEANALT=1;MQM=60;MQMR=0;NS=1;NUMALT=1;ODDS=149.247;PAIRED=1;PAIREDR=0;PAO=3;PQA=87;PQR=0;PRO=0;QA=669;QR=0;RO=0;RPP=5.8675;RPPR=0;RUN=1;SAF=8;SAP=4.03889;SAR=11;SRF=0;SRP=0;SRR=0;TYPE=complex;technology.ILLUMINA=1	GT:DP:RO:QR:AO:QA:GL	1:19:0:0:19:669:-10,0
gi|126640115|ref|NC_009085.1|	80421	.	C	T	789577	.	AB=0;ABP=0;AC=1;AF=1;AN=1;AO=24;CIGAR=1X;DP=24;DPB=24;DPRA=0;EPP=3.37221;EPPR=0;GTI=0;LEN=1;MEANALT=1;MQM=60;MQMR=0;NS=1;NUMALT=1;ODDS=181.807;PAIRED=1;PAIREDR=0;PAO=0;PQA=0;PQR=0;PRO=0;QA=901;QR=0;RO=0;RPP=3.37221;RPPR=0;RUN=1;SAF=12;SAP=3.0103;SAR=12;SRF=0;SRP=0;SRR=0;TYPE=snp;technology.ILLUMINA=1	GT:DP:RO:QR:AO:QA:GL	1:24:0:0:24:901:-10,0
gi|126640115|ref|NC_009085.1|	80451	.	GGGA	AGGG	442118	.	AB=0;ABP=0;AC=1;AF=1;AN=1;AO=15;CIGAR=1X2M1X;DP=15;DPB=15;DPRA=0;EPP=3.15506;EPPR=0;GTI=0;LEN=4;MEANALT=1;MQM=60;MQMR=0;NS=1;NUMALT=1;ODDS=101.801;PAIRED=1;PAIREDR=0;PAO=0;PQA=0;PQR=0;PRO=0;QA=520;QR=0;RO=0;RPP=4.31318;RPPR=0;RUN=1;SAF=4;SAP=10.1038;SAR=11;SRF=0;SRP=0;SRR=0;TYPE=complex;technology.ILLUMINA=1	GT:DP:RO:QR:AO:QA:GL	1:15:0:0:15:520:-10,0
gi|126640115|ref|NC_009085.1|	80460	.	TTCCGGT	GTCAGGC	300696	.	AB=0;ABP=0;AC=1;AF=1;AN=1;AO=10;CIGAR=1X2M1X2M1X;DP=10;DPB=10.4286;DPRA=0;EPP=6.48466;EPPR=0;GTI=0;LEN=7;MEANALT=1;MQM=60;MQMR=0;NS=1;NUMALT=1;ODDS=69.2378;PAIRED=1;PAIREDR=0;PAO=1;PQA=16;PQR=0;PRO=0;QA=355;QR=0;RO=0;RPP=3.87889;RPPR=0;RUN=1;SAF=1;SAP=16.9077;SAR=9;SRF=0;SRP=0;SRR=0;TYPE=complex;technology.ILLUMINA=1	GT:DP:RO:QR:AO:QA:GL	1:10:0:0:10:355:-10,0
gi|126640115|ref|NC_009085.1|	80757	.	C	T	330.48	.	AB=0;ABP=0;AC=1;AF=1;AN=1;AO=11;CIGAR=1X;DP=12;DPB=12;DPRA=0;EPP=3.20771;EPPR=0;GTI=0;LEN=1;MEANALT=2;MQM=60;MQMR=0;NS=1;NUMALT=1;ODDS=76.0957;PAIRED=1;PAIREDR=0;PAO=0;PQA=0;PQR=0;PRO=0;QA=403;QR=0;RO=0;RPP=19.0002;RPPR=0;RUN=1;SAF=5;SAP=3.20771;SAR=6;SRF=0;SRP=0;SRR=0;TYPE=snp;technology.ILLUMINA=1	GT:DP:RO:QR:AO:QA:GL	1:12:0:0:11:403:-10,0
gi|126640115|ref|NC_009085.1|	80946	.	C	T	562.87	.	AB=0;ABP=0;AC=1;AF=1;AN=1;AO=18;CIGAR=1X;DP=18;DPB=18;DPRA=0;EPP=7.35324;EPPR=0;GTI=0;LEN=1;MEANALT=1;MQM=60;MQMR=0;NS=1;NUMALT=1;ODDS=129.606;PAIRED=1;PAIREDR=0;PAO=0;PQA=0;PQR=0;PRO=0;QA=656;QR=0;RO=0;RPP=3.49285;RPPR=0;RUN=1;SAF=12;SAP=7.35324;SAR=6;SRF=0;SRP=0;SRR=0;TYPE=snp;technology.ILLUMINA=1	GT:DP:RO:QR:AO:QA:GL	1:18:0:0:18:656:-10,0
gi|126640115|ref|NC_009085.1|	81054	.	A	G	675472	.	AB=0;ABP=0;AC=1;AF=1;AN=1;AO=21;CIGAR=1X;DP=21;DPB=21;DPRA=0;EPP=8.07707;EPPR=0;GTI=0;LEN=1;MEANALT=1;MQM=60;MQMR=0;NS=1;NUMALT=1;ODDS=155.533;PAIRED=1;PAIREDR=0;PAO=0;PQA=0;PQR=0;PRO=0;QA=788;QR=0;RO=0;RPP=3.94093;RPPR=0;RUN=1;SAF=6;SAP=11.386;SAR=15;SRF=0;SRP=0;SRR=0;TYPE=snp;technology.ILLUMINA=1	GT:DP:RO:QR:AO:QA:GL	1:21:0:0:21:788:-10,0
gi|126640115|ref|NC_009085.1|	81114	.	A	G	859456	.	AB=0;ABP=0;AC=1;AF=1;AN=1;AO=27;CIGAR=1X;DP=27;DPB=27;DPRA=0;EPP=6.95112;EPPR=0;GTI=0;LEN=1;MEANALT=1;MQM=60;MQMR=0;NS=1;NUMALT=1;ODDS=197.897;PAIRED=1;PAIREDR=0;PAO=0;PQA=0;PQR=0;PRO=0;QA=986;QR=0;RO=0;RPP=5.02092;RPPR=0;RUN=1;SAF=12;SAP=3.73412;SAR=15;SRF=0;SRP=0;SRR=0;TYPE=snp;technology.ILLUMINA=1	GT:DP:RO:QR:AO:QA:GL	1:27:0:0:27:986:-10,0
gi|126640115|ref|NC_009085.1|	81322	.	C	T	1420.67	.	AB=0;ABP=0;AC=1;AF=1;AN=1;AO=44;CIGAR=1X;DP=44;DPB=44;DPRA=0;EPP=4.78696;EPPR=0;GTI=0;LEN=1;MEANALT=1;MQM=60;MQMR=0;NS=1;NUMALT=1;ODDS=327.122;PAIRED=1;PAIREDR=0;PAO=0;PQA=0;PQR=0;PRO=0;QA=1611;QR=0;RO=0;RPP=3.79993;RPPR=0;RUN=1;SAF=25;SAP=4.78696;SAR=19;SRF=0;SRP=0;SRR=0;TYPE=snp;technology.ILLUMINA=1	GT:DP:RO:QR:AO:QA:GL	1:44:0:0:44:1611:-10,0
gi|126640115|ref|NC_009085.1|	81333	.	TACA	CACC	1304.09	.	AB=0;ABP=0;AC=1;AF=1;AN=1;AO=38;CIGAR=1X2M1X;DP=40;DPB=43.25;DPRA=0;EPP=5.06748;EPPR=0;GTI=0;LEN=4;MEANALT=3;MQM=60;MQMR=0;NS=1;NUMALT=1;ODDS=300.277;PAIRED=1;PAIREDR=0;PAO=5;PQA=158;PQR=0;PRO=0;QA=1324;QR=0;RO=0;RPP=3.0103;RPPR=0;RUN=1;SAF=23;SAP=6.66752;SAR=15;SRF=0;SRP=0;SRR=0;TYPE=complex;technology.ILLUMINA=1	GT:DP:RO:QR:AO:QA:GL	1:40:0:0:38:1324:-10,0
gi|126640115|ref|NC_009085.1|	81378	.	T	G	886.37	.	AB=0;ABP=0;AC=1;AF=1;AN=1;AO=28;CIGAR=1X;DP=28;DPB=28;DPRA=0;EPP=3.32051;EPPR=0;GTI=0;LEN=1;MEANALT=1;MQM=60;MQMR=0;NS=1;NUMALT=1;ODDS=204.094;PAIRED=1;PAIREDR=0;PAO=0;PQA=0;PQR=0;PRO=0;QA=1022;QR=0;RO=0;RPP=14.1779;RPPR=0;RUN=1;SAF=13;SAP=3.32051;SAR=15;SRF=0;SRP=0;SRR=0;TYPE=snp;technology.ILLUMINA=1	GT:DP:RO:QR:AO:QA:GL	1:28:0:0:28:1022:-10,0
gi|126640115|ref|NC_009085.1|	81387	.	C	T	953.25	.	AB=0;ABP=0;AC=1;AF=1;AN=1;AO=31;CIGAR=1X;DP=31;DPB=31;DPRA=0;EPP=3.08035;EPPR=0;GTI=0;LEN=1;MEANALT=1;MQM=60;MQMR=0;NS=1;NUMALT=1;ODDS=219.494;PAIRED=1;PAIREDR=0;PAO=0;PQA=0;PQR=0;PRO=0;QA=1085;QR=0;RO=0;RPP=3.64073;RPPR=0;RUN=1;SAF=15;SAP=3.08035;SAR=16;SRF=0;SRP=0;SRR=0;TYPE=snp;technology.ILLUMINA=1	GT:DP:RO:QR:AO:QA:GL	1:31:0:0:31:1085:-10,0
gi|126640115|ref|NC_009085.1|	81414	.	TCCT	GCCA	893774	.	AB=0;ABP=0;AC=1;AF=1;AN=1;AO=28;CIGAR=1X2M1X;DP=28;DPB=28.75;DPRA=0;EPP=5.80219;EPPR=0;GTI=0;LEN=4;MEANALT=1;MQM=60;MQMR=0;NS=1;NUMALT=1;ODDS=205.799;PAIRED=1;PAIREDR=0;PAO=1;PQA=33;PQR=0;PRO=0;QA=993;QR=0;RO=0;RPP=7.97367;RPPR=0;RUN=1;SAF=15;SAP=3.32051;SAR=13;SRF=0;SRP=0;SRR=0;TYPE=complex;technology.ILLUMINA=1	GT:DP:RO:QR:AO:QA:GL	1:28:0:0:28:993:-10,0
gi|126640115|ref|NC_009085.1|	81429	.	C	G	895298	.	AB=0;ABP=0;AC=1;AF=1;AN=1;AO=28;CIGAR=1X;DP=28;DPB=28;DPRA=0;EPP=3.32051;EPPR=0;GTI=0;LEN=1;MEANALT=1;MQM=60;MQMR=0;NS=1;NUMALT=1;ODDS=206.15;PAIRED=1;PAIREDR=0;PAO=0;PQA=0;PQR=0;PRO=0;QA=1025;QR=0;RO=0;RPP=7.97367;RPPR=0;RUN=1;SAF=13;SAP=3.32051;SAR=15;SRF=0;SRP=0;SRR=0;TYPE=snp;technology.ILLUMINA=1	GT:DP:RO:QR:AO:QA:GL	1:28:0:0:28:1025:-10,0
gi|126640115|ref|NC_009085.1|	81441	.	AGCG	CGCA	942862	.	AB=0;ABP=0;AC=1;AF=1;AN=1;AO=31;CIGAR=1X2M1X;DP=31;DPB=31.5;DPRA=0;EPP=3.08035;EPPR=0;GTI=0;LEN=4;MEANALT=1;MQM=60;MQMR=0;NS=1;NUMALT=1;ODDS=217.102;PAIRED=1;PAIREDR=0;PAO=1;PQA=16;PQR=0;PRO=0;QA=1070;QR=0;RO=0;RPP=14.8483;RPPR=0;RUN=1;SAF=15;SAP=3.08035;SAR=16;SRF=0;SRP=0;SRR=0;TYPE=complex;technology.ILLUMINA=1	GT:DP:RO:QR:AO:QA:GL	1:31:0:0:31:1070:-10,0
gi|126640115|ref|NC_009085.1|	81450	.	G	C	890977	.	AB=0;ABP=0;AC=1;AF=1;AN=1;AO=27;CIGAR=1X;DP=27;DPB=27;DPRA=0;EPP=3.73412;EPPR=0;GTI=0;LEN=1;MEANALT=1;MQM=60;MQMR=0;NS=1;NUMALT=1;ODDS=205.155;PAIRED=1;PAIREDR=0;PAO=0;PQA=0;PQR=0;PRO=0;QA=1021;QR=0;RO=0;RPP=6.95112;RPPR=0;RUN=1;SAF=11;SAP=5.02092;SAR=16;SRF=0;SRP=0;SRR=0;TYPE=snp;technology.ILLUMINA=1	GT:DP:RO:QR:AO:QA:GL	1:27:0:0:27:1021:-10,0
gi|126640115|ref|NC_009085.1|	81465	.	A	G	815834	.	AB=0;ABP=0;AC=1;AF=1;AN=1;AO=25;CIGAR=1X;DP=25;DPB=25;DPRA=0;EPP=3.79203;EPPR=0;GTI=0;LEN=1;MEANALT=1;MQM=60;MQMR=0;NS=1;NUMALT=1;ODDS=187.853;PAIRED=1;PAIREDR=0;PAO=0;PQA=0;PQR=0;PRO=0;QA=933;QR=0;RO=0;RPP=5.18177;RPPR=0;RUN=1;SAF=12;SAP=3.09716;SAR=13;SRF=0;SRP=0;SRR=0;TYPE=snp;technology.ILLUMINA=1	GT:DP:RO:QR:AO:QA:GL	1:25:0:0:25:933:-10,0
gi|126640115|ref|NC_009085.1|	81531	.	T	C	747044	.	AB=0;ABP=0;AC=1;AF=1;AN=1;AO=23;CIGAR=1X;DP=23;DPB=23;DPRA=0;EPP=3.10471;EPPR=0;GTI=0;LEN=1;MEANALT=1;MQM=60;MQMR=0;NS=1;NUMALT=1;ODDS=172.013;PAIRED=1;PAIREDR=0;PAO=0;PQA=0;PQR=0;PRO=0;QA=862;QR=0;RO=0;RPP=10.6577;RPPR=0;RUN=1;SAF=10;SAP=3.86001;SAR=13;SRF=0;SRP=0;SRR=0;TYPE=snp;technology.ILLUMINA=1	GT:DP:RO:QR:AO:QA:GL	1:23:0:0:23:862:-10,0
gi|126640115|ref|NC_009085.1|	81552	.	G	T	589072	.	AB=0;ABP=0;AC=1;AF=1;AN=1;AO=19;CIGAR=1X;DP=19;DPB=19;DPRA=0;EPP=4.03889;EPPR=0;GTI=0;LEN=1;MEANALT=1;MQM=60;MQMR=0;NS=1;NUMALT=1;ODDS=135.639;PAIRED=1;PAIREDR=0;PAO=0;PQA=0;PQR=0;PRO=0;QA=679;QR=0;RO=0;RPP=4.03889;RPPR=0;RUN=1;SAF=11;SAP=4.03889;SAR=8;SRF=0;SRP=0;SRR=0;TYPE=snp;technology.ILLUMINA=1	GT:DP:RO:QR:AO:QA:GL	1:19:0:0:19:679:-10,0
gi|126640115|ref|NC_009085.1|	81818	.	T	C	999254	.	AB=0;ABP=0;AC=1;AF=1;AN=1;AO=32;CIGAR=1X;DP=32;DPB=32;DPRA=0;EPP=12.7819;EPPR=0;GTI=0;LEN=1;MEANALT=1;MQM=60;MQMR=0;NS=1;NUMALT=1;ODDS=230.087;PAIRED=0.96875;PAIREDR=0;PAO=0;PQA=0;PQR=0;PRO=0;QA=1151;QR=0;RO=0;RPP=7.35324;RPPR=0;RUN=1;SAF=16;SAP=3.0103;SAR=16;SRF=0;SRP=0;SRR=0;TYPE=snp;technology.ILLUMINA=1	GT:DP:RO:QR:AO:QA:GL	1:32:0:0:32:1151:-10,0
gi|126640115|ref|NC_009085.1|	81982	.	T	C	651151	.	AB=0;ABP=0;AC=1;AF=1;AN=1;AO=21;CIGAR=1X;DP=21;DPB=21;DPRA=0;EPP=3.94093;EPPR=0;GTI=0;LEN=1;MEANALT=1;MQM=60;MQMR=0;NS=1;NUMALT=1;ODDS=149.933;PAIRED=1;PAIREDR=0;PAO=0;PQA=0;PQR=0;PRO=0;QA=752;QR=0;RO=0;RPP=3.1137;RPPR=0;RUN=1;SAF=7;SAP=8.07707;SAR=14;SRF=0;SRP=0;SRR=0;TYPE=snp;technology.ILLUMINA=1	GT:DP:RO:QR:AO:QA:GL	1:21:0:0:21:752:-10,0
gi|126640115|ref|NC_009085.1|	81988	.	T	C	617627	.	AB=0;ABP=0;AC=1;AF=1;AN=1;AO=20;CIGAR=1X;DP=20;DPB=20;DPRA=0;EPP=6.91895;EPPR=0;GTI=0;LEN=1;MEANALT=1;MQM=60;MQMR=0;NS=1;NUMALT=1;ODDS=142.214;PAIRED=1;PAIREDR=0;PAO=0;PQA=0;PQR=0;PRO=0;QA=720;QR=0;RO=0;RPP=3.44459;RPPR=0;RUN=1;SAF=6;SAP=9.95901;SAR=14;SRF=0;SRP=0;SRR=0;TYPE=snp;technology.ILLUMINA=1	GT:DP:RO:QR:AO:QA:GL	1:20:0:0:20:720:-10,0
gi|126640115|ref|NC_009085.1|	81997	.	G	A	739283	.	AB=0;ABP=0;AC=1;AF=1;AN=1;AO=23;CIGAR=1X;DP=23;DPB=23;DPRA=0;EPP=7.63648;EPPR=0;GTI=0;LEN=1;MEANALT=1;MQM=60;MQMR=0;NS=1;NUMALT=1;ODDS=170.226;PAIRED=1;PAIREDR=0;PAO=0;PQA=0;PQR=0;PRO=0;QA=859;QR=0;RO=0;RPP=7.63648;RPPR=0;RUN=1;SAF=8;SAP=7.63648;SAR=15;SRF=0;SRP=0;SRR=0;TYPE=snp;technology.ILLUMINA=1	GT:DP:RO:QR:AO:QA:GL	1:23:0:0:23:859:-10,0
gi|126640115|ref|NC_009085.1|	82015	.	T	C	784574	.	AB=0;ABP=0;AC=1;AF=1;AN=1;AO=25;CIGAR=1X;DP=25;DPB=25;DPRA=0;EPP=5.18177;EPPR=0;GTI=0;LEN=1;MEANALT=1;MQM=60;MQMR=0;NS=1;NUMALT=1;ODDS=180.655;PAIRED=1;PAIREDR=0;PAO=0;PQA=0;PQR=0;PRO=0;QA=902;QR=0;RO=0;RPP=5.18177;RPPR=0;RUN=1;SAF=10;SAP=5.18177;SAR=15;SRF=0;SRP=0;SRR=0;TYPE=snp;technology.ILLUMINA=1	GT:DP:RO:QR:AO:QA:GL	1:25:0:0:25:902:-10,0
gi|126640115|ref|NC_009085.1|	82021	.	C	G	655995	.	AB=0;ABP=0;AC=1;AF=1;AN=1;AO=21;CIGAR=1X;DP=21;DPB=21;DPRA=0;EPP=5.59539;EPPR=0;GTI=0;LEN=1;MEANALT=1;MQM=60;MQMR=0;NS=1;NUMALT=1;ODDS=151.048;PAIRED=1;PAIREDR=0;PAO=0;PQA=0;PQR=0;PRO=0;QA=760;QR=0;RO=0;RPP=3.94093;RPPR=0;RUN=1;SAF=7;SAP=8.07707;SAR=14;SRF=0;SRP=0;SRR=0;TYPE=snp;technology.ILLUMINA=1	GT:DP:RO:QR:AO:QA:GL	1:21:0:0:21:760:-10,0
gi|126640115|ref|NC_009085.1|	82033	.	A	G	716972	.	AB=0;ABP=0;AC=1;AF=1;AN=1;AO=22;CIGAR=1X;DP=22;DPB=22;DPRA=0;EPP=3.0103;EPPR=0;GTI=0;LEN=1;MEANALT=1;MQM=60;MQMR=0;NS=1;NUMALT=1;ODDS=165.089;PAIRED=1;PAIREDR=0;PAO=0;PQA=0;PQR=0;PRO=0;QA=821;QR=0;RO=0;RPP=3.40511;RPPR=0;RUN=1;SAF=9;SAP=4.58955;SAR=13;SRF=0;SRP=0;SRR=0;TYPE=snp;technology.ILLUMINA=1	GT:DP:RO:QR:AO:QA:GL	1:22:0:0:22:821:-10,0
gi|126640115|ref|NC_009085.1|	82042	.	A	G	736968	.	AB=0;ABP=0;AC=1;AF=1;AN=1;AO=23;CIGAR=1X;DP=23;DPB=23;DPRA=0;EPP=3.10471;EPPR=0;GTI=0;LEN=1;MEANALT=1;MQM=60;MQMR=0;NS=1;NUMALT=1;ODDS=169.693;PAIRED=1;PAIREDR=0;PAO=0;PQA=0;PQR=0;PRO=0;QA=845;QR=0;RO=0;RPP=3.86001;RPPR=0;RUN=1;SAF=9;SAP=5.3706;SAR=14;SRF=0;SRP=0;SRR=0;TYPE=snp;technology.ILLUMINA=1	GT:DP:RO:QR:AO:QA:GL	1:23:0:0:23:845:-10,0
gi|126640115|ref|NC_009085.1|	82090	.	AAGTCTA	TAGCTTG	659171	.	AB=0;ABP=0;AC=1;AF=1;AN=1;AO=19;CIGAR=1X2M2X1M1X;DP=19;DPB=19.2857;DPRA=0;EPP=3.12459;EPPR=0;GTI=0;LEN=7;MEANALT=1;MQM=60;MQMR=0;NS=1;NUMALT=1;ODDS=151.78;PAIRED=1;PAIREDR=0;PAO=2;PQA=61;PQR=0;PRO=0;QA=693;QR=0;RO=0;RPP=3.12459;RPPR=0;RUN=1;SAF=10;SAP=3.12459;SAR=9;SRF=0;SRP=0;SRR=0;TYPE=complex;technology.ILLUMINA=1	GT:DP:RO:QR:AO:QA:GL	1:19:0:0:19:693:-10,0
gi|126640115|ref|NC_009085.1|	82111	.	A	G	907.92	.	AB=0;ABP=0;AC=1;AF=1;AN=1;AO=28;CIGAR=1X;DP=28;DPB=28;DPRA=0;EPP=4.25114;EPPR=0;GTI=0;LEN=1;MEANALT=1;MQM=60;MQMR=0;NS=1;NUMALT=1;ODDS=209.056;PAIRED=1;PAIREDR=0;PAO=0;PQA=0;PQR=0;PRO=0;QA=1041;QR=0;RO=0;RPP=7.97367;RPPR=0;RUN=1;SAF=16;SAP=4.25114;SAR=12;SRF=0;SRP=0;SRR=0;TYPE=snp;technology.ILLUMINA=1	GT:DP:RO:QR:AO:QA:GL	1:28:0:0:28:1041:-10,0
gi|126640115|ref|NC_009085.1|	82126	.	AGGG	GGGA	888786	.	AB=0;ABP=0;AC=1;AF=1;AN=1;AO=29;CIGAR=1X2M1X;DP=29;DPB=29.25;DPRA=0;EPP=6.67934;EPPR=0;GTI=0;LEN=4;MEANALT=1;MQM=60;MQMR=0;NS=1;NUMALT=1;ODDS=204.651;PAIRED=1;PAIREDR=0;PAO=1;PQA=33;PQR=0;PRO=0;QA=1004;QR=0;RO=0;RPP=19.8579;RPPR=0;RUN=1;SAF=17;SAP=4.88226;SAR=12;SRF=0;SRP=0;SRR=0;TYPE=complex;technology.ILLUMINA=1	GT:DP:RO:QR:AO:QA:GL	1:29:0:0:29:1004:-10,0
gi|126640115|ref|NC_009085.1|	82165	.	T	C	979117	.	AB=0;ABP=0;AC=1;AF=1;AN=1;AO=30;CIGAR=1X;DP=30;DPB=30;DPRA=0;EPP=4.16842;EPPR=0;GTI=0;LEN=1;MEANALT=1;MQM=60;MQMR=0;NS=1;NUMALT=1;ODDS=225.45;PAIRED=1;PAIREDR=0;PAO=0;PQA=0;PQR=0;PRO=0;QA=1123;QR=0;RO=0;RPP=10.2485;RPPR=0;RUN=1;SAF=17;SAP=4.16842;SAR=13;SRF=0;SRP=0;SRR=0;TYPE=snp;technology.ILLUMINA=1	GT:DP:RO:QR:AO:QA:GL	1:30:0:0:30:1123:-10,0
gi|126640115|ref|NC_009085.1|	82171	.	C	G	1023.34	.	AB=0;ABP=0;AC=1;AF=1;AN=1;AO=31;CIGAR=1X;DP=31;DPB=31;DPRA=0;EPP=3.08035;EPPR=0;GTI=0;LEN=1;MEANALT=1;MQM=60;MQMR=0;NS=1;NUMALT=1;ODDS=235.633;PAIRED=1;PAIREDR=0;PAO=0;PQA=0;PQR=0;PRO=0;QA=1172;QR=0;RO=0;RPP=8.68415;RPPR=0;RUN=1;SAF=19;SAP=6.44263;SAR=12;SRF=0;SRP=0;SRR=0;TYPE=snp;technology.ILLUMINA=1	GT:DP:RO:QR:AO:QA:GL	1:31:0:0:31:1172:-10,0
gi|126640115|ref|NC_009085.1|	82392	.	T	C	983429	.	AB=0;ABP=0;AC=1;AF=1;AN=1;AO=31;CIGAR=1X;DP=31;DPB=31;DPRA=0;EPP=6.44263;EPPR=0;GTI=0;LEN=1;MEANALT=1;MQM=60;MQMR=0;NS=1;NUMALT=1;ODDS=226.443;PAIRED=1;PAIREDR=0;PAO=0;PQA=0;PQR=0;PRO=0;QA=1140;QR=0;RO=0;RPP=11.486;RPPR=0;RUN=1;SAF=10;SAP=11.486;SAR=21;SRF=0;SRP=0;SRR=0;TYPE=snp;technology.ILLUMINA=1	GT:DP:RO:QR:AO:QA:GL	1:31:0:0:31:1140:-10,0
gi|126640115|ref|NC_009085.1|	82512	.	A	G	974.98	.	AB=0;ABP=0;AC=1;AF=1;AN=1;AO=30;CIGAR=1X;DP=30;DPB=30;DPRA=0;EPP=3.29983;EPPR=0;GTI=0;LEN=1;MEANALT=1;MQM=60;MQMR=0;NS=1;NUMALT=1;ODDS=224.497;PAIRED=1;PAIREDR=0;PAO=0;PQA=0;PQR=0;PRO=0;QA=1119;QR=0;RO=0;RPP=10.2485;RPPR=0;RUN=1;SAF=12;SAP=5.61607;SAR=18;SRF=0;SRP=0;SRR=0;TYPE=snp;technology.ILLUMINA=1	GT:DP:RO:QR:AO:QA:GL	1:30:0:0:30:1119:-10,0
gi|126640115|ref|NC_009085.1|	82542	.	CT	GC	532436	.	AB=0;ABP=0;AC=1;AF=1;AN=1;AO=17;CIGAR=2X;DP=17;DPB=17;DPRA=0;EPP=3.13803;EPPR=0;GTI=0;LEN=2;MEANALT=1;MQM=60;MQMR=0;NS=1;NUMALT=1;ODDS=122.598;PAIRED=1;PAIREDR=0;PAO=0;PQA=0;PQR=0;PRO=0;QA=620;QR=0;RO=0;RPP=9.26925;RPPR=0;RUN=1;SAF=7;SAP=4.1599;SAR=10;SRF=0;SRP=0;SRR=0;TYPE=mnp;technology.ILLUMINA=1	GT:DP:RO:QR:AO:QA:GL	1:17:0:0:17:620:-10,0
gi|126640115|ref|NC_009085.1|	82548	.	T	G	509735	.	AB=0;ABP=0;AC=1;AF=1;AN=1;AO=16;CIGAR=1X;DP=16;DPB=16;DPRA=0;EPP=3.55317;EPPR=0;GTI=0;LEN=1;MEANALT=1;MQM=60;MQMR=0;NS=1;NUMALT=1;ODDS=117.371;PAIRED=1;PAIREDR=0;PAO=0;PQA=0;PQR=0;PRO=0;QA=592;QR=0;RO=0;RPP=7.89611;RPPR=0;RUN=1;SAF=8;SAP=3.0103;SAR=8;SRF=0;SRP=0;SRR=0;TYPE=snp;technology.ILLUMINA=1	GT:DP:RO:QR:AO:QA:GL	1:16:0:0:16:592:-10,0
gi|126640115|ref|NC_009085.1|	82560	.	ATTAGCG	CTTGGCT	381092	.	AB=0;ABP=0;AC=1;AF=1;AN=1;AO=13;CIGAR=1X2M1X2M1X;DP=13;DPB=13.8571;DPRA=0;EPP=7.18621;EPPR=0;GTI=0;LEN=7;MEANALT=1;MQM=59.3846;MQMR=0;NS=1;NUMALT=1;ODDS=87.7496;PAIRED=1;PAIREDR=0;PAO=1;PQA=19;PQR=0;PRO=0;QA=438;QR=0;RO=0;RPP=11.1951;RPPR=0;RUN=1;SAF=5;SAP=4.51363;SAR=8;SRF=0;SRP=0;SRR=0;TYPE=complex;technology.ILLUMINA=1	GT:DP:RO:QR:AO:QA:GL	1:13:0:0:13:438:-10,0
gi|126640115|ref|NC_009085.1|	82572	.	A	G	461831	.	AB=0;ABP=0;AC=1;AF=1;AN=1;AO=15;CIGAR=1X;DP=15;DPB=15;DPRA=0;EPP=6.62942;EPPR=0;GTI=0;LEN=1;MEANALT=1;MQM=59.4667;MQMR=0;NS=1;NUMALT=1;ODDS=106.341;PAIRED=1;PAIREDR=0;PAO=0;PQA=0;PQR=0;PRO=0;QA=548;QR=0;RO=0;RPP=10.1038;RPPR=0;RUN=1;SAF=5;SAP=6.62942;SAR=10;SRF=0;SRP=0;SRR=0;TYPE=snp;technology.ILLUMINA=1	GT:DP:RO:QR:AO:QA:GL	1:15:0:0:15:548:-10,0
gi|126640115|ref|NC_009085.1|	82593	.	G	A	384975	.	AB=0;ABP=0;AC=1;AF=1;AN=1;AO=13;CIGAR=1X;DP=13;DPB=13;DPRA=0;EPP=16.5402;EPPR=0;GTI=0;LEN=1;MEANALT=1;MQM=60;MQMR=0;NS=1;NUMALT=1;ODDS=88.6438;PAIRED=1;PAIREDR=0;PAO=0;PQA=0;PQR=0;PRO=0;QA=463;QR=0;RO=0;RPP=4.51363;RPPR=0;RUN=1;SAF=7;SAP=3.17734;SAR=6;SRF=0;SRP=0;SRR=0;TYPE=snp;technology.ILLUMINA=1	GT:DP:RO:QR:AO:QA:GL	1:13:0:0:13:463:-10,0
gi|126640115|ref|NC_009085.1|	82608	.	G	A	357641	.	AB=0;ABP=0;AC=1;AF=1;AN=1;AO=12;CIGAR=1X;DP=12;DPB=12;DPRA=0;EPP=9.52472;EPPR=0;GTI=0;LEN=1;MEANALT=1;MQM=60;MQMR=0;NS=1;NUMALT=1;ODDS=82.3498;PAIRED=1;PAIREDR=0;PAO=0;PQA=0;PQR=0;PRO=0;QA=446;QR=0;RO=0;RPP=5.9056;RPPR=0;RUN=1;SAF=11;SAP=21.1059;SAR=1;SRF=0;SRP=0;SRR=0;TYPE=snp;technology.ILLUMINA=1	GT:DP:RO:QR:AO:QA:GL	1:12:0:0:12:446:-10,0
gi|126640115|ref|NC_009085.1|	82629	.	C	T	483509	.	AB=0;ABP=0;AC=1;AF=1;AN=1;AO=16;CIGAR=1X;DP=16;DPB=16;DPRA=0;EPP=7.89611;EPPR=0;GTI=0;LEN=1;MEANALT=1;MQM=60;MQMR=0;NS=1;NUMALT=1;ODDS=111.332;PAIRED=1;PAIREDR=0;PAO=0;PQA=0;PQR=0;PRO=0;QA=577;QR=0;RO=0;RPP=7.89611;RPPR=0;RUN=1;SAF=12;SAP=11.6962;SAR=4;SRF=0;SRP=0;SRR=0;TYPE=snp;technology.ILLUMINA=1	GT:DP:RO:QR:AO:QA:GL	1:16:0:0:16:577:-10,0
gi|126640115|ref|NC_009085.1|	82635	.	GGGC	AGGT	224617	.	AB=0;ABP=0;AC=1;AF=1;AN=1;AO=6;CIGAR=1X2M1X;DP=6;DPB=7;DPRA=0;EPP=8.80089;EPPR=0;GTI=0;LEN=4;MEANALT=1;MQM=60;MQMR=0;NS=1;NUMALT=1;ODDS=51.7199;PAIRED=1;PAIREDR=0;PAO=2;PQA=71;PQR=0;PRO=0;QA=199;QR=0;RO=0;RPP=4.45795;RPPR=0;RUN=1;SAF=3;SAP=3.0103;SAR=3;SRF=0;SRP=0;SRR=0;TYPE=complex;technology.ILLUMINA=1	GT:DP:RO:QR:AO:QA:GL	1:6:0:0:6:199:-10,0
gi|126640115|ref|NC_009085.1|	82671	.	T	C	535477	.	AB=0;ABP=0;AC=1;AF=1;AN=1;AO=17;CIGAR=1X;DP=17;DPB=17;DPRA=0;EPP=4.1599;EPPR=0;GTI=0;LEN=1;MEANALT=1;MQM=60;MQMR=0;NS=1;NUMALT=1;ODDS=123.298;PAIRED=1;PAIREDR=0;PAO=0;PQA=0;PQR=0;PRO=0;QA=630;QR=0;RO=0;RPP=9.26925;RPPR=0;RUN=1;SAF=12;SAP=9.26925;SAR=5;SRF=0;SRP=0;SRR=0;TYPE=snp;technology.ILLUMINA=1	GT:DP:RO:QR:AO:QA:GL	1:17:0:0:17:630:-10,0
gi|126640115|ref|NC_009085.1|	82695	.	G	A	568459	.	AB=0;ABP=0;AC=1;AF=1;AN=1;AO=18;CIGAR=1X;DP=18;DPB=18;DPRA=0;EPP=15.074;EPPR=0;GTI=0;LEN=1;MEANALT=1;MQM=60;MQMR=0;NS=1;NUMALT=1;ODDS=130.892;PAIRED=1;PAIREDR=0;PAO=0;PQA=0;PQR=0;PRO=0;QA=675;QR=0;RO=0;RPP=7.35324;RPPR=0;RUN=1;SAF=12;SAP=7.35324;SAR=6;SRF=0;SRP=0;SRR=0;TYPE=snp;technology.ILLUMINA=1	GT:DP:RO:QR:AO:QA:GL	1:18:0:0:18:675:-10,0
gi|126640115|ref|NC_009085.1|	82716	.	T	C	692399	.	AB=0;ABP=0;AC=1;AF=1;AN=1;AO=22;CIGAR=1X;DP=22;DPB=22;DPRA=0;EPP=22.3561;EPPR=0;GTI=0;LEN=1;MEANALT=1;MQM=60;MQMR=0;NS=1;NUMALT=1;ODDS=159.431;PAIRED=1;PAIREDR=0;PAO=0;PQA=0;PQR=0;PRO=0;QA=817;QR=0;RO=0;RPP=4.58955;RPPR=0;RUN=1;SAF=13;SAP=4.58955;SAR=9;SRF=0;SRP=0;SRR=0;TYPE=snp;technology.ILLUMINA=1	GT:DP:RO:QR:AO:QA:GL	1:22:0:0:22:817:-10,0
gi|126640115|ref|NC_009085.1|	82728	.	G	A	596444	.	AB=0;ABP=0;AC=1;AF=1;AN=1;AO=19;CIGAR=1X;DP=19;DPB=19;DPRA=0;EPP=8.61041;EPPR=0;GTI=0;LEN=1;MEANALT=1;MQM=60;MQMR=0;NS=1;NUMALT=1;ODDS=137.336;PAIRED=1;PAIREDR=0;PAO=0;PQA=0;PQR=0;PRO=0;QA=696;QR=0;RO=0;RPP=5.8675;RPPR=0;RUN=1;SAF=12;SAP=5.8675;SAR=7;SRF=0;SRP=0;SRR=0;TYPE=snp;technology.ILLUMINA=1	GT:DP:RO:QR:AO:QA:GL	1:19:0:0:19:696:-10,0
gi|126640115|ref|NC_009085.1|	82740	.	T	C	577427	.	AB=0;ABP=0;AC=1;AF=1;AN=1;AO=18;CIGAR=1X;DP=18;DPB=18;DPRA=0;EPP=7.35324;EPPR=0;GTI=0;LEN=1;MEANALT=1;MQM=60;MQMR=0;NS=1;NUMALT=1;ODDS=132.958;PAIRED=1;PAIREDR=0;PAO=0;PQA=0;PQR=0;PRO=0;QA=669;QR=0;RO=0;RPP=4.9405;RPPR=0;RUN=1;SAF=9;SAP=3.0103;SAR=9;SRF=0;SRP=0;SRR=0;TYPE=snp;technology.ILLUMINA=1	GT:DP:RO:QR:AO:QA:GL	1:18:0:0:18:669:-10,0
gi|126640115|ref|NC_009085.1|	82782	.	C	T	504304	.	AB=0;ABP=0;AC=1;AF=1;AN=1;AO=16;CIGAR=1X;DP=16;DPB=16;DPRA=0;EPP=3.0103;EPPR=0;GTI=0;LEN=1;MEANALT=1;MQM=60;MQMR=0;NS=1;NUMALT=1;ODDS=116.12;PAIRED=1;PAIREDR=0;PAO=0;PQA=0;PQR=0;PRO=0;QA=586;QR=0;RO=0;RPP=3.55317;RPPR=0;RUN=1;SAF=5;SAP=7.89611;SAR=11;SRF=0;SRP=0;SRR=0;TYPE=snp;technology.ILLUMINA=1	GT:DP:RO:QR:AO:QA:GL	1:16:0:0:16:586:-10,0
gi|126640115|ref|NC_009085.1|	82797	.	A	G	628304	.	AB=0;ABP=0;AC=1;AF=1;AN=1;AO=20;CIGAR=1X;DP=20;DPB=20;DPRA=0;EPP=4.74748;EPPR=0;GTI=0;LEN=1;MEANALT=1;MQM=60;MQMR=0;NS=1;NUMALT=1;ODDS=144.672;PAIRED=1;PAIREDR=0;PAO=0;PQA=0;PQR=0;PRO=0;QA=730;QR=0;RO=0;RPP=6.91895;RPPR=0;RUN=1;SAF=7;SAP=6.91895;SAR=13;SRF=0;SRP=0;SRR=0;TYPE=snp;technology.ILLUMINA=1	GT:DP:RO:QR:AO:QA:GL	1:20:0:0:20:730:-10,0
gi|126640115|ref|NC_009085.1|	82818	.	G	A	594513	.	AB=0;ABP=0;AC=1;AF=1;AN=1;AO=19;CIGAR=1X;DP=19;DPB=19;DPRA=0;EPP=4.03889;EPPR=0;GTI=0;LEN=1;MEANALT=1;MQM=60;MQMR=0;NS=1;NUMALT=1;ODDS=136.892;PAIRED=1;PAIREDR=0;PAO=0;PQA=0;PQR=0;PRO=0;QA=686;QR=0;RO=0;RPP=5.8675;RPPR=0;RUN=1;SAF=10;SAP=3.12459;SAR=9;SRF=0;SRP=0;SRR=0;TYPE=snp;technology.ILLUMINA=1	GT:DP:RO:QR:AO:QA:GL	1:19:0:0:19:686:-10,0
gi|126640115|ref|NC_009085.1|	82878	.	T	C	1006.28	.	AB=0;ABP=0;AC=1;AF=1;AN=1;AO=32;CIGAR=1X;DP=32;DPB=32;DPRA=0;EPP=3.28173;EPPR=0;GTI=0;LEN=1;MEANALT=1;MQM=60;MQMR=0;NS=1;NUMALT=1;ODDS=231.706;PAIRED=1;PAIREDR=0;PAO=0;PQA=0;PQR=0;PRO=0;QA=1145;QR=0;RO=0;RPP=4.09604;RPPR=0;RUN=1;SAF=15;SAP=3.28173;SAR=17;SRF=0;SRP=0;SRR=0;TYPE=snp;technology.ILLUMINA=1	GT:DP:RO:QR:AO:QA:GL	1:32:0:0:32:1145:-10,0
gi|126640115|ref|NC_009085.1|	82890	.	A	G	1298.42	.	AB=0;ABP=0;AC=1;AF=1;AN=1;AO=39;CIGAR=1X;DP=39;DPB=39;DPRA=0;EPP=3.06598;EPPR=0;GTI=0;LEN=1;MEANALT=1;MQM=60;MQMR=0;NS=1;NUMALT=1;ODDS=298.972;PAIRED=1;PAIREDR=0;PAO=0;PQA=0;PQR=0;PRO=0;QA=1480;QR=0;RO=0;RPP=12.42;RPPR=0;RUN=1;SAF=20;SAP=3.06598;SAR=19;SRF=0;SRP=0;SRR=0;TYPE=snp;technology.ILLUMINA=1	GT:DP:RO:QR:AO:QA:GL	1:39:0:0:39:1480:-10,0
gi|126640115|ref|NC_009085.1|	82896	.	A	G	1323.83	.	AB=0;ABP=0;AC=1;AF=1;AN=1;AO=40;CIGAR=1X;DP=40;DPB=40;DPRA=0;EPP=3.22745;EPPR=0;GTI=0;LEN=1;MEANALT=1;MQM=60;MQMR=0;NS=1;NUMALT=1;ODDS=304.823;PAIRED=1;PAIREDR=0;PAO=0;PQA=0;PQR=0;PRO=0;QA=1507;QR=0;RO=0;RPP=10.8276;RPPR=0;RUN=1;SAF=21;SAP=3.22745;SAR=19;SRF=0;SRP=0;SRR=0;TYPE=snp;technology.ILLUMINA=1	GT:DP:RO:QR:AO:QA:GL	1:40:0:0:40:1507:-10,0
gi|126640115|ref|NC_009085.1|	82908	.	T	C	1207.66	.	AB=0;ABP=0;AC=1;AF=1;AN=1;AO=37;CIGAR=1X;DP=37;DPB=37;DPRA=0;EPP=4.47751;EPPR=0;GTI=0;LEN=1;MEANALT=1;MQM=60;MQMR=0;NS=1;NUMALT=1;ODDS=278.074;PAIRED=1;PAIREDR=0;PAO=0;PQA=0;PQR=0;PRO=0;QA=1375;QR=0;RO=0;RPP=7.76406;RPPR=0;RUN=1;SAF=19;SAP=3.06899;SAR=18;SRF=0;SRP=0;SRR=0;TYPE=snp;technology.ILLUMINA=1	GT:DP:RO:QR:AO:QA:GL	1:37:0:0:37:1375:-10,0
gi|126640115|ref|NC_009085.1|	82926	.	T	C	1220.55	.	AB=0;ABP=0;AC=1;AF=1;AN=1;AO=38;CIGAR=1X;DP=38;DPB=38;DPRA=0;EPP=3.0103;EPPR=0;GTI=0;LEN=1;MEANALT=1;MQM=60;MQMR=0;NS=1;NUMALT=1;ODDS=281.043;PAIRED=1;PAIREDR=0;PAO=0;PQA=0;PQR=0;PRO=0;QA=1386;QR=0;RO=0;RPP=3.9246;RPPR=0;RUN=1;SAF=22;SAP=5.06748;SAR=16;SRF=0;SRP=0;SRR=0;TYPE=snp;technology.ILLUMINA=1	GT:DP:RO:QR:AO:QA:GL	1:38:0:0:38:1386:-10,0
gi|126640115|ref|NC_009085.1|	82935	.	G	A	1093.84	.	AB=0;ABP=0;AC=1;AF=1;AN=1;AO=34;CIGAR=1X;DP=34;DPB=34;DPRA=0;EPP=3.0103;EPPR=0;GTI=0;LEN=1;MEANALT=1;MQM=60;MQMR=0;NS=1;NUMALT=1;ODDS=251.866;PAIRED=1;PAIREDR=0;PAO=0;PQA=0;PQR=0;PRO=0;QA=1248;QR=0;RO=0;RPP=3.0103;RPPR=0;RUN=1;SAF=22;SAP=9.39698;SAR=12;SRF=0;SRP=0;SRR=0;TYPE=snp;technology.ILLUMINA=1	GT:DP:RO:QR:AO:QA:GL	1:34:0:0:34:1248:-10,0
gi|126640115|ref|NC_009085.1|	82947	.	T	C	1188.77	.	AB=0;ABP=0;AC=1;AF=1;AN=1;AO=37;CIGAR=1X;DP=37;DPB=37;DPRA=0;EPP=3.5385;EPPR=0;GTI=0;LEN=1;MEANALT=1;MQM=60;MQMR=0;NS=1;NUMALT=1;ODDS=273.725;PAIRED=1;PAIREDR=0;PAO=0;PQA=0;PQR=0;PRO=0;QA=1363;QR=0;RO=0;RPP=16.2152;RPPR=0;RUN=1;SAF=20;SAP=3.5385;SAR=17;SRF=0;SRP=0;SRR=0;TYPE=snp;technology.ILLUMINA=1	GT:DP:RO:QR:AO:QA:GL	1:37:0:0:37:1363:-10,0
gi|126640115|ref|NC_009085.1|	82977	.	G	A	1072.36	.	AB=0;ABP=0;AC=1;AF=1;AN=1;AO=34;CIGAR=1X;DP=34;DPB=34;DPRA=0;EPP=3.26577;EPPR=0;GTI=0;LEN=1;MEANALT=1;MQM=60;MQMR=0;NS=1;NUMALT=1;ODDS=246.921;PAIRED=1;PAIREDR=0;PAO=0;PQA=0;PQR=0;PRO=0;QA=1223;QR=0;RO=0;RPP=7.09778;RPPR=0;RUN=1;SAF=19;SAP=4.03217;SAR=15;SRF=0;SRP=0;SRR=0;TYPE=snp;technology.ILLUMINA=1	GT:DP:RO:QR:AO:QA:GL	1:34:0:0:34:1223:-10,0
gi|126640115|ref|NC_009085.1|	82995	.	T	C	1040.76	.	AB=0;ABP=0;AC=1;AF=1;AN=1;AO=32;CIGAR=1X;DP=32;DPB=32;DPRA=0;EPP=5.45321;EPPR=0;GTI=0;LEN=1;MEANALT=1;MQM=60;MQMR=0;NS=1;NUMALT=1;ODDS=239.644;PAIRED=1;PAIREDR=0;PAO=0;PQA=0;PQR=0;PRO=0;QA=1199;QR=0;RO=0;RPP=16.3106;RPPR=0;RUN=1;SAF=16;SAP=3.0103;SAR=16;SRF=0;SRP=0;SRR=0;TYPE=snp;technology.ILLUMINA=1	GT:DP:RO:QR:AO:QA:GL	1:32:0:0:32:1199:-10,0
gi|126640115|ref|NC_009085.1|	83004	.	T	C	775575	.	AB=0;ABP=0;AC=1;AF=1;AN=1;AO=24;CIGAR=1X;DP=24;DPB=24;DPRA=0;EPP=12.0581;EPPR=0;GTI=0;LEN=1;MEANALT=1;MQM=60;MQMR=0;NS=1;NUMALT=1;ODDS=178.583;PAIRED=1;PAIREDR=0;PAO=0;PQA=0;PQR=0;PRO=0;QA=895;QR=0;RO=0;RPP=3.0103;RPPR=0;RUN=1;SAF=11;SAP=3.37221;SAR=13;SRF=0;SRP=0;SRR=0;TYPE=snp;technology.ILLUMINA=1	GT:DP:RO:QR:AO:QA:GL	1:24:0:0:24:895:-10,0
gi|126640115|ref|NC_009085.1|	83064	.	G	A	631503	.	AB=0;ABP=0;AC=1;AF=1;AN=1;AO=20;CIGAR=1X;DP=20;DPB=20;DPRA=0;EPP=3.44459;EPPR=0;GTI=0;LEN=1;MEANALT=1;MQM=60;MQMR=0;NS=1;NUMALT=1;ODDS=145.409;PAIRED=1;PAIREDR=0;PAO=0;PQA=0;PQR=0;PRO=0;QA=726;QR=0;RO=0;RPP=3.44459;RPPR=0;RUN=1;SAF=8;SAP=4.74748;SAR=12;SRF=0;SRP=0;SRR=0;TYPE=snp;technology.ILLUMINA=1	GT:DP:RO:QR:AO:QA:GL	1:20:0:0:20:726:-10,0
gi|126640115|ref|NC_009085.1|	83091	.	GGGC	AGGT	803557	.	AB=0;ABP=0;AC=1;AF=1;AN=1;AO=26;CIGAR=1X2M1X;DP=26;DPB=26;DPRA=0;EPP=8.35546;EPPR=0;GTI=0;LEN=4;MEANALT=1;MQM=60;MQMR=0;NS=1;NUMALT=1;ODDS=185.026;PAIRED=1;PAIREDR=0;PAO=0;PQA=0;PQR=0;PRO=0;QA=942;QR=0;RO=0;RPP=19.3799;RPPR=0;RUN=1;SAF=11;SAP=4.34659;SAR=15;SRF=0;SRP=0;SRR=0;TYPE=complex;technology.ILLUMINA=1	GT:DP:RO:QR:AO:QA:GL	1:26:0:0:26:942:-10,0
gi|126640115|ref|NC_009085.1|	83139	.	AGAT	TGAC	868223	.	AB=0;ABP=0;AC=1;AF=1;AN=1;AO=27;CIGAR=1X2M1X;DP=29;DPB=29.25;DPRA=0;EPP=3.09072;EPPR=0;GTI=0;LEN=4;MEANALT=3;MQM=59.2593;MQMR=0;NS=1;NUMALT=1;ODDS=199.916;PAIRED=1;PAIREDR=0;PAO=1;PQA=38;PQR=0;PRO=0;QA=960;QR=0;RO=0;RPP=9.52472;RPPR=0;RUN=1;SAF=13;SAP=3.09072;SAR=14;SRF=0;SRP=0;SRR=0;TYPE=complex;technology.ILLUMINA=1	GT:DP:RO:QR:AO:QA:GL	1:29:0:0:27:960:-10,0
gi|126640115|ref|NC_009085.1|	83151	.	AGTGTCG	GGTATCA	938466	.	AB=0;ABP=0;AC=1;AF=1;AN=1;AO=26;CIGAR=1X2M1X2M1X;DP=26;DPB=28.2857;DPRA=0;EPP=8.35546;EPPR=0;GTI=0;LEN=7;MEANALT=1;MQM=59.2308;MQMR=0;NS=1;NUMALT=1;ODDS=216.09;PAIRED=1;PAIREDR=0;PAO=4;PQA=134;PQR=0;PRO=0;QA=958;QR=0;RO=0;RPP=19.3799;RPPR=0;RUN=1;SAF=13;SAP=3.0103;SAR=13;SRF=0;SRP=0;SRR=0;TYPE=complex;technology.ILLUMINA=1	GT:DP:RO:QR:AO:QA:GL	1:26:0:0:26:958:-10,0
gi|126640115|ref|NC_009085.1|	83163	.	C	T	875117	.	AB=0;ABP=0;AC=1;AF=1;AN=1;AO=28;CIGAR=1X;DP=28;DPB=28;DPRA=0;EPP=14.1779;EPPR=0;GTI=0;LEN=1;MEANALT=1;MQM=59.2857;MQMR=0;NS=1;NUMALT=1;ODDS=201.503;PAIRED=0.964286;PAIREDR=0;PAO=0;PQA=0;PQR=0;PRO=0;QA=1028;QR=0;RO=0;RPP=18.2106;RPPR=0;RUN=1;SAF=13;SAP=3.32051;SAR=15;SRF=0;SRP=0;SRR=0;TYPE=snp;technology.ILLUMINA=1	GT:DP:RO:QR:AO:QA:GL	1:28:0:0:28:1028:-10,0
gi|126640115|ref|NC_009085.1|	83184	.	C	T	523962	.	AB=0;ABP=0;AC=1;AF=1;AN=1;AO=17;CIGAR=1X;DP=17;DPB=17;DPRA=0;EPP=4.1599;EPPR=0;GTI=0;LEN=1;MEANALT=1;MQM=60;MQMR=0;NS=1;NUMALT=1;ODDS=120.647;PAIRED=0.941176;PAIREDR=0;PAO=0;PQA=0;PQR=0;PRO=0;QA=629;QR=0;RO=0;RPP=3.13803;RPPR=0;RUN=1;SAF=2;SAP=24.5973;SAR=15;SRF=0;SRP=0;SRR=0;TYPE=snp;technology.ILLUMINA=1	GT:DP:RO:QR:AO:QA:GL	1:17:0:0:17:629:-10,0
gi|126640115|ref|NC_009085.1|	83193	.	T	A	393133	.	AB=0;ABP=0;AC=1;AF=1;AN=1;AO=13;CIGAR=1X;DP=13;DPB=13;DPRA=0;EPP=4.51363;EPPR=0;GTI=0;LEN=1;MEANALT=1;MQM=60;MQMR=0;NS=1;NUMALT=1;ODDS=90.5222;PAIRED=0.923077;PAIREDR=0;PAO=0;PQA=0;PQR=0;PRO=0;QA=470;QR=0;RO=0;RPP=7.18621;RPPR=0;RUN=1;SAF=3;SAP=11.1951;SAR=10;SRF=0;SRP=0;SRR=0;TYPE=snp;technology.ILLUMINA=1	GT:DP:RO:QR:AO:QA:GL	1:13:0:0:13:470:-10,0
gi|126640115|ref|NC_009085.1|	83208	.	G	A	300.98	.	AB=0;ABP=0;AC=1;AF=1;AN=1;AO=10;CIGAR=1X;DP=10;DPB=10;DPRA=0;EPP=3.87889;EPPR=0;GTI=0;LEN=1;MEANALT=1;MQM=60;MQMR=0;NS=1;NUMALT=1;ODDS=69.3033;PAIRED=0.9;PAIREDR=0;PAO=0;PQA=0;PQR=0;PRO=0;QA=361;QR=0;RO=0;RPP=3.87889;RPPR=0;RUN=1;SAF=2;SAP=10.8276;SAR=8;SRF=0;SRP=0;SRR=0;TYPE=snp;technology.ILLUMINA=1	GT:DP:RO:QR:AO:QA:GL	1:10:0:0:10:361:-10,0
gi|126640115|ref|NC_009085.1|	83220	.	TGAT	CGAC	327408	.	AB=0;ABP=0;AC=1;AF=1;AN=1;AO=12;CIGAR=1X2M1X;DP=12;DPB=12;DPRA=0;EPP=5.9056;EPPR=0;GTI=0;LEN=4;MEANALT=1;MQM=60;MQMR=0;NS=1;NUMALT=1;ODDS=75.3884;PAIRED=0.916667;PAIREDR=0;PAO=0;PQA=0;PQR=0;PRO=0;QA=388;QR=0;RO=0;RPP=3.0103;RPPR=0;RUN=1;SAF=4;SAP=5.9056;SAR=8;SRF=0;SRP=0;SRR=0;TYPE=complex;technology.ILLUMINA=1	GT:DP:RO:QR:AO:QA:GL	1:12:0:0:12:388:-10,0
gi|126640115|ref|NC_009085.1|	83229	.	C	T	462539	.	AB=0;ABP=0;AC=1;AF=1;AN=1;AO=15;CIGAR=1X;DP=15;DPB=15;DPRA=0;EPP=6.62942;EPPR=0;GTI=0;LEN=1;MEANALT=1;MQM=60;MQMR=0;NS=1;NUMALT=1;ODDS=106.503;PAIRED=0.933333;PAIREDR=0;PAO=0;PQA=0;PQR=0;PRO=0;QA=545;QR=0;RO=0;RPP=3.15506;RPPR=0;RUN=1;SAF=4;SAP=10.1038;SAR=11;SRF=0;SRP=0;SRR=0;TYPE=snp;technology.ILLUMINA=1	GT:DP:RO:QR:AO:QA:GL	1:15:0:0:15:545:-10,0
gi|126640115|ref|NC_009085.1|	83253	.	G	T	410534	.	AB=0;ABP=0;AC=1;AF=1;AN=1;AO=13;CIGAR=1X;DP=13;DPB=13;DPRA=0;EPP=4.51363;EPPR=0;GTI=0;LEN=1;MEANALT=1;MQM=60;MQMR=0;NS=1;NUMALT=1;ODDS=94.5289;PAIRED=1;PAIREDR=0;PAO=0;PQA=0;PQR=0;PRO=0;QA=485;QR=0;RO=0;RPP=3.17734;RPPR=0;RUN=1;SAF=3;SAP=11.1951;SAR=10;SRF=0;SRP=0;SRR=0;TYPE=snp;technology.ILLUMINA=1	GT:DP:RO:QR:AO:QA:GL	1:13:0:0:13:485:-10,0
gi|126640115|ref|NC_009085.1|	83259	.	A	G	445577	.	AB=0;ABP=0;AC=1;AF=1;AN=1;AO=14;CIGAR=1X;DP=14;DPB=14;DPRA=0;EPP=3.63072;EPPR=0;GTI=0;LEN=1;MEANALT=1;MQM=60;MQMR=0;NS=1;NUMALT=1;ODDS=102.598;PAIRED=1;PAIREDR=0;PAO=0;PQA=0;PQR=0;PRO=0;QA=528;QR=0;RO=0;RPP=5.49198;RPPR=0;RUN=1;SAF=3;SAP=12.937;SAR=11;SRF=0;SRP=0;SRR=0;TYPE=snp;technology.ILLUMINA=1	GT:DP:RO:QR:AO:QA:GL	1:14:0:0:14:528:-10,0
gi|126640115|ref|NC_009085.1|	83280	.	CGTG	TGTA	563834	.	AB=0;ABP=0;AC=1;AF=1;AN=1;AO=18;CIGAR=1X2M1X;DP=18;DPB=18.5;DPRA=0;EPP=4.9405;EPPR=0;GTI=0;LEN=4;MEANALT=1;MQM=60;MQMR=0;NS=1;NUMALT=1;ODDS=129.828;PAIRED=1;PAIREDR=0;PAO=1;PQA=29;PQR=0;PRO=0;QA=623;QR=0;RO=0;RPP=3.49285;RPPR=0;RUN=1;SAF=7;SAP=4.9405;SAR=11;SRF=0;SRP=0;SRR=0;TYPE=complex;technology.ILLUMINA=1	GT:DP:RO:QR:AO:QA:GL	1:18:0:0:18:623:-10,0
gi|126640115|ref|NC_009085.1|	83289	.	C	T	529.26	.	AB=0;ABP=0;AC=1;AF=1;AN=1;AO=17;CIGAR=1X;DP=17;DPB=17;DPRA=0;EPP=4.1599;EPPR=0;GTI=0;LEN=1;MEANALT=1;MQM=60;MQMR=0;NS=1;NUMALT=1;ODDS=121.867;PAIRED=1;PAIREDR=0;PAO=0;PQA=0;PQR=0;PRO=0;QA=611;QR=0;RO=0;RPP=3.13803;RPPR=0;RUN=1;SAF=7;SAP=4.1599;SAR=10;SRF=0;SRP=0;SRR=0;TYPE=snp;technology.ILLUMINA=1	GT:DP:RO:QR:AO:QA:GL	1:17:0:0:17:611:-10,0
gi|126640115|ref|NC_009085.1|	83301	.	T	C	569401	.	AB=0;ABP=0;AC=1;AF=1;AN=1;AO=18;CIGAR=1X;DP=18;DPB=18;DPRA=0;EPP=4.9405;EPPR=0;GTI=0;LEN=1;MEANALT=1;MQM=60;MQMR=0;NS=1;NUMALT=1;ODDS=131.109;PAIRED=1;PAIREDR=0;PAO=0;PQA=0;PQR=0;PRO=0;QA=658;QR=0;RO=0;RPP=4.9405;RPPR=0;RUN=1;SAF=8;SAP=3.49285;SAR=10;SRF=0;SRP=0;SRR=0;TYPE=snp;technology.ILLUMINA=1	GT:DP:RO:QR:AO:QA:GL	1:18:0:0:18:658:-10,0
gi|126640115|ref|NC_009085.1|	83307	.	G	C	603407	.	AB=0;ABP=0;AC=1;AF=1;AN=1;AO=19;CIGAR=1X;DP=19;DPB=19;DPRA=0;EPP=3.12459;EPPR=0;GTI=0;LEN=1;MEANALT=1;MQM=60;MQMR=0;NS=1;NUMALT=1;ODDS=138.94;PAIRED=1;PAIREDR=0;PAO=0;PQA=0;PQR=0;PRO=0;QA=692;QR=0;RO=0;RPP=3.12459;RPPR=0;RUN=1;SAF=9;SAP=3.12459;SAR=10;SRF=0;SRP=0;SRR=0;TYPE=snp;technology.ILLUMINA=1	GT:DP:RO:QR:AO:QA:GL	1:19:0:0:19:692:-10,0
gi|126640115|ref|NC_009085.1|	83397	.	G	A	643.42	.	AB=0;ABP=0;AC=1;AF=1;AN=1;AO=20;CIGAR=1X;DP=20;DPB=20;DPRA=0;EPP=3.44459;EPPR=0;GTI=0;LEN=1;MEANALT=1;MQM=60;MQMR=0;NS=1;NUMALT=1;ODDS=148.153;PAIRED=0.95;PAIREDR=0;PAO=0;PQA=0;PQR=0;PRO=0;QA=745;QR=0;RO=0;RPP=9.95901;RPPR=0;RUN=1;SAF=9;SAP=3.44459;SAR=11;SRF=0;SRP=0;SRR=0;TYPE=snp;technology.ILLUMINA=1	GT:DP:RO:QR:AO:QA:GL	1:20:0:0:20:745:-10,0
gi|126640115|ref|NC_009085.1|	83418	.	GCTC	CTTA	428224	.	AB=0;ABP=0;AC=1;AF=1;AN=1;AO=14;CIGAR=2X1M1X;DP=14;DPB=14;DPRA=0;EPP=3.0103;EPPR=0;GTI=0;LEN=4;MEANALT=1;MQM=60;MQMR=0;NS=1;NUMALT=1;ODDS=98.6023;PAIRED=0.928571;PAIREDR=0;PAO=0;PQA=0;PQR=0;PRO=0;QA=498;QR=0;RO=0;RPP=5.49198;RPPR=0;RUN=1;SAF=6;SAP=3.63072;SAR=8;SRF=0;SRP=0;SRR=0;TYPE=complex;technology.ILLUMINA=1	GT:DP:RO:QR:AO:QA:GL	1:14:0:0:14:498:-10,0
gi|126640115|ref|NC_009085.1|	83442	.	A	G	475225	.	AB=0;ABP=0;AC=1;AF=1;AN=1;AO=15;CIGAR=1X;DP=15;DPB=15;DPRA=0;EPP=6.62942;EPPR=0;GTI=0;LEN=1;MEANALT=1;MQM=60;MQMR=0;NS=1;NUMALT=1;ODDS=109.425;PAIRED=0.933333;PAIREDR=0;PAO=0;PQA=0;PQR=0;PRO=0;QA=559;QR=0;RO=0;RPP=10.1038;RPPR=0;RUN=1;SAF=7;SAP=3.15506;SAR=8;SRF=0;SRP=0;SRR=0;TYPE=snp;technology.ILLUMINA=1	GT:DP:RO:QR:AO:QA:GL	1:15:0:0:15:559:-10,0
gi|126640115|ref|NC_009085.1|	83587	.	ACC	AC	0	.	AB=0;ABP=0;AC=0;AF=0;AN=1;AO=13;CIGAR=1M1D1M;DP=42;DPB=37.6667;DPRA=0;EPP=3.17734;EPPR=6.67934;GTI=0;LEN=1;MEANALT=1;MQM=60;MQMR=55.5862;NS=1;NUMALT=1;ODDS=110.197;PAIRED=1;PAIREDR=1;PAO=0;PQA=0;PQR=0;PRO=0;QA=461;QR=978;RO=29;RPP=31.2394;RPPR=6.67934;RUN=1;SAF=6;SAP=3.17734;SAR=7;SRF=18;SRP=6.67934;SRR=11;TYPE=del;technology.ILLUMINA=1	GT:DP:RO:QR:AO:QA:GL	0:42:29:978:13:461:0,-10
gi|126640115|ref|NC_009085.1|	83898	.	A	T	512924	.	AB=0;ABP=0;AC=1;AF=1;AN=1;AO=17;CIGAR=1X;DP=17;DPB=17;DPRA=0;EPP=3.13803;EPPR=0;GTI=0;LEN=1;MEANALT=1;MQM=60;MQMR=0;NS=1;NUMALT=1;ODDS=118.105;PAIRED=1;PAIREDR=0;PAO=0;PQA=0;PQR=0;PRO=0;QA=604;QR=0;RO=0;RPP=9.26925;RPPR=0;RUN=1;SAF=5;SAP=9.26925;SAR=12;SRF=0;SRP=0;SRR=0;TYPE=snp;technology.ILLUMINA=1	GT:DP:RO:QR:AO:QA:GL	1:17:0:0:17:604:-10,0
gi|126640115|ref|NC_009085.1|	83934	.	T	C	881241	.	AB=0;ABP=0;AC=1;AF=1;AN=1;AO=28;CIGAR=1X;DP=28;DPB=28;DPRA=0;EPP=3.32051;EPPR=0;GTI=0;LEN=1;MEANALT=1;MQM=60;MQMR=0;NS=1;NUMALT=1;ODDS=202.913;PAIRED=1;PAIREDR=0;PAO=0;PQA=0;PQR=0;PRO=0;QA=1008;QR=0;RO=0;RPP=5.80219;RPPR=0;RUN=1;SAF=12;SAP=4.25114;SAR=16;SRF=0;SRP=0;SRR=0;TYPE=snp;technology.ILLUMINA=1	GT:DP:RO:QR:AO:QA:GL	1:28:0:0:28:1008:-10,0
gi|126640115|ref|NC_009085.1|	83976	.	G	A	843116	.	AB=0;ABP=0;AC=1;AF=1;AN=1;AO=27;CIGAR=1X;DP=27;DPB=27;DPRA=0;EPP=9.52472;EPPR=0;GTI=0;LEN=1;MEANALT=1;MQM=60;MQMR=0;NS=1;NUMALT=1;ODDS=194.135;PAIRED=1;PAIREDR=0;PAO=0;PQA=0;PQR=0;PRO=0;QA=983;QR=0;RO=0;RPP=16.6021;RPPR=0;RUN=1;SAF=13;SAP=3.09072;SAR=14;SRF=0;SRP=0;SRR=0;TYPE=snp;technology.ILLUMINA=1	GT:DP:RO:QR:AO:QA:GL	1:27:0:0:27:983:-10,0
gi|126640115|ref|NC_009085.1|	83988	.	G	C	651201	.	AB=0;ABP=0;AC=1;AF=1;AN=1;AO=22;CIGAR=1X;DP=22;DPB=22;DPRA=0;EPP=3.40511;EPPR=0;GTI=0;LEN=1;MEANALT=1;MQM=60;MQMR=0;NS=1;NUMALT=1;ODDS=149.945;PAIRED=1;PAIREDR=0;PAO=0;PQA=0;PQR=0;PRO=0;QA=769;QR=0;RO=0;RPP=22.3561;RPPR=0;RUN=1;SAF=10;SAP=3.40511;SAR=12;SRF=0;SRP=0;SRR=0;TYPE=snp;technology.ILLUMINA=1	GT:DP:RO:QR:AO:QA:GL	1:22:0:0:22:769:-10,0
gi|126640115|ref|NC_009085.1|	84000	.	GGCC	AGCA	264013	.	AB=0;ABP=0;AC=1;AF=1;AN=1;AO=9;CIGAR=1X2M1X;DP=9;DPB=9;DPRA=0;EPP=3.25157;EPPR=0;GTI=0;LEN=4;MEANALT=1;MQM=60;MQMR=0;NS=1;NUMALT=1;ODDS=60.7912;PAIRED=1;PAIREDR=0;PAO=0;PQA=0;PQR=0;PRO=0;QA=316;QR=0;RO=0;RPP=3.25157;RPPR=0;RUN=1;SAF=2;SAP=9.04217;SAR=7;SRF=0;SRP=0;SRR=0;TYPE=complex;technology.ILLUMINA=1	GT:DP:RO:QR:AO:QA:GL	1:9:0:0:9:316:-10,0
gi|126640115|ref|NC_009085.1|	84009	.	GGGATTGACCGGT	AGGACTCACTGGC	208127	.	AB=0;ABP=0;AC=1;AF=1;AN=1;AO=7;CIGAR=1X3M1X1M1X2M1X2M1X;DP=7;DPB=7.30769;DPRA=0;EPP=10.7656;EPPR=0;GTI=0;LEN=13;MEANALT=1;MQM=60;MQMR=0;NS=1;NUMALT=1;ODDS=47.9229;PAIRED=1;PAIREDR=0;PAO=1;PQA=39;PQR=0;PRO=0;QA=240;QR=0;RO=0;RPP=18.2106;RPPR=0;RUN=1;SAF=1;SAP=10.7656;SAR=6;SRF=0;SRP=0;SRR=0;TYPE=complex;technology.ILLUMINA=1	GT:DP:RO:QR:AO:QA:GL	1:7:0:0:7:240:-10,0
gi|126640115|ref|NC_009085.1|	84030	.	TCCG	CCCA	300028	.	AB=0;ABP=0;AC=1;AF=1;AN=1;AO=11;CIGAR=1X2M1X;DP=11;DPB=11;DPRA=0;EPP=4.78696;EPPR=0;GTI=0;LEN=4;MEANALT=1;MQM=60;MQMR=0;NS=1;NUMALT=1;ODDS=69.0841;PAIRED=1;PAIREDR=0;PAO=0;PQA=0;PQR=0;PRO=0;QA=365;QR=0;RO=0;RPP=4.78696;RPPR=0;RUN=1;SAF=2;SAP=12.6832;SAR=9;SRF=0;SRP=0;SRR=0;TYPE=complex;technology.ILLUMINA=1	GT:DP:RO:QR:AO:QA:GL	1:11:0:0:11:365:-10,0
gi|126640115|ref|NC_009085.1|	84039	.	C	T	288.38	.	AB=0;ABP=0;AC=1;AF=1;AN=1;AO=10;CIGAR=1X;DP=10;DPB=10;DPRA=0;EPP=6.48466;EPPR=0;GTI=0;LEN=1;MEANALT=1;MQM=60;MQMR=0;NS=1;NUMALT=1;ODDS=66.4021;PAIRED=1;PAIREDR=0;PAO=0;PQA=0;PQR=0;PRO=0;QA=357;QR=0;RO=0;RPP=3.87889;RPPR=0;RUN=1;SAF=1;SAP=16.9077;SAR=9;SRF=0;SRP=0;SRR=0;TYPE=snp;technology.ILLUMINA=1	GT:DP:RO:QR:AO:QA:GL	1:10:0:0:10:357:-10,0
gi|126640115|ref|NC_009085.1|	84045	.	T	C	313933	.	AB=0;ABP=0;AC=1;AF=1;AN=1;AO=11;CIGAR=1X;DP=11;DPB=11;DPRA=0;EPP=12.6832;EPPR=0;GTI=0;LEN=1;MEANALT=1;MQM=60;MQMR=0;NS=1;NUMALT=1;ODDS=72.2858;PAIRED=1;PAIREDR=0;PAO=0;PQA=0;PQR=0;PRO=0;QA=382;QR=0;RO=0;RPP=3.20771;RPPR=0;RUN=1;SAF=3;SAP=7.94546;SAR=8;SRF=0;SRP=0;SRR=0;TYPE=snp;technology.ILLUMINA=1	GT:DP:RO:QR:AO:QA:GL	1:11:0:0:11:382:-10,0
gi|126640115|ref|NC_009085.1|	84063	.	AGTC	GGTG	243127	.	AB=0;ABP=0;AC=1;AF=1;AN=1;AO=9;CIGAR=1X2M1X;DP=9;DPB=9;DPRA=0;EPP=5.18177;EPPR=0;GTI=0;LEN=4;MEANALT=1;MQM=60;MQMR=0;NS=1;NUMALT=1;ODDS=55.982;PAIRED=1;PAIREDR=0;PAO=0;PQA=0;PQR=0;PRO=0;QA=295;QR=0;RO=0;RPP=3.25157;RPPR=0;RUN=1;SAF=2;SAP=9.04217;SAR=7;SRF=0;SRP=0;SRR=0;TYPE=complex;technology.ILLUMINA=1	GT:DP:RO:QR:AO:QA:GL	1:9:0:0:9:295:-10,0
gi|126640115|ref|NC_009085.1|	84075	.	T	A	403979	.	AB=0;ABP=0;AC=1;AF=1;AN=1;AO=14;CIGAR=1X;DP=14;DPB=14;DPRA=0;EPP=3.0103;EPPR=0;GTI=0;LEN=1;MEANALT=1;MQM=60;MQMR=0;NS=1;NUMALT=1;ODDS=93.0195;PAIRED=1;PAIREDR=0;PAO=0;PQA=0;PQR=0;PRO=0;QA=488;QR=0;RO=0;RPP=18.5208;RPPR=0;RUN=1;SAF=5;SAP=5.49198;SAR=9;SRF=0;SRP=0;SRR=0;TYPE=snp;technology.ILLUMINA=1	GT:DP:RO:QR:AO:QA:GL	1:14:0:0:14:488:-10,0
gi|126640115|ref|NC_009085.1|	84090	.	GATT	CATA	510436	.	AB=0;ABP=0;AC=1;AF=1;AN=1;AO=17;CIGAR=1X2M1X;DP=17;DPB=17;DPRA=0;EPP=4.1599;EPPR=0;GTI=0;LEN=4;MEANALT=1;MQM=60;MQMR=0;NS=1;NUMALT=1;ODDS=117.532;PAIRED=0.941176;PAIREDR=0;PAO=0;PQA=0;PQR=0;PRO=0;QA=614;QR=0;RO=0;RPP=24.5973;RPPR=0;RUN=1;SAF=8;SAP=3.13803;SAR=9;SRF=0;SRP=0;SRR=0;TYPE=complex;technology.ILLUMINA=1	GT:DP:RO:QR:AO:QA:GL	1:17:0:0:17:614:-10,0
gi|126640115|ref|NC_009085.1|	84102	.	C	T	595276	.	AB=0;ABP=0;AC=1;AF=1;AN=1;AO=20;CIGAR=1X;DP=20;DPB=20;DPRA=0;EPP=3.44459;EPPR=0;GTI=0;LEN=1;MEANALT=1;MQM=60;MQMR=0;NS=1;NUMALT=1;ODDS=137.067;PAIRED=0.95;PAIREDR=0;PAO=0;PQA=0;PQR=0;PRO=0;QA=721;QR=0;RO=0;RPP=30.8051;RPPR=0;RUN=1;SAF=7;SAP=6.91895;SAR=13;SRF=0;SRP=0;SRR=0;TYPE=snp;technology.ILLUMINA=1	GT:DP:RO:QR:AO:QA:GL	1:20:0:0:20:721:-10,0
gi|126640115|ref|NC_009085.1|	84108	.	C	G	745558	.	AB=0;ABP=0;AC=1;AF=1;AN=1;AO=24;CIGAR=1X;DP=24;DPB=24;DPRA=0;EPP=3.37221;EPPR=0;GTI=0;LEN=1;MEANALT=1;MQM=60;MQMR=0;NS=1;NUMALT=1;ODDS=171.671;PAIRED=0.958333;PAIREDR=0;PAO=0;PQA=0;PQR=0;PRO=0;QA=888;QR=0;RO=0;RPP=32.3252;RPPR=0;RUN=1;SAF=10;SAP=4.45795;SAR=14;SRF=0;SRP=0;SRR=0;TYPE=snp;technology.ILLUMINA=1	GT:DP:RO:QR:AO:QA:GL	1:24:0:0:24:888:-10,0
gi|126640115|ref|NC_009085.1|	84120	.	GATCTGC	CATTTGT	676.01	.	AB=0;ABP=0;AC=1;AF=1;AN=1;AO=20;CIGAR=1X2M1X2M1X;DP=20;DPB=20.8571;DPRA=0;EPP=3.44459;EPPR=0;GTI=0;LEN=7;MEANALT=1;MQM=60;MQMR=0;NS=1;NUMALT=1;ODDS=155.657;PAIRED=0.95;PAIREDR=0;PAO=2;PQA=67;PQR=0;PRO=0;QA=720;QR=0;RO=0;RPP=13.8677;RPPR=0;RUN=1;SAF=8;SAP=4.74748;SAR=12;SRF=0;SRP=0;SRR=0;TYPE=complex;technology.ILLUMINA=1	GT:DP:RO:QR:AO:QA:GL	1:20:0:0:20:720:-10,0
gi|126640115|ref|NC_009085.1|	84156	.	A	G	1000.85	.	AB=0;ABP=0;AC=1;AF=1;AN=1;AO=31;CIGAR=1X;DP=32;DPB=32;DPRA=0;EPP=3.64073;EPPR=0;GTI=0;LEN=1;MEANALT=2;MQM=60;MQMR=0;NS=1;NUMALT=1;ODDS=230.454;PAIRED=0.935484;PAIREDR=0;PAO=0;PQA=0;PQR=0;PRO=0;QA=1144;QR=0;RO=0;RPP=8.68415;RPPR=0;RUN=1;SAF=16;SAP=3.08035;SAR=15;SRF=0;SRP=0;SRR=0;TYPE=snp;technology.ILLUMINA=1	GT:DP:RO:QR:AO:QA:GL	1:32:0:0:31:1144:-10,0
gi|126640115|ref|NC_009085.1|	84163	.	C	T	978.98	.	AB=0;ABP=0;AC=1;AF=1;AN=1;AO=30;CIGAR=1X;DP=30;DPB=30;DPRA=0;EPP=3.29983;EPPR=0;GTI=0;LEN=1;MEANALT=1;MQM=60;MQMR=0;NS=1;NUMALT=1;ODDS=225.418;PAIRED=0.933333;PAIREDR=0;PAO=0;PQA=0;PQR=0;PRO=0;QA=1121;QR=0;RO=0;RPP=10.2485;RPPR=0;RUN=1;SAF=14;SAP=3.29983;SAR=16;SRF=0;SRP=0;SRR=0;TYPE=snp;technology.ILLUMINA=1	GT:DP:RO:QR:AO:QA:GL	1:30:0:0:30:1121:-10,0
gi|126640115|ref|NC_009085.1|	84186	.	A	G	902517	.	AB=0;ABP=0;AC=1;AF=1;AN=1;AO=29;CIGAR=1X;DP=29;DPB=29;DPRA=0;EPP=3.08518;EPPR=0;GTI=0;LEN=1;MEANALT=1;MQM=60;MQMR=0;NS=1;NUMALT=1;ODDS=207.812;PAIRED=0.931034;PAIREDR=0;PAO=0;PQA=0;PQR=0;PRO=0;QA=1038;QR=0;RO=0;RPP=12.0706;RPPR=0;RUN=1;SAF=13;SAP=3.68421;SAR=16;SRF=0;SRP=0;SRR=0;TYPE=snp;technology.ILLUMINA=1	GT:DP:RO:QR:AO:QA:GL	1:29:0:0:29:1038:-10,0
gi|126640115|ref|NC_009085.1|	84192	.	GGTG	AGTA	932.48	.	AB=0;ABP=0;AC=1;AF=1;AN=1;AO=29;CIGAR=1X2M1X;DP=30;DPB=30.5;DPRA=0;EPP=3.08518;EPPR=0;GTI=0;LEN=4;MEANALT=2;MQM=60;MQMR=0;NS=1;NUMALT=1;ODDS=214.711;PAIRED=0.931034;PAIREDR=0;PAO=1;PQA=37;PQR=0;PRO=0;QA=1031;QR=0;RO=0;RPP=9.07545;RPPR=0;RUN=1;SAF=13;SAP=3.68421;SAR=16;SRF=0;SRP=0;SRR=0;TYPE=complex;technology.ILLUMINA=1	GT:DP:RO:QR:AO:QA:GL	1:30:0:0:29:1031:-10,0
gi|126640115|ref|NC_009085.1|	84207	.	T	C	842734	.	AB=0;ABP=0;AC=1;AF=1;AN=1;AO=26;CIGAR=1X;DP=26;DPB=26;DPRA=0;EPP=4.34659;EPPR=0;GTI=0;LEN=1;MEANALT=1;MQM=60;MQMR=0;NS=1;NUMALT=1;ODDS=194.047;PAIRED=0.923077;PAIREDR=0;PAO=0;PQA=0;PQR=0;PRO=0;QA=975;QR=0;RO=0;RPP=15.0369;RPPR=0;RUN=1;SAF=12;SAP=3.34437;SAR=14;SRF=0;SRP=0;SRR=0;TYPE=snp;technology.ILLUMINA=1	GT:DP:RO:QR:AO:QA:GL	1:26:0:0:26:975:-10,0
gi|126640115|ref|NC_009085.1|	84216	.	TGCATCG	GGCTTCA	419015	.	AB=0;ABP=0;AC=1;AF=1;AN=1;AO=13;CIGAR=1X2M1X2M1X;DP=13;DPB=13.2857;DPRA=0;EPP=3.17734;EPPR=0;GTI=0;LEN=7;MEANALT=1;MQM=60;MQMR=0;NS=1;NUMALT=1;ODDS=96.4818;PAIRED=0.923077;PAIREDR=0;PAO=1;PQA=33;PQR=0;PRO=0;QA=453;QR=0;RO=0;RPP=4.51363;RPPR=0;RUN=1;SAF=6;SAP=3.17734;SAR=7;SRF=0;SRP=0;SRR=0;TYPE=complex;technology.ILLUMINA=1	GT:DP:RO:QR:AO:QA:GL	1:13:0:0:13:453:-10,0
gi|126640115|ref|NC_009085.1|	84228	.	CGGCGGT	GGGTGGG	385551	.	AB=0;ABP=0;AC=1;AF=1;AN=1;AO=13;CIGAR=1X2M1X2M1X;DP=13;DPB=13;DPRA=0;EPP=3.17734;EPPR=0;GTI=0;LEN=7;MEANALT=1;MQM=60;MQMR=0;NS=1;NUMALT=1;ODDS=88.7765;PAIRED=0.923077;PAIREDR=0;PAO=0;PQA=0;PQR=0;PRO=0;QA=456;QR=0;RO=0;RPP=11.1951;RPPR=0;RUN=1;SAF=6;SAP=3.17734;SAR=7;SRF=0;SRP=0;SRR=0;TYPE=complex;technology.ILLUMINA=1	GT:DP:RO:QR:AO:QA:GL	1:13:0:0:13:456:-10,0
gi|126640115|ref|NC_009085.1|	84261	.	G	A	463264	.	AB=0;ABP=0;AC=1;AF=1;AN=1;AO=15;CIGAR=1X;DP=15;DPB=15;DPRA=0;EPP=6.62942;EPPR=0;GTI=0;LEN=1;MEANALT=1;MQM=59.8;MQMR=0;NS=1;NUMALT=1;ODDS=106.671;PAIRED=0.866667;PAIREDR=0;PAO=0;PQA=0;PQR=0;PRO=0;QA=542;QR=0;RO=0;RPP=6.62942;RPPR=0;RUN=1;SAF=8;SAP=3.15506;SAR=7;SRF=0;SRP=0;SRR=0;TYPE=snp;technology.ILLUMINA=1	GT:DP:RO:QR:AO:QA:GL	1:15:0:0:15:542:-10,0
gi|126640115|ref|NC_009085.1|	84273	.	TCCT	ACCC	378547	.	AB=0;ABP=0;AC=1;AF=1;AN=1;AO=12;CIGAR=1X2M1X;DP=12;DPB=13;DPRA=0;EPP=5.9056;EPPR=0;GTI=0;LEN=4;MEANALT=1;MQM=59.75;MQMR=0;NS=1;NUMALT=1;ODDS=87.1638;PAIRED=0.916667;PAIREDR=0;PAO=2;PQA=52;PQR=0;PRO=0;QA=393;QR=0;RO=0;RPP=3.0103;RPPR=0;RUN=1;SAF=8;SAP=5.9056;SAR=4;SRF=0;SRP=0;SRR=0;TYPE=complex;technology.ILLUMINA=1	GT:DP:RO:QR:AO:QA:GL	1:12:0:0:12:393:-10,0
gi|126640115|ref|NC_009085.1|	84285	.	G	T	411416	.	AB=0;ABP=0;AC=1;AF=1;AN=1;AO=13;CIGAR=1X;DP=13;DPB=13;DPRA=0;EPP=7.18621;EPPR=0;GTI=0;LEN=1;MEANALT=1;MQM=59.7692;MQMR=0;NS=1;NUMALT=1;ODDS=94.732;PAIRED=0.923077;PAIREDR=0;PAO=0;PQA=0;PQR=0;PRO=0;QA=483;QR=0;RO=0;RPP=4.51363;RPPR=0;RUN=1;SAF=8;SAP=4.51363;SAR=5;SRF=0;SRP=0;SRR=0;TYPE=snp;technology.ILLUMINA=1	GT:DP:RO:QR:AO:QA:GL	1:13:0:0:13:483:-10,0
gi|126640115|ref|NC_009085.1|	84309	.	C	G	369.14	.	AB=0;ABP=0;AC=1;AF=1;AN=1;AO=12;CIGAR=1X;DP=12;DPB=12;DPRA=0;EPP=5.9056;EPPR=0;GTI=0;LEN=1;MEANALT=1;MQM=60;MQMR=0;NS=1;NUMALT=1;ODDS=84.9977;PAIRED=1;PAIREDR=0;PAO=0;PQA=0;PQR=0;PRO=0;QA=437;QR=0;RO=0;RPP=5.9056;RPPR=0;RUN=1;SAF=8;SAP=5.9056;SAR=4;SRF=0;SRP=0;SRR=0;TYPE=snp;technology.ILLUMINA=1	GT:DP:RO:QR:AO:QA:GL	1:12:0:0:12:437:-10,0
gi|126640115|ref|NC_009085.1|	84315	.	TG	CA	330357	.	AB=0;ABP=0;AC=1;AF=1;AN=1;AO=11;CIGAR=2X;DP=11;DPB=11;DPRA=0;EPP=7.94546;EPPR=0;GTI=0;LEN=2;MEANALT=1;MQM=60;MQMR=0;NS=1;NUMALT=1;ODDS=76.0676;PAIRED=1;PAIREDR=0;PAO=0;PQA=0;PQR=0;PRO=0;QA=405;QR=0;RO=0;RPP=12.6832;RPPR=0;RUN=1;SAF=8;SAP=7.94546;SAR=3;SRF=0;SRP=0;SRR=0;TYPE=mnp;technology.ILLUMINA=1	GT:DP:RO:QR:AO:QA:GL	1:11:0:0:11:405:-10,0
gi|126640115|ref|NC_009085.1|	84330	.	G	A	561467	.	AB=0;ABP=0;AC=1;AF=1;AN=1;AO=18;CIGAR=1X;DP=18;DPB=18;DPRA=0;EPP=3.49285;EPPR=0;GTI=0;LEN=1;MEANALT=1;MQM=60;MQMR=0;NS=1;NUMALT=1;ODDS=129.283;PAIRED=1;PAIREDR=0;PAO=0;PQA=0;PQR=0;PRO=0;QA=659;QR=0;RO=0;RPP=15.074;RPPR=0;RUN=1;SAF=10;SAP=3.49285;SAR=8;SRF=0;SRP=0;SRR=0;TYPE=snp;technology.ILLUMINA=1	GT:DP:RO:QR:AO:QA:GL	1:18:0:0:18:659:-10,0
gi|126640115|ref|NC_009085.1|	84339	.	T	C	636.55	.	AB=0;ABP=0;AC=1;AF=1;AN=1;AO=20;CIGAR=1X;DP=20;DPB=20;DPRA=0;EPP=9.95901;EPPR=0;GTI=0;LEN=1;MEANALT=1;MQM=59.85;MQMR=0;NS=1;NUMALT=1;ODDS=146.571;PAIRED=0.95;PAIREDR=0;PAO=0;PQA=0;PQR=0;PRO=0;QA=741;QR=0;RO=0;RPP=6.91895;RPPR=0;RUN=1;SAF=11;SAP=3.44459;SAR=9;SRF=0;SRP=0;SRR=0;TYPE=snp;technology.ILLUMINA=1	GT:DP:RO:QR:AO:QA:GL	1:20:0:0:20:741:-10,0
gi|126640115|ref|NC_009085.1|	84348	.	GGTG	CGTA	533097	.	AB=0;ABP=0;AC=1;AF=1;AN=1;AO=19;CIGAR=1X2M1X;DP=19;DPB=19;DPRA=0;EPP=5.8675;EPPR=0;GTI=0;LEN=4;MEANALT=1;MQM=60;MQMR=0;NS=1;NUMALT=1;ODDS=122.75;PAIRED=1;PAIREDR=0;PAO=0;PQA=0;PQR=0;PRO=0;QA=624;QR=0;RO=0;RPP=8.61041;RPPR=0;RUN=1;SAF=11;SAP=4.03889;SAR=8;SRF=0;SRP=0;SRR=0;TYPE=complex;technology.ILLUMINA=1	GT:DP:RO:QR:AO:QA:GL	1:19:0:0:19:624:-10,0
gi|126640115|ref|NC_009085.1|	84360	.	C	T	581615	.	AB=0;ABP=0;AC=1;AF=1;AN=1;AO=19;CIGAR=1X;DP=19;DPB=19;DPRA=0;EPP=16.8392;EPPR=0;GTI=0;LEN=1;MEANALT=1;MQM=60;MQMR=0;NS=1;NUMALT=1;ODDS=133.922;PAIRED=1;PAIREDR=0;PAO=0;PQA=0;PQR=0;PRO=0;QA=689;QR=0;RO=0;RPP=8.61041;RPPR=0;RUN=1;SAF=10;SAP=3.12459;SAR=9;SRF=0;SRP=0;SRR=0;TYPE=snp;technology.ILLUMINA=1	GT:DP:RO:QR:AO:QA:GL	1:19:0:0:19:689:-10,0
gi|126640115|ref|NC_009085.1|	84366	.	A	T	582685	.	AB=0;ABP=0;AC=1;AF=1;AN=1;AO=19;CIGAR=1X;DP=19;DPB=19;DPRA=0;EPP=4.03889;EPPR=0;GTI=0;LEN=1;MEANALT=1;MQM=59.8421;MQMR=0;NS=1;NUMALT=1;ODDS=134.168;PAIRED=0.947368;PAIREDR=0;PAO=0;PQA=0;PQR=0;PRO=0;QA=670;QR=0;RO=0;RPP=3.12459;RPPR=0;RUN=1;SAF=9;SAP=3.12459;SAR=10;SRF=0;SRP=0;SRR=0;TYPE=snp;technology.ILLUMINA=1	GT:DP:RO:QR:AO:QA:GL	1:19:0:0:19:670:-10,0
gi|126640115|ref|NC_009085.1|	84384	.	T	G	683447	.	AB=0;ABP=0;AC=1;AF=1;AN=1;AO=22;CIGAR=1X;DP=22;DPB=22;DPRA=0;EPP=9.32731;EPPR=0;GTI=0;LEN=1;MEANALT=1;MQM=59.8636;MQMR=0;NS=1;NUMALT=1;ODDS=157.369;PAIRED=0.954545;PAIREDR=0;PAO=0;PQA=0;PQR=0;PRO=0;QA=789;QR=0;RO=0;RPP=3.0103;RPPR=0;RUN=1;SAF=10;SAP=3.40511;SAR=12;SRF=0;SRP=0;SRR=0;TYPE=snp;technology.ILLUMINA=1	GT:DP:RO:QR:AO:QA:GL	1:22:0:0:22:789:-10,0
gi|126640115|ref|NC_009085.1|	84402	.	A	G	618922	.	AB=0;ABP=0;AC=1;AF=1;AN=1;AO=19;CIGAR=1X;DP=19;DPB=19;DPRA=0;EPP=5.8675;EPPR=0;GTI=0;LEN=1;MEANALT=1;MQM=60;MQMR=0;NS=1;NUMALT=1;ODDS=142.512;PAIRED=1;PAIREDR=0;PAO=0;PQA=0;PQR=0;PRO=0;QA=718;QR=0;RO=0;RPP=8.61041;RPPR=0;RUN=1;SAF=10;SAP=3.12459;SAR=9;SRF=0;SRP=0;SRR=0;TYPE=snp;technology.ILLUMINA=1	GT:DP:RO:QR:AO:QA:GL	1:19:0:0:19:718:-10,0
gi|126640115|ref|NC_009085.1|	84411	.	C	T	650412	.	AB=0;ABP=0;AC=1;AF=1;AN=1;AO=20;CIGAR=1X;DP=20;DPB=20;DPRA=0;EPP=3.44459;EPPR=0;GTI=0;LEN=1;MEANALT=1;MQM=60;MQMR=0;NS=1;NUMALT=1;ODDS=149.763;PAIRED=1;PAIREDR=0;PAO=0;PQA=0;PQR=0;PRO=0;QA=747;QR=0;RO=0;RPP=3.44459;RPPR=0;RUN=1;SAF=8;SAP=4.74748;SAR=12;SRF=0;SRP=0;SRR=0;TYPE=snp;technology.ILLUMINA=1	GT:DP:RO:QR:AO:QA:GL	1:20:0:0:20:747:-10,0
gi|126640115|ref|NC_009085.1|	84431	.	AC	GT	599896	.	AB=0;ABP=0;AC=1;AF=1;AN=1;AO=18;CIGAR=2X;DP=18;DPB=18.5;DPRA=0;EPP=4.9405;EPPR=0;GTI=0;LEN=2;MEANALT=1;MQM=60;MQMR=0;NS=1;NUMALT=1;ODDS=138.131;PAIRED=1;PAIREDR=0;PAO=1;PQA=37;PQR=0;PRO=0;QA=655;QR=0;RO=0;RPP=3.49285;RPPR=0;RUN=1;SAF=7;SAP=4.9405;SAR=11;SRF=0;SRP=0;SRR=0;TYPE=mnp;technology.ILLUMINA=1	GT:DP:RO:QR:AO:QA:GL	1:18:0:0:18:655:-10,0
gi|126640115|ref|NC_009085.1|	84444	.	ATCG	GTCT	448902	.	AB=0;ABP=0;AC=1;AF=1;AN=1;AO=14;CIGAR=1X2M1X;DP=14;DPB=14.5;DPRA=0;EPP=8.59409;EPPR=0;GTI=0;LEN=4;MEANALT=1;MQM=60;MQMR=0;NS=1;NUMALT=1;ODDS=103.364;PAIRED=1;PAIREDR=0;PAO=1;PQA=38;PQR=0;PRO=0;QA=491;QR=0;RO=0;RPP=5.49198;RPPR=0;RUN=1;SAF=5;SAP=5.49198;SAR=9;SRF=0;SRP=0;SRR=0;TYPE=complex;technology.ILLUMINA=1	GT:DP:RO:QR:AO:QA:GL	1:14:0:0:14:491:-10,0
gi|126640115|ref|NC_009085.1|	84456	.	C	T	576304	.	AB=0;ABP=0;AC=1;AF=1;AN=1;AO=18;CIGAR=1X;DP=18;DPB=18;DPRA=0;EPP=10.7311;EPPR=0;GTI=0;LEN=1;MEANALT=1;MQM=60;MQMR=0;NS=1;NUMALT=1;ODDS=132.699;PAIRED=1;PAIREDR=0;PAO=0;PQA=0;PQR=0;PRO=0;QA=672;QR=0;RO=0;RPP=4.9405;RPPR=0;RUN=1;SAF=8;SAP=3.49285;SAR=10;SRF=0;SRP=0;SRR=0;TYPE=snp;technology.ILLUMINA=1	GT:DP:RO:QR:AO:QA:GL	1:18:0:0:18:672:-10,0
gi|126640115|ref|NC_009085.1|	84474	.	TCAGGTC	GCAAGTT	647422	.	AB=0;ABP=0;AC=1;AF=1;AN=1;AO=20;CIGAR=1X2M1X2M1X;DP=20;DPB=21.1429;DPRA=0;EPP=3.0103;EPPR=0;GTI=0;LEN=7;MEANALT=1;MQM=60;MQMR=0;NS=1;NUMALT=1;ODDS=149.074;PAIRED=1;PAIREDR=0;PAO=2;PQA=71;PQR=0;PRO=0;QA=672;QR=0;RO=0;RPP=3.0103;RPPR=0;RUN=1;SAF=12;SAP=4.74748;SAR=8;SRF=0;SRP=0;SRR=0;TYPE=complex;technology.ILLUMINA=1	GT:DP:RO:QR:AO:QA:GL	1:20:0:0:20:672:-10,0
gi|126640115|ref|NC_009085.1|	84492	.	GCCT	ACCC	561921	.	AB=0;ABP=0;AC=1;AF=1;AN=1;AO=19;CIGAR=1X2M1X;DP=19;DPB=19;DPRA=0;EPP=3.12459;EPPR=0;GTI=0;LEN=4;MEANALT=1;MQM=60;MQMR=0;NS=1;NUMALT=1;ODDS=129.387;PAIRED=1;PAIREDR=0;PAO=0;PQA=0;PQR=0;PRO=0;QA=647;QR=0;RO=0;RPP=3.12459;RPPR=0;RUN=1;SAF=11;SAP=4.03889;SAR=8;SRF=0;SRP=0;SRR=0;TYPE=complex;technology.ILLUMINA=1	GT:DP:RO:QR:AO:QA:GL	1:19:0:0:19:647:-10,0
gi|126640115|ref|NC_009085.1|	84522	.	T	C	942131	.	AB=0;ABP=0;AC=1;AF=1;AN=1;AO=29;CIGAR=1X;DP=29;DPB=29;DPRA=0;EPP=3.08518;EPPR=0;GTI=0;LEN=1;MEANALT=1;MQM=60;MQMR=0;NS=1;NUMALT=1;ODDS=216.934;PAIRED=1;PAIREDR=0;PAO=0;PQA=0;PQR=0;PRO=0;QA=1076;QR=0;RO=0;RPP=6.67934;RPPR=0;RUN=1;SAF=16;SAP=3.68421;SAR=13;SRF=0;SRP=0;SRR=0;TYPE=snp;technology.ILLUMINA=1	GT:DP:RO:QR:AO:QA:GL	1:29:0:0:29:1076:-10,0
gi|126640115|ref|NC_009085.1|	84531	.	AGCC	GGCT	783337	.	AB=0;ABP=0;AC=1;AF=1;AN=1;AO=26;CIGAR=1X2M1X;DP=26;DPB=26.5;DPRA=0;EPP=4.34659;EPPR=0;GTI=0;LEN=4;MEANALT=1;MQM=60;MQMR=0;NS=1;NUMALT=1;ODDS=180.37;PAIRED=1;PAIREDR=0;PAO=1;PQA=14;PQR=0;PRO=0;QA=885;QR=0;RO=0;RPP=6.01695;RPPR=0;RUN=1;SAF=13;SAP=3.0103;SAR=13;SRF=0;SRP=0;SRR=0;TYPE=complex;technology.ILLUMINA=1	GT:DP:RO:QR:AO:QA:GL	1:26:0:0:26:885:-10,0
gi|126640115|ref|NC_009085.1|	84552	.	GGTC	AGTT	609318	.	AB=0;ABP=0;AC=1;AF=1;AN=1;AO=19;CIGAR=1X2M1X;DP=20;DPB=21.25;DPRA=0;EPP=4.03889;EPPR=0;GTI=0;LEN=4;MEANALT=2;MQM=60;MQMR=0;NS=1;NUMALT=1;ODDS=140.301;PAIRED=1;PAIREDR=0;PAO=3;PQA=78;PQR=0;PRO=0;QA=633;QR=0;RO=0;RPP=4.03889;RPPR=0;RUN=1;SAF=5;SAP=12.2676;SAR=14;SRF=0;SRP=0;SRR=0;TYPE=complex;technology.ILLUMINA=1	GT:DP:RO:QR:AO:QA:GL	1:20:0:0:19:633:-10,0
gi|126640115|ref|NC_009085.1|	84642	.	GGCT	AGCC	646031	.	AB=0;ABP=0;AC=1;AF=1;AN=1;AO=22;CIGAR=1X2M1X;DP=22;DPB=22;DPRA=0;EPP=12.8806;EPPR=0;GTI=0;LEN=4;MEANALT=1;MQM=60;MQMR=0;NS=1;NUMALT=1;ODDS=148.754;PAIRED=1;PAIREDR=0;PAO=0;PQA=0;PQR=0;PRO=0;QA=752;QR=0;RO=0;RPP=3.40511;RPPR=0;RUN=1;SAF=10;SAP=3.40511;SAR=12;SRF=0;SRP=0;SRR=0;TYPE=complex;technology.ILLUMINA=1	GT:DP:RO:QR:AO:QA:GL	1:22:0:0:22:752:-10,0
gi|126640115|ref|NC_009085.1|	84654	.	C	T	890123	.	AB=0;ABP=0;AC=1;AF=1;AN=1;AO=28;CIGAR=1X;DP=28;DPB=28;DPRA=0;EPP=10.7656;EPPR=0;GTI=0;LEN=1;MEANALT=1;MQM=60;MQMR=0;NS=1;NUMALT=1;ODDS=204.958;PAIRED=0.964286;PAIREDR=0;PAO=0;PQA=0;PQR=0;PRO=0;QA=1026;QR=0;RO=0;RPP=4.25114;RPPR=0;RUN=1;SAF=11;SAP=5.80219;SAR=17;SRF=0;SRP=0;SRR=0;TYPE=snp;technology.ILLUMINA=1	GT:DP:RO:QR:AO:QA:GL	1:28:0:0:28:1026:-10,0
gi|126640115|ref|NC_009085.1|	84663	.	GACC	CACT	818203	.	AB=0;ABP=0;AC=1;AF=1;AN=1;AO=26;CIGAR=1X2M1X;DP=26;DPB=26.25;DPRA=0;EPP=8.35546;EPPR=0;GTI=0;LEN=4;MEANALT=1;MQM=60;MQMR=0;NS=1;NUMALT=1;ODDS=188.398;PAIRED=0.961538;PAIREDR=0;PAO=1;PQA=32;PQR=0;PRO=0;QA=907;QR=0;RO=0;RPP=3.0103;RPPR=0;RUN=1;SAF=12;SAP=3.34437;SAR=14;SRF=0;SRP=0;SRR=0;TYPE=complex;technology.ILLUMINA=1	GT:DP:RO:QR:AO:QA:GL	1:26:0:0:26:907:-10,0
gi|126640115|ref|NC_009085.1|	84678	.	CTTGCCA	TCTACCG	489.02	.	AB=0;ABP=0;AC=1;AF=1;AN=1;AO=16;CIGAR=2X1M1X2M1X;DP=16;DPB=16;DPRA=0;EPP=5.18177;EPPR=0;GTI=0;LEN=7;MEANALT=1;MQM=60;MQMR=0;NS=1;NUMALT=1;ODDS=112.601;PAIRED=0.9375;PAIREDR=0;PAO=0;PQA=0;PQR=0;PRO=0;QA=575;QR=0;RO=0;RPP=11.6962;RPPR=0;RUN=1;SAF=8;SAP=3.0103;SAR=8;SRF=0;SRP=0;SRR=0;TYPE=complex;technology.ILLUMINA=1	GT:DP:RO:QR:AO:QA:GL	1:16:0:0:16:575:-10,0
gi|126640115|ref|NC_009085.1|	84690	.	GGGT	AGGC	409998	.	AB=0;ABP=0;AC=1;AF=1;AN=1;AO=13;CIGAR=1X2M1X;DP=13;DPB=13;DPRA=0;EPP=4.51363;EPPR=0;GTI=0;LEN=4;MEANALT=1;MQM=60;MQMR=0;NS=1;NUMALT=1;ODDS=94.4054;PAIRED=1;PAIREDR=0;PAO=0;PQA=0;PQR=0;PRO=0;QA=480;QR=0;RO=0;RPP=7.18621;RPPR=0;RUN=1;SAF=7;SAP=3.17734;SAR=6;SRF=0;SRP=0;SRR=0;TYPE=complex;technology.ILLUMINA=1	GT:DP:RO:QR:AO:QA:GL	1:13:0:0:13:480:-10,0
gi|126640115|ref|NC_009085.1|	84705	.	TCGAGAC	CCGTGAT	515729	.	AB=0;ABP=0;AC=1;AF=1;AN=1;AO=17;CIGAR=1X2M1X2M1X;DP=17;DPB=17;DPRA=0;EPP=4.1599;EPPR=0;GTI=0;LEN=7;MEANALT=1;MQM=60;MQMR=0;NS=1;NUMALT=1;ODDS=118.751;PAIRED=0.941176;PAIREDR=0;PAO=0;PQA=0;PQR=0;PRO=0;QA=596;QR=0;RO=0;RPP=4.1599;RPPR=0;RUN=1;SAF=9;SAP=3.13803;SAR=8;SRF=0;SRP=0;SRR=0;TYPE=complex;technology.ILLUMINA=1	GT:DP:RO:QR:AO:QA:GL	1:17:0:0:17:596:-10,0
gi|126640115|ref|NC_009085.1|	84765	.	G	A	877857	.	AB=0;ABP=0;AC=1;AF=1;AN=1;AO=27;CIGAR=1X;DP=27;DPB=27;DPRA=0;EPP=6.95112;EPPR=0;GTI=0;LEN=1;MEANALT=1;MQM=60;MQMR=0;NS=1;NUMALT=1;ODDS=202.134;PAIRED=1;PAIREDR=0;PAO=0;PQA=0;PQR=0;PRO=0;QA=1015;QR=0;RO=0;RPP=12.7417;RPPR=0;RUN=1;SAF=15;SAP=3.73412;SAR=12;SRF=0;SRP=0;SRR=0;TYPE=snp;technology.ILLUMINA=1	GT:DP:RO:QR:AO:QA:GL	1:27:0:0:27:1015:-10,0
gi|126640115|ref|NC_009085.1|	84771	.	T	C	783167	.	AB=0;ABP=0;AC=1;AF=1;AN=1;AO=24;CIGAR=1X;DP=24;DPB=24;DPRA=0;EPP=3.37221;EPPR=0;GTI=0;LEN=1;MEANALT=1;MQM=60;MQMR=0;NS=1;NUMALT=1;ODDS=180.331;PAIRED=1;PAIREDR=0;PAO=0;PQA=0;PQR=0;PRO=0;QA=897;QR=0;RO=0;RPP=6.26751;RPPR=0;RUN=1;SAF=12;SAP=3.0103;SAR=12;SRF=0;SRP=0;SRR=0;TYPE=snp;technology.ILLUMINA=1	GT:DP:RO:QR:AO:QA:GL	1:24:0:0:24:897:-10,0
gi|126640115|ref|NC_009085.1|	84795	.	TGCG	CGCC	885858	.	AB=0;ABP=0;AC=1;AF=1;AN=1;AO=27;CIGAR=1X2M1X;DP=27;DPB=28.25;DPRA=0;EPP=3.73412;EPPR=0;GTI=0;LEN=4;MEANALT=1;MQM=60;MQMR=0;NS=1;NUMALT=1;ODDS=203.976;PAIRED=1;PAIREDR=0;PAO=2;PQA=68;PQR=0;PRO=0;QA=944;QR=0;RO=0;RPP=5.02092;RPPR=0;RUN=1;SAF=15;SAP=3.73412;SAR=12;SRF=0;SRP=0;SRR=0;TYPE=complex;technology.ILLUMINA=1	GT:DP:RO:QR:AO:QA:GL	1:27:0:0:27:944:-10,0
gi|126640115|ref|NC_009085.1|	84846	.	T	A	991957	.	AB=0;ABP=0;AC=1;AF=1;AN=1;AO=31;CIGAR=1X;DP=31;DPB=31;DPRA=0;EPP=3.08035;EPPR=0;GTI=0;LEN=1;MEANALT=1;MQM=60;MQMR=0;NS=1;NUMALT=1;ODDS=228.407;PAIRED=1;PAIREDR=0;PAO=0;PQA=0;PQR=0;PRO=0;QA=1128;QR=0;RO=0;RPP=3.08035;RPPR=0;RUN=1;SAF=17;SAP=3.64073;SAR=14;SRF=0;SRP=0;SRR=0;TYPE=snp;technology.ILLUMINA=1	GT:DP:RO:QR:AO:QA:GL	1:31:0:0:31:1128:-10,0
gi|126640115|ref|NC_009085.1|	84858	.	G	T	986732	.	AB=0;ABP=0;AC=1;AF=1;AN=1;AO=30;CIGAR=1X;DP=30;DPB=30;DPRA=0;EPP=3.29983;EPPR=0;GTI=0;LEN=1;MEANALT=1;MQM=60;MQMR=0;NS=1;NUMALT=1;ODDS=227.204;PAIRED=1;PAIREDR=0;PAO=0;PQA=0;PQR=0;PRO=0;QA=1122;QR=0;RO=0;RPP=3.29983;RPPR=0;RUN=1;SAF=16;SAP=3.29983;SAR=14;SRF=0;SRP=0;SRR=0;TYPE=snp;technology.ILLUMINA=1	GT:DP:RO:QR:AO:QA:GL	1:30:0:0:30:1122:-10,0
gi|126640115|ref|NC_009085.1|	84876	.	CTTC	GTTT	703638	.	AB=0;ABP=0;AC=1;AF=1;AN=1;AO=24;CIGAR=1X2M1X;DP=24;DPB=24;DPRA=0;EPP=4.45795;EPPR=0;GTI=0;LEN=4;MEANALT=1;MQM=60;MQMR=0;NS=1;NUMALT=1;ODDS=162.019;PAIRED=1;PAIREDR=0;PAO=0;PQA=0;PQR=0;PRO=0;QA=808;QR=0;RO=0;RPP=4.45795;RPPR=0;RUN=1;SAF=12;SAP=3.0103;SAR=12;SRF=0;SRP=0;SRR=0;TYPE=complex;technology.ILLUMINA=1	GT:DP:RO:QR:AO:QA:GL	1:24:0:0:24:808:-10,0
gi|126640115|ref|NC_009085.1|	84900	.	T	G	899.69	.	AB=0;ABP=0;AC=1;AF=1;AN=1;AO=29;CIGAR=1X;DP=29;DPB=29;DPRA=0;EPP=6.67934;EPPR=0;GTI=0;LEN=1;MEANALT=1;MQM=60;MQMR=0;NS=1;NUMALT=1;ODDS=207.161;PAIRED=1;PAIREDR=0;PAO=0;PQA=0;PQR=0;PRO=0;QA=1040;QR=0;RO=0;RPP=12.0706;RPPR=0;RUN=1;SAF=12;SAP=4.88226;SAR=17;SRF=0;SRP=0;SRR=0;TYPE=snp;technology.ILLUMINA=1	GT:DP:RO:QR:AO:QA:GL	1:29:0:0:29:1040:-10,0
gi|126640115|ref|NC_009085.1|	84924	.	T	C	831041	.	AB=0;ABP=0;AC=1;AF=1;AN=1;AO=26;CIGAR=1X;DP=26;DPB=26;DPRA=0;EPP=6.01695;EPPR=0;GTI=0;LEN=1;MEANALT=1;MQM=60;MQMR=0;NS=1;NUMALT=1;ODDS=191.354;PAIRED=1;PAIREDR=0;PAO=0;PQA=0;PQR=0;PRO=0;QA=953;QR=0;RO=0;RPP=4.34659;RPPR=0;RUN=1;SAF=11;SAP=4.34659;SAR=15;SRF=0;SRP=0;SRR=0;TYPE=snp;technology.ILLUMINA=1	GT:DP:RO:QR:AO:QA:GL	1:26:0:0:26:953:-10,0
gi|126640115|ref|NC_009085.1|	84942	.	AGTG	GGTT	671773	.	AB=0;ABP=0;AC=1;AF=1;AN=1;AO=21;CIGAR=1X2M1X;DP=21;DPB=21.75;DPRA=0;EPP=3.94093;EPPR=0;GTI=0;LEN=4;MEANALT=1;MQM=60;MQMR=0;NS=1;NUMALT=1;ODDS=154.682;PAIRED=1;PAIREDR=0;PAO=1;PQA=16;PQR=0;PRO=0;QA=760;QR=0;RO=0;RPP=3.94093;RPPR=0;RUN=1;SAF=7;SAP=8.07707;SAR=14;SRF=0;SRP=0;SRR=0;TYPE=complex;technology.ILLUMINA=1	GT:DP:RO:QR:AO:QA:GL	1:21:0:0:21:760:-10,0
gi|126640115|ref|NC_009085.1|	84954	.	T	C	715053	.	AB=0;ABP=0;AC=1;AF=1;AN=1;AO=22;CIGAR=1X;DP=22;DPB=22;DPRA=0;EPP=3.0103;EPPR=0;GTI=0;LEN=1;MEANALT=1;MQM=60;MQMR=0;NS=1;NUMALT=1;ODDS=164.647;PAIRED=1;PAIREDR=0;PAO=0;PQA=0;PQR=0;PRO=0;QA=824;QR=0;RO=0;RPP=3.40511;RPPR=0;RUN=1;SAF=7;SAP=9.32731;SAR=15;SRF=0;SRP=0;SRR=0;TYPE=snp;technology.ILLUMINA=1	GT:DP:RO:QR:AO:QA:GL	1:22:0:0:22:824:-10,0
gi|126640115|ref|NC_009085.1|	84966	.	A	G	746.86	.	AB=0;ABP=0;AC=1;AF=1;AN=1;AO=24;CIGAR=1X;DP=24;DPB=24;DPRA=0;EPP=3.37221;EPPR=0;GTI=0;LEN=1;MEANALT=1;MQM=60;MQMR=0;NS=1;NUMALT=1;ODDS=171.971;PAIRED=1;PAIREDR=0;PAO=0;PQA=0;PQR=0;PRO=0;QA=860;QR=0;RO=0;RPP=3.37221;RPPR=0;RUN=1;SAF=8;SAP=8.80089;SAR=16;SRF=0;SRP=0;SRR=0;TYPE=snp;technology.ILLUMINA=1	GT:DP:RO:QR:AO:QA:GL	1:24:0:0:24:860:-10,0
gi|126640115|ref|NC_009085.1|	84972	.	T	A	780422	.	AB=0;ABP=0;AC=1;AF=1;AN=1;AO=25;CIGAR=1X;DP=25;DPB=25;DPRA=0;EPP=7.26639;EPPR=0;GTI=0;LEN=1;MEANALT=1;MQM=60;MQMR=0;NS=1;NUMALT=1;ODDS=179.699;PAIRED=1;PAIREDR=0;PAO=0;PQA=0;PQR=0;PRO=0;QA=902;QR=0;RO=0;RPP=5.18177;RPPR=0;RUN=1;SAF=9;SAP=7.26639;SAR=16;SRF=0;SRP=0;SRR=0;TYPE=snp;technology.ILLUMINA=1	GT:DP:RO:QR:AO:QA:GL	1:25:0:0:25:902:-10,0
gi|126640115|ref|NC_009085.1|	84978	.	C	A	879349	.	AB=0;ABP=0;AC=1;AF=1;AN=1;AO=27;CIGAR=1X;DP=27;DPB=27;DPRA=0;EPP=3.73412;EPPR=0;GTI=0;LEN=1;MEANALT=1;MQM=60;MQMR=0;NS=1;NUMALT=1;ODDS=202.477;PAIRED=1;PAIREDR=0;PAO=0;PQA=0;PQR=0;PRO=0;QA=1006;QR=0;RO=0;RPP=5.02092;RPPR=0;RUN=1;SAF=11;SAP=5.02092;SAR=16;SRF=0;SRP=0;SRR=0;TYPE=snp;technology.ILLUMINA=1	GT:DP:RO:QR:AO:QA:GL	1:27:0:0:27:1006:-10,0
gi|126640115|ref|NC_009085.1|	85020	.	C	T	874902	.	AB=0;ABP=0;AC=1;AF=1;AN=1;AO=28;CIGAR=1X;DP=28;DPB=28;DPRA=0;EPP=5.80219;EPPR=0;GTI=0;LEN=1;MEANALT=1;MQM=60;MQMR=0;NS=1;NUMALT=1;ODDS=201.454;PAIRED=1;PAIREDR=0;PAO=0;PQA=0;PQR=0;PRO=0;QA=1001;QR=0;RO=0;RPP=4.25114;RPPR=0;RUN=1;SAF=13;SAP=3.32051;SAR=15;SRF=0;SRP=0;SRR=0;TYPE=snp;technology.ILLUMINA=1	GT:DP:RO:QR:AO:QA:GL	1:28:0:0:28:1001:-10,0
gi|126640115|ref|NC_009085.1|	85038	.	C	T	878412	.	AB=0;ABP=0;AC=1;AF=1;AN=1;AO=28;CIGAR=1X;DP=28;DPB=28;DPRA=0;EPP=4.25114;EPPR=0;GTI=0;LEN=1;MEANALT=1;MQM=60;MQMR=0;NS=1;NUMALT=1;ODDS=202.262;PAIRED=1;PAIREDR=0;PAO=0;PQA=0;PQR=0;PRO=0;QA=1005;QR=0;RO=0;RPP=5.80219;RPPR=0;RUN=1;SAF=13;SAP=3.32051;SAR=15;SRF=0;SRP=0;SRR=0;TYPE=snp;technology.ILLUMINA=1	GT:DP:RO:QR:AO:QA:GL	1:28:0:0:28:1005:-10,0
gi|126640115|ref|NC_009085.1|	85044	.	AGAGGGG	GGAAGGT	810893	.	AB=0;ABP=0;AC=1;AF=1;AN=1;AO=22;CIGAR=1X2M1X2M1X;DP=22;DPB=23.2857;DPRA=0;EPP=3.0103;EPPR=0;GTI=0;LEN=7;MEANALT=1;MQM=60;MQMR=0;NS=1;NUMALT=1;ODDS=186.715;PAIRED=1;PAIREDR=0;PAO=5;PQA=140;PQR=0;PRO=0;QA=784;QR=0;RO=0;RPP=3.0103;RPPR=0;RUN=1;SAF=10;SAP=3.40511;SAR=12;SRF=0;SRP=0;SRR=0;TYPE=complex;technology.ILLUMINA=1	GT:DP:RO:QR:AO:QA:GL	1:22:0:0:22:784:-10,0
gi|126640115|ref|NC_009085.1|	85059	.	G	A	1027.08	.	AB=0;ABP=0;AC=1;AF=1;AN=1;AO=31;CIGAR=1X;DP=31;DPB=31;DPRA=0;EPP=3.08035;EPPR=0;GTI=0;LEN=1;MEANALT=1;MQM=60;MQMR=0;NS=1;NUMALT=1;ODDS=236.494;PAIRED=1;PAIREDR=0;PAO=0;PQA=0;PQR=0;PRO=0;QA=1170;QR=0;RO=0;RPP=6.44263;RPPR=0;RUN=1;SAF=15;SAP=3.08035;SAR=16;SRF=0;SRP=0;SRR=0;TYPE=snp;technology.ILLUMINA=1	GT:DP:RO:QR:AO:QA:GL	1:31:0:0:31:1170:-10,0
gi|126640115|ref|NC_009085.1|	85086	.	GGCG	AGCT	996.51	.	AB=0;ABP=0;AC=1;AF=1;AN=1;AO=33;CIGAR=1X2M1X;DP=33;DPB=33;DPRA=0;EPP=3.60252;EPPR=0;GTI=0;LEN=4;MEANALT=1;MQM=60;MQMR=0;NS=1;NUMALT=1;ODDS=229.455;PAIRED=1;PAIREDR=0;PAO=0;PQA=0;PQR=0;PRO=0;QA=1137;QR=0;RO=0;RPP=6.23461;RPPR=0;RUN=1;SAF=17;SAP=3.0761;SAR=16;SRF=0;SRP=0;SRR=0;TYPE=complex;technology.ILLUMINA=1	GT:DP:RO:QR:AO:QA:GL	1:33:0:0:33:1137:-10,0
gi|126640115|ref|NC_009085.1|	85104	.	T	C	1148.62	.	AB=0;ABP=0;AC=1;AF=1;AN=1;AO=36;CIGAR=1X;DP=36;DPB=36;DPRA=0;EPP=3.25157;EPPR=0;GTI=0;LEN=1;MEANALT=1;MQM=60;MQMR=0;NS=1;NUMALT=1;ODDS=264.479;PAIRED=1;PAIREDR=0;PAO=0;PQA=0;PQR=0;PRO=0;QA=1306;QR=0;RO=0;RPP=5.18177;RPPR=0;RUN=1;SAF=20;SAP=3.9754;SAR=16;SRF=0;SRP=0;SRR=0;TYPE=snp;technology.ILLUMINA=1	GT:DP:RO:QR:AO:QA:GL	1:36:0:0:36:1306:-10,0
gi|126640115|ref|NC_009085.1|	85110	.	G	A	1154.89	.	AB=0;ABP=0;AC=1;AF=1;AN=1;AO=36;CIGAR=1X;DP=36;DPB=36;DPRA=0;EPP=3.25157;EPPR=0;GTI=0;LEN=1;MEANALT=1;MQM=60;MQMR=0;NS=1;NUMALT=1;ODDS=265.924;PAIRED=1;PAIREDR=0;PAO=0;PQA=0;PQR=0;PRO=0;QA=1313;QR=0;RO=0;RPP=3.9754;RPPR=0;RUN=1;SAF=21;SAP=5.18177;SAR=15;SRF=0;SRP=0;SRR=0;TYPE=snp;technology.ILLUMINA=1	GT:DP:RO:QR:AO:QA:GL	1:36:0:0:36:1313:-10,0
gi|126640115|ref|NC_009085.1|	85137	.	A	G	984366	.	AB=0;ABP=0;AC=1;AF=1;AN=1;AO=30;CIGAR=1X;DP=30;DPB=30;DPRA=0;EPP=3.29983;EPPR=0;GTI=0;LEN=1;MEANALT=1;MQM=60;MQMR=0;NS=1;NUMALT=1;ODDS=226.659;PAIRED=1;PAIREDR=0;PAO=0;PQA=0;PQR=0;PRO=0;QA=1125;QR=0;RO=0;RPP=7.64277;RPPR=0;RUN=1;SAF=17;SAP=4.16842;SAR=13;SRF=0;SRP=0;SRR=0;TYPE=snp;technology.ILLUMINA=1	GT:DP:RO:QR:AO:QA:GL	1:30:0:0:30:1125:-10,0
gi|126640115|ref|NC_009085.1|	85153	.	C	T	1139.83	.	AB=0;ABP=0;AC=1;AF=1;AN=1;AO=35;CIGAR=1X;DP=35;DPB=35;DPRA=0;EPP=4.56135;EPPR=0;GTI=0;LEN=1;MEANALT=1;MQM=60;MQMR=0;NS=1;NUMALT=1;ODDS=262.457;PAIRED=1;PAIREDR=0;PAO=0;PQA=0;PQR=0;PRO=0;QA=1299;QR=0;RO=0;RPP=6.05036;RPPR=0;RUN=1;SAF=20;SAP=4.56135;SAR=15;SRF=0;SRP=0;SRR=0;TYPE=snp;technology.ILLUMINA=1	GT:DP:RO:QR:AO:QA:GL	1:35:0:0:35:1299:-10,0
gi|126640115|ref|NC_009085.1|	85158	.	C	T	1035.08	.	AB=0;ABP=0;AC=1;AF=1;AN=1;AO=32;CIGAR=1X;DP=32;DPB=32;DPRA=0;EPP=3.28173;EPPR=0;GTI=0;LEN=1;MEANALT=1;MQM=60;MQMR=0;NS=1;NUMALT=1;ODDS=238.336;PAIRED=1;PAIREDR=0;PAO=0;PQA=0;PQR=0;PRO=0;QA=1177;QR=0;RO=0;RPP=4.09604;RPPR=0;RUN=1;SAF=17;SAP=3.28173;SAR=15;SRF=0;SRP=0;SRR=0;TYPE=snp;technology.ILLUMINA=1	GT:DP:RO:QR:AO:QA:GL	1:32:0:0:32:1177:-10,0
gi|126640115|ref|NC_009085.1|	85170	.	T	C	1034.97	.	AB=0;ABP=0;AC=1;AF=1;AN=1;AO=33;CIGAR=1X;DP=33;DPB=33;DPRA=0;EPP=3.0761;EPPR=0;GTI=0;LEN=1;MEANALT=1;MQM=60;MQMR=0;NS=1;NUMALT=1;ODDS=238.312;PAIRED=1;PAIREDR=0;PAO=0;PQA=0;PQR=0;PRO=0;QA=1178;QR=0;RO=0;RPP=4.65535;RPPR=0;RUN=1;SAF=18;SAP=3.60252;SAR=15;SRF=0;SRP=0;SRR=0;TYPE=snp;technology.ILLUMINA=1	GT:DP:RO:QR:AO:QA:GL	1:33:0:0:33:1178:-10,0
gi|126640115|ref|NC_009085.1|	85206	.	G	C	822823	.	AB=0;ABP=0;AC=1;AF=1;AN=1;AO=25;CIGAR=1X;DP=25;DPB=25;DPRA=0;EPP=3.79203;EPPR=0;GTI=0;LEN=1;MEANALT=1;MQM=60;MQMR=0;NS=1;NUMALT=1;ODDS=189.462;PAIRED=1;PAIREDR=0;PAO=0;PQA=0;PQR=0;PRO=0;QA=940;QR=0;RO=0;RPP=3.79203;RPPR=0;RUN=1;SAF=14;SAP=3.79203;SAR=11;SRF=0;SRP=0;SRR=0;TYPE=snp;technology.ILLUMINA=1	GT:DP:RO:QR:AO:QA:GL	1:25:0:0:25:940:-10,0
gi|126640115|ref|NC_009085.1|	85212	.	CATCC	TCTCT	768967	.	AB=0;ABP=0;AC=1;AF=1;AN=1;AO=25;CIGAR=2X2M1X;DP=25;DPB=25;DPRA=0;EPP=5.18177;EPPR=0;GTI=0;LEN=5;MEANALT=1;MQM=60;MQMR=0;NS=1;NUMALT=1;ODDS=177.061;PAIRED=1;PAIREDR=0;PAO=0;PQA=0;PQR=0;PRO=0;QA=881;QR=0;RO=0;RPP=3.79203;RPPR=0;RUN=1;SAF=13;SAP=3.09716;SAR=12;SRF=0;SRP=0;SRR=0;TYPE=complex;technology.ILLUMINA=1	GT:DP:RO:QR:AO:QA:GL	1:25:0:0:25:881:-10,0
gi|126640115|ref|NC_009085.1|	85260	.	G	A	831035	.	AB=0;ABP=0;AC=1;AF=1;AN=1;AO=26;CIGAR=1X;DP=26;DPB=26;DPRA=0;EPP=4.34659;EPPR=0;GTI=0;LEN=1;MEANALT=1;MQM=60;MQMR=0;NS=1;NUMALT=1;ODDS=191.353;PAIRED=1;PAIREDR=0;PAO=0;PQA=0;PQR=0;PRO=0;QA=959;QR=0;RO=0;RPP=11.3621;RPPR=0;RUN=1;SAF=11;SAP=4.34659;SAR=15;SRF=0;SRP=0;SRR=0;TYPE=snp;technology.ILLUMINA=1	GT:DP:RO:QR:AO:QA:GL	1:26:0:0:26:959:-10,0
gi|126640115|ref|NC_009085.1|	85281	.	T	C	868915	.	AB=0;ABP=0;AC=1;AF=1;AN=1;AO=27;CIGAR=1X;DP=27;DPB=27;DPRA=0;EPP=5.02092;EPPR=0;GTI=0;LEN=1;MEANALT=1;MQM=60;MQMR=0;NS=1;NUMALT=1;ODDS=200.075;PAIRED=1;PAIREDR=0;PAO=0;PQA=0;PQR=0;PRO=0;QA=993;QR=0;RO=0;RPP=3.73412;RPPR=0;RUN=1;SAF=12;SAP=3.73412;SAR=15;SRF=0;SRP=0;SRR=0;TYPE=snp;technology.ILLUMINA=1	GT:DP:RO:QR:AO:QA:GL	1:27:0:0:27:993:-10,0
gi|126640115|ref|NC_009085.1|	85290	.	G	T	855186	.	AB=0;ABP=0;AC=1;AF=1;AN=1;AO=26;CIGAR=1X;DP=26;DPB=26;DPRA=0;EPP=4.34659;EPPR=0;GTI=0;LEN=1;MEANALT=1;MQM=60;MQMR=0;NS=1;NUMALT=1;ODDS=196.914;PAIRED=1;PAIREDR=0;PAO=0;PQA=0;PQR=0;PRO=0;QA=977;QR=0;RO=0;RPP=3.34437;RPPR=0;RUN=1;SAF=11;SAP=4.34659;SAR=15;SRF=0;SRP=0;SRR=0;TYPE=snp;technology.ILLUMINA=1	GT:DP:RO:QR:AO:QA:GL	1:26:0:0:26:977:-10,0
gi|126640115|ref|NC_009085.1|	85362	.	T	C	613.5	.	AB=0;ABP=0;AC=1;AF=1;AN=1;AO=19;CIGAR=1X;DP=19;DPB=19;DPRA=0;EPP=5.8675;EPPR=0;GTI=0;LEN=1;MEANALT=1;MQM=60;MQMR=0;NS=1;NUMALT=1;ODDS=141.264;PAIRED=1;PAIREDR=0;PAO=0;PQA=0;PQR=0;PRO=0;QA=708;QR=0;RO=0;RPP=4.03889;RPPR=0;RUN=1;SAF=8;SAP=4.03889;SAR=11;SRF=0;SRP=0;SRR=0;TYPE=snp;technology.ILLUMINA=1	GT:DP:RO:QR:AO:QA:GL	1:19:0:0:19:708:-10,0
gi|126640115|ref|NC_009085.1|	85368	.	C	T	578216	.	AB=0;ABP=0;AC=1;AF=1;AN=1;AO=18;CIGAR=1X;DP=18;DPB=18;DPRA=0;EPP=7.35324;EPPR=0;GTI=0;LEN=1;MEANALT=1;MQM=60;MQMR=0;NS=1;NUMALT=1;ODDS=133.139;PAIRED=1;PAIREDR=0;PAO=0;PQA=0;PQR=0;PRO=0;QA=673;QR=0;RO=0;RPP=7.35324;RPPR=0;RUN=1;SAF=8;SAP=3.49285;SAR=10;SRF=0;SRP=0;SRR=0;TYPE=snp;technology.ILLUMINA=1	GT:DP:RO:QR:AO:QA:GL	1:18:0:0:18:673:-10,0
gi|126640115|ref|NC_009085.1|	85374	.	C	T	604111	.	AB=0;ABP=0;AC=1;AF=1;AN=1;AO=19;CIGAR=1X;DP=19;DPB=19;DPRA=0;EPP=16.8392;EPPR=0;GTI=0;LEN=1;MEANALT=1;MQM=60;MQMR=0;NS=1;NUMALT=1;ODDS=139.102;PAIRED=1;PAIREDR=0;PAO=0;PQA=0;PQR=0;PRO=0;QA=709;QR=0;RO=0;RPP=4.03889;RPPR=0;RUN=1;SAF=9;SAP=3.12459;SAR=10;SRF=0;SRP=0;SRR=0;TYPE=snp;technology.ILLUMINA=1	GT:DP:RO:QR:AO:QA:GL	1:19:0:0:19:709:-10,0
gi|126640115|ref|NC_009085.1|	85383	.	A	G	565097	.	AB=0;ABP=0;AC=1;AF=1;AN=1;AO=18;CIGAR=1X;DP=18;DPB=18;DPRA=0;EPP=15.074;EPPR=0;GTI=0;LEN=1;MEANALT=1;MQM=60;MQMR=0;NS=1;NUMALT=1;ODDS=130.118;PAIRED=1;PAIREDR=0;PAO=0;PQA=0;PQR=0;PRO=0;QA=663;QR=0;RO=0;RPP=3.49285;RPPR=0;RUN=1;SAF=8;SAP=3.49285;SAR=10;SRF=0;SRP=0;SRR=0;TYPE=snp;technology.ILLUMINA=1	GT:DP:RO:QR:AO:QA:GL	1:18:0:0:18:663:-10,0
gi|126640115|ref|NC_009085.1|	85389	.	A	C	640988	.	AB=0;ABP=0;AC=1;AF=1;AN=1;AO=20;CIGAR=1X;DP=20;DPB=20;DPRA=0;EPP=13.8677;EPPR=0;GTI=0;LEN=1;MEANALT=1;MQM=60;MQMR=0;NS=1;NUMALT=1;ODDS=147.593;PAIRED=1;PAIREDR=0;PAO=0;PQA=0;PQR=0;PRO=0;QA=748;QR=0;RO=0;RPP=4.74748;RPPR=0;RUN=1;SAF=11;SAP=3.44459;SAR=9;SRF=0;SRP=0;SRR=0;TYPE=snp;technology.ILLUMINA=1	GT:DP:RO:QR:AO:QA:GL	1:20:0:0:20:748:-10,0
gi|126640115|ref|NC_009085.1|	85398	.	TTTC	CTTT	608877	.	AB=0;ABP=0;AC=1;AF=1;AN=1;AO=19;CIGAR=1X2M1X;DP=19;DPB=19.5;DPRA=0;EPP=8.61041;EPPR=0;GTI=0;LEN=4;MEANALT=1;MQM=60;MQMR=0;NS=1;NUMALT=1;ODDS=140.199;PAIRED=1;PAIREDR=0;PAO=1;PQA=32;PQR=0;PRO=0;QA=679;QR=0;RO=0;RPP=8.61041;RPPR=0;RUN=1;SAF=11;SAP=4.03889;SAR=8;SRF=0;SRP=0;SRR=0;TYPE=complex;technology.ILLUMINA=1	GT:DP:RO:QR:AO:QA:GL	1:19:0:0:19:679:-10,0
gi|126640115|ref|NC_009085.1|	85425	.	CAGT	TAGC	681551	.	AB=0;ABP=0;AC=1;AF=1;AN=1;AO=22;CIGAR=1X2M1X;DP=22;DPB=22;DPRA=0;EPP=9.32731;EPPR=0;GTI=0;LEN=4;MEANALT=1;MQM=60;MQMR=0;NS=1;NUMALT=1;ODDS=156.933;PAIRED=1;PAIREDR=0;PAO=0;PQA=0;PQR=0;PRO=0;QA=792;QR=0;RO=0;RPP=6.56362;RPPR=0;RUN=1;SAF=13;SAP=4.58955;SAR=9;SRF=0;SRP=0;SRR=0;TYPE=complex;technology.ILLUMINA=1	GT:DP:RO:QR:AO:QA:GL	1:22:0:0:22:792:-10,0
gi|126640115|ref|NC_009085.1|	85440	.	T	G	602642	.	AB=0;ABP=0;AC=1;AF=1;AN=1;AO=19;CIGAR=1X;DP=19;DPB=19;DPRA=0;EPP=4.03889;EPPR=0;GTI=0;LEN=1;MEANALT=1;MQM=60;MQMR=0;NS=1;NUMALT=1;ODDS=138.764;PAIRED=1;PAIREDR=0;PAO=0;PQA=0;PQR=0;PRO=0;QA=695;QR=0;RO=0;RPP=3.12459;RPPR=0;RUN=1;SAF=12;SAP=5.8675;SAR=7;SRF=0;SRP=0;SRR=0;TYPE=snp;technology.ILLUMINA=1	GT:DP:RO:QR:AO:QA:GL	1:19:0:0:19:695:-10,0
gi|126640115|ref|NC_009085.1|	85446	.	C	A	655844	.	AB=0;ABP=0;AC=1;AF=1;AN=1;AO=20;CIGAR=1X;DP=20;DPB=20;DPRA=0;EPP=3.44459;EPPR=0;GTI=0;LEN=1;MEANALT=1;MQM=60;MQMR=0;NS=1;NUMALT=1;ODDS=151.014;PAIRED=1;PAIREDR=0;PAO=0;PQA=0;PQR=0;PRO=0;QA=753;QR=0;RO=0;RPP=4.74748;RPPR=0;RUN=1;SAF=11;SAP=3.44459;SAR=9;SRF=0;SRP=0;SRR=0;TYPE=snp;technology.ILLUMINA=1	GT:DP:RO:QR:AO:QA:GL	1:20:0:0:20:753:-10,0
gi|126640115|ref|NC_009085.1|	85473	.	T	C	629306	.	AB=0;ABP=0;AC=1;AF=1;AN=1;AO=20;CIGAR=1X;DP=20;DPB=20;DPRA=0;EPP=6.91895;EPPR=0;GTI=0;LEN=1;MEANALT=1;MQM=60;MQMR=0;NS=1;NUMALT=1;ODDS=144.903;PAIRED=1;PAIREDR=0;PAO=0;PQA=0;PQR=0;PRO=0;QA=731;QR=0;RO=0;RPP=6.91895;RPPR=0;RUN=1;SAF=12;SAP=4.74748;SAR=8;SRF=0;SRP=0;SRR=0;TYPE=snp;technology.ILLUMINA=1	GT:DP:RO:QR:AO:QA:GL	1:20:0:0:20:731:-10,0
gi|126640115|ref|NC_009085.1|	85485	.	T	G	645288	.	AB=0;ABP=0;AC=1;AF=1;AN=1;AO=20;CIGAR=1X;DP=20;DPB=20;DPRA=0;EPP=6.91895;EPPR=0;GTI=0;LEN=1;MEANALT=1;MQM=60;MQMR=0;NS=1;NUMALT=1;ODDS=148.583;PAIRED=1;PAIREDR=0;PAO=0;PQA=0;PQR=0;PRO=0;QA=745;QR=0;RO=0;RPP=4.74748;RPPR=0;RUN=1;SAF=11;SAP=3.44459;SAR=9;SRF=0;SRP=0;SRR=0;TYPE=snp;technology.ILLUMINA=1	GT:DP:RO:QR:AO:QA:GL	1:20:0:0:20:745:-10,0
gi|126640115|ref|NC_009085.1|	85526	.	TAA	TA	557404	.	AB=0;ABP=0;AC=1;AF=1;AN=1;AO=18;CIGAR=1M1D1M;DP=20;DPB=14;DPRA=0;EPP=7.35324;EPPR=0;GTI=0;LEN=1;MEANALT=2;MQM=60;MQMR=0;NS=1;NUMALT=1;ODDS=128.347;PAIRED=1;PAIREDR=0;PAO=0;PQA=0;PQR=0;PRO=0;QA=650;QR=0;RO=0;RPP=3.49285;RPPR=0;RUN=1;SAF=6;SAP=7.35324;SAR=12;SRF=0;SRP=0;SRR=0;TYPE=del;technology.ILLUMINA=1	GT:DP:RO:QR:AO:QA:GL	1:20:0:0:18:650:-10,0
gi|126640115|ref|NC_009085.1|	85543	.	T	A	736761	.	AB=0;ABP=0;AC=1;AF=1;AN=1;AO=23;CIGAR=1X;DP=23;DPB=23;DPRA=0;EPP=3.86001;EPPR=0;GTI=0;LEN=1;MEANALT=1;MQM=60;MQMR=0;NS=1;NUMALT=1;ODDS=169.645;PAIRED=1;PAIREDR=0;PAO=0;PQA=0;PQR=0;PRO=0;QA=853;QR=0;RO=0;RPP=10.6577;RPPR=0;RUN=1;SAF=9;SAP=5.3706;SAR=14;SRF=0;SRP=0;SRR=0;TYPE=snp;technology.ILLUMINA=1	GT:DP:RO:QR:AO:QA:GL	1:23:0:0:23:853:-10,0
gi|126640115|ref|NC_009085.1|	85552	.	T	A	667141	.	AB=0;ABP=0;AC=1;AF=1;AN=1;AO=21;CIGAR=1X;DP=21;DPB=21;DPRA=0;EPP=3.1137;EPPR=0;GTI=0;LEN=1;MEANALT=1;MQM=60;MQMR=0;NS=1;NUMALT=1;ODDS=153.615;PAIRED=1;PAIREDR=0;PAO=0;PQA=0;PQR=0;PRO=0;QA=769;QR=0;RO=0;RPP=5.59539;RPPR=0;RUN=1;SAF=8;SAP=5.59539;SAR=13;SRF=0;SRP=0;SRR=0;TYPE=snp;technology.ILLUMINA=1	GT:DP:RO:QR:AO:QA:GL	1:21:0:0:21:769:-10,0
gi|126640115|ref|NC_009085.1|	85576	.	T	C	550649	.	AB=0;ABP=0;AC=1;AF=1;AN=1;AO=18;CIGAR=1X;DP=18;DPB=18;DPRA=0;EPP=7.35324;EPPR=0;GTI=0;LEN=1;MEANALT=1;MQM=60;MQMR=0;NS=1;NUMALT=1;ODDS=126.792;PAIRED=1;PAIREDR=0;PAO=0;PQA=0;PQR=0;PRO=0;QA=654;QR=0;RO=0;RPP=10.7311;RPPR=0;RUN=1;SAF=5;SAP=10.7311;SAR=13;SRF=0;SRP=0;SRR=0;TYPE=snp;technology.ILLUMINA=1	GT:DP:RO:QR:AO:QA:GL	1:18:0:0:18:654:-10,0
gi|126640115|ref|NC_009085.1|	85678	.	C	T	939413	.	AB=0;ABP=0;AC=1;AF=1;AN=1;AO=29;CIGAR=1X;DP=29;DPB=29;DPRA=0;EPP=3.08518;EPPR=0;GTI=0;LEN=1;MEANALT=1;MQM=60;MQMR=0;NS=1;NUMALT=1;ODDS=216.308;PAIRED=1;PAIREDR=0;PAO=0;PQA=0;PQR=0;PRO=0;QA=1077;QR=0;RO=0;RPP=4.88226;RPPR=0;RUN=1;SAF=19;SAP=9.07545;SAR=10;SRF=0;SRP=0;SRR=0;TYPE=snp;technology.ILLUMINA=1	GT:DP:RO:QR:AO:QA:GL	1:29:0:0:29:1077:-10,0
gi|126640115|ref|NC_009085.1|	85705	.	A	G	806543	.	AB=0;ABP=0;AC=1;AF=1;AN=1;AO=25;CIGAR=1X;DP=25;DPB=25;DPRA=0;EPP=3.09716;EPPR=0;GTI=0;LEN=1;MEANALT=1;MQM=60;MQMR=0;NS=1;NUMALT=1;ODDS=185.713;PAIRED=1;PAIREDR=0;PAO=0;PQA=0;PQR=0;PRO=0;QA=928;QR=0;RO=0;RPP=3.79203;RPPR=0;RUN=1;SAF=17;SAP=10.0459;SAR=8;SRF=0;SRP=0;SRR=0;TYPE=snp;technology.ILLUMINA=1	GT:DP:RO:QR:AO:QA:GL	1:25:0:0:25:928:-10,0
gi|126640115|ref|NC_009085.1|	85753	.	C	T	663294	.	AB=0;ABP=0;AC=1;AF=1;AN=1;AO=20;CIGAR=1X;DP=20;DPB=20;DPRA=0;EPP=4.74748;EPPR=0;GTI=0;LEN=1;MEANALT=1;MQM=60;MQMR=0;NS=1;NUMALT=1;ODDS=152.729;PAIRED=1;PAIREDR=0;PAO=0;PQA=0;PQR=0;PRO=0;QA=765;QR=0;RO=0;RPP=6.91895;RPPR=0;RUN=1;SAF=11;SAP=3.44459;SAR=9;SRF=0;SRP=0;SRR=0;TYPE=snp;technology.ILLUMINA=1	GT:DP:RO:QR:AO:QA:GL	1:20:0:0:20:765:-10,0
gi|126640115|ref|NC_009085.1|	85768	.	A	G	772127	.	AB=0;ABP=0;AC=1;AF=1;AN=1;AO=24;CIGAR=1X;DP=24;DPB=24;DPRA=0;EPP=8.80089;EPPR=0;GTI=0;LEN=1;MEANALT=1;MQM=60;MQMR=0;NS=1;NUMALT=1;ODDS=177.789;PAIRED=1;PAIREDR=0;PAO=0;PQA=0;PQR=0;PRO=0;QA=891;QR=0;RO=0;RPP=6.26751;RPPR=0;RUN=1;SAF=11;SAP=3.37221;SAR=13;SRF=0;SRP=0;SRR=0;TYPE=snp;technology.ILLUMINA=1	GT:DP:RO:QR:AO:QA:GL	1:24:0:0:24:891:-10,0
gi|126640115|ref|NC_009085.1|	85822	.	G	A	696794	.	AB=0;ABP=0;AC=1;AF=1;AN=1;AO=22;CIGAR=1X;DP=22;DPB=22;DPRA=0;EPP=6.56362;EPPR=0;GTI=0;LEN=1;MEANALT=1;MQM=60;MQMR=0;NS=1;NUMALT=1;ODDS=160.443;PAIRED=1;PAIREDR=0;PAO=0;PQA=0;PQR=0;PRO=0;QA=802;QR=0;RO=0;RPP=4.58955;RPPR=0;RUN=1;SAF=11;SAP=3.0103;SAR=11;SRF=0;SRP=0;SRR=0;TYPE=snp;technology.ILLUMINA=1	GT:DP:RO:QR:AO:QA:GL	1:22:0:0:22:802:-10,0
gi|126640115|ref|NC_009085.1|	85872	.	A	G	548855	.	AB=0;ABP=0;AC=1;AF=1;AN=1;AO=18;CIGAR=1X;DP=18;DPB=18;DPRA=0;EPP=20.3821;EPPR=0;GTI=0;LEN=1;MEANALT=1;MQM=60;MQMR=0;NS=1;NUMALT=1;ODDS=126.378;PAIRED=1;PAIREDR=0;PAO=0;PQA=0;PQR=0;PRO=0;QA=657;QR=0;RO=0;RPP=7.35324;RPPR=0;RUN=1;SAF=7;SAP=4.9405;SAR=11;SRF=0;SRP=0;SRR=0;TYPE=snp;technology.ILLUMINA=1	GT:DP:RO:QR:AO:QA:GL	1:18:0:0:18:657:-10,0
gi|126640115|ref|NC_009085.1|	85939	.	G	A	890405	.	AB=0;ABP=0;AC=1;AF=1;AN=1;AO=29;CIGAR=1X;DP=29;DPB=29;DPRA=0;EPP=9.07545;EPPR=0;GTI=0;LEN=1;MEANALT=1;MQM=60;MQMR=0;NS=1;NUMALT=1;ODDS=205.023;PAIRED=1;PAIREDR=0;PAO=0;PQA=0;PQR=0;PRO=0;QA=1041;QR=0;RO=0;RPP=9.07545;RPPR=0;RUN=1;SAF=21;SAP=15.6647;SAR=8;SRF=0;SRP=0;SRR=0;TYPE=snp;technology.ILLUMINA=1	GT:DP:RO:QR:AO:QA:GL	1:29:0:0:29:1041:-10,0
gi|126640115|ref|NC_009085.1|	85978	.	G	A	947824	.	AB=0;ABP=0;AC=1;AF=1;AN=1;AO=30;CIGAR=1X;DP=30;DPB=30;DPRA=0;EPP=3.29983;EPPR=0;GTI=0;LEN=1;MEANALT=1;MQM=60;MQMR=0;NS=1;NUMALT=1;ODDS=218.245;PAIRED=1;PAIREDR=0;PAO=0;PQA=0;PQR=0;PRO=0;QA=1094;QR=0;RO=0;RPP=10.2485;RPPR=0;RUN=1;SAF=20;SAP=10.2485;SAR=10;SRF=0;SRP=0;SRR=0;TYPE=snp;technology.ILLUMINA=1	GT:DP:RO:QR:AO:QA:GL	1:30:0:0:30:1094:-10,0
gi|126640115|ref|NC_009085.1|	85987	.	GCGT	ACGC	853608	.	AB=0;ABP=0;AC=1;AF=1;AN=1;AO=27;CIGAR=1X2M1X;DP=27;DPB=27.5;DPRA=0;EPP=3.73412;EPPR=0;GTI=0;LEN=4;MEANALT=1;MQM=60;MQMR=0;NS=1;NUMALT=1;ODDS=196.55;PAIRED=1;PAIREDR=0;PAO=2;PQA=66;PQR=0;PRO=0;QA=918;QR=0;RO=0;RPP=12.7417;RPPR=0;RUN=1;SAF=14;SAP=3.09072;SAR=13;SRF=0;SRP=0;SRR=0;TYPE=complex;technology.ILLUMINA=1	GT:DP:RO:QR:AO:QA:GL	1:27:0:0:27:918:-10,0
gi|126640115|ref|NC_009085.1|	86047	.	C	T	1167.87	.	AB=0;ABP=0;AC=1;AF=1;AN=1;AO=36;CIGAR=1X;DP=36;DPB=36;DPRA=0;EPP=9.04217;EPPR=0;GTI=0;LEN=1;MEANALT=1;MQM=60;MQMR=0;NS=1;NUMALT=1;ODDS=268.913;PAIRED=1;PAIREDR=0;PAO=0;PQA=0;PQR=0;PRO=0;QA=1338;QR=0;RO=0;RPP=3.9754;RPPR=0;RUN=1;SAF=13;SAP=9.04217;SAR=23;SRF=0;SRP=0;SRR=0;TYPE=snp;technology.ILLUMINA=1	GT:DP:RO:QR:AO:QA:GL	1:36:0:0:36:1338:-10,0
gi|126640115|ref|NC_009085.1|	86065	.	G	A	1211.79	.	AB=0;ABP=0;AC=1;AF=1;AN=1;AO=37;CIGAR=1X;DP=37;DPB=37;DPRA=0;EPP=4.47751;EPPR=0;GTI=0;LEN=1;MEANALT=1;MQM=60;MQMR=0;NS=1;NUMALT=1;ODDS=279.025;PAIRED=1;PAIREDR=0;PAO=0;PQA=0;PQR=0;PRO=0;QA=1376;QR=0;RO=0;RPP=3.06899;RPPR=0;RUN=1;SAF=16;SAP=4.47751;SAR=21;SRF=0;SRP=0;SRR=0;TYPE=snp;technology.ILLUMINA=1	GT:DP:RO:QR:AO:QA:GL	1:37:0:0:37:1376:-10,0
gi|126640115|ref|NC_009085.1|	86074	.	C	T	1263.38	.	AB=0;ABP=0;AC=1;AF=1;AN=1;AO=39;CIGAR=1X;DP=39;DPB=39;DPRA=0;EPP=7.52028;EPPR=0;GTI=0;LEN=1;MEANALT=1;MQM=60;MQMR=0;NS=1;NUMALT=1;ODDS=290.903;PAIRED=1;PAIREDR=0;PAO=0;PQA=0;PQR=0;PRO=0;QA=1442;QR=0;RO=0;RPP=7.52028;RPPR=0;RUN=1;SAF=17;SAP=4.40227;SAR=22;SRF=0;SRP=0;SRR=0;TYPE=snp;technology.ILLUMINA=1	GT:DP:RO:QR:AO:QA:GL	1:39:0:0:39:1442:-10,0
gi|126640115|ref|NC_009085.1|	86140	.	G	A	1001.28	.	AB=0;ABP=0;AC=1;AF=1;AN=1;AO=31;CIGAR=1X;DP=31;DPB=31;DPRA=0;EPP=3.08035;EPPR=0;GTI=0;LEN=1;MEANALT=1;MQM=60;MQMR=0;NS=1;NUMALT=1;ODDS=230.553;PAIRED=1;PAIREDR=0;PAO=0;PQA=0;PQR=0;PRO=0;QA=1153;QR=0;RO=0;RPP=8.68415;RPPR=0;RUN=1;SAF=10;SAP=11.486;SAR=21;SRF=0;SRP=0;SRR=0;TYPE=snp;technology.ILLUMINA=1	GT:DP:RO:QR:AO:QA:GL	1:31:0:0:31:1153:-10,0
gi|126640115|ref|NC_009085.1|	86154	.	CAATT	TAATC	909501	.	AB=0;ABP=0;AC=1;AF=1;AN=1;AO=29;CIGAR=1X3M1X;DP=29;DPB=29;DPRA=0;EPP=4.88226;EPPR=0;GTI=0;LEN=5;MEANALT=1;MQM=60;MQMR=0;NS=1;NUMALT=1;ODDS=209.42;PAIRED=1;PAIREDR=0;PAO=0;PQA=0;PQR=0;PRO=0;QA=1041;QR=0;RO=0;RPP=4.88226;RPPR=0;RUN=1;SAF=12;SAP=4.88226;SAR=17;SRF=0;SRP=0;SRR=0;TYPE=complex;technology.ILLUMINA=1	GT:DP:RO:QR:AO:QA:GL	1:29:0:0:29:1041:-10,0
gi|126640115|ref|NC_009085.1|	86185	.	A	G	976249	.	AB=0;ABP=0;AC=1;AF=1;AN=1;AO=30;CIGAR=1X;DP=30;DPB=30;DPRA=0;EPP=3.0103;EPPR=0;GTI=0;LEN=1;MEANALT=1;MQM=60;MQMR=0;NS=1;NUMALT=1;ODDS=224.79;PAIRED=1;PAIREDR=0;PAO=0;PQA=0;PQR=0;PRO=0;QA=1111;QR=0;RO=0;RPP=3.29983;RPPR=0;RUN=1;SAF=13;SAP=4.16842;SAR=17;SRF=0;SRP=0;SRR=0;TYPE=snp;technology.ILLUMINA=1	GT:DP:RO:QR:AO:QA:GL	1:30:0:0:30:1111:-10,0
gi|126640115|ref|NC_009085.1|	86287	.	C	T	533761	.	AB=0;ABP=0;AC=1;AF=1;AN=1;AO=17;CIGAR=1X;DP=17;DPB=17;DPRA=0;EPP=3.13803;EPPR=0;GTI=0;LEN=1;MEANALT=1;MQM=60;MQMR=0;NS=1;NUMALT=1;ODDS=122.903;PAIRED=1;PAIREDR=0;PAO=0;PQA=0;PQR=0;PRO=0;QA=616;QR=0;RO=0;RPP=4.1599;RPPR=0;RUN=1;SAF=7;SAP=4.1599;SAR=10;SRF=0;SRP=0;SRR=0;TYPE=snp;technology.ILLUMINA=1	GT:DP:RO:QR:AO:QA:GL	1:17:0:0:17:616:-10,0
gi|126640115|ref|NC_009085.1|	86790	.	G	T	753503	.	AB=0;ABP=0;AC=1;AF=1;AN=1;AO=23;CIGAR=1X;DP=23;DPB=23;DPRA=0;EPP=7.63648;EPPR=0;GTI=0;LEN=1;MEANALT=1;MQM=60;MQMR=0;NS=1;NUMALT=1;ODDS=173.501;PAIRED=1;PAIREDR=0;PAO=0;PQA=0;PQR=0;PRO=0;QA=865;QR=0;RO=0;RPP=3.10471;RPPR=0;RUN=1;SAF=11;SAP=3.10471;SAR=12;SRF=0;SRP=0;SRR=0;TYPE=snp;technology.ILLUMINA=1	GT:DP:RO:QR:AO:QA:GL	1:23:0:0:23:865:-10,0
gi|126640115|ref|NC_009085.1|	87095	.	C	T	371283	.	AB=0;ABP=0;AC=1;AF=1;AN=1;AO=12;CIGAR=1X;DP=12;DPB=12;DPRA=0;EPP=9.52472;EPPR=0;GTI=0;LEN=1;MEANALT=1;MQM=60;MQMR=0;NS=1;NUMALT=1;ODDS=85.4911;PAIRED=1;PAIREDR=0;PAO=0;PQA=0;PQR=0;PRO=0;QA=441;QR=0;RO=0;RPP=5.9056;RPPR=0;RUN=1;SAF=5;SAP=3.73412;SAR=7;SRF=0;SRP=0;SRR=0;TYPE=snp;technology.ILLUMINA=1	GT:DP:RO:QR:AO:QA:GL	1:12:0:0:12:441:-10,0
gi|126640115|ref|NC_009085.1|	87120	.	GTA	ATG	364031	.	AB=0;ABP=0;AC=1;AF=1;AN=1;AO=12;CIGAR=1X1M1X;DP=12;DPB=12;DPRA=0;EPP=3.0103;EPPR=0;GTI=0;LEN=3;MEANALT=1;MQM=60;MQMR=0;NS=1;NUMALT=1;ODDS=83.8213;PAIRED=1;PAIREDR=0;PAO=0;PQA=0;PQR=0;PRO=0;QA=438;QR=0;RO=0;RPP=14.5915;RPPR=0;RUN=1;SAF=4;SAP=5.9056;SAR=8;SRF=0;SRP=0;SRR=0;TYPE=complex;technology.ILLUMINA=1	GT:DP:RO:QR:AO:QA:GL	1:12:0:0:12:438:-10,0
gi|126640115|ref|NC_009085.1|	87287	.	G	A	392612	.	AB=0;ABP=0;AC=1;AF=1;AN=1;AO=13;CIGAR=1X;DP=13;DPB=13;DPRA=0;EPP=7.18621;EPPR=0;GTI=0;LEN=1;MEANALT=1;MQM=60;MQMR=0;NS=1;NUMALT=1;ODDS=90.4023;PAIRED=1;PAIREDR=0;PAO=0;PQA=0;PQR=0;PRO=0;QA=465;QR=0;RO=0;RPP=7.18621;RPPR=0;RUN=1;SAF=8;SAP=4.51363;SAR=5;SRF=0;SRP=0;SRR=0;TYPE=snp;technology.ILLUMINA=1	GT:DP:RO:QR:AO:QA:GL	1:13:0:0:13:465:-10,0
gi|126640115|ref|NC_009085.1|	87362	.	G	A	715934	.	AB=0;ABP=0;AC=1;AF=1;AN=1;AO=22;CIGAR=1X;DP=22;DPB=22;DPRA=0;EPP=3.40511;EPPR=0;GTI=0;LEN=1;MEANALT=1;MQM=60;MQMR=0;NS=1;NUMALT=1;ODDS=164.85;PAIRED=1;PAIREDR=0;PAO=0;PQA=0;PQR=0;PRO=0;QA=844;QR=0;RO=0;RPP=22.3561;RPPR=0;RUN=1;SAF=14;SAP=6.56362;SAR=8;SRF=0;SRP=0;SRR=0;TYPE=snp;technology.ILLUMINA=1	GT:DP:RO:QR:AO:QA:GL	1:22:0:0:22:844:-10,0
gi|126640115|ref|NC_009085.1|	87380	.	C	T	587836	.	AB=0;ABP=0;AC=1;AF=1;AN=1;AO=19;CIGAR=1X;DP=19;DPB=19;DPRA=0;EPP=3.12459;EPPR=0;GTI=0;LEN=1;MEANALT=1;MQM=60;MQMR=0;NS=1;NUMALT=1;ODDS=135.354;PAIRED=1;PAIREDR=0;PAO=0;PQA=0;PQR=0;PRO=0;QA=690;QR=0;RO=0;RPP=16.8392;RPPR=0;RUN=1;SAF=10;SAP=3.12459;SAR=9;SRF=0;SRP=0;SRR=0;TYPE=snp;technology.ILLUMINA=1	GT:DP:RO:QR:AO:QA:GL	1:19:0:0:19:690:-10,0
gi|126640115|ref|NC_009085.1|	87395	.	A	G	767.27	.	AB=0;ABP=0;AC=1;AF=1;AN=1;AO=24;CIGAR=1X;DP=24;DPB=24;DPRA=0;EPP=4.45795;EPPR=0;GTI=0;LEN=1;MEANALT=1;MQM=60;MQMR=0;NS=1;NUMALT=1;ODDS=176.671;PAIRED=1;PAIREDR=0;PAO=0;PQA=0;PQR=0;PRO=0;QA=881;QR=0;RO=0;RPP=6.26751;RPPR=0;RUN=1;SAF=13;SAP=3.37221;SAR=11;SRF=0;SRP=0;SRR=0;TYPE=snp;technology.ILLUMINA=1	GT:DP:RO:QR:AO:QA:GL	1:24:0:0:24:881:-10,0
gi|126640115|ref|NC_009085.1|	87425	.	T	C	771106	.	AB=0;ABP=0;AC=1;AF=1;AN=1;AO=24;CIGAR=1X;DP=24;DPB=24;DPRA=0;EPP=3.0103;EPPR=0;GTI=0;LEN=1;MEANALT=1;MQM=60;MQMR=0;NS=1;NUMALT=1;ODDS=177.554;PAIRED=1;PAIREDR=0;PAO=0;PQA=0;PQR=0;PRO=0;QA=890;QR=0;RO=0;RPP=12.0581;RPPR=0;RUN=1;SAF=13;SAP=3.37221;SAR=11;SRF=0;SRP=0;SRR=0;TYPE=snp;technology.ILLUMINA=1	GT:DP:RO:QR:AO:QA:GL	1:24:0:0:24:890:-10,0
gi|126640115|ref|NC_009085.1|	87449	.	C	T	667575	.	AB=0;ABP=0;AC=1;AF=1;AN=1;AO=21;CIGAR=1X;DP=21;DPB=21;DPRA=0;EPP=3.1137;EPPR=0;GTI=0;LEN=1;MEANALT=1;MQM=60;MQMR=0;NS=1;NUMALT=1;ODDS=153.715;PAIRED=1;PAIREDR=0;PAO=0;PQA=0;PQR=0;PRO=0;QA=772;QR=0;RO=0;RPP=8.07707;RPPR=0;RUN=1;SAF=13;SAP=5.59539;SAR=8;SRF=0;SRP=0;SRR=0;TYPE=snp;technology.ILLUMINA=1	GT:DP:RO:QR:AO:QA:GL	1:21:0:0:21:772:-10,0
gi|126640115|ref|NC_009085.1|	87470	.	TT	AC	500858	.	AB=0;ABP=0;AC=1;AF=1;AN=1;AO=16;CIGAR=2X;DP=16;DPB=16;DPRA=0;EPP=3.0103;EPPR=0;GTI=0;LEN=2;MEANALT=1;MQM=60;MQMR=0;NS=1;NUMALT=1;ODDS=115.327;PAIRED=1;PAIREDR=0;PAO=0;PQA=0;PQR=0;PRO=0;QA=581;QR=0;RO=0;RPP=5.18177;RPPR=0;RUN=1;SAF=10;SAP=5.18177;SAR=6;SRF=0;SRP=0;SRR=0;TYPE=mnp;technology.ILLUMINA=1	GT:DP:RO:QR:AO:QA:GL	1:16:0:0:16:581:-10,0
gi|126640115|ref|NC_009085.1|	87482	.	CACAGCT	TACTGCA	408487	.	AB=0;ABP=0;AC=1;AF=1;AN=1;AO=13;CIGAR=1X2M1X2M1X;DP=13;DPB=13.2857;DPRA=0;EPP=4.51363;EPPR=0;GTI=0;LEN=7;MEANALT=1;MQM=60;MQMR=0;NS=1;NUMALT=1;ODDS=94.0576;PAIRED=1;PAIREDR=0;PAO=2;PQA=54;PQR=0;PRO=0;QA=422;QR=0;RO=0;RPP=3.17734;RPPR=0;RUN=1;SAF=8;SAP=4.51363;SAR=5;SRF=0;SRP=0;SRR=0;TYPE=complex;technology.ILLUMINA=1	GT:DP:RO:QR:AO:QA:GL	1:13:0:0:13:422:-10,0
gi|126640115|ref|NC_009085.1|	87497	.	C	A	460666	.	AB=0;ABP=0;AC=1;AF=1;AN=1;AO=15;CIGAR=1X;DP=15;DPB=15;DPRA=0;EPP=3.15506;EPPR=0;GTI=0;LEN=1;MEANALT=1;MQM=60;MQMR=0;NS=1;NUMALT=1;ODDS=106.072;PAIRED=1;PAIREDR=0;PAO=0;PQA=0;PQR=0;PRO=0;QA=533;QR=0;RO=0;RPP=3.15506;RPPR=0;RUN=1;SAF=9;SAP=4.31318;SAR=6;SRF=0;SRP=0;SRR=0;TYPE=snp;technology.ILLUMINA=1	GT:DP:RO:QR:AO:QA:GL	1:15:0:0:15:533:-10,0
gi|126640115|ref|NC_009085.1|	87515	.	C	T	483961	.	AB=0;ABP=0;AC=1;AF=1;AN=1;AO=15;CIGAR=1X;DP=15;DPB=15;DPRA=0;EPP=3.15506;EPPR=0;GTI=0;LEN=1;MEANALT=1;MQM=60;MQMR=0;NS=1;NUMALT=1;ODDS=111.436;PAIRED=1;PAIREDR=0;PAO=0;PQA=0;PQR=0;PRO=0;QA=560;QR=0;RO=0;RPP=4.31318;RPPR=0;RUN=1;SAF=9;SAP=4.31318;SAR=6;SRF=0;SRP=0;SRR=0;TYPE=snp;technology.ILLUMINA=1	GT:DP:RO:QR:AO:QA:GL	1:15:0:0:15:560:-10,0
gi|126640115|ref|NC_009085.1|	87545	.	A	G	501004	.	AB=0;ABP=0;AC=1;AF=1;AN=1;AO=16;CIGAR=1X;DP=17;DPB=17;DPRA=0;EPP=3.55317;EPPR=0;GTI=0;LEN=1;MEANALT=2;MQM=60;MQMR=0;NS=1;NUMALT=1;ODDS=115.36;PAIRED=1;PAIREDR=0;PAO=0;PQA=0;PQR=0;PRO=0;QA=580;QR=0;RO=0;RPP=5.18177;RPPR=0;RUN=1;SAF=9;SAP=3.55317;SAR=7;SRF=0;SRP=0;SRR=0;TYPE=snp;technology.ILLUMINA=1	GT:DP:RO:QR:AO:QA:GL	1:17:0:0:16:580:-10,0
gi|126640115|ref|NC_009085.1|	87551	.	GGCT	AGCG	503.32	.	AB=0;ABP=0;AC=1;AF=1;AN=1;AO=18;CIGAR=1X2M1X;DP=18;DPB=18;DPRA=0;EPP=4.9405;EPPR=0;GTI=0;LEN=4;MEANALT=1;MQM=60;MQMR=0;NS=1;NUMALT=1;ODDS=115.894;PAIRED=1;PAIREDR=0;PAO=0;PQA=0;PQR=0;PRO=0;QA=585;QR=0;RO=0;RPP=4.9405;RPPR=0;RUN=1;SAF=10;SAP=3.49285;SAR=8;SRF=0;SRP=0;SRR=0;TYPE=complex;technology.ILLUMINA=1	GT:DP:RO:QR:AO:QA:GL	1:18:0:0:18:585:-10,0
gi|126640115|ref|NC_009085.1|	87569	.	GGCC	AGCT	481281	.	AB=0;ABP=0;AC=1;AF=1;AN=1;AO=15;CIGAR=1X2M1X;DP=15;DPB=15;DPRA=0;EPP=4.31318;EPPR=0;GTI=0;LEN=4;MEANALT=1;MQM=60;MQMR=0;NS=1;NUMALT=1;ODDS=110.819;PAIRED=1;PAIREDR=0;PAO=0;PQA=0;PQR=0;PRO=0;QA=557;QR=0;RO=0;RPP=4.31318;RPPR=0;RUN=1;SAF=8;SAP=3.15506;SAR=7;SRF=0;SRP=0;SRR=0;TYPE=complex;technology.ILLUMINA=1	GT:DP:RO:QR:AO:QA:GL	1:15:0:0:15:557:-10,0
gi|126640115|ref|NC_009085.1|	87584	.	T	G	683787	.	AB=0;ABP=0;AC=1;AF=1;AN=1;AO=21;CIGAR=1X;DP=21;DPB=21;DPRA=0;EPP=3.1137;EPPR=0;GTI=0;LEN=1;MEANALT=1;MQM=60;MQMR=0;NS=1;NUMALT=1;ODDS=157.448;PAIRED=1;PAIREDR=0;PAO=0;PQA=0;PQR=0;PRO=0;QA=782;QR=0;RO=0;RPP=3.1137;RPPR=0;RUN=1;SAF=10;SAP=3.1137;SAR=11;SRF=0;SRP=0;SRR=0;TYPE=snp;technology.ILLUMINA=1	GT:DP:RO:QR:AO:QA:GL	1:21:0:0:21:782:-10,0
gi|126640115|ref|NC_009085.1|	87611	.	T	C	667354	.	AB=0;ABP=0;AC=1;AF=1;AN=1;AO=20;CIGAR=1X;DP=20;DPB=20;DPRA=0;EPP=3.0103;EPPR=0;GTI=0;LEN=1;MEANALT=1;MQM=60;MQMR=0;NS=1;NUMALT=1;ODDS=153.664;PAIRED=1;PAIREDR=0;PAO=0;PQA=0;PQR=0;PRO=0;QA=763;QR=0;RO=0;RPP=3.0103;RPPR=0;RUN=1;SAF=10;SAP=3.0103;SAR=10;SRF=0;SRP=0;SRR=0;TYPE=snp;technology.ILLUMINA=1	GT:DP:RO:QR:AO:QA:GL	1:20:0:0:20:763:-10,0
gi|126640115|ref|NC_009085.1|	87620	.	G	A	706775	.	AB=0;ABP=0;AC=1;AF=1;AN=1;AO=22;CIGAR=1X;DP=22;DPB=22;DPRA=0;EPP=3.0103;EPPR=0;GTI=0;LEN=1;MEANALT=1;MQM=60;MQMR=0;NS=1;NUMALT=1;ODDS=162.741;PAIRED=1;PAIREDR=0;PAO=0;PQA=0;PQR=0;PRO=0;QA=808;QR=0;RO=0;RPP=3.0103;RPPR=0;RUN=1;SAF=12;SAP=3.40511;SAR=10;SRF=0;SRP=0;SRR=0;TYPE=snp;technology.ILLUMINA=1	GT:DP:RO:QR:AO:QA:GL	1:22:0:0:22:808:-10,0
gi|126640115|ref|NC_009085.1|	87671	.	G	A	1037.35	.	AB=0;ABP=0;AC=1;AF=1;AN=1;AO=32;CIGAR=1X;DP=32;DPB=32;DPRA=0;EPP=3.28173;EPPR=0;GTI=0;LEN=1;MEANALT=1;MQM=60;MQMR=0;NS=1;NUMALT=1;ODDS=238.86;PAIRED=1;PAIREDR=0;PAO=0;PQA=0;PQR=0;PRO=0;QA=1182;QR=0;RO=0;RPP=5.45321;RPPR=0;RUN=1;SAF=18;SAP=4.09604;SAR=14;SRF=0;SRP=0;SRR=0;TYPE=snp;technology.ILLUMINA=1	GT:DP:RO:QR:AO:QA:GL	1:32:0:0:32:1182:-10,0
gi|126640115|ref|NC_009085.1|	87698	.	T	C	880247	.	AB=0;ABP=0;AC=1;AF=1;AN=1;AO=28;CIGAR=1X;DP=28;DPB=28;DPRA=0;EPP=3.0103;EPPR=0;GTI=0;LEN=1;MEANALT=1;MQM=60;MQMR=0;NS=1;NUMALT=1;ODDS=202.684;PAIRED=1;PAIREDR=0;PAO=0;PQA=0;PQR=0;PRO=0;QA=1011;QR=0;RO=0;RPP=10.7656;RPPR=0;RUN=1;SAF=15;SAP=3.32051;SAR=13;SRF=0;SRP=0;SRR=0;TYPE=snp;technology.ILLUMINA=1	GT:DP:RO:QR:AO:QA:GL	1:28:0:0:28:1011:-10,0
gi|126640115|ref|NC_009085.1|	87740	.	GT	CC	594514	.	AB=0;ABP=0;AC=1;AF=1;AN=1;AO=19;CIGAR=2X;DP=19;DPB=19;DPRA=0;EPP=3.12459;EPPR=0;GTI=0;LEN=2;MEANALT=1;MQM=60;MQMR=0;NS=1;NUMALT=1;ODDS=136.892;PAIRED=1;PAIREDR=0;PAO=0;PQA=0;PQR=0;PRO=0;QA=688;QR=0;RO=0;RPP=3.12459;RPPR=0;RUN=1;SAF=13;SAP=8.61041;SAR=6;SRF=0;SRP=0;SRR=0;TYPE=mnp;technology.ILLUMINA=1	GT:DP:RO:QR:AO:QA:GL	1:19:0:0:19:688:-10,0
gi|126640115|ref|NC_009085.1|	87806	.	T	C	981215	.	AB=0;ABP=0;AC=1;AF=1;AN=1;AO=30;CIGAR=1X;DP=30;DPB=30;DPRA=0;EPP=7.64277;EPPR=0;GTI=0;LEN=1;MEANALT=1;MQM=60;MQMR=0;NS=1;NUMALT=1;ODDS=225.933;PAIRED=1;PAIREDR=0;PAO=0;PQA=0;PQR=0;PRO=0;QA=1124;QR=0;RO=0;RPP=5.61607;RPPR=0;RUN=1;SAF=17;SAP=4.16842;SAR=13;SRF=0;SRP=0;SRR=0;TYPE=snp;technology.ILLUMINA=1	GT:DP:RO:QR:AO:QA:GL	1:30:0:0:30:1124:-10,0
gi|126640115|ref|NC_009085.1|	87821	.	G	A	1104.12	.	AB=0;ABP=0;AC=1;AF=1;AN=1;AO=34;CIGAR=1X;DP=34;DPB=34;DPRA=0;EPP=7.09778;EPPR=0;GTI=0;LEN=1;MEANALT=1;MQM=60;MQMR=0;NS=1;NUMALT=1;ODDS=254.233;PAIRED=1;PAIREDR=0;PAO=0;PQA=0;PQR=0;PRO=0;QA=1265;QR=0;RO=0;RPP=9.39698;RPPR=0;RUN=1;SAF=19;SAP=4.03217;SAR=15;SRF=0;SRP=0;SRR=0;TYPE=snp;technology.ILLUMINA=1	GT:DP:RO:QR:AO:QA:GL	1:34:0:0:34:1265:-10,0
gi|126640115|ref|NC_009085.1|	87842	.	C	T	1139.39	.	AB=0;ABP=0;AC=1;AF=1;AN=1;AO=36;CIGAR=1X;DP=36;DPB=36;DPRA=0;EPP=5.18177;EPPR=0;GTI=0;LEN=1;MEANALT=1;MQM=60;MQMR=0;NS=1;NUMALT=1;ODDS=262.354;PAIRED=1;PAIREDR=0;PAO=0;PQA=0;PQR=0;PRO=0;QA=1299;QR=0;RO=0;RPP=6.8707;RPPR=0;RUN=1;SAF=19;SAP=3.25157;SAR=17;SRF=0;SRP=0;SRR=0;TYPE=snp;technology.ILLUMINA=1	GT:DP:RO:QR:AO:QA:GL	1:36:0:0:36:1299:-10,0
gi|126640115|ref|NC_009085.1|	87860	.	A	G	1044.83	.	AB=0;ABP=0;AC=1;AF=1;AN=1;AO=32;CIGAR=1X;DP=32;DPB=32;DPRA=0;EPP=3.28173;EPPR=0;GTI=0;LEN=1;MEANALT=1;MQM=60;MQMR=0;NS=1;NUMALT=1;ODDS=240.581;PAIRED=1;PAIREDR=0;PAO=0;PQA=0;PQR=0;PRO=0;QA=1195;QR=0;RO=0;RPP=9.79615;RPPR=0;RUN=1;SAF=14;SAP=4.09604;SAR=18;SRF=0;SRP=0;SRR=0;TYPE=snp;technology.ILLUMINA=1	GT:DP:RO:QR:AO:QA:GL	1:32:0:0:32:1195:-10,0
gi|126640115|ref|NC_009085.1|	88194	.	T	C	952683	.	AB=0;ABP=0;AC=1;AF=1;AN=1;AO=31;CIGAR=1X;DP=31;DPB=31;DPRA=0;EPP=11.486;EPPR=0;GTI=0;LEN=1;MEANALT=1;MQM=60;MQMR=0;NS=1;NUMALT=1;ODDS=219.363;PAIRED=1;PAIREDR=0;PAO=0;PQA=0;PQR=0;PRO=0;QA=1106;QR=0;RO=0;RPP=14.8483;RPPR=0;RUN=1;SAF=16;SAP=3.08035;SAR=15;SRF=0;SRP=0;SRR=0;TYPE=snp;technology.ILLUMINA=1	GT:DP:RO:QR:AO:QA:GL	1:31:0:0:31:1106:-10,0
gi|126640115|ref|NC_009085.1|	88257	.	C	T	830032	.	AB=0;ABP=0;AC=1;AF=1;AN=1;AO=25;CIGAR=1X;DP=25;DPB=25;DPRA=0;EPP=3.09716;EPPR=0;GTI=0;LEN=1;MEANALT=1;MQM=60;MQMR=0;NS=1;NUMALT=1;ODDS=191.122;PAIRED=1;PAIREDR=0;PAO=0;PQA=0;PQR=0;PRO=0;QA=948;QR=0;RO=0;RPP=5.18177;RPPR=0;RUN=1;SAF=13;SAP=3.09716;SAR=12;SRF=0;SRP=0;SRR=0;TYPE=snp;technology.ILLUMINA=1	GT:DP:RO:QR:AO:QA:GL	1:25:0:0:25:948:-10,0
gi|126640115|ref|NC_009085.1|	88263	.	A	C	824761	.	AB=0;ABP=0;AC=1;AF=1;AN=1;AO=26;CIGAR=1X;DP=26;DPB=26;DPRA=0;EPP=6.01695;EPPR=0;GTI=0;LEN=1;MEANALT=1;MQM=60;MQMR=0;NS=1;NUMALT=1;ODDS=189.908;PAIRED=1;PAIREDR=0;PAO=0;PQA=0;PQR=0;PRO=0;QA=949;QR=0;RO=0;RPP=8.35546;RPPR=0;RUN=1;SAF=13;SAP=3.0103;SAR=13;SRF=0;SRP=0;SRR=0;TYPE=snp;technology.ILLUMINA=1	GT:DP:RO:QR:AO:QA:GL	1:26:0:0:26:949:-10,0
gi|126640115|ref|NC_009085.1|	88276	.	T	G	731816	.	AB=0;ABP=0;AC=1;AF=1;AN=1;AO=23;CIGAR=1X;DP=23;DPB=23;DPRA=0;EPP=7.63648;EPPR=0;GTI=0;LEN=1;MEANALT=1;MQM=60;MQMR=0;NS=1;NUMALT=1;ODDS=168.507;PAIRED=1;PAIREDR=0;PAO=0;PQA=0;PQR=0;PRO=0;QA=841;QR=0;RO=0;RPP=3.10471;RPPR=0;RUN=1;SAF=11;SAP=3.10471;SAR=12;SRF=0;SRP=0;SRR=0;TYPE=snp;technology.ILLUMINA=1	GT:DP:RO:QR:AO:QA:GL	1:23:0:0:23:841:-10,0
gi|126640115|ref|NC_009085.1|	88281	.	G	T	771.4	.	AB=0;ABP=0;AC=1;AF=1;AN=1;AO=24;CIGAR=1X;DP=24;DPB=24;DPRA=0;EPP=6.26751;EPPR=0;GTI=0;LEN=1;MEANALT=1;MQM=60;MQMR=0;NS=1;NUMALT=1;ODDS=177.621;PAIRED=1;PAIREDR=0;PAO=0;PQA=0;PQR=0;PRO=0;QA=884;QR=0;RO=0;RPP=3.0103;RPPR=0;RUN=1;SAF=13;SAP=3.37221;SAR=11;SRF=0;SRP=0;SRR=0;TYPE=snp;technology.ILLUMINA=1	GT:DP:RO:QR:AO:QA:GL	1:24:0:0:24:884:-10,0
gi|126640115|ref|NC_009085.1|	88338	.	C	T	553.64	.	AB=0;ABP=0;AC=1;AF=1;AN=1;AO=17;CIGAR=1X;DP=17;DPB=17;DPRA=0;EPP=4.1599;EPPR=0;GTI=0;LEN=1;MEANALT=1;MQM=60;MQMR=0;NS=1;NUMALT=1;ODDS=127.48;PAIRED=1;PAIREDR=0;PAO=0;PQA=0;PQR=0;PRO=0;QA=638;QR=0;RO=0;RPP=3.13803;RPPR=0;RUN=1;SAF=7;SAP=4.1599;SAR=10;SRF=0;SRP=0;SRR=0;TYPE=snp;technology.ILLUMINA=1	GT:DP:RO:QR:AO:QA:GL	1:17:0:0:17:638:-10,0
gi|126640115|ref|NC_009085.1|	88401	.	A	G	535716	.	AB=0;ABP=0;AC=1;AF=1;AN=1;AO=17;CIGAR=1X;DP=17;DPB=17;DPRA=0;EPP=3.13803;EPPR=0;GTI=0;LEN=1;MEANALT=1;MQM=60;MQMR=0;NS=1;NUMALT=1;ODDS=123.353;PAIRED=1;PAIREDR=0;PAO=0;PQA=0;PQR=0;PRO=0;QA=616;QR=0;RO=0;RPP=3.13803;RPPR=0;RUN=1;SAF=8;SAP=3.13803;SAR=9;SRF=0;SRP=0;SRR=0;TYPE=snp;technology.ILLUMINA=1	GT:DP:RO:QR:AO:QA:GL	1:17:0:0:17:616:-10,0
gi|126640115|ref|NC_009085.1|	88419	.	T	C	510142	.	AB=0;ABP=0;AC=1;AF=1;AN=1;AO=16;CIGAR=1X;DP=16;DPB=16;DPRA=0;EPP=3.0103;EPPR=0;GTI=0;LEN=1;MEANALT=1;MQM=60;MQMR=0;NS=1;NUMALT=1;ODDS=117.465;PAIRED=1;PAIREDR=0;PAO=0;PQA=0;PQR=0;PRO=0;QA=589;QR=0;RO=0;RPP=3.0103;RPPR=0;RUN=1;SAF=6;SAP=5.18177;SAR=10;SRF=0;SRP=0;SRR=0;TYPE=snp;technology.ILLUMINA=1	GT:DP:RO:QR:AO:QA:GL	1:16:0:0:16:589:-10,0
gi|126640115|ref|NC_009085.1|	88476	.	T	G	489897	.	AB=0;ABP=0;AC=1;AF=1;AN=1;AO=16;CIGAR=1X;DP=16;DPB=16;DPRA=0;EPP=5.18177;EPPR=0;GTI=0;LEN=1;MEANALT=1;MQM=60;MQMR=0;NS=1;NUMALT=1;ODDS=112.803;PAIRED=1;PAIREDR=0;PAO=0;PQA=0;PQR=0;PRO=0;QA=576;QR=0;RO=0;RPP=11.6962;RPPR=0;RUN=1;SAF=8;SAP=3.0103;SAR=8;SRF=0;SRP=0;SRR=0;TYPE=snp;technology.ILLUMINA=1	GT:DP:RO:QR:AO:QA:GL	1:16:0:0:16:576:-10,0
gi|126640115|ref|NC_009085.1|	88542	.	C	T	688396	.	AB=0;ABP=0;AC=1;AF=1;AN=1;AO=21;CIGAR=1X;DP=21;DPB=21;DPRA=0;EPP=3.1137;EPPR=0;GTI=0;LEN=1;MEANALT=1;MQM=60;MQMR=0;NS=1;NUMALT=1;ODDS=158.509;PAIRED=1;PAIREDR=0;PAO=0;PQA=0;PQR=0;PRO=0;QA=788;QR=0;RO=0;RPP=3.94093;RPPR=0;RUN=1;SAF=11;SAP=3.1137;SAR=10;SRF=0;SRP=0;SRR=0;TYPE=snp;technology.ILLUMINA=1	GT:DP:RO:QR:AO:QA:GL	1:21:0:0:21:788:-10,0
gi|126640115|ref|NC_009085.1|	88662	.	T	C	994474	.	AB=0;ABP=0;AC=1;AF=1;AN=1;AO=31;CIGAR=1X;DP=31;DPB=31;DPRA=0;EPP=4.76149;EPPR=0;GTI=0;LEN=1;MEANALT=1;MQM=60;MQMR=0;NS=1;NUMALT=1;ODDS=228.986;PAIRED=0.935484;PAIREDR=0;PAO=0;PQA=0;PQR=0;PRO=0;QA=1143;QR=0;RO=0;RPP=11.486;RPPR=0;RUN=1;SAF=18;SAP=4.76149;SAR=13;SRF=0;SRP=0;SRR=0;TYPE=snp;technology.ILLUMINA=1	GT:DP:RO:QR:AO:QA:GL	1:31:0:0:31:1143:-10,0
gi|126640115|ref|NC_009085.1|	88695	.	C	T	1212.2	.	AB=0;ABP=0;AC=1;AF=1;AN=1;AO=37;CIGAR=1X;DP=37;DPB=37;DPRA=0;EPP=5.88603;EPPR=0;GTI=0;LEN=1;MEANALT=1;MQM=60;MQMR=0;NS=1;NUMALT=1;ODDS=279.119;PAIRED=0.945946;PAIREDR=0;PAO=0;PQA=0;PQR=0;PRO=0;QA=1377;QR=0;RO=0;RPP=3.06899;RPPR=0;RUN=1;SAF=20;SAP=3.5385;SAR=17;SRF=0;SRP=0;SRR=0;TYPE=snp;technology.ILLUMINA=1	GT:DP:RO:QR:AO:QA:GL	1:37:0:0:37:1377:-10,0
gi|126640115|ref|NC_009085.1|	88731	.	A	G	1204.44	.	AB=0;ABP=0;AC=1;AF=1;AN=1;AO=37;CIGAR=1X;DP=37;DPB=37;DPRA=0;EPP=7.76406;EPPR=0;GTI=0;LEN=1;MEANALT=1;MQM=59.9459;MQMR=0;NS=1;NUMALT=1;ODDS=277.334;PAIRED=0.918919;PAIREDR=0;PAO=0;PQA=0;PQR=0;PRO=0;QA=1370;QR=0;RO=0;RPP=3.06899;RPPR=0;RUN=1;SAF=18;SAP=3.06899;SAR=19;SRF=0;SRP=0;SRR=0;TYPE=snp;technology.ILLUMINA=1	GT:DP:RO:QR:AO:QA:GL	1:37:0:0:37:1370:-10,0
gi|126640115|ref|NC_009085.1|	88743	.	TACA	CACG	1107.13	.	AB=0;ABP=0;AC=1;AF=1;AN=1;AO=34;CIGAR=1X2M1X;DP=35;DPB=36.5;DPRA=0;EPP=9.39698;EPPR=0;GTI=0;LEN=4;MEANALT=2;MQM=60;MQMR=0;NS=1;NUMALT=1;ODDS=254.926;PAIRED=0.911765;PAIREDR=0;PAO=2;PQA=65;PQR=0;PRO=0;QA=1199;QR=0;RO=0;RPP=4.03217;RPPR=0;RUN=1;SAF=17;SAP=3.0103;SAR=17;SRF=0;SRP=0;SRR=0;TYPE=complex;technology.ILLUMINA=1	GT:DP:RO:QR:AO:QA:GL	1:35:0:0:34:1199:-10,0
gi|126640115|ref|NC_009085.1|	88803	.	C	T	1015.48	.	AB=0;ABP=0;AC=1;AF=1;AN=1;AO=32;CIGAR=1X;DP=32;DPB=32;DPRA=0;EPP=3.0103;EPPR=0;GTI=0;LEN=1;MEANALT=1;MQM=60;MQMR=0;NS=1;NUMALT=1;ODDS=233.823;PAIRED=0.96875;PAIREDR=0;PAO=0;PQA=0;PQR=0;PRO=0;QA=1171;QR=0;RO=0;RPP=5.45321;RPPR=0;RUN=1;SAF=9;SAP=16.3106;SAR=23;SRF=0;SRP=0;SRR=0;TYPE=snp;technology.ILLUMINA=1	GT:DP:RO:QR:AO:QA:GL	1:32:0:0:32:1171:-10,0
[truncated: 49,672 more rows]
