# Supplementary material for: Colistin Resistant A. baumannii: Genomic and Transcriptomic Traits Acquired Under Colistin Therapy
Source: Front Microbiol. 2019 Jan 7;9:3195. doi: 10.3389/fmicb.2018.03195 (PMC6330354; doi:10.3389/fmicb.2018.03195)
Supplement: Supplementary file 6 [file Table_6.XLSX]

## Sheet: S-data3
S-Table_6-2S
##fileformat=VCFv4.1
##fileDate=20140917
##source=freeBayes v0.9.14
##reference=/storage/genomes/bacteria/Acinetobacter_baumannii_ATCC_17978.fasta
##phasing=none
##commandline="/storage/software/freebayes-0.9.14/bin/freebayes -b /storage/core/PGP1008-GenHome59tris/Analysis/Sample_Sodi-S/mark_dup/Sample_Sodi-S.md.sort.bam --standard-filters -f /storage/genomes/bacteria/Acinetobacter_baumannii_ATCC_17978.fasta --ploidy 1 -v Sample_Sodi-S.vcf"
##INFO=<ID=NS,Number=1,Type=Integer,Description="Number of samples with data">
##INFO=<ID=DP,Number=1,Type=Integer,Description="Total read depth at the locus">
##INFO=<ID=DPB,Number=1,Type=Float,Description="Total read depth per bp at the locus; bases in reads overlapping / bases in haplotype">
##INFO=<ID=AC,Number=A,Type=Integer,Description="Total number of alternate alleles in called genotypes">
##INFO=<ID=AN,Number=1,Type=Integer,Description="Total number of alleles in called genotypes">
##INFO=<ID=AF,Number=A,Type=Float,Description="Estimated allele frequency in the range (0,1]">
##INFO=<ID=RO,Number=1,Type=Integer,Description="Reference allele observation count, with partial observations recorded fractionally">
##INFO=<ID=AO,Number=A,Type=Integer,Description="Alternate allele observations, with partial observations recorded fractionally">
##INFO=<ID=PRO,Number=1,Type=Float,Description="Reference allele observation count, with partial observations recorded fractionally">
##INFO=<ID=PAO,Number=A,Type=Float,Description="Alternate allele observations, with partial observations recorded fractionally">
##INFO=<ID=QR,Number=1,Type=Integer,Description="Reference allele quality sum in phred">
##INFO=<ID=QA,Number=A,Type=Integer,Description="Alternate allele quality sum in phred">
##INFO=<ID=PQR,Number=1,Type=Float,Description="Reference allele quality sum in phred for partial observations">
##INFO=<ID=PQA,Number=A,Type=Float,Description="Alternate allele quality sum in phred for partial observations">
##INFO=<ID=SRF,Number=1,Type=Integer,Description="Number of reference observations on the forward strand">
##INFO=<ID=SRR,Number=1,Type=Integer,Description="Number of reference observations on the reverse strand">
##INFO=<ID=SAF,Number=A,Type=Integer,Description="Number of alternate observations on the forward strand">
##INFO=<ID=SAR,Number=A,Type=Integer,Description="Number of alternate observations on the reverse strand">
##INFO=<ID=SRP,Number=1,Type=Float,Description="Strand balance probability for the reference allele: Phred-scaled upper-bounds estimate of the probability of observing the deviation between SRF and SRR given E(SRF/SRR) ~ 0.5, derived using Hoeffding's inequality">
##INFO=<ID=SAP,Number=A,Type=Float,Description="Strand balance probability for the alternate allele: Phred-scaled upper-bounds estimate of the probability of observing the deviation between SAF and SAR given E(SAF/SAR) ~ 0.5, derived using Hoeffding's inequality">
##INFO=<ID=AB,Number=A,Type=Float,Description="Allele balance at heterozygous sites: a number between 0 and 1 representing the ratio of reads showing the reference allele to all reads, considering only reads from individuals called as heterozygous">
##INFO=<ID=ABP,Number=A,Type=Float,Description="Allele balance probability at heterozygous sites: Phred-scaled upper-bounds estimate of the probability of observing the deviation between ABR and ABA given E(ABR/ABA) ~ 0.5, derived using Hoeffding's inequality">
##INFO=<ID=RUN,Number=A,Type=Integer,Description="Run length: the number of consecutive repeats of the alternate allele in the reference genome">
##INFO=<ID=RPP,Number=A,Type=Float,Description="Read Placement Probability: Phred-scaled upper-bounds estimate of the probability of observing the deviation between RPL and RPR given E(RPL/RPR) ~ 0.5, derived using Hoeffding's inequality">
##INFO=<ID=RPPR,Number=1,Type=Float,Description="Read Placement Probability for reference observations: Phred-scaled upper-bounds estimate of the probability of observing the deviation between RPL and RPR given E(RPL/RPR) ~ 0.5, derived using Hoeffding's inequality">
##INFO=<ID=EPP,Number=A,Type=Float,Description="End Placement Probability: Phred-scaled upper-bounds estimate of the probability of observing the deviation between EL and ER given E(EL/ER) ~ 0.5, derived using Hoeffding's inequality">
##INFO=<ID=EPPR,Number=1,Type=Float,Description="End Placement Probability for reference observations: Phred-scaled upper-bounds estimate of the probability of observing the deviation between EL and ER given E(EL/ER) ~ 0.5, derived using Hoeffding's inequality">
##INFO=<ID=DPRA,Number=A,Type=Float,Description="Alternate allele depth ratio. Ratio between depth in samples with each called alternate allele and those without.">
##INFO=<ID=ODDS,Number=1,Type=Float,Description="The log odds ratio of the best genotype combination to the second-best.">
##INFO=<ID=GTI,Number=1,Type=Integer,Description="Number of genotyping iterations required to reach convergence or bailout.">
##INFO=<ID=TYPE,Number=A,Type=String,Description="The type of allele, either snp, mnp, ins, del, or complex.">
##INFO=<ID=CIGAR,Number=A,Type=String,Description="The extended CIGAR representation of each alternate allele, with the exception that '=' is replaced by 'M' to ease VCF parsing. Note that INDEL alleles do not have the first matched base (which is provided by default, per the spec) referred to by the CIGAR.">
##INFO=<ID=NUMALT,Number=1,Type=Integer,Description="Number of unique non-reference alleles in called genotypes at this position.">
##INFO=<ID=MEANALT,Number=A,Type=Float,Description="Mean number of unique non-reference allele observations per sample with the corresponding alternate alleles.">
##INFO=<ID=LEN,Number=A,Type=Integer,Description="allele length">
##INFO=<ID=MQM,Number=A,Type=Float,Description="Mean mapping quality of observed alternate alleles">
##INFO=<ID=MQMR,Number=1,Type=Float,Description="Mean mapping quality of observed reference alleles">
##INFO=<ID=PAIRED,Number=A,Type=Float,Description="Proportion of observed alternate alleles which are supported by properly paired read fragments">
##INFO=<ID=PAIREDR,Number=1,Type=Float,Description="Proportion of observed reference alleles which are supported by properly paired read fragments">
##INFO=<ID=technology.ILLUMINA,Number=A,Type=Float,Description="Fraction of observations supporting the alternate observed in reads from ILLUMINA">
##FORMAT=<ID=GT,Number=1,Type=String,Description="Genotype">
##FORMAT=<ID=GQ,Number=1,Type=Float,Description="Genotype Quality, the Phred-scaled marginal (or unconditional) probability of the called genotype">
##FORMAT=<ID=GL,Number=G,Type=Float,Description="Genotype Likelihood, log10-scaled likelihoods of the data given the called genotype for each possible genotype generated from the reference and alternate alleles given the sample ploidy">
##FORMAT=<ID=DP,Number=1,Type=Integer,Description="Read Depth">
##FORMAT=<ID=RO,Number=1,Type=Integer,Description="Reference allele observation count">
##FORMAT=<ID=QR,Number=1,Type=Integer,Description="Sum of quality of the reference observations">
##FORMAT=<ID=AO,Number=A,Type=Integer,Description="Alternate allele observation count">
##FORMAT=<ID=QA,Number=A,Type=Integer,Description="Sum of quality of the alternate observations">
#CHROM	POS	ID	REF	ALT	QUAL	FILTER	INFO	FORMAT	Sample_2-S
gi|126640115|ref|NC_009085.1|	313	.	T	C	2316.11	.	AB=0;ABP=0;AC=1;AF=1;AN=1;AO=70;CIGAR=1X;DP=70;DPB=70;DPRA=0;EPP=27.3308;EPPR=0;GTI=0;LEN=1;MEANALT=1;MQM=60;MQMR=0;NS=1;NUMALT=1;ODDS=533.303;PAIRED=0.985714;PAIREDR=0;PAO=0;PQA=0;PQR=0;PRO=0;QA=2635;QR=0;RO=0;RPP=4.99565;RPPR=0;RUN=1;SAF=34;SAP=3.13438;SAR=36;SRF=0;SRP=0;SRR=0;TYPE=snp;technology.ILLUMINA=1	GT:DP:RO:QR:AO:QA:GL	1:70:0:0:70:2635:-10,0
gi|126640115|ref|NC_009085.1|	346	.	C	T	2292.27	.	AB=0;ABP=0;AC=1;AF=1;AN=1;AO=71;CIGAR=1X;DP=71;DPB=71;DPRA=0;EPP=22.1254;EPPR=0;GTI=0;LEN=1;MEANALT=1;MQM=60;MQMR=0;NS=1;NUMALT=1;ODDS=527.815;PAIRED=0.985915;PAIREDR=0;PAO=0;PQA=0;PQR=0;PRO=0;QA=2611;QR=0;RO=0;RPP=11.8491;RPPR=0;RUN=1;SAF=33;SAP=3.7749;SAR=38;SRF=0;SRP=0;SRR=0;TYPE=snp;technology.ILLUMINA=1	GT:DP:RO:QR:AO:QA:GL	1:71:0:0:71:2611:-10,0
gi|126640115|ref|NC_009085.1|	398	.	C	A	2162.57	.	AB=0;ABP=0;AC=1;AF=1;AN=1;AO=68;CIGAR=1X;DP=68;DPB=68;DPRA=0;EPP=35.7101;EPPR=0;GTI=0;LEN=1;MEANALT=1;MQM=60;MQMR=0;NS=1;NUMALT=1;ODDS=497.95;PAIRED=0.985294;PAIREDR=0;PAO=0;PQA=0;PQR=0;PRO=0;QA=2472;QR=0;RO=0;RPP=3.13803;RPPR=0;RUN=1;SAF=33;SAP=3.13803;SAR=35;SRF=0;SRP=0;SRR=0;TYPE=snp;technology.ILLUMINA=1	GT:DP:RO:QR:AO:QA:GL	1:68:0:0:68:2472:-10,0
gi|126640115|ref|NC_009085.1|	592	.	A	G	2938.28	.	AB=0;ABP=0;AC=1;AF=1;AN=1;AO=90;CIGAR=1X;DP=90;DPB=90;DPRA=0;EPP=7.73928;EPPR=0;GTI=0;LEN=1;MEANALT=1;MQM=60;MQMR=0;NS=1;NUMALT=1;ODDS=676.563;PAIRED=1;PAIREDR=0;PAO=0;PQA=0;PQR=0;PRO=0;QA=3305;QR=0;RO=0;RPP=3.10681;RPPR=0;RUN=1;SAF=42;SAP=3.87889;SAR=48;SRF=0;SRP=0;SRR=0;TYPE=snp;technology.ILLUMINA=1	GT:DP:RO:QR:AO:QA:GL	1:90:0:0:90:3305:-10,0
gi|126640115|ref|NC_009085.1|	889	.	TTCT	GTCA	1898.51	.	AB=0;ABP=0;AC=1;AF=1;AN=1;AO=57;CIGAR=1X2M1X;DP=57;DPB=58.75;DPRA=0;EPP=3.9627;EPPR=0;GTI=0;LEN=4;MEANALT=1;MQM=60;MQMR=0;NS=1;NUMALT=1;ODDS=437.147;PAIRED=1;PAIREDR=0;PAO=4;PQA=134;PQR=0;PRO=0;QA=2007;QR=0;RO=0;RPP=3.35316;RPPR=0;RUN=1;SAF=28;SAP=3.0484;SAR=29;SRF=0;SRP=0;SRR=0;TYPE=complex;technology.ILLUMINA=1	GT:DP:RO:QR:AO:QA:GL	1:57:0:0:57:2007:-10,0
gi|126640115|ref|NC_009085.1|	1102	.	C	A	1957.91	.	AB=0;ABP=0;AC=1;AF=1;AN=1;AO=62;CIGAR=1X;DP=62;DPB=62;DPRA=0;EPP=3.57068;EPPR=0;GTI=0;LEN=1;MEANALT=1;MQM=60;MQMR=0;NS=1;NUMALT=1;ODDS=450.826;PAIRED=1;PAIREDR=0;PAO=0;PQA=0;PQR=0;PRO=0;QA=2213;QR=0;RO=0;RPP=6.51267;RPPR=0;RUN=1;SAF=27;SAP=5.25182;SAR=35;SRF=0;SRP=0;SRR=0;TYPE=snp;technology.ILLUMINA=1	GT:DP:RO:QR:AO:QA:GL	1:62:0:0:62:2213:-10,0
gi|126640115|ref|NC_009085.1|	1271	.	A	G	2180.86	.	AB=0;ABP=0;AC=1;AF=1;AN=1;AO=66;CIGAR=1X;DP=66;DPB=66;DPRA=0;EPP=4.19474;EPPR=0;GTI=0;LEN=1;MEANALT=1;MQM=60;MQMR=0;NS=1;NUMALT=1;ODDS=502.16;PAIRED=0.984848;PAIREDR=0;PAO=0;PQA=0;PQR=0;PRO=0;QA=2461;QR=0;RO=0;RPP=7.74806;RPPR=0;RUN=1;SAF=33;SAP=3.0103;SAR=33;SRF=0;SRP=0;SRR=0;TYPE=snp;technology.ILLUMINA=1	GT:DP:RO:QR:AO:QA:GL	1:66:0:0:66:2461:-10,0
gi|126640115|ref|NC_009085.1|	1333	.	T	C	1917.02	.	AB=0;ABP=0;AC=1;AF=1;AN=1;AO=60;CIGAR=1X;DP=60;DPB=60;DPRA=0;EPP=3.15506;EPPR=0;GTI=0;LEN=1;MEANALT=1;MQM=60;MQMR=0;NS=1;NUMALT=1;ODDS=441.411;PAIRED=1;PAIREDR=0;PAO=0;PQA=0;PQR=0;PRO=0;QA=2184;QR=0;RO=0;RPP=23.8564;RPPR=0;RUN=1;SAF=29;SAP=3.15506;SAR=31;SRF=0;SRP=0;SRR=0;TYPE=snp;technology.ILLUMINA=1	GT:DP:RO:QR:AO:QA:GL	1:60:0:0:60:2184:-10,0
gi|126640115|ref|NC_009085.1|	1345	.	A	G	2052.86	.	AB=0;ABP=0;AC=1;AF=1;AN=1;AO=64;CIGAR=1X;DP=64;DPB=64;DPRA=0;EPP=4.23175;EPPR=0;GTI=0;LEN=1;MEANALT=1;MQM=60;MQMR=0;NS=1;NUMALT=1;ODDS=472.688;PAIRED=1;PAIREDR=0;PAO=0;PQA=0;PQR=0;PRO=0;QA=2339;QR=0;RO=0;RPP=25.9465;RPPR=0;RUN=1;SAF=32;SAP=3.0103;SAR=32;SRF=0;SRP=0;SRR=0;TYPE=snp;technology.ILLUMINA=1	GT:DP:RO:QR:AO:QA:GL	1:64:0:0:64:2339:-10,0
gi|126640115|ref|NC_009085.1|	1898	.	A	G	2498.51	.	AB=0;ABP=0;AC=1;AF=1;AN=1;AO=77;CIGAR=1X;DP=77;DPB=77;DPRA=0;EPP=4.39215;EPPR=0;GTI=0;LEN=1;MEANALT=1;MQM=60;MQMR=0;NS=1;NUMALT=1;ODDS=575.304;PAIRED=0.987013;PAIREDR=0;PAO=0;PQA=0;PQR=0;PRO=0;QA=2813;QR=0;RO=0;RPP=3.26411;RPPR=0;RUN=1;SAF=34;SAP=5.29458;SAR=43;SRF=0;SRP=0;SRR=0;TYPE=snp;technology.ILLUMINA=1	GT:DP:RO:QR:AO:QA:GL	1:77:0:0:77:2813:-10,0
gi|126640115|ref|NC_009085.1|	2051	.	C	T	2211.11	.	AB=0;ABP=0;AC=1;AF=1;AN=1;AO=67;CIGAR=1X;DP=67;DPB=67;DPRA=0;EPP=5.63551;EPPR=0;GTI=0;LEN=1;MEANALT=1;MQM=60;MQMR=0;NS=1;NUMALT=1;ODDS=509.128;PAIRED=1;PAIREDR=0;PAO=0;PQA=0;PQR=0;PRO=0;QA=2492;QR=0;RO=0;RPP=3.82055;RPPR=0;RUN=1;SAF=33;SAP=3.04271;SAR=34;SRF=0;SRP=0;SRR=0;TYPE=snp;technology.ILLUMINA=1	GT:DP:RO:QR:AO:QA:GL	1:67:0:0:67:2492:-10,0
gi|126640115|ref|NC_009085.1|	2135	.	G	A	2523.59	.	AB=0;ABP=0;AC=1;AF=1;AN=1;AO=77;CIGAR=1X;DP=77;DPB=77;DPRA=0;EPP=6.42261;EPPR=0;GTI=0;LEN=1;MEANALT=1;MQM=60;MQMR=0;NS=1;NUMALT=1;ODDS=581.078;PAIRED=1;PAIREDR=0;PAO=0;PQA=0;PQR=0;PRO=0;QA=2842;QR=0;RO=0;RPP=4.39215;RPPR=0;RUN=1;SAF=39;SAP=3.0385;SAR=38;SRF=0;SRP=0;SRR=0;TYPE=snp;technology.ILLUMINA=1	GT:DP:RO:QR:AO:QA:GL	1:77:0:0:77:2842:-10,0
gi|126640115|ref|NC_009085.1|	2172	.	T	C	2773.97	.	AB=0;ABP=0;AC=1;AF=1;AN=1;AO=83;CIGAR=1X;DP=83;DPB=83;DPRA=0;EPP=3.24576;EPPR=0;GTI=0;LEN=1;MEANALT=1;MQM=60;MQMR=0;NS=1;NUMALT=1;ODDS=638.73;PAIRED=1;PAIREDR=0;PAO=0;PQA=0;PQR=0;PRO=0;QA=3118;QR=0;RO=0;RPP=3.66436;RPPR=0;RUN=1;SAF=45;SAP=4.29225;SAR=38;SRF=0;SRP=0;SRR=0;TYPE=snp;technology.ILLUMINA=1	GT:DP:RO:QR:AO:QA:GL	1:83:0:0:83:3118:-10,0
gi|126640115|ref|NC_009085.1|	2225	.	T	C	2640.43	.	AB=0;ABP=0;AC=1;AF=1;AN=1;AO=79;CIGAR=1X;DP=79;DPB=79;DPRA=0;EPP=5.23675;EPPR=0;GTI=0;LEN=1;MEANALT=1;MQM=60;MQMR=0;NS=1;NUMALT=1;ODDS=607.981;PAIRED=1;PAIREDR=0;PAO=0;PQA=0;PQR=0;PRO=0;QA=2971;QR=0;RO=0;RPP=3.25768;RPPR=0;RUN=1;SAF=43;SAP=4.35716;SAR=36;SRF=0;SRP=0;SRR=0;TYPE=snp;technology.ILLUMINA=1	GT:DP:RO:QR:AO:QA:GL	1:79:0:0:79:2971:-10,0
gi|126640115|ref|NC_009085.1|	2240	.	G	A	2598.49	.	AB=0;ABP=0;AC=1;AF=1;AN=1;AO=79;CIGAR=1X;DP=79;DPB=79;DPRA=0;EPP=3.03779;EPPR=0;GTI=0;LEN=1;MEANALT=1;MQM=60;MQMR=0;NS=1;NUMALT=1;ODDS=598.325;PAIRED=1;PAIREDR=0;PAO=0;PQA=0;PQR=0;PRO=0;QA=2932;QR=0;RO=0;RPP=12.9331;RPPR=0;RUN=1;SAF=42;SAP=3.69747;SAR=37;SRF=0;SRP=0;SRR=0;TYPE=snp;technology.ILLUMINA=1	GT:DP:RO:QR:AO:QA:GL	1:79:0:0:79:2932:-10,0
gi|126640115|ref|NC_009085.1|	2330	.	T	C	1849.46	.	AB=0;ABP=0;AC=1;AF=1;AN=1;AO=57;CIGAR=1X;DP=57;DPB=57;DPRA=0;EPP=3.9627;EPPR=0;GTI=0;LEN=1;MEANALT=1;MQM=60;MQMR=0;NS=1;NUMALT=1;ODDS=425.854;PAIRED=1;PAIREDR=0;PAO=0;PQA=0;PQR=0;PRO=0;QA=2090;QR=0;RO=0;RPP=4.877;RPPR=0;RUN=1;SAF=32;SAP=4.877;SAR=25;SRF=0;SRP=0;SRR=0;TYPE=snp;technology.ILLUMINA=1	GT:DP:RO:QR:AO:QA:GL	1:57:0:0:57:2090:-10,0
gi|126640115|ref|NC_009085.1|	2363	.	T	A	2190.27	.	AB=0;ABP=0;AC=1;AF=1;AN=1;AO=67;CIGAR=1X;DP=67;DPB=67;DPRA=0;EPP=3.30199;EPPR=0;GTI=0;LEN=1;MEANALT=1;MQM=60;MQMR=0;NS=1;NUMALT=1;ODDS=504.328;PAIRED=1;PAIREDR=0;PAO=0;PQA=0;PQR=0;PRO=0;QA=2468;QR=0;RO=0;RPP=4.59839;RPPR=0;RUN=1;SAF=36;SAP=3.82055;SAR=31;SRF=0;SRP=0;SRR=0;TYPE=snp;technology.ILLUMINA=1	GT:DP:RO:QR:AO:QA:GL	1:67:0:0:67:2468:-10,0
gi|126640115|ref|NC_009085.1|	2572	.	G	A	2616.8	.	AB=0;ABP=0;AC=1;AF=1;AN=1;AO=79;CIGAR=1X;DP=79;DPB=79;DPRA=0;EPP=4.35716;EPPR=0;GTI=0;LEN=1;MEANALT=1;MQM=60;MQMR=0;NS=1;NUMALT=1;ODDS=602.541;PAIRED=1;PAIREDR=0;PAO=0;PQA=0;PQR=0;PRO=0;QA=2951;QR=0;RO=0;RPP=3.25768;RPPR=0;RUN=1;SAF=31;SAP=10.954;SAR=48;SRF=0;SRP=0;SRR=0;TYPE=snp;technology.ILLUMINA=1	GT:DP:RO:QR:AO:QA:GL	1:79:0:0:79:2951:-10,0
gi|126640115|ref|NC_009085.1|	2699	.	T	C	3218.71	.	AB=0;ABP=0;AC=1;AF=1;AN=1;AO=97;CIGAR=1X;DP=97;DPB=97;DPRA=0;EPP=4.10723;EPPR=0;GTI=0;LEN=1;MEANALT=1;MQM=60;MQMR=0;NS=1;NUMALT=1;ODDS=741.136;PAIRED=1;PAIREDR=0;PAO=0;PQA=0;PQR=0;PRO=0;QA=3613;QR=0;RO=0;RPP=3.21178;RPPR=0;RUN=1;SAF=50;SAP=3.21178;SAR=47;SRF=0;SRP=0;SRR=0;TYPE=snp;technology.ILLUMINA=1	GT:DP:RO:QR:AO:QA:GL	1:97:0:0:97:3613:-10,0
gi|126640115|ref|NC_009085.1|	2717	.	G	T	3254.23	.	AB=0;ABP=0;AC=1;AF=1;AN=1;AO=99;CIGAR=1X;DP=99;DPB=99;DPRA=0;EPP=3.03223;EPPR=0;GTI=0;LEN=1;MEANALT=1;MQM=60;MQMR=0;NS=1;NUMALT=1;ODDS=749.314;PAIRED=1;PAIREDR=0;PAO=0;PQA=0;PQR=0;PRO=0;QA=3654;QR=0;RO=0;RPP=5.66432;RPPR=0;RUN=1;SAF=50;SAP=3.03223;SAR=49;SRF=0;SRP=0;SRR=0;TYPE=snp;technology.ILLUMINA=1	GT:DP:RO:QR:AO:QA:GL	1:99:0:0:99:3654:-10,0
gi|126640115|ref|NC_009085.1|	2998	.	A	G	2249.93	.	AB=0;ABP=0;AC=1;AF=1;AN=1;AO=68;CIGAR=1X;DP=68;DPB=68;DPRA=0;EPP=5.05404;EPPR=0;GTI=0;LEN=1;MEANALT=1;MQM=60;MQMR=0;NS=1;NUMALT=1;ODDS=518.066;PAIRED=1;PAIREDR=0;PAO=0;PQA=0;PQR=0;PRO=0;QA=2544;QR=0;RO=0;RPP=7.60871;RPPR=0;RUN=1;SAF=40;SAP=7.60871;SAR=28;SRF=0;SRP=0;SRR=0;TYPE=snp;technology.ILLUMINA=1	GT:DP:RO:QR:AO:QA:GL	1:68:0:0:68:2544:-10,0
gi|126640115|ref|NC_009085.1|	3028	.	A	G	2445.96	.	AB=0;ABP=0;AC=1;AF=1;AN=1;AO=74;CIGAR=1X;DP=74;DPB=74;DPRA=0;EPP=12.5178;EPPR=0;GTI=0;LEN=1;MEANALT=1;MQM=60;MQMR=0;NS=1;NUMALT=1;ODDS=563.204;PAIRED=1;PAIREDR=0;PAO=0;PQA=0;PQR=0;PRO=0;QA=2770;QR=0;RO=0;RPP=7.23587;RPPR=0;RUN=1;SAF=43;SAP=7.23587;SAR=31;SRF=0;SRP=0;SRR=0;TYPE=snp;technology.ILLUMINA=1	GT:DP:RO:QR:AO:QA:GL	1:74:0:0:74:2770:-10,0
gi|126640115|ref|NC_009085.1|	3109	.	T	A	2350.34	.	AB=0;ABP=0;AC=1;AF=1;AN=1;AO=71;CIGAR=1X;DP=71;DPB=71;DPRA=0;EPP=3.04088;EPPR=0;GTI=0;LEN=1;MEANALT=1;MQM=60;MQMR=0;NS=1;NUMALT=1;ODDS=541.186;PAIRED=1;PAIREDR=0;PAO=0;PQA=0;PQR=0;PRO=0;QA=2656;QR=0;RO=0;RPP=14.0512;RPPR=0;RUN=1;SAF=34;SAP=3.28556;SAR=37;SRF=0;SRP=0;SRR=0;TYPE=snp;technology.ILLUMINA=1	GT:DP:RO:QR:AO:QA:GL	1:71:0:0:71:2656:-10,0
gi|126640115|ref|NC_009085.1|	3121	.	C	T	2053.77	.	AB=0;ABP=0;AC=1;AF=1;AN=1;AO=61;CIGAR=1X;DP=61;DPB=61;DPRA=0;EPP=3.33068;EPPR=0;GTI=0;LEN=1;MEANALT=1;MQM=60;MQMR=0;NS=1;NUMALT=1;ODDS=472.897;PAIRED=1;PAIREDR=0;PAO=0;PQA=0;PQR=0;PRO=0;QA=2325;QR=0;RO=0;RPP=11.0198;RPPR=0;RUN=1;SAF=26;SAP=5.89373;SAR=35;SRF=0;SRP=0;SRR=0;TYPE=snp;technology.ILLUMINA=1	GT:DP:RO:QR:AO:QA:GL	1:61:0:0:61:2325:-10,0
gi|126640115|ref|NC_009085.1|	3256	.	C	A	3080.65	.	AB=0;ABP=0;AC=1;AF=1;AN=1;AO=93;CIGAR=1X;DP=93;DPB=93;DPRA=0;EPP=4.90158;EPPR=0;GTI=0;LEN=1;MEANALT=1;MQM=59.7849;MQMR=0;NS=1;NUMALT=1;ODDS=709.345;PAIRED=1;PAIREDR=0;PAO=0;PQA=0;PQR=0;PRO=0;QA=3464;QR=0;RO=0;RPP=3.59403;RPPR=0;RUN=1;SAF=52;SAP=5.83555;SAR=41;SRF=0;SRP=0;SRR=0;TYPE=snp;technology.ILLUMINA=1	GT:DP:RO:QR:AO:QA:GL	1:93:0:0:93:3464:-10,0
gi|126640115|ref|NC_009085.1|	3293	.	G	A	3109.72	.	AB=0;ABP=0;AC=1;AF=1;AN=1;AO=94;CIGAR=1X;DP=94;DPB=94;DPRA=0;EPP=16.3163;EPPR=0;GTI=0;LEN=1;MEANALT=1;MQM=60;MQMR=0;NS=1;NUMALT=1;ODDS=716.039;PAIRED=0.989362;PAIREDR=0;PAO=0;PQA=0;PQR=0;PRO=0;QA=3516;QR=0;RO=0;RPP=12.2506;RPPR=0;RUN=1;SAF=44;SAP=3.84193;SAR=50;SRF=0;SRP=0;SRR=0;TYPE=snp;technology.ILLUMINA=1	GT:DP:RO:QR:AO:QA:GL	1:94:0:0:94:3516:-10,0
gi|126640115|ref|NC_009085.1|	3316	.	G	A	2953.14	.	AB=0;ABP=0;AC=1;AF=1;AN=1;AO=91;CIGAR=1X;DP=91;DPB=91;DPRA=0;EPP=15.6335;EPPR=0;GTI=0;LEN=1;MEANALT=1;MQM=60;MQMR=0;NS=1;NUMALT=1;ODDS=679.986;PAIRED=1;PAIREDR=0;PAO=0;PQA=0;PQR=0;PRO=0;QA=3332;QR=0;RO=0;RPP=4.17955;RPPR=0;RUN=1;SAF=42;SAP=4.17955;SAR=49;SRF=0;SRP=0;SRR=0;TYPE=snp;technology.ILLUMINA=1	GT:DP:RO:QR:AO:QA:GL	1:91:0:0:91:3332:-10,0
gi|126640115|ref|NC_009085.1|	3337	.	A	G	3041.18	.	AB=0;ABP=0;AC=1;AF=1;AN=1;AO=93;CIGAR=1X;DP=93;DPB=93;DPRA=0;EPP=15.362;EPPR=0;GTI=0;LEN=1;MEANALT=1;MQM=60;MQMR=0;NS=1;NUMALT=1;ODDS=700.258;PAIRED=1;PAIREDR=0;PAO=0;PQA=0;PQR=0;PRO=0;QA=3433;QR=0;RO=0;RPP=6.95631;RPPR=0;RUN=1;SAF=43;SAP=4.15441;SAR=50;SRF=0;SRP=0;SRR=0;TYPE=snp;technology.ILLUMINA=1	GT:DP:RO:QR:AO:QA:GL	1:93:0:0:93:3433:-10,0
gi|126640115|ref|NC_009085.1|	3370	.	C	T	3002.95	.	AB=0;ABP=0;AC=1;AF=1;AN=1;AO=92;CIGAR=1X;DP=92;DPB=92;DPRA=0;EPP=5.3706;EPPR=0;GTI=0;LEN=1;MEANALT=1;MQM=60;MQMR=0;NS=1;NUMALT=1;ODDS=691.455;PAIRED=0.98913;PAIREDR=0;PAO=0;PQA=0;PQR=0;PRO=0;QA=3394;QR=0;RO=0;RPP=7.63648;RPPR=0;RUN=1;SAF=34;SAP=16.6056;SAR=58;SRF=0;SRP=0;SRR=0;TYPE=snp;technology.ILLUMINA=1	GT:DP:RO:QR:AO:QA:GL	1:92:0:0:92:3394:-10,0
gi|126640115|ref|NC_009085.1|	3499	.	G	T	2574.95	.	AB=0;ABP=0;AC=1;AF=1;AN=1;AO=78;CIGAR=1X;DP=78;DPB=78;DPRA=0;EPP=3.45573;EPPR=0;GTI=0;LEN=1;MEANALT=1;MQM=60;MQMR=0;NS=1;NUMALT=1;ODDS=592.904;PAIRED=1;PAIREDR=0;PAO=0;PQA=0;PQR=0;PRO=0;QA=2896;QR=0;RO=0;RPP=4.01252;RPPR=0;RUN=1;SAF=37;SAP=3.45573;SAR=41;SRF=0;SRP=0;SRR=0;TYPE=snp;technology.ILLUMINA=1	GT:DP:RO:QR:AO:QA:GL	1:78:0:0:78:2896:-10,0
gi|126640115|ref|NC_009085.1|	3830	.	T	C	2384.7	.	AB=0;ABP=0;AC=1;AF=1;AN=1;AO=72;CIGAR=1X;DP=72;DPB=72;DPRA=0;EPP=3.49285;EPPR=0;GTI=0;LEN=1;MEANALT=1;MQM=60;MQMR=0;NS=1;NUMALT=1;ODDS=549.097;PAIRED=1;PAIREDR=0;PAO=0;PQA=0;PQR=0;PRO=0;QA=2689;QR=0;RO=0;RPP=8.92153;RPPR=0;RUN=1;SAF=35;SAP=3.13094;SAR=37;SRF=0;SRP=0;SRR=0;TYPE=snp;technology.ILLUMINA=1	GT:DP:RO:QR:AO:QA:GL	1:72:0:0:72:2689:-10,0
gi|126640115|ref|NC_009085.1|	4091	.	T	C	2464.63	.	AB=0;ABP=0;AC=1;AF=1;AN=1;AO=76;CIGAR=1X;DP=76;DPB=76;DPRA=0;EPP=7.12467;EPPR=0;GTI=0;LEN=1;MEANALT=1;MQM=60;MQMR=0;NS=1;NUMALT=1;ODDS=567.502;PAIRED=1;PAIREDR=0;PAO=0;PQA=0;PQR=0;PRO=0;QA=2788;QR=0;RO=0;RPP=7.12467;RPPR=0;RUN=1;SAF=46;SAP=10.3247;SAR=30;SRF=0;SRP=0;SRR=0;TYPE=snp;technology.ILLUMINA=1	GT:DP:RO:QR:AO:QA:GL	1:76:0:0:76:2788:-10,0
gi|126640115|ref|NC_009085.1|	4097	.	C	T	2815.71	.	AB=0;ABP=0;AC=1;AF=1;AN=1;AO=85;CIGAR=1X;DP=85;DPB=85;DPRA=0;EPP=5.07959;EPPR=0;GTI=0;LEN=1;MEANALT=1;MQM=60;MQMR=0;NS=1;NUMALT=1;ODDS=648.342;PAIRED=1;PAIREDR=0;PAO=0;PQA=0;PQR=0;PRO=0;QA=3174;QR=0;RO=0;RPP=7.3277;RPPR=0;RUN=1;SAF=49;SAP=7.3277;SAR=36;SRF=0;SRP=0;SRR=0;TYPE=snp;technology.ILLUMINA=1	GT:DP:RO:QR:AO:QA:GL	1:85:0:0:85:3174:-10,0
gi|126640115|ref|NC_009085.1|	4466	.	C	T	3065.79	.	AB=0;ABP=0;AC=1;AF=1;AN=1;AO=91;CIGAR=1X;DP=91;DPB=91;DPRA=0;EPP=4.17955;EPPR=0;GTI=0;LEN=1;MEANALT=1;MQM=60;MQMR=0;NS=1;NUMALT=1;ODDS=705.925;PAIRED=1;PAIREDR=0;PAO=0;PQA=0;PQR=0;PRO=0;QA=3453;QR=0;RO=0;RPP=11.6246;RPPR=0;RUN=1;SAF=42;SAP=4.17955;SAR=49;SRF=0;SRP=0;SRR=0;TYPE=snp;technology.ILLUMINA=1	GT:DP:RO:QR:AO:QA:GL	1:91:0:0:91:3453:-10,0
gi|126640115|ref|NC_009085.1|	4673	.	C	T	2066.97	.	AB=0;ABP=0;AC=1;AF=1;AN=1;AO=65;CIGAR=1X;DP=65;DPB=65;DPRA=0;EPP=3.31097;EPPR=0;GTI=0;LEN=1;MEANALT=1;MQM=60;MQMR=0;NS=1;NUMALT=1;ODDS=475.937;PAIRED=1;PAIREDR=0;PAO=0;PQA=0;PQR=0;PRO=0;QA=2334;QR=0;RO=0;RPP=5.71629;RPPR=0;RUN=1;SAF=28;SAP=5.71629;SAR=37;SRF=0;SRP=0;SRR=0;TYPE=snp;technology.ILLUMINA=1	GT:DP:RO:QR:AO:QA:GL	1:65:0:0:65:2334:-10,0
gi|126640115|ref|NC_009085.1|	4688	.	A	T	2279.07	.	AB=0;ABP=0;AC=1;AF=1;AN=1;AO=68;CIGAR=1X;DP=68;DPB=68;DPRA=0;EPP=3.52123;EPPR=0;GTI=0;LEN=1;MEANALT=1;MQM=60;MQMR=0;NS=1;NUMALT=1;ODDS=524.775;PAIRED=1;PAIREDR=0;PAO=0;PQA=0;PQR=0;PRO=0;QA=2567;QR=0;RO=0;RPP=4.1599;RPPR=0;RUN=1;SAF=31;SAP=4.1599;SAR=37;SRF=0;SRP=0;SRR=0;TYPE=snp;technology.ILLUMINA=1	GT:DP:RO:QR:AO:QA:GL	1:68:0:0:68:2567:-10,0
gi|126640115|ref|NC_009085.1|	4889	.	C	G	1348.18	.	AB=0;ABP=0;AC=1;AF=1;AN=1;AO=42;CIGAR=1X;DP=42;DPB=42;DPRA=0;EPP=16.2459;EPPR=0;GTI=0;LEN=1;MEANALT=1;MQM=60;MQMR=0;NS=1;NUMALT=1;ODDS=310.43;PAIRED=1;PAIREDR=0;PAO=0;PQA=0;PQR=0;PRO=0;QA=1543;QR=0;RO=0;RPP=3.83753;RPPR=0;RUN=1;SAF=24;SAP=4.87156;SAR=18;SRF=0;SRP=0;SRR=0;TYPE=snp;technology.ILLUMINA=1	GT:DP:RO:QR:AO:QA:GL	1:42:0:0:42:1543:-10,0
gi|126640115|ref|NC_009085.1|	4916	.	G	A	1627.72	.	AB=0;ABP=0;AC=1;AF=1;AN=1;AO=49;CIGAR=1X;DP=49;DPB=49;DPRA=0;EPP=8.37251;EPPR=0;GTI=0;LEN=1;MEANALT=1;MQM=60;MQMR=0;NS=1;NUMALT=1;ODDS=374.797;PAIRED=1;PAIREDR=0;PAO=0;PQA=0;PQR=0;PRO=0;QA=1846;QR=0;RO=0;RPP=3.40914;RPPR=0;RUN=1;SAF=28;SAP=5.18177;SAR=21;SRF=0;SRP=0;SRR=0;TYPE=snp;technology.ILLUMINA=1	GT:DP:RO:QR:AO:QA:GL	1:49:0:0:49:1846:-10,0
gi|126640115|ref|NC_009085.1|	5324	.	A	T	2488.28	.	AB=0;ABP=0;AC=1;AF=1;AN=1;AO=76;CIGAR=1X;DP=76;DPB=76;DPRA=0;EPP=7.12467;EPPR=0;GTI=0;LEN=1;MEANALT=1;MQM=60;MQMR=0;NS=1;NUMALT=1;ODDS=572.948;PAIRED=1;PAIREDR=0;PAO=0;PQA=0;PQR=0;PRO=0;QA=2806;QR=0;RO=0;RPP=4.03889;RPPR=0;RUN=1;SAF=33;SAP=5.8675;SAR=43;SRF=0;SRP=0;SRR=0;TYPE=snp;technology.ILLUMINA=1	GT:DP:RO:QR:AO:QA:GL	1:76:0:0:76:2806:-10,0
gi|126640115|ref|NC_009085.1|	5429	.	C	T	3209.42	.	AB=0;ABP=0;AC=1;AF=1;AN=1;AO=97;CIGAR=1X;DP=97;DPB=97;DPRA=0;EPP=3.56996;EPPR=0;GTI=0;LEN=1;MEANALT=1;MQM=60;MQMR=0;NS=1;NUMALT=1;ODDS=738.995;PAIRED=1;PAIREDR=0;PAO=0;PQA=0;PQR=0;PRO=0;QA=3604;QR=0;RO=0;RPP=4.10723;RPPR=0;RUN=1;SAF=45;SAP=4.10723;SAR=52;SRF=0;SRP=0;SRR=0;TYPE=snp;technology.ILLUMINA=1	GT:DP:RO:QR:AO:QA:GL	1:97:0:0:97:3604:-10,0
gi|126640115|ref|NC_009085.1|	5537	.	T	C	2855.31	.	AB=0;ABP=0;AC=1;AF=1;AN=1;AO=87;CIGAR=1X;DP=87;DPB=87;DPRA=0;EPP=3.23494;EPPR=0;GTI=0;LEN=1;MEANALT=1;MQM=60;MQMR=0;NS=1;NUMALT=1;ODDS=657.46;PAIRED=1;PAIREDR=0;PAO=0;PQA=0;PQR=0;PRO=0;QA=3216;QR=0;RO=0;RPP=4.23331;RPPR=0;RUN=1;SAF=52;SAP=10.2236;SAR=35;SRF=0;SRP=0;SRR=0;TYPE=snp;technology.ILLUMINA=1	GT:DP:RO:QR:AO:QA:GL	1:87:0:0:87:3216:-10,0
gi|126640115|ref|NC_009085.1|	5762	.	AGAT	CGAC	1904.48	.	AB=0;ABP=0;AC=1;AF=1;AN=1;AO=59;CIGAR=1X2M1X;DP=60;DPB=61;DPRA=0;EPP=3.93042;EPPR=0;GTI=0;LEN=4;MEANALT=2;MQM=60;MQMR=0;NS=1;NUMALT=1;ODDS=438.524;PAIRED=1;PAIREDR=0;PAO=2;PQA=67;PQR=0;PRO=0;QA=2097;QR=0;RO=0;RPP=16.2968;RPPR=0;RUN=1;SAF=26;SAP=4.81373;SAR=33;SRF=0;SRP=0;SRR=0;TYPE=complex;technology.ILLUMINA=1	GT:DP:RO:QR:AO:QA:GL	1:60:0:0:59:2097:-10,0
gi|126640115|ref|NC_009085.1|	5777	.	G	A	1903.92	.	AB=0;ABP=0;AC=1;AF=1;AN=1;AO=57;CIGAR=1X;DP=57;DPB=57;DPRA=0;EPP=4.877;EPPR=0;GTI=0;LEN=1;MEANALT=1;MQM=60;MQMR=0;NS=1;NUMALT=1;ODDS=438.394;PAIRED=1;PAIREDR=0;PAO=0;PQA=0;PQR=0;PRO=0;QA=2156;QR=0;RO=0;RPP=6.09608;RPPR=0;RUN=1;SAF=23;SAP=7.61992;SAR=34;SRF=0;SRP=0;SRR=0;TYPE=snp;technology.ILLUMINA=1	GT:DP:RO:QR:AO:QA:GL	1:57:0:0:57:2156:-10,0
gi|126640115|ref|NC_009085.1|	5858	.	A	G	2616.91	.	AB=0;ABP=0;AC=1;AF=1;AN=1;AO=81;CIGAR=1X;DP=81;DPB=81;DPRA=0;EPP=5.18177;EPPR=0;GTI=0;LEN=1;MEANALT=1;MQM=60;MQMR=0;NS=1;NUMALT=1;ODDS=602.567;PAIRED=1;PAIREDR=0;PAO=0;PQA=0;PQR=0;PRO=0;QA=2987;QR=0;RO=0;RPP=35.8505;RPPR=0;RUN=1;SAF=33;SAP=9.04217;SAR=48;SRF=0;SRP=0;SRR=0;TYPE=snp;technology.ILLUMINA=1	GT:DP:RO:QR:AO:QA:GL	1:81:0:0:81:2987:-10,0
gi|126640115|ref|NC_009085.1|	5891	.	T	C	2331.77	.	AB=0;ABP=0;AC=1;AF=1;AN=1;AO=72;CIGAR=1X;DP=72;DPB=72;DPRA=0;EPP=6.02623;EPPR=0;GTI=0;LEN=1;MEANALT=1;MQM=60;MQMR=0;NS=1;NUMALT=1;ODDS=536.91;PAIRED=1;PAIREDR=0;PAO=0;PQA=0;PQR=0;PRO=0;QA=2652;QR=0;RO=0;RPP=20.3821;RPPR=0;RUN=1;SAF=29;SAP=8.92153;SAR=43;SRF=0;SRP=0;SRR=0;TYPE=snp;technology.ILLUMINA=1	GT:DP:RO:QR:AO:QA:GL	1:72:0:0:72:2652:-10,0
gi|126640115|ref|NC_009085.1|	5946	.	A	G	2492.4	.	AB=0;ABP=0;AC=1;AF=1;AN=1;AO=77;CIGAR=1X;DP=77;DPB=77;DPRA=0;EPP=7.77626;EPPR=0;GTI=0;LEN=1;MEANALT=1;MQM=60;MQMR=0;NS=1;NUMALT=1;ODDS=573.897;PAIRED=1;PAIREDR=0;PAO=0;PQA=0;PQR=0;PRO=0;QA=2808;QR=0;RO=0;RPP=3.0385;RPPR=0;RUN=1;SAF=41;SAP=3.71532;SAR=36;SRF=0;SRP=0;SRR=0;TYPE=snp;technology.ILLUMINA=1	GT:DP:RO:QR:AO:QA:GL	1:77:0:0:77:2808:-10,0
gi|126640115|ref|NC_009085.1|	6290	.	C	T	2521.56	.	AB=0;ABP=0;AC=1;AF=1;AN=1;AO=77;CIGAR=1X;DP=77;DPB=77;DPRA=0;EPP=3.0385;EPPR=0;GTI=0;LEN=1;MEANALT=1;MQM=60;MQMR=0;NS=1;NUMALT=1;ODDS=580.61;PAIRED=1;PAIREDR=0;PAO=0;PQA=0;PQR=0;PRO=0;QA=2836;QR=0;RO=0;RPP=3.0385;RPPR=0;RUN=1;SAF=35;SAP=4.39215;SAR=42;SRF=0;SRP=0;SRR=0;TYPE=snp;technology.ILLUMINA=1	GT:DP:RO:QR:AO:QA:GL	1:77:0:0:77:2836:-10,0
gi|126640115|ref|NC_009085.1|	6314	.	T	C	2337.88	.	AB=0;ABP=0;AC=1;AF=1;AN=1;AO=70;CIGAR=1X;DP=70;DPB=70;DPRA=0;EPP=3.13438;EPPR=0;GTI=0;LEN=1;MEANALT=1;MQM=60;MQMR=0;NS=1;NUMALT=1;ODDS=538.316;PAIRED=1;PAIREDR=0;PAO=0;PQA=0;PQR=0;PRO=0;QA=2630;QR=0;RO=0;RPP=3.13438;RPPR=0;RUN=1;SAF=36;SAP=3.13438;SAR=34;SRF=0;SRP=0;SRR=0;TYPE=snp;technology.ILLUMINA=1	GT:DP:RO:QR:AO:QA:GL	1:70:0:0:70:2630:-10,0
gi|126640115|ref|NC_009085.1|	6421	.	G	A	1549.51	.	AB=0;ABP=0;AC=1;AF=1;AN=1;AO=47;CIGAR=1X;DP=48;DPB=48;DPRA=0;EPP=3.42611;EPPR=0;GTI=0;LEN=1;MEANALT=2;MQM=60;MQMR=0;NS=1;NUMALT=1;ODDS=356.789;PAIRED=1;PAIREDR=0;PAO=0;PQA=0;PQR=0;PRO=0;QA=1755;QR=0;RO=0;RPP=3.42611;RPPR=0;RUN=1;SAF=28;SAP=6.75262;SAR=19;SRF=0;SRP=0;SRR=0;TYPE=snp;technology.ILLUMINA=1	GT:DP:RO:QR:AO:QA:GL	1:48:0:0:47:1755:-10,0
gi|126640115|ref|NC_009085.1|	6693	.	A	G	1479.73	.	AB=0;ABP=0;AC=1;AF=1;AN=1;AO=46;CIGAR=1X;DP=46;DPB=46;DPRA=0;EPP=6.03148;EPPR=0;GTI=0;LEN=1;MEANALT=1;MQM=60;MQMR=0;NS=1;NUMALT=1;ODDS=340.721;PAIRED=1;PAIREDR=0;PAO=0;PQA=0;PQR=0;PRO=0;QA=1689;QR=0;RO=0;RPP=12.2627;RPPR=0;RUN=1;SAF=19;SAP=6.03148;SAR=27;SRF=0;SRP=0;SRR=0;TYPE=snp;technology.ILLUMINA=1	GT:DP:RO:QR:AO:QA:GL	1:46:0:0:46:1689:-10,0
gi|126640115|ref|NC_009085.1|	6730	.	A	G	1037.63	.	AB=0;ABP=0;AC=1;AF=1;AN=1;AO=33;CIGAR=1X;DP=33;DPB=33;DPRA=0;EPP=3.0761;EPPR=0;GTI=0;LEN=1;MEANALT=1;MQM=60;MQMR=0;NS=1;NUMALT=1;ODDS=238.924;PAIRED=1;PAIREDR=0;PAO=0;PQA=0;PQR=0;PRO=0;QA=1193;QR=0;RO=0;RPP=10.9724;RPPR=0;RUN=1;SAF=12;SAP=8.34028;SAR=21;SRF=0;SRP=0;SRR=0;TYPE=snp;technology.ILLUMINA=1	GT:DP:RO:QR:AO:QA:GL	1:33:0:0:33:1193:-10,0
gi|126640115|ref|NC_009085.1|	6823	.	G	A	456591	.	AB=0;ABP=0;AC=1;AF=1;AN=1;AO=14;CIGAR=1X;DP=14;DPB=14;DPRA=0;EPP=3.63072;EPPR=0;GTI=0;LEN=1;MEANALT=1;MQM=60;MQMR=0;NS=1;NUMALT=1;ODDS=105.134;PAIRED=1;PAIREDR=0;PAO=0;PQA=0;PQR=0;PRO=0;QA=532;QR=0;RO=0;RPP=5.49198;RPPR=0;RUN=1;SAF=5;SAP=5.49198;SAR=9;SRF=0;SRP=0;SRR=0;TYPE=snp;technology.ILLUMINA=1	GT:DP:RO:QR:AO:QA:GL	1:14:0:0:14:532:-10,0
gi|126640115|ref|NC_009085.1|	6835	.	C	T	422138	.	AB=0;ABP=0;AC=1;AF=1;AN=1;AO=13;CIGAR=1X;DP=13;DPB=13;DPRA=0;EPP=4.51363;EPPR=0;GTI=0;LEN=1;MEANALT=1;MQM=60;MQMR=0;NS=1;NUMALT=1;ODDS=97.2008;PAIRED=1;PAIREDR=0;PAO=0;PQA=0;PQR=0;PRO=0;QA=492;QR=0;RO=0;RPP=4.51363;RPPR=0;RUN=1;SAF=5;SAP=4.51363;SAR=8;SRF=0;SRP=0;SRR=0;TYPE=snp;technology.ILLUMINA=1	GT:DP:RO:QR:AO:QA:GL	1:13:0:0:13:492:-10,0
gi|126640115|ref|NC_009085.1|	6843	.	G	A	316011	.	AB=0;ABP=0;AC=1;AF=1;AN=1;AO=10;CIGAR=1X;DP=10;DPB=10;DPRA=0;EPP=6.48466;EPPR=0;GTI=0;LEN=1;MEANALT=1;MQM=60;MQMR=0;NS=1;NUMALT=1;ODDS=72.7642;PAIRED=1;PAIREDR=0;PAO=0;PQA=0;PQR=0;PRO=0;QA=372;QR=0;RO=0;RPP=3.0103;RPPR=0;RUN=1;SAF=4;SAP=3.87889;SAR=6;SRF=0;SRP=0;SRR=0;TYPE=snp;technology.ILLUMINA=1	GT:DP:RO:QR:AO:QA:GL	1:10:0:0:10:372:-10,0
gi|126640115|ref|NC_009085.1|	6850	.	C	T	312931	.	AB=0;ABP=0;AC=1;AF=1;AN=1;AO=10;CIGAR=1X;DP=10;DPB=10;DPRA=0;EPP=6.48466;EPPR=0;GTI=0;LEN=1;MEANALT=1;MQM=60;MQMR=0;NS=1;NUMALT=1;ODDS=72.0551;PAIRED=1;PAIREDR=0;PAO=0;PQA=0;PQR=0;PRO=0;QA=376;QR=0;RO=0;RPP=10.8276;RPPR=0;RUN=1;SAF=5;SAP=3.0103;SAR=5;SRF=0;SRP=0;SRR=0;TYPE=snp;technology.ILLUMINA=1	GT:DP:RO:QR:AO:QA:GL	1:10:0:0:10:376:-10,0
gi|126640115|ref|NC_009085.1|	6868	.	TA	CT	266758	.	AB=0;ABP=0;AC=1;AF=1;AN=1;AO=9;CIGAR=2X;DP=9;DPB=9;DPRA=0;EPP=5.18177;EPPR=0;GTI=0;LEN=2;MEANALT=1;MQM=60;MQMR=0;NS=1;NUMALT=1;ODDS=61.4233;PAIRED=1;PAIREDR=0;PAO=0;PQA=0;PQR=0;PRO=0;QA=315;QR=0;RO=0;RPP=3.25157;RPPR=0;RUN=1;SAF=5;SAP=3.25157;SAR=4;SRF=0;SRP=0;SRR=0;TYPE=mnp;technology.ILLUMINA=1	GT:DP:RO:QR:AO:QA:GL	1:9:0:0:9:315:-10,0
gi|126640115|ref|NC_009085.1|	6878	.	CTCT	TTCA	352957	.	AB=0;ABP=0;AC=1;AF=1;AN=1;AO=12;CIGAR=1X2M1X;DP=12;DPB=12.25;DPRA=0;EPP=3.73412;EPPR=0;GTI=0;LEN=4;MEANALT=1;MQM=60;MQMR=0;NS=1;NUMALT=1;ODDS=81.2714;PAIRED=1;PAIREDR=0;PAO=1;PQA=39;PQR=0;PRO=0;QA=373;QR=0;RO=0;RPP=3.0103;RPPR=0;RUN=1;SAF=5;SAP=3.73412;SAR=7;SRF=0;SRP=0;SRR=0;TYPE=complex;technology.ILLUMINA=1	GT:DP:RO:QR:AO:QA:GL	1:12:0:0:12:373:-10,0
gi|126640115|ref|NC_009085.1|	6935	.	G	A	930811	.	AB=0;ABP=0;AC=1;AF=1;AN=1;AO=29;CIGAR=1X;DP=29;DPB=29;DPRA=0;EPP=4.88226;EPPR=0;GTI=0;LEN=1;MEANALT=1;MQM=60;MQMR=0;NS=1;NUMALT=1;ODDS=214.327;PAIRED=1;PAIREDR=0;PAO=0;PQA=0;PQR=0;PRO=0;QA=1096;QR=0;RO=0;RPP=30.0414;RPPR=0;RUN=1;SAF=18;SAP=6.67934;SAR=11;SRF=0;SRP=0;SRR=0;TYPE=snp;technology.ILLUMINA=1	GT:DP:RO:QR:AO:QA:GL	1:29:0:0:29:1096:-10,0
gi|126640115|ref|NC_009085.1|	6941	.	A	G	764972	.	AB=0;ABP=0;AC=1;AF=1;AN=1;AO=25;CIGAR=1X;DP=25;DPB=25;DPRA=0;EPP=7.26639;EPPR=0;GTI=0;LEN=1;MEANALT=1;MQM=60;MQMR=0;NS=1;NUMALT=1;ODDS=176.141;PAIRED=1;PAIREDR=0;PAO=0;PQA=0;PQR=0;PRO=0;QA=899;QR=0;RO=0;RPP=17.6895;RPPR=0;RUN=1;SAF=16;SAP=7.26639;SAR=9;SRF=0;SRP=0;SRR=0;TYPE=snp;technology.ILLUMINA=1	GT:DP:RO:QR:AO:QA:GL	1:25:0:0:25:899:-10,0
gi|126640115|ref|NC_009085.1|	6950	.	T	C	927798	.	AB=0;ABP=0;AC=1;AF=1;AN=1;AO=29;CIGAR=1X;DP=29;DPB=29;DPRA=0;EPP=9.07545;EPPR=0;GTI=0;LEN=1;MEANALT=1;MQM=60;MQMR=0;NS=1;NUMALT=1;ODDS=213.633;PAIRED=1;PAIREDR=0;PAO=0;PQA=0;PQR=0;PRO=0;QA=1090;QR=0;RO=0;RPP=15.6647;RPPR=0;RUN=1;SAF=21;SAP=15.6647;SAR=8;SRF=0;SRP=0;SRR=0;TYPE=snp;technology.ILLUMINA=1	GT:DP:RO:QR:AO:QA:GL	1:29:0:0:29:1090:-10,0
gi|126640115|ref|NC_009085.1|	7190	.	G	A	1526.89	.	AB=0;ABP=0;AC=1;AF=1;AN=1;AO=49;CIGAR=1X;DP=49;DPB=49;DPRA=0;EPP=15.8176;EPPR=0;GTI=0;LEN=1;MEANALT=1;MQM=60;MQMR=0;NS=1;NUMALT=1;ODDS=351.58;PAIRED=1;PAIREDR=0;PAO=0;PQA=0;PQR=0;PRO=0;QA=1753;QR=0;RO=0;RPP=12.9813;RPPR=0;RUN=1;SAF=21;SAP=5.18177;SAR=28;SRF=0;SRP=0;SRR=0;TYPE=snp;technology.ILLUMINA=1	GT:DP:RO:QR:AO:QA:GL	1:49:0:0:49:1753:-10,0
gi|126640115|ref|NC_009085.1|	7207	.	C	T	1319.33	.	AB=0;ABP=0;AC=1;AF=1;AN=1;AO=41;CIGAR=1X;DP=41;DPB=41;DPRA=0;EPP=9.41879;EPPR=0;GTI=0;LEN=1;MEANALT=1;MQM=60;MQMR=0;NS=1;NUMALT=1;ODDS=303.786;PAIRED=1;PAIREDR=0;PAO=0;PQA=0;PQR=0;PRO=0;QA=1503;QR=0;RO=0;RPP=5.60547;RPPR=0;RUN=1;SAF=21;SAP=3.06326;SAR=20;SRF=0;SRP=0;SRR=0;TYPE=snp;technology.ILLUMINA=1	GT:DP:RO:QR:AO:QA:GL	1:41:0:0:41:1503:-10,0
gi|126640115|ref|NC_009085.1|	7220	.	A	G	1316.38	.	AB=0;ABP=0;AC=1;AF=1;AN=1;AO=42;CIGAR=1X;DP=42;DPB=42;DPRA=0;EPP=3.83753;EPPR=0;GTI=0;LEN=1;MEANALT=1;MQM=60;MQMR=0;NS=1;NUMALT=1;ODDS=303.107;PAIRED=1;PAIREDR=0;PAO=0;PQA=0;PQR=0;PRO=0;QA=1539;QR=0;RO=0;RPP=43.5445;RPPR=0;RUN=1;SAF=22;SAP=3.21711;SAR=20;SRF=0;SRP=0;SRR=0;TYPE=snp;technology.ILLUMINA=1	GT:DP:RO:QR:AO:QA:GL	1:42:0:0:42:1539:-10,0
gi|126640115|ref|NC_009085.1|	7235	.	G	A	1625.34	.	AB=0;ABP=0;AC=1;AF=1;AN=1;AO=49;CIGAR=1X;DP=49;DPB=49;DPRA=0;EPP=3.05462;EPPR=0;GTI=0;LEN=1;MEANALT=1;MQM=60;MQMR=0;NS=1;NUMALT=1;ODDS=374.248;PAIRED=1;PAIREDR=0;PAO=0;PQA=0;PQR=0;PRO=0;QA=1853;QR=0;RO=0;RPP=19.0083;RPPR=0;RUN=1;SAF=26;SAP=3.40914;SAR=23;SRF=0;SRP=0;SRR=0;TYPE=snp;technology.ILLUMINA=1	GT:DP:RO:QR:AO:QA:GL	1:49:0:0:49:1853:-10,0
gi|126640115|ref|NC_009085.1|	7301	.	A	G	1917.15	.	AB=0;ABP=0;AC=1;AF=1;AN=1;AO=59;CIGAR=1X;DP=59;DPB=59;DPRA=0;EPP=3.93042;EPPR=0;GTI=0;LEN=1;MEANALT=1;MQM=60;MQMR=0;NS=1;NUMALT=1;ODDS=441.44;PAIRED=1;PAIREDR=0;PAO=0;PQA=0;PQR=0;PRO=0;QA=2165;QR=0;RO=0;RPP=5.99147;RPPR=0;RUN=1;SAF=31;SAP=3.34154;SAR=28;SRF=0;SRP=0;SRR=0;TYPE=snp;technology.ILLUMINA=1	GT:DP:RO:QR:AO:QA:GL	1:59:0:0:59:2165:-10,0
gi|126640115|ref|NC_009085.1|	7316	.	C	A	1977.04	.	AB=0;ABP=0;AC=1;AF=1;AN=1;AO=60;CIGAR=1X;DP=60;DPB=60;DPRA=0;EPP=3.58936;EPPR=0;GTI=0;LEN=1;MEANALT=1;MQM=60;MQMR=0;NS=1;NUMALT=1;ODDS=455.23;PAIRED=1;PAIREDR=0;PAO=0;PQA=0;PQR=0;PRO=0;QA=2237;QR=0;RO=0;RPP=10.1038;RPPR=0;RUN=1;SAF=33;SAP=4.31318;SAR=27;SRF=0;SRP=0;SRR=0;TYPE=snp;technology.ILLUMINA=1	GT:DP:RO:QR:AO:QA:GL	1:60:0:0:60:2237:-10,0
gi|126640115|ref|NC_009085.1|	7466	.	A	G	1273.18	.	AB=0;ABP=0;AC=1;AF=1;AN=1;AO=38;CIGAR=1X;DP=38;DPB=38;DPRA=0;EPP=3.23888;EPPR=0;GTI=0;LEN=1;MEANALT=1;MQM=60;MQMR=0;NS=1;NUMALT=1;ODDS=293.159;PAIRED=1;PAIREDR=0;PAO=0;PQA=0;PQR=0;PRO=0;QA=1450;QR=0;RO=0;RPP=5.06748;RPPR=0;RUN=1;SAF=14;SAP=8.7247;SAR=24;SRF=0;SRP=0;SRR=0;TYPE=snp;technology.ILLUMINA=1	GT:DP:RO:QR:AO:QA:GL	1:38:0:0:38:1450:-10,0
gi|126640115|ref|NC_009085.1|	7785	.	T	C	2093	.	AB=0;ABP=0;AC=1;AF=1;AN=1;AO=62;CIGAR=1X;DP=62;DPB=62;DPRA=0;EPP=3.15039;EPPR=0;GTI=0;LEN=1;MEANALT=1;MQM=60;MQMR=0;NS=1;NUMALT=1;ODDS=481.931;PAIRED=1;PAIREDR=0;PAO=0;PQA=0;PQR=0;PRO=0;QA=2368;QR=0;RO=0;RPP=6.51267;RPPR=0;RUN=1;SAF=38;SAP=9.87495;SAR=24;SRF=0;SRP=0;SRR=0;TYPE=snp;technology.ILLUMINA=1	GT:DP:RO:QR:AO:QA:GL	1:62:0:0:62:2368:-10,0
gi|126640115|ref|NC_009085.1|	7800	.	T	G	1797.43	.	AB=0;ABP=0;AC=1;AF=1;AN=1;AO=56;CIGAR=1X;DP=56;DPB=56;DPRA=0;EPP=3.16541;EPPR=0;GTI=0;LEN=1;MEANALT=1;MQM=60;MQMR=0;NS=1;NUMALT=1;ODDS=413.873;PAIRED=1;PAIREDR=0;PAO=0;PQA=0;PQR=0;PRO=0;QA=2066;QR=0;RO=0;RPP=33.4109;RPPR=0;RUN=1;SAF=33;SAP=6.88793;SAR=23;SRF=0;SRP=0;SRR=0;TYPE=snp;technology.ILLUMINA=1	GT:DP:RO:QR:AO:QA:GL	1:56:0:0:56:2066:-10,0
gi|126640115|ref|NC_009085.1|	7823	.	A	G	1997.12	.	AB=0;ABP=0;AC=1;AF=1;AN=1;AO=61;CIGAR=1X;DP=61;DPB=61;DPRA=0;EPP=3.90025;EPPR=0;GTI=0;LEN=1;MEANALT=1;MQM=59.9672;MQMR=0;NS=1;NUMALT=1;ODDS=459.853;PAIRED=1;PAIREDR=0;PAO=0;PQA=0;PQR=0;PRO=0;QA=2268;QR=0;RO=0;RPP=5.89373;RPPR=0;RUN=1;SAF=40;SAP=15.8611;SAR=21;SRF=0;SRP=0;SRR=0;TYPE=snp;technology.ILLUMINA=1	GT:DP:RO:QR:AO:QA:GL	1:61:0:0:61:2268:-10,0
gi|126640115|ref|NC_009085.1|	7829	.	G	T	1790	.	AB=0;ABP=0;AC=1;AF=1;AN=1;AO=56;CIGAR=1X;DP=56;DPB=56;DPRA=0;EPP=5.49198;EPPR=0;GTI=0;LEN=1;MEANALT=1;MQM=59.9643;MQMR=0;NS=1;NUMALT=1;ODDS=412.163;PAIRED=1;PAIREDR=0;PAO=0;PQA=0;PQR=0;PRO=0;QA=2037;QR=0;RO=0;RPP=4.40625;RPPR=0;RUN=1;SAF=37;SAP=15.5738;SAR=19;SRF=0;SRP=0;SRR=0;TYPE=snp;technology.ILLUMINA=1	GT:DP:RO:QR:AO:QA:GL	1:56:0:0:56:2037:-10,0
gi|126640115|ref|NC_009085.1|	7853	.	G	C	1805.79	.	AB=0;ABP=0;AC=1;AF=1;AN=1;AO=54;CIGAR=1X;DP=54;DPB=54;DPRA=0;EPP=3.0103;EPPR=0;GTI=0;LEN=1;MEANALT=1;MQM=60;MQMR=0;NS=1;NUMALT=1;ODDS=415.798;PAIRED=1;PAIREDR=0;PAO=0;PQA=0;PQR=0;PRO=0;QA=2049;QR=0;RO=0;RPP=4.45795;RPPR=0;RUN=1;SAF=35;SAP=13.3047;SAR=19;SRF=0;SRP=0;SRR=0;TYPE=snp;technology.ILLUMINA=1	GT:DP:RO:QR:AO:QA:GL	1:54:0:0:54:2049:-10,0
gi|126640115|ref|NC_009085.1|	7866	.	C	T	1494.96	.	AB=0;ABP=0;AC=1;AF=1;AN=1;AO=46;CIGAR=1X;DP=46;DPB=46;DPRA=0;EPP=3.0103;EPPR=0;GTI=0;LEN=1;MEANALT=1;MQM=60;MQMR=0;NS=1;NUMALT=1;ODDS=344.228;PAIRED=1;PAIREDR=0;PAO=0;PQA=0;PQR=0;PRO=0;QA=1697;QR=0;RO=0;RPP=3.19912;RPPR=0;RUN=1;SAF=29;SAP=9.80795;SAR=17;SRF=0;SRP=0;SRR=0;TYPE=snp;technology.ILLUMINA=1	GT:DP:RO:QR:AO:QA:GL	1:46:0:0:46:1697:-10,0
gi|126640115|ref|NC_009085.1|	7887	.	T	C	1611.86	.	AB=0;ABP=0;AC=1;AF=1;AN=1;AO=49;CIGAR=1X;DP=49;DPB=49;DPRA=0;EPP=3.05462;EPPR=0;GTI=0;LEN=1;MEANALT=1;MQM=60;MQMR=0;NS=1;NUMALT=1;ODDS=371.143;PAIRED=1;PAIREDR=0;PAO=0;PQA=0;PQR=0;PRO=0;QA=1828;QR=0;RO=0;RPP=8.37251;RPPR=0;RUN=1;SAF=28;SAP=5.18177;SAR=21;SRF=0;SRP=0;SRR=0;TYPE=snp;technology.ILLUMINA=1	GT:DP:RO:QR:AO:QA:GL	1:49:0:0:49:1828:-10,0
gi|126640115|ref|NC_009085.1|	8205	.	T	A	2281.57	.	AB=0;ABP=0;AC=1;AF=1;AN=1;AO=70;CIGAR=1X;DP=70;DPB=70;DPRA=0;EPP=3.0103;EPPR=0;GTI=0;LEN=1;MEANALT=1;MQM=60;MQMR=0;NS=1;NUMALT=1;ODDS=525.35;PAIRED=1;PAIREDR=0;PAO=0;PQA=0;PQR=0;PRO=0;QA=2568;QR=0;RO=0;RPP=4.12706;RPPR=0;RUN=1;SAF=35;SAP=3.0103;SAR=35;SRF=0;SRP=0;SRR=0;TYPE=snp;technology.ILLUMINA=1	GT:DP:RO:QR:AO:QA:GL	1:70:0:0:70:2568:-10,0
gi|126640115|ref|NC_009085.1|	8871	.	T	A	2556.39	.	AB=0;ABP=0;AC=1;AF=1;AN=1;AO=77;CIGAR=1X;DP=77;DPB=77;DPRA=0;EPP=3.71532;EPPR=0;GTI=0;LEN=1;MEANALT=1;MQM=60;MQMR=0;NS=1;NUMALT=1;ODDS=588.631;PAIRED=1;PAIREDR=0;PAO=0;PQA=0;PQR=0;PRO=0;QA=2897;QR=0;RO=0;RPP=23.5688;RPPR=0;RUN=1;SAF=38;SAP=3.0385;SAR=39;SRF=0;SRP=0;SRR=0;TYPE=snp;technology.ILLUMINA=1	GT:DP:RO:QR:AO:QA:GL	1:77:0:0:77:2897:-10,0
gi|126640115|ref|NC_009085.1|	9243	.	A	G	2012.31	.	AB=0;ABP=0;AC=1;AF=1;AN=1;AO=62;CIGAR=1X;DP=62;DPB=62;DPRA=0;EPP=8.05372;EPPR=0;GTI=0;LEN=1;MEANALT=1;MQM=60;MQMR=0;NS=1;NUMALT=1;ODDS=463.351;PAIRED=1;PAIREDR=0;PAO=0;PQA=0;PQR=0;PRO=0;QA=2273;QR=0;RO=0;RPP=3.15039;RPPR=0;RUN=1;SAF=33;SAP=3.57068;SAR=29;SRF=0;SRP=0;SRR=0;TYPE=snp;technology.ILLUMINA=1	GT:DP:RO:QR:AO:QA:GL	1:62:0:0:62:2273:-10,0
gi|126640115|ref|NC_009085.1|	9414	.	T	C	2428.32	.	AB=0;ABP=0;AC=1;AF=1;AN=1;AO=75;CIGAR=1X;DP=75;DPB=75;DPRA=0;EPP=3.27088;EPPR=0;GTI=0;LEN=1;MEANALT=1;MQM=60;MQMR=0;NS=1;NUMALT=1;ODDS=559.142;PAIRED=1;PAIREDR=0;PAO=0;PQA=0;PQR=0;PRO=0;QA=2735;QR=0;RO=0;RPP=3.27088;RPPR=0;RUN=1;SAF=32;SAP=6.51361;SAR=43;SRF=0;SRP=0;SRR=0;TYPE=snp;technology.ILLUMINA=1	GT:DP:RO:QR:AO:QA:GL	1:75:0:0:75:2735:-10,0
gi|126640115|ref|NC_009085.1|	9674	.	A	G	1930.04	.	AB=0;ABP=0;AC=1;AF=1;AN=1;AO=59;CIGAR=1X;DP=59;DPB=59;DPRA=0;EPP=9.23028;EPPR=0;GTI=0;LEN=1;MEANALT=1;MQM=60;MQMR=0;NS=1;NUMALT=1;ODDS=444.407;PAIRED=1;PAIREDR=0;PAO=0;PQA=0;PQR=0;PRO=0;QA=2183;QR=0;RO=0;RPP=3.34154;RPPR=0;RUN=1;SAF=32;SAP=3.93042;SAR=27;SRF=0;SRP=0;SRR=0;TYPE=snp;technology.ILLUMINA=1	GT:DP:RO:QR:AO:QA:GL	1:59:0:0:59:2183:-10,0
gi|126640115|ref|NC_009085.1|	9777	.	C	A	1750.72	.	AB=0;ABP=0;AC=1;AF=1;AN=1;AO=54;CIGAR=1X;DP=54;DPB=54;DPRA=0;EPP=16.0391;EPPR=0;GTI=0;LEN=1;MEANALT=1;MQM=60;MQMR=0;NS=1;NUMALT=1;ODDS=403.117;PAIRED=0.981481;PAIREDR=0;PAO=0;PQA=0;PQR=0;PRO=0;QA=1990;QR=0;RO=0;RPP=3.0103;RPPR=0;RUN=1;SAF=29;SAP=3.6537;SAR=25;SRF=0;SRP=0;SRR=0;TYPE=snp;technology.ILLUMINA=1	GT:DP:RO:QR:AO:QA:GL	1:54:0:0:54:1990:-10,0
gi|126640115|ref|NC_009085.1|	9807	.	G	A	1447	.	AB=0;ABP=0;AC=1;AF=1;AN=1;AO=44;CIGAR=1X;DP=44;DPB=44;DPRA=0;EPP=12.6832;EPPR=0;GTI=0;LEN=1;MEANALT=1;MQM=60;MQMR=0;NS=1;NUMALT=1;ODDS=333.183;PAIRED=0.977273;PAIREDR=0;PAO=0;PQA=0;PQR=0;PRO=0;QA=1650;QR=0;RO=0;RPP=3.20771;RPPR=0;RUN=1;SAF=18;SAP=6.16881;SAR=26;SRF=0;SRP=0;SRR=0;TYPE=snp;technology.ILLUMINA=1	GT:DP:RO:QR:AO:QA:GL	1:44:0:0:44:1650:-10,0
gi|126640115|ref|NC_009085.1|	9893	.	G	A	1847.9	.	AB=0;ABP=0;AC=1;AF=1;AN=1;AO=57;CIGAR=1X;DP=57;DPB=57;DPRA=0;EPP=14.02;EPPR=0;GTI=0;LEN=1;MEANALT=1;MQM=60;MQMR=0;NS=1;NUMALT=1;ODDS=425.494;PAIRED=1;PAIREDR=0;PAO=0;PQA=0;PQR=0;PRO=0;QA=2107;QR=0;RO=0;RPP=11.5819;RPPR=0;RUN=1;SAF=25;SAP=4.877;SAR=32;SRF=0;SRP=0;SRR=0;TYPE=snp;technology.ILLUMINA=1	GT:DP:RO:QR:AO:QA:GL	1:57:0:0:57:2107:-10,0
gi|126640115|ref|NC_009085.1|	9908	.	A	G	1785.94	.	AB=0;ABP=0;AC=1;AF=1;AN=1;AO=55;CIGAR=1X;DP=55;DPB=55;DPRA=0;EPP=11.8936;EPPR=0;GTI=0;LEN=1;MEANALT=1;MQM=60;MQMR=0;NS=1;NUMALT=1;ODDS=411.228;PAIRED=1;PAIREDR=0;PAO=0;PQA=0;PQR=0;PRO=0;QA=2025;QR=0;RO=0;RPP=3.04978;RPPR=0;RUN=1;SAF=25;SAP=3.99733;SAR=30;SRF=0;SRP=0;SRR=0;TYPE=snp;technology.ILLUMINA=1	GT:DP:RO:QR:AO:QA:GL	1:55:0:0:55:2025:-10,0
gi|126640115|ref|NC_009085.1|	10034	.	C	T	2311.12	.	AB=0;ABP=0;AC=1;AF=1;AN=1;AO=70;CIGAR=1X;DP=70;DPB=70;DPRA=0;EPP=3.50664;EPPR=0;GTI=0;LEN=1;MEANALT=1;MQM=60;MQMR=0;NS=1;NUMALT=1;ODDS=532.155;PAIRED=1;PAIREDR=0;PAO=0;PQA=0;PQR=0;PRO=0;QA=2612;QR=0;RO=0;RPP=13.0611;RPPR=0;RUN=1;SAF=37;SAP=3.50664;SAR=33;SRF=0;SRP=0;SRR=0;TYPE=snp;technology.ILLUMINA=1	GT:DP:RO:QR:AO:QA:GL	1:70:0:0:70:2612:-10,0
gi|126640115|ref|NC_009085.1|	10062	.	A	G	1935.12	.	AB=0;ABP=0;AC=1;AF=1;AN=1;AO=58;CIGAR=1X;DP=58;DPB=58;DPRA=0;EPP=6.75422;EPPR=0;GTI=0;LEN=1;MEANALT=1;MQM=60;MQMR=0;NS=1;NUMALT=1;ODDS=445.579;PAIRED=1;PAIREDR=0;PAO=0;PQA=0;PQR=0;PRO=0;QA=2190;QR=0;RO=0;RPP=6.75422;RPPR=0;RUN=1;SAF=26;SAP=4.35811;SAR=32;SRF=0;SRP=0;SRR=0;TYPE=snp;technology.ILLUMINA=1	GT:DP:RO:QR:AO:QA:GL	1:58:0:0:58:2190:-10,0
gi|126640115|ref|NC_009085.1|	10206	.	T	C	2216.05	.	AB=0;ABP=0;AC=1;AF=1;AN=1;AO=69;CIGAR=1X;DP=69;DPB=69;DPRA=0;EPP=4.55236;EPPR=0;GTI=0;LEN=1;MEANALT=1;MQM=60;MQMR=0;NS=1;NUMALT=1;ODDS=510.264;PAIRED=1;PAIREDR=0;PAO=0;PQA=0;PQR=0;PRO=0;QA=2500;QR=0;RO=0;RPP=3.29354;RPPR=0;RUN=1;SAF=29;SAP=6.81824;SAR=40;SRF=0;SRP=0;SRR=0;TYPE=snp;technology.ILLUMINA=1	GT:DP:RO:QR:AO:QA:GL	1:69:0:0:69:2500:-10,0
gi|126640115|ref|NC_009085.1|	10212	.	G	A	2566.88	.	AB=0;ABP=0;AC=1;AF=1;AN=1;AO=78;CIGAR=1X;DP=78;DPB=78;DPRA=0;EPP=4.79202;EPPR=0;GTI=0;LEN=1;MEANALT=1;MQM=60;MQMR=0;NS=1;NUMALT=1;ODDS=591.046;PAIRED=1;PAIREDR=0;PAO=0;PQA=0;PQR=0;PRO=0;QA=2888;QR=0;RO=0;RPP=3.0103;RPPR=0;RUN=1;SAF=36;SAP=4.01252;SAR=42;SRF=0;SRP=0;SRR=0;TYPE=snp;technology.ILLUMINA=1	GT:DP:RO:QR:AO:QA:GL	1:78:0:0:78:2888:-10,0
gi|126640115|ref|NC_009085.1|	10413	.	A	G	2130.26	.	AB=0;ABP=0;AC=1;AF=1;AN=1;AO=65;CIGAR=1X;DP=65;DPB=65;DPRA=0;EPP=3.31097;EPPR=0;GTI=0;LEN=1;MEANALT=1;MQM=60;MQMR=0;NS=1;NUMALT=1;ODDS=490.512;PAIRED=1;PAIREDR=0;PAO=0;PQA=0;PQR=0;PRO=0;QA=2402;QR=0;RO=0;RPP=4.64726;RPPR=0;RUN=1;SAF=29;SAP=4.64726;SAR=36;SRF=0;SRP=0;SRR=0;TYPE=snp;technology.ILLUMINA=1	GT:DP:RO:QR:AO:QA:GL	1:65:0:0:65:2402:-10,0
gi|126640115|ref|NC_009085.1|	10830	.	C	G	1707.25	.	AB=0;ABP=0;AC=1;AF=1;AN=1;AO=53;CIGAR=1X;DP=53;DPB=53;DPRA=0;EPP=12.2288;EPPR=0;GTI=0;LEN=1;MEANALT=1;MQM=60;MQMR=0;NS=1;NUMALT=1;ODDS=393.108;PAIRED=1;PAIREDR=0;PAO=0;PQA=0;PQR=0;PRO=0;QA=1942;QR=0;RO=0;RPP=3.05127;RPPR=0;RUN=1;SAF=21;SAP=7.96781;SAR=32;SRF=0;SRP=0;SRR=0;TYPE=snp;technology.ILLUMINA=1	GT:DP:RO:QR:AO:QA:GL	1:53:0:0:53:1942:-10,0
gi|126640115|ref|NC_009085.1|	10860	.	G	T	1272.22	.	AB=0;ABP=0;AC=1;AF=1;AN=1;AO=40;CIGAR=1X;DP=40;DPB=40;DPRA=0;EPP=13.6505;EPPR=0;GTI=0;LEN=1;MEANALT=1;MQM=60;MQMR=0;NS=1;NUMALT=1;ODDS=292.939;PAIRED=1;PAIREDR=0;PAO=0;PQA=0;PQR=0;PRO=0;QA=1465;QR=0;RO=0;RPP=13.6505;RPPR=0;RUN=1;SAF=18;SAP=3.87889;SAR=22;SRF=0;SRP=0;SRR=0;TYPE=snp;technology.ILLUMINA=1	GT:DP:RO:QR:AO:QA:GL	1:40:0:0:40:1465:-10,0
gi|126640115|ref|NC_009085.1|	10894	.	C	A	788559	.	AB=0;ABP=0;AC=1;AF=1;AN=1;AO=25;CIGAR=1X;DP=25;DPB=25;DPRA=0;EPP=3.09716;EPPR=0;GTI=0;LEN=1;MEANALT=1;MQM=60;MQMR=0;NS=1;NUMALT=1;ODDS=181.572;PAIRED=1;PAIREDR=0;PAO=0;PQA=0;PQR=0;PRO=0;QA=916;QR=0;RO=0;RPP=17.6895;RPPR=0;RUN=1;SAF=13;SAP=3.09716;SAR=12;SRF=0;SRP=0;SRR=0;TYPE=snp;technology.ILLUMINA=1	GT:DP:RO:QR:AO:QA:GL	1:25:0:0:25:916:-10,0
gi|126640115|ref|NC_009085.1|	10941	.	TAAAAAAT	TAAAAAT	498645	.	AB=0;ABP=0;AC=1;AF=1;AN=1;AO=16;CIGAR=1M1D6M;DP=16;DPB=14;DPRA=0;EPP=5.18177;EPPR=0;GTI=0;LEN=1;MEANALT=1;MQM=60;MQMR=0;NS=1;NUMALT=1;ODDS=114.817;PAIRED=1;PAIREDR=0;PAO=0;PQA=0;PQR=0;PRO=0;QA=588;QR=0;RO=0;RPP=5.18177;RPPR=0;RUN=1;SAF=12;SAP=11.6962;SAR=4;SRF=0;SRP=0;SRR=0;TYPE=del;technology.ILLUMINA=1	GT:DP:RO:QR:AO:QA:GL	1:16:0:0:16:588:-10,0
gi|126640115|ref|NC_009085.1|	11415	.	T	C	2095.81	.	AB=0;ABP=0;AC=1;AF=1;AN=1;AO=66;CIGAR=1X;DP=66;DPB=66;DPRA=0;EPP=11.433;EPPR=0;GTI=0;LEN=1;MEANALT=1;MQM=60;MQMR=0;NS=1;NUMALT=1;ODDS=482.579;PAIRED=1;PAIREDR=0;PAO=0;PQA=0;PQR=0;PRO=0;QA=2422;QR=0;RO=0;RPP=45.6501;RPPR=0;RUN=1;SAF=28;SAP=6.30041;SAR=38;SRF=0;SRP=0;SRR=0;TYPE=snp;technology.ILLUMINA=1	GT:DP:RO:QR:AO:QA:GL	1:66:0:0:66:2422:-10,0
gi|126640115|ref|NC_009085.1|	11427	.	C	T	1900.62	.	AB=0;ABP=0;AC=1;AF=1;AN=1;AO=60;CIGAR=1X;DP=60;DPB=60;DPRA=0;EPP=6.62942;EPPR=0;GTI=0;LEN=1;MEANALT=1;MQM=60;MQMR=0;NS=1;NUMALT=1;ODDS=437.634;PAIRED=1;PAIREDR=0;PAO=0;PQA=0;PQR=0;PRO=0;QA=2189;QR=0;RO=0;RPP=35.5824;RPPR=0;RUN=1;SAF=24;SAP=8.22183;SAR=36;SRF=0;SRP=0;SRR=0;TYPE=snp;technology.ILLUMINA=1	GT:DP:RO:QR:AO:QA:GL	1:60:0:0:60:2189:-10,0
gi|126640115|ref|NC_009085.1|	11568	.	T	C	1380.33	.	AB=0;ABP=0;AC=1;AF=1;AN=1;AO=42;CIGAR=1X;DP=42;DPB=42;DPRA=0;EPP=4.87156;EPPR=0;GTI=0;LEN=1;MEANALT=1;MQM=60;MQMR=0;NS=1;NUMALT=1;ODDS=317.833;PAIRED=1;PAIREDR=0;PAO=0;PQA=0;PQR=0;PRO=0;QA=1580;QR=0;RO=0;RPP=13.1438;RPPR=0;RUN=1;SAF=26;SAP=8.18047;SAR=16;SRF=0;SRP=0;SRR=0;TYPE=snp;technology.ILLUMINA=1	GT:DP:RO:QR:AO:QA:GL	1:42:0:0:42:1580:-10,0
gi|126640115|ref|NC_009085.1|	11790	.	T	C	1488.63	.	AB=0;ABP=0;AC=1;AF=1;AN=1;AO=46;CIGAR=1X;DP=46;DPB=46;DPRA=0;EPP=18.305;EPPR=0;GTI=0;LEN=1;MEANALT=1;MQM=60;MQMR=0;NS=1;NUMALT=1;ODDS=342.769;PAIRED=1;PAIREDR=0;PAO=0;PQA=0;PQR=0;PRO=0;QA=1700;QR=0;RO=0;RPP=3.76559;RPPR=0;RUN=1;SAF=23;SAP=3.0103;SAR=23;SRF=0;SRP=0;SRR=0;TYPE=snp;technology.ILLUMINA=1	GT:DP:RO:QR:AO:QA:GL	1:46:0:0:46:1700:-10,0
gi|126640115|ref|NC_009085.1|	11817	.	A	G	1752.16	.	AB=0;ABP=0;AC=1;AF=1;AN=1;AO=54;CIGAR=1X;DP=54;DPB=54;DPRA=0;EPP=4.45795;EPPR=0;GTI=0;LEN=1;MEANALT=1;MQM=60;MQMR=0;NS=1;NUMALT=1;ODDS=403.45;PAIRED=1;PAIREDR=0;PAO=0;PQA=0;PQR=0;PRO=0;QA=1985;QR=0;RO=0;RPP=8.80089;RPPR=0;RUN=1;SAF=25;SAP=3.6537;SAR=29;SRF=0;SRP=0;SRR=0;TYPE=snp;technology.ILLUMINA=1	GT:DP:RO:QR:AO:QA:GL	1:54:0:0:54:1985:-10,0
gi|126640115|ref|NC_009085.1|	11832	.	G	A	1617.64	.	AB=0;ABP=0;AC=1;AF=1;AN=1;AO=49;CIGAR=1X;DP=49;DPB=49;DPRA=0;EPP=3.40914;EPPR=0;GTI=0;LEN=1;MEANALT=1;MQM=60;MQMR=0;NS=1;NUMALT=1;ODDS=372.475;PAIRED=1;PAIREDR=0;PAO=0;PQA=0;PQR=0;PRO=0;QA=1829;QR=0;RO=0;RPP=4.11819;RPPR=0;RUN=1;SAF=27;SAP=4.11819;SAR=22;SRF=0;SRP=0;SRR=0;TYPE=snp;technology.ILLUMINA=1	GT:DP:RO:QR:AO:QA:GL	1:49:0:0:49:1829:-10,0
gi|126640115|ref|NC_009085.1|	11847	.	G	A	1609.14	.	AB=0;ABP=0;AC=1;AF=1;AN=1;AO=50;CIGAR=1X;DP=50;DPB=50;DPRA=0;EPP=3.0103;EPPR=0;GTI=0;LEN=1;MEANALT=1;MQM=60;MQMR=0;NS=1;NUMALT=1;ODDS=370.517;PAIRED=1;PAIREDR=0;PAO=0;PQA=0;PQR=0;PRO=0;QA=1838;QR=0;RO=0;RPP=20.3821;RPPR=0;RUN=1;SAF=28;SAP=4.57376;SAR=22;SRF=0;SRP=0;SRR=0;TYPE=snp;technology.ILLUMINA=1	GT:DP:RO:QR:AO:QA:GL	1:50:0:0:50:1838:-10,0
gi|126640115|ref|NC_009085.1|	11901	.	G	A	1845.76	.	AB=0;ABP=0;AC=1;AF=1;AN=1;AO=55;CIGAR=1X;DP=55;DPB=55;DPRA=0;EPP=3.04978;EPPR=0;GTI=0;LEN=1;MEANALT=1;MQM=60;MQMR=0;NS=1;NUMALT=1;ODDS=425.002;PAIRED=1;PAIREDR=0;PAO=0;PQA=0;PQR=0;PRO=0;QA=2094;QR=0;RO=0;RPP=6.20829;RPPR=0;RUN=1;SAF=35;SAP=11.8936;SAR=20;SRF=0;SRP=0;SRR=0;TYPE=snp;technology.ILLUMINA=1	GT:DP:RO:QR:AO:QA:GL	1:55:0:0:55:2094:-10,0
gi|126640115|ref|NC_009085.1|	12187	.	TAGA	AAAG	1026.99	.	AB=0;ABP=0;AC=1;AF=1;AN=1;AO=32;CIGAR=1X1M2X;DP=32;DPB=32;DPRA=0;EPP=7.35324;EPPR=0;GTI=0;LEN=4;MEANALT=1;MQM=60;MQMR=0;NS=1;NUMALT=1;ODDS=236.474;PAIRED=1;PAIREDR=0;PAO=0;PQA=0;PQR=0;PRO=0;QA=1177;QR=0;RO=0;RPP=4.09604;RPPR=0;RUN=1;SAF=12;SAP=7.35324;SAR=20;SRF=0;SRP=0;SRR=0;TYPE=complex;technology.ILLUMINA=1	GT:DP:RO:QR:AO:QA:GL	1:32:0:0:32:1177:-10,0
gi|126640115|ref|NC_009085.1|	12314	.	G	A	1154.54	.	AB=0;ABP=0;AC=1;AF=1;AN=1;AO=35;CIGAR=1X;DP=35;DPB=35;DPRA=0;EPP=3.56868;EPPR=0;GTI=0;LEN=1;MEANALT=1;MQM=60;MQMR=0;NS=1;NUMALT=1;ODDS=265.843;PAIRED=1;PAIREDR=0;PAO=0;PQA=0;PQR=0;PRO=0;QA=1321;QR=0;RO=0;RPP=3.07234;RPPR=0;RUN=1;SAF=24;SAP=13.4954;SAR=11;SRF=0;SRP=0;SRR=0;TYPE=snp;technology.ILLUMINA=1	GT:DP:RO:QR:AO:QA:GL	1:35:0:0:35:1321:-10,0
gi|126640115|ref|NC_009085.1|	12324	.	C	T	1024.1	.	AB=0;ABP=0;AC=1;AF=1;AN=1;AO=32;CIGAR=1X;DP=32;DPB=32;DPRA=0;EPP=3.28173;EPPR=0;GTI=0;LEN=1;MEANALT=1;MQM=60;MQMR=0;NS=1;NUMALT=1;ODDS=235.809;PAIRED=1;PAIREDR=0;PAO=0;PQA=0;PQR=0;PRO=0;QA=1195;QR=0;RO=0;RPP=3.28173;RPPR=0;RUN=1;SAF=26;SAP=30.1537;SAR=6;SRF=0;SRP=0;SRR=0;TYPE=snp;technology.ILLUMINA=1	GT:DP:RO:QR:AO:QA:GL	1:32:0:0:32:1195:-10,0
gi|126640115|ref|NC_009085.1|	12348	.	T	C	1037.66	.	AB=0;ABP=0;AC=1;AF=1;AN=1;AO=33;CIGAR=1X;DP=33;DPB=33;DPRA=0;EPP=3.60252;EPPR=0;GTI=0;LEN=1;MEANALT=1;MQM=60;MQMR=0;NS=1;NUMALT=1;ODDS=238.931;PAIRED=1;PAIREDR=0;PAO=0;PQA=0;PQR=0;PRO=0;QA=1199;QR=0;RO=0;RPP=6.23461;RPPR=0;RUN=1;SAF=24;SAP=17.8158;SAR=9;SRF=0;SRP=0;SRR=0;TYPE=snp;technology.ILLUMINA=1	GT:DP:RO:QR:AO:QA:GL	1:33:0:0:33:1199:-10,0
gi|126640115|ref|NC_009085.1|	12361	.	T	G	996361	.	AB=0;ABP=0;AC=1;AF=1;AN=1;AO=31;CIGAR=1X;DP=31;DPB=31;DPRA=0;EPP=3.64073;EPPR=0;GTI=0;LEN=1;MEANALT=1;MQM=60;MQMR=0;NS=1;NUMALT=1;ODDS=229.421;PAIRED=1;PAIREDR=0;PAO=0;PQA=0;PQR=0;PRO=0;QA=1151;QR=0;RO=0;RPP=3.64073;RPPR=0;RUN=1;SAF=23;SAP=18.771;SAR=8;SRF=0;SRP=0;SRR=0;TYPE=snp;technology.ILLUMINA=1	GT:DP:RO:QR:AO:QA:GL	1:31:0:0:31:1151:-10,0
gi|126640115|ref|NC_009085.1|	12367	.	C	A	891411	.	AB=0;ABP=0;AC=1;AF=1;AN=1;AO=28;CIGAR=1X;DP=28;DPB=28;DPRA=0;EPP=7.97367;EPPR=0;GTI=0;LEN=1;MEANALT=1;MQM=60;MQMR=0;NS=1;NUMALT=1;ODDS=205.255;PAIRED=1;PAIREDR=0;PAO=0;PQA=0;PQR=0;PRO=0;QA=1040;QR=0;RO=0;RPP=5.80219;RPPR=0;RUN=1;SAF=21;SAP=18.2106;SAR=7;SRF=0;SRP=0;SRR=0;TYPE=snp;technology.ILLUMINA=1	GT:DP:RO:QR:AO:QA:GL	1:28:0:0:28:1040:-10,0
gi|126640115|ref|NC_009085.1|	12375	.	AAAT	CAAG	739799	.	AB=0;ABP=0;AC=1;AF=1;AN=1;AO=24;CIGAR=1X2M1X;DP=24;DPB=24;DPRA=0;EPP=4.45795;EPPR=0;GTI=0;LEN=4;MEANALT=1;MQM=60;MQMR=0;NS=1;NUMALT=1;ODDS=170.345;PAIRED=1;PAIREDR=0;PAO=0;PQA=0;PQR=0;PRO=0;QA=860;QR=0;RO=0;RPP=6.26751;RPPR=0;RUN=1;SAF=17;SAP=12.0581;SAR=7;SRF=0;SRP=0;SRR=0;TYPE=complex;technology.ILLUMINA=1	GT:DP:RO:QR:AO:QA:GL	1:24:0:0:24:860:-10,0
gi|126640115|ref|NC_009085.1|	12732	.	C	T	2037.89	.	AB=0;ABP=0;AC=1;AF=1;AN=1;AO=66;CIGAR=1X;DP=66;DPB=66;DPRA=0;EPP=9.45891;EPPR=0;GTI=0;LEN=1;MEANALT=1;MQM=60;MQMR=0;NS=1;NUMALT=1;ODDS=469.241;PAIRED=1;PAIREDR=0;PAO=0;PQA=0;PQR=0;PRO=0;QA=2310;QR=0;RO=0;RPP=7.74806;RPPR=0;RUN=1;SAF=37;SAP=5.11597;SAR=29;SRF=0;SRP=0;SRR=0;TYPE=snp;technology.ILLUMINA=1	GT:DP:RO:QR:AO:QA:GL	1:66:0:0:66:2310:-10,0
gi|126640115|ref|NC_009085.1|	12777	.	C	T	1900.71	.	AB=0;ABP=0;AC=1;AF=1;AN=1;AO=60;CIGAR=1X;DP=60;DPB=60;DPRA=0;EPP=3.58936;EPPR=0;GTI=0;LEN=1;MEANALT=1;MQM=59.9;MQMR=0;NS=1;NUMALT=1;ODDS=437.654;PAIRED=0.983333;PAIREDR=0;PAO=0;PQA=0;PQR=0;PRO=0;QA=2151;QR=0;RO=0;RPP=10.1038;RPPR=0;RUN=1;SAF=29;SAP=3.15506;SAR=31;SRF=0;SRP=0;SRR=0;TYPE=snp;technology.ILLUMINA=1	GT:DP:RO:QR:AO:QA:GL	1:60:0:0:60:2151:-10,0
gi|126640115|ref|NC_009085.1|	12936	.	G	A	2630.95	.	AB=0;ABP=0;AC=1;AF=1;AN=1;AO=79;CIGAR=1X;DP=79;DPB=79;DPRA=0;EPP=5.23675;EPPR=0;GTI=0;LEN=1;MEANALT=1;MQM=60;MQMR=0;NS=1;NUMALT=1;ODDS=605.798;PAIRED=1;PAIREDR=0;PAO=0;PQA=0;PQR=0;PRO=0;QA=2973;QR=0;RO=0;RPP=15.1321;RPPR=0;RUN=1;SAF=42;SAP=3.69747;SAR=37;SRF=0;SRP=0;SRR=0;TYPE=snp;technology.ILLUMINA=1	GT:DP:RO:QR:AO:QA:GL	1:79:0:0:79:2973:-10,0
gi|126640115|ref|NC_009085.1|	12945	.	C	G	2559.39	.	AB=0;ABP=0;AC=1;AF=1;AN=1;AO=78;CIGAR=1X;DP=78;DPB=78;DPRA=0;EPP=4.79202;EPPR=0;GTI=0;LEN=1;MEANALT=1;MQM=60;MQMR=0;NS=1;NUMALT=1;ODDS=589.321;PAIRED=1;PAIREDR=0;PAO=0;PQA=0;PQR=0;PRO=0;QA=2882;QR=0;RO=0;RPP=5.79424;RPPR=0;RUN=1;SAF=41;SAP=3.45573;SAR=37;SRF=0;SRP=0;SRR=0;TYPE=snp;technology.ILLUMINA=1	GT:DP:RO:QR:AO:QA:GL	1:78:0:0:78:2882:-10,0
gi|126640115|ref|NC_009085.1|	12990	.	T	C	2779.53	.	AB=0;ABP=0;AC=1;AF=1;AN=1;AO=84;CIGAR=1X;DP=84;DPB=84;DPRA=0;EPP=4.66476;EPPR=0;GTI=0;LEN=1;MEANALT=1;MQM=60;MQMR=0;NS=1;NUMALT=1;ODDS=640.011;PAIRED=1;PAIREDR=0;PAO=0;PQA=0;PQR=0;PRO=0;QA=3134;QR=0;RO=0;RPP=11.386;RPPR=0;RUN=1;SAF=39;SAP=3.94093;SAR=45;SRF=0;SRP=0;SRR=0;TYPE=snp;technology.ILLUMINA=1	GT:DP:RO:QR:AO:QA:GL	1:84:0:0:84:3134:-10,0
gi|126640115|ref|NC_009085.1|	13011	.	G	T	2517.36	.	AB=0;ABP=0;AC=1;AF=1;AN=1;AO=79;CIGAR=1X;DP=79;DPB=79;DPRA=0;EPP=4.35716;EPPR=0;GTI=0;LEN=1;MEANALT=1;MQM=60;MQMR=0;NS=1;NUMALT=1;ODDS=579.643;PAIRED=1;PAIREDR=0;PAO=0;PQA=0;PQR=0;PRO=0;QA=2861;QR=0;RO=0;RPP=26.1269;RPPR=0;RUN=1;SAF=34;SAP=6.33623;SAR=45;SRF=0;SRP=0;SRR=0;TYPE=snp;technology.ILLUMINA=1	GT:DP:RO:QR:AO:QA:GL	1:79:0:0:79:2861:-10,0
gi|126640115|ref|NC_009085.1|	13095	.	T	G	2622.58	.	AB=0;ABP=0;AC=1;AF=1;AN=1;AO=80;CIGAR=1X;DP=80;DPB=80;DPRA=0;EPP=6.91895;EPPR=0;GTI=0;LEN=1;MEANALT=1;MQM=60;MQMR=0;NS=1;NUMALT=1;ODDS=603.871;PAIRED=1;PAIREDR=0;PAO=0;PQA=0;PQR=0;PRO=0;QA=2956;QR=0;RO=0;RPP=6.91895;RPPR=0;RUN=1;SAF=42;SAP=3.44459;SAR=38;SRF=0;SRP=0;SRR=0;TYPE=snp;technology.ILLUMINA=1	GT:DP:RO:QR:AO:QA:GL	1:80:0:0:80:2956:-10,0
gi|126640115|ref|NC_009085.1|	13110	.	GTTA	ATTG	2721.48	.	AB=0;ABP=0;AC=1;AF=1;AN=1;AO=81;CIGAR=1X2M1X;DP=81;DPB=81.75;DPRA=0;EPP=3.68051;EPPR=0;GTI=0;LEN=4;MEANALT=1;MQM=60;MQMR=0;NS=1;NUMALT=1;ODDS=626.644;PAIRED=1;PAIREDR=0;PAO=3;PQA=103;PQR=0;PRO=0;QA=2955;QR=0;RO=0;RPP=3.25157;RPPR=0;RUN=1;SAF=41;SAP=3.03711;SAR=40;SRF=0;SRP=0;SRR=0;TYPE=complex;technology.ILLUMINA=1	GT:DP:RO:QR:AO:QA:GL	1:81:0:0:81:2955:-10,0
gi|126640115|ref|NC_009085.1|	13170	.	T	C	2419.96	.	AB=0;ABP=0;AC=1;AF=1;AN=1;AO=73;CIGAR=1X;DP=73;DPB=73;DPRA=0;EPP=4.46786;EPPR=0;GTI=0;LEN=1;MEANALT=1;MQM=60;MQMR=0;NS=1;NUMALT=1;ODDS=557.217;PAIRED=1;PAIREDR=0;PAO=0;PQA=0;PQR=0;PRO=0;QA=2730;QR=0;RO=0;RPP=3.04005;RPPR=0;RUN=1;SAF=44;SAP=9.70319;SAR=29;SRF=0;SRP=0;SRR=0;TYPE=snp;technology.ILLUMINA=1	GT:DP:RO:QR:AO:QA:GL	1:73:0:0:73:2730:-10,0
gi|126640115|ref|NC_009085.1|	13338	.	T	C	1561.81	.	AB=0;ABP=0;AC=1;AF=1;AN=1;AO=49;CIGAR=1X;DP=49;DPB=49;DPRA=0;EPP=5.18177;EPPR=0;GTI=0;LEN=1;MEANALT=1;MQM=60;MQMR=0;NS=1;NUMALT=1;ODDS=359.619;PAIRED=1;PAIREDR=0;PAO=0;PQA=0;PQR=0;PRO=0;QA=1781;QR=0;RO=0;RPP=15.8176;RPPR=0;RUN=1;SAF=23;SAP=3.40914;SAR=26;SRF=0;SRP=0;SRR=0;TYPE=snp;technology.ILLUMINA=1	GT:DP:RO:QR:AO:QA:GL	1:49:0:0:49:1781:-10,0
gi|126640115|ref|NC_009085.1|	13383	.	GGTG	TGTT	1401.72	.	AB=0;ABP=0;AC=1;AF=1;AN=1;AO=45;CIGAR=1X2M1X;DP=45;DPB=47.25;DPRA=0;EPP=4.21667;EPPR=0;GTI=0;LEN=4;MEANALT=1;MQM=60;MQMR=0;NS=1;NUMALT=1;ODDS=322.758;PAIRED=1;PAIREDR=0;PAO=3;PQA=103;PQR=0;PRO=0;QA=1489;QR=0;RO=0;RPP=5.37479;RPPR=0;RUN=1;SAF=26;SAP=5.37479;SAR=19;SRF=0;SRP=0;SRR=0;TYPE=complex;technology.ILLUMINA=1	GT:DP:RO:QR:AO:QA:GL	1:45:0:0:45:1489:-10,0
gi|126640115|ref|NC_009085.1|	13398	.	C	G	1571.07	.	AB=0;ABP=0;AC=1;AF=1;AN=1;AO=49;CIGAR=1X;DP=49;DPB=49;DPRA=0;EPP=3.40914;EPPR=0;GTI=0;LEN=1;MEANALT=1;MQM=60;MQMR=0;NS=1;NUMALT=1;ODDS=361.752;PAIRED=1;PAIREDR=0;PAO=0;PQA=0;PQR=0;PRO=0;QA=1818;QR=0;RO=0;RPP=40.2799;RPPR=0;RUN=1;SAF=25;SAP=3.05462;SAR=24;SRF=0;SRP=0;SRR=0;TYPE=snp;technology.ILLUMINA=1	GT:DP:RO:QR:AO:QA:GL	1:49:0:0:49:1818:-10,0
gi|126640115|ref|NC_009085.1|	13410	.	AC	GT	1829.58	.	AB=0;ABP=0;AC=1;AF=1;AN=1;AO=56;CIGAR=2X;DP=56;DPB=56;DPRA=0;EPP=4.40625;EPPR=0;GTI=0;LEN=2;MEANALT=1;MQM=60;MQMR=0;NS=1;NUMALT=1;ODDS=421.277;PAIRED=1;PAIREDR=0;PAO=0;PQA=0;PQR=0;PRO=0;QA=2105;QR=0;RO=0;RPP=37.909;RPPR=0;RUN=1;SAF=26;SAP=3.63072;SAR=30;SRF=0;SRP=0;SRR=0;TYPE=mnp;technology.ILLUMINA=1	GT:DP:RO:QR:AO:QA:GL	1:56:0:0:56:2105:-10,0
gi|126640115|ref|NC_009085.1|	13962	.	A	G	1495.99	.	AB=0;ABP=0;AC=1;AF=1;AN=1;AO=48;CIGAR=1X;DP=48;DPB=48;DPRA=0;EPP=5.9056;EPPR=0;GTI=0;LEN=1;MEANALT=1;MQM=60;MQMR=0;NS=1;NUMALT=1;ODDS=344.464;PAIRED=1;PAIREDR=0;PAO=0;PQA=0;PQR=0;PRO=0;QA=1798;QR=0;RO=0;RPP=75.3927;RPPR=0;RUN=1;SAF=16;SAP=14.5915;SAR=32;SRF=0;SRP=0;SRR=0;TYPE=snp;technology.ILLUMINA=1	GT:DP:RO:QR:AO:QA:GL	1:48:0:0:48:1798:-10,0
gi|126640115|ref|NC_009085.1|	13973	.	GATG	TATAG	236853	.	AB=0;ABP=0;AC=1;AF=1;AN=1;AO=8;CIGAR=1X2M1I1M;DP=8;DPB=10;DPRA=0;EPP=7.35324;EPPR=0;GTI=0;LEN=5;MEANALT=1;MQM=60;MQMR=0;NS=1;NUMALT=1;ODDS=54.5373;PAIRED=1;PAIREDR=0;PAO=0;PQA=0;PQR=0;PRO=0;QA=287;QR=0;RO=0;RPP=3.0103;RPPR=0;RUN=1;SAF=2;SAP=7.35324;SAR=6;SRF=0;SRP=0;SRR=0;TYPE=complex;technology.ILLUMINA=1	GT:DP:RO:QR:AO:QA:GL	1:8:0:0:8:287:-10,0
gi|126640115|ref|NC_009085.1|	13982	.	TT	TCT	182648	.	AB=0;ABP=0;AC=1;AF=1;AN=1;AO=6;CIGAR=1M1I1M;DP=6;DPB=9;DPRA=0;EPP=3.0103;EPPR=0;GTI=0;LEN=1;MEANALT=1;MQM=60;MQMR=0;NS=1;NUMALT=1;ODDS=42.0562;PAIRED=1;PAIREDR=0;PAO=0;PQA=0;PQR=0;PRO=0;QA=223;QR=0;RO=0;RPP=4.45795;RPPR=0;RUN=1;SAF=1;SAP=8.80089;SAR=5;SRF=0;SRP=0;SRR=0;TYPE=ins;technology.ILLUMINA=1	GT:DP:RO:QR:AO:QA:GL	1:6:0:0:6:223:-10,0
gi|126640115|ref|NC_009085.1|	13989	.	C	T	694451	.	AB=0;ABP=0;AC=1;AF=1;AN=1;AO=22;CIGAR=1X;DP=22;DPB=22;DPRA=0;EPP=3.0103;EPPR=0;GTI=0;LEN=1;MEANALT=1;MQM=60;MQMR=0;NS=1;NUMALT=1;ODDS=159.903;PAIRED=1;PAIREDR=0;PAO=0;PQA=0;PQR=0;PRO=0;QA=816;QR=0;RO=0;RPP=22.3561;RPPR=0;RUN=1;SAF=11;SAP=3.0103;SAR=11;SRF=0;SRP=0;SRR=0;TYPE=snp;technology.ILLUMINA=1	GT:DP:RO:QR:AO:QA:GL	1:22:0:0:22:816:-10,0
gi|126640115|ref|NC_009085.1|	13998	.	C	T	965541	.	AB=0;ABP=0;AC=1;AF=1;AN=1;AO=30;CIGAR=1X;DP=30;DPB=30;DPRA=0;EPP=3.29983;EPPR=0;GTI=0;LEN=1;MEANALT=1;MQM=60;MQMR=0;NS=1;NUMALT=1;ODDS=222.324;PAIRED=1;PAIREDR=0;PAO=0;PQA=0;PQR=0;PRO=0;QA=1125;QR=0;RO=0;RPP=26.4622;RPPR=0;RUN=1;SAF=14;SAP=3.29983;SAR=16;SRF=0;SRP=0;SRR=0;TYPE=snp;technology.ILLUMINA=1	GT:DP:RO:QR:AO:QA:GL	1:30:0:0:30:1125:-10,0
gi|126640115|ref|NC_009085.1|	14029	.	C	T	1012.01	.	AB=0;ABP=0;AC=1;AF=1;AN=1;AO=32;CIGAR=1X;DP=32;DPB=32;DPRA=0;EPP=7.35324;EPPR=0;GTI=0;LEN=1;MEANALT=1;MQM=60;MQMR=0;NS=1;NUMALT=1;ODDS=233.024;PAIRED=1;PAIREDR=0;PAO=0;PQA=0;PQR=0;PRO=0;QA=1155;QR=0;RO=0;RPP=3.28173;RPPR=0;RUN=1;SAF=15;SAP=3.28173;SAR=17;SRF=0;SRP=0;SRR=0;TYPE=snp;technology.ILLUMINA=1	GT:DP:RO:QR:AO:QA:GL	1:32:0:0:32:1155:-10,0
gi|126640115|ref|NC_009085.1|	14325	.	AAATTTTCTTGCTA	GAACTTACGTCCTG	784814	.	AB=0;ABP=0;AC=1;AF=1;AN=1;AO=22;CIGAR=1X2M1X2M1X1M1X1M1X2M1X;DP=22;DPB=22.5714;DPRA=0;EPP=6.56362;EPPR=0;GTI=0;LEN=14;MEANALT=1;MQM=60;MQMR=0;NS=1;NUMALT=1;ODDS=180.71;PAIRED=1;PAIREDR=0;PAO=4;PQA=143;PQR=0;PRO=0;QA=778;QR=0;RO=0;RPP=17.2236;RPPR=0;RUN=1;SAF=15;SAP=9.32731;SAR=7;SRF=0;SRP=0;SRR=0;TYPE=complex;technology.ILLUMINA=1	GT:DP:RO:QR:AO:QA:GL	1:22:0:0:22:778:-10,0
gi|126640115|ref|NC_009085.1|	14345	.	G	A	1364.43	.	AB=0;ABP=0;AC=1;AF=1;AN=1;AO=42;CIGAR=1X;DP=42;DPB=42;DPRA=0;EPP=3.0103;EPPR=0;GTI=0;LEN=1;MEANALT=1;MQM=60;MQMR=0;NS=1;NUMALT=1;ODDS=314.17;PAIRED=1;PAIREDR=0;PAO=0;PQA=0;PQR=0;PRO=0;QA=1585;QR=0;RO=0;RPP=37.9607;RPPR=0;RUN=1;SAF=23;SAP=3.83753;SAR=19;SRF=0;SRP=0;SRR=0;TYPE=snp;technology.ILLUMINA=1	GT:DP:RO:QR:AO:QA:GL	1:42:0:0:42:1585:-10,0
gi|126640115|ref|NC_009085.1|	14703	.	T	C	3286.19	.	AB=0;ABP=0;AC=1;AF=1;AN=1;AO=99;CIGAR=1X;DP=99;DPB=99;DPRA=0;EPP=4.08507;EPPR=0;GTI=0;LEN=1;MEANALT=1;MQM=60;MQMR=0;NS=1;NUMALT=1;ODDS=756.672;PAIRED=1;PAIREDR=0;PAO=0;PQA=0;PQR=0;PRO=0;QA=3704;QR=0;RO=0;RPP=16.7191;RPPR=0;RUN=1;SAF=46;SAP=4.08507;SAR=53;SRF=0;SRP=0;SRR=0;TYPE=snp;technology.ILLUMINA=1	GT:DP:RO:QR:AO:QA:GL	1:99:0:0:99:3704:-10,0
gi|126640115|ref|NC_009085.1|	14792	.	T	C	2959.83	.	AB=0;ABP=0;AC=1;AF=1;AN=1;AO=89;CIGAR=1X;DP=89;DPB=89;DPRA=0;EPP=4.20583;EPPR=0;GTI=0;LEN=1;MEANALT=1;MQM=60;MQMR=0;NS=1;NUMALT=1;ODDS=681.525;PAIRED=1;PAIREDR=0;PAO=0;PQA=0;PQR=0;PRO=0;QA=3358;QR=0;RO=0;RPP=32.8985;RPPR=0;RUN=1;SAF=44;SAP=3.0347;SAR=45;SRF=0;SRP=0;SRR=0;TYPE=snp;technology.ILLUMINA=1	GT:DP:RO:QR:AO:QA:GL	1:89:0:0:89:3358:-10,0
gi|126640115|ref|NC_009085.1|	14798	.	C	T	2546.25	.	AB=0;ABP=0;AC=1;AF=1;AN=1;AO=79;CIGAR=1X;DP=79;DPB=79;DPRA=0;EPP=6.33623;EPPR=0;GTI=0;LEN=1;MEANALT=1;MQM=59.7089;MQMR=0;NS=1;NUMALT=1;ODDS=586.295;PAIRED=0.987342;PAIREDR=0;PAO=0;PQA=0;PQR=0;PRO=0;QA=2893;QR=0;RO=0;RPP=26.1269;RPPR=0;RUN=1;SAF=37;SAP=3.69747;SAR=42;SRF=0;SRP=0;SRR=0;TYPE=snp;technology.ILLUMINA=1	GT:DP:RO:QR:AO:QA:GL	1:79:0:0:79:2893:-10,0
gi|126640115|ref|NC_009085.1|	14811	.	TGTG	AGTA	2149.41	.	AB=0;ABP=0;AC=1;AF=1;AN=1;AO=65;CIGAR=1X2M1X;DP=65;DPB=68.25;DPRA=0;EPP=5.71629;EPPR=0;GTI=0;LEN=4;MEANALT=1;MQM=59.6462;MQMR=0;NS=1;NUMALT=1;ODDS=494.92;PAIRED=0.984615;PAIREDR=0;PAO=6;PQA=180;PQR=0;PRO=0;QA=2250;QR=0;RO=0;RPP=8.65613;RPPR=0;RUN=1;SAF=30;SAP=3.84548;SAR=35;SRF=0;SRP=0;SRR=0;TYPE=complex;technology.ILLUMINA=1	GT:DP:RO:QR:AO:QA:GL	1:65:0:0:65:2250:-10,0
gi|126640115|ref|NC_009085.1|	14829	.	T	G	1880.36	.	AB=0;ABP=0;AC=1;AF=1;AN=1;AO=59;CIGAR=1X;DP=59;DPB=59;DPRA=0;EPP=5.99147;EPPR=0;GTI=0;LEN=1;MEANALT=1;MQM=60;MQMR=0;NS=1;NUMALT=1;ODDS=432.969;PAIRED=1;PAIREDR=0;PAO=0;PQA=0;PQR=0;PRO=0;QA=2126;QR=0;RO=0;RPP=5.99147;RPPR=0;RUN=1;SAF=29;SAP=3.0471;SAR=30;SRF=0;SRP=0;SRR=0;TYPE=snp;technology.ILLUMINA=1	GT:DP:RO:QR:AO:QA:GL	1:59:0:0:59:2126:-10,0
gi|126640115|ref|NC_009085.1|	14837	.	G	A	1891.9	.	AB=0;ABP=0;AC=1;AF=1;AN=1;AO=58;CIGAR=1X;DP=58;DPB=58;DPRA=0;EPP=8.40154;EPPR=0;GTI=0;LEN=1;MEANALT=1;MQM=59.6034;MQMR=0;NS=1;NUMALT=1;ODDS=435.626;PAIRED=0.982759;PAIREDR=0;PAO=0;PQA=0;PQR=0;PRO=0;QA=2147;QR=0;RO=0;RPP=6.75422;RPPR=0;RUN=1;SAF=31;SAP=3.60933;SAR=27;SRF=0;SRP=0;SRR=0;TYPE=snp;technology.ILLUMINA=1	GT:DP:RO:QR:AO:QA:GL	1:58:0:0:58:2147:-10,0
gi|126640115|ref|NC_009085.1|	14851	.	G	T	1853.32	.	AB=0;ABP=0;AC=1;AF=1;AN=1;AO=56;CIGAR=1X;DP=56;DPB=56;DPRA=0;EPP=6.88793;EPPR=0;GTI=0;LEN=1;MEANALT=1;MQM=59.5893;MQMR=0;NS=1;NUMALT=1;ODDS=426.744;PAIRED=0.982143;PAIREDR=0;PAO=0;PQA=0;PQR=0;PRO=0;QA=2117;QR=0;RO=0;RPP=15.5738;RPPR=0;RUN=1;SAF=34;SAP=8.59409;SAR=22;SRF=0;SRP=0;SRR=0;TYPE=snp;technology.ILLUMINA=1	GT:DP:RO:QR:AO:QA:GL	1:56:0:0:56:2117:-10,0
gi|126640115|ref|NC_009085.1|	14945	.	AGTCT	GGTCC	1691.01	.	AB=0;ABP=0;AC=1;AF=1;AN=1;AO=48;CIGAR=1X3M1X;DP=51;DPB=57.2;DPRA=0;EPP=4.6389;EPPR=0;GTI=0;LEN=5;MEANALT=2;MQM=60;MQMR=0;NS=1;NUMALT=1;ODDS=389.37;PAIRED=1;PAIREDR=0;PAO=9;PQA=276;PQR=0;PRO=0;QA=1653;QR=0;RO=0;RPP=11.8771;RPPR=0;RUN=1;SAF=30;SAP=9.52472;SAR=18;SRF=0;SRP=0;SRR=0;TYPE=complex;technology.ILLUMINA=1	GT:DP:RO:QR:AO:QA:GL	1:51:0:0:48:1653:-10,0
gi|126640115|ref|NC_009085.1|	14960	.	T	A	1953.09	.	AB=0;ABP=0;AC=1;AF=1;AN=1;AO=60;CIGAR=1X;DP=60;DPB=60;DPRA=0;EPP=5.32654;EPPR=0;GTI=0;LEN=1;MEANALT=1;MQM=60;MQMR=0;NS=1;NUMALT=1;ODDS=449.715;PAIRED=1;PAIREDR=0;PAO=0;PQA=0;PQR=0;PRO=0;QA=2211;QR=0;RO=0;RPP=10.1038;RPPR=0;RUN=1;SAF=31;SAP=3.15506;SAR=29;SRF=0;SRP=0;SRR=0;TYPE=snp;technology.ILLUMINA=1	GT:DP:RO:QR:AO:QA:GL	1:60:0:0:60:2211:-10,0
gi|126640115|ref|NC_009085.1|	15010	.	G	A	2500.41	.	AB=0;ABP=0;AC=1;AF=1;AN=1;AO=76;CIGAR=1X;DP=76;DPB=76;DPRA=0;EPP=3.46745;EPPR=0;GTI=0;LEN=1;MEANALT=1;MQM=60;MQMR=0;NS=1;NUMALT=1;ODDS=575.742;PAIRED=0.986842;PAIREDR=0;PAO=0;PQA=0;PQR=0;PRO=0;QA=2826;QR=0;RO=0;RPP=14.4391;RPPR=0;RUN=1;SAF=34;SAP=4.83891;SAR=42;SRF=0;SRP=0;SRR=0;TYPE=snp;technology.ILLUMINA=1	GT:DP:RO:QR:AO:QA:GL	1:76:0:0:76:2826:-10,0
gi|126640115|ref|NC_009085.1|	15130	.	T	C	2415.97	.	AB=0;ABP=0;AC=1;AF=1;AN=1;AO=74;CIGAR=1X;DP=74;DPB=74;DPRA=0;EPP=7.23587;EPPR=0;GTI=0;LEN=1;MEANALT=1;MQM=60;MQMR=0;NS=1;NUMALT=1;ODDS=556.297;PAIRED=0.986486;PAIREDR=0;PAO=0;PQA=0;PQR=0;PRO=0;QA=2725;QR=0;RO=0;RPP=5.94472;RPPR=0;RUN=1;SAF=35;SAP=3.47981;SAR=39;SRF=0;SRP=0;SRR=0;TYPE=snp;technology.ILLUMINA=1	GT:DP:RO:QR:AO:QA:GL	1:74:0:0:74:2725:-10,0
gi|126640115|ref|NC_009085.1|	15174	.	A	G	2317.32	.	AB=0;ABP=0;AC=1;AF=1;AN=1;AO=70;CIGAR=1X;DP=70;DPB=70;DPRA=0;EPP=3.13438;EPPR=0;GTI=0;LEN=1;MEANALT=1;MQM=60;MQMR=0;NS=1;NUMALT=1;ODDS=533.583;PAIRED=1;PAIREDR=0;PAO=0;PQA=0;PQR=0;PRO=0;QA=2609;QR=0;RO=0;RPP=3.0103;RPPR=0;RUN=1;SAF=39;SAP=4.99565;SAR=31;SRF=0;SRP=0;SRR=0;TYPE=snp;technology.ILLUMINA=1	GT:DP:RO:QR:AO:QA:GL	1:70:0:0:70:2609:-10,0
gi|126640115|ref|NC_009085.1|	15316	.	A	G	2708.87	.	AB=0;ABP=0;AC=1;AF=1;AN=1;AO=82;CIGAR=1X;DP=82;DPB=82;DPRA=0;EPP=6.82362;EPPR=0;GTI=0;LEN=1;MEANALT=1;MQM=60;MQMR=0;NS=1;NUMALT=1;ODDS=623.741;PAIRED=1;PAIREDR=0;PAO=0;PQA=0;PQR=0;PRO=0;QA=3055;QR=0;RO=0;RPP=9.78953;RPPR=0;RUN=1;SAF=42;SAP=3.11623;SAR=40;SRF=0;SRP=0;SRR=0;TYPE=snp;technology.ILLUMINA=1	GT:DP:RO:QR:AO:QA:GL	1:82:0:0:82:3055:-10,0
gi|126640115|ref|NC_009085.1|	15442	.	AGAG	CGAA	1815.95	.	AB=0;ABP=0;AC=1;AF=1;AN=1;AO=59;CIGAR=1X2M1X;DP=59;DPB=59;DPRA=0;EPP=3.93042;EPPR=0;GTI=0;LEN=4;MEANALT=1;MQM=60;MQMR=0;NS=1;NUMALT=1;ODDS=418.137;PAIRED=1;PAIREDR=0;PAO=0;PQA=0;PQR=0;PRO=0;QA=2067;QR=0;RO=0;RPP=16.2968;RPPR=0;RUN=1;SAF=25;SAP=5.99147;SAR=34;SRF=0;SRP=0;SRR=0;TYPE=complex;technology.ILLUMINA=1	GT:DP:RO:QR:AO:QA:GL	1:59:0:0:59:2067:-10,0
gi|126640115|ref|NC_009085.1|	15460	.	A	G	2205.94	.	AB=0;ABP=0;AC=1;AF=1;AN=1;AO=68;CIGAR=1X;DP=68;DPB=68;DPRA=0;EPP=4.1599;EPPR=0;GTI=0;LEN=1;MEANALT=1;MQM=59.7941;MQMR=0;NS=1;NUMALT=1;ODDS=507.936;PAIRED=0.970588;PAIREDR=0;PAO=0;PQA=0;PQR=0;PRO=0;QA=2488;QR=0;RO=0;RPP=6.20364;RPPR=0;RUN=1;SAF=32;SAP=3.52123;SAR=36;SRF=0;SRP=0;SRR=0;TYPE=snp;technology.ILLUMINA=1	GT:DP:RO:QR:AO:QA:GL	1:68:0:0:68:2488:-10,0
gi|126640115|ref|NC_009085.1|	15466	.	T	C	2031.55	.	AB=0;ABP=0;AC=1;AF=1;AN=1;AO=62;CIGAR=1X;DP=62;DPB=62;DPRA=0;EPP=4.27115;EPPR=0;GTI=0;LEN=1;MEANALT=1;MQM=59.7742;MQMR=0;NS=1;NUMALT=1;ODDS=467.781;PAIRED=0.967742;PAIREDR=0;PAO=0;PQA=0;PQR=0;PRO=0;QA=2291;QR=0;RO=0;RPP=3.15039;RPPR=0;RUN=1;SAF=28;SAP=4.27115;SAR=34;SRF=0;SRP=0;SRR=0;TYPE=snp;technology.ILLUMINA=1	GT:DP:RO:QR:AO:QA:GL	1:62:0:0:62:2291:-10,0
gi|126640115|ref|NC_009085.1|	15472	.	ATCG	GTCA	1832.73	.	AB=0;ABP=0;AC=1;AF=1;AN=1;AO=62;CIGAR=1X2M1X;DP=63;DPB=63;DPRA=0;EPP=14.358;EPPR=0;GTI=0;LEN=4;MEANALT=2;MQM=59.8871;MQMR=0;NS=1;NUMALT=1;ODDS=422.002;PAIRED=1;PAIREDR=0;PAO=0;PQA=0;PQR=0;PRO=0;QA=2081;QR=0;RO=0;RPP=3.57068;RPPR=0;RUN=1;SAF=29;SAP=3.57068;SAR=33;SRF=0;SRP=0;SRR=0;TYPE=complex;technology.ILLUMINA=1	GT:DP:RO:QR:AO:QA:GL	1:63:0:0:62:2081:-10,0
gi|126640115|ref|NC_009085.1|	15535	.	G	C	2464.29	.	AB=0;ABP=0;AC=1;AF=1;AN=1;AO=75;CIGAR=1X;DP=75;DPB=75;DPRA=0;EPP=6.51361;EPPR=0;GTI=0;LEN=1;MEANALT=1;MQM=60;MQMR=0;NS=1;NUMALT=1;ODDS=567.424;PAIRED=0.986667;PAIREDR=0;PAO=0;PQA=0;PQR=0;PRO=0;QA=2794;QR=0;RO=0;RPP=7.90335;RPPR=0;RUN=1;SAF=48;SAP=15.7786;SAR=27;SRF=0;SRP=0;SRR=0;TYPE=snp;technology.ILLUMINA=1	GT:DP:RO:QR:AO:QA:GL	1:75:0:0:75:2794:-10,0
gi|126640115|ref|NC_009085.1|	15646	.	G	A	2952.2	.	AB=0;ABP=0;AC=1;AF=1;AN=1;AO=90;CIGAR=1X;DP=90;DPB=90;DPRA=0;EPP=3.87889;EPPR=0;GTI=0;LEN=1;MEANALT=1;MQM=60;MQMR=0;NS=1;NUMALT=1;ODDS=679.768;PAIRED=1;PAIREDR=0;PAO=0;PQA=0;PQR=0;PRO=0;QA=3316;QR=0;RO=0;RPP=3.39634;RPPR=0;RUN=1;SAF=45;SAP=3.0103;SAR=45;SRF=0;SRP=0;SRR=0;TYPE=snp;technology.ILLUMINA=1	GT:DP:RO:QR:AO:QA:GL	1:90:0:0:90:3316:-10,0
gi|126640115|ref|NC_009085.1|	15842	.	T	C	2056.64	.	AB=0;ABP=0;AC=1;AF=1;AN=1;AO=62;CIGAR=1X;DP=62;DPB=62;DPRA=0;EPP=3.15039;EPPR=0;GTI=0;LEN=1;MEANALT=1;MQM=60;MQMR=0;NS=1;NUMALT=1;ODDS=473.559;PAIRED=1;PAIREDR=0;PAO=0;PQA=0;PQR=0;PRO=0;QA=2320;QR=0;RO=0;RPP=3.15039;RPPR=0;RUN=1;SAF=36;SAP=6.51267;SAR=26;SRF=0;SRP=0;SRR=0;TYPE=snp;technology.ILLUMINA=1	GT:DP:RO:QR:AO:QA:GL	1:62:0:0:62:2320:-10,0
gi|126640115|ref|NC_009085.1|	16381	.	C	T	911973	.	AB=0;ABP=0;AC=1;AF=1;AN=1;AO=29;CIGAR=1X;DP=29;DPB=29;DPRA=0;EPP=9.07545;EPPR=0;GTI=0;LEN=1;MEANALT=1;MQM=60;MQMR=0;NS=1;NUMALT=1;ODDS=209.989;PAIRED=1;PAIREDR=0;PAO=0;PQA=0;PQR=0;PRO=0;QA=1049;QR=0;RO=0;RPP=3.68421;RPPR=0;RUN=1;SAF=18;SAP=6.67934;SAR=11;SRF=0;SRP=0;SRR=0;TYPE=snp;technology.ILLUMINA=1	GT:DP:RO:QR:AO:QA:GL	1:29:0:0:29:1049:-10,0
gi|126640115|ref|NC_009085.1|	16513	.	T	C	1898.64	.	AB=0;ABP=0;AC=1;AF=1;AN=1;AO=57;CIGAR=1X;DP=57;DPB=57;DPRA=0;EPP=14.02;EPPR=0;GTI=0;LEN=1;MEANALT=1;MQM=60;MQMR=0;NS=1;NUMALT=1;ODDS=437.179;PAIRED=1;PAIREDR=0;PAO=0;PQA=0;PQR=0;PRO=0;QA=2153;QR=0;RO=0;RPP=3.0484;RPPR=0;RUN=1;SAF=26;SAP=3.9627;SAR=31;SRF=0;SRP=0;SRR=0;TYPE=snp;technology.ILLUMINA=1	GT:DP:RO:QR:AO:QA:GL	1:57:0:0:57:2153:-10,0
gi|126640115|ref|NC_009085.1|	16639	.	T	C	1857.42	.	AB=0;ABP=0;AC=1;AF=1;AN=1;AO=56;CIGAR=1X;DP=56;DPB=56;DPRA=0;EPP=3.16541;EPPR=0;GTI=0;LEN=1;MEANALT=1;MQM=60;MQMR=0;NS=1;NUMALT=1;ODDS=427.687;PAIRED=1;PAIREDR=0;PAO=0;PQA=0;PQR=0;PRO=0;QA=2096;QR=0;RO=0;RPP=4.40625;RPPR=0;RUN=1;SAF=30;SAP=3.63072;SAR=26;SRF=0;SRP=0;SRR=0;TYPE=snp;technology.ILLUMINA=1	GT:DP:RO:QR:AO:QA:GL	1:56:0:0:56:2096:-10,0
gi|126640115|ref|NC_009085.1|	16648	.	A	G	2339.38	.	AB=0;ABP=0;AC=1;AF=1;AN=1;AO=73;CIGAR=1X;DP=73;DPB=73;DPRA=0;EPP=3.27802;EPPR=0;GTI=0;LEN=1;MEANALT=1;MQM=60;MQMR=0;NS=1;NUMALT=1;ODDS=538.661;PAIRED=1;PAIREDR=0;PAO=0;PQA=0;PQR=0;PRO=0;QA=2639;QR=0;RO=0;RPP=9.70319;RPPR=0;RUN=1;SAF=37;SAP=3.04005;SAR=36;SRF=0;SRP=0;SRR=0;TYPE=snp;technology.ILLUMINA=1	GT:DP:RO:QR:AO:QA:GL	1:73:0:0:73:2639:-10,0
gi|126640115|ref|NC_009085.1|	17017	.	A	G	2078.23	.	AB=0;ABP=0;AC=1;AF=1;AN=1;AO=64;CIGAR=1X;DP=64;DPB=64;DPRA=0;EPP=11.6962;EPPR=0;GTI=0;LEN=1;MEANALT=1;MQM=60;MQMR=0;NS=1;NUMALT=1;ODDS=478.531;PAIRED=1;PAIREDR=0;PAO=0;PQA=0;PQR=0;PRO=0;QA=2362;QR=0;RO=0;RPP=14.0034;RPPR=0;RUN=1;SAF=33;SAP=3.14602;SAR=31;SRF=0;SRP=0;SRR=0;TYPE=snp;technology.ILLUMINA=1	GT:DP:RO:QR:AO:QA:GL	1:64:0:0:64:2362:-10,0
gi|126640115|ref|NC_009085.1|	17098	.	A	T	2420.93	.	AB=0;ABP=0;AC=1;AF=1;AN=1;AO=73;CIGAR=1X;DP=73;DPB=73;DPRA=0;EPP=8.03741;EPPR=0;GTI=0;LEN=1;MEANALT=1;MQM=60;MQMR=0;NS=1;NUMALT=1;ODDS=557.439;PAIRED=1;PAIREDR=0;PAO=0;PQA=0;PQR=0;PRO=0;QA=2745;QR=0;RO=0;RPP=16.1284;RPPR=0;RUN=1;SAF=32;SAP=5.41974;SAR=41;SRF=0;SRP=0;SRR=0;TYPE=snp;technology.ILLUMINA=1	GT:DP:RO:QR:AO:QA:GL	1:73:0:0:73:2745:-10,0
gi|126640115|ref|NC_009085.1|	17104	.	T	C	2277.92	.	AB=0;ABP=0;AC=1;AF=1;AN=1;AO=69;CIGAR=1X;DP=69;DPB=69;DPRA=0;EPP=10.0912;EPPR=0;GTI=0;LEN=1;MEANALT=1;MQM=60;MQMR=0;NS=1;NUMALT=1;ODDS=524.511;PAIRED=1;PAIREDR=0;PAO=0;PQA=0;PQR=0;PRO=0;QA=2590;QR=0;RO=0;RPP=19.6583;RPPR=0;RUN=1;SAF=32;SAP=3.79707;SAR=37;SRF=0;SRP=0;SRR=0;TYPE=snp;technology.ILLUMINA=1	GT:DP:RO:QR:AO:QA:GL	1:69:0:0:69:2590:-10,0
gi|126640115|ref|NC_009085.1|	17251	.	A	T	2668.3	.	AB=0;ABP=0;AC=1;AF=1;AN=1;AO=81;CIGAR=1X;DP=81;DPB=81;DPRA=0;EPP=3.03711;EPPR=0;GTI=0;LEN=1;MEANALT=1;MQM=60;MQMR=0;NS=1;NUMALT=1;ODDS=614.398;PAIRED=1;PAIREDR=0;PAO=0;PQA=0;PQR=0;PRO=0;QA=3036;QR=0;RO=0;RPP=32.2045;RPPR=0;RUN=1;SAF=34;SAP=7.5409;SAR=47;SRF=0;SRP=0;SRR=0;TYPE=snp;technology.ILLUMINA=1	GT:DP:RO:QR:AO:QA:GL	1:81:0:0:81:3036:-10,0
gi|126640115|ref|NC_009085.1|	17481	.	C	T	689547	.	AB=0;ABP=0;AC=1;AF=1;AN=1;AO=23;CIGAR=1X;DP=23;DPB=23;DPRA=0;EPP=7.63648;EPPR=0;GTI=0;LEN=1;MEANALT=1;MQM=59.8261;MQMR=0;NS=1;NUMALT=1;ODDS=158.774;PAIRED=1;PAIREDR=0;PAO=0;PQA=0;PQR=0;PRO=0;QA=848;QR=0;RO=0;RPP=37.093;RPPR=0;RUN=1;SAF=6;SAP=14.4341;SAR=17;SRF=0;SRP=0;SRR=0;TYPE=snp;technology.ILLUMINA=1	GT:DP:RO:QR:AO:QA:GL	1:23:0:0:23:848:-10,0
gi|126640115|ref|NC_009085.1|	17532	.	TGA	TA	267147	.	AB=0;ABP=0;AC=1;AF=1;AN=1;AO=9;CIGAR=1M1D1M;DP=9;DPB=7;DPRA=0;EPP=5.18177;EPPR=0;GTI=0;LEN=1;MEANALT=1;MQM=57.4444;MQMR=0;NS=1;NUMALT=1;ODDS=61.5128;PAIRED=1;PAIREDR=0;PAO=1.5;PQA=32.5;PQR=32.5;PRO=1.5;QA=319;QR=0;RO=0;RPP=5.18177;RPPR=0;RUN=1;SAF=5;SAP=3.25157;SAR=4;SRF=0;SRP=0;SRR=0;TYPE=del;technology.ILLUMINA=1	GT:DP:RO:QR:AO:QA:GL	1:9:0:0:9:319:-10,0
gi|126640115|ref|NC_009085.1|	17707	.	T	C	622374	.	AB=0;ABP=0;AC=1;AF=1;AN=1;AO=19;CIGAR=1X;DP=19;DPB=19;DPRA=0;EPP=4.03889;EPPR=0;GTI=0;LEN=1;MEANALT=1;MQM=59.5789;MQMR=0;NS=1;NUMALT=1;ODDS=143.307;PAIRED=0.894737;PAIREDR=0;PAO=0;PQA=0;PQR=0;PRO=0;QA=715;QR=0;RO=0;RPP=4.03889;RPPR=0;RUN=1;SAF=9;SAP=3.12459;SAR=10;SRF=0;SRP=0;SRR=0;TYPE=snp;technology.ILLUMINA=1	GT:DP:RO:QR:AO:QA:GL	1:19:0:0:19:715:-10,0
gi|126640115|ref|NC_009085.1|	17740	.	TAAAAAT	TAAAAAAT	553.59	.	AB=0;ABP=0;AC=1;AF=1;AN=1;AO=18;CIGAR=1M1I6M;DP=18;DPB=22.2857;DPRA=0;EPP=4.9405;EPPR=0;GTI=0;LEN=1;MEANALT=1;MQM=60;MQMR=0;NS=1;NUMALT=1;ODDS=127.469;PAIRED=0.888889;PAIREDR=0;PAO=1;PQA=33;PQR=33;PRO=1;QA=643;QR=0;RO=0;RPP=7.35324;RPPR=0;RUN=1;SAF=9;SAP=3.0103;SAR=9;SRF=0;SRP=0;SRR=0;TYPE=ins;technology.ILLUMINA=1	GT:DP:RO:QR:AO:QA:GL	1:18:0:0:18:643:-10,0
gi|126640115|ref|NC_009085.1|	17749	.	TAA	CAG	768232	.	AB=0;ABP=0;AC=1;AF=1;AN=1;AO=25;CIGAR=1X1M1X;DP=25;DPB=25;DPRA=0;EPP=3.09716;EPPR=0;GTI=0;LEN=3;MEANALT=1;MQM=60;MQMR=0;NS=1;NUMALT=1;ODDS=176.892;PAIRED=0.84;PAIREDR=0;PAO=0;PQA=0;PQR=0;PRO=0;QA=884;QR=0;RO=0;RPP=7.26639;RPPR=0;RUN=1;SAF=15;SAP=5.18177;SAR=10;SRF=0;SRP=0;SRR=0;TYPE=complex;technology.ILLUMINA=1	GT:DP:RO:QR:AO:QA:GL	1:25:0:0:25:884:-10,0
gi|126640115|ref|NC_009085.1|	17826	.	G	A	694411	.	AB=0;ABP=0;AC=1;AF=1;AN=1;AO=24;CIGAR=1X;DP=24;DPB=24;DPRA=0;EPP=3.0103;EPPR=0;GTI=0;LEN=1;MEANALT=1;MQM=60;MQMR=0;NS=1;NUMALT=1;ODDS=159.894;PAIRED=0.833333;PAIREDR=0;PAO=0;PQA=0;PQR=0;PRO=0;QA=866;QR=0;RO=0;RPP=55.1256;RPPR=0;RUN=1;SAF=12;SAP=3.0103;SAR=12;SRF=0;SRP=0;SRR=0;TYPE=snp;technology.ILLUMINA=1	GT:DP:RO:QR:AO:QA:GL	1:24:0:0:24:866:-10,0
gi|126640115|ref|NC_009085.1|	24562	.	AAA	TAG	487269	.	AB=0;ABP=0;AC=1;AF=1;AN=1;AO=2;CIGAR=1X1M1X;DP=2;DPB=2;DPRA=0;EPP=3.0103;EPPR=0;GTI=0;LEN=3;MEANALT=1;MQM=60;MQMR=0;NS=1;NUMALT=1;ODDS=11.2198;PAIRED=1;PAIREDR=0;PAO=0;PQA=0;PQR=0;PRO=0;QA=64;QR=0;RO=0;RPP=7.35324;RPPR=0;RUN=1;SAF=1;SAP=3.0103;SAR=1;SRF=0;SRP=0;SRR=0;TYPE=complex;technology.ILLUMINA=1	GT:DP:RO:QR:AO:QA:GL	1:2:0:0:2:64:-6.0768,0
gi|126640115|ref|NC_009085.1|	24605	.	CTTACTCGA	TTTATTCGG	622011	.	AB=0;ABP=0;AC=1;AF=1;AN=1;AO=20;CIGAR=1X3M1X3M1X;DP=21;DPB=21.2222;DPRA=0;EPP=3.0103;EPPR=0;GTI=0;LEN=9;MEANALT=2;MQM=59.75;MQMR=0;NS=1;NUMALT=1;ODDS=143.223;PAIRED=0.75;PAIREDR=0;PAO=1;PQA=16;PQR=0;PRO=0;QA=732;QR=0;RO=0;RPP=30.8051;RPPR=0;RUN=1;SAF=8;SAP=4.74748;SAR=12;SRF=0;SRP=0;SRR=0;TYPE=complex;technology.ILLUMINA=1	GT:DP:RO:QR:AO:QA:GL	1:21:0:0:20:732:-10,0
gi|126640115|ref|NC_009085.1|	24635	.	GTTTTTTA	GTTTTTTTA	825701	.	AB=0;ABP=0;AC=1;AF=1;AN=1;AO=26;CIGAR=1M1I7M;DP=26;DPB=30;DPRA=0;EPP=3.34437;EPPR=0;GTI=0;LEN=1;MEANALT=1;MQM=60;MQMR=0;NS=1;NUMALT=1;ODDS=190.125;PAIRED=0.769231;PAIREDR=0;PAO=0.5;PQA=15.5;PQR=15.5;PRO=0.5;QA=951;QR=0;RO=0;RPP=11.3621;RPPR=0;RUN=1;SAF=12;SAP=3.34437;SAR=14;SRF=0;SRP=0;SRR=0;TYPE=ins;technology.ILLUMINA=1	GT:DP:RO:QR:AO:QA:GL	1:26:0:0:26:951:-10,0
gi|126640115|ref|NC_009085.1|	24690	.	TAC	GAT	1367.5	.	AB=0;ABP=0;AC=1;AF=1;AN=1;AO=40;CIGAR=1X1M1X;DP=40;DPB=40.6667;DPRA=0;EPP=3.0103;EPPR=0;GTI=0;LEN=3;MEANALT=1;MQM=59.825;MQMR=0;NS=1;NUMALT=1;ODDS=314.879;PAIRED=0.9;PAIREDR=0;PAO=2;PQA=65;PQR=0;PRO=0;QA=1482;QR=0;RO=0;RPP=3.22745;RPPR=0;RUN=1;SAF=21;SAP=3.22745;SAR=19;SRF=0;SRP=0;SRR=0;TYPE=complex;technology.ILLUMINA=1	GT:DP:RO:QR:AO:QA:GL	1:40:0:0:40:1482:-10,0
gi|126640115|ref|NC_009085.1|	24733	.	G	C	1429.98	.	AB=0;ABP=0;AC=1;AF=1;AN=1;AO=43;CIGAR=1X;DP=43;DPB=43;DPRA=0;EPP=3.0608;EPPR=0;GTI=0;LEN=1;MEANALT=1;MQM=60;MQMR=0;NS=1;NUMALT=1;ODDS=329.264;PAIRED=0.953488;PAIREDR=0;PAO=0;PQA=0;PQR=0;PRO=0;QA=1626;QR=0;RO=0;RPP=11.5447;RPPR=0;RUN=1;SAF=22;SAP=3.0608;SAR=21;SRF=0;SRP=0;SRR=0;TYPE=snp;technology.ILLUMINA=1	GT:DP:RO:QR:AO:QA:GL	1:43:0:0:43:1626:-10,0
gi|126640115|ref|NC_009085.1|	24782	.	T	C	2064.54	.	AB=0;ABP=0;AC=1;AF=1;AN=1;AO=63;CIGAR=1X;DP=63;DPB=63;DPRA=0;EPP=3.04477;EPPR=0;GTI=0;LEN=1;MEANALT=1;MQM=60;MQMR=0;NS=1;NUMALT=1;ODDS=475.379;PAIRED=1;PAIREDR=0;PAO=0;PQA=0;PQR=0;PRO=0;QA=2327;QR=0;RO=0;RPP=4.69922;RPPR=0;RUN=1;SAF=33;SAP=3.32051;SAR=30;SRF=0;SRP=0;SRR=0;TYPE=snp;technology.ILLUMINA=1	GT:DP:RO:QR:AO:QA:GL	1:63:0:0:63:2327:-10,0
gi|126640115|ref|NC_009085.1|	24875	.	AGC	GGT	1418.42	.	AB=0;ABP=0;AC=1;AF=1;AN=1;AO=48;CIGAR=1X1M1X;DP=49;DPB=49;DPRA=0;EPP=3.19126;EPPR=0;GTI=0;LEN=3;MEANALT=2;MQM=60;MQMR=0;NS=1;NUMALT=1;ODDS=326.603;PAIRED=1;PAIREDR=0;PAO=0;PQA=0;PQR=0;PRO=0;QA=1681;QR=0;RO=0;RPP=61.6401;RPPR=0;RUN=1;SAF=19;SAP=7.5342;SAR=29;SRF=0;SRP=0;SRR=0;TYPE=complex;technology.ILLUMINA=1	GT:DP:RO:QR:AO:QA:GL	1:49:0:0:48:1681:-10,0
gi|126640115|ref|NC_009085.1|	24885	.	A	C	1502.6	.	AB=0;ABP=0;AC=1;AF=1;AN=1;AO=48;CIGAR=1X;DP=48;DPB=48;DPRA=0;EPP=3.19126;EPPR=0;GTI=0;LEN=1;MEANALT=1;MQM=59.9167;MQMR=0;NS=1;NUMALT=1;ODDS=345.986;PAIRED=1;PAIREDR=0;PAO=0;PQA=0;PQR=0;PRO=0;QA=1780;QR=0;RO=0;RPP=68.3354;RPPR=0;RUN=1;SAF=22;SAP=3.73412;SAR=26;SRF=0;SRP=0;SRR=0;TYPE=snp;technology.ILLUMINA=1	GT:DP:RO:QR:AO:QA:GL	1:48:0:0:48:1780:-10,0
gi|126640115|ref|NC_009085.1|	24896	.	T	C	1443.02	.	AB=0;ABP=0;AC=1;AF=1;AN=1;AO=45;CIGAR=1X;DP=45;DPB=45;DPRA=0;EPP=3.44459;EPPR=0;GTI=0;LEN=1;MEANALT=1;MQM=60;MQMR=0;NS=1;NUMALT=1;ODDS=332.268;PAIRED=1;PAIREDR=0;PAO=0;PQA=0;PQR=0;PRO=0;QA=1687;QR=0;RO=0;RPP=49.3833;RPPR=0;RUN=1;SAF=22;SAP=3.05855;SAR=23;SRF=0;SRP=0;SRR=0;TYPE=snp;technology.ILLUMINA=1	GT:DP:RO:QR:AO:QA:GL	1:45:0:0:45:1687:-10,0
gi|126640115|ref|NC_009085.1|	24941	.	T	C	374674	.	AB=0;ABP=0;AC=1;AF=1;AN=1;AO=13;CIGAR=1X;DP=13;DPB=13;DPRA=0;EPP=11.1951;EPPR=0;GTI=0;LEN=1;MEANALT=1;MQM=60;MQMR=0;NS=1;NUMALT=1;ODDS=86.2719;PAIRED=1;PAIREDR=0;PAO=0;PQA=0;PQR=0;PRO=0;QA=444;QR=0;RO=0;RPP=3.17734;RPPR=0;RUN=1;SAF=6;SAP=3.17734;SAR=7;SRF=0;SRP=0;SRR=0;TYPE=snp;technology.ILLUMINA=1	GT:DP:RO:QR:AO:QA:GL	1:13:0:0:13:444:-10,0
gi|126640115|ref|NC_009085.1|	24982	.	G	C	233239	.	AB=0;ABP=0;AC=1;AF=1;AN=1;AO=8;CIGAR=1X;DP=8;DPB=8;DPRA=0;EPP=7.35324;EPPR=0;GTI=0;LEN=1;MEANALT=1;MQM=60;MQMR=0;NS=1;NUMALT=1;ODDS=53.7053;PAIRED=0.875;PAIREDR=0;PAO=0;PQA=0;PQR=0;PRO=0;QA=283;QR=0;RO=0;RPP=7.35324;RPPR=0;RUN=1;SAF=4;SAP=3.0103;SAR=4;SRF=0;SRP=0;SRR=0;TYPE=snp;technology.ILLUMINA=1	GT:DP:RO:QR:AO:QA:GL	1:8:0:0:8:283:-10,0
gi|126640115|ref|NC_009085.1|	24991	.	G	A	244369	.	AB=0;ABP=0;AC=1;AF=1;AN=1;AO=8;CIGAR=1X;DP=8;DPB=8;DPRA=0;EPP=7.35324;EPPR=0;GTI=0;LEN=1;MEANALT=1;MQM=60;MQMR=0;NS=1;NUMALT=1;ODDS=56.2681;PAIRED=1;PAIREDR=0;PAO=0;PQA=0;PQR=0;PRO=0;QA=293;QR=0;RO=0;RPP=4.09604;RPPR=0;RUN=1;SAF=5;SAP=4.09604;SAR=3;SRF=0;SRP=0;SRR=0;TYPE=snp;technology.ILLUMINA=1	GT:DP:RO:QR:AO:QA:GL	1:8:0:0:8:293:-10,0
gi|126640115|ref|NC_009085.1|	24996	.	A	G	297344	.	AB=0;ABP=0;AC=1;AF=1;AN=1;AO=10;CIGAR=1X;DP=10;DPB=10;DPRA=0;EPP=6.48466;EPPR=0;GTI=0;LEN=1;MEANALT=1;MQM=60;MQMR=0;NS=1;NUMALT=1;ODDS=68.4659;PAIRED=0.9;PAIREDR=0;PAO=0;PQA=0;PQR=0;PRO=0;QA=355;QR=0;RO=0;RPP=6.48466;RPPR=0;RUN=1;SAF=6;SAP=3.87889;SAR=4;SRF=0;SRP=0;SRR=0;TYPE=snp;technology.ILLUMINA=1	GT:DP:RO:QR:AO:QA:GL	1:10:0:0:10:355:-10,0
gi|126640115|ref|NC_009085.1|	25059	.	C	T	943949	.	AB=0;ABP=0;AC=1;AF=1;AN=1;AO=32;CIGAR=1X;DP=32;DPB=32;DPRA=0;EPP=9.79615;EPPR=0;GTI=0;LEN=1;MEANALT=1;MQM=60;MQMR=0;NS=1;NUMALT=1;ODDS=217.352;PAIRED=0.96875;PAIREDR=0;PAO=0;PQA=0;PQR=0;PRO=0;QA=1131;QR=0;RO=0;RPP=35.8538;RPPR=0;RUN=1;SAF=22;SAP=12.7819;SAR=10;SRF=0;SRP=0;SRR=0;TYPE=snp;technology.ILLUMINA=1	GT:DP:RO:QR:AO:QA:GL	1:32:0:0:32:1131:-10,0
gi|126640115|ref|NC_009085.1|	25089	.	T	C	907648	.	AB=0;ABP=0;AC=1;AF=1;AN=1;AO=28;CIGAR=1X;DP=28;DPB=28;DPRA=0;EPP=4.25114;EPPR=0;GTI=0;LEN=1;MEANALT=1;MQM=60;MQMR=0;NS=1;NUMALT=1;ODDS=208.994;PAIRED=0.964286;PAIREDR=0;PAO=0;PQA=0;PQR=0;PRO=0;QA=1040;QR=0;RO=0;RPP=5.80219;RPPR=0;RUN=1;SAF=17;SAP=5.80219;SAR=11;SRF=0;SRP=0;SRR=0;TYPE=snp;technology.ILLUMINA=1	GT:DP:RO:QR:AO:QA:GL	1:28:0:0:28:1040:-10,0
gi|126640115|ref|NC_009085.1|	25119	.	CCGA	TCGT	1307.29	.	AB=0;ABP=0;AC=1;AF=1;AN=1;AO=41;CIGAR=1X2M1X;DP=41;DPB=41.25;DPRA=0;EPP=7.30028;EPPR=0;GTI=0;LEN=4;MEANALT=1;MQM=60;MQMR=0;NS=1;NUMALT=1;ODDS=301.014;PAIRED=1;PAIREDR=0;PAO=1;PQA=29;PQR=0;PRO=0;QA=1456;QR=0;RO=0;RPP=3.06326;RPPR=0;RUN=1;SAF=22;SAP=3.48696;SAR=19;SRF=0;SRP=0;SRR=0;TYPE=complex;technology.ILLUMINA=1	GT:DP:RO:QR:AO:QA:GL	1:41:0:0:41:1456:-10,0
gi|126640115|ref|NC_009085.1|	25128	.	TATT	GATC	1146.7	.	AB=0;ABP=0;AC=1;AF=1;AN=1;AO=37;CIGAR=1X2M1X;DP=38;DPB=38;DPRA=0;EPP=10.1116;EPPR=0;GTI=0;LEN=4;MEANALT=2;MQM=60;MQMR=0;NS=1;NUMALT=1;ODDS=264.037;PAIRED=1;PAIREDR=0;PAO=0;PQA=0;PQR=0;PRO=0;QA=1313;QR=0;RO=0;RPP=5.88603;RPPR=0;RUN=1;SAF=21;SAP=4.47751;SAR=16;SRF=0;SRP=0;SRR=0;TYPE=complex;technology.ILLUMINA=1	GT:DP:RO:QR:AO:QA:GL	1:38:0:0:37:1313:-10,0
gi|126640115|ref|NC_009085.1|	25140	.	G	T	1347.07	.	AB=0;ABP=0;AC=1;AF=1;AN=1;AO=40;CIGAR=1X;DP=40;DPB=40;DPRA=0;EPP=4.96463;EPPR=0;GTI=0;LEN=1;MEANALT=1;MQM=60;MQMR=0;NS=1;NUMALT=1;ODDS=310.175;PAIRED=1;PAIREDR=0;PAO=0;PQA=0;PQR=0;PRO=0;QA=1529;QR=0;RO=0;RPP=3.87889;RPPR=0;RUN=1;SAF=23;SAP=4.96463;SAR=17;SRF=0;SRP=0;SRR=0;TYPE=snp;technology.ILLUMINA=1	GT:DP:RO:QR:AO:QA:GL	1:40:0:0:40:1529:-10,0
gi|126640115|ref|NC_009085.1|	25176	.	A	T	1366.01	.	AB=0;ABP=0;AC=1;AF=1;AN=1;AO=42;CIGAR=1X;DP=42;DPB=42;DPRA=0;EPP=10.4553;EPPR=0;GTI=0;LEN=1;MEANALT=1;MQM=60;MQMR=0;NS=1;NUMALT=1;ODDS=314.535;PAIRED=1;PAIREDR=0;PAO=0;PQA=0;PQR=0;PRO=0;QA=1559;QR=0;RO=0;RPP=4.87156;RPPR=0;RUN=1;SAF=17;SAP=6.31921;SAR=25;SRF=0;SRP=0;SRR=0;TYPE=snp;technology.ILLUMINA=1	GT:DP:RO:QR:AO:QA:GL	1:42:0:0:42:1559:-10,0
gi|126640115|ref|NC_009085.1|	25221	.	G	A	1807.19	.	AB=0;ABP=0;AC=1;AF=1;AN=1;AO=55;CIGAR=1X;DP=56;DPB=56;DPRA=0;EPP=7.78754;EPPR=0;GTI=0;LEN=1;MEANALT=2;MQM=60;MQMR=0;NS=1;NUMALT=1;ODDS=416.121;PAIRED=1;PAIREDR=0;PAO=0;PQA=0;PQR=0;PRO=0;QA=2056;QR=0;RO=0;RPP=14.4204;RPPR=0;RUN=1;SAF=26;SAP=3.36563;SAR=29;SRF=0;SRP=0;SRR=0;TYPE=snp;technology.ILLUMINA=1	GT:DP:RO:QR:AO:QA:GL	1:56:0:0:55:2056:-10,0
gi|126640115|ref|NC_009085.1|	25227	.	T	G	1596.68	.	AB=0;ABP=0;AC=1;AF=1;AN=1;AO=50;CIGAR=1X;DP=50;DPB=50;DPRA=0;EPP=5.78978;EPPR=0;GTI=0;LEN=1;MEANALT=1;MQM=60;MQMR=0;NS=1;NUMALT=1;ODDS=367.649;PAIRED=1;PAIREDR=0;PAO=0;PQA=0;PQR=0;PRO=0;QA=1816;QR=0;RO=0;RPP=11.5225;RPPR=0;RUN=1;SAF=23;SAP=3.70517;SAR=27;SRF=0;SRP=0;SRR=0;TYPE=snp;technology.ILLUMINA=1	GT:DP:RO:QR:AO:QA:GL	1:50:0:0:50:1816:-10,0
gi|126640115|ref|NC_009085.1|	25236	.	A	G	1435.15	.	AB=0;ABP=0;AC=1;AF=1;AN=1;AO=45;CIGAR=1X;DP=45;DPB=45;DPRA=0;EPP=11.1654;EPPR=0;GTI=0;LEN=1;MEANALT=1;MQM=60;MQMR=0;NS=1;NUMALT=1;ODDS=330.455;PAIRED=1;PAIREDR=0;PAO=0;PQA=0;PQR=0;PRO=0;QA=1632;QR=0;RO=0;RPP=3.44459;RPPR=0;RUN=1;SAF=23;SAP=3.05855;SAR=22;SRF=0;SRP=0;SRR=0;TYPE=snp;technology.ILLUMINA=1	GT:DP:RO:QR:AO:QA:GL	1:45:0:0:45:1632:-10,0
gi|126640115|ref|NC_009085.1|	25263	.	T	C	2322.17	.	AB=0;ABP=0;AC=1;AF=1;AN=1;AO=71;CIGAR=1X;DP=71;DPB=71;DPRA=0;EPP=5.48761;EPPR=0;GTI=0;LEN=1;MEANALT=1;MQM=60;MQMR=0;NS=1;NUMALT=1;ODDS=534.698;PAIRED=1;PAIREDR=0;PAO=0;PQA=0;PQR=0;PRO=0;QA=2630;QR=0;RO=0;RPP=16.4979;RPPR=0;RUN=1;SAF=35;SAP=3.04088;SAR=36;SRF=0;SRP=0;SRR=0;TYPE=snp;technology.ILLUMINA=1	GT:DP:RO:QR:AO:QA:GL	1:71:0:0:71:2630:-10,0
gi|126640115|ref|NC_009085.1|	25472	.	A	T	1598.33	.	AB=0;ABP=0;AC=1;AF=1;AN=1;AO=51;CIGAR=1X;DP=51;DPB=51;DPRA=0;EPP=4.07475;EPPR=0;GTI=0;LEN=1;MEANALT=1;MQM=60;MQMR=0;NS=1;NUMALT=1;ODDS=368.029;PAIRED=1;PAIREDR=0;PAO=0;PQA=0;PQR=0;PRO=0;QA=1820;QR=0;RO=0;RPP=3.05288;RPPR=0;RUN=1;SAF=17;SAP=15.3153;SAR=34;SRF=0;SRP=0;SRR=0;TYPE=snp;technology.ILLUMINA=1	GT:DP:RO:QR:AO:QA:GL	1:51:0:0:51:1820:-10,0
gi|126640115|ref|NC_009085.1|	25662	.	TAAAAAAAG	TAAAAAAG	887598	.	AB=0;ABP=0;AC=1;AF=1;AN=1;AO=28;CIGAR=1M1D7M;DP=28;DPB=25.3333;DPRA=0;EPP=4.25114;EPPR=0;GTI=0;LEN=1;MEANALT=1;MQM=60;MQMR=0;NS=1;NUMALT=1;ODDS=204.377;PAIRED=0.964286;PAIREDR=0;PAO=2;PQA=0;PQR=0;PRO=2;QA=1030;QR=0;RO=0;RPP=14.1779;RPPR=0;RUN=1;SAF=18;SAP=7.97367;SAR=10;SRF=0;SRP=0;SRR=0;TYPE=del;technology.ILLUMINA=1	GT:DP:RO:QR:AO:QA:GL	1:28:0:0:28:1030:-10,0
gi|126640115|ref|NC_009085.1|	25693	.	ACT	TAC	1069.9	.	AB=0;ABP=0;AC=1;AF=1;AN=1;AO=33;CIGAR=3X;DP=33;DPB=33;DPRA=0;EPP=8.34028;EPPR=0;GTI=0;LEN=3;MEANALT=1;MQM=60;MQMR=0;NS=1;NUMALT=1;ODDS=246.353;PAIRED=1;PAIREDR=0;PAO=0;PQA=0;PQR=0;PRO=0;QA=1227;QR=0;RO=0;RPP=6.23461;RPPR=0;RUN=1;SAF=20;SAP=6.23461;SAR=13;SRF=0;SRP=0;SRR=0;TYPE=mnp;technology.ILLUMINA=1	GT:DP:RO:QR:AO:QA:GL	1:33:0:0:33:1227:-10,0
gi|126640115|ref|NC_009085.1|	25761	.	C	T	1215.94	.	AB=0;ABP=0;AC=1;AF=1;AN=1;AO=36;CIGAR=1X;DP=36;DPB=36;DPRA=0;EPP=3.9754;EPPR=0;GTI=0;LEN=1;MEANALT=1;MQM=60;MQMR=0;NS=1;NUMALT=1;ODDS=279.982;PAIRED=1;PAIREDR=0;PAO=0;PQA=0;PQR=0;PRO=0;QA=1383;QR=0;RO=0;RPP=5.18177;RPPR=0;RUN=1;SAF=21;SAP=5.18177;SAR=15;SRF=0;SRP=0;SRR=0;TYPE=snp;technology.ILLUMINA=1	GT:DP:RO:QR:AO:QA:GL	1:36:0:0:36:1383:-10,0
gi|126640115|ref|NC_009085.1|	25857	.	TTCA	CTCG	1260.81	.	AB=0;ABP=0;AC=1;AF=1;AN=1;AO=41;CIGAR=1X2M1X;DP=41;DPB=41.25;DPRA=0;EPP=3.48696;EPPR=0;GTI=0;LEN=4;MEANALT=1;MQM=60;MQMR=0;NS=1;NUMALT=1;ODDS=290.312;PAIRED=1;PAIREDR=0;PAO=1;PQA=16;PQR=0;PRO=0;QA=1439;QR=0;RO=0;RPP=22.1298;RPPR=0;RUN=1;SAF=25;SAP=7.30028;SAR=16;SRF=0;SRP=0;SRR=0;TYPE=complex;technology.ILLUMINA=1	GT:DP:RO:QR:AO:QA:GL	1:41:0:0:41:1439:-10,0
gi|126640115|ref|NC_009085.1|	25866	.	A	G	1525.69	.	AB=0;ABP=0;AC=1;AF=1;AN=1;AO=47;CIGAR=1X;DP=47;DPB=47;DPRA=0;EPP=3.42611;EPPR=0;GTI=0;LEN=1;MEANALT=1;MQM=60;MQMR=0;NS=1;NUMALT=1;ODDS=351.304;PAIRED=1;PAIREDR=0;PAO=0;PQA=0;PQR=0;PRO=0;QA=1753;QR=0;RO=0;RPP=27.4509;RPPR=0;RUN=1;SAF=26;SAP=4.16534;SAR=21;SRF=0;SRP=0;SRR=0;TYPE=snp;technology.ILLUMINA=1	GT:DP:RO:QR:AO:QA:GL	1:47:0:0:47:1753:-10,0
gi|126640115|ref|NC_009085.1|	26010	.	G	A	1983.48	.	AB=0;ABP=0;AC=1;AF=1;AN=1;AO=61;CIGAR=1X;DP=61;DPB=61;DPRA=0;EPP=3.0459;EPPR=0;GTI=0;LEN=1;MEANALT=1;MQM=60;MQMR=0;NS=1;NUMALT=1;ODDS=456.714;PAIRED=1;PAIREDR=0;PAO=0;PQA=0;PQR=0;PRO=0;QA=2243;QR=0;RO=0;RPP=9.02635;RPPR=0;RUN=1;SAF=34;SAP=4.7546;SAR=27;SRF=0;SRP=0;SRR=0;TYPE=snp;technology.ILLUMINA=1	GT:DP:RO:QR:AO:QA:GL	1:61:0:0:61:2243:-10,0
gi|126640115|ref|NC_009085.1|	26040	.	T	C	1904.84	.	AB=0;ABP=0;AC=1;AF=1;AN=1;AO=57;CIGAR=1X;DP=57;DPB=57;DPRA=0;EPP=6.09608;EPPR=0;GTI=0;LEN=1;MEANALT=1;MQM=60;MQMR=0;NS=1;NUMALT=1;ODDS=438.606;PAIRED=1;PAIREDR=0;PAO=0;PQA=0;PQR=0;PRO=0;QA=2154;QR=0;RO=0;RPP=4.877;RPPR=0;RUN=1;SAF=32;SAP=4.877;SAR=25;SRF=0;SRP=0;SRR=0;TYPE=snp;technology.ILLUMINA=1	GT:DP:RO:QR:AO:QA:GL	1:57:0:0:57:2154:-10,0
gi|126640115|ref|NC_009085.1|	26052	.	T	C	1983.99	.	AB=0;ABP=0;AC=1;AF=1;AN=1;AO=60;CIGAR=1X;DP=60;DPB=60;DPRA=0;EPP=3.58936;EPPR=0;GTI=0;LEN=1;MEANALT=1;MQM=60;MQMR=0;NS=1;NUMALT=1;ODDS=456.831;PAIRED=1;PAIREDR=0;PAO=0;PQA=0;PQR=0;PRO=0;QA=2238;QR=0;RO=0;RPP=3.0103;RPPR=0;RUN=1;SAF=34;SAP=5.32654;SAR=26;SRF=0;SRP=0;SRR=0;TYPE=snp;technology.ILLUMINA=1	GT:DP:RO:QR:AO:QA:GL	1:60:0:0:60:2238:-10,0
gi|126640115|ref|NC_009085.1|	26073	.	G	A	2371.02	.	AB=0;ABP=0;AC=1;AF=1;AN=1;AO=71;CIGAR=1X;DP=71;DPB=71;DPRA=0;EPP=3.04088;EPPR=0;GTI=0;LEN=1;MEANALT=1;MQM=60;MQMR=0;NS=1;NUMALT=1;ODDS=545.946;PAIRED=1;PAIREDR=0;PAO=0;PQA=0;PQR=0;PRO=0;QA=2669;QR=0;RO=0;RPP=3.7749;RPPR=0;RUN=1;SAF=39;SAP=4.50892;SAR=32;SRF=0;SRP=0;SRR=0;TYPE=snp;technology.ILLUMINA=1	GT:DP:RO:QR:AO:QA:GL	1:71:0:0:71:2669:-10,0
gi|126640115|ref|NC_009085.1|	26094	.	A	G	2432.23	.	AB=0;ABP=0;AC=1;AF=1;AN=1;AO=74;CIGAR=1X;DP=74;DPB=74;DPRA=0;EPP=4.88833;EPPR=0;GTI=0;LEN=1;MEANALT=1;MQM=60;MQMR=0;NS=1;NUMALT=1;ODDS=560.041;PAIRED=1;PAIREDR=0;PAO=0;PQA=0;PQR=0;PRO=0;QA=2739;QR=0;RO=0;RPP=3.12768;RPPR=0;RUN=1;SAF=41;SAP=4.88833;SAR=33;SRF=0;SRP=0;SRR=0;TYPE=snp;technology.ILLUMINA=1	GT:DP:RO:QR:AO:QA:GL	1:74:0:0:74:2739:-10,0
gi|126640115|ref|NC_009085.1|	26224	.	A	G	3032.89	.	AB=0;ABP=0;AC=1;AF=1;AN=1;AO=92;CIGAR=1X;DP=92;DPB=92;DPRA=0;EPP=3.0103;EPPR=0;GTI=0;LEN=1;MEANALT=1;MQM=60;MQMR=0;NS=1;NUMALT=1;ODDS=698.35;PAIRED=1;PAIREDR=0;PAO=0;PQA=0;PQR=0;PRO=0;QA=3408;QR=0;RO=0;RPP=3.0103;RPPR=0;RUN=1;SAF=40;SAP=6.40913;SAR=52;SRF=0;SRP=0;SRR=0;TYPE=snp;technology.ILLUMINA=1	GT:DP:RO:QR:AO:QA:GL	1:92:0:0:92:3408:-10,0
gi|126640115|ref|NC_009085.1|	26320	.	C	T	3095.78	.	AB=0;ABP=0;AC=1;AF=1;AN=1;AO=95;CIGAR=1X;DP=95;DPB=95;DPRA=0;EPP=11.2619;EPPR=0;GTI=0;LEN=1;MEANALT=1;MQM=60;MQMR=0;NS=1;NUMALT=1;ODDS=712.83;PAIRED=1;PAIREDR=0;PAO=0;PQA=0;PQR=0;PRO=0;QA=3523;QR=0;RO=0;RPP=34.3024;RPPR=0;RUN=1;SAF=41;SAP=6.87324;SAR=54;SRF=0;SRP=0;SRR=0;TYPE=snp;technology.ILLUMINA=1	GT:DP:RO:QR:AO:QA:GL	1:95:0:0:95:3523:-10,0
gi|126640115|ref|NC_009085.1|	26392	.	C	T	2709.7	.	AB=0;ABP=0;AC=1;AF=1;AN=1;AO=85;CIGAR=1X;DP=85;DPB=85;DPRA=0;EPP=3.03585;EPPR=0;GTI=0;LEN=1;MEANALT=1;MQM=60;MQMR=0;NS=1;NUMALT=1;ODDS=623.931;PAIRED=1;PAIREDR=0;PAO=0;PQA=0;PQR=0;PRO=0;QA=3072;QR=0;RO=0;RPP=27.5607;RPPR=0;RUN=1;SAF=42;SAP=3.03585;SAR=43;SRF=0;SRP=0;SRR=0;TYPE=snp;technology.ILLUMINA=1	GT:DP:RO:QR:AO:QA:GL	1:85:0:0:85:3072:-10,0
gi|126640115|ref|NC_009085.1|	26771	.	G	T	2777.38	.	AB=0;ABP=0;AC=1;AF=1;AN=1;AO=83;CIGAR=1X;DP=83;DPB=83;DPRA=0;EPP=3.24576;EPPR=0;GTI=0;LEN=1;MEANALT=1;MQM=60;MQMR=0;NS=1;NUMALT=1;ODDS=639.515;PAIRED=1;PAIREDR=0;PAO=0;PQA=0;PQR=0;PRO=0;QA=3122;QR=0;RO=0;RPP=3.03646;RPPR=0;RUN=1;SAF=37;SAP=5.12945;SAR=46;SRF=0;SRP=0;SRR=0;TYPE=snp;technology.ILLUMINA=1	GT:DP:RO:QR:AO:QA:GL	1:83:0:0:83:3122:-10,0
gi|126640115|ref|NC_009085.1|	27174	.	C	G	2332.24	.	AB=0;ABP=0;AC=1;AF=1;AN=1;AO=71;CIGAR=1X;DP=71;DPB=71;DPRA=0;EPP=3.7749;EPPR=0;GTI=0;LEN=1;MEANALT=1;MQM=60;MQMR=0;NS=1;NUMALT=1;ODDS=537.019;PAIRED=1;PAIREDR=0;PAO=0;PQA=0;PQR=0;PRO=0;QA=2632;QR=0;RO=0;RPP=9.89173;RPPR=0;RUN=1;SAF=34;SAP=3.28556;SAR=37;SRF=0;SRP=0;SRR=0;TYPE=snp;technology.ILLUMINA=1	GT:DP:RO:QR:AO:QA:GL	1:71:0:0:71:2632:-10,0
gi|126640115|ref|NC_009085.1|	27344	.	A	G	2986.21	.	AB=0;ABP=0;AC=1;AF=1;AN=1;AO=91;CIGAR=1X;DP=92;DPB=92;DPRA=0;EPP=3.22506;EPPR=5.18177;GTI=0;LEN=1;MEANALT=1;MQM=60;MQMR=60;NS=1;NUMALT=1;ODDS=687.6;PAIRED=1;PAIREDR=1;PAO=0;PQA=0;PQR=0;PRO=0;QA=3379;QR=35;RO=1;RPP=4.17955;RPPR=5.18177;RUN=1;SAF=45;SAP=3.03416;SAR=46;SRF=0;SRP=5.18177;SRR=1;TYPE=snp;technology.ILLUMINA=1	GT:DP:RO:QR:AO:QA:GL	1:92:1:35:91:3379:-10,0
gi|126640115|ref|NC_009085.1|	27410	.	T	C	3438	.	AB=0;ABP=0;AC=1;AF=1;AN=1;AO=104;CIGAR=1X;DP=104;DPB=104;DPRA=0;EPP=5.09825;EPPR=0;GTI=0;LEN=1;MEANALT=1;MQM=60;MQMR=0;NS=1;NUMALT=1;ODDS=791.629;PAIRED=0.990385;PAIREDR=0;PAO=0;PQA=0;PQR=0;PRO=0;QA=3862;QR=0;RO=0;RPP=3.76196;RPPR=0;RUN=1;SAF=58;SAP=6.01695;SAR=46;SRF=0;SRP=0;SRR=0;TYPE=snp;technology.ILLUMINA=1	GT:DP:RO:QR:AO:QA:GL	1:104:0:0:104:3862:-10,0
gi|126640115|ref|NC_009085.1|	27463	.	T	C	3165.86	.	AB=0;ABP=0;AC=1;AF=1;AN=1;AO=96;CIGAR=1X;DP=96;DPB=96;DPRA=0;EPP=3.10078;EPPR=0;GTI=0;LEN=1;MEANALT=1;MQM=60;MQMR=0;NS=1;NUMALT=1;ODDS=728.965;PAIRED=1;PAIREDR=0;PAO=0;PQA=0;PQR=0;PRO=0;QA=3558;QR=0;RO=0;RPP=3.37221;RPPR=0;RUN=1;SAF=55;SAP=7.44372;SAR=41;SRF=0;SRP=0;SRR=0;TYPE=snp;technology.ILLUMINA=1	GT:DP:RO:QR:AO:QA:GL	1:96:0:0:96:3558:-10,0
gi|126640115|ref|NC_009085.1|	27632	.	GTCA	ATCG	2525.58	.	AB=0;ABP=0;AC=1;AF=1;AN=1;AO=78;CIGAR=1X2M1X;DP=79;DPB=80;DPRA=0;EPP=4.79202;EPPR=0;GTI=0;LEN=4;MEANALT=2;MQM=60;MQMR=0;NS=1;NUMALT=1;ODDS=581.536;PAIRED=1;PAIREDR=0;PAO=3;PQA=93;PQR=0;PRO=0;QA=2749;QR=0;RO=0;RPP=4.01252;RPPR=0;RUN=1;SAF=39;SAP=3.0103;SAR=39;SRF=0;SRP=0;SRR=0;TYPE=complex;technology.ILLUMINA=1	GT:DP:RO:QR:AO:QA:GL	1:79:0:0:78:2749:-10,0
gi|126640115|ref|NC_009085.1|	27707	.	T	C	2675.73	.	AB=0;ABP=0;AC=1;AF=1;AN=1;AO=81;CIGAR=1X;DP=81;DPB=81;DPRA=0;EPP=3.25157;EPPR=0;GTI=0;LEN=1;MEANALT=1;MQM=60;MQMR=0;NS=1;NUMALT=1;ODDS=616.109;PAIRED=1;PAIREDR=0;PAO=0;PQA=0;PQR=0;PRO=0;QA=3008;QR=0;RO=0;RPP=3.68051;RPPR=0;RUN=1;SAF=38;SAP=3.68051;SAR=43;SRF=0;SRP=0;SRR=0;TYPE=snp;technology.ILLUMINA=1	GT:DP:RO:QR:AO:QA:GL	1:81:0:0:81:3008:-10,0
gi|126640115|ref|NC_009085.1|	27938	.	G	A	3033.22	.	AB=0;ABP=0;AC=1;AF=1;AN=1;AO=91;CIGAR=1X;DP=91;DPB=91;DPRA=0;EPP=5.89764;EPPR=0;GTI=0;LEN=1;MEANALT=1;MQM=60;MQMR=0;NS=1;NUMALT=1;ODDS=698.424;PAIRED=1;PAIREDR=0;PAO=0;PQA=0;PQR=0;PRO=0;QA=3414;QR=0;RO=0;RPP=3.22506;RPPR=0;RUN=1;SAF=53;SAP=8.37933;SAR=38;SRF=0;SRP=0;SRR=0;TYPE=snp;technology.ILLUMINA=1	GT:DP:RO:QR:AO:QA:GL	1:91:0:0:91:3414:-10,0
gi|126640115|ref|NC_009085.1|	28405	.	A	G	2928.4	.	AB=0;ABP=0;AC=1;AF=1;AN=1;AO=90;CIGAR=1X;DP=90;DPB=90;DPRA=0;EPP=3.39634;EPPR=0;GTI=0;LEN=1;MEANALT=1;MQM=60;MQMR=0;NS=1;NUMALT=1;ODDS=674.289;PAIRED=1;PAIREDR=0;PAO=0;PQA=0;PQR=0;PRO=0;QA=3291;QR=0;RO=0;RPP=5.42305;RPPR=0;RUN=1;SAF=45;SAP=3.0103;SAR=45;SRF=0;SRP=0;SRR=0;TYPE=snp;technology.ILLUMINA=1	GT:DP:RO:QR:AO:QA:GL	1:90:0:0:90:3291:-10,0
gi|126640115|ref|NC_009085.1|	28547	.	T	A	2808.44	.	AB=0;ABP=0;AC=1;AF=1;AN=1;AO=85;CIGAR=1X;DP=85;DPB=85;DPRA=0;EPP=4.26209;EPPR=0;GTI=0;LEN=1;MEANALT=1;MQM=60;MQMR=0;NS=1;NUMALT=1;ODDS=646.667;PAIRED=1;PAIREDR=0;PAO=0;PQA=0;PQR=0;PRO=0;QA=3165;QR=0;RO=0;RPP=4.26209;RPPR=0;RUN=1;SAF=51;SAP=10.3933;SAR=34;SRF=0;SRP=0;SRR=0;TYPE=snp;technology.ILLUMINA=1	GT:DP:RO:QR:AO:QA:GL	1:85:0:0:85:3165:-10,0
gi|126640115|ref|NC_009085.1|	28559	.	G	A	2582.25	.	AB=0;ABP=0;AC=1;AF=1;AN=1;AO=77;CIGAR=1X;DP=77;DPB=77;DPRA=0;EPP=5.29458;EPPR=0;GTI=0;LEN=1;MEANALT=1;MQM=60;MQMR=0;NS=1;NUMALT=1;ODDS=594.586;PAIRED=1;PAIREDR=0;PAO=0;PQA=0;PQR=0;PRO=0;QA=2910;QR=0;RO=0;RPP=3.26411;RPPR=0;RUN=1;SAF=45;SAP=7.77626;SAR=32;SRF=0;SRP=0;SRR=0;TYPE=snp;technology.ILLUMINA=1	GT:DP:RO:QR:AO:QA:GL	1:77:0:0:77:2910:-10,0
gi|126640115|ref|NC_009085.1|	28568	.	A	T	2782.48	.	AB=0;ABP=0;AC=1;AF=1;AN=1;AO=86;CIGAR=1X;DP=86;DPB=86;DPRA=0;EPP=3.0103;EPPR=0;GTI=0;LEN=1;MEANALT=1;MQM=60;MQMR=0;NS=1;NUMALT=1;ODDS=640.69;PAIRED=1;PAIREDR=0;PAO=0;PQA=0;PQR=0;PRO=0;QA=3127;QR=0;RO=0;RPP=4.62628;RPPR=0;RUN=1;SAF=44;SAP=3.1113;SAR=42;SRF=0;SRP=0;SRR=0;TYPE=snp;technology.ILLUMINA=1	GT:DP:RO:QR:AO:QA:GL	1:86:0:0:86:3127:-10,0
gi|126640115|ref|NC_009085.1|	28577	.	G	A	2769.99	.	AB=0;ABP=0;AC=1;AF=1;AN=1;AO=84;CIGAR=1X;DP=84;DPB=84;DPRA=0;EPP=6.73282;EPPR=0;GTI=0;LEN=1;MEANALT=1;MQM=60;MQMR=0;NS=1;NUMALT=1;ODDS=637.814;PAIRED=1;PAIREDR=0;PAO=0;PQA=0;PQR=0;PRO=0;QA=3122;QR=0;RO=0;RPP=8.07707;RPPR=0;RUN=1;SAF=45;SAP=3.94093;SAR=39;SRF=0;SRP=0;SRR=0;TYPE=snp;technology.ILLUMINA=1	GT:DP:RO:QR:AO:QA:GL	1:84:0:0:84:3122:-10,0
gi|126640115|ref|NC_009085.1|	28655	.	G	A	2378.89	.	AB=0;ABP=0;AC=1;AF=1;AN=1;AO=72;CIGAR=1X;DP=72;DPB=72;DPRA=0;EPP=4.9405;EPPR=0;GTI=0;LEN=1;MEANALT=1;MQM=60;MQMR=0;NS=1;NUMALT=1;ODDS=547.76;PAIRED=1;PAIREDR=0;PAO=0;PQA=0;PQR=0;PRO=0;QA=2684;QR=0;RO=0;RPP=6.02623;RPPR=0;RUN=1;SAF=31;SAP=6.02623;SAR=41;SRF=0;SRP=0;SRR=0;TYPE=snp;technology.ILLUMINA=1	GT:DP:RO:QR:AO:QA:GL	1:72:0:0:72:2684:-10,0
gi|126640115|ref|NC_009085.1|	28841	.	G	A	2638.15	.	AB=0;ABP=0;AC=1;AF=1;AN=1;AO=83;CIGAR=1X;DP=83;DPB=83;DPRA=0;EPP=5.12945;EPPR=0;GTI=0;LEN=1;MEANALT=1;MQM=60;MQMR=0;NS=1;NUMALT=1;ODDS=607.458;PAIRED=1;PAIREDR=0;PAO=0;PQA=0;PQR=0;PRO=0;QA=3000;QR=0;RO=0;RPP=28.1523;RPPR=0;RUN=1;SAF=48;SAP=7.43173;SAR=35;SRF=0;SRP=0;SRR=0;TYPE=snp;technology.ILLUMINA=1	GT:DP:RO:QR:AO:QA:GL	1:83:0:0:83:3000:-10,0
gi|126640115|ref|NC_009085.1|	28847	.	A	G	2842.4	.	AB=0;ABP=0;AC=1;AF=1;AN=1;AO=86;CIGAR=1X;DP=86;DPB=86;DPRA=0;EPP=3.1113;EPPR=0;GTI=0;LEN=1;MEANALT=1;MQM=60;MQMR=0;NS=1;NUMALT=1;ODDS=654.486;PAIRED=1;PAIREDR=0;PAO=0;PQA=0;PQR=0;PRO=0;QA=3240;QR=0;RO=0;RPP=43.4098;RPPR=0;RUN=1;SAF=47;SAP=4.62628;SAR=39;SRF=0;SRP=0;SRR=0;TYPE=snp;technology.ILLUMINA=1	GT:DP:RO:QR:AO:QA:GL	1:86:0:0:86:3240:-10,0
gi|126640115|ref|NC_009085.1|	28865	.	G	A	2472.89	.	AB=0;ABP=0;AC=1;AF=1;AN=1;AO=76;CIGAR=1X;DP=76;DPB=76;DPRA=0;EPP=4.03889;EPPR=0;GTI=0;LEN=1;MEANALT=1;MQM=60;MQMR=0;NS=1;NUMALT=1;ODDS=569.405;PAIRED=1;PAIREDR=0;PAO=0;PQA=0;PQR=0;PRO=0;QA=2792;QR=0;RO=0;RPP=7.12467;RPPR=0;RUN=1;SAF=45;SAP=8.61041;SAR=31;SRF=0;SRP=0;SRR=0;TYPE=snp;technology.ILLUMINA=1	GT:DP:RO:QR:AO:QA:GL	1:76:0:0:76:2792:-10,0
gi|126640115|ref|NC_009085.1|	28934	.	A	G	2528.53	.	AB=0;ABP=0;AC=1;AF=1;AN=1;AO=78;CIGAR=1X;DP=78;DPB=78;DPRA=0;EPP=4.01252;EPPR=0;GTI=0;LEN=1;MEANALT=1;MQM=60;MQMR=0;NS=1;NUMALT=1;ODDS=582.216;PAIRED=1;PAIREDR=0;PAO=0;PQA=0;PQR=0;PRO=0;QA=2880;QR=0;RO=0;RPP=31.5178;RPPR=0;RUN=1;SAF=33;SAP=7.01917;SAR=45;SRF=0;SRP=0;SRR=0;TYPE=snp;technology.ILLUMINA=1	GT:DP:RO:QR:AO:QA:GL	1:78:0:0:78:2880:-10,0
gi|126640115|ref|NC_009085.1|	28982	.	A	G	2459.56	.	AB=0;ABP=0;AC=1;AF=1;AN=1;AO=74;CIGAR=1X;DP=74;DPB=74;DPRA=0;EPP=3.47981;EPPR=0;GTI=0;LEN=1;MEANALT=1;MQM=60;MQMR=0;NS=1;NUMALT=1;ODDS=566.336;PAIRED=1;PAIREDR=0;PAO=0;PQA=0;PQR=0;PRO=0;QA=2790;QR=0;RO=0;RPP=22.847;RPPR=0;RUN=1;SAF=41;SAP=4.88833;SAR=33;SRF=0;SRP=0;SRR=0;TYPE=snp;technology.ILLUMINA=1	GT:DP:RO:QR:AO:QA:GL	1:74:0:0:74:2790:-10,0
gi|126640115|ref|NC_009085.1|	29005	.	G	A	2695.99	.	AB=0;ABP=0;AC=1;AF=1;AN=1;AO=81;CIGAR=1X;DP=81;DPB=81;DPRA=0;EPP=10.7579;EPPR=0;GTI=0;LEN=1;MEANALT=1;MQM=60;MQMR=0;NS=1;NUMALT=1;ODDS=620.775;PAIRED=1;PAIREDR=0;PAO=0;PQA=0;PQR=0;PRO=0;QA=3046;QR=0;RO=0;RPP=10.7579;RPPR=0;RUN=1;SAF=41;SAP=3.03711;SAR=40;SRF=0;SRP=0;SRR=0;TYPE=snp;technology.ILLUMINA=1	GT:DP:RO:QR:AO:QA:GL	1:81:0:0:81:3046:-10,0
gi|126640115|ref|NC_009085.1|	29150	.	A	G	2171.34	.	AB=0;ABP=0;AC=1;AF=1;AN=1;AO=68;CIGAR=1X;DP=68;DPB=68;DPRA=0;EPP=21.4039;EPPR=0;GTI=0;LEN=1;MEANALT=1;MQM=60;MQMR=0;NS=1;NUMALT=1;ODDS=499.969;PAIRED=1;PAIREDR=0;PAO=0;PQA=0;PQR=0;PRO=0;QA=2479;QR=0;RO=0;RPP=15.7837;RPPR=0;RUN=1;SAF=34;SAP=3.0103;SAR=34;SRF=0;SRP=0;SRR=0;TYPE=snp;technology.ILLUMINA=1	GT:DP:RO:QR:AO:QA:GL	1:68:0:0:68:2479:-10,0
gi|126640115|ref|NC_009085.1|	29165	.	C	T	2225.33	.	AB=0;ABP=0;AC=1;AF=1;AN=1;AO=68;CIGAR=1X;DP=68;DPB=68;DPRA=0;EPP=6.20364;EPPR=0;GTI=0;LEN=1;MEANALT=1;MQM=60;MQMR=0;NS=1;NUMALT=1;ODDS=512.4;PAIRED=1;PAIREDR=0;PAO=0;PQA=0;PQR=0;PRO=0;QA=2510;QR=0;RO=0;RPP=5.05404;RPPR=0;RUN=1;SAF=35;SAP=3.13803;SAR=33;SRF=0;SRP=0;SRR=0;TYPE=snp;technology.ILLUMINA=1	GT:DP:RO:QR:AO:QA:GL	1:68:0:0:68:2510:-10,0
gi|126640115|ref|NC_009085.1|	29279	.	GATA	AATG	1924.39	.	AB=0;ABP=0;AC=1;AF=1;AN=1;AO=60;CIGAR=1X2M1X;DP=60;DPB=60.25;DPRA=0;EPP=8.22183;EPPR=0;GTI=0;LEN=4;MEANALT=1;MQM=60;MQMR=0;NS=1;NUMALT=1;ODDS=443.107;PAIRED=1;PAIREDR=0;PAO=1;PQA=32;PQR=0;PRO=0;QA=2161;QR=0;RO=0;RPP=5.32654;RPPR=0;RUN=1;SAF=20;SAP=17.4868;SAR=40;SRF=0;SRP=0;SRR=0;TYPE=complex;technology.ILLUMINA=1	GT:DP:RO:QR:AO:QA:GL	1:60:0:0:60:2161:-10,0
gi|126640115|ref|NC_009085.1|	29817	.	A	T	2983.1	.	AB=0;ABP=0;AC=1;AF=1;AN=1;AO=93;CIGAR=1X;DP=94;DPB=94;DPRA=0;EPP=3.03365;EPPR=0;GTI=0;LEN=1;MEANALT=2;MQM=60;MQMR=0;NS=1;NUMALT=1;ODDS=686.885;PAIRED=1;PAIREDR=0;PAO=0;PQA=0;PQR=0;PRO=0;QA=3374;QR=0;RO=0;RPP=25.4488;RPPR=0;RUN=1;SAF=47;SAP=3.03365;SAR=46;SRF=0;SRP=0;SRR=0;TYPE=snp;technology.ILLUMINA=1	GT:DP:RO:QR:AO:QA:GL	1:94:0:0:93:3374:-10,0
gi|126640115|ref|NC_009085.1|	29994	.	A	G	1287.08	.	AB=0;ABP=0;AC=1;AF=1;AN=1;AO=41;CIGAR=1X;DP=41;DPB=41;DPRA=0;EPP=4.33437;EPPR=0;GTI=0;LEN=1;MEANALT=1;MQM=60;MQMR=0;NS=1;NUMALT=1;ODDS=296.361;PAIRED=1;PAIREDR=0;PAO=0;PQA=0;PQR=0;PRO=0;QA=1512;QR=0;RO=0;RPP=3.06326;RPPR=0;RUN=1;SAF=6;SAP=47.552;SAR=35;SRF=0;SRP=0;SRR=0;TYPE=snp;technology.ILLUMINA=1	GT:DP:RO:QR:AO:QA:GL	1:41:0:0:41:1512:-10,0
gi|126640115|ref|NC_009085.1|	29999	.	C	T	1355.13	.	AB=0;ABP=0;AC=1;AF=1;AN=1;AO=45;CIGAR=1X;DP=45;DPB=45;DPRA=0;EPP=5.37479;EPPR=0;GTI=0;LEN=1;MEANALT=1;MQM=60;MQMR=0;NS=1;NUMALT=1;ODDS=312.03;PAIRED=1;PAIREDR=0;PAO=0;PQA=0;PQR=0;PRO=0;QA=1596;QR=0;RO=0;RPP=6.91895;RPPR=0;RUN=1;SAF=7;SAP=49.3833;SAR=38;SRF=0;SRP=0;SRR=0;TYPE=snp;technology.ILLUMINA=1	GT:DP:RO:QR:AO:QA:GL	1:45:0:0:45:1596:-10,0
gi|126640115|ref|NC_009085.1|	30009	.	C	T	1134.94	.	AB=0;ABP=0;AC=1;AF=1;AN=1;AO=37;CIGAR=1X;DP=38;DPB=38;DPRA=0;EPP=7.76406;EPPR=0;GTI=0;LEN=1;MEANALT=2;MQM=60;MQMR=0;NS=1;NUMALT=1;ODDS=261.33;PAIRED=1;PAIREDR=0;PAO=0;PQA=0;PQR=0;PRO=0;QA=1341;QR=0;RO=0;RPP=7.76406;RPPR=0;RUN=1;SAF=6;SAP=39.6906;SAR=31;SRF=0;SRP=0;SRR=0;TYPE=snp;technology.ILLUMINA=1	GT:DP:RO:QR:AO:QA:GL	1:38:0:0:37:1341:-10,0
gi|126640115|ref|NC_009085.1|	30198	.	A	G	1397.64	.	AB=0;ABP=0;AC=1;AF=1;AN=1;AO=43;CIGAR=1X;DP=43;DPB=43;DPRA=0;EPP=3.0608;EPPR=0;GTI=0;LEN=1;MEANALT=1;MQM=60;MQMR=0;NS=1;NUMALT=1;ODDS=321.818;PAIRED=1;PAIREDR=0;PAO=0;PQA=0;PQR=0;PRO=0;QA=1582;QR=0;RO=0;RPP=4.27278;RPPR=0;RUN=1;SAF=21;SAP=3.0608;SAR=22;SRF=0;SRP=0;SRR=0;TYPE=snp;technology.ILLUMINA=1	GT:DP:RO:QR:AO:QA:GL	1:43:0:0:43:1582:-10,0
gi|126640115|ref|NC_009085.1|	30204	.	A	T	1292.2	.	AB=0;ABP=0;AC=1;AF=1;AN=1;AO=40;CIGAR=1X;DP=40;DPB=40;DPRA=0;EPP=6.48466;EPPR=0;GTI=0;LEN=1;MEANALT=1;MQM=60;MQMR=0;NS=1;NUMALT=1;ODDS=297.54;PAIRED=1;PAIREDR=0;PAO=0;PQA=0;PQR=0;PRO=0;QA=1467;QR=0;RO=0;RPP=3.22745;RPPR=0;RUN=1;SAF=19;SAP=3.22745;SAR=21;SRF=0;SRP=0;SRR=0;TYPE=snp;technology.ILLUMINA=1	GT:DP:RO:QR:AO:QA:GL	1:40:0:0:40:1467:-10,0
gi|126640115|ref|NC_009085.1|	30222	.	A	G	1261.51	.	AB=0;ABP=0;AC=1;AF=1;AN=1;AO=38;CIGAR=1X;DP=38;DPB=38;DPRA=0;EPP=5.06748;EPPR=0;GTI=0;LEN=1;MEANALT=1;MQM=60;MQMR=0;NS=1;NUMALT=1;ODDS=290.474;PAIRED=1;PAIREDR=0;PAO=0;PQA=0;PQR=0;PRO=0;QA=1431;QR=0;RO=0;RPP=3.23888;RPPR=0;RUN=1;SAF=20;SAP=3.23888;SAR=18;SRF=0;SRP=0;SRR=0;TYPE=snp;technology.ILLUMINA=1	GT:DP:RO:QR:AO:QA:GL	1:38:0:0:38:1431:-10,0
gi|126640115|ref|NC_009085.1|	30330	.	G	A	1453.31	.	AB=0;ABP=0;AC=1;AF=1;AN=1;AO=46;CIGAR=1X;DP=46;DPB=46;DPRA=0;EPP=6.03148;EPPR=0;GTI=0;LEN=1;MEANALT=1;MQM=60;MQMR=0;NS=1;NUMALT=1;ODDS=334.637;PAIRED=1;PAIREDR=0;PAO=0;PQA=0;PQR=0;PRO=0;QA=1654;QR=0;RO=0;RPP=3.19912;RPPR=0;RUN=1;SAF=17;SAP=9.80795;SAR=29;SRF=0;SRP=0;SRR=0;TYPE=snp;technology.ILLUMINA=1	GT:DP:RO:QR:AO:QA:GL	1:46:0:0:46:1654:-10,0
gi|126640115|ref|NC_009085.1|	30365	.	CTT	CTTT	1064.99	.	AB=0;ABP=0;AC=1;AF=1;AN=1;AO=34;CIGAR=1M1I2M;DP=37;DPB=59.6667;DPRA=0;EPP=7.09778;EPPR=5.18177;GTI=0;LEN=1;MEANALT=3;MQM=60;MQMR=60;NS=1;NUMALT=1;ODDS=245.224;PAIRED=1;PAIREDR=1;PAO=1;PQA=34;PQR=0;PRO=0;QA=1238;QR=34;RO=1;RPP=3.26577;RPPR=5.18177;RUN=1;SAF=17;SAP=3.0103;SAR=17;SRF=1;SRP=5.18177;SRR=0;TYPE=ins;technology.ILLUMINA=1	GT:DP:RO:QR:AO:QA:GL	1:37:1:34:34:1238:-10,0
gi|126640115|ref|NC_009085.1|	30705	.	T	A	680.15	.	AB=0;ABP=0;AC=1;AF=1;AN=1;AO=24;CIGAR=1X;DP=24;DPB=24;DPRA=0;EPP=16.0391;EPPR=0;GTI=0;LEN=1;MEANALT=1;MQM=60;MQMR=0;NS=1;NUMALT=1;ODDS=156.61;PAIRED=1;PAIREDR=0;PAO=0;PQA=0;PQR=0;PRO=0;QA=852;QR=0;RO=0;RPP=39.2015;RPPR=0;RUN=1;SAF=6;SAP=16.0391;SAR=18;SRF=0;SRP=0;SRR=0;TYPE=snp;technology.ILLUMINA=1	GT:DP:RO:QR:AO:QA:GL	1:24:0:0:24:852:-10,0
gi|126640115|ref|NC_009085.1|	30724	.	G	T	259941	.	AB=0;ABP=0;AC=1;AF=1;AN=1;AO=8;CIGAR=1X;DP=8;DPB=8;DPRA=0;EPP=3.0103;EPPR=0;GTI=0;LEN=1;MEANALT=1;MQM=60;MQMR=0;NS=1;NUMALT=1;ODDS=59.8535;PAIRED=1;PAIREDR=0;PAO=0;PQA=0;PQR=0;PRO=0;QA=308;QR=0;RO=0;RPP=7.35324;RPPR=0;RUN=1;SAF=4;SAP=3.0103;SAR=4;SRF=0;SRP=0;SRR=0;TYPE=snp;technology.ILLUMINA=1	GT:DP:RO:QR:AO:QA:GL	1:8:0:0:8:308:-10,0
gi|126640115|ref|NC_009085.1|	30760	.	GG	AA	283.17	.	AB=0;ABP=0;AC=1;AF=1;AN=1;AO=9;CIGAR=2X;DP=9;DPB=9;DPRA=0;EPP=3.25157;EPPR=0;GTI=0;LEN=2;MEANALT=1;MQM=60;MQMR=0;NS=1;NUMALT=1;ODDS=65.2024;PAIRED=1;PAIREDR=0;PAO=0;PQA=0;PQR=0;PRO=0;QA=333;QR=0;RO=0;RPP=5.18177;RPPR=0;RUN=1;SAF=5;SAP=3.25157;SAR=4;SRF=0;SRP=0;SRR=0;TYPE=mnp;technology.ILLUMINA=1	GT:DP:RO:QR:AO:QA:GL	1:9:0:0:9:333:-10,0
gi|126640115|ref|NC_009085.1|	30780	.	C	T	990178	.	AB=0;ABP=0;AC=1;AF=1;AN=1;AO=34;CIGAR=1X;DP=34;DPB=34;DPRA=0;EPP=12.2071;EPPR=0;GTI=0;LEN=1;MEANALT=1;MQM=60;MQMR=0;NS=1;NUMALT=1;ODDS=227.997;PAIRED=1;PAIREDR=0;PAO=0;PQA=0;PQR=0;PRO=0;QA=1237;QR=0;RO=0;RPP=68.4099;RPPR=0;RUN=1;SAF=24;SAP=15.5282;SAR=10;SRF=0;SRP=0;SRR=0;TYPE=snp;technology.ILLUMINA=1	GT:DP:RO:QR:AO:QA:GL	1:34:0:0:34:1237:-10,0
gi|126640115|ref|NC_009085.1|	31025	.	ACTC	TCTT	2274.12	.	AB=0;ABP=0;AC=1;AF=1;AN=1;AO=69;CIGAR=1X2M1X;DP=69;DPB=71;DPRA=0;EPP=3.79707;EPPR=0;GTI=0;LEN=4;MEANALT=1;MQM=60;MQMR=0;NS=1;NUMALT=1;ODDS=523.635;PAIRED=1;PAIREDR=0;PAO=3;PQA=103;PQR=0;PRO=0;QA=2465;QR=0;RO=0;RPP=5.55942;RPPR=0;RUN=1;SAF=41;SAP=8.32883;SAR=28;SRF=0;SRP=0;SRR=0;TYPE=complex;technology.ILLUMINA=1	GT:DP:RO:QR:AO:QA:GL	1:69:0:0:69:2465:-10,0
gi|126640115|ref|NC_009085.1|	31034	.	G	T	2555.27	.	AB=0;ABP=0;AC=1;AF=1;AN=1;AO=77;CIGAR=1X;DP=77;DPB=77;DPRA=0;EPP=3.26411;EPPR=0;GTI=0;LEN=1;MEANALT=1;MQM=60;MQMR=0;NS=1;NUMALT=1;ODDS=588.373;PAIRED=1;PAIREDR=0;PAO=0;PQA=0;PQR=0;PRO=0;QA=2876;QR=0;RO=0;RPP=3.0385;RPPR=0;RUN=1;SAF=44;SAP=6.42261;SAR=33;SRF=0;SRP=0;SRR=0;TYPE=snp;technology.ILLUMINA=1	GT:DP:RO:QR:AO:QA:GL	1:77:0:0:77:2876:-10,0
gi|126640115|ref|NC_009085.1|	31142	.	A	G	2044.15	.	AB=0;ABP=0;AC=1;AF=1;AN=1;AO=63;CIGAR=1X;DP=63;DPB=63;DPRA=0;EPP=3.872;EPPR=0;GTI=0;LEN=1;MEANALT=1;MQM=60;MQMR=0;NS=1;NUMALT=1;ODDS=470.683;PAIRED=0.984127;PAIREDR=0;PAO=0;PQA=0;PQR=0;PRO=0;QA=2315;QR=0;RO=0;RPP=12.9715;RPPR=0;RUN=1;SAF=29;SAP=3.872;SAR=34;SRF=0;SRP=0;SRR=0;TYPE=snp;technology.ILLUMINA=1	GT:DP:RO:QR:AO:QA:GL	1:63:0:0:63:2315:-10,0
gi|126640115|ref|NC_009085.1|	31181	.	G	A	1796.14	.	AB=0;ABP=0;AC=1;AF=1;AN=1;AO=56;CIGAR=1X;DP=56;DPB=56;DPRA=0;EPP=3.63072;EPPR=0;GTI=0;LEN=1;MEANALT=1;MQM=60;MQMR=0;NS=1;NUMALT=1;ODDS=413.576;PAIRED=1;PAIREDR=0;PAO=0;PQA=0;PQR=0;PRO=0;QA=2043;QR=0;RO=0;RPP=10.6105;RPPR=0;RUN=1;SAF=21;SAP=10.6105;SAR=35;SRF=0;SRP=0;SRR=0;TYPE=snp;technology.ILLUMINA=1	GT:DP:RO:QR:AO:QA:GL	1:56:0:0:56:2043:-10,0
gi|126640115|ref|NC_009085.1|	31187	.	C	T	1677.85	.	AB=0;ABP=0;AC=1;AF=1;AN=1;AO=52;CIGAR=1X;DP=52;DPB=52;DPRA=0;EPP=3.67845;EPPR=0;GTI=0;LEN=1;MEANALT=1;MQM=60;MQMR=0;NS=1;NUMALT=1;ODDS=386.34;PAIRED=1;PAIREDR=0;PAO=0;PQA=0;PQR=0;PRO=0;QA=1896;QR=0;RO=0;RPP=3.17734;RPPR=0;RUN=1;SAF=23;SAP=4.51363;SAR=29;SRF=0;SRP=0;SRR=0;TYPE=snp;technology.ILLUMINA=1	GT:DP:RO:QR:AO:QA:GL	1:52:0:0:52:1896:-10,0
gi|126640115|ref|NC_009085.1|	31196	.	T	C	1369.44	.	AB=0;ABP=0;AC=1;AF=1;AN=1;AO=43;CIGAR=1X;DP=43;DPB=43;DPRA=0;EPP=5.48477;EPPR=0;GTI=0;LEN=1;MEANALT=1;MQM=60;MQMR=0;NS=1;NUMALT=1;ODDS=315.326;PAIRED=1;PAIREDR=0;PAO=0;PQA=0;PQR=0;PRO=0;QA=1555;QR=0;RO=0;RPP=5.48477;RPPR=0;RUN=1;SAF=20;SAP=3.46479;SAR=23;SRF=0;SRP=0;SRR=0;TYPE=snp;technology.ILLUMINA=1	GT:DP:RO:QR:AO:QA:GL	1:43:0:0:43:1555:-10,0
gi|126640115|ref|NC_009085.1|	31208	.	AGCA	GGCT	1466.71	.	AB=0;ABP=0;AC=1;AF=1;AN=1;AO=44;CIGAR=1X2M1X;DP=44;DPB=45;DPRA=0;EPP=7.94546;EPPR=0;GTI=0;LEN=4;MEANALT=1;MQM=60;MQMR=0;NS=1;NUMALT=1;ODDS=337.722;PAIRED=1;PAIREDR=0;PAO=2;PQA=71;PQR=0;PRO=0;QA=1593;QR=0;RO=0;RPP=3.20771;RPPR=0;RUN=1;SAF=20;SAP=3.79993;SAR=24;SRF=0;SRP=0;SRR=0;TYPE=complex;technology.ILLUMINA=1	GT:DP:RO:QR:AO:QA:GL	1:44:0:0:44:1593:-10,0
gi|126640115|ref|NC_009085.1|	31217	.	A	G	1663.56	.	AB=0;ABP=0;AC=1;AF=1;AN=1;AO=51;CIGAR=1X;DP=51;DPB=51;DPRA=0;EPP=10.206;EPPR=0;GTI=0;LEN=1;MEANALT=1;MQM=60;MQMR=0;NS=1;NUMALT=1;ODDS=383.048;PAIRED=1;PAIREDR=0;PAO=0;PQA=0;PQR=0;PRO=0;QA=1888;QR=0;RO=0;RPP=5.09662;RPPR=0;RUN=1;SAF=24;SAP=3.3935;SAR=27;SRF=0;SRP=0;SRR=0;TYPE=snp;technology.ILLUMINA=1	GT:DP:RO:QR:AO:QA:GL	1:51:0:0:51:1888:-10,0
gi|126640115|ref|NC_009085.1|	31235	.	C	T	2070.26	.	AB=0;ABP=0;AC=1;AF=1;AN=1;AO=63;CIGAR=1X;DP=63;DPB=63;DPRA=0;EPP=8.83536;EPPR=0;GTI=0;LEN=1;MEANALT=1;MQM=59.6825;MQMR=0;NS=1;NUMALT=1;ODDS=476.696;PAIRED=1;PAIREDR=0;PAO=0;PQA=0;PQR=0;PRO=0;QA=2339;QR=0;RO=0;RPP=3.32051;RPPR=0;RUN=1;SAF=30;SAP=3.32051;SAR=33;SRF=0;SRP=0;SRR=0;TYPE=snp;technology.ILLUMINA=1	GT:DP:RO:QR:AO:QA:GL	1:63:0:0:63:2339:-10,0
gi|126640115|ref|NC_009085.1|	31259	.	G	A	2055.95	.	AB=0;ABP=0;AC=1;AF=1;AN=1;AO=63;CIGAR=1X;DP=63;DPB=63;DPRA=0;EPP=3.04477;EPPR=0;GTI=0;LEN=1;MEANALT=1;MQM=60;MQMR=0;NS=1;NUMALT=1;ODDS=473.401;PAIRED=1;PAIREDR=0;PAO=0;PQA=0;PQR=0;PRO=0;QA=2316;QR=0;RO=0;RPP=3.32051;RPPR=0;RUN=1;SAF=30;SAP=3.32051;SAR=33;SRF=0;SRP=0;SRR=0;TYPE=snp;technology.ILLUMINA=1	GT:DP:RO:QR:AO:QA:GL	1:63:0:0:63:2316:-10,0
gi|126640115|ref|NC_009085.1|	31284	.	TTG	CTT	1749.33	.	AB=0;ABP=0;AC=1;AF=1;AN=1;AO=54;CIGAR=1X1M1X;DP=54;DPB=54;DPRA=0;EPP=5.5839;EPPR=0;GTI=0;LEN=3;MEANALT=1;MQM=60;MQMR=0;NS=1;NUMALT=1;ODDS=402.797;PAIRED=1;PAIREDR=0;PAO=0;PQA=0;PQR=0;PRO=0;QA=1989;QR=0;RO=0;RPP=13.3047;RPPR=0;RUN=1;SAF=30;SAP=4.45795;SAR=24;SRF=0;SRP=0;SRR=0;TYPE=complex;technology.ILLUMINA=1	GT:DP:RO:QR:AO:QA:GL	1:54:0:0:54:1989:-10,0
gi|126640115|ref|NC_009085.1|	31292	.	TGTA	GGTG	1471.13	.	AB=0;ABP=0;AC=1;AF=1;AN=1;AO=48;CIGAR=1X2M1X;DP=48;DPB=48;DPRA=0;EPP=5.9056;EPPR=0;GTI=0;LEN=4;MEANALT=1;MQM=60;MQMR=0;NS=1;NUMALT=1;ODDS=338.739;PAIRED=1;PAIREDR=0;PAO=0;PQA=0;PQR=0;PRO=0;QA=1673;QR=0;RO=0;RPP=4.6389;RPPR=0;RUN=1;SAF=29;SAP=7.5342;SAR=19;SRF=0;SRP=0;SRR=0;TYPE=complex;technology.ILLUMINA=1	GT:DP:RO:QR:AO:QA:GL	1:48:0:0:48:1673:-10,0
gi|126640115|ref|NC_009085.1|	31301	.	T	A	1753.49	.	AB=0;ABP=0;AC=1;AF=1;AN=1;AO=52;CIGAR=1X;DP=52;DPB=52;DPRA=0;EPP=5.68288;EPPR=0;GTI=0;LEN=1;MEANALT=1;MQM=60;MQMR=0;NS=1;NUMALT=1;ODDS=403.757;PAIRED=1;PAIREDR=0;PAO=0;PQA=0;PQR=0;PRO=0;QA=1982;QR=0;RO=0;RPP=3.67845;RPPR=0;RUN=1;SAF=28;SAP=3.67845;SAR=24;SRF=0;SRP=0;SRR=0;TYPE=snp;technology.ILLUMINA=1	GT:DP:RO:QR:AO:QA:GL	1:52:0:0:52:1982:-10,0
gi|126640115|ref|NC_009085.1|	31350	.	A	G	1691.59	.	AB=0;ABP=0;AC=1;AF=1;AN=1;AO=52;CIGAR=1X;DP=52;DPB=52;DPRA=0;EPP=3.17734;EPPR=0;GTI=0;LEN=1;MEANALT=1;MQM=60;MQMR=0;NS=1;NUMALT=1;ODDS=389.503;PAIRED=1;PAIREDR=0;PAO=0;PQA=0;PQR=0;PRO=0;QA=1924;QR=0;RO=0;RPP=16.5402;RPPR=0;RUN=1;SAF=26;SAP=3.0103;SAR=26;SRF=0;SRP=0;SRR=0;TYPE=snp;technology.ILLUMINA=1	GT:DP:RO:QR:AO:QA:GL	1:52:0:0:52:1924:-10,0
gi|126640115|ref|NC_009085.1|	31361	.	T	C	1726	.	AB=0;ABP=0;AC=1;AF=1;AN=1;AO=52;CIGAR=1X;DP=52;DPB=52;DPRA=0;EPP=4.51363;EPPR=0;GTI=0;LEN=1;MEANALT=1;MQM=60;MQMR=0;NS=1;NUMALT=1;ODDS=397.425;PAIRED=1;PAIREDR=0;PAO=0;PQA=0;PQR=0;PRO=0;QA=1951;QR=0;RO=0;RPP=3.67845;RPPR=0;RUN=1;SAF=29;SAP=4.51363;SAR=23;SRF=0;SRP=0;SRR=0;TYPE=snp;technology.ILLUMINA=1	GT:DP:RO:QR:AO:QA:GL	1:52:0:0:52:1951:-10,0
gi|126640115|ref|NC_009085.1|	31508	.	C	T	1634.35	.	AB=0;ABP=0;AC=1;AF=1;AN=1;AO=52;CIGAR=1X;DP=52;DPB=52;DPRA=0;EPP=4.51363;EPPR=0;GTI=0;LEN=1;MEANALT=1;MQM=60;MQMR=0;NS=1;NUMALT=1;ODDS=376.322;PAIRED=1;PAIREDR=0;PAO=0;PQA=0;PQR=0;PRO=0;QA=1867;QR=0;RO=0;RPP=19.7139;RPPR=0;RUN=1;SAF=23;SAP=4.51363;SAR=29;SRF=0;SRP=0;SRR=0;TYPE=snp;technology.ILLUMINA=1	GT:DP:RO:QR:AO:QA:GL	1:52:0:0:52:1867:-10,0
gi|126640115|ref|NC_009085.1|	31532	.	C	T	1589.27	.	AB=0;ABP=0;AC=1;AF=1;AN=1;AO=49;CIGAR=1X;DP=49;DPB=49;DPRA=0;EPP=3.05462;EPPR=0;GTI=0;LEN=1;MEANALT=1;MQM=60;MQMR=0;NS=1;NUMALT=1;ODDS=365.943;PAIRED=1;PAIREDR=0;PAO=0;PQA=0;PQR=0;PRO=0;QA=1804;QR=0;RO=0;RPP=4.11819;RPPR=0;RUN=1;SAF=18;SAP=10.4997;SAR=31;SRF=0;SRP=0;SRR=0;TYPE=snp;technology.ILLUMINA=1	GT:DP:RO:QR:AO:QA:GL	1:49:0:0:49:1804:-10,0
gi|126640115|ref|NC_009085.1|	31709	.	A	G	1611.8	.	AB=0;ABP=0;AC=1;AF=1;AN=1;AO=49;CIGAR=1X;DP=49;DPB=49;DPRA=0;EPP=6.59988;EPPR=0;GTI=0;LEN=1;MEANALT=1;MQM=60;MQMR=0;NS=1;NUMALT=1;ODDS=371.131;PAIRED=1;PAIREDR=0;PAO=0;PQA=0;PQR=0;PRO=0;QA=1826;QR=0;RO=0;RPP=5.18177;RPPR=0;RUN=1;SAF=25;SAP=3.05462;SAR=24;SRF=0;SRP=0;SRR=0;TYPE=snp;technology.ILLUMINA=1	GT:DP:RO:QR:AO:QA:GL	1:49:0:0:49:1826:-10,0
gi|126640115|ref|NC_009085.1|	31730	.	C	T	1608.24	.	AB=0;ABP=0;AC=1;AF=1;AN=1;AO=52;CIGAR=1X;DP=52;DPB=52;DPRA=0;EPP=27.0635;EPPR=0;GTI=0;LEN=1;MEANALT=1;MQM=60;MQMR=0;NS=1;NUMALT=1;ODDS=370.311;PAIRED=1;PAIREDR=0;PAO=0;PQA=0;PQR=0;PRO=0;QA=1847;QR=0;RO=0;RPP=5.68288;RPPR=0;RUN=1;SAF=24;SAP=3.67845;SAR=28;SRF=0;SRP=0;SRR=0;TYPE=snp;technology.ILLUMINA=1	GT:DP:RO:QR:AO:QA:GL	1:52:0:0:52:1847:-10,0
gi|126640115|ref|NC_009085.1|	31852	.	G	T	1828.04	.	AB=0;ABP=0;AC=1;AF=1;AN=1;AO=57;CIGAR=1X;DP=57;DPB=57;DPRA=0;EPP=11.5819;EPPR=0;GTI=0;LEN=1;MEANALT=1;MQM=60;MQMR=0;NS=1;NUMALT=1;ODDS=420.923;PAIRED=1;PAIREDR=0;PAO=0;PQA=0;PQR=0;PRO=0;QA=2074;QR=0;RO=0;RPP=3.0484;RPPR=0;RUN=1;SAF=24;SAP=6.09608;SAR=33;SRF=0;SRP=0;SRR=0;TYPE=snp;technology.ILLUMINA=1	GT:DP:RO:QR:AO:QA:GL	1:57:0:0:57:2074:-10,0
gi|126640115|ref|NC_009085.1|	31913	.	G	A	2025.02	.	AB=0;ABP=0;AC=1;AF=1;AN=1;AO=62;CIGAR=1X;DP=62;DPB=62;DPRA=0;EPP=5.25182;EPPR=0;GTI=0;LEN=1;MEANALT=1;MQM=60;MQMR=0;NS=1;NUMALT=1;ODDS=466.279;PAIRED=0.983871;PAIREDR=0;PAO=0;PQA=0;PQR=0;PRO=0;QA=2297;QR=0;RO=0;RPP=6.51267;RPPR=0;RUN=1;SAF=39;SAP=11.9764;SAR=23;SRF=0;SRP=0;SRR=0;TYPE=snp;technology.ILLUMINA=1	GT:DP:RO:QR:AO:QA:GL	1:62:0:0:62:2297:-10,0
gi|126640115|ref|NC_009085.1|	32125	.	C	T	2385.59	.	AB=0;ABP=0;AC=1;AF=1;AN=1;AO=72;CIGAR=1X;DP=72;DPB=72;DPRA=0;EPP=3.13094;EPPR=0;GTI=0;LEN=1;MEANALT=1;MQM=60;MQMR=0;NS=1;NUMALT=1;ODDS=549.302;PAIRED=0.986111;PAIREDR=0;PAO=0;PQA=0;PQR=0;PRO=0;QA=2690;QR=0;RO=0;RPP=8.92153;RPPR=0;RUN=1;SAF=38;SAP=3.49285;SAR=34;SRF=0;SRP=0;SRR=0;TYPE=snp;technology.ILLUMINA=1	GT:DP:RO:QR:AO:QA:GL	1:72:0:0:72:2690:-10,0
gi|126640115|ref|NC_009085.1|	32251	.	C	T	1612.07	.	AB=0;ABP=0;AC=1;AF=1;AN=1;AO=50;CIGAR=1X;DP=50;DPB=50;DPRA=0;EPP=14.1282;EPPR=0;GTI=0;LEN=1;MEANALT=1;MQM=60;MQMR=0;NS=1;NUMALT=1;ODDS=371.194;PAIRED=1;PAIREDR=0;PAO=0;PQA=0;PQR=0;PRO=0;QA=1844;QR=0;RO=0;RPP=9.26414;RPPR=0;RUN=1;SAF=30;SAP=7.35324;SAR=20;SRF=0;SRP=0;SRR=0;TYPE=snp;technology.ILLUMINA=1	GT:DP:RO:QR:AO:QA:GL	1:50:0:0:50:1844:-10,0
gi|126640115|ref|NC_009085.1|	32416	.	A	G	1728.75	.	AB=0;ABP=0;AC=1;AF=1;AN=1;AO=54;CIGAR=1X;DP=54;DPB=54;DPRA=0;EPP=3.6537;EPPR=0;GTI=0;LEN=1;MEANALT=1;MQM=60;MQMR=0;NS=1;NUMALT=1;ODDS=398.058;PAIRED=1;PAIREDR=0;PAO=0;PQA=0;PQR=0;PRO=0;QA=1964;QR=0;RO=0;RPP=4.45795;RPPR=0;RUN=1;SAF=19;SAP=13.3047;SAR=35;SRF=0;SRP=0;SRR=0;TYPE=snp;technology.ILLUMINA=1	GT:DP:RO:QR:AO:QA:GL	1:54:0:0:54:1964:-10,0
gi|126640115|ref|NC_009085.1|	32431	.	T	C	1782.43	.	AB=0;ABP=0;AC=1;AF=1;AN=1;AO=55;CIGAR=1X;DP=55;DPB=55;DPRA=0;EPP=4.94488;EPPR=0;GTI=0;LEN=1;MEANALT=1;MQM=60;MQMR=0;NS=1;NUMALT=1;ODDS=410.419;PAIRED=1;PAIREDR=0;PAO=0;PQA=0;PQR=0;PRO=0;QA=2027;QR=0;RO=0;RPP=14.4204;RPPR=0;RUN=1;SAF=24;SAP=4.94488;SAR=31;SRF=0;SRP=0;SRR=0;TYPE=snp;technology.ILLUMINA=1	GT:DP:RO:QR:AO:QA:GL	1:55:0:0:55:2027:-10,0
gi|126640115|ref|NC_009085.1|	32515	.	T	C	1857.42	.	AB=0;ABP=0;AC=1;AF=1;AN=1;AO=58;CIGAR=1X;DP=58;DPB=58;DPRA=0;EPP=3.0103;EPPR=0;GTI=0;LEN=1;MEANALT=1;MQM=59.9655;MQMR=0;NS=1;NUMALT=1;ODDS=427.687;PAIRED=1;PAIREDR=0;PAO=0;PQA=0;PQR=0;PRO=0;QA=2096;QR=0;RO=0;RPP=4.35811;RPPR=0;RUN=1;SAF=31;SAP=3.60933;SAR=27;SRF=0;SRP=0;SRR=0;TYPE=snp;technology.ILLUMINA=1	GT:DP:RO:QR:AO:QA:GL	1:58:0:0:58:2096:-10,0
gi|126640115|ref|NC_009085.1|	32585	.	TAAAAAAAG	TAAAAAAAAG	1462.81	.	AB=0;ABP=0;AC=1;AF=1;AN=1;AO=45;CIGAR=1M1I8M;DP=45;DPB=51.4444;DPRA=0;EPP=3.44459;EPPR=0;GTI=0;LEN=1;MEANALT=1;MQM=60;MQMR=0;NS=1;NUMALT=1;ODDS=336.825;PAIRED=1;PAIREDR=0;PAO=1;PQA=36;PQR=36;PRO=1;QA=1666;QR=0;RO=0;RPP=13.8677;RPPR=0;RUN=1;SAF=23;SAP=3.05855;SAR=22;SRF=0;SRP=0;SRR=0;TYPE=ins;technology.ILLUMINA=1	GT:DP:RO:QR:AO:QA:GL	1:45:0:0:45:1666:-10,0
gi|126640115|ref|NC_009085.1|	32637	.	A	G	1429.34	.	AB=0;ABP=0;AC=1;AF=1;AN=1;AO=47;CIGAR=1X;DP=47;DPB=47;DPRA=0;EPP=6.75262;EPPR=0;GTI=0;LEN=1;MEANALT=1;MQM=59.9149;MQMR=0;NS=1;NUMALT=1;ODDS=329.118;PAIRED=1;PAIREDR=0;PAO=0;PQA=0;PQR=0;PRO=0;QA=1668;QR=0;RO=0;RPP=36.6912;RPPR=0;RUN=1;SAF=17;SAP=10.8184;SAR=30;SRF=0;SRP=0;SRR=0;TYPE=snp;technology.ILLUMINA=1	GT:DP:RO:QR:AO:QA:GL	1:47:0:0:47:1668:-10,0
gi|126640115|ref|NC_009085.1|	32643	.	G	T	1664.68	.	AB=0;ABP=0;AC=1;AF=1;AN=1;AO=52;CIGAR=1X;DP=53;DPB=53;DPRA=0;EPP=9.02361;EPPR=0;GTI=0;LEN=1;MEANALT=2;MQM=59.8462;MQMR=0;NS=1;NUMALT=1;ODDS=383.307;PAIRED=1;PAIREDR=0;PAO=0;PQA=0;PQR=0;PRO=0;QA=1898;QR=0;RO=0;RPP=13.7006;RPPR=0;RUN=1;SAF=24;SAP=3.67845;SAR=28;SRF=0;SRP=0;SRR=0;TYPE=snp;technology.ILLUMINA=1	GT:DP:RO:QR:AO:QA:GL	1:53:0:0:52:1898:-10,0
gi|126640115|ref|NC_009085.1|	32673	.	A	G	1572.8	.	AB=0;ABP=0;AC=1;AF=1;AN=1;AO=50;CIGAR=1X;DP=50;DPB=50;DPRA=0;EPP=9.26414;EPPR=0;GTI=0;LEN=1;MEANALT=1;MQM=60;MQMR=0;NS=1;NUMALT=1;ODDS=362.151;PAIRED=1;PAIREDR=0;PAO=0;PQA=0;PQR=0;PRO=0;QA=1829;QR=0;RO=0;RPP=32.3686;RPPR=0;RUN=1;SAF=33;SAP=14.1282;SAR=17;SRF=0;SRP=0;SRR=0;TYPE=snp;technology.ILLUMINA=1	GT:DP:RO:QR:AO:QA:GL	1:50:0:0:50:1829:-10,0
gi|126640115|ref|NC_009085.1|	32730	.	T	C	2081.39	.	AB=0;ABP=0;AC=1;AF=1;AN=1;AO=64;CIGAR=1X;DP=64;DPB=64;DPRA=0;EPP=19.4321;EPPR=0;GTI=0;LEN=1;MEANALT=1;MQM=60;MQMR=0;NS=1;NUMALT=1;ODDS=479.257;PAIRED=1;PAIREDR=0;PAO=0;PQA=0;PQR=0;PRO=0;QA=2371;QR=0;RO=0;RPP=7.89611;RPPR=0;RUN=1;SAF=37;SAP=6.40323;SAR=27;SRF=0;SRP=0;SRR=0;TYPE=snp;technology.ILLUMINA=1	GT:DP:RO:QR:AO:QA:GL	1:64:0:0:64:2371:-10,0
gi|126640115|ref|NC_009085.1|	32739	.	G	A	2203.07	.	AB=0;ABP=0;AC=1;AF=1;AN=1;AO=66;CIGAR=1X;DP=66;DPB=66;DPRA=0;EPP=16.1707;EPPR=0;GTI=0;LEN=1;MEANALT=1;MQM=60;MQMR=0;NS=1;NUMALT=1;ODDS=507.276;PAIRED=1;PAIREDR=0;PAO=0;PQA=0;PQR=0;PRO=0;QA=2508;QR=0;RO=0;RPP=13.6703;RPPR=0;RUN=1;SAF=37;SAP=5.11597;SAR=29;SRF=0;SRP=0;SRR=0;TYPE=snp;technology.ILLUMINA=1	GT:DP:RO:QR:AO:QA:GL	1:66:0:0:66:2508:-10,0
gi|126640115|ref|NC_009085.1|	32796	.	C	T	1955.44	.	AB=0;ABP=0;AC=1;AF=1;AN=1;AO=59;CIGAR=1X;DP=59;DPB=59;DPRA=0;EPP=5.99147;EPPR=0;GTI=0;LEN=1;MEANALT=1;MQM=60;MQMR=0;NS=1;NUMALT=1;ODDS=450.256;PAIRED=1;PAIREDR=0;PAO=0;PQA=0;PQR=0;PRO=0;QA=2210;QR=0;RO=0;RPP=5.99147;RPPR=0;RUN=1;SAF=31;SAP=3.34154;SAR=28;SRF=0;SRP=0;SRR=0;TYPE=snp;technology.ILLUMINA=1	GT:DP:RO:QR:AO:QA:GL	1:59:0:0:59:2210:-10,0
gi|126640115|ref|NC_009085.1|	32832	.	G	A	1354.52	.	AB=0;ABP=0;AC=1;AF=1;AN=1;AO=42;CIGAR=1X;DP=42;DPB=42;DPRA=0;EPP=10.4553;EPPR=0;GTI=0;LEN=1;MEANALT=1;MQM=60;MQMR=0;NS=1;NUMALT=1;ODDS=311.89;PAIRED=1;PAIREDR=0;PAO=0;PQA=0;PQR=0;PRO=0;QA=1570;QR=0;RO=0;RPP=28.0339;RPPR=0;RUN=1;SAF=19;SAP=3.83753;SAR=23;SRF=0;SRP=0;SRR=0;TYPE=snp;technology.ILLUMINA=1	GT:DP:RO:QR:AO:QA:GL	1:42:0:0:42:1570:-10,0
gi|126640115|ref|NC_009085.1|	32892	.	C	T	1157.47	.	AB=0;ABP=0;AC=1;AF=1;AN=1;AO=36;CIGAR=1X;DP=36;DPB=36;DPRA=0;EPP=9.04217;EPPR=0;GTI=0;LEN=1;MEANALT=1;MQM=60;MQMR=0;NS=1;NUMALT=1;ODDS=266.517;PAIRED=1;PAIREDR=0;PAO=0;PQA=0;PQR=0;PRO=0;QA=1342;QR=0;RO=0;RPP=22.5536;RPPR=0;RUN=1;SAF=16;SAP=3.9754;SAR=20;SRF=0;SRP=0;SRR=0;TYPE=snp;technology.ILLUMINA=1	GT:DP:RO:QR:AO:QA:GL	1:36:0:0:36:1342:-10,0
gi|126640115|ref|NC_009085.1|	32976	.	A	G	1556.96	.	AB=0;ABP=0;AC=1;AF=1;AN=1;AO=47;CIGAR=1X;DP=47;DPB=47;DPRA=0;EPP=3.0565;EPPR=0;GTI=0;LEN=1;MEANALT=1;MQM=60;MQMR=0;NS=1;NUMALT=1;ODDS=358.503;PAIRED=1;PAIREDR=0;PAO=0;PQA=0;PQR=0;PRO=0;QA=1765;QR=0;RO=0;RPP=5.27418;RPPR=0;RUN=1;SAF=19;SAP=6.75262;SAR=28;SRF=0;SRP=0;SRR=0;TYPE=snp;technology.ILLUMINA=1	GT:DP:RO:QR:AO:QA:GL	1:47:0:0:47:1765:-10,0
gi|126640115|ref|NC_009085.1|	33392	.	C	A	389382	.	AB=0;ABP=0;AC=1;AF=1;AN=1;AO=12;CIGAR=1X;DP=12;DPB=12;DPRA=0;EPP=3.0103;EPPR=0;GTI=0;LEN=1;MEANALT=1;MQM=60;MQMR=0;NS=1;NUMALT=1;ODDS=89.6585;PAIRED=1;PAIREDR=0;PAO=0;PQA=0;PQR=0;PRO=0;QA=458;QR=0;RO=0;RPP=9.52472;RPPR=0;RUN=1;SAF=7;SAP=3.73412;SAR=5;SRF=0;SRP=0;SRR=0;TYPE=snp;technology.ILLUMINA=1	GT:DP:RO:QR:AO:QA:GL	1:12:0:0:12:458:-10,0
gi|126640115|ref|NC_009085.1|	33417	.	C	T	624257	.	AB=0;ABP=0;AC=1;AF=1;AN=1;AO=20;CIGAR=1X;DP=20;DPB=20;DPRA=0;EPP=3.44459;EPPR=0;GTI=0;LEN=1;MEANALT=1;MQM=60;MQMR=0;NS=1;NUMALT=1;ODDS=143.741;PAIRED=1;PAIREDR=0;PAO=0;PQA=0;PQR=0;PRO=0;QA=718;QR=0;RO=0;RPP=4.74748;RPPR=0;RUN=1;SAF=11;SAP=3.44459;SAR=9;SRF=0;SRP=0;SRR=0;TYPE=snp;technology.ILLUMINA=1	GT:DP:RO:QR:AO:QA:GL	1:20:0:0:20:718:-10,0
gi|126640115|ref|NC_009085.1|	33472	.	G	A	653.38	.	AB=0;ABP=0;AC=1;AF=1;AN=1;AO=20;CIGAR=1X;DP=20;DPB=20;DPRA=0;EPP=4.74748;EPPR=0;GTI=0;LEN=1;MEANALT=1;MQM=60;MQMR=0;NS=1;NUMALT=1;ODDS=150.446;PAIRED=1;PAIREDR=0;PAO=0;PQA=0;PQR=0;PRO=0;QA=754;QR=0;RO=0;RPP=3.44459;RPPR=0;RUN=1;SAF=13;SAP=6.91895;SAR=7;SRF=0;SRP=0;SRR=0;TYPE=snp;technology.ILLUMINA=1	GT:DP:RO:QR:AO:QA:GL	1:20:0:0:20:754:-10,0
gi|126640115|ref|NC_009085.1|	34040	.	G	T	1881.35	.	AB=0;ABP=0;AC=1;AF=1;AN=1;AO=57;CIGAR=1X;DP=57;DPB=57;DPRA=0;EPP=3.9627;EPPR=0;GTI=0;LEN=1;MEANALT=1;MQM=60;MQMR=0;NS=1;NUMALT=1;ODDS=433.197;PAIRED=1;PAIREDR=0;PAO=0;PQA=0;PQR=0;PRO=0;QA=2131;QR=0;RO=0;RPP=11.5819;RPPR=0;RUN=1;SAF=28;SAP=3.0484;SAR=29;SRF=0;SRP=0;SRR=0;TYPE=snp;technology.ILLUMINA=1	GT:DP:RO:QR:AO:QA:GL	1:57:0:0:57:2131:-10,0
gi|126640115|ref|NC_009085.1|	34373	.	G	A	1613.43	.	AB=0;ABP=0;AC=1;AF=1;AN=1;AO=51;CIGAR=1X;DP=51;DPB=51;DPRA=0;EPP=8.16222;EPPR=0;GTI=0;LEN=1;MEANALT=1;MQM=60;MQMR=0;NS=1;NUMALT=1;ODDS=371.507;PAIRED=1;PAIREDR=0;PAO=0;PQA=0;PQR=0;PRO=0;QA=1841;QR=0;RO=0;RPP=15.3153;RPPR=0;RUN=1;SAF=25;SAP=3.05288;SAR=26;SRF=0;SRP=0;SRR=0;TYPE=snp;technology.ILLUMINA=1	GT:DP:RO:QR:AO:QA:GL	1:51:0:0:51:1841:-10,0
gi|126640115|ref|NC_009085.1|	34812	.	G	A	2700.33	.	AB=0;ABP=0;AC=1;AF=1;AN=1;AO=83;CIGAR=1X;DP=83;DPB=83;DPRA=0;EPP=4.29225;EPPR=0;GTI=0;LEN=1;MEANALT=1;MQM=60;MQMR=0;NS=1;NUMALT=1;ODDS=621.775;PAIRED=1;PAIREDR=0;PAO=0;PQA=0;PQR=0;PRO=0;QA=3040;QR=0;RO=0;RPP=6.17594;RPPR=0;RUN=1;SAF=38;SAP=4.29225;SAR=45;SRF=0;SRP=0;SRR=0;TYPE=snp;technology.ILLUMINA=1	GT:DP:RO:QR:AO:QA:GL	1:83:0:0:83:3040:-10,0
gi|126640115|ref|NC_009085.1|	34824	.	A	T	2218.36	.	AB=0;ABP=0;AC=1;AF=1;AN=1;AO=67;CIGAR=1X;DP=67;DPB=67;DPRA=0;EPP=3.04271;EPPR=0;GTI=0;LEN=1;MEANALT=1;MQM=60;MQMR=0;NS=1;NUMALT=1;ODDS=510.797;PAIRED=1;PAIREDR=0;PAO=0;PQA=0;PQR=0;PRO=0;QA=2507;QR=0;RO=0;RPP=3.30199;RPPR=0;RUN=1;SAF=25;SAP=12.3768;SAR=42;SRF=0;SRP=0;SRR=0;TYPE=snp;technology.ILLUMINA=1	GT:DP:RO:QR:AO:QA:GL	1:67:0:0:67:2507:-10,0
gi|126640115|ref|NC_009085.1|	34878	.	C	T	1895.63	.	AB=0;ABP=0;AC=1;AF=1;AN=1;AO=60;CIGAR=1X;DP=60;DPB=60;DPRA=0;EPP=10.1038;EPPR=0;GTI=0;LEN=1;MEANALT=1;MQM=60;MQMR=0;NS=1;NUMALT=1;ODDS=436.485;PAIRED=1;PAIREDR=0;PAO=0;PQA=0;PQR=0;PRO=0;QA=2149;QR=0;RO=0;RPP=3.58936;RPPR=0;RUN=1;SAF=35;SAP=6.62942;SAR=25;SRF=0;SRP=0;SRR=0;TYPE=snp;technology.ILLUMINA=1	GT:DP:RO:QR:AO:QA:GL	1:60:0:0:60:2149:-10,0
gi|126640115|ref|NC_009085.1|	34890	.	C	T	1838.61	.	AB=0;ABP=0;AC=1;AF=1;AN=1;AO=58;CIGAR=1X;DP=58;DPB=58;DPRA=0;EPP=3.60933;EPPR=0;GTI=0;LEN=1;MEANALT=1;MQM=60;MQMR=0;NS=1;NUMALT=1;ODDS=423.356;PAIRED=1;PAIREDR=0;PAO=0;PQA=0;PQR=0;PRO=0;QA=2075;QR=0;RO=0;RPP=4.35811;RPPR=0;RUN=1;SAF=29;SAP=3.0103;SAR=29;SRF=0;SRP=0;SRR=0;TYPE=snp;technology.ILLUMINA=1	GT:DP:RO:QR:AO:QA:GL	1:58:0:0:58:2075:-10,0
gi|126640115|ref|NC_009085.1|	34926	.	A	G	1800.55	.	AB=0;ABP=0;AC=1;AF=1;AN=1;AO=57;CIGAR=1X;DP=57;DPB=57;DPRA=0;EPP=9.44853;EPPR=0;GTI=0;LEN=1;MEANALT=1;MQM=60;MQMR=0;NS=1;NUMALT=1;ODDS=414.593;PAIRED=1;PAIREDR=0;PAO=0;PQA=0;PQR=0;PRO=0;QA=2043;QR=0;RO=0;RPP=7.61992;RPPR=0;RUN=1;SAF=30;SAP=3.35316;SAR=27;SRF=0;SRP=0;SRR=0;TYPE=snp;technology.ILLUMINA=1	GT:DP:RO:QR:AO:QA:GL	1:57:0:0:57:2043:-10,0
gi|126640115|ref|NC_009085.1|	34950	.	G	A	1924.76	.	AB=0;ABP=0;AC=1;AF=1;AN=1;AO=59;CIGAR=1X;DP=59;DPB=59;DPRA=0;EPP=4.81373;EPPR=0;GTI=0;LEN=1;MEANALT=1;MQM=60;MQMR=0;NS=1;NUMALT=1;ODDS=443.192;PAIRED=1;PAIREDR=0;PAO=0;PQA=0;PQR=0;PRO=0;QA=2181;QR=0;RO=0;RPP=5.99147;RPPR=0;RUN=1;SAF=36;SAP=9.23028;SAR=23;SRF=0;SRP=0;SRR=0;TYPE=snp;technology.ILLUMINA=1	GT:DP:RO:QR:AO:QA:GL	1:59:0:0:59:2181:-10,0
gi|126640115|ref|NC_009085.1|	34959	.	A	G	1906.74	.	AB=0;ABP=0;AC=1;AF=1;AN=1;AO=59;CIGAR=1X;DP=59;DPB=59;DPRA=0;EPP=3.93042;EPPR=0;GTI=0;LEN=1;MEANALT=1;MQM=60;MQMR=0;NS=1;NUMALT=1;ODDS=439.043;PAIRED=1;PAIREDR=0;PAO=0;PQA=0;PQR=0;PRO=0;QA=2155;QR=0;RO=0;RPP=3.34154;RPPR=0;RUN=1;SAF=35;SAP=7.46366;SAR=24;SRF=0;SRP=0;SRR=0;TYPE=snp;technology.ILLUMINA=1	GT:DP:RO:QR:AO:QA:GL	1:59:0:0:59:2155:-10,0
gi|126640115|ref|NC_009085.1|	34998	.	G	C	1922.65	.	AB=0;ABP=0;AC=1;AF=1;AN=1;AO=59;CIGAR=1X;DP=59;DPB=59;DPRA=0;EPP=11.2913;EPPR=0;GTI=0;LEN=1;MEANALT=1;MQM=60;MQMR=0;NS=1;NUMALT=1;ODDS=442.707;PAIRED=1;PAIREDR=0;PAO=0;PQA=0;PQR=0;PRO=0;QA=2178;QR=0;RO=0;RPP=3.34154;RPPR=0;RUN=1;SAF=33;SAP=4.81373;SAR=26;SRF=0;SRP=0;SRR=0;TYPE=snp;technology.ILLUMINA=1	GT:DP:RO:QR:AO:QA:GL	1:59:0:0:59:2178:-10,0
gi|126640115|ref|NC_009085.1|	35007	.	TGAC	CGAT	1751.3	.	AB=0;ABP=0;AC=1;AF=1;AN=1;AO=58;CIGAR=1X2M1X;DP=58;DPB=58;DPRA=0;EPP=8.40154;EPPR=0;GTI=0;LEN=4;MEANALT=1;MQM=60;MQMR=0;NS=1;NUMALT=1;ODDS=403.251;PAIRED=1;PAIREDR=0;PAO=0;PQA=0;PQR=0;PRO=0;QA=1996;QR=0;RO=0;RPP=15.1406;RPPR=0;RUN=1;SAF=31;SAP=3.60933;SAR=27;SRF=0;SRP=0;SRR=0;TYPE=complex;technology.ILLUMINA=1	GT:DP:RO:QR:AO:QA:GL	1:58:0:0:58:1996:-10,0
gi|126640115|ref|NC_009085.1|	35022	.	A	G	1489.68	.	AB=0;ABP=0;AC=1;AF=1;AN=1;AO=45;CIGAR=1X;DP=46;DPB=46;DPRA=0;EPP=4.21667;EPPR=0;GTI=0;LEN=1;MEANALT=2;MQM=60;MQMR=0;NS=1;NUMALT=1;ODDS=343.011;PAIRED=1;PAIREDR=0;PAO=0;PQA=0;PQR=0;PRO=0;QA=1685;QR=0;RO=0;RPP=3.05855;RPPR=0;RUN=1;SAF=21;SAP=3.44459;SAR=24;SRF=0;SRP=0;SRR=0;TYPE=snp;technology.ILLUMINA=1	GT:DP:RO:QR:AO:QA:GL	1:46:0:0:45:1685:-10,0
gi|126640115|ref|NC_009085.1|	35043	.	G	A	1270.98	.	AB=0;ABP=0;AC=1;AF=1;AN=1;AO=39;CIGAR=1X;DP=39;DPB=39;DPRA=0;EPP=3.51141;EPPR=0;GTI=0;LEN=1;MEANALT=1;MQM=60;MQMR=0;NS=1;NUMALT=1;ODDS=292.654;PAIRED=1;PAIREDR=0;PAO=0;PQA=0;PQR=0;PRO=0;QA=1444;QR=0;RO=0;RPP=5.73856;RPPR=0;RUN=1;SAF=17;SAP=4.40227;SAR=22;SRF=0;SRP=0;SRR=0;TYPE=snp;technology.ILLUMINA=1	GT:DP:RO:QR:AO:QA:GL	1:39:0:0:39:1444:-10,0
gi|126640115|ref|NC_009085.1|	35076	.	C	T	1063.13	.	AB=0;ABP=0;AC=1;AF=1;AN=1;AO=34;CIGAR=1X;DP=34;DPB=34;DPRA=0;EPP=3.26577;EPPR=0;GTI=0;LEN=1;MEANALT=1;MQM=60;MQMR=0;NS=1;NUMALT=1;ODDS=244.795;PAIRED=1;PAIREDR=0;PAO=0;PQA=0;PQR=0;PRO=0;QA=1235;QR=0;RO=0;RPP=15.5282;RPPR=0;RUN=1;SAF=10;SAP=15.5282;SAR=24;SRF=0;SRP=0;SRR=0;TYPE=snp;technology.ILLUMINA=1	GT:DP:RO:QR:AO:QA:GL	1:34:0:0:34:1235:-10,0
gi|126640115|ref|NC_009085.1|	35192	.	G	A	1444.2	.	AB=0;ABP=0;AC=1;AF=1;AN=1;AO=45;CIGAR=1X;DP=45;DPB=45;DPRA=0;EPP=3.44459;EPPR=0;GTI=0;LEN=1;MEANALT=1;MQM=60;MQMR=0;NS=1;NUMALT=1;ODDS=332.54;PAIRED=1;PAIREDR=0;PAO=0;PQA=0;PQR=0;PRO=0;QA=1650;QR=0;RO=0;RPP=4.21667;RPPR=0;RUN=1;SAF=14;SAP=16.956;SAR=31;SRF=0;SRP=0;SRR=0;TYPE=snp;technology.ILLUMINA=1	GT:DP:RO:QR:AO:QA:GL	1:45:0:0:45:1650:-10,0
gi|126640115|ref|NC_009085.1|	35204	.	T	C	1262.39	.	AB=0;ABP=0;AC=1;AF=1;AN=1;AO=38;CIGAR=1X;DP=38;DPB=38;DPRA=0;EPP=3.23888;EPPR=0;GTI=0;LEN=1;MEANALT=1;MQM=60;MQMR=0;NS=1;NUMALT=1;ODDS=290.676;PAIRED=1;PAIREDR=0;PAO=0;PQA=0;PQR=0;PRO=0;QA=1436;QR=0;RO=0;RPP=3.23888;RPPR=0;RUN=1;SAF=14;SAP=8.7247;SAR=24;SRF=0;SRP=0;SRR=0;TYPE=snp;technology.ILLUMINA=1	GT:DP:RO:QR:AO:QA:GL	1:38:0:0:38:1436:-10,0
gi|126640115|ref|NC_009085.1|	35540	.	G	A	2323.12	.	AB=0;ABP=0;AC=1;AF=1;AN=1;AO=71;CIGAR=1X;DP=71;DPB=71;DPRA=0;EPP=3.7749;EPPR=0;GTI=0;LEN=1;MEANALT=1;MQM=60;MQMR=0;NS=1;NUMALT=1;ODDS=534.918;PAIRED=0.985915;PAIREDR=0;PAO=0;PQA=0;PQR=0;PRO=0;QA=2620;QR=0;RO=0;RPP=3.28556;RPPR=0;RUN=1;SAF=42;SAP=8.17902;SAR=29;SRF=0;SRP=0;SRR=0;TYPE=snp;technology.ILLUMINA=1	GT:DP:RO:QR:AO:QA:GL	1:71:0:0:71:2620:-10,0
gi|126640115|ref|NC_009085.1|	35552	.	A	C	2115.47	.	AB=0;ABP=0;AC=1;AF=1;AN=1;AO=64;CIGAR=1X;DP=64;DPB=64;DPRA=0;EPP=3.0103;EPPR=0;GTI=0;LEN=1;MEANALT=1;MQM=60;MQMR=0;NS=1;NUMALT=1;ODDS=487.104;PAIRED=0.984375;PAIREDR=0;PAO=0;PQA=0;PQR=0;PRO=0;QA=2383;QR=0;RO=0;RPP=3.14602;RPPR=0;RUN=1;SAF=35;SAP=4.23175;SAR=29;SRF=0;SRP=0;SRR=0;TYPE=snp;technology.ILLUMINA=1	GT:DP:RO:QR:AO:QA:GL	1:64:0:0:64:2383:-10,0
gi|126640115|ref|NC_009085.1|	35636	.	A	C	2425.07	.	AB=0;ABP=0;AC=1;AF=1;AN=1;AO=75;CIGAR=1X;DP=75;DPB=75;DPRA=0;EPP=4.429;EPPR=0;GTI=0;LEN=1;MEANALT=1;MQM=60;MQMR=0;NS=1;NUMALT=1;ODDS=558.392;PAIRED=1;PAIREDR=0;PAO=0;PQA=0;PQR=0;PRO=0;QA=2731;QR=0;RO=0;RPP=3.03925;RPPR=0;RUN=1;SAF=42;SAP=5.35549;SAR=33;SRF=0;SRP=0;SRR=0;TYPE=snp;technology.ILLUMINA=1	GT:DP:RO:QR:AO:QA:GL	1:75:0:0:75:2731:-10,0
gi|126640115|ref|NC_009085.1|	35642	.	G	A	2495.75	.	AB=0;ABP=0;AC=1;AF=1;AN=1;AO=76;CIGAR=1X;DP=76;DPB=76;DPRA=0;EPP=3.46745;EPPR=0;GTI=0;LEN=1;MEANALT=1;MQM=60;MQMR=0;NS=1;NUMALT=1;ODDS=574.669;PAIRED=1;PAIREDR=0;PAO=0;PQA=0;PQR=0;PRO=0;QA=2808;QR=0;RO=0;RPP=3.0103;RPPR=0;RUN=1;SAF=42;SAP=4.83891;SAR=34;SRF=0;SRP=0;SRR=0;TYPE=snp;technology.ILLUMINA=1	GT:DP:RO:QR:AO:QA:GL	1:76:0:0:76:2808:-10,0
gi|126640115|ref|NC_009085.1|	35678	.	T	A	2927.86	.	AB=0;ABP=0;AC=1;AF=1;AN=1;AO=88;CIGAR=1X;DP=88;DPB=88;DPRA=0;EPP=5.47788;EPPR=0;GTI=0;LEN=1;MEANALT=1;MQM=60;MQMR=0;NS=1;NUMALT=1;ODDS=674.165;PAIRED=1;PAIREDR=0;PAO=0;PQA=0;PQR=0;PRO=0;QA=3290;QR=0;RO=0;RPP=3.0103;RPPR=0;RUN=1;SAF=43;SAP=3.109;SAR=45;SRF=0;SRP=0;SRR=0;TYPE=snp;technology.ILLUMINA=1	GT:DP:RO:QR:AO:QA:GL	1:88:0:0:88:3290:-10,0
gi|126640115|ref|NC_009085.1|	35774	.	T	C	2871.86	.	AB=0;ABP=0;AC=1;AF=1;AN=1;AO=88;CIGAR=1X;DP=88;DPB=88;DPRA=0;EPP=3.109;EPPR=0;GTI=0;LEN=1;MEANALT=1;MQM=60;MQMR=0;NS=1;NUMALT=1;ODDS=661.27;PAIRED=0.988636;PAIREDR=0;PAO=0;PQA=0;PQR=0;PRO=0;QA=3229;QR=0;RO=0;RPP=6.56362;RPPR=0;RUN=1;SAF=43;SAP=3.109;SAR=45;SRF=0;SRP=0;SRR=0;TYPE=snp;technology.ILLUMINA=1	GT:DP:RO:QR:AO:QA:GL	1:88:0:0:88:3229:-10,0
gi|126640115|ref|NC_009085.1|	35780	.	A	T	3260.42	.	AB=0;ABP=0;AC=1;AF=1;AN=1;AO=100;CIGAR=1X;DP=100;DPB=100;DPRA=0;EPP=3.35774;EPPR=0;GTI=0;LEN=1;MEANALT=1;MQM=60;MQMR=0;NS=1;NUMALT=1;ODDS=750.739;PAIRED=0.99;PAIREDR=0;PAO=0;PQA=0;PQR=0;PRO=0;QA=3659;QR=0;RO=0;RPP=3.35774;RPPR=0;RUN=1;SAF=48;SAP=3.35774;SAR=52;SRF=0;SRP=0;SRR=0;TYPE=snp;technology.ILLUMINA=1	GT:DP:RO:QR:AO:QA:GL	1:100:0:0:100:3659:-10,0
gi|126640115|ref|NC_009085.1|	35798	.	T	C	2792.05	.	AB=0;ABP=0;AC=1;AF=1;AN=1;AO=84;CIGAR=1X;DP=84;DPB=84;DPRA=0;EPP=6.73282;EPPR=0;GTI=0;LEN=1;MEANALT=1;MQM=60;MQMR=0;NS=1;NUMALT=1;ODDS=642.893;PAIRED=0.988095;PAIREDR=0;PAO=0;PQA=0;PQR=0;PRO=0;QA=3142;QR=0;RO=0;RPP=3.94093;RPPR=0;RUN=1;SAF=45;SAP=3.94093;SAR=39;SRF=0;SRP=0;SRR=0;TYPE=snp;technology.ILLUMINA=1	GT:DP:RO:QR:AO:QA:GL	1:84:0:0:84:3142:-10,0
gi|126640115|ref|NC_009085.1|	35858	.	GCGT	ACGC	2761.54	.	AB=0;ABP=0;AC=1;AF=1;AN=1;AO=79;CIGAR=1X2M1X;DP=79;DPB=81.5;DPRA=0;EPP=6.33623;EPPR=0;GTI=0;LEN=4;MEANALT=1;MQM=60;MQMR=0;NS=1;NUMALT=1;ODDS=635.869;PAIRED=0.987342;PAIREDR=0;PAO=10;PQA=336;PQR=0;PRO=0;QA=2776;QR=0;RO=0;RPP=9.19487;RPPR=0;RUN=1;SAF=38;SAP=3.25768;SAR=41;SRF=0;SRP=0;SRR=0;TYPE=complex;technology.ILLUMINA=1	GT:DP:RO:QR:AO:QA:GL	1:79:0:0:79:2776:-10,0
gi|126640115|ref|NC_009085.1|	35936	.	GTCACCG	ATCCCCA	2482.87	.	AB=0;ABP=0;AC=1;AF=1;AN=1;AO=76;CIGAR=1X2M1X2M1X;DP=77;DPB=80.2857;DPRA=0;EPP=3.46745;EPPR=0;GTI=0;LEN=7;MEANALT=2;MQM=60;MQMR=0;NS=1;NUMALT=1;ODDS=571.702;PAIRED=1;PAIREDR=0;PAO=6;PQA=186;PQR=0;PRO=0;QA=2607;QR=0;RO=0;RPP=3.12459;RPPR=0;RUN=1;SAF=35;SAP=4.03889;SAR=41;SRF=0;SRP=0;SRR=0;TYPE=complex;technology.ILLUMINA=1	GT:DP:RO:QR:AO:QA:GL	1:77:0:0:76:2607:-10,0
gi|126640115|ref|NC_009085.1|	35953	.	C	T	3062.55	.	AB=0;ABP=0;AC=1;AF=1;AN=1;AO=93;CIGAR=1X;DP=93;DPB=93;DPRA=0;EPP=4.15441;EPPR=0;GTI=0;LEN=1;MEANALT=1;MQM=59.9892;MQMR=0;NS=1;NUMALT=1;ODDS=705.177;PAIRED=1;PAIREDR=0;PAO=0;PQA=0;PQR=0;PRO=0;QA=3445;QR=0;RO=0;RPP=4.90158;RPPR=0;RUN=1;SAF=40;SAP=6.95631;SAR=53;SRF=0;SRP=0;SRR=0;TYPE=snp;technology.ILLUMINA=1	GT:DP:RO:QR:AO:QA:GL	1:93:0:0:93:3445:-10,0
gi|126640115|ref|NC_009085.1|	35960	.	G	A	2548.64	.	AB=0;ABP=0;AC=1;AF=1;AN=1;AO=80;CIGAR=1X;DP=80;DPB=80;DPRA=0;EPP=9.95901;EPPR=0;GTI=0;LEN=1;MEANALT=1;MQM=60;MQMR=0;NS=1;NUMALT=1;ODDS=586.845;PAIRED=1;PAIREDR=0;PAO=0;PQA=0;PQR=0;PRO=0;QA=2887;QR=0;RO=0;RPP=16.1477;RPPR=0;RUN=1;SAF=39;SAP=3.11887;SAR=41;SRF=0;SRP=0;SRR=0;TYPE=snp;technology.ILLUMINA=1	GT:DP:RO:QR:AO:QA:GL	1:80:0:0:80:2887:-10,0
gi|126640115|ref|NC_009085.1|	35966	.	T	A	2907.46	.	AB=0;ABP=0;AC=1;AF=1;AN=1;AO=88;CIGAR=1X;DP=88;DPB=88;DPRA=0;EPP=11.0053;EPPR=0;GTI=0;LEN=1;MEANALT=1;MQM=60;MQMR=0;NS=1;NUMALT=1;ODDS=669.467;PAIRED=1;PAIREDR=0;PAO=0;PQA=0;PQR=0;PRO=0;QA=3283;QR=0;RO=0;RPP=9.32731;RPPR=0;RUN=1;SAF=39;SAP=5.47788;SAR=49;SRF=0;SRP=0;SRR=0;TYPE=snp;technology.ILLUMINA=1	GT:DP:RO:QR:AO:QA:GL	1:88:0:0:88:3283:-10,0
gi|126640115|ref|NC_009085.1|	36053	.	C	T	2013.58	.	AB=0;ABP=0;AC=1;AF=1;AN=1;AO=64;CIGAR=1X;DP=64;DPB=64;DPRA=0;EPP=3.55317;EPPR=0;GTI=0;LEN=1;MEANALT=1;MQM=60;MQMR=0;NS=1;NUMALT=1;ODDS=463.643;PAIRED=1;PAIREDR=0;PAO=0;PQA=0;PQR=0;PRO=0;QA=2281;QR=0;RO=0;RPP=3.14602;RPPR=0;RUN=1;SAF=41;SAP=14.0034;SAR=23;SRF=0;SRP=0;SRR=0;TYPE=snp;technology.ILLUMINA=1	GT:DP:RO:QR:AO:QA:GL	1:64:0:0:64:2281:-10,0
gi|126640115|ref|NC_009085.1|	36095	.	A	G	2019.14	.	AB=0;ABP=0;AC=1;AF=1;AN=1;AO=63;CIGAR=1X;DP=63;DPB=63;DPRA=0;EPP=3.04477;EPPR=0;GTI=0;LEN=1;MEANALT=1;MQM=59.7143;MQMR=0;NS=1;NUMALT=1;ODDS=464.924;PAIRED=0.984127;PAIREDR=0;PAO=0;PQA=0;PQR=0;PRO=0;QA=2283;QR=0;RO=0;RPP=4.69922;RPPR=0;RUN=1;SAF=38;SAP=8.83536;SAR=25;SRF=0;SRP=0;SRR=0;TYPE=snp;technology.ILLUMINA=1	GT:DP:RO:QR:AO:QA:GL	1:63:0:0:63:2283:-10,0
gi|126640115|ref|NC_009085.1|	36104	.	T	A	1985.94	.	AB=0;ABP=0;AC=1;AF=1;AN=1;AO=62;CIGAR=1X;DP=62;DPB=62;DPRA=0;EPP=3.15039;EPPR=0;GTI=0;LEN=1;MEANALT=1;MQM=59.7097;MQMR=0;NS=1;NUMALT=1;ODDS=457.279;PAIRED=0.983871;PAIREDR=0;PAO=0;PQA=0;PQR=0;PRO=0;QA=2250;QR=0;RO=0;RPP=11.9764;RPPR=0;RUN=1;SAF=35;SAP=5.25182;SAR=27;SRF=0;SRP=0;SRR=0;TYPE=snp;technology.ILLUMINA=1	GT:DP:RO:QR:AO:QA:GL	1:62:0:0:62:2250:-10,0
gi|126640115|ref|NC_009085.1|	36110	.	A	C	2278.04	.	AB=0;ABP=0;AC=1;AF=1;AN=1;AO=70;CIGAR=1X;DP=70;DPB=70;DPRA=0;EPP=3.50664;EPPR=0;GTI=0;LEN=1;MEANALT=1;MQM=59.5571;MQMR=0;NS=1;NUMALT=1;ODDS=524.539;PAIRED=0.971429;PAIREDR=0;PAO=0;PQA=0;PQR=0;PRO=0;QA=2573;QR=0;RO=0;RPP=10.9517;RPPR=0;RUN=1;SAF=34;SAP=3.13438;SAR=36;SRF=0;SRP=0;SRR=0;TYPE=snp;technology.ILLUMINA=1	GT:DP:RO:QR:AO:QA:GL	1:70:0:0:70:2573:-10,0
gi|126640115|ref|NC_009085.1|	36119	.	TGGG	AGGA	2265.37	.	AB=0;ABP=0;AC=1;AF=1;AN=1;AO=63;CIGAR=1X2M1X;DP=64;DPB=68;DPRA=0;EPP=3.04477;EPPR=0;GTI=0;LEN=4;MEANALT=2;MQM=59.7937;MQMR=0;NS=1;NUMALT=1;ODDS=521.621;PAIRED=0.984127;PAIREDR=0;PAO=8;PQA=283;PQR=0;PRO=0;QA=2272;QR=0;RO=0;RPP=8.83536;RPPR=0;RUN=1;SAF=30;SAP=3.32051;SAR=33;SRF=0;SRP=0;SRR=0;TYPE=complex;technology.ILLUMINA=1	GT:DP:RO:QR:AO:QA:GL	1:64:0:0:63:2272:-10,0
gi|126640115|ref|NC_009085.1|	36137	.	GCCC	ACCT	2289.93	.	AB=0;ABP=0;AC=1;AF=1;AN=1;AO=72;CIGAR=1X2M1X;DP=72;DPB=72.5;DPRA=0;EPP=3.49285;EPPR=0;GTI=0;LEN=4;MEANALT=1;MQM=59.9306;MQMR=0;NS=1;NUMALT=1;ODDS=527.276;PAIRED=0.972222;PAIREDR=0;PAO=1;PQA=33;PQR=0;PRO=0;QA=2544;QR=0;RO=0;RPP=3.13094;RPPR=0;RUN=1;SAF=35;SAP=3.13094;SAR=37;SRF=0;SRP=0;SRR=0;TYPE=complex;technology.ILLUMINA=1	GT:DP:RO:QR:AO:QA:GL	1:72:0:0:72:2544:-10,0
gi|126640115|ref|NC_009085.1|	36155	.	A	T	2804.12	.	AB=0;ABP=0;AC=1;AF=1;AN=1;AO=84;CIGAR=1X;DP=84;DPB=84;DPRA=0;EPP=3.42391;EPPR=0;GTI=0;LEN=1;MEANALT=1;MQM=60;MQMR=0;NS=1;NUMALT=1;ODDS=645.672;PAIRED=0.988095;PAIREDR=0;PAO=0;PQA=0;PQR=0;PRO=0;QA=3152;QR=0;RO=0;RPP=4.66476;RPPR=0;RUN=1;SAF=40;SAP=3.42391;SAR=44;SRF=0;SRP=0;SRR=0;TYPE=snp;technology.ILLUMINA=1	GT:DP:RO:QR:AO:QA:GL	1:84:0:0:84:3152:-10,0
gi|126640115|ref|NC_009085.1|	36535	.	A	G	2244.59	.	AB=0;ABP=0;AC=1;AF=1;AN=1;AO=68;CIGAR=1X;DP=68;DPB=68;DPRA=0;EPP=3.52123;EPPR=0;GTI=0;LEN=1;MEANALT=1;MQM=60;MQMR=0;NS=1;NUMALT=1;ODDS=516.836;PAIRED=1;PAIREDR=0;PAO=0;PQA=0;PQR=0;PRO=0;QA=2529;QR=0;RO=0;RPP=5.05404;RPPR=0;RUN=1;SAF=32;SAP=3.52123;SAR=36;SRF=0;SRP=0;SRR=0;TYPE=snp;technology.ILLUMINA=1	GT:DP:RO:QR:AO:QA:GL	1:68:0:0:68:2529:-10,0
gi|126640115|ref|NC_009085.1|	36562	.	T	C	2295.58	.	AB=0;ABP=0;AC=1;AF=1;AN=1;AO=69;CIGAR=1X;DP=69;DPB=69;DPRA=0;EPP=6.81824;EPPR=0;GTI=0;LEN=1;MEANALT=1;MQM=60;MQMR=0;NS=1;NUMALT=1;ODDS=528.577;PAIRED=1;PAIREDR=0;PAO=0;PQA=0;PQR=0;PRO=0;QA=2607;QR=0;RO=0;RPP=14.3712;RPPR=0;RUN=1;SAF=27;SAP=10.0912;SAR=42;SRF=0;SRP=0;SRR=0;TYPE=snp;technology.ILLUMINA=1	GT:DP:RO:QR:AO:QA:GL	1:69:0:0:69:2607:-10,0
gi|126640115|ref|NC_009085.1|	36681	.	A	G	2411.05	.	AB=0;ABP=0;AC=1;AF=1;AN=1;AO=74;CIGAR=1X;DP=74;DPB=74;DPRA=0;EPP=4.06669;EPPR=0;GTI=0;LEN=1;MEANALT=1;MQM=60;MQMR=0;NS=1;NUMALT=1;ODDS=555.166;PAIRED=1;PAIREDR=0;PAO=0;PQA=0;PQR=0;PRO=0;QA=2717;QR=0;RO=0;RPP=7.23587;RPPR=0;RUN=1;SAF=37;SAP=3.0103;SAR=37;SRF=0;SRP=0;SRR=0;TYPE=snp;technology.ILLUMINA=1	GT:DP:RO:QR:AO:QA:GL	1:74:0:0:74:2717:-10,0
gi|126640115|ref|NC_009085.1|	36778	.	C	G	3197.57	.	AB=0;ABP=0;AC=1;AF=1;AN=1;AO=98;CIGAR=1X;DP=98;DPB=98;DPRA=0;EPP=3.36483;EPPR=0;GTI=0;LEN=1;MEANALT=1;MQM=60;MQMR=0;NS=1;NUMALT=1;ODDS=736.268;PAIRED=1;PAIREDR=0;PAO=0;PQA=0;PQR=0;PRO=0;QA=3599;QR=0;RO=0;RPP=11.8735;RPPR=0;RUN=1;SAF=46;SAP=3.80798;SAR=52;SRF=0;SRP=0;SRR=0;TYPE=snp;technology.ILLUMINA=1	GT:DP:RO:QR:AO:QA:GL	1:98:0:0:98:3599:-10,0
gi|126640115|ref|NC_009085.1|	36858	.	C	T	2477.08	.	AB=0;ABP=0;AC=1;AF=1;AN=1;AO=77;CIGAR=1X;DP=77;DPB=77;DPRA=0;EPP=3.0385;EPPR=0;GTI=0;LEN=1;MEANALT=1;MQM=60;MQMR=0;NS=1;NUMALT=1;ODDS=570.37;PAIRED=1;PAIREDR=0;PAO=0;PQA=0;PQR=0;PRO=0;QA=2803;QR=0;RO=0;RPP=17.9286;RPPR=0;RUN=1;SAF=35;SAP=4.39215;SAR=42;SRF=0;SRP=0;SRR=0;TYPE=snp;technology.ILLUMINA=1	GT:DP:RO:QR:AO:QA:GL	1:77:0:0:77:2803:-10,0
gi|126640115|ref|NC_009085.1|	36868	.	G	A	2136.05	.	AB=0;ABP=0;AC=1;AF=1;AN=1;AO=66;CIGAR=1X;DP=66;DPB=66;DPRA=0;EPP=3.53672;EPPR=0;GTI=0;LEN=1;MEANALT=1;MQM=60;MQMR=0;NS=1;NUMALT=1;ODDS=491.844;PAIRED=1;PAIREDR=0;PAO=0;PQA=0;PQR=0;PRO=0;QA=2417;QR=0;RO=0;RPP=13.6703;RPPR=0;RUN=1;SAF=33;SAP=3.0103;SAR=33;SRF=0;SRP=0;SRR=0;TYPE=snp;technology.ILLUMINA=1	GT:DP:RO:QR:AO:QA:GL	1:66:0:0:66:2417:-10,0
gi|126640115|ref|NC_009085.1|	37284	.	G	A	3036.01	.	AB=0;ABP=0;AC=1;AF=1;AN=1;AO=90;CIGAR=1X;DP=90;DPB=90;DPRA=0;EPP=7.73928;EPPR=0;GTI=0;LEN=1;MEANALT=1;MQM=60;MQMR=0;NS=1;NUMALT=1;ODDS=699.068;PAIRED=1;PAIREDR=0;PAO=0;PQA=0;PQR=0;PRO=0;QA=3415;QR=0;RO=0;RPP=3.39634;RPPR=0;RUN=1;SAF=49;SAP=4.55446;SAR=41;SRF=0;SRP=0;SRR=0;TYPE=snp;technology.ILLUMINA=1	GT:DP:RO:QR:AO:QA:GL	1:90:0:0:90:3415:-10,0
gi|126640115|ref|NC_009085.1|	37518	.	A	G	1945.57	.	AB=0;ABP=0;AC=1;AF=1;AN=1;AO=59;CIGAR=1X;DP=59;DPB=59;DPRA=0;EPP=11.2913;EPPR=0;GTI=0;LEN=1;MEANALT=1;MQM=60;MQMR=0;NS=1;NUMALT=1;ODDS=447.985;PAIRED=1;PAIREDR=0;PAO=0;PQA=0;PQR=0;PRO=0;QA=2211;QR=0;RO=0;RPP=7.46366;RPPR=0;RUN=1;SAF=24;SAP=7.46366;SAR=35;SRF=0;SRP=0;SRR=0;TYPE=snp;technology.ILLUMINA=1	GT:DP:RO:QR:AO:QA:GL	1:59:0:0:59:2211:-10,0
gi|126640115|ref|NC_009085.1|	37545	.	C	T	1828.49	.	AB=0;ABP=0;AC=1;AF=1;AN=1;AO=57;CIGAR=1X;DP=57;DPB=57;DPRA=0;EPP=3.9627;EPPR=0;GTI=0;LEN=1;MEANALT=1;MQM=60;MQMR=0;NS=1;NUMALT=1;ODDS=421.025;PAIRED=1;PAIREDR=0;PAO=0;PQA=0;PQR=0;PRO=0;QA=2123;QR=0;RO=0;RPP=44.4969;RPPR=0;RUN=1;SAF=20;SAP=14.02;SAR=37;SRF=0;SRP=0;SRR=0;TYPE=snp;technology.ILLUMINA=1	GT:DP:RO:QR:AO:QA:GL	1:57:0:0:57:2123:-10,0
gi|126640115|ref|NC_009085.1|	37622	.	T	C	1110.49	.	AB=0;ABP=0;AC=1;AF=1;AN=1;AO=35;CIGAR=1X;DP=35;DPB=35;DPRA=0;EPP=4.56135;EPPR=0;GTI=0;LEN=1;MEANALT=1;MQM=60;MQMR=0;NS=1;NUMALT=1;ODDS=255.7;PAIRED=1;PAIREDR=0;PAO=0;PQA=0;PQR=0;PRO=0;QA=1267;QR=0;RO=0;RPP=8.03571;RPPR=0;RUN=1;SAF=17;SAP=3.07234;SAR=18;SRF=0;SRP=0;SRR=0;TYPE=snp;technology.ILLUMINA=1	GT:DP:RO:QR:AO:QA:GL	1:35:0:0:35:1267:-10,0
gi|126640115|ref|NC_009085.1|	37628	.	G	A	1246.67	.	AB=0;ABP=0;AC=1;AF=1;AN=1;AO=38;CIGAR=1X;DP=38;DPB=38;DPRA=0;EPP=3.9246;EPPR=0;GTI=0;LEN=1;MEANALT=1;MQM=60;MQMR=0;NS=1;NUMALT=1;ODDS=287.056;PAIRED=1;PAIREDR=0;PAO=0;PQA=0;PQR=0;PRO=0;QA=1423;QR=0;RO=0;RPP=8.7247;RPPR=0;RUN=1;SAF=15;SAP=6.66752;SAR=23;SRF=0;SRP=0;SRR=0;TYPE=snp;technology.ILLUMINA=1	GT:DP:RO:QR:AO:QA:GL	1:38:0:0:38:1423:-10,0
gi|126640115|ref|NC_009085.1|	37713	.	G	A	1439.37	.	AB=0;ABP=0;AC=1;AF=1;AN=1;AO=45;CIGAR=1X;DP=45;DPB=45;DPRA=0;EPP=3.05855;EPPR=0;GTI=0;LEN=1;MEANALT=1;MQM=60;MQMR=0;NS=1;NUMALT=1;ODDS=331.428;PAIRED=1;PAIREDR=0;PAO=0;PQA=0;PQR=0;PRO=0;QA=1638;QR=0;RO=0;RPP=6.91895;RPPR=0;RUN=1;SAF=28;SAP=8.84915;SAR=17;SRF=0;SRP=0;SRR=0;TYPE=snp;technology.ILLUMINA=1	GT:DP:RO:QR:AO:QA:GL	1:45:0:0:45:1638:-10,0
gi|126640115|ref|NC_009085.1|	37725	.	T	C	1561.75	.	AB=0;ABP=0;AC=1;AF=1;AN=1;AO=47;CIGAR=1X;DP=47;DPB=47;DPRA=0;EPP=3.0565;EPPR=0;GTI=0;LEN=1;MEANALT=1;MQM=60;MQMR=0;NS=1;NUMALT=1;ODDS=359.605;PAIRED=1;PAIREDR=0;PAO=0;PQA=0;PQR=0;PRO=0;QA=1781;QR=0;RO=0;RPP=16.3625;RPPR=0;RUN=1;SAF=27;SAP=5.27418;SAR=20;SRF=0;SRP=0;SRR=0;TYPE=snp;technology.ILLUMINA=1	GT:DP:RO:QR:AO:QA:GL	1:47:0:0:47:1781:-10,0
gi|126640115|ref|NC_009085.1|	37776	.	A	G	1402.91	.	AB=0;ABP=0;AC=1;AF=1;AN=1;AO=44;CIGAR=1X;DP=44;DPB=44;DPRA=0;EPP=10.1169;EPPR=0;GTI=0;LEN=1;MEANALT=1;MQM=60;MQMR=0;NS=1;NUMALT=1;ODDS=323.032;PAIRED=1;PAIREDR=0;PAO=0;PQA=0;PQR=0;PRO=0;QA=1596;QR=0;RO=0;RPP=3.79993;RPPR=0;RUN=1;SAF=20;SAP=3.79993;SAR=24;SRF=0;SRP=0;SRR=0;TYPE=snp;technology.ILLUMINA=1	GT:DP:RO:QR:AO:QA:GL	1:44:0:0:44:1596:-10,0
gi|126640115|ref|NC_009085.1|	37812	.	T	A	1414.72	.	AB=0;ABP=0;AC=1;AF=1;AN=1;AO=44;CIGAR=1X;DP=44;DPB=44;DPRA=0;EPP=3.20771;EPPR=0;GTI=0;LEN=1;MEANALT=1;MQM=60;MQMR=0;NS=1;NUMALT=1;ODDS=325.75;PAIRED=1;PAIREDR=0;PAO=0;PQA=0;PQR=0;PRO=0;QA=1601;QR=0;RO=0;RPP=3.79993;RPPR=0;RUN=1;SAF=21;SAP=3.20771;SAR=23;SRF=0;SRP=0;SRR=0;TYPE=snp;technology.ILLUMINA=1	GT:DP:RO:QR:AO:QA:GL	1:44:0:0:44:1601:-10,0
gi|126640115|ref|NC_009085.1|	38001	.	A	G	1650.86	.	AB=0;ABP=0;AC=1;AF=1;AN=1;AO=51;CIGAR=1X;DP=51;DPB=51;DPRA=0;EPP=3.3935;EPPR=0;GTI=0;LEN=1;MEANALT=1;MQM=60;MQMR=0;NS=1;NUMALT=1;ODDS=380.125;PAIRED=1;PAIREDR=0;PAO=0;PQA=0;PQR=0;PRO=0;QA=1866;QR=0;RO=0;RPP=4.07475;RPPR=0;RUN=1;SAF=28;SAP=4.07475;SAR=23;SRF=0;SRP=0;SRR=0;TYPE=snp;technology.ILLUMINA=1	GT:DP:RO:QR:AO:QA:GL	1:51:0:0:51:1866:-10,0
gi|126640115|ref|NC_009085.1|	38007	.	A	G	1593.33	.	AB=0;ABP=0;AC=1;AF=1;AN=1;AO=49;CIGAR=1X;DP=49;DPB=49;DPRA=0;EPP=5.18177;EPPR=0;GTI=0;LEN=1;MEANALT=1;MQM=60;MQMR=0;NS=1;NUMALT=1;ODDS=366.877;PAIRED=1;PAIREDR=0;PAO=0;PQA=0;PQR=0;PRO=0;QA=1818;QR=0;RO=0;RPP=15.8176;RPPR=0;RUN=1;SAF=28;SAP=5.18177;SAR=21;SRF=0;SRP=0;SRR=0;TYPE=snp;technology.ILLUMINA=1	GT:DP:RO:QR:AO:QA:GL	1:49:0:0:49:1818:-10,0
gi|126640115|ref|NC_009085.1|	38109	.	T	C	1419.73	.	AB=0;ABP=0;AC=1;AF=1;AN=1;AO=44;CIGAR=1X;DP=44;DPB=44;DPRA=0;EPP=3.20771;EPPR=0;GTI=0;LEN=1;MEANALT=1;MQM=60;MQMR=0;NS=1;NUMALT=1;ODDS=326.906;PAIRED=1;PAIREDR=0;PAO=0;PQA=0;PQR=0;PRO=0;QA=1617;QR=0;RO=0;RPP=12.6832;RPPR=0;RUN=1;SAF=20;SAP=3.79993;SAR=24;SRF=0;SRP=0;SRR=0;TYPE=snp;technology.ILLUMINA=1	GT:DP:RO:QR:AO:QA:GL	1:44:0:0:44:1617:-10,0
gi|126640115|ref|NC_009085.1|	38121	.	A	G	1431.35	.	AB=0;ABP=0;AC=1;AF=1;AN=1;AO=44;CIGAR=1X;DP=44;DPB=44;DPRA=0;EPP=3.0103;EPPR=0;GTI=0;LEN=1;MEANALT=1;MQM=60;MQMR=0;NS=1;NUMALT=1;ODDS=329.581;PAIRED=1;PAIREDR=0;PAO=0;PQA=0;PQR=0;PRO=0;QA=1622;QR=0;RO=0;RPP=4.78696;RPPR=0;RUN=1;SAF=19;SAP=4.78696;SAR=25;SRF=0;SRP=0;SRR=0;TYPE=snp;technology.ILLUMINA=1	GT:DP:RO:QR:AO:QA:GL	1:44:0:0:44:1622:-10,0
gi|126640115|ref|NC_009085.1|	38502	.	AAT	GAC	306739	.	AB=0;ABP=0;AC=1;AF=1;AN=1;AO=10;CIGAR=1X1M1X;DP=11;DPB=11;DPRA=0;EPP=3.87889;EPPR=0;GTI=0;LEN=3;MEANALT=2;MQM=60;MQMR=0;NS=1;NUMALT=1;ODDS=70.6292;PAIRED=1;PAIREDR=0;PAO=0;PQA=0;PQR=0;PRO=0;QA=360;QR=0;RO=0;RPP=3.87889;RPPR=0;RUN=1;SAF=4;SAP=3.87889;SAR=6;SRF=0;SRP=0;SRR=0;TYPE=complex;technology.ILLUMINA=1	GT:DP:RO:QR:AO:QA:GL	1:11:0:0:10:360:-10,0
gi|126640115|ref|NC_009085.1|	38543	.	A	G	289573	.	AB=0;ABP=0;AC=1;AF=1;AN=1;AO=9;CIGAR=1X;DP=9;DPB=9;DPRA=0;EPP=5.18177;EPPR=0;GTI=0;LEN=1;MEANALT=1;MQM=60;MQMR=0;NS=1;NUMALT=1;ODDS=66.6766;PAIRED=1;PAIREDR=0;PAO=0;PQA=0;PQR=0;PRO=0;QA=342;QR=0;RO=0;RPP=5.18177;RPPR=0;RUN=1;SAF=4;SAP=3.25157;SAR=5;SRF=0;SRP=0;SRR=0;TYPE=snp;technology.ILLUMINA=1	GT:DP:RO:QR:AO:QA:GL	1:9:0:0:9:342:-10,0
gi|126640115|ref|NC_009085.1|	38559	.	TAGA	GAAT	259388	.	AB=0;ABP=0;AC=1;AF=1;AN=1;AO=8;CIGAR=1X1M2X;DP=8;DPB=8;DPRA=0;EPP=3.0103;EPPR=0;GTI=0;LEN=4;MEANALT=1;MQM=60;MQMR=0;NS=1;NUMALT=1;ODDS=59.7263;PAIRED=1;PAIREDR=0;PAO=0;PQA=0;PQR=0;PRO=0;QA=303;QR=0;RO=0;RPP=3.0103;RPPR=0;RUN=1;SAF=4;SAP=3.0103;SAR=4;SRF=0;SRP=0;SRR=0;TYPE=complex;technology.ILLUMINA=1	GT:DP:RO:QR:AO:QA:GL	1:8:0:0:8:303:-10,0
gi|126640115|ref|NC_009085.1|	38673	.	G	A	2042.3	.	AB=0;ABP=0;AC=1;AF=1;AN=1;AO=65;CIGAR=1X;DP=65;DPB=65;DPRA=0;EPP=7.05258;EPPR=0;GTI=0;LEN=1;MEANALT=1;MQM=60;MQMR=0;NS=1;NUMALT=1;ODDS=470.257;PAIRED=1;PAIREDR=0;PAO=0;PQA=0;PQR=0;PRO=0;QA=2345;QR=0;RO=0;RPP=31.1058;RPPR=0;RUN=1;SAF=40;SAP=10.5269;SAR=25;SRF=0;SRP=0;SRR=0;TYPE=snp;technology.ILLUMINA=1	GT:DP:RO:QR:AO:QA:GL	1:65:0:0:65:2345:-10,0
gi|126640115|ref|NC_009085.1|	38772	.	T	C	1801.46	.	AB=0;ABP=0;AC=1;AF=1;AN=1;AO=55;CIGAR=1X;DP=55;DPB=55;DPRA=0;EPP=3.99733;EPPR=0;GTI=0;LEN=1;MEANALT=1;MQM=60;MQMR=0;NS=1;NUMALT=1;ODDS=414.801;PAIRED=1;PAIREDR=0;PAO=0;PQA=0;PQR=0;PRO=0;QA=2040;QR=0;RO=0;RPP=3.36563;RPPR=0;RUN=1;SAF=34;SAP=9.68264;SAR=21;SRF=0;SRP=0;SRR=0;TYPE=snp;technology.ILLUMINA=1	GT:DP:RO:QR:AO:QA:GL	1:55:0:0:55:2040:-10,0
gi|126640115|ref|NC_009085.1|	38823	.	A	G	1682.88	.	AB=0;ABP=0;AC=1;AF=1;AN=1;AO=52;CIGAR=1X;DP=52;DPB=52;DPRA=0;EPP=3.67845;EPPR=0;GTI=0;LEN=1;MEANALT=1;MQM=60;MQMR=0;NS=1;NUMALT=1;ODDS=387.498;PAIRED=1;PAIREDR=0;PAO=0;PQA=0;PQR=0;PRO=0;QA=1944;QR=0;RO=0;RPP=35.7494;RPPR=0;RUN=1;SAF=32;SAP=9.02361;SAR=20;SRF=0;SRP=0;SRR=0;TYPE=snp;technology.ILLUMINA=1	GT:DP:RO:QR:AO:QA:GL	1:52:0:0:52:1944:-10,0
gi|126640115|ref|NC_009085.1|	38877	.	T	C	1764.34	.	AB=0;ABP=0;AC=1;AF=1;AN=1;AO=55;CIGAR=1X;DP=55;DPB=55;DPRA=0;EPP=6.20829;EPPR=0;GTI=0;LEN=1;MEANALT=1;MQM=60;MQMR=0;NS=1;NUMALT=1;ODDS=406.255;PAIRED=1;PAIREDR=0;PAO=0;PQA=0;PQR=0;PRO=0;QA=2018;QR=0;RO=0;RPP=23.8959;RPPR=0;RUN=1;SAF=30;SAP=3.99733;SAR=25;SRF=0;SRP=0;SRR=0;TYPE=snp;technology.ILLUMINA=1	GT:DP:RO:QR:AO:QA:GL	1:55:0:0:55:2018:-10,0
gi|126640115|ref|NC_009085.1|	38889	.	GCTC	ACTT	1752.29	.	AB=0;ABP=0;AC=1;AF=1;AN=1;AO=56;CIGAR=1X2M1X;DP=57;DPB=57;DPRA=0;EPP=12.937;EPPR=0;GTI=0;LEN=4;MEANALT=2;MQM=60;MQMR=0;NS=1;NUMALT=1;ODDS=403.479;PAIRED=1;PAIREDR=0;PAO=0;PQA=0;PQR=0;PRO=0;QA=2013;QR=0;RO=0;RPP=21.778;RPPR=0;RUN=1;SAF=33;SAP=6.88793;SAR=23;SRF=0;SRP=0;SRR=0;TYPE=complex;technology.ILLUMINA=1	GT:DP:RO:QR:AO:QA:GL	1:57:0:0:56:2013:-10,0
gi|126640115|ref|NC_009085.1|	39030	.	C	T	2211.79	.	AB=0;ABP=0;AC=1;AF=1;AN=1;AO=68;CIGAR=1X;DP=68;DPB=68;DPRA=0;EPP=5.05404;EPPR=0;GTI=0;LEN=1;MEANALT=1;MQM=60;MQMR=0;NS=1;NUMALT=1;ODDS=509.282;PAIRED=1;PAIREDR=0;PAO=0;PQA=0;PQR=0;PRO=0;QA=2496;QR=0;RO=0;RPP=6.20364;RPPR=0;RUN=1;SAF=31;SAP=4.1599;SAR=37;SRF=0;SRP=0;SRR=0;TYPE=snp;technology.ILLUMINA=1	GT:DP:RO:QR:AO:QA:GL	1:68:0:0:68:2496:-10,0
gi|126640115|ref|NC_009085.1|	39069	.	T	C	2277.43	.	AB=0;ABP=0;AC=1;AF=1;AN=1;AO=71;CIGAR=1X;DP=71;DPB=71;DPRA=0;EPP=19.1893;EPPR=0;GTI=0;LEN=1;MEANALT=1;MQM=60;MQMR=0;NS=1;NUMALT=1;ODDS=524.399;PAIRED=1;PAIREDR=0;PAO=0;PQA=0;PQR=0;PRO=0;QA=2586;QR=0;RO=0;RPP=3.04088;RPPR=0;RUN=1;SAF=29;SAP=8.17902;SAR=42;SRF=0;SRP=0;SRR=0;TYPE=snp;technology.ILLUMINA=1	GT:DP:RO:QR:AO:QA:GL	1:71:0:0:71:2586:-10,0
gi|126640115|ref|NC_009085.1|	39078	.	A	T	2371.28	.	AB=0;ABP=0;AC=1;AF=1;AN=1;AO=72;CIGAR=1X;DP=72;DPB=72;DPRA=0;EPP=7.35324;EPPR=0;GTI=0;LEN=1;MEANALT=1;MQM=60;MQMR=0;NS=1;NUMALT=1;ODDS=546.008;PAIRED=1;PAIREDR=0;PAO=0;PQA=0;PQR=0;PRO=0;QA=2675;QR=0;RO=0;RPP=3.13094;RPPR=0;RUN=1;SAF=31;SAP=6.02623;SAR=41;SRF=0;SRP=0;SRR=0;TYPE=snp;technology.ILLUMINA=1	GT:DP:RO:QR:AO:QA:GL	1:72:0:0:72:2675:-10,0
gi|126640115|ref|NC_009085.1|	39090	.	C	G	2207.48	.	AB=0;ABP=0;AC=1;AF=1;AN=1;AO=70;CIGAR=1X;DP=70;DPB=70;DPRA=0;EPP=3.13438;EPPR=0;GTI=0;LEN=1;MEANALT=1;MQM=59.9429;MQMR=0;NS=1;NUMALT=1;ODDS=508.291;PAIRED=1;PAIREDR=0;PAO=0;PQA=0;PQR=0;PRO=0;QA=2499;QR=0;RO=0;RPP=3.50664;RPPR=0;RUN=1;SAF=25;SAP=15.4187;SAR=45;SRF=0;SRP=0;SRR=0;TYPE=snp;technology.ILLUMINA=1	GT:DP:RO:QR:AO:QA:GL	1:70:0:0:70:2499:-10,0
gi|126640115|ref|NC_009085.1|	39111	.	T	C	2521.35	.	AB=0;ABP=0;AC=1;AF=1;AN=1;AO=78;CIGAR=1X;DP=78;DPB=78;DPRA=0;EPP=3.0103;EPPR=0;GTI=0;LEN=1;MEANALT=1;MQM=59.9231;MQMR=0;NS=1;NUMALT=1;ODDS=580.563;PAIRED=1;PAIREDR=0;PAO=0;PQA=0;PQR=0;PRO=0;QA=2857;QR=0;RO=0;RPP=16.4846;RPPR=0;RUN=1;SAF=31;SAP=10.1372;SAR=47;SRF=0;SRP=0;SRR=0;TYPE=snp;technology.ILLUMINA=1	GT:DP:RO:QR:AO:QA:GL	1:78:0:0:78:2857:-10,0
gi|126640115|ref|NC_009085.1|	39120	.	G	A	2416.68	.	AB=0;ABP=0;AC=1;AF=1;AN=1;AO=75;CIGAR=1X;DP=75;DPB=75;DPRA=0;EPP=3.27088;EPPR=0;GTI=0;LEN=1;MEANALT=1;MQM=59.92;MQMR=0;NS=1;NUMALT=1;ODDS=556.461;PAIRED=1;PAIREDR=0;PAO=0;PQA=0;PQR=0;PRO=0;QA=2741;QR=0;RO=0;RPP=13.4623;RPPR=0;RUN=1;SAF=28;SAP=13.4623;SAR=47;SRF=0;SRP=0;SRR=0;TYPE=snp;technology.ILLUMINA=1	GT:DP:RO:QR:AO:QA:GL	1:75:0:0:75:2741:-10,0
gi|126640115|ref|NC_009085.1|	39276	.	G	A	2167.65	.	AB=0;ABP=0;AC=1;AF=1;AN=1;AO=67;CIGAR=1X;DP=67;DPB=67;DPRA=0;EPP=3.04271;EPPR=0;GTI=0;LEN=1;MEANALT=1;MQM=60;MQMR=0;NS=1;NUMALT=1;ODDS=499.121;PAIRED=1;PAIREDR=0;PAO=0;PQA=0;PQR=0;PRO=0;QA=2446;QR=0;RO=0;RPP=8.4876;RPPR=0;RUN=1;SAF=34;SAP=3.04271;SAR=33;SRF=0;SRP=0;SRR=0;TYPE=snp;technology.ILLUMINA=1	GT:DP:RO:QR:AO:QA:GL	1:67:0:0:67:2446:-10,0
gi|126640115|ref|NC_009085.1|	39606	.	A	G	2451.79	.	AB=0;ABP=0;AC=1;AF=1;AN=1;AO=74;CIGAR=1X;DP=74;DPB=74;DPRA=0;EPP=3.12768;EPPR=0;GTI=0;LEN=1;MEANALT=1;MQM=60;MQMR=0;NS=1;NUMALT=1;ODDS=564.547;PAIRED=1;PAIREDR=0;PAO=0;PQA=0;PQR=0;PRO=0;QA=2758;QR=0;RO=0;RPP=4.06669;RPPR=0;RUN=1;SAF=36;SAP=3.12768;SAR=38;SRF=0;SRP=0;SRR=0;TYPE=snp;technology.ILLUMINA=1	GT:DP:RO:QR:AO:QA:GL	1:74:0:0:74:2758:-10,0
gi|126640115|ref|NC_009085.1|	39660	.	A	G	2824.2	.	AB=0;ABP=0;AC=1;AF=1;AN=1;AO=86;CIGAR=1X;DP=86;DPB=86;DPRA=0;EPP=13.1102;EPPR=0;GTI=0;LEN=1;MEANALT=1;MQM=60;MQMR=0;NS=1;NUMALT=1;ODDS=650.296;PAIRED=1;PAIREDR=0;PAO=0;PQA=0;PQR=0;PRO=0;QA=3191;QR=0;RO=0;RPP=9.47422;RPPR=0;RUN=1;SAF=46;SAP=3.91929;SAR=40;SRF=0;SRP=0;SRR=0;TYPE=snp;technology.ILLUMINA=1	GT:DP:RO:QR:AO:QA:GL	1:86:0:0:86:3191:-10,0
gi|126640115|ref|NC_009085.1|	39690	.	T	C	3171.77	.	AB=0;ABP=0;AC=1;AF=1;AN=1;AO=95;CIGAR=1X;DP=95;DPB=95;DPRA=0;EPP=9.61615;EPPR=0;GTI=0;LEN=1;MEANALT=1;MQM=60;MQMR=0;NS=1;NUMALT=1;ODDS=730.328;PAIRED=1;PAIREDR=0;PAO=0;PQA=0;PQR=0;PRO=0;QA=3574;QR=0;RO=0;RPP=4.86177;RPPR=0;RUN=1;SAF=55;SAP=8.15326;SAR=40;SRF=0;SRP=0;SRR=0;TYPE=snp;technology.ILLUMINA=1	GT:DP:RO:QR:AO:QA:GL	1:95:0:0:95:3574:-10,0
gi|126640115|ref|NC_009085.1|	39831	.	G	A	3238.42	.	AB=0;ABP=0;AC=1;AF=1;AN=1;AO=99;CIGAR=1X;DP=99;DPB=99;DPRA=0;EPP=7.94546;EPPR=0;GTI=0;LEN=1;MEANALT=1;MQM=60;MQMR=0;NS=1;NUMALT=1;ODDS=745.674;PAIRED=1;PAIREDR=0;PAO=0;PQA=0;PQR=0;PRO=0;QA=3654;QR=0;RO=0;RPP=16.7191;RPPR=0;RUN=1;SAF=50;SAP=3.03223;SAR=49;SRF=0;SRP=0;SRR=0;TYPE=snp;technology.ILLUMINA=1	GT:DP:RO:QR:AO:QA:GL	1:99:0:0:99:3654:-10,0
gi|126640115|ref|NC_009085.1|	40079	.	ATT	CTC	1346.94	.	AB=0;ABP=0;AC=1;AF=1;AN=1;AO=42;CIGAR=1X1M1X;DP=42;DPB=42;DPRA=0;EPP=10.4553;EPPR=0;GTI=0;LEN=3;MEANALT=1;MQM=60;MQMR=0;NS=1;NUMALT=1;ODDS=310.145;PAIRED=1;PAIREDR=0;PAO=0;PQA=0;PQR=0;PRO=0;QA=1547;QR=0;RO=0;RPP=13.1438;RPPR=0;RUN=1;SAF=25;SAP=6.31921;SAR=17;SRF=0;SRP=0;SRR=0;TYPE=complex;technology.ILLUMINA=1	GT:DP:RO:QR:AO:QA:GL	1:42:0:0:42:1547:-10,0
gi|126640115|ref|NC_009085.1|	40086	.	C	T	1131.61	.	AB=0;ABP=0;AC=1;AF=1;AN=1;AO=36;CIGAR=1X;DP=36;DPB=36;DPRA=0;EPP=9.04217;EPPR=0;GTI=0;LEN=1;MEANALT=1;MQM=60;MQMR=0;NS=1;NUMALT=1;ODDS=260.564;PAIRED=1;PAIREDR=0;PAO=0;PQA=0;PQR=0;PRO=0;QA=1302;QR=0;RO=0;RPP=11.6962;RPPR=0;RUN=1;SAF=21;SAP=5.18177;SAR=15;SRF=0;SRP=0;SRR=0;TYPE=snp;technology.ILLUMINA=1	GT:DP:RO:QR:AO:QA:GL	1:36:0:0:36:1302:-10,0
gi|126640115|ref|NC_009085.1|	40257	.	G	A	1171.09	.	AB=0;ABP=0;AC=1;AF=1;AN=1;AO=37;CIGAR=1X;DP=37;DPB=37;DPRA=0;EPP=4.47751;EPPR=0;GTI=0;LEN=1;MEANALT=1;MQM=60;MQMR=0;NS=1;NUMALT=1;ODDS=269.654;PAIRED=1;PAIREDR=0;PAO=0;PQA=0;PQR=0;PRO=0;QA=1337;QR=0;RO=0;RPP=10.1116;RPPR=0;RUN=1;SAF=19;SAP=3.06899;SAR=18;SRF=0;SRP=0;SRR=0;TYPE=snp;technology.ILLUMINA=1	GT:DP:RO:QR:AO:QA:GL	1:37:0:0:37:1337:-10,0
gi|126640115|ref|NC_009085.1|	40660	.	T	G	929621	.	AB=0;ABP=0;AC=1;AF=1;AN=1;AO=30;CIGAR=1X;DP=30;DPB=30;DPRA=0;EPP=13.4334;EPPR=0;GTI=0;LEN=1;MEANALT=1;MQM=60;MQMR=0;NS=1;NUMALT=1;ODDS=214.053;PAIRED=1;PAIREDR=0;PAO=0;PQA=0;PQR=0;PRO=0;QA=1077;QR=0;RO=0;RPP=7.64277;RPPR=0;RUN=1;SAF=18;SAP=5.61607;SAR=12;SRF=0;SRP=0;SRR=0;TYPE=snp;technology.ILLUMINA=1	GT:DP:RO:QR:AO:QA:GL	1:30:0:0:30:1077:-10,0
gi|126640115|ref|NC_009085.1|	41040	.	T	A	3409.39	.	AB=0;ABP=0;AC=1;AF=1;AN=1;AO=104;CIGAR=1X;DP=104;DPB=104;DPRA=0;EPP=3.34437;EPPR=0;GTI=0;LEN=1;MEANALT=1;MQM=59.8077;MQMR=0;NS=1;NUMALT=1;ODDS=785.041;PAIRED=0.990385;PAIREDR=0;PAO=0;PQA=0;PQR=0;PRO=0;QA=3848;QR=0;RO=0;RPP=17.1249;RPPR=0;RUN=1;SAF=43;SAP=9.77527;SAR=61;SRF=0;SRP=0;SRR=0;TYPE=snp;technology.ILLUMINA=1	GT:DP:RO:QR:AO:QA:GL	1:104:0:0:104:3848:-10,0
gi|126640115|ref|NC_009085.1|	42345	.	T	C	2043.67	.	AB=0;ABP=0;AC=1;AF=1;AN=1;AO=62;CIGAR=1X;DP=62;DPB=62;DPRA=0;EPP=3.57068;EPPR=0;GTI=0;LEN=1;MEANALT=1;MQM=60;MQMR=0;NS=1;NUMALT=1;ODDS=470.573;PAIRED=1;PAIREDR=0;PAO=0;PQA=0;PQR=0;PRO=0;QA=2348;QR=0;RO=0;RPP=34.5317;RPPR=0;RUN=1;SAF=39;SAP=11.9764;SAR=23;SRF=0;SRP=0;SRR=0;TYPE=snp;technology.ILLUMINA=1	GT:DP:RO:QR:AO:QA:GL	1:62:0:0:62:2348:-10,0
gi|126640115|ref|NC_009085.1|	42387	.	A	T	2169.33	.	AB=0;ABP=0;AC=1;AF=1;AN=1;AO=64;CIGAR=1X;DP=64;DPB=64;DPRA=0;EPP=6.40323;EPPR=0;GTI=0;LEN=1;MEANALT=1;MQM=60;MQMR=0;NS=1;NUMALT=1;ODDS=499.506;PAIRED=1;PAIREDR=0;PAO=0;PQA=0;PQR=0;PRO=0;QA=2455;QR=0;RO=0;RPP=5.18177;RPPR=0;RUN=1;SAF=39;SAP=9.66043;SAR=25;SRF=0;SRP=0;SRR=0;TYPE=snp;technology.ILLUMINA=1	GT:DP:RO:QR:AO:QA:GL	1:64:0:0:64:2455:-10,0
gi|126640115|ref|NC_009085.1|	42402	.	CTTG	TTTA	2075.4	.	AB=0;ABP=0;AC=1;AF=1;AN=1;AO=64;CIGAR=1X2M1X;DP=65;DPB=65;DPRA=0;EPP=9.66043;EPPR=0;GTI=0;LEN=4;MEANALT=2;MQM=60;MQMR=0;NS=1;NUMALT=1;ODDS=477.879;PAIRED=1;PAIREDR=0;PAO=0;PQA=0;PQR=0;PRO=0;QA=2357;QR=0;RO=0;RPP=9.66043;RPPR=0;RUN=1;SAF=38;SAP=7.89611;SAR=26;SRF=0;SRP=0;SRR=0;TYPE=complex;technology.ILLUMINA=1	GT:DP:RO:QR:AO:QA:GL	1:65:0:0:64:2357:-10,0
gi|126640115|ref|NC_009085.1|	42412	.	GAA	CTG	2052.13	.	AB=0;ABP=0;AC=1;AF=1;AN=1;AO=63;CIGAR=3X;DP=63;DPB=63;DPRA=0;EPP=8.83536;EPPR=0;GTI=0;LEN=3;MEANALT=1;MQM=60;MQMR=0;NS=1;NUMALT=1;ODDS=472.521;PAIRED=1;PAIREDR=0;PAO=0;PQA=0;PQR=0;PRO=0;QA=2339;QR=0;RO=0;RPP=18.2106;RPPR=0;RUN=1;SAF=37;SAP=7.18091;SAR=26;SRF=0;SRP=0;SRR=0;TYPE=mnp;technology.ILLUMINA=1	GT:DP:RO:QR:AO:QA:GL	1:63:0:0:63:2339:-10,0
gi|126640115|ref|NC_009085.1|	42423	.	C	A	2661.88	.	AB=0;ABP=0;AC=1;AF=1;AN=1;AO=81;CIGAR=1X;DP=81;DPB=81;DPRA=0;EPP=4.32391;EPPR=0;GTI=0;LEN=1;MEANALT=1;MQM=60;MQMR=0;NS=1;NUMALT=1;ODDS=612.921;PAIRED=0.987654;PAIREDR=0;PAO=0;PQA=0;PQR=0;PRO=0;QA=3004;QR=0;RO=0;RPP=7.5409;RPPR=0;RUN=1;SAF=48;SAP=9.04217;SAR=33;SRF=0;SRP=0;SRR=0;TYPE=snp;technology.ILLUMINA=1	GT:DP:RO:QR:AO:QA:GL	1:81:0:0:81:3004:-10,0
gi|126640115|ref|NC_009085.1|	42523	.	C	T	2379.95	.	AB=0;ABP=0;AC=1;AF=1;AN=1;AO=72;CIGAR=1X;DP=72;DPB=72;DPRA=0;EPP=3.13094;EPPR=0;GTI=0;LEN=1;MEANALT=1;MQM=59.8194;MQMR=0;NS=1;NUMALT=1;ODDS=548.003;PAIRED=0.986111;PAIREDR=0;PAO=0;PQA=0;PQR=0;PRO=0;QA=2688;QR=0;RO=0;RPP=7.35324;RPPR=0;RUN=1;SAF=29;SAP=8.92153;SAR=43;SRF=0;SRP=0;SRR=0;TYPE=snp;technology.ILLUMINA=1	GT:DP:RO:QR:AO:QA:GL	1:72:0:0:72:2688:-10,0
gi|126640115|ref|NC_009085.1|	42558	.	T	C	2314.86	.	AB=0;ABP=0;AC=1;AF=1;AN=1;AO=73;CIGAR=1X;DP=73;DPB=73;DPRA=0;EPP=3.04005;EPPR=0;GTI=0;LEN=1;MEANALT=1;MQM=59.9178;MQMR=0;NS=1;NUMALT=1;ODDS=533.016;PAIRED=0.986301;PAIREDR=0;PAO=0;PQA=0;PQR=0;PRO=0;QA=2609;QR=0;RO=0;RPP=3.75395;RPPR=0;RUN=1;SAF=31;SAP=6.60959;SAR=42;SRF=0;SRP=0;SRR=0;TYPE=snp;technology.ILLUMINA=1	GT:DP:RO:QR:AO:QA:GL	1:73:0:0:73:2609:-10,0
gi|126640115|ref|NC_009085.1|	42567	.	C	T	2363.47	.	AB=0;ABP=0;AC=1;AF=1;AN=1;AO=71;CIGAR=1X;DP=71;DPB=71;DPRA=0;EPP=3.04088;EPPR=0;GTI=0;LEN=1;MEANALT=1;MQM=60;MQMR=0;NS=1;NUMALT=1;ODDS=544.209;PAIRED=1;PAIREDR=0;PAO=0;PQA=0;PQR=0;PRO=0;QA=2660;QR=0;RO=0;RPP=3.28556;RPPR=0;RUN=1;SAF=32;SAP=4.50892;SAR=39;SRF=0;SRP=0;SRR=0;TYPE=snp;technology.ILLUMINA=1	GT:DP:RO:QR:AO:QA:GL	1:71:0:0:71:2660:-10,0
gi|126640115|ref|NC_009085.1|	42678	.	T	C	1847.88	.	AB=0;ABP=0;AC=1;AF=1;AN=1;AO=57;CIGAR=1X;DP=57;DPB=57;DPRA=0;EPP=3.9627;EPPR=0;GTI=0;LEN=1;MEANALT=1;MQM=60;MQMR=0;NS=1;NUMALT=1;ODDS=425.49;PAIRED=1;PAIREDR=0;PAO=0;PQA=0;PQR=0;PRO=0;QA=2103;QR=0;RO=0;RPP=19.8106;RPPR=0;RUN=1;SAF=29;SAP=3.0484;SAR=28;SRF=0;SRP=0;SRR=0;TYPE=snp;technology.ILLUMINA=1	GT:DP:RO:QR:AO:QA:GL	1:57:0:0:57:2103:-10,0
gi|126640115|ref|NC_009085.1|	42795	.	A	C	1592.58	.	AB=0;ABP=0;AC=1;AF=1;AN=1;AO=49;CIGAR=1X;DP=49;DPB=49;DPRA=0;EPP=5.18177;EPPR=0;GTI=0;LEN=1;MEANALT=1;MQM=60;MQMR=0;NS=1;NUMALT=1;ODDS=366.706;PAIRED=1;PAIREDR=0;PAO=0;PQA=0;PQR=0;PRO=0;QA=1803;QR=0;RO=0;RPP=4.11819;RPPR=0;RUN=1;SAF=22;SAP=4.11819;SAR=27;SRF=0;SRP=0;SRR=0;TYPE=snp;technology.ILLUMINA=1	GT:DP:RO:QR:AO:QA:GL	1:49:0:0:49:1803:-10,0
gi|126640115|ref|NC_009085.1|	42822	.	T	C	1879.57	.	AB=0;ABP=0;AC=1;AF=1;AN=1;AO=57;CIGAR=1X;DP=57;DPB=57;DPRA=0;EPP=6.09608;EPPR=0;GTI=0;LEN=1;MEANALT=1;MQM=59.7719;MQMR=0;NS=1;NUMALT=1;ODDS=432.787;PAIRED=1;PAIREDR=0;PAO=0;PQA=0;PQR=0;PRO=0;QA=2126;QR=0;RO=0;RPP=4.877;RPPR=0;RUN=1;SAF=25;SAP=4.877;SAR=32;SRF=0;SRP=0;SRR=0;TYPE=snp;technology.ILLUMINA=1	GT:DP:RO:QR:AO:QA:GL	1:57:0:0:57:2126:-10,0
gi|126640115|ref|NC_009085.1|	42844	.	TTGTG	CTGTA	2347.75	.	AB=0;ABP=0;AC=1;AF=1;AN=1;AO=60;CIGAR=1X3M1X;DP=60;DPB=69.6;DPRA=0;EPP=23.8564;EPPR=0;GTI=0;LEN=5;MEANALT=1;MQM=59.9333;MQMR=0;NS=1;NUMALT=1;ODDS=540.588;PAIRED=1;PAIREDR=0;PAO=16;PQA=555;PQR=0;PRO=0;QA=2116;QR=0;RO=0;RPP=8.22183;RPPR=0;RUN=1;SAF=34;SAP=5.32654;SAR=26;SRF=0;SRP=0;SRR=0;TYPE=complex;technology.ILLUMINA=1	GT:DP:RO:QR:AO:QA:GL	1:60:0:0:60:2116:-10,0
gi|126640115|ref|NC_009085.1|	42878	.	T	C	2532.72	.	AB=0;ABP=0;AC=1;AF=1;AN=1;AO=79;CIGAR=1X;DP=79;DPB=79;DPRA=0;EPP=10.954;EPPR=0;GTI=0;LEN=1;MEANALT=1;MQM=59.9494;MQMR=0;NS=1;NUMALT=1;ODDS=583.181;PAIRED=1;PAIREDR=0;PAO=0;PQA=0;PQR=0;PRO=0;QA=2887;QR=0;RO=0;RPP=23.0483;RPPR=0;RUN=1;SAF=48;SAP=10.954;SAR=31;SRF=0;SRP=0;SRR=0;TYPE=snp;technology.ILLUMINA=1	GT:DP:RO:QR:AO:QA:GL	1:79:0:0:79:2887:-10,0
gi|126640115|ref|NC_009085.1|	42914	.	C	T	3438.36	.	AB=0;ABP=0;AC=1;AF=1;AN=1;AO=106;CIGAR=1X;DP=106;DPB=106;DPRA=0;EPP=5.96022;EPPR=0;GTI=0;LEN=1;MEANALT=1;MQM=59.9623;MQMR=0;NS=1;NUMALT=1;ODDS=791.712;PAIRED=1;PAIREDR=0;PAO=0;PQA=0;PQR=0;PRO=0;QA=3867;QR=0;RO=0;RPP=5.96022;RPPR=0;RUN=1;SAF=60;SAP=7.02548;SAR=46;SRF=0;SRP=0;SRR=0;TYPE=snp;technology.ILLUMINA=1	GT:DP:RO:QR:AO:QA:GL	1:106:0:0:106:3867:-10,0
gi|126640115|ref|NC_009085.1|	42920	.	T	C	3105.9	.	AB=0;ABP=0;AC=1;AF=1;AN=1;AO=96;CIGAR=1X;DP=96;DPB=96;DPRA=0;EPP=8.80089;EPPR=0;GTI=0;LEN=1;MEANALT=1;MQM=59.9583;MQMR=0;NS=1;NUMALT=1;ODDS=715.161;PAIRED=1;PAIREDR=0;PAO=0;PQA=0;PQR=0;PRO=0;QA=3501;QR=0;RO=0;RPP=3.8246;RPPR=0;RUN=1;SAF=57;SAP=10.339;SAR=39;SRF=0;SRP=0;SRR=0;TYPE=snp;technology.ILLUMINA=1	GT:DP:RO:QR:AO:QA:GL	1:96:0:0:96:3501:-10,0
gi|126640115|ref|NC_009085.1|	42935	.	A	C	3266.16	.	AB=0;ABP=0;AC=1;AF=1;AN=1;AO=99;CIGAR=1X;DP=99;DPB=99;DPRA=0;EPP=12.6832;EPPR=0;GTI=0;LEN=1;MEANALT=1;MQM=59.9596;MQMR=0;NS=1;NUMALT=1;ODDS=752.061;PAIRED=1;PAIREDR=0;PAO=0;PQA=0;PQR=0;PRO=0;QA=3678;QR=0;RO=0;RPP=4.08507;RPPR=0;RUN=1;SAF=54;SAP=4.78696;SAR=45;SRF=0;SRP=0;SRR=0;TYPE=snp;technology.ILLUMINA=1	GT:DP:RO:QR:AO:QA:GL	1:99:0:0:99:3678:-10,0
gi|126640115|ref|NC_009085.1|	43103	.	T	G	2013.13	.	AB=0;ABP=0;AC=1;AF=1;AN=1;AO=62;CIGAR=1X;DP=62;DPB=62;DPRA=0;EPP=3.57068;EPPR=0;GTI=0;LEN=1;MEANALT=1;MQM=60;MQMR=0;NS=1;NUMALT=1;ODDS=463.54;PAIRED=1;PAIREDR=0;PAO=0;PQA=0;PQR=0;PRO=0;QA=2270;QR=0;RO=0;RPP=3.57068;RPPR=0;RUN=1;SAF=28;SAP=4.27115;SAR=34;SRF=0;SRP=0;SRR=0;TYPE=snp;technology.ILLUMINA=1	GT:DP:RO:QR:AO:QA:GL	1:62:0:0:62:2270:-10,0
gi|126640115|ref|NC_009085.1|	43130	.	C	T	1987.47	.	AB=0;ABP=0;AC=1;AF=1;AN=1;AO=61;CIGAR=1X;DP=61;DPB=61;DPRA=0;EPP=15.8611;EPPR=0;GTI=0;LEN=1;MEANALT=1;MQM=60;MQMR=0;NS=1;NUMALT=1;ODDS=457.631;PAIRED=1;PAIREDR=0;PAO=0;PQA=0;PQR=0;PRO=0;QA=2261;QR=0;RO=0;RPP=7.31765;RPPR=0;RUN=1;SAF=26;SAP=5.89373;SAR=35;SRF=0;SRP=0;SRR=0;TYPE=snp;technology.ILLUMINA=1	GT:DP:RO:QR:AO:QA:GL	1:61:0:0:61:2261:-10,0
gi|126640115|ref|NC_009085.1|	43154	.	A	G	1829.49	.	AB=0;ABP=0;AC=1;AF=1;AN=1;AO=56;CIGAR=1X;DP=56;DPB=56;DPRA=0;EPP=3.0103;EPPR=0;GTI=0;LEN=1;MEANALT=1;MQM=60;MQMR=0;NS=1;NUMALT=1;ODDS=421.256;PAIRED=1;PAIREDR=0;PAO=0;PQA=0;PQR=0;PRO=0;QA=2067;QR=0;RO=0;RPP=3.16541;RPPR=0;RUN=1;SAF=23;SAP=6.88793;SAR=33;SRF=0;SRP=0;SRR=0;TYPE=snp;technology.ILLUMINA=1	GT:DP:RO:QR:AO:QA:GL	1:56:0:0:56:2067:-10,0
gi|126640115|ref|NC_009085.1|	43172	.	A	G	1760.4	.	AB=0;ABP=0;AC=1;AF=1;AN=1;AO=54;CIGAR=1X;DP=54;DPB=54;DPRA=0;EPP=3.17115;EPPR=0;GTI=0;LEN=1;MEANALT=1;MQM=60;MQMR=0;NS=1;NUMALT=1;ODDS=405.348;PAIRED=1;PAIREDR=0;PAO=0;PQA=0;PQR=0;PRO=0;QA=1995;QR=0;RO=0;RPP=8.80089;RPPR=0;RUN=1;SAF=23;SAP=5.5839;SAR=31;SRF=0;SRP=0;SRR=0;TYPE=snp;technology.ILLUMINA=1	GT:DP:RO:QR:AO:QA:GL	1:54:0:0:54:1995:-10,0
gi|126640115|ref|NC_009085.1|	43214	.	C	T	1864.81	.	AB=0;ABP=0;AC=1;AF=1;AN=1;AO=56;CIGAR=1X;DP=56;DPB=56;DPRA=0;EPP=5.49198;EPPR=0;GTI=0;LEN=1;MEANALT=1;MQM=60;MQMR=0;NS=1;NUMALT=1;ODDS=429.389;PAIRED=1;PAIREDR=0;PAO=0;PQA=0;PQR=0;PRO=0;QA=2106;QR=0;RO=0;RPP=3.63072;RPPR=0;RUN=1;SAF=26;SAP=3.63072;SAR=30;SRF=0;SRP=0;SRR=0;TYPE=snp;technology.ILLUMINA=1	GT:DP:RO:QR:AO:QA:GL	1:56:0:0:56:2106:-10,0
gi|126640115|ref|NC_009085.1|	43277	.	A	G	1319.5	.	AB=0;ABP=0;AC=1;AF=1;AN=1;AO=42;CIGAR=1X;DP=42;DPB=42;DPRA=0;EPP=8.18047;EPPR=0;GTI=0;LEN=1;MEANALT=1;MQM=60;MQMR=0;NS=1;NUMALT=1;ODDS=303.826;PAIRED=1;PAIREDR=0;PAO=0;PQA=0;PQR=0;PRO=0;QA=1522;QR=0;RO=0;RPP=16.2459;RPPR=0;RUN=1;SAF=15;SAP=10.4553;SAR=27;SRF=0;SRP=0;SRR=0;TYPE=snp;technology.ILLUMINA=1	GT:DP:RO:QR:AO:QA:GL	1:42:0:0:42:1522:-10,0
gi|126640115|ref|NC_009085.1|	43283	.	G	A	1464.34	.	AB=0;ABP=0;AC=1;AF=1;AN=1;AO=46;CIGAR=1X;DP=46;DPB=46;DPRA=0;EPP=9.80795;EPPR=0;GTI=0;LEN=1;MEANALT=1;MQM=60;MQMR=0;NS=1;NUMALT=1;ODDS=337.176;PAIRED=1;PAIREDR=0;PAO=0;PQA=0;PQR=0;PRO=0;QA=1689;QR=0;RO=0;RPP=21.8927;RPPR=0;RUN=1;SAF=18;SAP=7.73089;SAR=28;SRF=0;SRP=0;SRR=0;TYPE=snp;technology.ILLUMINA=1	GT:DP:RO:QR:AO:QA:GL	1:46:0:0:46:1689:-10,0
gi|126640115|ref|NC_009085.1|	43292	.	T	C	1095.39	.	AB=0;ABP=0;AC=1;AF=1;AN=1;AO=36;CIGAR=1X;DP=36;DPB=36;DPRA=0;EPP=3.9754;EPPR=0;GTI=0;LEN=1;MEANALT=1;MQM=60;MQMR=0;NS=1;NUMALT=1;ODDS=252.222;PAIRED=1;PAIREDR=0;PAO=0;PQA=0;PQR=0;PRO=0;QA=1273;QR=0;RO=0;RPP=22.5536;RPPR=0;RUN=1;SAF=13;SAP=9.04217;SAR=23;SRF=0;SRP=0;SRR=0;TYPE=snp;technology.ILLUMINA=1	GT:DP:RO:QR:AO:QA:GL	1:36:0:0:36:1273:-10,0
gi|126640115|ref|NC_009085.1|	43355	.	A	C	1081.9	.	AB=0;ABP=0;AC=1;AF=1;AN=1;AO=35;CIGAR=1X;DP=35;DPB=35;DPRA=0;EPP=13.4954;EPPR=0;GTI=0;LEN=1;MEANALT=1;MQM=59.9714;MQMR=0;NS=1;NUMALT=1;ODDS=249.117;PAIRED=1;PAIREDR=0;PAO=0;PQA=0;PQR=0;PRO=0;QA=1294;QR=0;RO=0;RPP=41.7866;RPPR=0;RUN=1;SAF=23;SAP=10.5174;SAR=12;SRF=0;SRP=0;SRR=0;TYPE=snp;technology.ILLUMINA=1	GT:DP:RO:QR:AO:QA:GL	1:35:0:0:35:1294:-10,0
gi|126640115|ref|NC_009085.1|	43424	.	C	T	1755.04	.	AB=0;ABP=0;AC=1;AF=1;AN=1;AO=54;CIGAR=1X;DP=54;DPB=54;DPRA=0;EPP=8.80089;EPPR=0;GTI=0;LEN=1;MEANALT=1;MQM=60;MQMR=0;NS=1;NUMALT=1;ODDS=404.112;PAIRED=0.981481;PAIREDR=0;PAO=0;PQA=0;PQR=0;PRO=0;QA=2006;QR=0;RO=0;RPP=10.8919;RPPR=0;RUN=1;SAF=35;SAP=13.3047;SAR=19;SRF=0;SRP=0;SRR=0;TYPE=snp;technology.ILLUMINA=1	GT:DP:RO:QR:AO:QA:GL	1:54:0:0:54:2006:-10,0
gi|126640115|ref|NC_009085.1|	43501	.	ATT	ATTT	1015	.	AB=0;ABP=0;AC=1;AF=1;AN=1;AO=32;CIGAR=1M1I2M;DP=33;DPB=45;DPRA=0;EPP=3.28173;EPPR=5.18177;GTI=0;LEN=1;MEANALT=1;MQM=60;MQMR=60;NS=1;NUMALT=1;ODDS=233.713;PAIRED=0.96875;PAIREDR=1;PAO=1;PQA=34.5;PQR=34.5;PRO=1;QA=1173;QR=29;RO=1;RPP=3.0103;RPPR=5.18177;RUN=1;SAF=17;SAP=3.28173;SAR=15;SRF=1;SRP=5.18177;SRR=0;TYPE=ins;technology.ILLUMINA=1	GT:DP:RO:QR:AO:QA:GL	1:33:1:29:32:1173:-10,0
gi|126640115|ref|NC_009085.1|	44072	.	A	G	2270.38	.	AB=0;ABP=0;AC=1;AF=1;AN=1;AO=69;CIGAR=1X;DP=69;DPB=69;DPRA=0;EPP=8.32883;EPPR=0;GTI=0;LEN=1;MEANALT=1;MQM=60;MQMR=0;NS=1;NUMALT=1;ODDS=522.775;PAIRED=1;PAIREDR=0;PAO=0;PQA=0;PQR=0;PRO=0;QA=2577;QR=0;RO=0;RPP=6.81824;RPPR=0;RUN=1;SAF=44;SAP=14.3712;SAR=25;SRF=0;SRP=0;SRR=0;TYPE=snp;technology.ILLUMINA=1	GT:DP:RO:QR:AO:QA:GL	1:69:0:0:69:2577:-10,0
gi|126640115|ref|NC_009085.1|	44099	.	G	A	2464.26	.	AB=0;ABP=0;AC=1;AF=1;AN=1;AO=74;CIGAR=1X;DP=74;DPB=74;DPRA=0;EPP=5.94472;EPPR=0;GTI=0;LEN=1;MEANALT=1;MQM=60;MQMR=0;NS=1;NUMALT=1;ODDS=567.418;PAIRED=1;PAIREDR=0;PAO=0;PQA=0;PQR=0;PRO=0;QA=2775;QR=0;RO=0;RPP=3.12768;RPPR=0;RUN=1;SAF=40;SAP=4.06669;SAR=34;SRF=0;SRP=0;SRR=0;TYPE=snp;technology.ILLUMINA=1	GT:DP:RO:QR:AO:QA:GL	1:74:0:0:74:2775:-10,0
gi|126640115|ref|NC_009085.1|	44192	.	T	C	1757.74	.	AB=0;ABP=0;AC=1;AF=1;AN=1;AO=54;CIGAR=1X;DP=54;DPB=54;DPRA=0;EPP=7.03155;EPPR=0;GTI=0;LEN=1;MEANALT=1;MQM=60;MQMR=0;NS=1;NUMALT=1;ODDS=404.734;PAIRED=1;PAIREDR=0;PAO=0;PQA=0;PQR=0;PRO=0;QA=1999;QR=0;RO=0;RPP=3.6537;RPPR=0;RUN=1;SAF=19;SAP=13.3047;SAR=35;SRF=0;SRP=0;SRR=0;TYPE=snp;technology.ILLUMINA=1	GT:DP:RO:QR:AO:QA:GL	1:54:0:0:54:1999:-10,0
gi|126640115|ref|NC_009085.1|	44231	.	C	T	1878.66	.	AB=0;ABP=0;AC=1;AF=1;AN=1;AO=58;CIGAR=1X;DP=58;DPB=58;DPRA=0;EPP=10.3484;EPPR=0;GTI=0;LEN=1;MEANALT=1;MQM=60;MQMR=0;NS=1;NUMALT=1;ODDS=432.579;PAIRED=1;PAIREDR=0;PAO=0;PQA=0;PQR=0;PRO=0;QA=2154;QR=0;RO=0;RPP=10.3484;RPPR=0;RUN=1;SAF=18;SAP=21.1309;SAR=40;SRF=0;SRP=0;SRR=0;TYPE=snp;technology.ILLUMINA=1	GT:DP:RO:QR:AO:QA:GL	1:58:0:0:58:2154:-10,0
gi|126640115|ref|NC_009085.1|	44237	.	AGCA	TGCT	1772.28	.	AB=0;ABP=0;AC=1;AF=1;AN=1;AO=56;CIGAR=1X2M1X;DP=56;DPB=56.75;DPRA=0;EPP=10.6105;EPPR=0;GTI=0;LEN=4;MEANALT=1;MQM=60;MQMR=0;NS=1;NUMALT=1;ODDS=408.083;PAIRED=1;PAIREDR=0;PAO=1;PQA=32;PQR=0;PRO=0;QA=1997;QR=0;RO=0;RPP=6.88793;RPPR=0;RUN=1;SAF=18;SAP=18.5208;SAR=38;SRF=0;SRP=0;SRR=0;TYPE=complex;technology.ILLUMINA=1	GT:DP:RO:QR:AO:QA:GL	1:56:0:0:56:1997:-10,0
gi|126640115|ref|NC_009085.1|	44270	.	A	G	1611.83	.	AB=0;ABP=0;AC=1;AF=1;AN=1;AO=49;CIGAR=1X;DP=49;DPB=49;DPRA=0;EPP=6.59988;EPPR=0;GTI=0;LEN=1;MEANALT=1;MQM=60;MQMR=0;NS=1;NUMALT=1;ODDS=371.138;PAIRED=1;PAIREDR=0;PAO=0;PQA=0;PQR=0;PRO=0;QA=1833;QR=0;RO=0;RPP=4.11819;RPPR=0;RUN=1;SAF=18;SAP=10.4997;SAR=31;SRF=0;SRP=0;SRR=0;TYPE=snp;technology.ILLUMINA=1	GT:DP:RO:QR:AO:QA:GL	1:49:0:0:49:1833:-10,0
gi|126640115|ref|NC_009085.1|	44297	.	A	C	1280.44	.	AB=0;ABP=0;AC=1;AF=1;AN=1;AO=39;CIGAR=1X;DP=39;DPB=39;DPRA=0;EPP=3.06598;EPPR=0;GTI=0;LEN=1;MEANALT=1;MQM=60;MQMR=0;NS=1;NUMALT=1;ODDS=294.832;PAIRED=1;PAIREDR=0;PAO=0;PQA=0;PQR=0;PRO=0;QA=1456;QR=0;RO=0;RPP=7.52028;RPPR=0;RUN=1;SAF=17;SAP=4.40227;SAR=22;SRF=0;SRP=0;SRR=0;TYPE=snp;technology.ILLUMINA=1	GT:DP:RO:QR:AO:QA:GL	1:39:0:0:39:1456:-10,0
gi|126640115|ref|NC_009085.1|	44362	.	CATAA	TTTAT	703085	.	AB=0;ABP=0;AC=1;AF=1;AN=1;AO=22;CIGAR=2X2M1X;DP=22;DPB=22;DPRA=0;EPP=3.0103;EPPR=0;GTI=0;LEN=5;MEANALT=1;MQM=60;MQMR=0;NS=1;NUMALT=1;ODDS=161.891;PAIRED=1;PAIREDR=0;PAO=0;PQA=0;PQR=0;PRO=0;QA=809;QR=0;RO=0;RPP=4.58955;RPPR=0;RUN=1;SAF=8;SAP=6.56362;SAR=14;SRF=0;SRP=0;SRR=0;TYPE=complex;technology.ILLUMINA=1	GT:DP:RO:QR:AO:QA:GL	1:22:0:0:22:809:-10,0
gi|126640115|ref|NC_009085.1|	44373	.	CTTTTTTA	CTTTTTTTA	509851	.	AB=0;ABP=0;AC=1;AF=1;AN=1;AO=16;CIGAR=1M1I7M;DP=16;DPB=20.5;DPRA=0;EPP=11.6962;EPPR=0;GTI=0;LEN=1;MEANALT=1;MQM=60;MQMR=0;NS=1;NUMALT=1;ODDS=117.398;PAIRED=1;PAIREDR=0;PAO=1.5;PQA=47.5;PQR=47.5;PRO=1.5;QA=601;QR=0;RO=0;RPP=5.18177;RPPR=0;RUN=1;SAF=6;SAP=5.18177;SAR=10;SRF=0;SRP=0;SRR=0;TYPE=ins;technology.ILLUMINA=1	GT:DP:RO:QR:AO:QA:GL	1:16:0:0:16:601:-10,0
gi|126640115|ref|NC_009085.1|	44495	.	G	A	883081	.	AB=0;ABP=0;AC=1;AF=1;AN=1;AO=27;CIGAR=1X;DP=27;DPB=27;DPRA=0;EPP=3.09072;EPPR=0;GTI=0;LEN=1;MEANALT=1;MQM=60;MQMR=0;NS=1;NUMALT=1;ODDS=203.337;PAIRED=1;PAIREDR=0;PAO=0;PQA=0;PQR=0;PRO=0;QA=1018;QR=0;RO=0;RPP=12.7417;RPPR=0;RUN=1;SAF=11;SAP=5.02092;SAR=16;SRF=0;SRP=0;SRR=0;TYPE=snp;technology.ILLUMINA=1	GT:DP:RO:QR:AO:QA:GL	1:27:0:0:27:1018:-10,0
gi|126640115|ref|NC_009085.1|	44537	.	G	A	998093	.	AB=0;ABP=0;AC=1;AF=1;AN=1;AO=31;CIGAR=1X;DP=31;DPB=31;DPRA=0;EPP=3.64073;EPPR=0;GTI=0;LEN=1;MEANALT=1;MQM=60;MQMR=0;NS=1;NUMALT=1;ODDS=229.819;PAIRED=1;PAIREDR=0;PAO=0;PQA=0;PQR=0;PRO=0;QA=1139;QR=0;RO=0;RPP=6.44263;RPPR=0;RUN=1;SAF=14;SAP=3.64073;SAR=17;SRF=0;SRP=0;SRR=0;TYPE=snp;technology.ILLUMINA=1	GT:DP:RO:QR:AO:QA:GL	1:31:0:0:31:1139:-10,0
gi|126640115|ref|NC_009085.1|	44549	.	GGTC	AGTT	959259	.	AB=0;ABP=0;AC=1;AF=1;AN=1;AO=29;CIGAR=1X2M1X;DP=29;DPB=29.5;DPRA=0;EPP=3.68421;EPPR=0;GTI=0;LEN=4;MEANALT=1;MQM=60;MQMR=0;NS=1;NUMALT=1;ODDS=220.877;PAIRED=1;PAIREDR=0;PAO=1;PQA=33;PQR=0;PRO=0;QA=1077;QR=0;RO=0;RPP=19.8579;RPPR=0;RUN=1;SAF=14;SAP=3.08518;SAR=15;SRF=0;SRP=0;SRR=0;TYPE=complex;technology.ILLUMINA=1	GT:DP:RO:QR:AO:QA:GL	1:29:0:0:29:1077:-10,0
gi|126640115|ref|NC_009085.1|	44621	.	G	A	869.73	.	AB=0;ABP=0;AC=1;AF=1;AN=1;AO=28;CIGAR=1X;DP=28;DPB=28;DPRA=0;EPP=4.25114;EPPR=0;GTI=0;LEN=1;MEANALT=1;MQM=60;MQMR=0;NS=1;NUMALT=1;ODDS=200.263;PAIRED=1;PAIREDR=0;PAO=0;PQA=0;PQR=0;PRO=0;QA=1012;QR=0;RO=0;RPP=18.2106;RPPR=0;RUN=1;SAF=17;SAP=5.80219;SAR=11;SRF=0;SRP=0;SRR=0;TYPE=snp;technology.ILLUMINA=1	GT:DP:RO:QR:AO:QA:GL	1:28:0:0:28:1012:-10,0
gi|126640115|ref|NC_009085.1|	44804	.	C	T	763044	.	AB=0;ABP=0;AC=1;AF=1;AN=1;AO=25;CIGAR=1X;DP=25;DPB=25;DPRA=0;EPP=5.18177;EPPR=0;GTI=0;LEN=1;MEANALT=1;MQM=60;MQMR=0;NS=1;NUMALT=1;ODDS=175.697;PAIRED=1;PAIREDR=0;PAO=0;PQA=0;PQR=0;PRO=0;QA=890;QR=0;RO=0;RPP=17.6895;RPPR=0;RUN=1;SAF=12;SAP=3.09716;SAR=13;SRF=0;SRP=0;SRR=0;TYPE=snp;technology.ILLUMINA=1	GT:DP:RO:QR:AO:QA:GL	1:25:0:0:25:890:-10,0
gi|126640115|ref|NC_009085.1|	45219	.	G	A	1838.05	.	AB=0;ABP=0;AC=1;AF=1;AN=1;AO=57;CIGAR=1X;DP=57;DPB=57;DPRA=0;EPP=3.35316;EPPR=0;GTI=0;LEN=1;MEANALT=1;MQM=60;MQMR=0;NS=1;NUMALT=1;ODDS=423.227;PAIRED=1;PAIREDR=0;PAO=0;PQA=0;PQR=0;PRO=0;QA=2075;QR=0;RO=0;RPP=3.35316;RPPR=0;RUN=1;SAF=32;SAP=4.877;SAR=25;SRF=0;SRP=0;SRR=0;TYPE=snp;technology.ILLUMINA=1	GT:DP:RO:QR:AO:QA:GL	1:57:0:0:57:2075:-10,0
gi|126640115|ref|NC_009085.1|	45285	.	T	G	1894.95	.	AB=0;ABP=0;AC=1;AF=1;AN=1;AO=57;CIGAR=1X;DP=57;DPB=57;DPRA=0;EPP=6.09608;EPPR=0;GTI=0;LEN=1;MEANALT=1;MQM=60;MQMR=0;NS=1;NUMALT=1;ODDS=436.328;PAIRED=1;PAIREDR=0;PAO=0;PQA=0;PQR=0;PRO=0;QA=2146;QR=0;RO=0;RPP=7.61992;RPPR=0;RUN=1;SAF=32;SAP=4.877;SAR=25;SRF=0;SRP=0;SRR=0;TYPE=snp;technology.ILLUMINA=1	GT:DP:RO:QR:AO:QA:GL	1:57:0:0:57:2146:-10,0
gi|126640115|ref|NC_009085.1|	45480	.	T	C	2150.49	.	AB=0;ABP=0;AC=1;AF=1;AN=1;AO=67;CIGAR=1X;DP=67;DPB=67;DPRA=0;EPP=12.3768;EPPR=0;GTI=0;LEN=1;MEANALT=1;MQM=60;MQMR=0;NS=1;NUMALT=1;ODDS=495.17;PAIRED=1;PAIREDR=0;PAO=0;PQA=0;PQR=0;PRO=0;QA=2432;QR=0;RO=0;RPP=3.82055;RPPR=0;RUN=1;SAF=34;SAP=3.04271;SAR=33;SRF=0;SRP=0;SRR=0;TYPE=snp;technology.ILLUMINA=1	GT:DP:RO:QR:AO:QA:GL	1:67:0:0:67:2432:-10,0
gi|126640115|ref|NC_009085.1|	45534	.	G	A	2189.29	.	AB=0;ABP=0;AC=1;AF=1;AN=1;AO=68;CIGAR=1X;DP=68;DPB=68;DPRA=0;EPP=18.4661;EPPR=0;GTI=0;LEN=1;MEANALT=1;MQM=60;MQMR=0;NS=1;NUMALT=1;ODDS=504.103;PAIRED=1;PAIREDR=0;PAO=0;PQA=0;PQR=0;PRO=0;QA=2482;QR=0;RO=0;RPP=3.52123;RPPR=0;RUN=1;SAF=35;SAP=3.13803;SAR=33;SRF=0;SRP=0;SRR=0;TYPE=snp;technology.ILLUMINA=1	GT:DP:RO:QR:AO:QA:GL	1:68:0:0:68:2482:-10,0
gi|126640115|ref|NC_009085.1|	45555	.	T	C	1994.87	.	AB=0;ABP=0;AC=1;AF=1;AN=1;AO=60;CIGAR=1X;DP=60;DPB=60;DPRA=0;EPP=4.31318;EPPR=0;GTI=0;LEN=1;MEANALT=1;MQM=60;MQMR=0;NS=1;NUMALT=1;ODDS=459.335;PAIRED=1;PAIREDR=0;PAO=0;PQA=0;PQR=0;PRO=0;QA=2253;QR=0;RO=0;RPP=3.58936;RPPR=0;RUN=1;SAF=35;SAP=6.62942;SAR=25;SRF=0;SRP=0;SRR=0;TYPE=snp;technology.ILLUMINA=1	GT:DP:RO:QR:AO:QA:GL	1:60:0:0:60:2253:-10,0
gi|126640115|ref|NC_009085.1|	45606	.	A	G	2193.78	.	AB=0;ABP=0;AC=1;AF=1;AN=1;AO=67;CIGAR=1X;DP=67;DPB=67;DPRA=0;EPP=5.63551;EPPR=0;GTI=0;LEN=1;MEANALT=1;MQM=60;MQMR=0;NS=1;NUMALT=1;ODDS=505.137;PAIRED=1;PAIREDR=0;PAO=0;PQA=0;PQR=0;PRO=0;QA=2488;QR=0;RO=0;RPP=3.30199;RPPR=0;RUN=1;SAF=44;SAP=17.3031;SAR=23;SRF=0;SRP=0;SRR=0;TYPE=snp;technology.ILLUMINA=1	GT:DP:RO:QR:AO:QA:GL	1:67:0:0:67:2488:-10,0
gi|126640115|ref|NC_009085.1|	46086	.	C	T	2893.67	.	AB=0;ABP=0;AC=1;AF=1;AN=1;AO=88;CIGAR=1X;DP=88;DPB=88;DPRA=0;EPP=12.8806;EPPR=0;GTI=0;LEN=1;MEANALT=1;MQM=60;MQMR=0;NS=1;NUMALT=1;ODDS=666.293;PAIRED=0.988636;PAIREDR=0;PAO=0;PQA=0;PQR=0;PRO=0;QA=3269;QR=0;RO=0;RPP=11.0053;RPPR=0;RUN=1;SAF=45;SAP=3.109;SAR=43;SRF=0;SRP=0;SRR=0;TYPE=snp;technology.ILLUMINA=1	GT:DP:RO:QR:AO:QA:GL	1:88:0:0:88:3269:-10,0
gi|126640115|ref|NC_009085.1|	46213	.	CATTC	TATTT	2843.06	.	AB=0;ABP=0;AC=1;AF=1;AN=1;AO=88;CIGAR=1X3M1X;DP=89;DPB=90.2;DPRA=0;EPP=5.47788;EPPR=0;GTI=0;LEN=5;MEANALT=2;MQM=60;MQMR=0;NS=1;NUMALT=1;ODDS=654.638;PAIRED=1;PAIREDR=0;PAO=3;PQA=95;PQR=0;PRO=0;QA=3111;QR=0;RO=0;RPP=4.58955;RPPR=0;RUN=1;SAF=35;SAP=11.0053;SAR=53;SRF=0;SRP=0;SRR=0;TYPE=complex;technology.ILLUMINA=1	GT:DP:RO:QR:AO:QA:GL	1:89:0:0:88:3111:-10,0
gi|126640115|ref|NC_009085.1|	46225	.	GTTG	TTTA	2665.92	.	AB=0;ABP=0;AC=1;AF=1;AN=1;AO=84;CIGAR=1X2M1X;DP=84;DPB=84.25;DPRA=0;EPP=3.1137;EPPR=0;GTI=0;LEN=4;MEANALT=1;MQM=60;MQMR=0;NS=1;NUMALT=1;ODDS=613.852;PAIRED=1;PAIREDR=0;PAO=1;PQA=33;PQR=0;PRO=0;QA=2967;QR=0;RO=0;RPP=3.1137;RPPR=0;RUN=1;SAF=36;SAP=6.73282;SAR=48;SRF=0;SRP=0;SRR=0;TYPE=complex;technology.ILLUMINA=1	GT:DP:RO:QR:AO:QA:GL	1:84:0:0:84:2967:-10,0
gi|126640115|ref|NC_009085.1|	46310	.	G	A	1881.54	.	AB=0;ABP=0;AC=1;AF=1;AN=1;AO=58;CIGAR=1X;DP=58;DPB=58;DPRA=0;EPP=3.60933;EPPR=0;GTI=0;LEN=1;MEANALT=1;MQM=60;MQMR=0;NS=1;NUMALT=1;ODDS=433.241;PAIRED=1;PAIREDR=0;PAO=0;PQA=0;PQR=0;PRO=0;QA=2156;QR=0;RO=0;RPP=28.3192;RPPR=0;RUN=1;SAF=23;SAP=8.40154;SAR=35;SRF=0;SRP=0;SRR=0;TYPE=snp;technology.ILLUMINA=1	GT:DP:RO:QR:AO:QA:GL	1:58:0:0:58:2156:-10,0
gi|126640115|ref|NC_009085.1|	46351	.	G	A	1875.97	.	AB=0;ABP=0;AC=1;AF=1;AN=1;AO=59;CIGAR=1X;DP=59;DPB=59;DPRA=0;EPP=3.34154;EPPR=0;GTI=0;LEN=1;MEANALT=1;MQM=60;MQMR=0;NS=1;NUMALT=1;ODDS=431.958;PAIRED=1;PAIREDR=0;PAO=0;PQA=0;PQR=0;PRO=0;QA=2130;QR=0;RO=0;RPP=16.2968;RPPR=0;RUN=1;SAF=31;SAP=3.34154;SAR=28;SRF=0;SRP=0;SRR=0;TYPE=snp;technology.ILLUMINA=1	GT:DP:RO:QR:AO:QA:GL	1:59:0:0:59:2130:-10,0
gi|126640115|ref|NC_009085.1|	46366	.	A	G	1835.23	.	AB=0;ABP=0;AC=1;AF=1;AN=1;AO=57;CIGAR=1X;DP=57;DPB=57;DPRA=0;EPP=3.9627;EPPR=0;GTI=0;LEN=1;MEANALT=1;MQM=59.9825;MQMR=0;NS=1;NUMALT=1;ODDS=422.577;PAIRED=1;PAIREDR=0;PAO=0;PQA=0;PQR=0;PRO=0;QA=2090;QR=0;RO=0;RPP=19.8106;RPPR=0;RUN=1;SAF=31;SAP=3.9627;SAR=26;SRF=0;SRP=0;SRR=0;TYPE=snp;technology.ILLUMINA=1	GT:DP:RO:QR:AO:QA:GL	1:57:0:0:57:2090:-10,0
gi|126640115|ref|NC_009085.1|	46390	.	CACTTTG	TATTTTA	1670.71	.	AB=0;ABP=0;AC=1;AF=1;AN=1;AO=52;CIGAR=1X1M1X3M1X;DP=53;DPB=53.2857;DPRA=0;EPP=5.68288;EPPR=0;GTI=0;LEN=7;MEANALT=2;MQM=60;MQMR=0;NS=1;NUMALT=1;ODDS=384.694;PAIRED=1;PAIREDR=0;PAO=1;PQA=32;PQR=0;PRO=0;QA=1866;QR=0;RO=0;RPP=9.02361;RPPR=0;RUN=1;SAF=30;SAP=5.68288;SAR=22;SRF=0;SRP=0;SRR=0;TYPE=complex;technology.ILLUMINA=1	GT:DP:RO:QR:AO:QA:GL	1:53:0:0:52:1866:-10,0
gi|126640115|ref|NC_009085.1|	46405	.	C	T	1772.4	.	AB=0;ABP=0;AC=1;AF=1;AN=1;AO=55;CIGAR=1X;DP=55;DPB=55;DPRA=0;EPP=6.20829;EPPR=0;GTI=0;LEN=1;MEANALT=1;MQM=60;MQMR=0;NS=1;NUMALT=1;ODDS=408.11;PAIRED=1;PAIREDR=0;PAO=0;PQA=0;PQR=0;PRO=0;QA=2004;QR=0;RO=0;RPP=3.99733;RPPR=0;RUN=1;SAF=29;SAP=3.36563;SAR=26;SRF=0;SRP=0;SRR=0;TYPE=snp;technology.ILLUMINA=1	GT:DP:RO:QR:AO:QA:GL	1:55:0:0:55:2004:-10,0
gi|126640115|ref|NC_009085.1|	46438	.	C	T	1908.82	.	AB=0;ABP=0;AC=1;AF=1;AN=1;AO=58;CIGAR=1X;DP=58;DPB=58;DPRA=0;EPP=3.16006;EPPR=0;GTI=0;LEN=1;MEANALT=1;MQM=60;MQMR=0;NS=1;NUMALT=1;ODDS=439.523;PAIRED=1;PAIREDR=0;PAO=0;PQA=0;PQR=0;PRO=0;QA=2180;QR=0;RO=0;RPP=28.3192;RPPR=0;RUN=1;SAF=30;SAP=3.16006;SAR=28;SRF=0;SRP=0;SRR=0;TYPE=snp;technology.ILLUMINA=1	GT:DP:RO:QR:AO:QA:GL	1:58:0:0:58:2180:-10,0
gi|126640115|ref|NC_009085.1|	46477	.	G	A	2106.53	.	AB=0;ABP=0;AC=1;AF=1;AN=1;AO=63;CIGAR=1X;DP=63;DPB=63;DPRA=0;EPP=3.872;EPPR=0;GTI=0;LEN=1;MEANALT=1;MQM=60;MQMR=0;NS=1;NUMALT=1;ODDS=485.046;PAIRED=1;PAIREDR=0;PAO=0;PQA=0;PQR=0;PRO=0;QA=2378;QR=0;RO=0;RPP=3.872;RPPR=0;RUN=1;SAF=37;SAP=7.18091;SAR=26;SRF=0;SRP=0;SRR=0;TYPE=snp;technology.ILLUMINA=1	GT:DP:RO:QR:AO:QA:GL	1:63:0:0:63:2378:-10,0
gi|126640115|ref|NC_009085.1|	46522	.	G	A	1581.72	.	AB=0;ABP=0;AC=1;AF=1;AN=1;AO=48;CIGAR=1X;DP=48;DPB=48;DPRA=0;EPP=3.0103;EPPR=0;GTI=0;LEN=1;MEANALT=1;MQM=60;MQMR=0;NS=1;NUMALT=1;ODDS=364.206;PAIRED=1;PAIREDR=0;PAO=0;PQA=0;PQR=0;PRO=0;QA=1788;QR=0;RO=0;RPP=3.19126;RPPR=0;RUN=1;SAF=27;SAP=4.6389;SAR=21;SRF=0;SRP=0;SRR=0;TYPE=snp;technology.ILLUMINA=1	GT:DP:RO:QR:AO:QA:GL	1:48:0:0:48:1788:-10,0
gi|126640115|ref|NC_009085.1|	46537	.	T	C	1855.79	.	AB=0;ABP=0;AC=1;AF=1;AN=1;AO=57;CIGAR=1X;DP=57;DPB=57;DPRA=0;EPP=23.1631;EPPR=0;GTI=0;LEN=1;MEANALT=1;MQM=60;MQMR=0;NS=1;NUMALT=1;ODDS=427.312;PAIRED=1;PAIREDR=0;PAO=0;PQA=0;PQR=0;PRO=0;QA=2118;QR=0;RO=0;RPP=3.0484;RPPR=0;RUN=1;SAF=24;SAP=6.09608;SAR=33;SRF=0;SRP=0;SRR=0;TYPE=snp;technology.ILLUMINA=1	GT:DP:RO:QR:AO:QA:GL	1:57:0:0:57:2118:-10,0
gi|126640115|ref|NC_009085.1|	46558	.	GCAGTAC	ACAGCAT	1714.93	.	AB=0;ABP=0;AC=1;AF=1;AN=1;AO=46;CIGAR=1X3M1X1M1X;DP=46;DPB=50.2857;DPRA=0;EPP=9.80795;EPPR=0;GTI=0;LEN=7;MEANALT=1;MQM=60;MQMR=0;NS=1;NUMALT=1;ODDS=394.877;PAIRED=1;PAIREDR=0;PAO=9;PQA=267;PQR=0;PRO=0;QA=1683;QR=0;RO=0;RPP=6.03148;RPPR=0;RUN=1;SAF=18;SAP=7.73089;SAR=28;SRF=0;SRP=0;SRR=0;TYPE=complex;technology.ILLUMINA=1	GT:DP:RO:QR:AO:QA:GL	1:46:0:0:46:1683:-10,0
gi|126640115|ref|NC_009085.1|	46576	.	G	A	1751.03	.	AB=0;ABP=0;AC=1;AF=1;AN=1;AO=53;CIGAR=1X;DP=53;DPB=53;DPRA=0;EPP=5.01789;EPPR=0;GTI=0;LEN=1;MEANALT=1;MQM=60;MQMR=0;NS=1;NUMALT=1;ODDS=403.189;PAIRED=1;PAIREDR=0;PAO=0;PQA=0;PQR=0;PRO=0;QA=1983;QR=0;RO=0;RPP=3.37904;RPPR=0;RUN=1;SAF=21;SAP=7.96781;SAR=32;SRF=0;SRP=0;SRR=0;TYPE=snp;technology.ILLUMINA=1	GT:DP:RO:QR:AO:QA:GL	1:53:0:0:53:1983:-10,0
gi|126640115|ref|NC_009085.1|	46596	.	CT	GC	1188.93	.	AB=0;ABP=0;AC=1;AF=1;AN=1;AO=38;CIGAR=2X;DP=38;DPB=38;DPRA=0;EPP=14.2105;EPPR=0;GTI=0;LEN=2;MEANALT=1;MQM=60;MQMR=0;NS=1;NUMALT=1;ODDS=273.762;PAIRED=1;PAIREDR=0;PAO=0;PQA=0;PQR=0;PRO=0;QA=1373;QR=0;RO=0;RPP=6.66752;RPPR=0;RUN=1;SAF=13;SAP=11.239;SAR=25;SRF=0;SRP=0;SRR=0;TYPE=mnp;technology.ILLUMINA=1	GT:DP:RO:QR:AO:QA:GL	1:38:0:0:38:1373:-10,0
gi|126640115|ref|NC_009085.1|	46606	.	GCAG	ACAA	1451.72	.	AB=0;ABP=0;AC=1;AF=1;AN=1;AO=45;CIGAR=1X2M1X;DP=45;DPB=46.25;DPRA=0;EPP=8.84915;EPPR=0;GTI=0;LEN=4;MEANALT=1;MQM=60;MQMR=0;NS=1;NUMALT=1;ODDS=334.272;PAIRED=1;PAIREDR=0;PAO=3;PQA=88;PQR=0;PRO=0;QA=1590;QR=0;RO=0;RPP=8.84915;RPPR=0;RUN=1;SAF=12;SAP=24.2907;SAR=33;SRF=0;SRP=0;SRR=0;TYPE=complex;technology.ILLUMINA=1	GT:DP:RO:QR:AO:QA:GL	1:45:0:0:45:1590:-10,0
gi|126640115|ref|NC_009085.1|	46618	.	T	G	1743.56	.	AB=0;ABP=0;AC=1;AF=1;AN=1;AO=54;CIGAR=1X;DP=54;DPB=54;DPRA=0;EPP=13.3047;EPPR=0;GTI=0;LEN=1;MEANALT=1;MQM=60;MQMR=0;NS=1;NUMALT=1;ODDS=401.471;PAIRED=1;PAIREDR=0;PAO=0;PQA=0;PQR=0;PRO=0;QA=1999;QR=0;RO=0;RPP=8.80089;RPPR=0;RUN=1;SAF=18;SAP=16.0391;SAR=36;SRF=0;SRP=0;SRR=0;TYPE=snp;technology.ILLUMINA=1	GT:DP:RO:QR:AO:QA:GL	1:54:0:0:54:1999:-10,0
gi|126640115|ref|NC_009085.1|	46630	.	G	A	1953.29	.	AB=0;ABP=0;AC=1;AF=1;AN=1;AO=61;CIGAR=1X;DP=61;DPB=61;DPRA=0;EPP=11.0198;EPPR=0;GTI=0;LEN=1;MEANALT=1;MQM=60;MQMR=0;NS=1;NUMALT=1;ODDS=449.763;PAIRED=1;PAIREDR=0;PAO=0;PQA=0;PQR=0;PRO=0;QA=2223;QR=0;RO=0;RPP=4.7546;RPPR=0;RUN=1;SAF=22;SAP=13.2981;SAR=39;SRF=0;SRP=0;SRR=0;TYPE=snp;technology.ILLUMINA=1	GT:DP:RO:QR:AO:QA:GL	1:61:0:0:61:2223:-10,0
gi|126640115|ref|NC_009085.1|	46678	.	A	G	2022.95	.	AB=0;ABP=0;AC=1;AF=1;AN=1;AO=65;CIGAR=1X;DP=65;DPB=65;DPRA=0;EPP=8.65613;EPPR=0;GTI=0;LEN=1;MEANALT=1;MQM=59.8;MQMR=0;NS=1;NUMALT=1;ODDS=465.801;PAIRED=1;PAIREDR=0;PAO=0;PQA=0;PQR=0;PRO=0;QA=2339;QR=0;RO=0;RPP=48.7448;RPPR=0;RUN=1;SAF=35;SAP=3.84548;SAR=30;SRF=0;SRP=0;SRR=0;TYPE=snp;technology.ILLUMINA=1	GT:DP:RO:QR:AO:QA:GL	1:65:0:0:65:2339:-10,0
gi|126640115|ref|NC_009085.1|	46685	.	G	A	2270.51	.	AB=0;ABP=0;AC=1;AF=1;AN=1;AO=71;CIGAR=1X;DP=71;DPB=71;DPRA=0;EPP=11.8491;EPPR=0;GTI=0;LEN=1;MEANALT=1;MQM=59.9296;MQMR=0;NS=1;NUMALT=1;ODDS=522.804;PAIRED=1;PAIREDR=0;PAO=0;PQA=0;PQR=0;PRO=0;QA=2624;QR=0;RO=0;RPP=49.5287;RPPR=0;RUN=1;SAF=42;SAP=8.17902;SAR=29;SRF=0;SRP=0;SRR=0;TYPE=snp;technology.ILLUMINA=1	GT:DP:RO:QR:AO:QA:GL	1:71:0:0:71:2624:-10,0
gi|126640115|ref|NC_009085.1|	46715	.	G	A	2620.61	.	AB=0;ABP=0;AC=1;AF=1;AN=1;AO=81;CIGAR=1X;DP=81;DPB=81;DPRA=0;EPP=10.7579;EPPR=0;GTI=0;LEN=1;MEANALT=1;MQM=59.8765;MQMR=0;NS=1;NUMALT=1;ODDS=603.417;PAIRED=0.987654;PAIREDR=0;PAO=0;PQA=0;PQR=0;PRO=0;QA=2984;QR=0;RO=0;RPP=28.7731;RPPR=0;RUN=1;SAF=44;SAP=4.32391;SAR=37;SRF=0;SRP=0;SRR=0;TYPE=snp;technology.ILLUMINA=1	GT:DP:RO:QR:AO:QA:GL	1:81:0:0:81:2984:-10,0
gi|126640115|ref|NC_009085.1|	46737	.	G	A	3101.74	.	AB=0;ABP=0;AC=1;AF=1;AN=1;AO=93;CIGAR=1X;DP=93;DPB=93;DPRA=0;EPP=6.95631;EPPR=0;GTI=0;LEN=1;MEANALT=1;MQM=60;MQMR=0;NS=1;NUMALT=1;ODDS=714.202;PAIRED=0.989247;PAIREDR=0;PAO=0;PQA=0;PQR=0;PRO=0;QA=3488;QR=0;RO=0;RPP=4.90158;RPPR=0;RUN=1;SAF=49;SAP=3.59403;SAR=44;SRF=0;SRP=0;SRR=0;TYPE=snp;technology.ILLUMINA=1	GT:DP:RO:QR:AO:QA:GL	1:93:0:0:93:3488:-10,0
gi|126640115|ref|NC_009085.1|	46744	.	C	T	2849.18	.	AB=0;ABP=0;AC=1;AF=1;AN=1;AO=85;CIGAR=1X;DP=85;DPB=85;DPRA=0;EPP=6.10145;EPPR=0;GTI=0;LEN=1;MEANALT=1;MQM=60;MQMR=0;NS=1;NUMALT=1;ODDS=656.048;PAIRED=1;PAIREDR=0;PAO=0;PQA=0;PQR=0;PRO=0;QA=3214;QR=0;RO=0;RPP=8.75832;RPPR=0;RUN=1;SAF=49;SAP=7.3277;SAR=36;SRF=0;SRP=0;SRR=0;TYPE=snp;technology.ILLUMINA=1	GT:DP:RO:QR:AO:QA:GL	1:85:0:0:85:3214:-10,0
gi|126640115|ref|NC_009085.1|	46750	.	A	G	3009.68	.	AB=0;ABP=0;AC=1;AF=1;AN=1;AO=90;CIGAR=1X;DP=91;DPB=91;DPRA=0;EPP=5.42305;EPPR=5.18177;GTI=0;LEN=1;MEANALT=1;MQM=60;MQMR=60;NS=1;NUMALT=1;ODDS=693.005;PAIRED=1;PAIREDR=1;PAO=0;PQA=0;PQR=0;PRO=0;QA=3416;QR=37;RO=1;RPP=7.73928;RPPR=5.18177;RUN=1;SAF=50;SAP=5.42305;SAR=40;SRF=0;SRP=5.18177;SRR=1;TYPE=snp;technology.ILLUMINA=1	GT:DP:RO:QR:AO:QA:GL	1:91:1:37:90:3416:-10,0
gi|126640115|ref|NC_009085.1|	46765	.	C	T	2845.94	.	AB=0;ABP=0;AC=1;AF=1;AN=1;AO=86;CIGAR=1X;DP=86;DPB=86;DPRA=0;EPP=17.5541;EPPR=0;GTI=0;LEN=1;MEANALT=1;MQM=60;MQMR=0;NS=1;NUMALT=1;ODDS=655.302;PAIRED=0.988372;PAIREDR=0;PAO=0;PQA=0;PQR=0;PRO=0;QA=3233;QR=0;RO=0;RPP=20.0791;RPPR=0;RUN=1;SAF=47;SAP=4.62628;SAR=39;SRF=0;SRP=0;SRR=0;TYPE=snp;technology.ILLUMINA=1	GT:DP:RO:QR:AO:QA:GL	1:86:0:0:86:3233:-10,0
gi|126640115|ref|NC_009085.1|	46813	.	T	G	2690.67	.	AB=0;ABP=0;AC=1;AF=1;AN=1;AO=82;CIGAR=1X;DP=82;DPB=82;DPRA=0;EPP=9.78953;EPPR=0;GTI=0;LEN=1;MEANALT=1;MQM=60;MQMR=0;NS=1;NUMALT=1;ODDS=619.55;PAIRED=1;PAIREDR=0;PAO=0;PQA=0;PQR=0;PRO=0;QA=3038;QR=0;RO=0;RPP=8.20065;RPPR=0;RUN=1;SAF=45;SAP=4.70511;SAR=37;SRF=0;SRP=0;SRR=0;TYPE=snp;technology.ILLUMINA=1	GT:DP:RO:QR:AO:QA:GL	1:82:0:0:82:3038:-10,0
gi|126640115|ref|NC_009085.1|	46822	.	A	G	2169.34	.	AB=0;ABP=0;AC=1;AF=1;AN=1;AO=67;CIGAR=1X;DP=67;DPB=67;DPRA=0;EPP=3.30199;EPPR=0;GTI=0;LEN=1;MEANALT=1;MQM=60;MQMR=0;NS=1;NUMALT=1;ODDS=499.508;PAIRED=1;PAIREDR=0;PAO=0;PQA=0;PQR=0;PRO=0;QA=2455;QR=0;RO=0;RPP=14.7103;RPPR=0;RUN=1;SAF=33;SAP=3.04271;SAR=34;SRF=0;SRP=0;SRR=0;TYPE=snp;technology.ILLUMINA=1	GT:DP:RO:QR:AO:QA:GL	1:67:0:0:67:2455:-10,0
gi|126640115|ref|NC_009085.1|	46864	.	GGGAC	AGGTT	1466.31	.	AB=0;ABP=0;AC=1;AF=1;AN=1;AO=45;CIGAR=1X2M2X;DP=46;DPB=46.2;DPRA=0;EPP=3.44459;EPPR=0;GTI=0;LEN=5;MEANALT=2;MQM=60;MQMR=0;NS=1;NUMALT=1;ODDS=337.63;PAIRED=1;PAIREDR=0;PAO=1;PQA=29;PQR=0;PRO=0;QA=1630;QR=0;RO=0;RPP=3.05855;RPPR=0;RUN=1;SAF=20;SAP=4.21667;SAR=25;SRF=0;SRP=0;SRR=0;TYPE=complex;technology.ILLUMINA=1	GT:DP:RO:QR:AO:QA:GL	1:46:0:0:45:1630:-10,0
gi|126640115|ref|NC_009085.1|	46873	.	C	T	1871.56	.	AB=0;ABP=0;AC=1;AF=1;AN=1;AO=58;CIGAR=1X;DP=58;DPB=58;DPRA=0;EPP=3.16006;EPPR=0;GTI=0;LEN=1;MEANALT=1;MQM=60;MQMR=0;NS=1;NUMALT=1;ODDS=430.943;PAIRED=1;PAIREDR=0;PAO=0;PQA=0;PQR=0;PRO=0;QA=2113;QR=0;RO=0;RPP=5.40641;RPPR=0;RUN=1;SAF=31;SAP=3.60933;SAR=27;SRF=0;SRP=0;SRR=0;TYPE=snp;technology.ILLUMINA=1	GT:DP:RO:QR:AO:QA:GL	1:58:0:0:58:2113:-10,0
gi|126640115|ref|NC_009085.1|	47023	.	A	G	2409.21	.	AB=0;ABP=0;AC=1;AF=1;AN=1;AO=74;CIGAR=1X;DP=74;DPB=74;DPRA=0;EPP=4.88833;EPPR=0;GTI=0;LEN=1;MEANALT=1;MQM=60;MQMR=0;NS=1;NUMALT=1;ODDS=554.741;PAIRED=1;PAIREDR=0;PAO=0;PQA=0;PQR=0;PRO=0;QA=2715;QR=0;RO=0;RPP=5.94472;RPPR=0;RUN=1;SAF=35;SAP=3.47981;SAR=39;SRF=0;SRP=0;SRR=0;TYPE=snp;technology.ILLUMINA=1	GT:DP:RO:QR:AO:QA:GL	1:74:0:0:74:2715:-10,0
gi|126640115|ref|NC_009085.1|	47045	.	A	C	2506.58	.	AB=0;ABP=0;AC=1;AF=1;AN=1;AO=75;CIGAR=1X;DP=75;DPB=75;DPRA=0;EPP=4.429;EPPR=0;GTI=0;LEN=1;MEANALT=1;MQM=60;MQMR=0;NS=1;NUMALT=1;ODDS=577.161;PAIRED=1;PAIREDR=0;PAO=0;PQA=0;PQR=0;PRO=0;QA=2822;QR=0;RO=0;RPP=3.27088;RPPR=0;RUN=1;SAF=33;SAP=5.35549;SAR=42;SRF=0;SRP=0;SRR=0;TYPE=snp;technology.ILLUMINA=1	GT:DP:RO:QR:AO:QA:GL	1:75:0:0:75:2822:-10,0
gi|126640115|ref|NC_009085.1|	47058	.	C	T	2539.12	.	AB=0;ABP=0;AC=1;AF=1;AN=1;AO=78;CIGAR=1X;DP=78;DPB=78;DPRA=0;EPP=4.79202;EPPR=0;GTI=0;LEN=1;MEANALT=1;MQM=60;MQMR=0;NS=1;NUMALT=1;ODDS=584.655;PAIRED=1;PAIREDR=0;PAO=0;PQA=0;PQR=0;PRO=0;QA=2866;QR=0;RO=0;RPP=12.0303;RPPR=0;RUN=1;SAF=39;SAP=3.0103;SAR=39;SRF=0;SRP=0;SRR=0;TYPE=snp;technology.ILLUMINA=1	GT:DP:RO:QR:AO:QA:GL	1:78:0:0:78:2866:-10,0
gi|126640115|ref|NC_009085.1|	47266	.	T	C	2258.09	.	AB=0;ABP=0;AC=1;AF=1;AN=1;AO=68;CIGAR=1X;DP=68;DPB=68;DPRA=0;EPP=3.13803;EPPR=0;GTI=0;LEN=1;MEANALT=1;MQM=59.8088;MQMR=0;NS=1;NUMALT=1;ODDS=519.944;PAIRED=1;PAIREDR=0;PAO=0;PQA=0;PQR=0;PRO=0;QA=2541;QR=0;RO=0;RPP=3.0103;RPPR=0;RUN=1;SAF=35;SAP=3.13803;SAR=33;SRF=0;SRP=0;SRR=0;TYPE=snp;technology.ILLUMINA=1	GT:DP:RO:QR:AO:QA:GL	1:68:0:0:68:2541:-10,0
gi|126640115|ref|NC_009085.1|	47275	.	A	T	2419.47	.	AB=0;ABP=0;AC=1;AF=1;AN=1;AO=73;CIGAR=1X;DP=73;DPB=73;DPRA=0;EPP=3.27802;EPPR=0;GTI=0;LEN=1;MEANALT=1;MQM=59.8219;MQMR=0;NS=1;NUMALT=1;ODDS=557.104;PAIRED=1;PAIREDR=0;PAO=0;PQA=0;PQR=0;PRO=0;QA=2722;QR=0;RO=0;RPP=3.04005;RPPR=0;RUN=1;SAF=39;SAP=3.75395;SAR=34;SRF=0;SRP=0;SRR=0;TYPE=snp;technology.ILLUMINA=1	GT:DP:RO:QR:AO:QA:GL	1:73:0:0:73:2722:-10,0
gi|126640115|ref|NC_009085.1|	47305	.	A	G	2634.37	.	AB=0;ABP=0;AC=1;AF=1;AN=1;AO=80;CIGAR=1X;DP=80;DPB=80;DPRA=0;EPP=8.33041;EPPR=0;GTI=0;LEN=1;MEANALT=1;MQM=60;MQMR=0;NS=1;NUMALT=1;ODDS=606.586;PAIRED=1;PAIREDR=0;PAO=0;PQA=0;PQR=0;PRO=0;QA=2987;QR=0;RO=0;RPP=21.3592;RPPR=0;RUN=1;SAF=42;SAP=3.44459;SAR=38;SRF=0;SRP=0;SRR=0;TYPE=snp;technology.ILLUMINA=1	GT:DP:RO:QR:AO:QA:GL	1:80:0:0:80:2987:-10,0
gi|126640115|ref|NC_009085.1|	47401	.	TTAC	CTAT	3245.65	.	AB=0;ABP=0;AC=1;AF=1;AN=1;AO=98;CIGAR=1X2M1X;DP=98;DPB=99;DPRA=0;EPP=7.35324;EPPR=0;GTI=0;LEN=4;MEANALT=1;MQM=60;MQMR=0;NS=1;NUMALT=1;ODDS=747.338;PAIRED=1;PAIREDR=0;PAO=3;PQA=103;PQR=0;PRO=0;QA=3544;QR=0;RO=0;RPP=3.09893;RPPR=0;RUN=1;SAF=46;SAP=3.80798;SAR=52;SRF=0;SRP=0;SRR=0;TYPE=complex;technology.ILLUMINA=1	GT:DP:RO:QR:AO:QA:GL	1:98:0:0:98:3544:-10,0
gi|126640115|ref|NC_009085.1|	47440	.	C	T	3072.34	.	AB=0;ABP=0;AC=1;AF=1;AN=1;AO=95;CIGAR=1X;DP=95;DPB=95;DPRA=0;EPP=4.86177;EPPR=0;GTI=0;LEN=1;MEANALT=1;MQM=59.9684;MQMR=0;NS=1;NUMALT=1;ODDS=707.433;PAIRED=0.989474;PAIREDR=0;PAO=0;PQA=0;PQR=0;PRO=0;QA=3477;QR=0;RO=0;RPP=24.9765;RPPR=0;RUN=1;SAF=43;SAP=4.86177;SAR=52;SRF=0;SRP=0;SRR=0;TYPE=snp;technology.ILLUMINA=1	GT:DP:RO:QR:AO:QA:GL	1:95:0:0:95:3477:-10,0
gi|126640115|ref|NC_009085.1|	47482	.	T	C	3099.87	.	AB=0;ABP=0;AC=1;AF=1;AN=1;AO=95;CIGAR=1X;DP=95;DPB=95;DPRA=0;EPP=4.13032;EPPR=0;GTI=0;LEN=1;MEANALT=1;MQM=60;MQMR=0;NS=1;NUMALT=1;ODDS=713.772;PAIRED=0.989474;PAIREDR=0;PAO=0;PQA=0;PQR=0;PRO=0;QA=3525;QR=0;RO=0;RPP=41.4339;RPPR=0;RUN=1;SAF=51;SAP=4.13032;SAR=44;SRF=0;SRP=0;SRR=0;TYPE=snp;technology.ILLUMINA=1	GT:DP:RO:QR:AO:QA:GL	1:95:0:0:95:3525:-10,0
gi|126640115|ref|NC_009085.1|	47491	.	CCAC	TCAT	2907.63	.	AB=0;ABP=0;AC=1;AF=1;AN=1;AO=90;CIGAR=1X2M1X;DP=90;DPB=90.75;DPRA=0;EPP=3.10681;EPPR=0;GTI=0;LEN=4;MEANALT=1;MQM=60;MQMR=0;NS=1;NUMALT=1;ODDS=669.507;PAIRED=0.988889;PAIREDR=0;PAO=0;PQA=0;PQR=21;PRO=1;QA=3320;QR=0;RO=0;RPP=30.9017;RPPR=0;RUN=1;SAF=50;SAP=5.42305;SAR=40;SRF=0;SRP=0;SRR=0;TYPE=complex;technology.ILLUMINA=1	GT:DP:RO:QR:AO:QA:GL	1:90:0:0:90:3320:-10,0
gi|126640115|ref|NC_009085.1|	47503	.	A	T	2970.82	.	AB=0;ABP=0;AC=1;AF=1;AN=1;AO=92;CIGAR=1X;DP=92;DPB=92;DPRA=0;EPP=3.10471;EPPR=0;GTI=0;LEN=1;MEANALT=1;MQM=60;MQMR=0;NS=1;NUMALT=1;ODDS=684.057;PAIRED=0.98913;PAIREDR=0;PAO=0;PQA=0;PQR=0;PRO=0;QA=3366;QR=0;RO=0;RPP=30.2953;RPPR=0;RUN=1;SAF=46;SAP=3.0103;SAR=46;SRF=0;SRP=0;SRR=0;TYPE=snp;technology.ILLUMINA=1	GT:DP:RO:QR:AO:QA:GL	1:92:0:0:92:3366:-10,0
gi|126640115|ref|NC_009085.1|	47509	.	T	C	3043.52	.	AB=0;ABP=0;AC=1;AF=1;AN=1;AO=91;CIGAR=1X;DP=91;DPB=91;DPRA=0;EPP=3.22506;EPPR=0;GTI=0;LEN=1;MEANALT=1;MQM=60;MQMR=0;NS=1;NUMALT=1;ODDS=700.796;PAIRED=0.989011;PAIREDR=0;PAO=0;PQA=0;PQR=0;PRO=0;QA=3428;QR=0;RO=0;RPP=13.5336;RPPR=0;RUN=1;SAF=46;SAP=3.03416;SAR=45;SRF=0;SRP=0;SRR=0;TYPE=snp;technology.ILLUMINA=1	GT:DP:RO:QR:AO:QA:GL	1:91:0:0:91:3428:-10,0
gi|126640115|ref|NC_009085.1|	47524	.	T	C	3219.59	.	AB=0;ABP=0;AC=1;AF=1;AN=1;AO=97;CIGAR=1X;DP=97;DPB=97;DPRA=0;EPP=3.21178;EPPR=0;GTI=0;LEN=1;MEANALT=1;MQM=60;MQMR=0;NS=1;NUMALT=1;ODDS=741.338;PAIRED=0.989691;PAIREDR=0;PAO=0;PQA=0;PQR=0;PRO=0;QA=3613;QR=0;RO=0;RPP=3.56996;RPPR=0;RUN=1;SAF=48;SAP=3.03269;SAR=49;SRF=0;SRP=0;SRR=0;TYPE=snp;technology.ILLUMINA=1	GT:DP:RO:QR:AO:QA:GL	1:97:0:0:97:3613:-10,0
gi|126640115|ref|NC_009085.1|	47567	.	T	C	2655.98	.	AB=0;ABP=0;AC=1;AF=1;AN=1;AO=81;CIGAR=1X;DP=81;DPB=81;DPRA=0;EPP=3.03711;EPPR=0;GTI=0;LEN=1;MEANALT=1;MQM=60;MQMR=0;NS=1;NUMALT=1;ODDS=611.563;PAIRED=1;PAIREDR=0;PAO=0;PQA=0;PQR=0;PRO=0;QA=3018;QR=0;RO=0;RPP=32.2045;RPPR=0;RUN=1;SAF=43;SAP=3.68051;SAR=38;SRF=0;SRP=0;SRR=0;TYPE=snp;technology.ILLUMINA=1	GT:DP:RO:QR:AO:QA:GL	1:81:0:0:81:3018:-10,0
gi|126640115|ref|NC_009085.1|	47672	.	AA	GG	1447.03	.	AB=0;ABP=0;AC=1;AF=1;AN=1;AO=46;CIGAR=2X;DP=46;DPB=46.5;DPRA=0;EPP=12.2627;EPPR=0;GTI=0;LEN=2;MEANALT=1;MQM=60;MQMR=0;NS=1;NUMALT=1;ODDS=333.192;PAIRED=1;PAIREDR=0;PAO=1;PQA=29;PQR=0;PRO=0;QA=1638;QR=0;RO=0;RPP=15.095;RPPR=0;RUN=1;SAF=29;SAP=9.80795;SAR=17;SRF=0;SRP=0;SRR=0;TYPE=mnp;technology.ILLUMINA=1	GT:DP:RO:QR:AO:QA:GL	1:46:0:0:46:1638:-10,0
gi|126640115|ref|NC_009085.1|	47704	.	G	A	1461.33	.	AB=0;ABP=0;AC=1;AF=1;AN=1;AO=46;CIGAR=1X;DP=46;DPB=46;DPRA=0;EPP=9.80795;EPPR=0;GTI=0;LEN=1;MEANALT=1;MQM=60;MQMR=0;NS=1;NUMALT=1;ODDS=336.484;PAIRED=1;PAIREDR=0;PAO=0;PQA=0;PQR=0;PRO=0;QA=1677;QR=0;RO=0;RPP=9.80795;RPPR=0;RUN=1;SAF=30;SAP=12.2627;SAR=16;SRF=0;SRP=0;SRR=0;TYPE=snp;technology.ILLUMINA=1	GT:DP:RO:QR:AO:QA:GL	1:46:0:0:46:1677:-10,0
gi|126640115|ref|NC_009085.1|	47711	.	A	G	1657.71	.	AB=0;ABP=0;AC=1;AF=1;AN=1;AO=50;CIGAR=1X;DP=50;DPB=50;DPRA=0;EPP=3.70517;EPPR=0;GTI=0;LEN=1;MEANALT=1;MQM=60;MQMR=0;NS=1;NUMALT=1;ODDS=381.703;PAIRED=1;PAIREDR=0;PAO=0;PQA=0;PQR=0;PRO=0;QA=1874;QR=0;RO=0;RPP=4.57376;RPPR=0;RUN=1;SAF=27;SAP=3.70517;SAR=23;SRF=0;SRP=0;SRR=0;TYPE=snp;technology.ILLUMINA=1	GT:DP:RO:QR:AO:QA:GL	1:50:0:0:50:1874:-10,0
gi|126640115|ref|NC_009085.1|	47719	.	A	G	1655.99	.	AB=0;ABP=0;AC=1;AF=1;AN=1;AO=51;CIGAR=1X;DP=51;DPB=51;DPRA=0;EPP=3.3935;EPPR=0;GTI=0;LEN=1;MEANALT=1;MQM=60;MQMR=0;NS=1;NUMALT=1;ODDS=381.306;PAIRED=1;PAIREDR=0;PAO=0;PQA=0;PQR=0;PRO=0;QA=1870;QR=0;RO=0;RPP=3.05288;RPPR=0;RUN=1;SAF=27;SAP=3.3935;SAR=24;SRF=0;SRP=0;SRR=0;TYPE=snp;technology.ILLUMINA=1	GT:DP:RO:QR:AO:QA:GL	1:51:0:0:51:1870:-10,0
gi|126640115|ref|NC_009085.1|	47734	.	C	T	1819.36	.	AB=0;ABP=0;AC=1;AF=1;AN=1;AO=56;CIGAR=1X;DP=56;DPB=56;DPRA=0;EPP=4.40625;EPPR=0;GTI=0;LEN=1;MEANALT=1;MQM=60;MQMR=0;NS=1;NUMALT=1;ODDS=418.923;PAIRED=1;PAIREDR=0;PAO=0;PQA=0;PQR=0;PRO=0;QA=2055;QR=0;RO=0;RPP=3.63072;RPPR=0;RUN=1;SAF=31;SAP=4.40625;SAR=25;SRF=0;SRP=0;SRR=0;TYPE=snp;technology.ILLUMINA=1	GT:DP:RO:QR:AO:QA:GL	1:56:0:0:56:2055:-10,0
gi|126640115|ref|NC_009085.1|	47788	.	T	G	2389.67	.	AB=0;ABP=0;AC=1;AF=1;AN=1;AO=74;CIGAR=1X;DP=74;DPB=74;DPRA=0;EPP=3.47981;EPPR=0;GTI=0;LEN=1;MEANALT=1;MQM=60;MQMR=0;NS=1;NUMALT=1;ODDS=550.243;PAIRED=1;PAIREDR=0;PAO=0;PQA=0;PQR=0;PRO=0;QA=2690;QR=0;RO=0;RPP=4.88833;RPPR=0;RUN=1;SAF=38;SAP=3.12768;SAR=36;SRF=0;SRP=0;SRR=0;TYPE=snp;technology.ILLUMINA=1	GT:DP:RO:QR:AO:QA:GL	1:74:0:0:74:2690:-10,0
gi|126640115|ref|NC_009085.1|	47950	.	G	T	1669.84	.	AB=0;ABP=0;AC=1;AF=1;AN=1;AO=51;CIGAR=1X;DP=51;DPB=51;DPRA=0;EPP=6.45911;EPPR=0;GTI=0;LEN=1;MEANALT=1;MQM=60;MQMR=0;NS=1;NUMALT=1;ODDS=384.494;PAIRED=1;PAIREDR=0;PAO=0;PQA=0;PQR=0;PRO=0;QA=1900;QR=0;RO=0;RPP=12.5903;RPPR=0;RUN=1;SAF=23;SAP=4.07475;SAR=28;SRF=0;SRP=0;SRR=0;TYPE=snp;technology.ILLUMINA=1	GT:DP:RO:QR:AO:QA:GL	1:51:0:0:51:1900:-10,0
gi|126640115|ref|NC_009085.1|	47998	.	T	C	2468.38	.	AB=0;ABP=0;AC=1;AF=1;AN=1;AO=76;CIGAR=1X;DP=76;DPB=76;DPRA=0;EPP=3.0103;EPPR=0;GTI=0;LEN=1;MEANALT=1;MQM=60;MQMR=0;NS=1;NUMALT=1;ODDS=568.366;PAIRED=1;PAIREDR=0;PAO=0;PQA=0;PQR=0;PRO=0;QA=2805;QR=0;RO=0;RPP=25.4108;RPPR=0;RUN=1;SAF=32;SAP=7.12467;SAR=44;SRF=0;SRP=0;SRR=0;TYPE=snp;technology.ILLUMINA=1	GT:DP:RO:QR:AO:QA:GL	1:76:0:0:76:2805:-10,0
gi|126640115|ref|NC_009085.1|	48067	.	C	T	3141.96	.	AB=0;ABP=0;AC=1;AF=1;AN=1;AO=96;CIGAR=1X;DP=96;DPB=96;DPRA=0;EPP=6.26751;EPPR=0;GTI=0;LEN=1;MEANALT=1;MQM=60;MQMR=0;NS=1;NUMALT=1;ODDS=723.463;PAIRED=1;PAIREDR=0;PAO=0;PQA=0;PQR=0;PRO=0;QA=3532;QR=0;RO=0;RPP=3.10078;RPPR=0;RUN=1;SAF=43;SAP=5.27225;SAR=53;SRF=0;SRP=0;SRR=0;TYPE=snp;technology.ILLUMINA=1	GT:DP:RO:QR:AO:QA:GL	1:96:0:0:96:3532:-10,0
gi|126640115|ref|NC_009085.1|	48165	.	T	G	2127.47	.	AB=0;ABP=0;AC=1;AF=1;AN=1;AO=64;CIGAR=1X;DP=64;DPB=64;DPRA=0;EPP=3.55317;EPPR=0;GTI=0;LEN=1;MEANALT=1;MQM=60;MQMR=0;NS=1;NUMALT=1;ODDS=489.867;PAIRED=1;PAIREDR=0;PAO=0;PQA=0;PQR=0;PRO=0;QA=2403;QR=0;RO=0;RPP=3.14602;RPPR=0;RUN=1;SAF=39;SAP=9.66043;SAR=25;SRF=0;SRP=0;SRR=0;TYPE=snp;technology.ILLUMINA=1	GT:DP:RO:QR:AO:QA:GL	1:64:0:0:64:2403:-10,0
gi|126640115|ref|NC_009085.1|	48199	.	ATT	AT	1969.33	.	AB=0;ABP=0;AC=1;AF=1;AN=1;AO=60;CIGAR=1M1D1M;DP=60;DPB=40.6667;DPRA=0;EPP=12.2752;EPPR=0;GTI=0;LEN=1;MEANALT=1;MQM=60;MQMR=0;NS=1;NUMALT=1;ODDS=453.454;PAIRED=1;PAIREDR=0;PAO=0.5;PQA=19;PQR=19;PRO=0.5;QA=2233;QR=0;RO=0;RPP=6.62942;RPPR=0;RUN=1;SAF=29;SAP=3.15506;SAR=31;SRF=0;SRP=0;SRR=0;TYPE=del;technology.ILLUMINA=1	GT:DP:RO:QR:AO:QA:GL	1:60:0:0:60:2233:-10,0
gi|126640115|ref|NC_009085.1|	48646	.	G	C	2141.5	.	AB=0;ABP=0;AC=1;AF=1;AN=1;AO=66;CIGAR=1X;DP=66;DPB=66;DPRA=0;EPP=3.1419;EPPR=0;GTI=0;LEN=1;MEANALT=1;MQM=60;MQMR=0;NS=1;NUMALT=1;ODDS=493.099;PAIRED=0.984848;PAIREDR=0;PAO=0;PQA=0;PQR=0;PRO=0;QA=2416;QR=0;RO=0;RPP=7.74806;RPPR=0;RUN=1;SAF=33;SAP=3.0103;SAR=33;SRF=0;SRP=0;SRR=0;TYPE=snp;technology.ILLUMINA=1	GT:DP:RO:QR:AO:QA:GL	1:66:0:0:66:2416:-10,0
gi|126640115|ref|NC_009085.1|	48700	.	C	T	2443.72	.	AB=0;ABP=0;AC=1;AF=1;AN=1;AO=74;CIGAR=1X;DP=74;DPB=74;DPRA=0;EPP=7.23587;EPPR=0;GTI=0;LEN=1;MEANALT=1;MQM=60;MQMR=0;NS=1;NUMALT=1;ODDS=562.688;PAIRED=0.986486;PAIREDR=0;PAO=0;PQA=0;PQR=0;PRO=0;QA=2757;QR=0;RO=0;RPP=3.12768;RPPR=0;RUN=1;SAF=31;SAP=7.23587;SAR=43;SRF=0;SRP=0;SRR=0;TYPE=snp;technology.ILLUMINA=1	GT:DP:RO:QR:AO:QA:GL	1:74:0:0:74:2757:-10,0
gi|126640115|ref|NC_009085.1|	48718	.	T	C	2121.05	.	AB=0;ABP=0;AC=1;AF=1;AN=1;AO=65;CIGAR=1X;DP=65;DPB=65;DPRA=0;EPP=3.04371;EPPR=0;GTI=0;LEN=1;MEANALT=1;MQM=60;MQMR=0;NS=1;NUMALT=1;ODDS=488.391;PAIRED=0.984615;PAIREDR=0;PAO=0;PQA=0;PQR=0;PRO=0;QA=2395;QR=0;RO=0;RPP=3.84548;RPPR=0;RUN=1;SAF=26;SAP=8.65613;SAR=39;SRF=0;SRP=0;SRR=0;TYPE=snp;technology.ILLUMINA=1	GT:DP:RO:QR:AO:QA:GL	1:65:0:0:65:2395:-10,0
gi|126640115|ref|NC_009085.1|	48736	.	C	T	2174.98	.	AB=0;ABP=0;AC=1;AF=1;AN=1;AO=67;CIGAR=1X;DP=67;DPB=67;DPRA=0;EPP=5.63551;EPPR=0;GTI=0;LEN=1;MEANALT=1;MQM=60;MQMR=0;NS=1;NUMALT=1;ODDS=500.807;PAIRED=1;PAIREDR=0;PAO=0;PQA=0;PQR=0;PRO=0;QA=2464;QR=0;RO=0;RPP=3.04271;RPPR=0;RUN=1;SAF=24;SAP=14.7103;SAR=43;SRF=0;SRP=0;SRR=0;TYPE=snp;technology.ILLUMINA=1	GT:DP:RO:QR:AO:QA:GL	1:67:0:0:67:2464:-10,0
gi|126640115|ref|NC_009085.1|	48829	.	A	G	2220.4	.	AB=0;ABP=0;AC=1;AF=1;AN=1;AO=68;CIGAR=1X;DP=68;DPB=68;DPRA=0;EPP=3.52123;EPPR=0;GTI=0;LEN=1;MEANALT=1;MQM=60;MQMR=0;NS=1;NUMALT=1;ODDS=511.267;PAIRED=1;PAIREDR=0;PAO=0;PQA=0;PQR=0;PRO=0;QA=2522;QR=0;RO=0;RPP=21.4039;RPPR=0;RUN=1;SAF=30;SAP=5.05404;SAR=38;SRF=0;SRP=0;SRR=0;TYPE=snp;technology.ILLUMINA=1	GT:DP:RO:QR:AO:QA:GL	1:68:0:0:68:2522:-10,0
gi|126640115|ref|NC_009085.1|	48856	.	C	T	2138.62	.	AB=0;ABP=0;AC=1;AF=1;AN=1;AO=66;CIGAR=1X;DP=66;DPB=66;DPRA=0;EPP=3.53672;EPPR=0;GTI=0;LEN=1;MEANALT=1;MQM=60;MQMR=0;NS=1;NUMALT=1;ODDS=492.435;PAIRED=1;PAIREDR=0;PAO=0;PQA=0;PQR=0;PRO=0;QA=2461;QR=0;RO=0;RPP=45.6501;RPPR=0;RUN=1;SAF=28;SAP=6.30041;SAR=38;SRF=0;SRP=0;SRR=0;TYPE=snp;technology.ILLUMINA=1	GT:DP:RO:QR:AO:QA:GL	1:66:0:0:66:2461:-10,0
gi|126640115|ref|NC_009085.1|	48883	.	G	A	1431.3	.	AB=0;ABP=0;AC=1;AF=1;AN=1;AO=45;CIGAR=1X;DP=45;DPB=45;DPRA=0;EPP=4.21667;EPPR=0;GTI=0;LEN=1;MEANALT=1;MQM=60;MQMR=0;NS=1;NUMALT=1;ODDS=329.569;PAIRED=1;PAIREDR=0;PAO=0;PQA=0;PQR=0;PRO=0;QA=1624;QR=0;RO=0;RPP=6.91895;RPPR=0;RUN=1;SAF=22;SAP=3.05855;SAR=23;SRF=0;SRP=0;SRR=0;TYPE=snp;technology.ILLUMINA=1	GT:DP:RO:QR:AO:QA:GL	1:45:0:0:45:1624:-10,0
gi|126640115|ref|NC_009085.1|	48895	.	C	T	1133.37	.	AB=0;ABP=0;AC=1;AF=1;AN=1;AO=35;CIGAR=1X;DP=35;DPB=35;DPRA=0;EPP=3.56868;EPPR=0;GTI=0;LEN=1;MEANALT=1;MQM=60;MQMR=0;NS=1;NUMALT=1;ODDS=260.969;PAIRED=1;PAIREDR=0;PAO=0;PQA=0;PQR=0;PRO=0;QA=1286;QR=0;RO=0;RPP=3.07234;RPPR=0;RUN=1;SAF=17;SAP=3.07234;SAR=18;SRF=0;SRP=0;SRR=0;TYPE=snp;technology.ILLUMINA=1	GT:DP:RO:QR:AO:QA:GL	1:35:0:0:35:1286:-10,0
gi|126640115|ref|NC_009085.1|	48952	.	T	C	1040.23	.	AB=0;ABP=0;AC=1;AF=1;AN=1;AO=33;CIGAR=1X;DP=33;DPB=33;DPRA=0;EPP=3.0761;EPPR=0;GTI=0;LEN=1;MEANALT=1;MQM=60;MQMR=0;NS=1;NUMALT=1;ODDS=239.522;PAIRED=1;PAIREDR=0;PAO=0;PQA=0;PQR=0;PRO=0;QA=1182;QR=0;RO=0;RPP=3.60252;RPPR=0;RUN=1;SAF=17;SAP=3.0761;SAR=16;SRF=0;SRP=0;SRR=0;TYPE=snp;technology.ILLUMINA=1	GT:DP:RO:QR:AO:QA:GL	1:33:0:0:33:1182:-10,0
gi|126640115|ref|NC_009085.1|	48979	.	T	G	956439	.	AB=0;ABP=0;AC=1;AF=1;AN=1;AO=30;CIGAR=1X;DP=30;DPB=30;DPRA=0;EPP=3.0103;EPPR=0;GTI=0;LEN=1;MEANALT=1;MQM=60;MQMR=0;NS=1;NUMALT=1;ODDS=220.228;PAIRED=1;PAIREDR=0;PAO=0;PQA=0;PQR=0;PRO=0;QA=1089;QR=0;RO=0;RPP=4.16842;RPPR=0;RUN=1;SAF=14;SAP=3.29983;SAR=16;SRF=0;SRP=0;SRR=0;TYPE=snp;technology.ILLUMINA=1	GT:DP:RO:QR:AO:QA:GL	1:30:0:0:30:1089:-10,0
gi|126640115|ref|NC_009085.1|	48985	.	T	C	1132.45	.	AB=0;ABP=0;AC=1;AF=1;AN=1;AO=36;CIGAR=1X;DP=36;DPB=36;DPRA=0;EPP=3.25157;EPPR=0;GTI=0;LEN=1;MEANALT=1;MQM=60;MQMR=0;NS=1;NUMALT=1;ODDS=260.756;PAIRED=1;PAIREDR=0;PAO=0;PQA=0;PQR=0;PRO=0;QA=1287;QR=0;RO=0;RPP=3.0103;RPPR=0;RUN=1;SAF=15;SAP=5.18177;SAR=21;SRF=0;SRP=0;SRR=0;TYPE=snp;technology.ILLUMINA=1	GT:DP:RO:QR:AO:QA:GL	1:36:0:0:36:1287:-10,0
gi|126640115|ref|NC_009085.1|	49283	.	CAACA	TAATG	1526.67	.	AB=0;ABP=0;AC=1;AF=1;AN=1;AO=47;CIGAR=1X2M2X;DP=47;DPB=47.6;DPRA=0;EPP=4.16534;EPPR=0;GTI=0;LEN=5;MEANALT=1;MQM=60;MQMR=0;NS=1;NUMALT=1;ODDS=351.529;PAIRED=1;PAIREDR=0;PAO=1;PQA=32;PQR=0;PRO=0;QA=1699;QR=0;RO=0;RPP=5.27418;RPPR=0;RUN=1;SAF=27;SAP=5.27418;SAR=20;SRF=0;SRP=0;SRR=0;TYPE=complex;technology.ILLUMINA=1	GT:DP:RO:QR:AO:QA:GL	1:47:0:0:47:1699:-10,0
gi|126640115|ref|NC_009085.1|	49431	.	A	C	1412.81	.	AB=0;ABP=0;AC=1;AF=1;AN=1;AO=43;CIGAR=1X;DP=43;DPB=43;DPRA=0;EPP=7.10075;EPPR=0;GTI=0;LEN=1;MEANALT=1;MQM=60;MQMR=0;NS=1;NUMALT=1;ODDS=325.313;PAIRED=1;PAIREDR=0;PAO=0;PQA=0;PQR=0;PRO=0;QA=1609;QR=0;RO=0;RPP=7.10075;RPPR=0;RUN=1;SAF=25;SAP=5.48477;SAR=18;SRF=0;SRP=0;SRR=0;TYPE=snp;technology.ILLUMINA=1	GT:DP:RO:QR:AO:QA:GL	1:43:0:0:43:1609:-10,0
gi|126640115|ref|NC_009085.1|	49607	.	A	T	2426.34	.	AB=0;ABP=0;AC=1;AF=1;AN=1;AO=73;CIGAR=1X;DP=73;DPB=73;DPRA=0;EPP=8.03741;EPPR=0;GTI=0;LEN=1;MEANALT=1;MQM=60;MQMR=0;NS=1;NUMALT=1;ODDS=558.686;PAIRED=0.986301;PAIREDR=0;PAO=0;PQA=0;PQR=0;PRO=0;QA=2738;QR=0;RO=0;RPP=5.41974;RPPR=0;RUN=1;SAF=40;SAP=4.46786;SAR=33;SRF=0;SRP=0;SRR=0;TYPE=snp;technology.ILLUMINA=1	GT:DP:RO:QR:AO:QA:GL	1:73:0:0:73:2738:-10,0
gi|126640115|ref|NC_009085.1|	49643	.	TGCGAAT	CGCCAAC	2238.75	.	AB=0;ABP=0;AC=1;AF=1;AN=1;AO=69;CIGAR=1X2M1X2M1X;DP=72;DPB=73;DPRA=0;EPP=5.55942;EPPR=0;GTI=0;LEN=7;MEANALT=4;MQM=59.8261;MQMR=0;NS=1;NUMALT=1;ODDS=515.492;PAIRED=0.985507;PAIREDR=0;PAO=3;PQA=104;PQR=0;PRO=0;QA=2421;QR=0;RO=0;RPP=5.55942;RPPR=0;RUN=1;SAF=35;SAP=3.04177;SAR=34;SRF=0;SRP=0;SRR=0;TYPE=complex;technology.ILLUMINA=1	GT:DP:RO:QR:AO:QA:GL	1:72:0:0:69:2421:-10,0
gi|126640115|ref|NC_009085.1|	49667	.	G	A	2229.28	.	AB=0;ABP=0;AC=1;AF=1;AN=1;AO=68;CIGAR=1X;DP=68;DPB=68;DPRA=0;EPP=6.20364;EPPR=0;GTI=0;LEN=1;MEANALT=1;MQM=59.8235;MQMR=0;NS=1;NUMALT=1;ODDS=513.312;PAIRED=0.985294;PAIREDR=0;PAO=0;PQA=0;PQR=0;PRO=0;QA=2519;QR=0;RO=0;RPP=7.60871;RPPR=0;RUN=1;SAF=31;SAP=4.1599;SAR=37;SRF=0;SRP=0;SRR=0;TYPE=snp;technology.ILLUMINA=1	GT:DP:RO:QR:AO:QA:GL	1:68:0:0:68:2519:-10,0
gi|126640115|ref|NC_009085.1|	49673	.	TCTCGAC	CTTAGAT	1598.91	.	AB=0;ABP=0;AC=1;AF=1;AN=1;AO=49;CIGAR=2X1M1X2M1X;DP=49;DPB=49.2857;DPRA=0;EPP=3.40914;EPPR=0;GTI=0;LEN=7;MEANALT=1;MQM=59.7551;MQMR=0;NS=1;NUMALT=1;ODDS=368.163;PAIRED=1;PAIREDR=0;PAO=1;PQA=38;PQR=0;PRO=0;QA=1786;QR=0;RO=0;RPP=19.0083;RPPR=0;RUN=1;SAF=23;SAP=3.40914;SAR=26;SRF=0;SRP=0;SRR=0;TYPE=complex;technology.ILLUMINA=1	GT:DP:RO:QR:AO:QA:GL	1:49:0:0:49:1786:-10,0
gi|126640115|ref|NC_009085.1|	49691	.	G	A	1842.59	.	AB=0;ABP=0;AC=1;AF=1;AN=1;AO=56;CIGAR=1X;DP=56;DPB=56;DPRA=0;EPP=6.88793;EPPR=0;GTI=0;LEN=1;MEANALT=1;MQM=59.7857;MQMR=0;NS=1;NUMALT=1;ODDS=424.273;PAIRED=1;PAIREDR=0;PAO=0;PQA=0;PQR=0;PRO=0;QA=2093;QR=0;RO=0;RPP=10.6105;RPPR=0;RUN=1;SAF=24;SAP=5.49198;SAR=32;SRF=0;SRP=0;SRR=0;TYPE=snp;technology.ILLUMINA=1	GT:DP:RO:QR:AO:QA:GL	1:56:0:0:56:2093:-10,0
gi|126640115|ref|NC_009085.1|	49707	.	TCA	ACT	1683.23	.	AB=0;ABP=0;AC=1;AF=1;AN=1;AO=50;CIGAR=1X1M1X;DP=50;DPB=52;DPRA=0;EPP=5.78978;EPPR=0;GTI=0;LEN=3;MEANALT=1;MQM=59.76;MQMR=0;NS=1;NUMALT=1;ODDS=387.578;PAIRED=1;PAIREDR=0;PAO=3;PQA=93;PQR=0;PRO=0;QA=1826;QR=0;RO=0;RPP=17.0814;RPPR=0;RUN=1;SAF=23;SAP=3.70517;SAR=27;SRF=0;SRP=0;SRR=0;TYPE=complex;technology.ILLUMINA=1	GT:DP:RO:QR:AO:QA:GL	1:50:0:0:50:1826:-10,0
gi|126640115|ref|NC_009085.1|	49716	.	CC	AA	1420.45	.	AB=0;ABP=0;AC=1;AF=1;AN=1;AO=44;CIGAR=2X;DP=45;DPB=45;DPRA=0;EPP=6.16881;EPPR=0;GTI=0;LEN=2;MEANALT=2;MQM=59.7273;MQMR=0;NS=1;NUMALT=1;ODDS=327.071;PAIRED=1;PAIREDR=0;PAO=0;PQA=0;PQR=0;PRO=0;QA=1625;QR=0;RO=0;RPP=15.6443;RPPR=0;RUN=1;SAF=20;SAP=3.79993;SAR=24;SRF=0;SRP=0;SRR=0;TYPE=mnp;technology.ILLUMINA=1	GT:DP:RO:QR:AO:QA:GL	1:45:0:0:44:1625:-10,0
gi|126640115|ref|NC_009085.1|	49730	.	T	A	1959.62	.	AB=0;ABP=0;AC=1;AF=1;AN=1;AO=59;CIGAR=1X;DP=59;DPB=59;DPRA=0;EPP=5.99147;EPPR=0;GTI=0;LEN=1;MEANALT=1;MQM=59.6441;MQMR=0;NS=1;NUMALT=1;ODDS=451.219;PAIRED=0.966102;PAIREDR=0;PAO=0;PQA=0;PQR=0;PRO=0;QA=2214;QR=0;RO=0;RPP=3.34154;RPPR=0;RUN=1;SAF=26;SAP=4.81373;SAR=33;SRF=0;SRP=0;SRR=0;TYPE=snp;technology.ILLUMINA=1	GT:DP:RO:QR:AO:QA:GL	1:59:0:0:59:2214:-10,0
gi|126640115|ref|NC_009085.1|	49736	.	C	T	1676.49	.	AB=0;ABP=0;AC=1;AF=1;AN=1;AO=51;CIGAR=1X;DP=51;DPB=51;DPRA=0;EPP=3.3935;EPPR=0;GTI=0;LEN=1;MEANALT=1;MQM=59.5882;MQMR=0;NS=1;NUMALT=1;ODDS=386.025;PAIRED=0.960784;PAIREDR=0;PAO=0;PQA=0;PQR=0;PRO=0;QA=1903;QR=0;RO=0;RPP=10.206;RPPR=0;RUN=1;SAF=22;SAP=5.09662;SAR=29;SRF=0;SRP=0;SRR=0;TYPE=snp;technology.ILLUMINA=1	GT:DP:RO:QR:AO:QA:GL	1:51:0:0:51:1903:-10,0
gi|126640115|ref|NC_009085.1|	49741	.	CA	GT	1374.1	.	AB=0;ABP=0;AC=1;AF=1;AN=1;AO=43;CIGAR=2X;DP=43;DPB=43;DPRA=0;EPP=3.46479;EPPR=0;GTI=0;LEN=2;MEANALT=1;MQM=59.7209;MQMR=0;NS=1;NUMALT=1;ODDS=316.398;PAIRED=0.953488;PAIREDR=0;PAO=0;PQA=0;PQR=0;PRO=0;QA=1567;QR=0;RO=0;RPP=11.5447;RPPR=0;RUN=1;SAF=18;SAP=5.48477;SAR=25;SRF=0;SRP=0;SRR=0;TYPE=mnp;technology.ILLUMINA=1	GT:DP:RO:QR:AO:QA:GL	1:43:0:0:43:1567:-10,0
gi|126640115|ref|NC_009085.1|	49751	.	CAACGGT	TAATGGG	1651.57	.	AB=0;ABP=0;AC=1;AF=1;AN=1;AO=48;CIGAR=1X2M1X2M1X;DP=49;DPB=49.5714;DPRA=0;EPP=3.0103;EPPR=0;GTI=0;LEN=7;MEANALT=2;MQM=59.8125;MQMR=0;NS=1;NUMALT=1;ODDS=380.289;PAIRED=0.958333;PAIREDR=0;PAO=4;PQA=134;PQR=0;PRO=0;QA=1730;QR=0;RO=0;RPP=3.19126;RPPR=0;RUN=1;SAF=23;SAP=3.19126;SAR=25;SRF=0;SRP=0;SRR=0;TYPE=complex;technology.ILLUMINA=1	GT:DP:RO:QR:AO:QA:GL	1:49:0:0:48:1730:-10,0
gi|126640115|ref|NC_009085.1|	49775	.	GGCAT	AGCGC	1698.2	.	AB=0;ABP=0;AC=1;AF=1;AN=1;AO=54;CIGAR=1X2M2X;DP=54;DPB=54.4;DPRA=0;EPP=3.0103;EPPR=0;GTI=0;LEN=5;MEANALT=1;MQM=60;MQMR=0;NS=1;NUMALT=1;ODDS=391.025;PAIRED=0.962963;PAIREDR=0;PAO=2;PQA=73;PQR=0;PRO=0;QA=1875;QR=0;RO=0;RPP=30.1939;RPPR=0;RUN=1;SAF=29;SAP=3.6537;SAR=25;SRF=0;SRP=0;SRR=0;TYPE=complex;technology.ILLUMINA=1	GT:DP:RO:QR:AO:QA:GL	1:54:0:0:54:1875:-10,0
gi|126640115|ref|NC_009085.1|	49785	.	A	C	1930.21	.	AB=0;ABP=0;AC=1;AF=1;AN=1;AO=60;CIGAR=1X;DP=60;DPB=60;DPRA=0;EPP=3.15506;EPPR=0;GTI=0;LEN=1;MEANALT=1;MQM=60;MQMR=0;NS=1;NUMALT=1;ODDS=444.448;PAIRED=0.966667;PAIREDR=0;PAO=0;PQA=0;PQR=0;PRO=0;QA=2218;QR=0;RO=0;RPP=40.0701;RPPR=0;RUN=1;SAF=31;SAP=3.15506;SAR=29;SRF=0;SRP=0;SRR=0;TYPE=snp;technology.ILLUMINA=1	GT:DP:RO:QR:AO:QA:GL	1:60:0:0:60:2218:-10,0
gi|126640115|ref|NC_009085.1|	49805	.	T	C	2479.32	.	AB=0;ABP=0;AC=1;AF=1;AN=1;AO=74;CIGAR=1X;DP=74;DPB=74;DPRA=0;EPP=3.47981;EPPR=0;GTI=0;LEN=1;MEANALT=1;MQM=60;MQMR=0;NS=1;NUMALT=1;ODDS=570.884;PAIRED=0.959459;PAIREDR=0;PAO=0;PQA=0;PQR=0;PRO=0;QA=2790;QR=0;RO=0;RPP=4.88833;RPPR=0;RUN=1;SAF=36;SAP=3.12768;SAR=38;SRF=0;SRP=0;SRR=0;TYPE=snp;technology.ILLUMINA=1	GT:DP:RO:QR:AO:QA:GL	1:74:0:0:74:2790:-10,0
gi|126640115|ref|NC_009085.1|	49814	.	G	A	2570.41	.	AB=0;ABP=0;AC=1;AF=1;AN=1;AO=79;CIGAR=1X;DP=79;DPB=79;DPRA=0;EPP=3.25768;EPPR=0;GTI=0;LEN=1;MEANALT=1;MQM=60;MQMR=0;NS=1;NUMALT=1;ODDS=591.858;PAIRED=0.962025;PAIREDR=0;PAO=0;PQA=0;PQR=0;PRO=0;QA=2893;QR=0;RO=0;RPP=6.33623;RPPR=0;RUN=1;SAF=38;SAP=3.25768;SAR=41;SRF=0;SRP=0;SRR=0;TYPE=snp;technology.ILLUMINA=1	GT:DP:RO:QR:AO:QA:GL	1:79:0:0:79:2893:-10,0
gi|126640115|ref|NC_009085.1|	49886	.	TGCA	CGCG	1996.27	.	AB=0;ABP=0;AC=1;AF=1;AN=1;AO=63;CIGAR=1X2M1X;DP=63;DPB=63.25;DPRA=0;EPP=8.83536;EPPR=0;GTI=0;LEN=4;MEANALT=1;MQM=60;MQMR=0;NS=1;NUMALT=1;ODDS=459.658;PAIRED=1;PAIREDR=0;PAO=1;PQA=16;PQR=0;PRO=0;QA=2244;QR=0;RO=0;RPP=3.04477;RPPR=0;RUN=1;SAF=37;SAP=7.18091;SAR=26;SRF=0;SRP=0;SRR=0;TYPE=complex;technology.ILLUMINA=1	GT:DP:RO:QR:AO:QA:GL	1:63:0:0:63:2244:-10,0
gi|126640115|ref|NC_009085.1|	49934	.	C	A	2173.12	.	AB=0;ABP=0;AC=1;AF=1;AN=1;AO=67;CIGAR=1X;DP=67;DPB=67;DPRA=0;EPP=17.3031;EPPR=0;GTI=0;LEN=1;MEANALT=1;MQM=60;MQMR=0;NS=1;NUMALT=1;ODDS=500.379;PAIRED=1;PAIREDR=0;PAO=0;PQA=0;PQR=0;PRO=0;QA=2467;QR=0;RO=0;RPP=3.82055;RPPR=0;RUN=1;SAF=39;SAP=6.93191;SAR=28;SRF=0;SRP=0;SRR=0;TYPE=snp;technology.ILLUMINA=1	GT:DP:RO:QR:AO:QA:GL	1:67:0:0:67:2467:-10,0
gi|126640115|ref|NC_009085.1|	49943	.	T	C	2279.59	.	AB=0;ABP=0;AC=1;AF=1;AN=1;AO=71;CIGAR=1X;DP=71;DPB=71;DPRA=0;EPP=3.04088;EPPR=0;GTI=0;LEN=1;MEANALT=1;MQM=60;MQMR=0;NS=1;NUMALT=1;ODDS=524.896;PAIRED=1;PAIREDR=0;PAO=0;PQA=0;PQR=0;PRO=0;QA=2569;QR=0;RO=0;RPP=4.50892;RPPR=0;RUN=1;SAF=40;SAP=5.48761;SAR=31;SRF=0;SRP=0;SRR=0;TYPE=snp;technology.ILLUMINA=1	GT:DP:RO:QR:AO:QA:GL	1:71:0:0:71:2569:-10,0
gi|126640115|ref|NC_009085.1|	49979	.	G	A	2239.7	.	AB=0;ABP=0;AC=1;AF=1;AN=1;AO=67;CIGAR=1X;DP=67;DPB=67;DPRA=0;EPP=6.93191;EPPR=0;GTI=0;LEN=1;MEANALT=1;MQM=60;MQMR=0;NS=1;NUMALT=1;ODDS=515.71;PAIRED=1;PAIREDR=0;PAO=0;PQA=0;PQR=0;PRO=0;QA=2529;QR=0;RO=0;RPP=3.30199;RPPR=0;RUN=1;SAF=39;SAP=6.93191;SAR=28;SRF=0;SRP=0;SRR=0;TYPE=snp;technology.ILLUMINA=1	GT:DP:RO:QR:AO:QA:GL	1:67:0:0:67:2529:-10,0
gi|126640115|ref|NC_009085.1|	49985	.	A	T	2037.48	.	AB=0;ABP=0;AC=1;AF=1;AN=1;AO=62;CIGAR=1X;DP=62;DPB=62;DPRA=0;EPP=5.25182;EPPR=0;GTI=0;LEN=1;MEANALT=1;MQM=60;MQMR=0;NS=1;NUMALT=1;ODDS=469.148;PAIRED=1;PAIREDR=0;PAO=0;PQA=0;PQR=0;PRO=0;QA=2301;QR=0;RO=0;RPP=4.27115;RPPR=0;RUN=1;SAF=35;SAP=5.25182;SAR=27;SRF=0;SRP=0;SRR=0;TYPE=snp;technology.ILLUMINA=1	GT:DP:RO:QR:AO:QA:GL	1:62:0:0:62:2301:-10,0
gi|126640115|ref|NC_009085.1|	50015	.	G	A	2200.11	.	AB=0;ABP=0;AC=1;AF=1;AN=1;AO=69;CIGAR=1X;DP=69;DPB=69;DPRA=0;EPP=22.6794;EPPR=0;GTI=0;LEN=1;MEANALT=1;MQM=60;MQMR=0;NS=1;NUMALT=1;ODDS=506.595;PAIRED=1;PAIREDR=0;PAO=0;PQA=0;PQR=0;PRO=0;QA=2511;QR=0;RO=0;RPP=12.1053;RPPR=0;RUN=1;SAF=39;SAP=5.55942;SAR=30;SRF=0;SRP=0;SRR=0;TYPE=snp;technology.ILLUMINA=1	GT:DP:RO:QR:AO:QA:GL	1:69:0:0:69:2511:-10,0
gi|126640115|ref|NC_009085.1|	50032	.	TA	AG	1994.41	.	AB=0;ABP=0;AC=1;AF=1;AN=1;AO=60;CIGAR=2X;DP=60;DPB=60;DPRA=0;EPP=5.32654;EPPR=0;GTI=0;LEN=2;MEANALT=1;MQM=59.9;MQMR=0;NS=1;NUMALT=1;ODDS=459.23;PAIRED=1;PAIREDR=0;PAO=0;PQA=0;PQR=0;PRO=0;QA=2257;QR=0;RO=0;RPP=10.1038;RPPR=0;RUN=1;SAF=31;SAP=3.15506;SAR=29;SRF=0;SRP=0;SRR=0;TYPE=mnp;technology.ILLUMINA=1	GT:DP:RO:QR:AO:QA:GL	1:60:0:0:60:2257:-10,0
gi|126640115|ref|NC_009085.1|	50047	.	A	C	2213	.	AB=0;ABP=0;AC=1;AF=1;AN=1;AO=68;CIGAR=1X;DP=68;DPB=68;DPRA=0;EPP=3.13803;EPPR=0;GTI=0;LEN=1;MEANALT=1;MQM=59.9118;MQMR=0;NS=1;NUMALT=1;ODDS=509.561;PAIRED=1;PAIREDR=0;PAO=0;PQA=0;PQR=0;PRO=0;QA=2498;QR=0;RO=0;RPP=9.26925;RPPR=0;RUN=1;SAF=32;SAP=3.52123;SAR=36;SRF=0;SRP=0;SRR=0;TYPE=snp;technology.ILLUMINA=1	GT:DP:RO:QR:AO:QA:GL	1:68:0:0:68:2498:-10,0
gi|126640115|ref|NC_009085.1|	50164	.	C	T	3044.16	.	AB=0;ABP=0;AC=1;AF=1;AN=1;AO=93;CIGAR=1X;DP=93;DPB=93;DPRA=0;EPP=6.95631;EPPR=0;GTI=0;LEN=1;MEANALT=1;MQM=60;MQMR=0;NS=1;NUMALT=1;ODDS=700.944;PAIRED=1;PAIREDR=0;PAO=0;PQA=0;PQR=0;PRO=0;QA=3450;QR=0;RO=0;RPP=28.4375;RPPR=0;RUN=1;SAF=48;SAP=3.22044;SAR=45;SRF=0;SRP=0;SRR=0;TYPE=snp;technology.ILLUMINA=1	GT:DP:RO:QR:AO:QA:GL	1:93:0:0:93:3450:-10,0
gi|126640115|ref|NC_009085.1|	50174	.	C	A	3255.85	.	AB=0;ABP=0;AC=1;AF=1;AN=1;AO=99;CIGAR=1X;DP=100;DPB=100;DPRA=0;EPP=5.66432;EPPR=0;GTI=0;LEN=1;MEANALT=2;MQM=60;MQMR=0;NS=1;NUMALT=1;ODDS=749.688;PAIRED=1;PAIREDR=0;PAO=0;PQA=0;PQR=0;PRO=0;QA=3660;QR=0;RO=0;RPP=6.71716;RPPR=0;RUN=1;SAF=51;SAP=3.20771;SAR=48;SRF=0;SRP=0;SRR=0;TYPE=snp;technology.ILLUMINA=1	GT:DP:RO:QR:AO:QA:GL	1:100:0:0:99:3660:-10,0
gi|126640115|ref|NC_009085.1|	50194	.	C	T	2512.77	.	AB=0;ABP=0;AC=1;AF=1;AN=1;AO=79;CIGAR=1X;DP=79;DPB=79;DPRA=0;EPP=10.954;EPPR=0;GTI=0;LEN=1;MEANALT=1;MQM=60;MQMR=0;NS=1;NUMALT=1;ODDS=578.586;PAIRED=1;PAIREDR=0;PAO=0;PQA=0;PQR=0;PRO=0;QA=2839;QR=0;RO=0;RPP=7.6556;RPPR=0;RUN=1;SAF=38;SAP=3.25768;SAR=41;SRF=0;SRP=0;SRR=0;TYPE=snp;technology.ILLUMINA=1	GT:DP:RO:QR:AO:QA:GL	1:79:0:0:79:2839:-10,0
gi|126640115|ref|NC_009085.1|	50234	.	G	A	2340.59	.	AB=0;ABP=0;AC=1;AF=1;AN=1;AO=71;CIGAR=1X;DP=71;DPB=71;DPRA=0;EPP=6.71098;EPPR=0;GTI=0;LEN=1;MEANALT=1;MQM=60;MQMR=0;NS=1;NUMALT=1;ODDS=538.94;PAIRED=1;PAIREDR=0;PAO=0;PQA=0;PQR=0;PRO=0;QA=2659;QR=0;RO=0;RPP=22.1254;RPPR=0;RUN=1;SAF=33;SAP=3.7749;SAR=38;SRF=0;SRP=0;SRR=0;TYPE=snp;technology.ILLUMINA=1	GT:DP:RO:QR:AO:QA:GL	1:71:0:0:71:2659:-10,0
gi|126640115|ref|NC_009085.1|	50247	.	T	C	2272.52	.	AB=0;ABP=0;AC=1;AF=1;AN=1;AO=69;CIGAR=1X;DP=69;DPB=69;DPRA=0;EPP=8.32883;EPPR=0;GTI=0;LEN=1;MEANALT=1;MQM=60;MQMR=0;NS=1;NUMALT=1;ODDS=523.268;PAIRED=1;PAIREDR=0;PAO=0;PQA=0;PQR=0;PRO=0;QA=2579;QR=0;RO=0;RPP=16.8888;RPPR=0;RUN=1;SAF=32;SAP=3.79707;SAR=37;SRF=0;SRP=0;SRR=0;TYPE=snp;technology.ILLUMINA=1	GT:DP:RO:QR:AO:QA:GL	1:69:0:0:69:2579:-10,0
gi|126640115|ref|NC_009085.1|	50276	.	G	A	2363.78	.	AB=0;ABP=0;AC=1;AF=1;AN=1;AO=72;CIGAR=1X;DP=72;DPB=72;DPRA=0;EPP=10.7311;EPPR=0;GTI=0;LEN=1;MEANALT=1;MQM=60;MQMR=0;NS=1;NUMALT=1;ODDS=544.28;PAIRED=1;PAIREDR=0;PAO=0;PQA=0;PQR=0;PRO=0;QA=2676;QR=0;RO=0;RPP=10.7311;RPPR=0;RUN=1;SAF=34;SAP=3.49285;SAR=38;SRF=0;SRP=0;SRR=0;TYPE=snp;technology.ILLUMINA=1	GT:DP:RO:QR:AO:QA:GL	1:72:0:0:72:2676:-10,0
gi|126640115|ref|NC_009085.1|	50312	.	G	T	2077.39	.	AB=0;ABP=0;AC=1;AF=1;AN=1;AO=64;CIGAR=1X;DP=64;DPB=64;DPRA=0;EPP=11.6962;EPPR=0;GTI=0;LEN=1;MEANALT=1;MQM=60;MQMR=0;NS=1;NUMALT=1;ODDS=478.336;PAIRED=1;PAIREDR=0;PAO=0;PQA=0;PQR=0;PRO=0;QA=2394;QR=0;RO=0;RPP=37.7539;RPPR=0;RUN=1;SAF=26;SAP=7.89611;SAR=38;SRF=0;SRP=0;SRR=0;TYPE=snp;technology.ILLUMINA=1	GT:DP:RO:QR:AO:QA:GL	1:64:0:0:64:2394:-10,0
gi|126640115|ref|NC_009085.1|	50400	.	C	T	1964.86	.	AB=0;ABP=0;AC=1;AF=1;AN=1;AO=60;CIGAR=1X;DP=60;DPB=60;DPRA=0;EPP=12.2752;EPPR=0;GTI=0;LEN=1;MEANALT=1;MQM=60;MQMR=0;NS=1;NUMALT=1;ODDS=452.426;PAIRED=1;PAIREDR=0;PAO=0;PQA=0;PQR=0;PRO=0;QA=2240;QR=0;RO=0;RPP=17.4868;RPPR=0;RUN=1;SAF=30;SAP=3.0103;SAR=30;SRF=0;SRP=0;SRR=0;TYPE=snp;technology.ILLUMINA=1	GT:DP:RO:QR:AO:QA:GL	1:60:0:0:60:2240:-10,0
gi|126640115|ref|NC_009085.1|	50480	.	T	C	2143.78	.	AB=0;ABP=0;AC=1;AF=1;AN=1;AO=68;CIGAR=1X;DP=68;DPB=68;DPRA=0;EPP=3.13803;EPPR=0;GTI=0;LEN=1;MEANALT=1;MQM=60;MQMR=0;NS=1;NUMALT=1;ODDS=493.625;PAIRED=1;PAIREDR=0;PAO=0;PQA=0;PQR=0;PRO=0;QA=2455;QR=0;RO=0;RPP=31.7504;RPPR=0;RUN=1;SAF=26;SAP=11.1853;SAR=42;SRF=0;SRP=0;SRR=0;TYPE=snp;technology.ILLUMINA=1	GT:DP:RO:QR:AO:QA:GL	1:68:0:0:68:2455:-10,0
gi|126640115|ref|NC_009085.1|	50543	.	G	A	1824.78	.	AB=0;ABP=0;AC=1;AF=1;AN=1;AO=59;CIGAR=1X;DP=59;DPB=59;DPRA=0;EPP=22.4799;EPPR=0;GTI=0;LEN=1;MEANALT=1;MQM=60;MQMR=0;NS=1;NUMALT=1;ODDS=420.171;PAIRED=1;PAIREDR=0;PAO=0;PQA=0;PQR=0;PRO=0;QA=2082;QR=0;RO=0;RPP=4.81373;RPPR=0;RUN=1;SAF=28;SAP=3.34154;SAR=31;SRF=0;SRP=0;SRR=0;TYPE=snp;technology.ILLUMINA=1	GT:DP:RO:QR:AO:QA:GL	1:59:0:0:59:2082:-10,0
gi|126640115|ref|NC_009085.1|	50552	.	G	A	1735.56	.	AB=0;ABP=0;AC=1;AF=1;AN=1;AO=54;CIGAR=1X;DP=54;DPB=54;DPRA=0;EPP=7.03155;EPPR=0;GTI=0;LEN=1;MEANALT=1;MQM=60;MQMR=0;NS=1;NUMALT=1;ODDS=399.627;PAIRED=1;PAIREDR=0;PAO=0;PQA=0;PQR=0;PRO=0;QA=1966;QR=0;RO=0;RPP=5.5839;RPPR=0;RUN=1;SAF=29;SAP=3.6537;SAR=25;SRF=0;SRP=0;SRR=0;TYPE=snp;technology.ILLUMINA=1	GT:DP:RO:QR:AO:QA:GL	1:54:0:0:54:1966:-10,0
gi|126640115|ref|NC_009085.1|	50594	.	TAAGC	CGAAA	725099	.	AB=0;ABP=0;AC=1;AF=1;AN=1;AO=24;CIGAR=2X1M2X;DP=24;DPB=24;DPRA=0;EPP=3.37221;EPPR=0;GTI=0;LEN=5;MEANALT=1;MQM=60;MQMR=0;NS=1;NUMALT=1;ODDS=166.96;PAIRED=1;PAIREDR=0;PAO=0;PQA=0;PQR=0;PRO=0;QA=847;QR=0;RO=0;RPP=16.0391;RPPR=0;RUN=1;SAF=15;SAP=6.26751;SAR=9;SRF=0;SRP=0;SRR=0;TYPE=complex;technology.ILLUMINA=1	GT:DP:RO:QR:AO:QA:GL	1:24:0:0:24:847:-10,0
gi|126640115|ref|NC_009085.1|	50603	.	TGGTCGA	CGGACGG	928466	.	AB=0;ABP=0;AC=1;AF=1;AN=1;AO=28;CIGAR=1X2M1X2M1X;DP=28;DPB=29;DPRA=0;EPP=3.32051;EPPR=0;GTI=0;LEN=7;MEANALT=1;MQM=60;MQMR=0;NS=1;NUMALT=1;ODDS=213.787;PAIRED=1;PAIREDR=0;PAO=3;PQA=104;PQR=0;PRO=0;QA=958;QR=0;RO=0;RPP=3.32051;RPPR=0;RUN=1;SAF=18;SAP=7.97367;SAR=10;SRF=0;SRP=0;SRR=0;TYPE=complex;technology.ILLUMINA=1	GT:DP:RO:QR:AO:QA:GL	1:28:0:0:28:958:-10,0
gi|126640115|ref|NC_009085.1|	50618	.	TCCG	CCCA	1141.94	.	AB=0;ABP=0;AC=1;AF=1;AN=1;AO=34;CIGAR=1X2M1X;DP=34;DPB=34.5;DPRA=0;EPP=12.2071;EPPR=0;GTI=0;LEN=4;MEANALT=1;MQM=60;MQMR=0;NS=1;NUMALT=1;ODDS=262.94;PAIRED=1;PAIREDR=0;PAO=2;PQA=65;PQR=0;PRO=0;QA=1241;QR=0;RO=0;RPP=3.26577;RPPR=0;RUN=1;SAF=19;SAP=4.03217;SAR=15;SRF=0;SRP=0;SRR=0;TYPE=complex;technology.ILLUMINA=1	GT:DP:RO:QR:AO:QA:GL	1:34:0:0:34:1241:-10,0
gi|126640115|ref|NC_009085.1|	50735	.	A	G	1669.01	.	AB=0;ABP=0;AC=1;AF=1;AN=1;AO=53;CIGAR=1X;DP=53;DPB=53;DPRA=0;EPP=5.01789;EPPR=0;GTI=0;LEN=1;MEANALT=1;MQM=60;MQMR=0;NS=1;NUMALT=1;ODDS=384.304;PAIRED=1;PAIREDR=0;PAO=0;PQA=0;PQR=0;PRO=0;QA=1920;QR=0;RO=0;RPP=32.8783;RPPR=0;RUN=1;SAF=26;SAP=3.05127;SAR=27;SRF=0;SRP=0;SRR=0;TYPE=snp;technology.ILLUMINA=1	GT:DP:RO:QR:AO:QA:GL	1:53:0:0:53:1920:-10,0
gi|126640115|ref|NC_009085.1|	50884	.	CTT	AAC	1077.88	.	AB=0;ABP=0;AC=1;AF=1;AN=1;AO=34;CIGAR=3X;DP=34;DPB=34;DPRA=0;EPP=23.7032;EPPR=0;GTI=0;LEN=3;MEANALT=1;MQM=60;MQMR=0;NS=1;NUMALT=1;ODDS=248.19;PAIRED=1;PAIREDR=0;PAO=0;PQA=0;PQR=0;PRO=0;QA=1249;QR=0;RO=0;RPP=4.03217;RPPR=0;RUN=1;SAF=19;SAP=4.03217;SAR=15;SRF=0;SRP=0;SRR=0;TYPE=mnp;technology.ILLUMINA=1	GT:DP:RO:QR:AO:QA:GL	1:34:0:0:34:1249:-10,0
gi|126640115|ref|NC_009085.1|	50894	.	C	G	1538.46	.	AB=0;ABP=0;AC=1;AF=1;AN=1;AO=48;CIGAR=1X;DP=48;DPB=48;DPRA=0;EPP=17.6677;EPPR=0;GTI=0;LEN=1;MEANALT=1;MQM=60;MQMR=0;NS=1;NUMALT=1;ODDS=354.243;PAIRED=0.979167;PAIREDR=0;PAO=0;PQA=0;PQR=0;PRO=0;QA=1756;QR=0;RO=0;RPP=3.0103;RPPR=0;RUN=1;SAF=27;SAP=4.6389;SAR=21;SRF=0;SRP=0;SRR=0;TYPE=snp;technology.ILLUMINA=1	GT:DP:RO:QR:AO:QA:GL	1:48:0:0:48:1756:-10,0
gi|126640115|ref|NC_009085.1|	50901	.	C	T	1537.69	.	AB=0;ABP=0;AC=1;AF=1;AN=1;AO=47;CIGAR=1X;DP=47;DPB=47;DPRA=0;EPP=5.27418;EPPR=0;GTI=0;LEN=1;MEANALT=1;MQM=60;MQMR=0;NS=1;NUMALT=1;ODDS=354.067;PAIRED=0.978723;PAIREDR=0;PAO=0;PQA=0;PQR=0;PRO=0;QA=1748;QR=0;RO=0;RPP=8.60069;RPPR=0;RUN=1;SAF=27;SAP=5.27418;SAR=20;SRF=0;SRP=0;SRR=0;TYPE=snp;technology.ILLUMINA=1	GT:DP:RO:QR:AO:QA:GL	1:47:0:0:47:1748:-10,0
gi|126640115|ref|NC_009085.1|	50939	.	G	A	1600.69	.	AB=0;ABP=0;AC=1;AF=1;AN=1;AO=49;CIGAR=1X;DP=49;DPB=49;DPRA=0;EPP=4.11819;EPPR=0;GTI=0;LEN=1;MEANALT=1;MQM=60;MQMR=0;NS=1;NUMALT=1;ODDS=368.572;PAIRED=1;PAIREDR=0;PAO=0;PQA=0;PQR=0;PRO=0;QA=1818;QR=0;RO=0;RPP=4.11819;RPPR=0;RUN=1;SAF=18;SAP=10.4997;SAR=31;SRF=0;SRP=0;SRR=0;TYPE=snp;technology.ILLUMINA=1	GT:DP:RO:QR:AO:QA:GL	1:49:0:0:49:1818:-10,0
gi|126640115|ref|NC_009085.1|	50951	.	A	T	1421.08	.	AB=0;ABP=0;AC=1;AF=1;AN=1;AO=45;CIGAR=1X;DP=45;DPB=45;DPRA=0;EPP=5.37479;EPPR=0;GTI=0;LEN=1;MEANALT=1;MQM=60;MQMR=0;NS=1;NUMALT=1;ODDS=327.217;PAIRED=1;PAIREDR=0;PAO=0;PQA=0;PQR=0;PRO=0;QA=1621;QR=0;RO=0;RPP=5.37479;RPPR=0;RUN=1;SAF=16;SAP=11.1654;SAR=29;SRF=0;SRP=0;SRR=0;TYPE=snp;technology.ILLUMINA=1	GT:DP:RO:QR:AO:QA:GL	1:45:0:0:45:1621:-10,0
gi|126640115|ref|NC_009085.1|	50981	.	C	T	1545.08	.	AB=0;ABP=0;AC=1;AF=1;AN=1;AO=47;CIGAR=1X;DP=47;DPB=47;DPRA=0;EPP=10.8184;EPPR=0;GTI=0;LEN=1;MEANALT=1;MQM=59.9574;MQMR=0;NS=1;NUMALT=1;ODDS=355.768;PAIRED=1;PAIREDR=0;PAO=0;PQA=0;PQR=0;PRO=0;QA=1755;QR=0;RO=0;RPP=4.16534;RPPR=0;RUN=1;SAF=24;SAP=3.0565;SAR=23;SRF=0;SRP=0;SRR=0;TYPE=snp;technology.ILLUMINA=1	GT:DP:RO:QR:AO:QA:GL	1:47:0:0:47:1755:-10,0
gi|126640115|ref|NC_009085.1|	50998	.	CAGCA	TCACT	813527	.	AB=0;ABP=0;AC=1;AF=1;AN=1;AO=26;CIGAR=3X1M1X;DP=26;DPB=26.2;DPRA=0;EPP=24.391;EPPR=0;GTI=0;LEN=5;MEANALT=1;MQM=60;MQMR=0;NS=1;NUMALT=1;ODDS=187.322;PAIRED=1;PAIREDR=0;PAO=1;PQA=32;PQR=0;PRO=0;QA=935;QR=0;RO=0;RPP=8.35546;RPPR=0;RUN=1;SAF=18;SAP=11.3621;SAR=8;SRF=0;SRP=0;SRR=0;TYPE=complex;technology.ILLUMINA=1	GT:DP:RO:QR:AO:QA:GL	1:26:0:0:26:935:-10,0
gi|126640115|ref|NC_009085.1|	51008	.	GACTGTA	AACGGTT	939013	.	AB=0;ABP=0;AC=1;AF=1;AN=1;AO=31;CIGAR=1X2M1X2M1X;DP=31;DPB=31;DPRA=0;EPP=14.8483;EPPR=0;GTI=0;LEN=7;MEANALT=1;MQM=60;MQMR=0;NS=1;NUMALT=1;ODDS=216.216;PAIRED=1;PAIREDR=0;PAO=0;PQA=0;PQR=0;PRO=0;QA=1087;QR=0;RO=0;RPP=4.76149;RPPR=0;RUN=1;SAF=19;SAP=6.44263;SAR=12;SRF=0;SRP=0;SRR=0;TYPE=complex;technology.ILLUMINA=1	GT:DP:RO:QR:AO:QA:GL	1:31:0:0:31:1087:-10,0
gi|126640115|ref|NC_009085.1|	51029	.	A	C	1937.52	.	AB=0;ABP=0;AC=1;AF=1;AN=1;AO=60;CIGAR=1X;DP=60;DPB=60;DPRA=0;EPP=5.32654;EPPR=0;GTI=0;LEN=1;MEANALT=1;MQM=60;MQMR=0;NS=1;NUMALT=1;ODDS=446.13;PAIRED=1;PAIREDR=0;PAO=0;PQA=0;PQR=0;PRO=0;QA=2229;QR=0;RO=0;RPP=40.0701;RPPR=0;RUN=1;SAF=32;SAP=3.58936;SAR=28;SRF=0;SRP=0;SRR=0;TYPE=snp;technology.ILLUMINA=1	GT:DP:RO:QR:AO:QA:GL	1:60:0:0:60:2229:-10,0
gi|126640115|ref|NC_009085.1|	51038	.	CAAG	TAAA	2041.94	.	AB=0;ABP=0;AC=1;AF=1;AN=1;AO=66;CIGAR=1X2M1X;DP=66;DPB=66;DPRA=0;EPP=3.53672;EPPR=0;GTI=0;LEN=4;MEANALT=1;MQM=59.8788;MQMR=0;NS=1;NUMALT=1;ODDS=470.173;PAIRED=1;PAIREDR=0;PAO=0;PQA=0;PQR=0;PRO=0;QA=2323;QR=0;RO=0;RPP=21.9613;RPPR=0;RUN=1;SAF=36;SAP=4.19474;SAR=30;SRF=0;SRP=0;SRR=0;TYPE=complex;technology.ILLUMINA=1	GT:DP:RO:QR:AO:QA:GL	1:66:0:0:66:2323:-10,0
gi|126640115|ref|NC_009085.1|	51050	.	T	C	2172.57	.	AB=0;ABP=0;AC=1;AF=1;AN=1;AO=67;CIGAR=1X;DP=67;DPB=67;DPRA=0;EPP=8.4876;EPPR=0;GTI=0;LEN=1;MEANALT=1;MQM=59.8806;MQMR=0;NS=1;NUMALT=1;ODDS=500.253;PAIRED=1;PAIREDR=0;PAO=0;PQA=0;PQR=0;PRO=0;QA=2475;QR=0;RO=0;RPP=23.2666;RPPR=0;RUN=1;SAF=36;SAP=3.82055;SAR=31;SRF=0;SRP=0;SRR=0;TYPE=snp;technology.ILLUMINA=1	GT:DP:RO:QR:AO:QA:GL	1:67:0:0:67:2475:-10,0
gi|126640115|ref|NC_009085.1|	51071	.	TTTG	ATTA	2460.02	.	AB=0;ABP=0;AC=1;AF=1;AN=1;AO=80;CIGAR=1X2M1X;DP=80;DPB=80;DPRA=0;EPP=21.3592;EPPR=0;GTI=0;LEN=4;MEANALT=1;MQM=59.9;MQMR=0;NS=1;NUMALT=1;ODDS=566.441;PAIRED=1;PAIREDR=0;PAO=0;PQA=0;PQR=0;PRO=0;QA=2793;QR=0;RO=0;RPP=8.33041;RPPR=0;RUN=1;SAF=42;SAP=3.44459;SAR=38;SRF=0;SRP=0;SRR=0;TYPE=complex;technology.ILLUMINA=1	GT:DP:RO:QR:AO:QA:GL	1:80:0:0:80:2793:-10,0
gi|126640115|ref|NC_009085.1|	51083	.	CGT	GGC	2293.22	.	AB=0;ABP=0;AC=1;AF=1;AN=1;AO=70;CIGAR=1X1M1X;DP=70;DPB=71;DPRA=0;EPP=7.47733;EPPR=0;GTI=0;LEN=3;MEANALT=1;MQM=60;MQMR=0;NS=1;NUMALT=1;ODDS=528.032;PAIRED=1;PAIREDR=0;PAO=2;PQA=69;PQR=0;PRO=0;QA=2519;QR=0;RO=0;RPP=4.12706;RPPR=0;RUN=1;SAF=39;SAP=4.99565;SAR=31;SRF=0;SRP=0;SRR=0;TYPE=complex;technology.ILLUMINA=1	GT:DP:RO:QR:AO:QA:GL	1:70:0:0:70:2519:-10,0
gi|126640115|ref|NC_009085.1|	51095	.	T	C	2591.57	.	AB=0;ABP=0;AC=1;AF=1;AN=1;AO=81;CIGAR=1X;DP=81;DPB=81;DPRA=0;EPP=5.18177;EPPR=0;GTI=0;LEN=1;MEANALT=1;MQM=59.9506;MQMR=0;NS=1;NUMALT=1;ODDS=596.731;PAIRED=1;PAIREDR=0;PAO=0;PQA=0;PQR=0;PRO=0;QA=2928;QR=0;RO=0;RPP=14.8328;RPPR=0;RUN=1;SAF=41;SAP=3.03711;SAR=40;SRF=0;SRP=0;SRR=0;TYPE=snp;technology.ILLUMINA=1	GT:DP:RO:QR:AO:QA:GL	1:81:0:0:81:2928:-10,0
gi|126640115|ref|NC_009085.1|	51116	.	T	C	1994.01	.	AB=0;ABP=0;AC=1;AF=1;AN=1;AO=63;CIGAR=1X;DP=63;DPB=63;DPRA=0;EPP=4.69922;EPPR=0;GTI=0;LEN=1;MEANALT=1;MQM=60;MQMR=0;NS=1;NUMALT=1;ODDS=459.137;PAIRED=1;PAIREDR=0;PAO=0;PQA=0;PQR=0;PRO=0;QA=2287;QR=0;RO=0;RPP=3.872;RPPR=0;RUN=1;SAF=16;SAP=36.1339;SAR=47;SRF=0;SRP=0;SRR=0;TYPE=snp;technology.ILLUMINA=1	GT:DP:RO:QR:AO:QA:GL	1:63:0:0:63:2287:-10,0
gi|126640115|ref|NC_009085.1|	51133	.	T	C	1766.69	.	AB=0;ABP=0;AC=1;AF=1;AN=1;AO=57;CIGAR=1X;DP=57;DPB=57;DPRA=0;EPP=3.0484;EPPR=0;GTI=0;LEN=1;MEANALT=1;MQM=60;MQMR=0;NS=1;NUMALT=1;ODDS=406.796;PAIRED=1;PAIREDR=0;PAO=0;PQA=0;PQR=0;PRO=0;QA=2041;QR=0;RO=0;RPP=3.0484;RPPR=0;RUN=1;SAF=12;SAP=44.4969;SAR=45;SRF=0;SRP=0;SRR=0;TYPE=snp;technology.ILLUMINA=1	GT:DP:RO:QR:AO:QA:GL	1:57:0:0:57:2041:-10,0
gi|126640115|ref|NC_009085.1|	51145	.	CA	TC	1905.8	.	AB=0;ABP=0;AC=1;AF=1;AN=1;AO=53;CIGAR=2X;DP=53;DPB=57;DPRA=0;EPP=5.01789;EPPR=0;GTI=0;LEN=2;MEANALT=1;MQM=60;MQMR=0;NS=1;NUMALT=1;ODDS=438.827;PAIRED=1;PAIREDR=0;PAO=8;PQA=246;PQR=0;PRO=0;QA=1930;QR=0;RO=0;RPP=5.01789;RPPR=0;RUN=1;SAF=15;SAP=24.6841;SAR=38;SRF=0;SRP=0;SRR=0;TYPE=mnp;technology.ILLUMINA=1	GT:DP:RO:QR:AO:QA:GL	1:53:0:0:53:1930:-10,0
gi|126640115|ref|NC_009085.1|	51482	.	G	A	1720.14	.	AB=0;ABP=0;AC=1;AF=1;AN=1;AO=53;CIGAR=1X;DP=53;DPB=53;DPRA=0;EPP=3.37904;EPPR=0;GTI=0;LEN=1;MEANALT=1;MQM=60;MQMR=0;NS=1;NUMALT=1;ODDS=396.078;PAIRED=1;PAIREDR=0;PAO=0;PQA=0;PQR=0;PRO=0;QA=1949;QR=0;RO=0;RPP=9.93443;RPPR=0;RUN=1;SAF=25;SAP=3.37904;SAR=28;SRF=0;SRP=0;SRR=0;TYPE=snp;technology.ILLUMINA=1	GT:DP:RO:QR:AO:QA:GL	1:53:0:0:53:1949:-10,0
gi|126640115|ref|NC_009085.1|	51527	.	G	A	1611.09	.	AB=0;ABP=0;AC=1;AF=1;AN=1;AO=50;CIGAR=1X;DP=50;DPB=50;DPRA=0;EPP=5.78978;EPPR=0;GTI=0;LEN=1;MEANALT=1;MQM=60;MQMR=0;NS=1;NUMALT=1;ODDS=370.967;PAIRED=1;PAIREDR=0;PAO=0;PQA=0;PQR=0;PRO=0;QA=1829;QR=0;RO=0;RPP=9.26414;RPPR=0;RUN=1;SAF=26;SAP=3.18402;SAR=24;SRF=0;SRP=0;SRR=0;TYPE=snp;technology.ILLUMINA=1	GT:DP:RO:QR:AO:QA:GL	1:50:0:0:50:1829:-10,0
gi|126640115|ref|NC_009085.1|	51556	.	T	A	1621.14	.	AB=0;ABP=0;AC=1;AF=1;AN=1;AO=49;CIGAR=1X;DP=49;DPB=49;DPRA=0;EPP=3.40914;EPPR=0;GTI=0;LEN=1;MEANALT=1;MQM=60;MQMR=0;NS=1;NUMALT=1;ODDS=373.281;PAIRED=1;PAIREDR=0;PAO=0;PQA=0;PQR=0;PRO=0;QA=1842;QR=0;RO=0;RPP=12.9813;RPPR=0;RUN=1;SAF=26;SAP=3.40914;SAR=23;SRF=0;SRP=0;SRR=0;TYPE=snp;technology.ILLUMINA=1	GT:DP:RO:QR:AO:QA:GL	1:49:0:0:49:1842:-10,0
gi|126640115|ref|NC_009085.1|	51562	.	A	G	1671.99	.	AB=0;ABP=0;AC=1;AF=1;AN=1;AO=50;CIGAR=1X;DP=50;DPB=50;DPRA=0;EPP=4.57376;EPPR=0;GTI=0;LEN=1;MEANALT=1;MQM=60;MQMR=0;NS=1;NUMALT=1;ODDS=384.989;PAIRED=1;PAIREDR=0;PAO=0;PQA=0;PQR=0;PRO=0;QA=1898;QR=0;RO=0;RPP=11.5225;RPPR=0;RUN=1;SAF=24;SAP=3.18402;SAR=26;SRF=0;SRP=0;SRR=0;TYPE=snp;technology.ILLUMINA=1	GT:DP:RO:QR:AO:QA:GL	1:50:0:0:50:1898:-10,0
gi|126640115|ref|NC_009085.1|	51586	.	G	A	1600.85	.	AB=0;ABP=0;AC=1;AF=1;AN=1;AO=48;CIGAR=1X;DP=48;DPB=48;DPRA=0;EPP=3.19126;EPPR=0;GTI=0;LEN=1;MEANALT=1;MQM=60;MQMR=0;NS=1;NUMALT=1;ODDS=368.609;PAIRED=1;PAIREDR=0;PAO=0;PQA=0;PQR=0;PRO=0;QA=1828;QR=0;RO=0;RPP=21.1059;RPPR=0;RUN=1;SAF=23;SAP=3.19126;SAR=25;SRF=0;SRP=0;SRR=0;TYPE=snp;technology.ILLUMINA=1	GT:DP:RO:QR:AO:QA:GL	1:48:0:0:48:1828:-10,0
gi|126640115|ref|NC_009085.1|	51682	.	T	A	1130.16	.	AB=0;ABP=0;AC=1;AF=1;AN=1;AO=37;CIGAR=1X;DP=37;DPB=37;DPRA=0;EPP=10.1116;EPPR=0;GTI=0;LEN=1;MEANALT=1;MQM=55.2432;MQMR=0;NS=1;NUMALT=1;ODDS=260.229;PAIRED=0.567568;PAIREDR=0;PAO=0;PQA=0;PQR=0;PRO=0;QA=1418;QR=0;RO=0;RPP=83.3548;RPPR=0;RUN=1;SAF=24;SAP=10.1116;SAR=13;SRF=0;SRP=0;SRR=0;TYPE=snp;technology.ILLUMINA=1	GT:DP:RO:QR:AO:QA:GL	1:37:0:0:37:1418:-10,0
gi|126640115|ref|NC_009085.1|	51695	.	T	C	1080.2	.	AB=0;ABP=0;AC=1;AF=1;AN=1;AO=36;CIGAR=1X;DP=36;DPB=36;DPRA=0;EPP=11.6962;EPPR=0;GTI=0;LEN=1;MEANALT=1;MQM=54.8611;MQMR=0;NS=1;NUMALT=1;ODDS=248.726;PAIRED=0.555556;PAIREDR=0;PAO=0;PQA=0;PQR=0;PRO=0;QA=1364;QR=0;RO=0;RPP=81.1833;RPPR=0;RUN=1;SAF=24;SAP=11.6962;SAR=12;SRF=0;SRP=0;SRR=0;TYPE=snp;technology.ILLUMINA=1	GT:DP:RO:QR:AO:QA:GL	1:36:0:0:36:1364:-10,0
gi|126640115|ref|NC_009085.1|	51889	.	G	A	1592.8	.	AB=0;ABP=0;AC=1;AF=1;AN=1;AO=49;CIGAR=1X;DP=49;DPB=49;DPRA=0;EPP=6.59988;EPPR=0;GTI=0;LEN=1;MEANALT=1;MQM=60;MQMR=0;NS=1;NUMALT=1;ODDS=366.757;PAIRED=1;PAIREDR=0;PAO=0;PQA=0;PQR=0;PRO=0;QA=1813;QR=0;RO=0;RPP=10.4997;RPPR=0;RUN=1;SAF=28;SAP=5.18177;SAR=21;SRF=0;SRP=0;SRR=0;TYPE=snp;technology.ILLUMINA=1	GT:DP:RO:QR:AO:QA:GL	1:49:0:0:49:1813:-10,0
gi|126640115|ref|NC_009085.1|	51918	.	TGA	TA	1354.94	.	AB=0;ABP=0;AC=1;AF=1;AN=1;AO=40;CIGAR=1M1D1M;DP=40;DPB=27.3333;DPRA=0;EPP=3.0103;EPPR=0;GTI=0;LEN=1;MEANALT=1;MQM=60;MQMR=0;NS=1;NUMALT=1;ODDS=311.985;PAIRED=0.975;PAIREDR=0;PAO=1;PQA=39;PQR=0;PRO=0;QA=1494;QR=0;RO=0;RPP=3.22745;RPPR=0;RUN=1;SAF=21;SAP=3.22745;SAR=19;SRF=0;SRP=0;SRR=0;TYPE=del;technology.ILLUMINA=1	GT:DP:RO:QR:AO:QA:GL	1:40:0:0:40:1494:-10,0
gi|126640115|ref|NC_009085.1|	51933	.	A	G	1681.85	.	AB=0;ABP=0;AC=1;AF=1;AN=1;AO=52;CIGAR=1X;DP=52;DPB=52;DPRA=0;EPP=3.17734;EPPR=0;GTI=0;LEN=1;MEANALT=1;MQM=60;MQMR=0;NS=1;NUMALT=1;ODDS=387.261;PAIRED=0.980769;PAIREDR=0;PAO=0;PQA=0;PQR=0;PRO=0;QA=1905;QR=0;RO=0;RPP=9.02361;RPPR=0;RUN=1;SAF=27;SAP=3.17734;SAR=25;SRF=0;SRP=0;SRR=0;TYPE=snp;technology.ILLUMINA=1	GT:DP:RO:QR:AO:QA:GL	1:52:0:0:52:1905:-10,0
gi|126640115|ref|NC_009085.1|	51952	.	A	G	1710.94	.	AB=0;ABP=0;AC=1;AF=1;AN=1;AO=51;CIGAR=1X;DP=51;DPB=51;DPRA=0;EPP=4.07475;EPPR=0;GTI=0;LEN=1;MEANALT=1;MQM=60;MQMR=0;NS=1;NUMALT=1;ODDS=393.958;PAIRED=1;PAIREDR=0;PAO=0;PQA=0;PQR=0;PRO=0;QA=1945;QR=0;RO=0;RPP=15.3153;RPPR=0;RUN=1;SAF=26;SAP=3.05288;SAR=25;SRF=0;SRP=0;SRR=0;TYPE=snp;technology.ILLUMINA=1	GT:DP:RO:QR:AO:QA:GL	1:51:0:0:51:1945:-10,0
gi|126640115|ref|NC_009085.1|	52066	.	T	C	1467.11	.	AB=0;ABP=0;AC=1;AF=1;AN=1;AO=45;CIGAR=1X;DP=45;DPB=45;DPRA=0;EPP=4.21667;EPPR=0;GTI=0;LEN=1;MEANALT=1;MQM=60;MQMR=0;NS=1;NUMALT=1;ODDS=337.815;PAIRED=1;PAIREDR=0;PAO=0;PQA=0;PQR=0;PRO=0;QA=1675;QR=0;RO=0;RPP=16.956;RPPR=0;RUN=1;SAF=23;SAP=3.05855;SAR=22;SRF=0;SRP=0;SRR=0;TYPE=snp;technology.ILLUMINA=1	GT:DP:RO:QR:AO:QA:GL	1:45:0:0:45:1675:-10,0
gi|126640115|ref|NC_009085.1|	52228	.	G	A	796213	.	AB=0;ABP=0;AC=1;AF=1;AN=1;AO=25;CIGAR=1X;DP=25;DPB=25;DPRA=0;EPP=3.79203;EPPR=0;GTI=0;LEN=1;MEANALT=1;MQM=60;MQMR=0;NS=1;NUMALT=1;ODDS=183.335;PAIRED=1;PAIREDR=0;PAO=0;PQA=0;PQR=0;PRO=0;QA=926;QR=0;RO=0;RPP=3.79203;RPPR=0;RUN=1;SAF=19;SAP=17.6895;SAR=6;SRF=0;SRP=0;SRR=0;TYPE=snp;technology.ILLUMINA=1	GT:DP:RO:QR:AO:QA:GL	1:25:0:0:25:926:-10,0
gi|126640115|ref|NC_009085.1|	52258	.	T	C	1032.2	.	AB=0;ABP=0;AC=1;AF=1;AN=1;AO=32;CIGAR=1X;DP=32;DPB=32;DPRA=0;EPP=3.0103;EPPR=0;GTI=0;LEN=1;MEANALT=1;MQM=60;MQMR=0;NS=1;NUMALT=1;ODDS=237.673;PAIRED=1;PAIREDR=0;PAO=0;PQA=0;PQR=0;PRO=0;QA=1175;QR=0;RO=0;RPP=3.28173;RPPR=0;RUN=1;SAF=19;SAP=5.45321;SAR=13;SRF=0;SRP=0;SRR=0;TYPE=snp;technology.ILLUMINA=1	GT:DP:RO:QR:AO:QA:GL	1:32:0:0:32:1175:-10,0
gi|126640115|ref|NC_009085.1|	52297	.	G	A	1587.34	.	AB=0;ABP=0;AC=1;AF=1;AN=1;AO=48;CIGAR=1X;DP=48;DPB=48;DPRA=0;EPP=4.6389;EPPR=0;GTI=0;LEN=1;MEANALT=1;MQM=60;MQMR=0;NS=1;NUMALT=1;ODDS=365.498;PAIRED=1;PAIREDR=0;PAO=0;PQA=0;PQR=0;PRO=0;QA=1795;QR=0;RO=0;RPP=3.19126;RPPR=0;RUN=1;SAF=22;SAP=3.73412;SAR=26;SRF=0;SRP=0;SRR=0;TYPE=snp;technology.ILLUMINA=1	GT:DP:RO:QR:AO:QA:GL	1:48:0:0:48:1795:-10,0
gi|126640115|ref|NC_009085.1|	52318	.	C	T	1396.22	.	AB=0;ABP=0;AC=1;AF=1;AN=1;AO=43;CIGAR=1X;DP=43;DPB=43;DPRA=0;EPP=7.10075;EPPR=0;GTI=0;LEN=1;MEANALT=1;MQM=60;MQMR=0;NS=1;NUMALT=1;ODDS=321.491;PAIRED=1;PAIREDR=0;PAO=0;PQA=0;PQR=0;PRO=0;QA=1584;QR=0;RO=0;RPP=3.0608;RPPR=0;RUN=1;SAF=20;SAP=3.46479;SAR=23;SRF=0;SRP=0;SRR=0;TYPE=snp;technology.ILLUMINA=1	GT:DP:RO:QR:AO:QA:GL	1:43:0:0:43:1584:-10,0
gi|126640115|ref|NC_009085.1|	52408	.	A	T	1092.66	.	AB=0;ABP=0;AC=1;AF=1;AN=1;AO=34;CIGAR=1X;DP=34;DPB=34;DPRA=0;EPP=3.26577;EPPR=0;GTI=0;LEN=1;MEANALT=1;MQM=60;MQMR=0;NS=1;NUMALT=1;ODDS=251.594;PAIRED=1;PAIREDR=0;PAO=0;PQA=0;PQR=0;PRO=0;QA=1245;QR=0;RO=0;RPP=5.30951;RPPR=0;RUN=1;SAF=14;SAP=5.30951;SAR=20;SRF=0;SRP=0;SRR=0;TYPE=snp;technology.ILLUMINA=1	GT:DP:RO:QR:AO:QA:GL	1:34:0:0:34:1245:-10,0
gi|126640115|ref|NC_009085.1|	52483	.	A	G	754777	.	AB=0;ABP=0;AC=1;AF=1;AN=1;AO=23;CIGAR=1X;DP=23;DPB=23;DPRA=0;EPP=3.10471;EPPR=0;GTI=0;LEN=1;MEANALT=1;MQM=59.6957;MQMR=0;NS=1;NUMALT=1;ODDS=173.794;PAIRED=1;PAIREDR=0;PAO=0;PQA=0;PQR=0;PRO=0;QA=864;QR=0;RO=0;RPP=3.10471;RPPR=0;RUN=1;SAF=14;SAP=5.3706;SAR=9;SRF=0;SRP=0;SRR=0;TYPE=snp;technology.ILLUMINA=1	GT:DP:RO:QR:AO:QA:GL	1:23:0:0:23:864:-10,0
gi|126640115|ref|NC_009085.1|	52612	.	AGCC	TGCA	1931.34	.	AB=0;ABP=0;AC=1;AF=1;AN=1;AO=61;CIGAR=1X2M1X;DP=61;DPB=61;DPRA=0;EPP=3.90025;EPPR=0;GTI=0;LEN=4;MEANALT=1;MQM=59.541;MQMR=0;NS=1;NUMALT=1;ODDS=444.707;PAIRED=0.983607;PAIREDR=0;PAO=0;PQA=0;PQR=0;PRO=0;QA=2180;QR=0;RO=0;RPP=4.7546;RPPR=0;RUN=1;SAF=29;SAP=3.33068;SAR=32;SRF=0;SRP=0;SRR=0;TYPE=complex;technology.ILLUMINA=1	GT:DP:RO:QR:AO:QA:GL	1:61:0:0:61:2180:-10,0
gi|126640115|ref|NC_009085.1|	52789	.	A	C	2562.4	.	AB=0;ABP=0;AC=1;AF=1;AN=1;AO=81;CIGAR=1X;DP=81;DPB=81;DPRA=0;EPP=3.03711;EPPR=0;GTI=0;LEN=1;MEANALT=1;MQM=60;MQMR=0;NS=1;NUMALT=1;ODDS=590.015;PAIRED=1;PAIREDR=0;PAO=0;PQA=0;PQR=0;PRO=0;QA=2889;QR=0;RO=0;RPP=9.04217;RPPR=0;RUN=1;SAF=45;SAP=5.18177;SAR=36;SRF=0;SRP=0;SRR=0;TYPE=snp;technology.ILLUMINA=1	GT:DP:RO:QR:AO:QA:GL	1:81:0:0:81:2889:-10,0
gi|126640115|ref|NC_009085.1|	52829	.	G	C	2222.81	.	AB=0;ABP=0;AC=1;AF=1;AN=1;AO=68;CIGAR=1X;DP=68;DPB=68;DPRA=0;EPP=5.05404;EPPR=0;GTI=0;LEN=1;MEANALT=1;MQM=60;MQMR=0;NS=1;NUMALT=1;ODDS=511.821;PAIRED=1;PAIREDR=0;PAO=0;PQA=0;PQR=0;PRO=0;QA=2506;QR=0;RO=0;RPP=4.1599;RPPR=0;RUN=1;SAF=37;SAP=4.1599;SAR=31;SRF=0;SRP=0;SRR=0;TYPE=snp;technology.ILLUMINA=1	GT:DP:RO:QR:AO:QA:GL	1:68:0:0:68:2506:-10,0
gi|126640115|ref|NC_009085.1|	52834	.	A	G	2211.03	.	AB=0;ABP=0;AC=1;AF=1;AN=1;AO=67;CIGAR=1X;DP=67;DPB=67;DPRA=0;EPP=3.30199;EPPR=0;GTI=0;LEN=1;MEANALT=1;MQM=60;MQMR=0;NS=1;NUMALT=1;ODDS=509.108;PAIRED=1;PAIREDR=0;PAO=0;PQA=0;PQR=0;PRO=0;QA=2489;QR=0;RO=0;RPP=3.30199;RPPR=0;RUN=1;SAF=35;SAP=3.30199;SAR=32;SRF=0;SRP=0;SRR=0;TYPE=snp;technology.ILLUMINA=1	GT:DP:RO:QR:AO:QA:GL	1:67:0:0:67:2489:-10,0
gi|126640115|ref|NC_009085.1|	53080	.	TAA	TA	1622.14	.	AB=0;ABP=0;AC=1;AF=1;AN=1;AO=50;CIGAR=1M1D1M;DP=50;DPB=35;DPRA=0;EPP=3.70517;EPPR=0;GTI=0;LEN=1;MEANALT=1;MQM=60;MQMR=0;NS=1;NUMALT=1;ODDS=373.512;PAIRED=1;PAIREDR=0;PAO=1.5;PQA=51.5;PQR=51.5;PRO=1.5;QA=1837;QR=0;RO=0;RPP=4.57376;RPPR=0;RUN=1;SAF=29;SAP=5.78978;SAR=21;SRF=0;SRP=0;SRR=0;TYPE=del;technology.ILLUMINA=1	GT:DP:RO:QR:AO:QA:GL	1:50:0:0:50:1837:-10,0
gi|126640115|ref|NC_009085.1|	53145	.	G	C	2401.28	.	AB=0;ABP=0;AC=1;AF=1;AN=1;AO=74;CIGAR=1X;DP=74;DPB=74;DPRA=0;EPP=3.12768;EPPR=0;GTI=0;LEN=1;MEANALT=1;MQM=60;MQMR=0;NS=1;NUMALT=1;ODDS=552.915;PAIRED=1;PAIREDR=0;PAO=0;PQA=0;PQR=0;PRO=0;QA=2703;QR=0;RO=0;RPP=4.88833;RPPR=0;RUN=1;SAF=39;SAP=3.47981;SAR=35;SRF=0;SRP=0;SRR=0;TYPE=snp;technology.ILLUMINA=1	GT:DP:RO:QR:AO:QA:GL	1:74:0:0:74:2703:-10,0
gi|126640115|ref|NC_009085.1|	53174	.	G	A	2099.04	.	AB=0;ABP=0;AC=1;AF=1;AN=1;AO=65;CIGAR=1X;DP=65;DPB=65;DPRA=0;EPP=3.31097;EPPR=0;GTI=0;LEN=1;MEANALT=1;MQM=60;MQMR=0;NS=1;NUMALT=1;ODDS=483.321;PAIRED=1;PAIREDR=0;PAO=0;PQA=0;PQR=0;PRO=0;QA=2380;QR=0;RO=0;RPP=17.7429;RPPR=0;RUN=1;SAF=33;SAP=3.04371;SAR=32;SRF=0;SRP=0;SRR=0;TYPE=snp;technology.ILLUMINA=1	GT:DP:RO:QR:AO:QA:GL	1:65:0:0:65:2380:-10,0
gi|126640115|ref|NC_009085.1|	53661	.	G	A	2093.24	.	AB=0;ABP=0;AC=1;AF=1;AN=1;AO=64;CIGAR=1X;DP=64;DPB=64;DPRA=0;EPP=3.55317;EPPR=0;GTI=0;LEN=1;MEANALT=1;MQM=60;MQMR=0;NS=1;NUMALT=1;ODDS=481.985;PAIRED=1;PAIREDR=0;PAO=0;PQA=0;PQR=0;PRO=0;QA=2358;QR=0;RO=0;RPP=3.55317;RPPR=0;RUN=1;SAF=32;SAP=3.0103;SAR=32;SRF=0;SRP=0;SRR=0;TYPE=snp;technology.ILLUMINA=1	GT:DP:RO:QR:AO:QA:GL	1:64:0:0:64:2358:-10,0
gi|126640115|ref|NC_009085.1|	54171	.	T	C	2659.31	.	AB=0;ABP=0;AC=1;AF=1;AN=1;AO=82;CIGAR=1X;DP=82;DPB=82;DPRA=0;EPP=8.20065;EPPR=0;GTI=0;LEN=1;MEANALT=1;MQM=60;MQMR=0;NS=1;NUMALT=1;ODDS=612.329;PAIRED=1;PAIREDR=0;PAO=0;PQA=0;PQR=0;PRO=0;QA=3003;QR=0;RO=0;RPP=9.78953;RPPR=0;RUN=1;SAF=37;SAP=4.70511;SAR=45;SRF=0;SRP=0;SRR=0;TYPE=snp;technology.ILLUMINA=1	GT:DP:RO:QR:AO:QA:GL	1:82:0:0:82:3003:-10,0
gi|126640115|ref|NC_009085.1|	54642	.	A	G	2954.42	.	AB=0;ABP=0;AC=1;AF=1;AN=1;AO=89;CIGAR=1X;DP=89;DPB=89;DPRA=0;EPP=3.62026;EPPR=0;GTI=0;LEN=1;MEANALT=1;MQM=59.9326;MQMR=0;NS=1;NUMALT=1;ODDS=680.281;PAIRED=0.988764;PAIREDR=0;PAO=0;PQA=0;PQR=0;PRO=0;QA=3320;QR=0;RO=0;RPP=3.22989;RPPR=0;RUN=1;SAF=49;SAP=4.98658;SAR=40;SRF=0;SRP=0;SRR=0;TYPE=snp;technology.ILLUMINA=1	GT:DP:RO:QR:AO:QA:GL	1:89:0:0:89:3320:-10,0
gi|126640115|ref|NC_009085.1|	54666	.	TGAA	AGAG	2223.87	.	AB=0;ABP=0;AC=1;AF=1;AN=1;AO=67;CIGAR=1X2M1X;DP=67;DPB=69;DPRA=0;EPP=26.6372;EPPR=0;GTI=0;LEN=4;MEANALT=1;MQM=59.9104;MQMR=0;NS=1;NUMALT=1;ODDS=512.064;PAIRED=0.985075;PAIREDR=0;PAO=3;PQA=98;PQR=0;PRO=0;QA=2432;QR=0;RO=0;RPP=3.04271;RPPR=0;RUN=1;SAF=31;SAP=3.82055;SAR=36;SRF=0;SRP=0;SRR=0;TYPE=complex;technology.ILLUMINA=1	GT:DP:RO:QR:AO:QA:GL	1:67:0:0:67:2432:-10,0
gi|126640115|ref|NC_009085.1|	54675	.	C	T	2382.18	.	AB=0;ABP=0;AC=1;AF=1;AN=1;AO=73;CIGAR=1X;DP=73;DPB=73;DPRA=0;EPP=35.4039;EPPR=0;GTI=0;LEN=1;MEANALT=1;MQM=59.9178;MQMR=0;NS=1;NUMALT=1;ODDS=548.516;PAIRED=0.986301;PAIREDR=0;PAO=0;PQA=0;PQR=0;PRO=0;QA=2717;QR=0;RO=0;RPP=3.27802;RPPR=0;RUN=1;SAF=34;SAP=3.75395;SAR=39;SRF=0;SRP=0;SRR=0;TYPE=snp;technology.ILLUMINA=1	GT:DP:RO:QR:AO:QA:GL	1:73:0:0:73:2717:-10,0
gi|126640115|ref|NC_009085.1|	54681	.	G	T	2430.17	.	AB=0;ABP=0;AC=1;AF=1;AN=1;AO=73;CIGAR=1X;DP=73;DPB=73;DPRA=0;EPP=28.0269;EPPR=0;GTI=0;LEN=1;MEANALT=1;MQM=59.9178;MQMR=0;NS=1;NUMALT=1;ODDS=559.567;PAIRED=0.986301;PAIREDR=0;PAO=0;PQA=0;PQR=0;PRO=0;QA=2765;QR=0;RO=0;RPP=5.41974;RPPR=0;RUN=1;SAF=33;SAP=4.46786;SAR=40;SRF=0;SRP=0;SRR=0;TYPE=snp;technology.ILLUMINA=1	GT:DP:RO:QR:AO:QA:GL	1:73:0:0:73:2765:-10,0
gi|126640115|ref|NC_009085.1|	54699	.	T	C	2608.17	.	AB=0;ABP=0;AC=1;AF=1;AN=1;AO=81;CIGAR=1X;DP=81;DPB=81;DPRA=0;EPP=4.32391;EPPR=0;GTI=0;LEN=1;MEANALT=1;MQM=59.9259;MQMR=0;NS=1;NUMALT=1;ODDS=600.554;PAIRED=0.987654;PAIREDR=0;PAO=0;PQA=0;PQR=0;PRO=0;QA=2941;QR=0;RO=0;RPP=10.7579;RPPR=0;RUN=1;SAF=40;SAP=3.03711;SAR=41;SRF=0;SRP=0;SRR=0;TYPE=snp;technology.ILLUMINA=1	GT:DP:RO:QR:AO:QA:GL	1:81:0:0:81:2941:-10,0
gi|126640115|ref|NC_009085.1|	54711	.	G	A	2671.67	.	AB=0;ABP=0;AC=1;AF=1;AN=1;AO=80;CIGAR=1X;DP=80;DPB=80;DPRA=0;EPP=5.72464;EPPR=0;GTI=0;LEN=1;MEANALT=1;MQM=60;MQMR=0;NS=1;NUMALT=1;ODDS=615.175;PAIRED=1;PAIREDR=0;PAO=0;PQA=0;PQR=0;PRO=0;QA=3012;QR=0;RO=0;RPP=5.72464;RPPR=0;RUN=1;SAF=34;SAP=6.91895;SAR=46;SRF=0;SRP=0;SRR=0;TYPE=snp;technology.ILLUMINA=1	GT:DP:RO:QR:AO:QA:GL	1:80:0:0:80:3012:-10,0
gi|126640115|ref|NC_009085.1|	54795	.	T	C	2401.19	.	AB=0;ABP=0;AC=1;AF=1;AN=1;AO=75;CIGAR=1X;DP=75;DPB=75;DPRA=0;EPP=3.27088;EPPR=0;GTI=0;LEN=1;MEANALT=1;MQM=60;MQMR=0;NS=1;NUMALT=1;ODDS=552.894;PAIRED=1;PAIREDR=0;PAO=0;PQA=0;PQR=0;PRO=0;QA=2715;QR=0;RO=0;RPP=15.7786;RPPR=0;RUN=1;SAF=36;SAP=3.27088;SAR=39;SRF=0;SRP=0;SRR=0;TYPE=snp;technology.ILLUMINA=1	GT:DP:RO:QR:AO:QA:GL	1:75:0:0:75:2715:-10,0
gi|126640115|ref|NC_009085.1|	54834	.	T	C	2520.54	.	AB=0;ABP=0;AC=1;AF=1;AN=1;AO=77;CIGAR=1X;DP=77;DPB=77;DPRA=0;EPP=6.42261;EPPR=0;GTI=0;LEN=1;MEANALT=1;MQM=60;MQMR=0;NS=1;NUMALT=1;ODDS=580.375;PAIRED=1;PAIREDR=0;PAO=0;PQA=0;PQR=0;PRO=0;QA=2849;QR=0;RO=0;RPP=13.1908;RPPR=0;RUN=1;SAF=36;SAP=3.71532;SAR=41;SRF=0;SRP=0;SRR=0;TYPE=snp;technology.ILLUMINA=1	GT:DP:RO:QR:AO:QA:GL	1:77:0:0:77:2849:-10,0
gi|126640115|ref|NC_009085.1|	54855	.	AGGC	TGGT	2366.24	.	AB=0;ABP=0;AC=1;AF=1;AN=1;AO=74;CIGAR=1X2M1X;DP=74;DPB=76;DPRA=0;EPP=3.0103;EPPR=0;GTI=0;LEN=4;MEANALT=1;MQM=60;MQMR=0;NS=1;NUMALT=1;ODDS=544.848;PAIRED=1;PAIREDR=0;PAO=3;PQA=69;PQR=0;PRO=0;QA=2609;QR=0;RO=0;RPP=17.2129;RPPR=0;RUN=1;SAF=35;SAP=3.47981;SAR=39;SRF=0;SRP=0;SRR=0;TYPE=complex;technology.ILLUMINA=1	GT:DP:RO:QR:AO:QA:GL	1:74:0:0:74:2609:-10,0
gi|126640115|ref|NC_009085.1|	54924	.	GCCA	ACCG	2749.19	.	AB=0;ABP=0;AC=1;AF=1;AN=1;AO=86;CIGAR=1X2M1X;DP=87;DPB=89;DPRA=0;EPP=6.64625;EPPR=0;GTI=0;LEN=4;MEANALT=2;MQM=60;MQMR=0;NS=1;NUMALT=1;ODDS=633.024;PAIRED=1;PAIREDR=0;PAO=5;PQA=189;PQR=0;PRO=0;QA=2905;QR=0;RO=0;RPP=4.62628;RPPR=0;RUN=1;SAF=44;SAP=3.1113;SAR=42;SRF=0;SRP=0;SRR=0;TYPE=complex;technology.ILLUMINA=1	GT:DP:RO:QR:AO:QA:GL	1:87:0:0:86:2905:-10,0
gi|126640115|ref|NC_009085.1|	54987	.	ATTT	GTTC	1725.32	.	AB=0;ABP=0;AC=1;AF=1;AN=1;AO=52;CIGAR=1X2M1X;DP=53;DPB=55.25;DPRA=0;EPP=7.18621;EPPR=0;GTI=0;LEN=4;MEANALT=2;MQM=60;MQMR=0;NS=1;NUMALT=1;ODDS=397.27;PAIRED=1;PAIREDR=0;PAO=4;PQA=141;PQR=0;PRO=0;QA=1813;QR=0;RO=0;RPP=3.17734;RPPR=0;RUN=1;SAF=22;SAP=5.68288;SAR=30;SRF=0;SRP=0;SRR=0;TYPE=complex;technology.ILLUMINA=1	GT:DP:RO:QR:AO:QA:GL	1:53:0:0:52:1813:-10,0
gi|126640115|ref|NC_009085.1|	55104	.	C	T	2011.19	.	AB=0;ABP=0;AC=1;AF=1;AN=1;AO=62;CIGAR=1X;DP=62;DPB=62;DPRA=0;EPP=23.184;EPPR=0;GTI=0;LEN=1;MEANALT=1;MQM=60;MQMR=0;NS=1;NUMALT=1;ODDS=463.093;PAIRED=1;PAIREDR=0;PAO=0;PQA=0;PQR=0;PRO=0;QA=2307;QR=0;RO=0;RPP=19.9618;RPPR=0;RUN=1;SAF=31;SAP=3.0103;SAR=31;SRF=0;SRP=0;SRR=0;TYPE=snp;technology.ILLUMINA=1	GT:DP:RO:QR:AO:QA:GL	1:62:0:0:62:2307:-10,0
gi|126640115|ref|NC_009085.1|	55149	.	G	A	1893.37	.	AB=0;ABP=0;AC=1;AF=1;AN=1;AO=57;CIGAR=1X;DP=57;DPB=57;DPRA=0;EPP=3.9627;EPPR=0;GTI=0;LEN=1;MEANALT=1;MQM=59.9298;MQMR=0;NS=1;NUMALT=1;ODDS=435.964;PAIRED=1;PAIREDR=0;PAO=0;PQA=0;PQR=0;PRO=0;QA=2144;QR=0;RO=0;RPP=4.877;RPPR=0;RUN=1;SAF=22;SAP=9.44853;SAR=35;SRF=0;SRP=0;SRR=0;TYPE=snp;technology.ILLUMINA=1	GT:DP:RO:QR:AO:QA:GL	1:57:0:0:57:2144:-10,0
gi|126640115|ref|NC_009085.1|	55158	.	T	G	1924.68	.	AB=0;ABP=0;AC=1;AF=1;AN=1;AO=59;CIGAR=1X;DP=59;DPB=59;DPRA=0;EPP=3.34154;EPPR=0;GTI=0;LEN=1;MEANALT=1;MQM=59.9322;MQMR=0;NS=1;NUMALT=1;ODDS=443.174;PAIRED=1;PAIREDR=0;PAO=0;PQA=0;PQR=0;PRO=0;QA=2174;QR=0;RO=0;RPP=3.0471;RPPR=0;RUN=1;SAF=24;SAP=7.46366;SAR=35;SRF=0;SRP=0;SRR=0;TYPE=snp;technology.ILLUMINA=1	GT:DP:RO:QR:AO:QA:GL	1:59:0:0:59:2174:-10,0
gi|126640115|ref|NC_009085.1|	55173	.	A	G	1699.37	.	AB=0;ABP=0;AC=1;AF=1;AN=1;AO=52;CIGAR=1X;DP=52;DPB=52;DPRA=0;EPP=4.51363;EPPR=0;GTI=0;LEN=1;MEANALT=1;MQM=59.9231;MQMR=0;NS=1;NUMALT=1;ODDS=391.295;PAIRED=1;PAIREDR=0;PAO=0;PQA=0;PQR=0;PRO=0;QA=1937;QR=0;RO=0;RPP=16.5402;RPPR=0;RUN=1;SAF=22;SAP=5.68288;SAR=30;SRF=0;SRP=0;SRR=0;TYPE=snp;technology.ILLUMINA=1	GT:DP:RO:QR:AO:QA:GL	1:52:0:0:52:1937:-10,0
gi|126640115|ref|NC_009085.1|	55239	.	C	A	1261.6	.	AB=0;ABP=0;AC=1;AF=1;AN=1;AO=40;CIGAR=1X;DP=40;DPB=40;DPRA=0;EPP=8.43898;EPPR=0;GTI=0;LEN=1;MEANALT=1;MQM=60;MQMR=0;NS=1;NUMALT=1;ODDS=290.493;PAIRED=1;PAIREDR=0;PAO=0;PQA=0;PQR=0;PRO=0;QA=1436;QR=0;RO=0;RPP=3.22745;RPPR=0;RUN=1;SAF=18;SAP=3.87889;SAR=22;SRF=0;SRP=0;SRR=0;TYPE=snp;technology.ILLUMINA=1	GT:DP:RO:QR:AO:QA:GL	1:40:0:0:40:1436:-10,0
gi|126640115|ref|NC_009085.1|	55287	.	G	A	1407.12	.	AB=0;ABP=0;AC=1;AF=1;AN=1;AO=42;CIGAR=1X;DP=42;DPB=42;DPRA=0;EPP=3.21711;EPPR=0;GTI=0;LEN=1;MEANALT=1;MQM=60;MQMR=0;NS=1;NUMALT=1;ODDS=324.001;PAIRED=1;PAIREDR=0;PAO=0;PQA=0;PQR=0;PRO=0;QA=1592;QR=0;RO=0;RPP=3.83753;RPPR=0;RUN=1;SAF=21;SAP=3.0103;SAR=21;SRF=0;SRP=0;SRR=0;TYPE=snp;technology.ILLUMINA=1	GT:DP:RO:QR:AO:QA:GL	1:42:0:0:42:1592:-10,0
gi|126640115|ref|NC_009085.1|	55323	.	TAAAAAAG	TAAAAAAAG	953854	.	AB=0;ABP=0;AC=1;AF=1;AN=1;AO=30;CIGAR=1M1I7M;DP=30;DPB=37.125;DPRA=0;EPP=4.16842;EPPR=0;GTI=0;LEN=1;MEANALT=1;MQM=60;MQMR=0;NS=1;NUMALT=1;ODDS=219.633;PAIRED=1;PAIREDR=0;PAO=3;PQA=104;PQR=104;PRO=3;QA=1088;QR=0;RO=0;RPP=3.29983;RPPR=0;RUN=1;SAF=17;SAP=4.16842;SAR=13;SRF=0;SRP=0;SRR=0;TYPE=ins;technology.ILLUMINA=1	GT:DP:RO:QR:AO:QA:GL	1:30:0:0:30:1088:-10,0
gi|126640115|ref|NC_009085.1|	55354	.	G	T	1015.89	.	AB=0;ABP=0;AC=1;AF=1;AN=1;AO=31;CIGAR=1X;DP=31;DPB=31;DPRA=0;EPP=3.64073;EPPR=0;GTI=0;LEN=1;MEANALT=1;MQM=60;MQMR=0;NS=1;NUMALT=1;ODDS=233.918;PAIRED=1;PAIREDR=0;PAO=0;PQA=0;PQR=0;PRO=0;QA=1160;QR=0;RO=0;RPP=6.44263;RPPR=0;RUN=1;SAF=13;SAP=4.76149;SAR=18;SRF=0;SRP=0;SRR=0;TYPE=snp;technology.ILLUMINA=1	GT:DP:RO:QR:AO:QA:GL	1:31:0:0:31:1160:-10,0
gi|126640115|ref|NC_009085.1|	55561	.	A	G	1848.85	.	AB=0;ABP=0;AC=1;AF=1;AN=1;AO=58;CIGAR=1X;DP=58;DPB=58;DPRA=0;EPP=4.35811;EPPR=0;GTI=0;LEN=1;MEANALT=1;MQM=60;MQMR=0;NS=1;NUMALT=1;ODDS=425.714;PAIRED=1;PAIREDR=0;PAO=0;PQA=0;PQR=0;PRO=0;QA=2089;QR=0;RO=0;RPP=5.40641;RPPR=0;RUN=1;SAF=27;SAP=3.60933;SAR=31;SRF=0;SRP=0;SRR=0;TYPE=snp;technology.ILLUMINA=1	GT:DP:RO:QR:AO:QA:GL	1:58:0:0:58:2089:-10,0
gi|126640115|ref|NC_009085.1|	55656	.	T	A	1664.26	.	AB=0;ABP=0;AC=1;AF=1;AN=1;AO=51;CIGAR=1X;DP=51;DPB=51;DPRA=0;EPP=5.09662;EPPR=0;GTI=0;LEN=1;MEANALT=1;MQM=60;MQMR=0;NS=1;NUMALT=1;ODDS=383.21;PAIRED=1;PAIREDR=0;PAO=0;PQA=0;PQR=0;PRO=0;QA=1902;QR=0;RO=0;RPP=21.7871;RPPR=0;RUN=1;SAF=27;SAP=3.3935;SAR=24;SRF=0;SRP=0;SRR=0;TYPE=snp;technology.ILLUMINA=1	GT:DP:RO:QR:AO:QA:GL	1:51:0:0:51:1902:-10,0
gi|126640115|ref|NC_009085.1|	55807	.	C	T	1280.93	.	AB=0;ABP=0;AC=1;AF=1;AN=1;AO=40;CIGAR=1X;DP=40;DPB=40;DPRA=0;EPP=8.43898;EPPR=0;GTI=0;LEN=1;MEANALT=1;MQM=60;MQMR=0;NS=1;NUMALT=1;ODDS=294.944;PAIRED=1;PAIREDR=0;PAO=0;PQA=0;PQR=0;PRO=0;QA=1469;QR=0;RO=0;RPP=13.6505;RPPR=0;RUN=1;SAF=18;SAP=3.87889;SAR=22;SRF=0;SRP=0;SRR=0;TYPE=snp;technology.ILLUMINA=1	GT:DP:RO:QR:AO:QA:GL	1:40:0:0:40:1469:-10,0
gi|126640115|ref|NC_009085.1|	55918	.	T	C	1745.35	.	AB=0;ABP=0;AC=1;AF=1;AN=1;AO=55;CIGAR=1X;DP=55;DPB=55;DPRA=0;EPP=7.78754;EPPR=0;GTI=0;LEN=1;MEANALT=1;MQM=60;MQMR=0;NS=1;NUMALT=1;ODDS=401.881;PAIRED=1;PAIREDR=0;PAO=0;PQA=0;PQR=0;PRO=0;QA=2007;QR=0;RO=0;RPP=31.7922;RPPR=0;RUN=1;SAF=28;SAP=3.04978;SAR=27;SRF=0;SRP=0;SRR=0;TYPE=snp;technology.ILLUMINA=1	GT:DP:RO:QR:AO:QA:GL	1:55:0:0:55:2007:-10,0
gi|126640115|ref|NC_009085.1|	55981	.	A	G	1786.61	.	AB=0;ABP=0;AC=1;AF=1;AN=1;AO=57;CIGAR=1X;DP=57;DPB=57;DPRA=0;EPP=3.35316;EPPR=0;GTI=0;LEN=1;MEANALT=1;MQM=60;MQMR=0;NS=1;NUMALT=1;ODDS=411.382;PAIRED=1;PAIREDR=0;PAO=0;PQA=0;PQR=0;PRO=0;QA=2057;QR=0;RO=0;RPP=35.049;RPPR=0;RUN=1;SAF=34;SAP=7.61992;SAR=23;SRF=0;SRP=0;SRR=0;TYPE=snp;technology.ILLUMINA=1	GT:DP:RO:QR:AO:QA:GL	1:57:0:0:57:2057:-10,0
gi|126640115|ref|NC_009085.1|	56071	.	CAAAAAAAAC	CAAAAAAAC	1598.28	.	AB=0;ABP=0;AC=1;AF=1;AN=1;AO=50;CIGAR=1M1D8M;DP=50;DPB=50.3;DPRA=0;EPP=3.18402;EPPR=0;GTI=0;LEN=1;MEANALT=1;MQM=60;MQMR=0;NS=1;NUMALT=1;ODDS=368.018;PAIRED=1;PAIREDR=0;PAO=5.5;PQA=204;PQR=204;PRO=5.5;QA=1826;QR=0;RO=0;RPP=17.0814;RPPR=0;RUN=1;SAF=20;SAP=7.35324;SAR=30;SRF=0;SRP=0;SRR=0;TYPE=del;technology.ILLUMINA=1	GT:DP:RO:QR:AO:QA:GL	1:50:0:0:50:1826:-10,0
gi|126640115|ref|NC_009085.1|	56208	.	G	A	2392.47	.	AB=0;ABP=0;AC=1;AF=1;AN=1;AO=74;CIGAR=1X;DP=74;DPB=74;DPRA=0;EPP=3.12768;EPPR=0;GTI=0;LEN=1;MEANALT=1;MQM=60;MQMR=0;NS=1;NUMALT=1;ODDS=550.886;PAIRED=0.986486;PAIREDR=0;PAO=0;PQA=0;PQR=0;PRO=0;QA=2692;QR=0;RO=0;RPP=4.06669;RPPR=0;RUN=1;SAF=38;SAP=3.12768;SAR=36;SRF=0;SRP=0;SRR=0;TYPE=snp;technology.ILLUMINA=1	GT:DP:RO:QR:AO:QA:GL	1:74:0:0:74:2692:-10,0
gi|126640115|ref|NC_009085.1|	56274	.	G	A	2188.21	.	AB=0;ABP=0;AC=1;AF=1;AN=1;AO=67;CIGAR=1X;DP=67;DPB=67;DPRA=0;EPP=5.63551;EPPR=0;GTI=0;LEN=1;MEANALT=1;MQM=60;MQMR=0;NS=1;NUMALT=1;ODDS=503.854;PAIRED=1;PAIREDR=0;PAO=0;PQA=0;PQR=0;PRO=0;QA=2476;QR=0;RO=0;RPP=8.4876;RPPR=0;RUN=1;SAF=28;SAP=6.93191;SAR=39;SRF=0;SRP=0;SRR=0;TYPE=snp;technology.ILLUMINA=1	GT:DP:RO:QR:AO:QA:GL	1:67:0:0:67:2476:-10,0
gi|126640115|ref|NC_009085.1|	56428	.	G	A	2798.94	.	AB=0;ABP=0;AC=1;AF=1;AN=1;AO=87;CIGAR=1X;DP=87;DPB=87;DPRA=0;EPP=7.22845;EPPR=0;GTI=0;LEN=1;MEANALT=1;MQM=60;MQMR=0;NS=1;NUMALT=1;ODDS=644.479;PAIRED=1;PAIREDR=0;PAO=0;PQA=0;PQR=0;PRO=0;QA=3191;QR=0;RO=0;RPP=10.2236;RPPR=0;RUN=1;SAF=61;SAP=33.5856;SAR=26;SRF=0;SRP=0;SRR=0;TYPE=snp;technology.ILLUMINA=1	GT:DP:RO:QR:AO:QA:GL	1:87:0:0:87:3191:-10,0
gi|126640115|ref|NC_009085.1|	56433	.	G	A	2631.9	.	AB=0;ABP=0;AC=1;AF=1;AN=1;AO=79;CIGAR=1X;DP=79;DPB=79;DPRA=0;EPP=7.6556;EPPR=0;GTI=0;LEN=1;MEANALT=1;MQM=60;MQMR=0;NS=1;NUMALT=1;ODDS=606.017;PAIRED=1;PAIREDR=0;PAO=0;PQA=0;PQR=0;PRO=0;QA=2993;QR=0;RO=0;RPP=3.69747;RPPR=0;RUN=1;SAF=55;SAP=29.4253;SAR=24;SRF=0;SRP=0;SRR=0;TYPE=snp;technology.ILLUMINA=1	GT:DP:RO:QR:AO:QA:GL	1:79:0:0:79:2993:-10,0
gi|126640115|ref|NC_009085.1|	56442	.	G	A	2599.41	.	AB=0;ABP=0;AC=1;AF=1;AN=1;AO=79;CIGAR=1X;DP=79;DPB=79;DPRA=0;EPP=4.35716;EPPR=0;GTI=0;LEN=1;MEANALT=1;MQM=60;MQMR=0;NS=1;NUMALT=1;ODDS=598.535;PAIRED=1;PAIREDR=0;PAO=0;PQA=0;PQR=0;PRO=0;QA=2961;QR=0;RO=0;RPP=3.03779;RPPR=0;RUN=1;SAF=57;SAP=36.6819;SAR=22;SRF=0;SRP=0;SRR=0;TYPE=snp;technology.ILLUMINA=1	GT:DP:RO:QR:AO:QA:GL	1:79:0:0:79:2961:-10,0
gi|126640115|ref|NC_009085.1|	56457	.	G	A	2997.14	.	AB=0;ABP=0;AC=1;AF=1;AN=1;AO=92;CIGAR=1X;DP=92;DPB=92;DPRA=0;EPP=3.38795;EPPR=0;GTI=0;LEN=1;MEANALT=1;MQM=60;MQMR=0;NS=1;NUMALT=1;ODDS=690.116;PAIRED=1;PAIREDR=0;PAO=0;PQA=0;PQR=0;PRO=0;QA=3382;QR=0;RO=0;RPP=4.52089;RPPR=0;RUN=1;SAF=58;SAP=16.6056;SAR=34;SRF=0;SRP=0;SRR=0;TYPE=snp;technology.ILLUMINA=1	GT:DP:RO:QR:AO:QA:GL	1:92:0:0:92:3382:-10,0
gi|126640115|ref|NC_009085.1|	56643	.	G	C	2955.78	.	AB=0;ABP=0;AC=1;AF=1;AN=1;AO=90;CIGAR=1X;DP=90;DPB=90;DPRA=0;EPP=3.10681;EPPR=0;GTI=0;LEN=1;MEANALT=1;MQM=60;MQMR=0;NS=1;NUMALT=1;ODDS=680.594;PAIRED=1;PAIREDR=0;PAO=0;PQA=0;PQR=0;PRO=0;QA=3329;QR=0;RO=0;RPP=6.48466;RPPR=0;RUN=1;SAF=37;SAP=9.18693;SAR=53;SRF=0;SRP=0;SRR=0;TYPE=snp;technology.ILLUMINA=1	GT:DP:RO:QR:AO:QA:GL	1:90:0:0:90:3329:-10,0
gi|126640115|ref|NC_009085.1|	56652	.	C	T	2799.13	.	AB=0;ABP=0;AC=1;AF=1;AN=1;AO=84;CIGAR=1X;DP=84;DPB=84;DPRA=0;EPP=3.42391;EPPR=0;GTI=0;LEN=1;MEANALT=1;MQM=60;MQMR=0;NS=1;NUMALT=1;ODDS=644.524;PAIRED=1;PAIREDR=0;PAO=0;PQA=0;PQR=0;PRO=0;QA=3173;QR=0;RO=0;RPP=20.4855;RPPR=0;RUN=1;SAF=33;SAP=11.386;SAR=51;SRF=0;SRP=0;SRR=0;TYPE=snp;technology.ILLUMINA=1	GT:DP:RO:QR:AO:QA:GL	1:84:0:0:84:3173:-10,0
gi|126640115|ref|NC_009085.1|	56661	.	G	A	2557.16	.	AB=0;ABP=0;AC=1;AF=1;AN=1;AO=79;CIGAR=1X;DP=79;DPB=79;DPRA=0;EPP=6.33623;EPPR=0;GTI=0;LEN=1;MEANALT=1;MQM=60;MQMR=0;NS=1;NUMALT=1;ODDS=588.807;PAIRED=1;PAIREDR=0;PAO=0;PQA=0;PQR=0;PRO=0;QA=2900;QR=0;RO=0;RPP=15.1321;RPPR=0;RUN=1;SAF=31;SAP=10.954;SAR=48;SRF=0;SRP=0;SRR=0;TYPE=snp;technology.ILLUMINA=1	GT:DP:RO:QR:AO:QA:GL	1:79:0:0:79:2900:-10,0
gi|126640115|ref|NC_009085.1|	56838	.	G	A	1586.25	.	AB=0;ABP=0;AC=1;AF=1;AN=1;AO=48;CIGAR=1X;DP=48;DPB=48;DPRA=0;EPP=9.52472;EPPR=0;GTI=0;LEN=1;MEANALT=1;MQM=60;MQMR=0;NS=1;NUMALT=1;ODDS=365.247;PAIRED=1;PAIREDR=0;PAO=0;PQA=0;PQR=0;PRO=0;QA=1799;QR=0;RO=0;RPP=3.0103;RPPR=0;RUN=1;SAF=26;SAP=3.73412;SAR=22;SRF=0;SRP=0;SRR=0;TYPE=snp;technology.ILLUMINA=1	GT:DP:RO:QR:AO:QA:GL	1:48:0:0:48:1799:-10,0
gi|126640115|ref|NC_009085.1|	56997	.	ATT	AT	1107.39	.	AB=0;ABP=0;AC=1;AF=1;AN=1;AO=34;CIGAR=1M1D1M;DP=34;DPB=23.3333;DPRA=0;EPP=4.03217;EPPR=0;GTI=0;LEN=1;MEANALT=1;MQM=60;MQMR=0;NS=1;NUMALT=1;ODDS=254.985;PAIRED=1;PAIREDR=0;PAO=1;PQA=36;PQR=36;PRO=1;QA=1260;QR=0;RO=0;RPP=3.0103;RPPR=0;RUN=1;SAF=14;SAP=5.30951;SAR=20;SRF=0;SRP=0;SRR=0;TYPE=del;technology.ILLUMINA=1	GT:DP:RO:QR:AO:QA:GL	1:34:0:0:34:1260:-10,0
gi|126640115|ref|NC_009085.1|	58083	.	T	C	2159.46	.	AB=0;ABP=0;AC=1;AF=1;AN=1;AO=66;CIGAR=1X;DP=66;DPB=66;DPRA=0;EPP=3.53672;EPPR=0;GTI=0;LEN=1;MEANALT=1;MQM=60;MQMR=0;NS=1;NUMALT=1;ODDS=497.234;PAIRED=1;PAIREDR=0;PAO=0;PQA=0;PQR=0;PRO=0;QA=2443;QR=0;RO=0;RPP=13.6703;RPPR=0;RUN=1;SAF=33;SAP=3.0103;SAR=33;SRF=0;SRP=0;SRR=0;TYPE=snp;technology.ILLUMINA=1	GT:DP:RO:QR:AO:QA:GL	1:66:0:0:66:2443:-10,0
gi|126640115|ref|NC_009085.1|	59049	.	TAAA	CAAC	2235.92	.	AB=0;ABP=0;AC=1;AF=1;AN=1;AO=73;CIGAR=1X2M1X;DP=75;DPB=76.25;DPRA=0;EPP=24.6953;EPPR=0;GTI=0;LEN=4;MEANALT=3;MQM=60;MQMR=0;NS=1;NUMALT=1;ODDS=514.84;PAIRED=1;PAIREDR=0;PAO=3;PQA=83;PQR=0;PRO=0;QA=2481;QR=0;RO=0;RPP=8.03741;RPPR=0;RUN=1;SAF=25;SAP=18.746;SAR=48;SRF=0;SRP=0;SRR=0;TYPE=complex;technology.ILLUMINA=1	GT:DP:RO:QR:AO:QA:GL	1:75:0:0:73:2481:-10,0
gi|126640115|ref|NC_009085.1|	59798	.	A	G	2479.45	.	AB=0;ABP=0;AC=1;AF=1;AN=1;AO=75;CIGAR=1X;DP=75;DPB=75;DPRA=0;EPP=4.429;EPPR=0;GTI=0;LEN=1;MEANALT=1;MQM=60;MQMR=0;NS=1;NUMALT=1;ODDS=570.914;PAIRED=1;PAIREDR=0;PAO=0;PQA=0;PQR=0;PRO=0;QA=2832;QR=0;RO=0;RPP=38.4777;RPPR=0;RUN=1;SAF=42;SAP=5.35549;SAR=33;SRF=0;SRP=0;SRR=0;TYPE=snp;technology.ILLUMINA=1	GT:DP:RO:QR:AO:QA:GL	1:75:0:0:75:2832:-10,0
gi|126640115|ref|NC_009085.1|	60293	.	A	C	2445.46	.	AB=0;ABP=0;AC=1;AF=1;AN=1;AO=74;CIGAR=1X;DP=74;DPB=74;DPRA=0;EPP=4.06669;EPPR=0;GTI=0;LEN=1;MEANALT=1;MQM=60;MQMR=0;NS=1;NUMALT=1;ODDS=563.087;PAIRED=1;PAIREDR=0;PAO=0;PQA=0;PQR=0;PRO=0;QA=2755;QR=0;RO=0;RPP=5.94472;RPPR=0;RUN=1;SAF=40;SAP=4.06669;SAR=34;SRF=0;SRP=0;SRR=0;TYPE=snp;technology.ILLUMINA=1	GT:DP:RO:QR:AO:QA:GL	1:74:0:0:74:2755:-10,0
gi|126640115|ref|NC_009085.1|	60876	.	C	T	771883	.	AB=0;ABP=0;AC=1;AF=1;AN=1;AO=24;CIGAR=1X;DP=24;DPB=24;DPRA=0;EPP=6.26751;EPPR=0;GTI=0;LEN=1;MEANALT=1;MQM=60;MQMR=0;NS=1;NUMALT=1;ODDS=177.733;PAIRED=1;PAIREDR=0;PAO=0;PQA=0;PQR=0;PRO=0;QA=886;QR=0;RO=0;RPP=4.45795;RPPR=0;RUN=1;SAF=11;SAP=3.37221;SAR=13;SRF=0;SRP=0;SRR=0;TYPE=snp;technology.ILLUMINA=1	GT:DP:RO:QR:AO:QA:GL	1:24:0:0:24:886:-10,0
gi|126640115|ref|NC_009085.1|	60980	.	GA	AG	505628	.	AB=0;ABP=0;AC=1;AF=1;AN=1;AO=14;CIGAR=2X;DP=14;DPB=15;DPRA=0;EPP=5.49198;EPPR=0;GTI=0;LEN=2;MEANALT=1;MQM=60;MQMR=0;NS=1;NUMALT=1;ODDS=116.425;PAIRED=1;PAIREDR=0;PAO=2;PQA=65;PQR=0;PRO=0;QA=519;QR=0;RO=0;RPP=3.63072;RPPR=0;RUN=1;SAF=7;SAP=3.0103;SAR=7;SRF=0;SRP=0;SRR=0;TYPE=mnp;technology.ILLUMINA=1	GT:DP:RO:QR:AO:QA:GL	1:14:0:0:14:519:-10,0
gi|126640115|ref|NC_009085.1|	61213	.	GGTAG	AGTAA	1719.14	.	AB=0;ABP=0;AC=1;AF=1;AN=1;AO=50;CIGAR=1X3M1X;DP=51;DPB=52.8;DPRA=0;EPP=3.18402;EPPR=0;GTI=0;LEN=5;MEANALT=2;MQM=60;MQMR=0;NS=1;NUMALT=1;ODDS=395.848;PAIRED=1;PAIREDR=0;PAO=5;PQA=167;PQR=0;PRO=0;QA=1773;QR=0;RO=0;RPP=3.0103;RPPR=0;RUN=1;SAF=27;SAP=3.70517;SAR=23;SRF=0;SRP=0;SRR=0;TYPE=complex;technology.ILLUMINA=1	GT:DP:RO:QR:AO:QA:GL	1:51:0:0:50:1773:-10,0
gi|126640115|ref|NC_009085.1|	61225	.	T	C	1566.43	.	AB=0;ABP=0;AC=1;AF=1;AN=1;AO=47;CIGAR=1X;DP=47;DPB=47;DPRA=0;EPP=3.42611;EPPR=0;GTI=0;LEN=1;MEANALT=1;MQM=60;MQMR=0;NS=1;NUMALT=1;ODDS=360.684;PAIRED=1;PAIREDR=0;PAO=0;PQA=0;PQR=0;PRO=0;QA=1773;QR=0;RO=0;RPP=4.16534;RPPR=0;RUN=1;SAF=27;SAP=5.27418;SAR=20;SRF=0;SRP=0;SRR=0;TYPE=snp;technology.ILLUMINA=1	GT:DP:RO:QR:AO:QA:GL	1:47:0:0:47:1773:-10,0
gi|126640115|ref|NC_009085.1|	61375	.	C	T	2521.77	.	AB=0;ABP=0;AC=1;AF=1;AN=1;AO=78;CIGAR=1X;DP=78;DPB=78;DPRA=0;EPP=14.1461;EPPR=0;GTI=0;LEN=1;MEANALT=1;MQM=60;MQMR=0;NS=1;NUMALT=1;ODDS=580.659;PAIRED=1;PAIREDR=0;PAO=0;PQA=0;PQR=0;PRO=0;QA=2856;QR=0;RO=0;RPP=10.1372;RPPR=0;RUN=1;SAF=42;SAP=4.01252;SAR=36;SRF=0;SRP=0;SRR=0;TYPE=snp;technology.ILLUMINA=1	GT:DP:RO:QR:AO:QA:GL	1:78:0:0:78:2856:-10,0
gi|126640115|ref|NC_009085.1|	61432	.	C	T	2279.34	.	AB=0;ABP=0;AC=1;AF=1;AN=1;AO=70;CIGAR=1X;DP=70;DPB=70;DPRA=0;EPP=3.13438;EPPR=0;GTI=0;LEN=1;MEANALT=1;MQM=60;MQMR=0;NS=1;NUMALT=1;ODDS=524.838;PAIRED=1;PAIREDR=0;PAO=0;PQA=0;PQR=0;PRO=0;QA=2569;QR=0;RO=0;RPP=4.99565;RPPR=0;RUN=1;SAF=31;SAP=4.99565;SAR=39;SRF=0;SRP=0;SRR=0;TYPE=snp;technology.ILLUMINA=1	GT:DP:RO:QR:AO:QA:GL	1:70:0:0:70:2569:-10,0
gi|126640115|ref|NC_009085.1|	61486	.	A	G	2581.2	.	AB=0;ABP=0;AC=1;AF=1;AN=1;AO=80;CIGAR=1X;DP=80;DPB=80;DPRA=0;EPP=3.11887;EPPR=0;GTI=0;LEN=1;MEANALT=1;MQM=60;MQMR=0;NS=1;NUMALT=1;ODDS=594.342;PAIRED=1;PAIREDR=0;PAO=0;PQA=0;PQR=0;PRO=0;QA=2906;QR=0;RO=0;RPP=4.74748;RPPR=0;RUN=1;SAF=35;SAP=5.72464;SAR=45;SRF=0;SRP=0;SRR=0;TYPE=snp;technology.ILLUMINA=1	GT:DP:RO:QR:AO:QA:GL	1:80:0:0:80:2906:-10,0
gi|126640115|ref|NC_009085.1|	61504	.	A	T	2743.01	.	AB=0;ABP=0;AC=1;AF=1;AN=1;AO=82;CIGAR=1X;DP=82;DPB=82;DPRA=0;EPP=3.0103;EPPR=0;GTI=0;LEN=1;MEANALT=1;MQM=60;MQMR=0;NS=1;NUMALT=1;ODDS=631.602;PAIRED=1;PAIREDR=0;PAO=0;PQA=0;PQR=0;PRO=0;QA=3094;QR=0;RO=0;RPP=13.6028;RPPR=0;RUN=1;SAF=44;SAP=3.96363;SAR=38;SRF=0;SRP=0;SRR=0;TYPE=snp;technology.ILLUMINA=1	GT:DP:RO:QR:AO:QA:GL	1:82:0:0:82:3094:-10,0
gi|126640115|ref|NC_009085.1|	61597	.	A	G	2679.1	.	AB=0;ABP=0;AC=1;AF=1;AN=1;AO=81;CIGAR=1X;DP=81;DPB=81;DPRA=0;EPP=5.18177;EPPR=0;GTI=0;LEN=1;MEANALT=1;MQM=60;MQMR=0;NS=1;NUMALT=1;ODDS=616.885;PAIRED=1;PAIREDR=0;PAO=0;PQA=0;PQR=0;PRO=0;QA=3014;QR=0;RO=0;RPP=4.32391;RPPR=0;RUN=1;SAF=42;SAP=3.25157;SAR=39;SRF=0;SRP=0;SRR=0;TYPE=snp;technology.ILLUMINA=1	GT:DP:RO:QR:AO:QA:GL	1:81:0:0:81:3014:-10,0
gi|126640115|ref|NC_009085.1|	61796	.	T	C	2680.58	.	AB=0;ABP=0;AC=1;AF=1;AN=1;AO=82;CIGAR=1X;DP=82;DPB=82;DPRA=0;EPP=3.96363;EPPR=0;GTI=0;LEN=1;MEANALT=1;MQM=60;MQMR=0;NS=1;NUMALT=1;ODDS=617.227;PAIRED=1;PAIREDR=0;PAO=0;PQA=0;PQR=0;PRO=0;QA=3022;QR=0;RO=0;RPP=9.78953;RPPR=0;RUN=1;SAF=37;SAP=4.70511;SAR=45;SRF=0;SRP=0;SRR=0;TYPE=snp;technology.ILLUMINA=1	GT:DP:RO:QR:AO:QA:GL	1:82:0:0:82:3022:-10,0
gi|126640115|ref|NC_009085.1|	61870	.	TTTG	CTTA	1755.75	.	AB=0;ABP=0;AC=1;AF=1;AN=1;AO=55;CIGAR=1X2M1X;DP=55;DPB=55.75;DPRA=0;EPP=14.4204;EPPR=0;GTI=0;LEN=4;MEANALT=1;MQM=60;MQMR=0;NS=1;NUMALT=1;ODDS=404.276;PAIRED=1;PAIREDR=0;PAO=1;PQA=39;PQR=0;PRO=0;QA=1955;QR=0;RO=0;RPP=3.36563;RPPR=0;RUN=1;SAF=29;SAP=3.36563;SAR=26;SRF=0;SRP=0;SRR=0;TYPE=complex;technology.ILLUMINA=1	GT:DP:RO:QR:AO:QA:GL	1:55:0:0:55:1955:-10,0
gi|126640115|ref|NC_009085.1|	62059	.	GCCA	ACCG	2697.88	.	AB=0;ABP=0;AC=1;AF=1;AN=1;AO=78;CIGAR=1X2M1X;DP=78;DPB=83.75;DPRA=0;EPP=4.79202;EPPR=0;GTI=0;LEN=4;MEANALT=1;MQM=60;MQMR=0;NS=1;NUMALT=1;ODDS=621.21;PAIRED=1;PAIREDR=0;PAO=12;PQA=382;PQR=0;PRO=0;QA=2663;QR=0;RO=0;RPP=3.12166;RPPR=0;RUN=1;SAF=29;SAP=14.1461;SAR=49;SRF=0;SRP=0;SRR=0;TYPE=complex;technology.ILLUMINA=1	GT:DP:RO:QR:AO:QA:GL	1:78:0:0:78:2663:-10,0
gi|126640115|ref|NC_009085.1|	62086	.	G	T	2603.37	.	AB=0;ABP=0;AC=1;AF=1;AN=1;AO=81;CIGAR=1X;DP=81;DPB=81;DPRA=0;EPP=4.32391;EPPR=0;GTI=0;LEN=1;MEANALT=1;MQM=60;MQMR=0;NS=1;NUMALT=1;ODDS=599.448;PAIRED=1;PAIREDR=0;PAO=0;PQA=0;PQR=0;PRO=0;QA=2948;QR=0;RO=0;RPP=7.5409;RPPR=0;RUN=1;SAF=29;SAP=17.1919;SAR=52;SRF=0;SRP=0;SRR=0;TYPE=snp;technology.ILLUMINA=1	GT:DP:RO:QR:AO:QA:GL	1:81:0:0:81:2948:-10,0
gi|126640115|ref|NC_009085.1|	62152	.	T	C	2431.59	.	AB=0;ABP=0;AC=1;AF=1;AN=1;AO=74;CIGAR=1X;DP=74;DPB=74;DPRA=0;EPP=3.47981;EPPR=0;GTI=0;LEN=1;MEANALT=1;MQM=60;MQMR=0;NS=1;NUMALT=1;ODDS=559.893;PAIRED=1;PAIREDR=0;PAO=0;PQA=0;PQR=0;PRO=0;QA=2755;QR=0;RO=0;RPP=17.2129;RPPR=0;RUN=1;SAF=31;SAP=7.23587;SAR=43;SRF=0;SRP=0;SRR=0;TYPE=snp;technology.ILLUMINA=1	GT:DP:RO:QR:AO:QA:GL	1:74:0:0:74:2755:-10,0
gi|126640115|ref|NC_009085.1|	62266	.	CCTA	TTTG	879927	.	AB=0;ABP=0;AC=1;AF=1;AN=1;AO=28;CIGAR=2X1M1X;DP=29;DPB=29;DPRA=0;EPP=10.7656;EPPR=0;GTI=0;LEN=4;MEANALT=2;MQM=60;MQMR=0;NS=1;NUMALT=1;ODDS=202.611;PAIRED=1;PAIREDR=0;PAO=0;PQA=0;PQR=0;PRO=0;QA=1012;QR=0;RO=0;RPP=3.32051;RPPR=0;RUN=1;SAF=12;SAP=4.25114;SAR=16;SRF=0;SRP=0;SRR=0;TYPE=complex;technology.ILLUMINA=1	GT:DP:RO:QR:AO:QA:GL	1:29:0:0:28:1012:-10,0
gi|126640115|ref|NC_009085.1|	62386	.	G	A	1110.82	.	AB=0;ABP=0;AC=1;AF=1;AN=1;AO=34;CIGAR=1X;DP=34;DPB=34;DPRA=0;EPP=3.0103;EPPR=0;GTI=0;LEN=1;MEANALT=1;MQM=60;MQMR=0;NS=1;NUMALT=1;ODDS=255.775;PAIRED=1;PAIREDR=0;PAO=0;PQA=0;PQR=0;PRO=0;QA=1268;QR=0;RO=0;RPP=4.03217;RPPR=0;RUN=1;SAF=12;SAP=9.39698;SAR=22;SRF=0;SRP=0;SRR=0;TYPE=snp;technology.ILLUMINA=1	GT:DP:RO:QR:AO:QA:GL	1:34:0:0:34:1268:-10,0
gi|126640115|ref|NC_009085.1|	62430	.	G	T	804.61	.	AB=0;ABP=0;AC=1;AF=1;AN=1;AO=24;CIGAR=1X;DP=24;DPB=24;DPRA=0;EPP=3.0103;EPPR=0;GTI=0;LEN=1;MEANALT=1;MQM=59.25;MQMR=0;NS=1;NUMALT=1;ODDS=185.268;PAIRED=1;PAIREDR=0;PAO=0;PQA=0;PQR=0;PRO=0;QA=922;QR=0;RO=0;RPP=6.26751;RPPR=0;RUN=1;SAF=11;SAP=3.37221;SAR=13;SRF=0;SRP=0;SRR=0;TYPE=snp;technology.ILLUMINA=1	GT:DP:RO:QR:AO:QA:GL	1:24:0:0:24:922:-10,0
gi|126640115|ref|NC_009085.1|	62663	.	TTG	CTA	1728.04	.	AB=0;ABP=0;AC=1;AF=1;AN=1;AO=54;CIGAR=1X1M1X;DP=54;DPB=54;DPRA=0;EPP=5.5839;EPPR=0;GTI=0;LEN=3;MEANALT=1;MQM=60;MQMR=0;NS=1;NUMALT=1;ODDS=397.896;PAIRED=0.981481;PAIREDR=0;PAO=0;PQA=0;PQR=0;PRO=0;QA=1964;QR=0;RO=0;RPP=13.3047;RPPR=0;RUN=1;SAF=26;SAP=3.17115;SAR=28;SRF=0;SRP=0;SRR=0;TYPE=complex;technology.ILLUMINA=1	GT:DP:RO:QR:AO:QA:GL	1:54:0:0:54:1964:-10,0
gi|126640115|ref|NC_009085.1|	63397	.	A	G	1665.53	.	AB=0;ABP=0;AC=1;AF=1;AN=1;AO=52;CIGAR=1X;DP=52;DPB=52;DPRA=0;EPP=3.17734;EPPR=0;GTI=0;LEN=1;MEANALT=1;MQM=60;MQMR=0;NS=1;NUMALT=1;ODDS=383.503;PAIRED=1;PAIREDR=0;PAO=0;PQA=0;PQR=0;PRO=0;QA=1883;QR=0;RO=0;RPP=3.17734;RPPR=0;RUN=1;SAF=30;SAP=5.68288;SAR=22;SRF=0;SRP=0;SRR=0;TYPE=snp;technology.ILLUMINA=1	GT:DP:RO:QR:AO:QA:GL	1:52:0:0:52:1883:-10,0
gi|126640115|ref|NC_009085.1|	63711	.	G	A	2430.86	.	AB=0;ABP=0;AC=1;AF=1;AN=1;AO=75;CIGAR=1X;DP=75;DPB=75;DPRA=0;EPP=9.52472;EPPR=0;GTI=0;LEN=1;MEANALT=1;MQM=60;MQMR=0;NS=1;NUMALT=1;ODDS=559.727;PAIRED=1;PAIREDR=0;PAO=0;PQA=0;PQR=0;PRO=0;QA=2746;QR=0;RO=0;RPP=7.90335;RPPR=0;RUN=1;SAF=38;SAP=3.03925;SAR=37;SRF=0;SRP=0;SRR=0;TYPE=snp;technology.ILLUMINA=1	GT:DP:RO:QR:AO:QA:GL	1:75:0:0:75:2746:-10,0
gi|126640115|ref|NC_009085.1|	63826	.	TTA	CTG	1490.89	.	AB=0;ABP=0;AC=1;AF=1;AN=1;AO=45;CIGAR=1X1M1X;DP=45;DPB=46.3333;DPRA=0;EPP=4.21667;EPPR=0;GTI=0;LEN=3;MEANALT=1;MQM=59.6444;MQMR=0;NS=1;NUMALT=1;ODDS=343.29;PAIRED=1;PAIREDR=0;PAO=4;PQA=135;PQR=0;PRO=0;QA=1575;QR=0;RO=0;RPP=6.91895;RPPR=0;RUN=1;SAF=13;SAP=20.4303;SAR=32;SRF=0;SRP=0;SRR=0;TYPE=complex;technology.ILLUMINA=1	GT:DP:RO:QR:AO:QA:GL	1:45:0:0:45:1575:-10,0
gi|126640115|ref|NC_009085.1|	63834	.	A	G	1801.83	.	AB=0;ABP=0;AC=1;AF=1;AN=1;AO=58;CIGAR=1X;DP=58;DPB=58;DPRA=0;EPP=4.35811;EPPR=0;GTI=0;LEN=1;MEANALT=1;MQM=59.7241;MQMR=0;NS=1;NUMALT=1;ODDS=414.886;PAIRED=1;PAIREDR=0;PAO=0;PQA=0;PQR=0;PRO=0;QA=2061;QR=0;RO=0;RPP=17.986;RPPR=0;RUN=1;SAF=21;SAP=12.5947;SAR=37;SRF=0;SRP=0;SRR=0;TYPE=snp;technology.ILLUMINA=1	GT:DP:RO:QR:AO:QA:GL	1:58:0:0:58:2061:-10,0
gi|126640115|ref|NC_009085.1|	64317	.	G	T	2402.48	.	AB=0;ABP=0;AC=1;AF=1;AN=1;AO=72;CIGAR=1X;DP=72;DPB=72;DPRA=0;EPP=7.35324;EPPR=0;GTI=0;LEN=1;MEANALT=1;MQM=60;MQMR=0;NS=1;NUMALT=1;ODDS=553.192;PAIRED=1;PAIREDR=0;PAO=0;PQA=0;PQR=0;PRO=0;QA=2710;QR=0;RO=0;RPP=6.02623;RPPR=0;RUN=1;SAF=37;SAP=3.13094;SAR=35;SRF=0;SRP=0;SRR=0;TYPE=snp;technology.ILLUMINA=1	GT:DP:RO:QR:AO:QA:GL	1:72:0:0:72:2710:-10,0
gi|126640115|ref|NC_009085.1|	64401	.	T	C	2189.55	.	AB=0;ABP=0;AC=1;AF=1;AN=1;AO=66;CIGAR=1X;DP=66;DPB=66;DPRA=0;EPP=3.53672;EPPR=0;GTI=0;LEN=1;MEANALT=1;MQM=60;MQMR=0;NS=1;NUMALT=1;ODDS=504.162;PAIRED=1;PAIREDR=0;PAO=0;PQA=0;PQR=0;PRO=0;QA=2469;QR=0;RO=0;RPP=6.30041;RPPR=0;RUN=1;SAF=31;SAP=3.53672;SAR=35;SRF=0;SRP=0;SRR=0;TYPE=snp;technology.ILLUMINA=1	GT:DP:RO:QR:AO:QA:GL	1:66:0:0:66:2469:-10,0
gi|126640115|ref|NC_009085.1|	64478	.	A	G	2422.38	.	AB=0;ABP=0;AC=1;AF=1;AN=1;AO=76;CIGAR=1X;DP=76;DPB=76;DPRA=0;EPP=4.83891;EPPR=0;GTI=0;LEN=1;MEANALT=1;MQM=60;MQMR=0;NS=1;NUMALT=1;ODDS=557.773;PAIRED=1;PAIREDR=0;PAO=0;PQA=0;PQR=0;PRO=0;QA=2727;QR=0;RO=0;RPP=3.46745;RPPR=0;RUN=1;SAF=40;SAP=3.46745;SAR=36;SRF=0;SRP=0;SRR=0;TYPE=snp;technology.ILLUMINA=1	GT:DP:RO:QR:AO:QA:GL	1:76:0:0:76:2727:-10,0
gi|126640115|ref|NC_009085.1|	64654	.	T	G	2103.22	.	AB=0;ABP=0;AC=1;AF=1;AN=1;AO=65;CIGAR=1X;DP=65;DPB=65;DPRA=0;EPP=4.64726;EPPR=0;GTI=0;LEN=1;MEANALT=1;MQM=60;MQMR=0;NS=1;NUMALT=1;ODDS=484.285;PAIRED=0.984615;PAIREDR=0;PAO=0;PQA=0;PQR=0;PRO=0;QA=2388;QR=0;RO=0;RPP=17.7429;RPPR=0;RUN=1;SAF=29;SAP=4.64726;SAR=36;SRF=0;SRP=0;SRR=0;TYPE=snp;technology.ILLUMINA=1	GT:DP:RO:QR:AO:QA:GL	1:65:0:0:65:2388:-10,0
gi|126640115|ref|NC_009085.1|	64837	.	G	A	3371.06	.	AB=0;ABP=0;AC=1;AF=1;AN=1;AO=103;CIGAR=1X;DP=103;DPB=103;DPRA=0;EPP=10.621;EPPR=0;GTI=0;LEN=1;MEANALT=1;MQM=60;MQMR=0;NS=1;NUMALT=1;ODDS=776.216;PAIRED=1;PAIREDR=0;PAO=0;PQA=0;PQR=0;PRO=0;QA=3840;QR=0;RO=0;RPP=45.7019;RPPR=0;RUN=1;SAF=56;SAP=4.71796;SAR=47;SRF=0;SRP=0;SRR=0;TYPE=snp;technology.ILLUMINA=1	GT:DP:RO:QR:AO:QA:GL	1:103:0:0:103:3840:-10,0
gi|126640115|ref|NC_009085.1|	65565	.	A	G	952837	.	AB=0;ABP=0;AC=1;AF=1;AN=1;AO=31;CIGAR=1X;DP=31;DPB=31;DPRA=0;EPP=8.68415;EPPR=0;GTI=0;LEN=1;MEANALT=1;MQM=60;MQMR=0;NS=1;NUMALT=1;ODDS=219.399;PAIRED=1;PAIREDR=0;PAO=0;PQA=0;PQR=0;PRO=0;QA=1101;QR=0;RO=0;RPP=11.486;RPPR=0;RUN=1;SAF=13;SAP=4.76149;SAR=18;SRF=0;SRP=0;SRR=0;TYPE=snp;technology.ILLUMINA=1	GT:DP:RO:QR:AO:QA:GL	1:31:0:0:31:1101:-10,0
gi|126640115|ref|NC_009085.1|	65789	.	C	T	537803	.	AB=0;ABP=0;AC=1;AF=1;AN=1;AO=17;CIGAR=1X;DP=17;DPB=17;DPRA=0;EPP=13.3567;EPPR=0;GTI=0;LEN=1;MEANALT=1;MQM=60;MQMR=0;NS=1;NUMALT=1;ODDS=123.834;PAIRED=1;PAIREDR=0;PAO=0;PQA=0;PQR=0;PRO=0;QA=636;QR=0;RO=0;RPP=6.20364;RPPR=0;RUN=1;SAF=11;SAP=6.20364;SAR=6;SRF=0;SRP=0;SRR=0;TYPE=snp;technology.ILLUMINA=1	GT:DP:RO:QR:AO:QA:GL	1:17:0:0:17:636:-10,0
gi|126640115|ref|NC_009085.1|	65795	.	A	T	519.6	.	AB=0;ABP=0;AC=1;AF=1;AN=1;AO=16;CIGAR=1X;DP=16;DPB=16;DPRA=0;EPP=11.6962;EPPR=0;GTI=0;LEN=1;MEANALT=1;MQM=60;MQMR=0;NS=1;NUMALT=1;ODDS=119.642;PAIRED=1;PAIREDR=0;PAO=0;PQA=0;PQR=0;PRO=0;QA=617;QR=0;RO=0;RPP=7.89611;RPPR=0;RUN=1;SAF=11;SAP=7.89611;SAR=5;SRF=0;SRP=0;SRR=0;TYPE=snp;technology.ILLUMINA=1	GT:DP:RO:QR:AO:QA:GL	1:16:0:0:16:617:-10,0
gi|126640115|ref|NC_009085.1|	65811	.	ATT	AT	725356	.	AB=0;ABP=0;AC=1;AF=1;AN=1;AO=22;CIGAR=1M1D1M;DP=22;DPB=15.3333;DPRA=0;EPP=3.40511;EPPR=0;GTI=0;LEN=1;MEANALT=1;MQM=60;MQMR=0;NS=1;NUMALT=1;ODDS=167.019;PAIRED=1;PAIREDR=0;PAO=1;PQA=33;PQR=0;PRO=0;QA=807;QR=0;RO=0;RPP=12.8806;RPPR=0;RUN=1;SAF=12;SAP=3.40511;SAR=10;SRF=0;SRP=0;SRR=0;TYPE=del;technology.ILLUMINA=1	GT:DP:RO:QR:AO:QA:GL	1:22:0:0:22:807:-10,0
gi|126640115|ref|NC_009085.1|	65840	.	GTC	GTTC	885243	.	AB=0;ABP=0;AC=1;AF=1;AN=1;AO=29;CIGAR=1M1I2M;DP=30;DPB=40.3333;DPRA=0;EPP=6.67934;EPPR=5.18177;GTI=0;LEN=1;MEANALT=1;MQM=60;MQMR=60;NS=1;NUMALT=1;ODDS=203.835;PAIRED=1;PAIREDR=1;PAO=0.5;PQA=16;PQR=16;PRO=0.5;QA=1029;QR=20;RO=1;RPP=9.07545;RPPR=5.18177;RUN=1;SAF=15;SAP=3.08518;SAR=14;SRF=0;SRP=5.18177;SRR=1;TYPE=ins;technology.ILLUMINA=1	GT:DP:RO:QR:AO:QA:GL	1:30:1:20:29:1029:-10,0
gi|126640115|ref|NC_009085.1|	65969	.	TTAC	ATAT	767236	.	AB=0;ABP=0;AC=1;AF=1;AN=1;AO=23;CIGAR=1X2M1X;DP=23;DPB=24;DPRA=0;EPP=10.6577;EPPR=0;GTI=0;LEN=4;MEANALT=1;MQM=60;MQMR=0;NS=1;NUMALT=1;ODDS=176.663;PAIRED=1;PAIREDR=0;PAO=2;PQA=72;PQR=0;PRO=0;QA=815;QR=0;RO=0;RPP=3.86001;RPPR=0;RUN=1;SAF=9;SAP=5.3706;SAR=14;SRF=0;SRP=0;SRR=0;TYPE=complex;technology.ILLUMINA=1	GT:DP:RO:QR:AO:QA:GL	1:23:0:0:23:815:-10,0
gi|126640115|ref|NC_009085.1|	65977	.	C	T	991313	.	AB=0;ABP=0;AC=1;AF=1;AN=1;AO=31;CIGAR=1X;DP=31;DPB=31;DPRA=0;EPP=8.68415;EPPR=0;GTI=0;LEN=1;MEANALT=1;MQM=60;MQMR=0;NS=1;NUMALT=1;ODDS=228.258;PAIRED=1;PAIREDR=0;PAO=0;PQA=0;PQR=0;PRO=0;QA=1137;QR=0;RO=0;RPP=6.44263;RPPR=0;RUN=1;SAF=14;SAP=3.64073;SAR=17;SRF=0;SRP=0;SRR=0;TYPE=snp;technology.ILLUMINA=1	GT:DP:RO:QR:AO:QA:GL	1:31:0:0:31:1137:-10,0
gi|126640115|ref|NC_009085.1|	65985	.	T	C	918297	.	AB=0;ABP=0;AC=1;AF=1;AN=1;AO=30;CIGAR=1X;DP=30;DPB=30;DPRA=0;EPP=10.2485;EPPR=0;GTI=0;LEN=1;MEANALT=1;MQM=60;MQMR=0;NS=1;NUMALT=1;ODDS=211.446;PAIRED=1;PAIREDR=0;PAO=0;PQA=0;PQR=0;PRO=0;QA=1095;QR=0;RO=0;RPP=38.0434;RPPR=0;RUN=1;SAF=16;SAP=3.29983;SAR=14;SRF=0;SRP=0;SRR=0;TYPE=snp;technology.ILLUMINA=1	GT:DP:RO:QR:AO:QA:GL	1:30:0:0:30:1095:-10,0
gi|126640115|ref|NC_009085.1|	65999	.	T	C	1094.07	.	AB=0;ABP=0;AC=1;AF=1;AN=1;AO=34;CIGAR=1X;DP=34;DPB=34;DPRA=0;EPP=7.09778;EPPR=0;GTI=0;LEN=1;MEANALT=1;MQM=59.1765;MQMR=0;NS=1;NUMALT=1;ODDS=251.919;PAIRED=1;PAIREDR=0;PAO=0;PQA=0;PQR=0;PRO=0;QA=1278;QR=0;RO=0;RPP=28.557;RPPR=0;RUN=1;SAF=18;SAP=3.26577;SAR=16;SRF=0;SRP=0;SRR=0;TYPE=snp;technology.ILLUMINA=1	GT:DP:RO:QR:AO:QA:GL	1:34:0:0:34:1278:-10,0
gi|126640115|ref|NC_009085.1|	66011	.	AAGTAGTT	TAGTGGTC	1033.33	.	AB=0;ABP=0;AC=1;AF=1;AN=1;AO=33;CIGAR=1X3M1X2M1X;DP=33;DPB=33;DPRA=0;EPP=4.65535;EPPR=0;GTI=0;LEN=8;MEANALT=1;MQM=59.7576;MQMR=0;NS=1;NUMALT=1;ODDS=237.934;PAIRED=1;PAIREDR=0;PAO=0;PQA=0;PQR=0;PRO=0;QA=1183;QR=0;RO=0;RPP=8.34028;RPPR=0;RUN=1;SAF=19;SAP=4.65535;SAR=14;SRF=0;SRP=0;SRR=0;TYPE=complex;technology.ILLUMINA=1	GT:DP:RO:QR:AO:QA:GL	1:33:0:0:33:1183:-10,0
gi|126640115|ref|NC_009085.1|	66041	.	CCCC	TCCT	1452.26	.	AB=0;ABP=0;AC=1;AF=1;AN=1;AO=41;CIGAR=1X2M1X;DP=41;DPB=44.75;DPRA=0;EPP=3.06326;EPPR=0;GTI=0;LEN=4;MEANALT=1;MQM=60;MQMR=0;NS=1;NUMALT=1;ODDS=334.395;PAIRED=1;PAIREDR=0;PAO=5;PQA=175;PQR=0;PRO=0;QA=1467;QR=0;RO=0;RPP=3.48696;RPPR=0;RUN=1;SAF=22;SAP=3.48696;SAR=19;SRF=0;SRP=0;SRR=0;TYPE=complex;technology.ILLUMINA=1	GT:DP:RO:QR:AO:QA:GL	1:41:0:0:41:1467:-10,0
gi|126640115|ref|NC_009085.1|	66050	.	G	A	1876.34	.	AB=0;ABP=0;AC=1;AF=1;AN=1;AO=57;CIGAR=1X;DP=57;DPB=57;DPRA=0;EPP=6.09608;EPPR=0;GTI=0;LEN=1;MEANALT=1;MQM=60;MQMR=0;NS=1;NUMALT=1;ODDS=432.043;PAIRED=1;PAIREDR=0;PAO=0;PQA=0;PQR=0;PRO=0;QA=2125;QR=0;RO=0;RPP=6.09608;RPPR=0;RUN=1;SAF=33;SAP=6.09608;SAR=24;SRF=0;SRP=0;SRR=0;TYPE=snp;technology.ILLUMINA=1	GT:DP:RO:QR:AO:QA:GL	1:57:0:0:57:2125:-10,0
gi|126640115|ref|NC_009085.1|	66667	.	T	C	2186.59	.	AB=0;ABP=0;AC=1;AF=1;AN=1;AO=66;CIGAR=1X;DP=66;DPB=66;DPRA=0;EPP=3.53672;EPPR=0;GTI=0;LEN=1;MEANALT=1;MQM=60;MQMR=0;NS=1;NUMALT=1;ODDS=503.481;PAIRED=1;PAIREDR=0;PAO=0;PQA=0;PQR=0;PRO=0;QA=2471;QR=0;RO=0;RPP=9.45891;RPPR=0;RUN=1;SAF=37;SAP=5.11597;SAR=29;SRF=0;SRP=0;SRR=0;TYPE=snp;technology.ILLUMINA=1	GT:DP:RO:QR:AO:QA:GL	1:66:0:0:66:2471:-10,0
gi|126640115|ref|NC_009085.1|	67917	.	T	C	562196	.	AB=0;ABP=0;AC=1;AF=1;AN=1;AO=17;CIGAR=1X;DP=17;DPB=17;DPRA=0;EPP=4.1599;EPPR=0;GTI=0;LEN=1;MEANALT=1;MQM=60;MQMR=0;NS=1;NUMALT=1;ODDS=129.45;PAIRED=1;PAIREDR=0;PAO=0;PQA=0;PQR=0;PRO=0;QA=653;QR=0;RO=0;RPP=9.26925;RPPR=0;RUN=1;SAF=8;SAP=3.13803;SAR=9;SRF=0;SRP=0;SRR=0;TYPE=snp;technology.ILLUMINA=1	GT:DP:RO:QR:AO:QA:GL	1:17:0:0:17:653:-10,0
gi|126640115|ref|NC_009085.1|	68581	.	A	T	1081.28	.	AB=0;ABP=0;AC=1;AF=1;AN=1;AO=33;CIGAR=1X;DP=33;DPB=33;DPRA=0;EPP=4.65535;EPPR=0;GTI=0;LEN=1;MEANALT=1;MQM=60;MQMR=0;NS=1;NUMALT=1;ODDS=248.975;PAIRED=1;PAIREDR=0;PAO=0;PQA=0;PQR=0;PRO=0;QA=1241;QR=0;RO=0;RPP=14.1309;RPPR=0;RUN=1;SAF=16;SAP=3.0761;SAR=17;SRF=0;SRP=0;SRR=0;TYPE=snp;technology.ILLUMINA=1	GT:DP:RO:QR:AO:QA:GL	1:33:0:0:33:1241:-10,0
gi|126640115|ref|NC_009085.1|	69020	.	G	A	1080.13	.	AB=0;ABP=0;AC=1;AF=1;AN=1;AO=34;CIGAR=1X;DP=34;DPB=34;DPRA=0;EPP=4.03217;EPPR=0;GTI=0;LEN=1;MEANALT=1;MQM=60;MQMR=0;NS=1;NUMALT=1;ODDS=248.709;PAIRED=1;PAIREDR=0;PAO=0;PQA=0;PQR=0;PRO=0;QA=1264;QR=0;RO=0;RPP=33.9218;RPPR=0;RUN=1;SAF=19;SAP=4.03217;SAR=15;SRF=0;SRP=0;SRR=0;TYPE=snp;technology.ILLUMINA=1	GT:DP:RO:QR:AO:QA:GL	1:34:0:0:34:1264:-10,0
gi|126640115|ref|NC_009085.1|	70151	.	A	G	842358	.	AB=0;ABP=0;AC=1;AF=1;AN=1;AO=3;CIGAR=1X;DP=3;DPB=3;DPRA=0;EPP=3.73412;EPPR=0;GTI=0;LEN=1;MEANALT=1;MQM=60;MQMR=0;NS=1;NUMALT=1;ODDS=19.396;PAIRED=1;PAIREDR=0;PAO=0;PQA=0;PQR=0;PRO=0;QA=104;QR=0;RO=0;RPP=3.73412;RPPR=0;RUN=1;SAF=1;SAP=3.73412;SAR=2;SRF=0;SRP=0;SRR=0;TYPE=snp;technology.ILLUMINA=1	GT:DP:RO:QR:AO:QA:GL	1:3:0:0:3:104:-9.70148,0
gi|126640115|ref|NC_009085.1|	71099	.	C	T	1554.87	.	AB=0;ABP=0;AC=1;AF=1;AN=1;AO=48;CIGAR=1X;DP=48;DPB=48;DPRA=0;EPP=3.73412;EPPR=0;GTI=0;LEN=1;MEANALT=1;MQM=60;MQMR=0;NS=1;NUMALT=1;ODDS=358.022;PAIRED=1;PAIREDR=0;PAO=0;PQA=0;PQR=0;PRO=0;QA=1773;QR=0;RO=0;RPP=14.5915;RPPR=0;RUN=1;SAF=28;SAP=5.9056;SAR=20;SRF=0;SRP=0;SRR=0;TYPE=snp;technology.ILLUMINA=1	GT:DP:RO:QR:AO:QA:GL	1:48:0:0:48:1773:-10,0
gi|126640115|ref|NC_009085.1|	71166	.	GG	AA	1623.7	.	AB=0;ABP=0;AC=1;AF=1;AN=1;AO=49;CIGAR=2X;DP=49;DPB=49;DPRA=0;EPP=3.40914;EPPR=0;GTI=0;LEN=2;MEANALT=1;MQM=60;MQMR=0;NS=1;NUMALT=1;ODDS=373.871;PAIRED=1;PAIREDR=0;PAO=0;PQA=0;PQR=0;PRO=0;QA=1836;QR=0;RO=0;RPP=3.40914;RPPR=0;RUN=1;SAF=21;SAP=5.18177;SAR=28;SRF=0;SRP=0;SRR=0;TYPE=mnp;technology.ILLUMINA=1	GT:DP:RO:QR:AO:QA:GL	1:49:0:0:49:1836:-10,0
gi|126640115|ref|NC_009085.1|	71294	.	A	T	1901.52	.	AB=0;ABP=0;AC=1;AF=1;AN=1;AO=58;CIGAR=1X;DP=58;DPB=58;DPRA=0;EPP=3.16006;EPPR=0;GTI=0;LEN=1;MEANALT=1;MQM=60;MQMR=0;NS=1;NUMALT=1;ODDS=437.841;PAIRED=1;PAIREDR=0;PAO=0;PQA=0;PQR=0;PRO=0;QA=2149;QR=0;RO=0;RPP=8.40154;RPPR=0;RUN=1;SAF=29;SAP=3.0103;SAR=29;SRF=0;SRP=0;SRR=0;TYPE=snp;technology.ILLUMINA=1	GT:DP:RO:QR:AO:QA:GL	1:58:0:0:58:2149:-10,0
gi|126640115|ref|NC_009085.1|	71327	.	G	T	1513.19	.	AB=0;ABP=0;AC=1;AF=1;AN=1;AO=46;CIGAR=1X;DP=46;DPB=46;DPRA=0;EPP=7.73089;EPPR=0;GTI=0;LEN=1;MEANALT=1;MQM=59.913;MQMR=0;NS=1;NUMALT=1;ODDS=348.425;PAIRED=1;PAIREDR=0;PAO=0;PQA=0;PQR=0;PRO=0;QA=1732;QR=0;RO=0;RPP=18.305;RPPR=0;RUN=1;SAF=22;SAP=3.19912;SAR=24;SRF=0;SRP=0;SRR=0;TYPE=snp;technology.ILLUMINA=1	GT:DP:RO:QR:AO:QA:GL	1:46:0:0:46:1732:-10,0
gi|126640115|ref|NC_009085.1|	71351	.	A	G	2043.05	.	AB=0;ABP=0;AC=1;AF=1;AN=1;AO=62;CIGAR=1X;DP=62;DPB=62;DPRA=0;EPP=6.51267;EPPR=0;GTI=0;LEN=1;MEANALT=1;MQM=59.9355;MQMR=0;NS=1;NUMALT=1;ODDS=470.431;PAIRED=1;PAIREDR=0;PAO=0;PQA=0;PQR=0;PRO=0;QA=2317;QR=0;RO=0;RPP=11.9764;RPPR=0;RUN=1;SAF=27;SAP=5.25182;SAR=35;SRF=0;SRP=0;SRR=0;TYPE=snp;technology.ILLUMINA=1	GT:DP:RO:QR:AO:QA:GL	1:62:0:0:62:2317:-10,0
gi|126640115|ref|NC_009085.1|	71360	.	T	C	1845.43	.	AB=0;ABP=0;AC=1;AF=1;AN=1;AO=57;CIGAR=1X;DP=57;DPB=57;DPRA=0;EPP=3.35316;EPPR=0;GTI=0;LEN=1;MEANALT=1;MQM=59.9298;MQMR=0;NS=1;NUMALT=1;ODDS=424.925;PAIRED=1;PAIREDR=0;PAO=0;PQA=0;PQR=0;PRO=0;QA=2095;QR=0;RO=0;RPP=14.02;RPPR=0;RUN=1;SAF=25;SAP=4.877;SAR=32;SRF=0;SRP=0;SRR=0;TYPE=snp;technology.ILLUMINA=1	GT:DP:RO:QR:AO:QA:GL	1:57:0:0:57:2095:-10,0
gi|126640115|ref|NC_009085.1|	71414	.	G	A	2367.02	.	AB=0;ABP=0;AC=1;AF=1;AN=1;AO=71;CIGAR=1X;DP=71;DPB=71;DPRA=0;EPP=3.28556;EPPR=0;GTI=0;LEN=1;MEANALT=1;MQM=60;MQMR=0;NS=1;NUMALT=1;ODDS=545.026;PAIRED=1;PAIREDR=0;PAO=0;PQA=0;PQR=0;PRO=0;QA=2664;QR=0;RO=0;RPP=3.7749;RPPR=0;RUN=1;SAF=33;SAP=3.7749;SAR=38;SRF=0;SRP=0;SRR=0;TYPE=snp;technology.ILLUMINA=1	GT:DP:RO:QR:AO:QA:GL	1:71:0:0:71:2664:-10,0
gi|126640115|ref|NC_009085.1|	71552	.	T	A	1247.58	.	AB=0;ABP=0;AC=1;AF=1;AN=1;AO=38;CIGAR=1X;DP=38;DPB=38;DPRA=0;EPP=5.06748;EPPR=0;GTI=0;LEN=1;MEANALT=1;MQM=60;MQMR=0;NS=1;NUMALT=1;ODDS=287.267;PAIRED=1;PAIREDR=0;PAO=0;PQA=0;PQR=0;PRO=0;QA=1417;QR=0;RO=0;RPP=3.9246;RPPR=0;RUN=1;SAF=21;SAP=3.9246;SAR=17;SRF=0;SRP=0;SRR=0;TYPE=snp;technology.ILLUMINA=1	GT:DP:RO:QR:AO:QA:GL	1:38:0:0:38:1417:-10,0
gi|126640115|ref|NC_009085.1|	71568	.	G	A	1234.38	.	AB=0;ABP=0;AC=1;AF=1;AN=1;AO=38;CIGAR=1X;DP=38;DPB=38;DPRA=0;EPP=14.2105;EPPR=0;GTI=0;LEN=1;MEANALT=1;MQM=60;MQMR=0;NS=1;NUMALT=1;ODDS=284.226;PAIRED=1;PAIREDR=0;PAO=0;PQA=0;PQR=0;PRO=0;QA=1411;QR=0;RO=0;RPP=3.23888;RPPR=0;RUN=1;SAF=20;SAP=3.23888;SAR=18;SRF=0;SRP=0;SRR=0;TYPE=snp;technology.ILLUMINA=1	GT:DP:RO:QR:AO:QA:GL	1:38:0:0:38:1411:-10,0
gi|126640115|ref|NC_009085.1|	71577	.	G	C	1390.03	.	AB=0;ABP=0;AC=1;AF=1;AN=1;AO=42;CIGAR=1X;DP=42;DPB=42;DPRA=0;EPP=10.4553;EPPR=0;GTI=0;LEN=1;MEANALT=1;MQM=60;MQMR=0;NS=1;NUMALT=1;ODDS=320.065;PAIRED=1;PAIREDR=0;PAO=0;PQA=0;PQR=0;PRO=0;QA=1583;QR=0;RO=0;RPP=4.87156;RPPR=0;RUN=1;SAF=19;SAP=3.83753;SAR=23;SRF=0;SRP=0;SRR=0;TYPE=snp;technology.ILLUMINA=1	GT:DP:RO:QR:AO:QA:GL	1:42:0:0:42:1583:-10,0
gi|126640115|ref|NC_009085.1|	71636	.	G	A	1338.16	.	AB=0;ABP=0;AC=1;AF=1;AN=1;AO=40;CIGAR=1X;DP=40;DPB=40;DPRA=0;EPP=3.22745;EPPR=0;GTI=0;LEN=1;MEANALT=1;MQM=60;MQMR=0;NS=1;NUMALT=1;ODDS=308.123;PAIRED=1;PAIREDR=0;PAO=0;PQA=0;PQR=0;PRO=0;QA=1521;QR=0;RO=0;RPP=3.87889;RPPR=0;RUN=1;SAF=15;SAP=8.43898;SAR=25;SRF=0;SRP=0;SRR=0;TYPE=snp;technology.ILLUMINA=1	GT:DP:RO:QR:AO:QA:GL	1:40:0:0:40:1521:-10,0
gi|126640115|ref|NC_009085.1|	71741	.	A	G	627493	.	AB=0;ABP=0;AC=1;AF=1;AN=1;AO=20;CIGAR=1X;DP=20;DPB=20;DPRA=0;EPP=9.95901;EPPR=0;GTI=0;LEN=1;MEANALT=1;MQM=60;MQMR=0;NS=1;NUMALT=1;ODDS=144.486;PAIRED=1;PAIREDR=0;PAO=0;PQA=0;PQR=0;PRO=0;QA=730;QR=0;RO=0;RPP=4.74748;RPPR=0;RUN=1;SAF=12;SAP=4.74748;SAR=8;SRF=0;SRP=0;SRR=0;TYPE=snp;technology.ILLUMINA=1	GT:DP:RO:QR:AO:QA:GL	1:20:0:0:20:730:-10,0
gi|126640115|ref|NC_009085.1|	71858	.	C	G	1239.03	.	AB=0;ABP=0;AC=1;AF=1;AN=1;AO=37;CIGAR=1X;DP=37;DPB=37;DPRA=0;EPP=10.1116;EPPR=0;GTI=0;LEN=1;MEANALT=1;MQM=60;MQMR=0;NS=1;NUMALT=1;ODDS=285.296;PAIRED=1;PAIREDR=0;PAO=0;PQA=0;PQR=0;PRO=0;QA=1411;QR=0;RO=0;RPP=3.06899;RPPR=0;RUN=1;SAF=18;SAP=3.06899;SAR=19;SRF=0;SRP=0;SRR=0;TYPE=snp;technology.ILLUMINA=1	GT:DP:RO:QR:AO:QA:GL	1:37:0:0:37:1411:-10,0
gi|126640115|ref|NC_009085.1|	71880	.	G	A	1150.25	.	AB=0;ABP=0;AC=1;AF=1;AN=1;AO=35;CIGAR=1X;DP=35;DPB=35;DPRA=0;EPP=3.07234;EPPR=0;GTI=0;LEN=1;MEANALT=1;MQM=60;MQMR=0;NS=1;NUMALT=1;ODDS=264.855;PAIRED=1;PAIREDR=0;PAO=0;PQA=0;PQR=0;PRO=0;QA=1315;QR=0;RO=0;RPP=8.03571;RPPR=0;RUN=1;SAF=13;SAP=8.03571;SAR=22;SRF=0;SRP=0;SRR=0;TYPE=snp;technology.ILLUMINA=1	GT:DP:RO:QR:AO:QA:GL	1:35:0:0:35:1315:-10,0
gi|126640115|ref|NC_009085.1|	71996	.	T	C	1467.79	.	AB=0;ABP=0;AC=1;AF=1;AN=1;AO=46;CIGAR=1X;DP=46;DPB=46;DPRA=0;EPP=4.70971;EPPR=0;GTI=0;LEN=1;MEANALT=1;MQM=60;MQMR=0;NS=1;NUMALT=1;ODDS=337.97;PAIRED=1;PAIREDR=0;PAO=0;PQA=0;PQR=0;PRO=0;QA=1726;QR=0;RO=0;RPP=51.3492;RPPR=0;RUN=1;SAF=29;SAP=9.80795;SAR=17;SRF=0;SRP=0;SRR=0;TYPE=snp;technology.ILLUMINA=1	GT:DP:RO:QR:AO:QA:GL	1:46:0:0:46:1726:-10,0
gi|126640115|ref|NC_009085.1|	72062	.	G	A	1602.14	.	AB=0;ABP=0;AC=1;AF=1;AN=1;AO=49;CIGAR=1X;DP=49;DPB=49;DPRA=0;EPP=10.4997;EPPR=0;GTI=0;LEN=1;MEANALT=1;MQM=60;MQMR=0;NS=1;NUMALT=1;ODDS=368.907;PAIRED=1;PAIREDR=0;PAO=0;PQA=0;PQR=0;PRO=0;QA=1823;QR=0;RO=0;RPP=8.37251;RPPR=0;RUN=1;SAF=24;SAP=3.05462;SAR=25;SRF=0;SRP=0;SRR=0;TYPE=snp;technology.ILLUMINA=1	GT:DP:RO:QR:AO:QA:GL	1:49:0:0:49:1823:-10,0
gi|126640115|ref|NC_009085.1|	72098	.	A	G	1663.23	.	AB=0;ABP=0;AC=1;AF=1;AN=1;AO=51;CIGAR=1X;DP=51;DPB=51;DPRA=0;EPP=5.09662;EPPR=0;GTI=0;LEN=1;MEANALT=1;MQM=60;MQMR=0;NS=1;NUMALT=1;ODDS=382.974;PAIRED=1;PAIREDR=0;PAO=0;PQA=0;PQR=0;PRO=0;QA=1882;QR=0;RO=0;RPP=5.09662;RPPR=0;RUN=1;SAF=27;SAP=3.3935;SAR=24;SRF=0;SRP=0;SRR=0;TYPE=snp;technology.ILLUMINA=1	GT:DP:RO:QR:AO:QA:GL	1:51:0:0:51:1882:-10,0
gi|126640115|ref|NC_009085.1|	72110	.	C	T	1732.23	.	AB=0;ABP=0;AC=1;AF=1;AN=1;AO=54;CIGAR=1X;DP=54;DPB=54;DPRA=0;EPP=3.0103;EPPR=0;GTI=0;LEN=1;MEANALT=1;MQM=60;MQMR=0;NS=1;NUMALT=1;ODDS=398.861;PAIRED=1;PAIREDR=0;PAO=0;PQA=0;PQR=0;PRO=0;QA=1955;QR=0;RO=0;RPP=3.6537;RPPR=0;RUN=1;SAF=28;SAP=3.17115;SAR=26;SRF=0;SRP=0;SRR=0;TYPE=snp;technology.ILLUMINA=1	GT:DP:RO:QR:AO:QA:GL	1:54:0:0:54:1955:-10,0
gi|126640115|ref|NC_009085.1|	72134	.	A	G	1756.1	.	AB=0;ABP=0;AC=1;AF=1;AN=1;AO=54;CIGAR=1X;DP=55;DPB=55;DPRA=0;EPP=4.45795;EPPR=5.18177;GTI=0;LEN=1;MEANALT=1;MQM=60;MQMR=60;NS=1;NUMALT=1;ODDS=404.356;PAIRED=1;PAIREDR=1;PAO=0;PQA=0;PQR=0;PRO=0;QA=1993;QR=20;RO=1;RPP=3.6537;RPPR=5.18177;RUN=1;SAF=27;SAP=3.0103;SAR=27;SRF=0;SRP=5.18177;SRR=1;TYPE=snp;technology.ILLUMINA=1	GT:DP:RO:QR:AO:QA:GL	1:55:1:20:54:1993:-10,0
gi|126640115|ref|NC_009085.1|	72179	.	C	T	1651.54	.	AB=0;ABP=0;AC=1;AF=1;AN=1;AO=49;CIGAR=1X;DP=50;DPB=50;DPRA=0;EPP=3.40914;EPPR=0;GTI=0;LEN=1;MEANALT=2;MQM=60;MQMR=0;NS=1;NUMALT=1;ODDS=380.281;PAIRED=1;PAIREDR=0;PAO=0;PQA=0;PQR=0;PRO=0;QA=1869;QR=0;RO=0;RPP=5.18177;RPPR=0;RUN=1;SAF=21;SAP=5.18177;SAR=28;SRF=0;SRP=0;SRR=0;TYPE=snp;technology.ILLUMINA=1	GT:DP:RO:QR:AO:QA:GL	1:50:0:0:49:1869:-10,0
gi|126640115|ref|NC_009085.1|	72185	.	ATACCGGAAATCC	GTATCGAAAGTCA	1038.98	.	AB=0;ABP=0;AC=1;AF=1;AN=1;AO=31;CIGAR=1X2M1X2M1X2M1X2M1X;DP=31;DPB=31.6154;DPRA=0;EPP=11.486;EPPR=0;GTI=0;LEN=13;MEANALT=1;MQM=60;MQMR=0;NS=1;NUMALT=1;ODDS=239.234;PAIRED=1;PAIREDR=0;PAO=3;PQA=66;PQR=0;PRO=0;QA=1125;QR=0;RO=0;RPP=3.08035;RPPR=0;RUN=1;SAF=13;SAP=4.76149;SAR=18;SRF=0;SRP=0;SRR=0;TYPE=complex;technology.ILLUMINA=1	GT:DP:RO:QR:AO:QA:GL	1:31:0:0:31:1125:-10,0
gi|126640115|ref|NC_009085.1|	72203	.	TCTG	CCTT	996442	.	AB=0;ABP=0;AC=1;AF=1;AN=1;AO=30;CIGAR=1X2M1X;DP=30;DPB=30;DPRA=0;EPP=3.0103;EPPR=0;GTI=0;LEN=4;MEANALT=1;MQM=60;MQMR=0;NS=1;NUMALT=1;ODDS=229.439;PAIRED=1;PAIREDR=0;PAO=0;PQA=0;PQR=0;PRO=0;QA=1141;QR=0;RO=0;RPP=10.2485;RPPR=0;RUN=1;SAF=13;SAP=4.16842;SAR=17;SRF=0;SRP=0;SRR=0;TYPE=complex;technology.ILLUMINA=1	GT:DP:RO:QR:AO:QA:GL	1:30:0:0:30:1141:-10,0
gi|126640115|ref|NC_009085.1|	72800	.	G	C	2078.14	.	AB=0;ABP=0;AC=1;AF=1;AN=1;AO=63;CIGAR=1X;DP=63;DPB=63;DPRA=0;EPP=3.32051;EPPR=0;GTI=0;LEN=1;MEANALT=1;MQM=60;MQMR=0;NS=1;NUMALT=1;ODDS=478.51;PAIRED=1;PAIREDR=0;PAO=0;PQA=0;PQR=0;PRO=0;QA=2341;QR=0;RO=0;RPP=3.32051;RPPR=0;RUN=1;SAF=33;SAP=3.32051;SAR=30;SRF=0;SRP=0;SRR=0;TYPE=snp;technology.ILLUMINA=1	GT:DP:RO:QR:AO:QA:GL	1:63:0:0:63:2341:-10,0
gi|126640115|ref|NC_009085.1|	72812	.	G	A	1945.47	.	AB=0;ABP=0;AC=1;AF=1;AN=1;AO=60;CIGAR=1X;DP=60;DPB=60;DPRA=0;EPP=4.31318;EPPR=0;GTI=0;LEN=1;MEANALT=1;MQM=60;MQMR=0;NS=1;NUMALT=1;ODDS=447.961;PAIRED=1;PAIREDR=0;PAO=0;PQA=0;PQR=0;PRO=0;QA=2195;QR=0;RO=0;RPP=4.31318;RPPR=0;RUN=1;SAF=30;SAP=3.0103;SAR=30;SRF=0;SRP=0;SRR=0;TYPE=snp;technology.ILLUMINA=1	GT:DP:RO:QR:AO:QA:GL	1:60:0:0:60:2195:-10,0
gi|126640115|ref|NC_009085.1|	72830	.	A	G	2225.15	.	AB=0;ABP=0;AC=1;AF=1;AN=1;AO=69;CIGAR=1X;DP=69;DPB=69;DPRA=0;EPP=6.81824;EPPR=0;GTI=0;LEN=1;MEANALT=1;MQM=60;MQMR=0;NS=1;NUMALT=1;ODDS=512.361;PAIRED=1;PAIREDR=0;PAO=0;PQA=0;PQR=0;PRO=0;QA=2511;QR=0;RO=0;RPP=3.79707;RPPR=0;RUN=1;SAF=38;SAP=4.55236;SAR=31;SRF=0;SRP=0;SRR=0;TYPE=snp;technology.ILLUMINA=1	GT:DP:RO:QR:AO:QA:GL	1:69:0:0:69:2511:-10,0
gi|126640115|ref|NC_009085.1|	73289	.	G	A	1083.45	.	AB=0;ABP=0;AC=1;AF=1;AN=1;AO=34;CIGAR=1X;DP=34;DPB=34;DPRA=0;EPP=12.2071;EPPR=0;GTI=0;LEN=1;MEANALT=1;MQM=60;MQMR=0;NS=1;NUMALT=1;ODDS=249.474;PAIRED=1;PAIREDR=0;PAO=0;PQA=0;PQR=0;PRO=0;QA=1250;QR=0;RO=0;RPP=3.26577;RPPR=0;RUN=1;SAF=23;SAP=12.2071;SAR=11;SRF=0;SRP=0;SRR=0;TYPE=snp;technology.ILLUMINA=1	GT:DP:RO:QR:AO:QA:GL	1:34:0:0:34:1250:-10,0
gi|126640115|ref|NC_009085.1|	74060	.	G	A	2334.08	.	AB=0;ABP=0;AC=1;AF=1;AN=1;AO=71;CIGAR=1X;DP=71;DPB=71;DPRA=0;EPP=3.7749;EPPR=0;GTI=0;LEN=1;MEANALT=1;MQM=60;MQMR=0;NS=1;NUMALT=1;ODDS=537.443;PAIRED=1;PAIREDR=0;PAO=0;PQA=0;PQR=0;PRO=0;QA=2683;QR=0;RO=0;RPP=49.5287;RPPR=0;RUN=1;SAF=31;SAP=5.48761;SAR=40;SRF=0;SRP=0;SRR=0;TYPE=snp;technology.ILLUMINA=1	GT:DP:RO:QR:AO:QA:GL	1:71:0:0:71:2683:-10,0
gi|126640115|ref|NC_009085.1|	74348	.	CTA	CA	683558	.	AB=0;ABP=0;AC=1;AF=1;AN=1;AO=22;CIGAR=1M1D1M;DP=22;DPB=14.6667;DPRA=0;EPP=4.58955;EPPR=0;GTI=0;LEN=1;MEANALT=1;MQM=60;MQMR=0;NS=1;NUMALT=1;ODDS=157.395;PAIRED=1;PAIREDR=0;PAO=0;PQA=0;PQR=0;PRO=0;QA=789;QR=0;RO=0;RPP=6.56362;RPPR=0;RUN=1;SAF=13;SAP=4.58955;SAR=9;SRF=0;SRP=0;SRR=0;TYPE=del;technology.ILLUMINA=1	GT:DP:RO:QR:AO:QA:GL	1:22:0:0:22:789:-10,0
gi|126640115|ref|NC_009085.1|	74647	.	GG	GAG	1702.67	.	AB=0;ABP=0;AC=1;AF=1;AN=1;AO=53;CIGAR=1M1I1M;DP=54;DPB=80.5;DPRA=0;EPP=3.05127;EPPR=5.18177;GTI=0;LEN=1;MEANALT=1;MQM=60;MQMR=60;NS=1;NUMALT=1;ODDS=392.055;PAIRED=1;PAIREDR=1;PAO=0;PQA=0;PQR=0;PRO=0;QA=1934;QR=22;RO=1;RPP=3.37904;RPPR=5.18177;RUN=1;SAF=25;SAP=3.37904;SAR=28;SRF=1;SRP=5.18177;SRR=0;TYPE=ins;technology.ILLUMINA=1	GT:DP:RO:QR:AO:QA:GL	1:54:1:22:53:1934:-10,0
gi|126640115|ref|NC_009085.1|	74886	.	A	G	1691.9	.	AB=0;ABP=0;AC=1;AF=1;AN=1;AO=54;CIGAR=1X;DP=54;DPB=54;DPRA=0;EPP=4.45795;EPPR=0;GTI=0;LEN=1;MEANALT=1;MQM=60;MQMR=0;NS=1;NUMALT=1;ODDS=389.575;PAIRED=1;PAIREDR=0;PAO=0;PQA=0;PQR=0;PRO=0;QA=1918;QR=0;RO=0;RPP=8.80089;RPPR=0;RUN=1;SAF=29;SAP=3.6537;SAR=25;SRF=0;SRP=0;SRR=0;TYPE=snp;technology.ILLUMINA=1	GT:DP:RO:QR:AO:QA:GL	1:54:0:0:54:1918:-10,0
gi|126640115|ref|NC_009085.1|	75171	.	G	A	1885.64	.	AB=0;ABP=0;AC=1;AF=1;AN=1;AO=58;CIGAR=1X;DP=58;DPB=58;DPRA=0;EPP=3.60933;EPPR=0;GTI=0;LEN=1;MEANALT=1;MQM=60;MQMR=0;NS=1;NUMALT=1;ODDS=434.184;PAIRED=1;PAIREDR=0;PAO=0;PQA=0;PQR=0;PRO=0;QA=2128;QR=0;RO=0;RPP=3.60933;RPPR=0;RUN=1;SAF=32;SAP=4.35811;SAR=26;SRF=0;SRP=0;SRR=0;TYPE=snp;technology.ILLUMINA=1	GT:DP:RO:QR:AO:QA:GL	1:58:0:0:58:2128:-10,0
gi|126640115|ref|NC_009085.1|	75177	.	G	A	2299.28	.	AB=0;ABP=0;AC=1;AF=1;AN=1;AO=70;CIGAR=1X;DP=70;DPB=70;DPRA=0;EPP=3.13438;EPPR=0;GTI=0;LEN=1;MEANALT=1;MQM=60;MQMR=0;NS=1;NUMALT=1;ODDS=529.43;PAIRED=1;PAIREDR=0;PAO=0;PQA=0;PQR=0;PRO=0;QA=2589;QR=0;RO=0;RPP=3.0103;RPPR=0;RUN=1;SAF=39;SAP=4.99565;SAR=31;SRF=0;SRP=0;SRR=0;TYPE=snp;technology.ILLUMINA=1	GT:DP:RO:QR:AO:QA:GL	1:70:0:0:70:2589:-10,0
gi|126640115|ref|NC_009085.1|	75206	.	C	A	2284.52	.	AB=0;ABP=0;AC=1;AF=1;AN=1;AO=70;CIGAR=1X;DP=70;DPB=70;DPRA=0;EPP=4.99565;EPPR=0;GTI=0;LEN=1;MEANALT=1;MQM=60;MQMR=0;NS=1;NUMALT=1;ODDS=526.03;PAIRED=1;PAIREDR=0;PAO=0;PQA=0;PQR=0;PRO=0;QA=2573;QR=0;RO=0;RPP=3.13438;RPPR=0;RUN=1;SAF=33;SAP=3.50664;SAR=37;SRF=0;SRP=0;SRR=0;TYPE=snp;technology.ILLUMINA=1	GT:DP:RO:QR:AO:QA:GL	1:70:0:0:70:2573:-10,0
gi|126640115|ref|NC_009085.1|	75455	.	A	G	1300.6	.	AB=0;ABP=0;AC=1;AF=1;AN=1;AO=39;CIGAR=1X;DP=39;DPB=39;DPRA=0;EPP=4.40227;EPPR=0;GTI=0;LEN=1;MEANALT=1;MQM=60;MQMR=0;NS=1;NUMALT=1;ODDS=299.475;PAIRED=1;PAIREDR=0;PAO=0;PQA=0;PQR=0;PRO=0;QA=1475;QR=0;RO=0;RPP=4.40227;RPPR=0;RUN=1;SAF=20;SAP=3.06598;SAR=19;SRF=0;SRP=0;SRR=0;TYPE=snp;technology.ILLUMINA=1	GT:DP:RO:QR:AO:QA:GL	1:39:0:0:39:1475:-10,0
gi|126640115|ref|NC_009085.1|	75620	.	A	T	2027.53	.	AB=0;ABP=0;AC=1;AF=1;AN=1;AO=62;CIGAR=1X;DP=62;DPB=62;DPRA=0;EPP=8.05372;EPPR=0;GTI=0;LEN=1;MEANALT=1;MQM=60;MQMR=0;NS=1;NUMALT=1;ODDS=466.855;PAIRED=1;PAIREDR=0;PAO=0;PQA=0;PQR=0;PRO=0;QA=2306;QR=0;RO=0;RPP=17.0198;RPPR=0;RUN=1;SAF=34;SAP=4.27115;SAR=28;SRF=0;SRP=0;SRR=0;TYPE=snp;technology.ILLUMINA=1	GT:DP:RO:QR:AO:QA:GL	1:62:0:0:62:2306:-10,0
gi|126640115|ref|NC_009085.1|	75686	.	C	G	1757.14	.	AB=0;ABP=0;AC=1;AF=1;AN=1;AO=53;CIGAR=1X;DP=53;DPB=53;DPRA=0;EPP=3.05127;EPPR=0;GTI=0;LEN=1;MEANALT=1;MQM=59.9245;MQMR=0;NS=1;NUMALT=1;ODDS=404.596;PAIRED=1;PAIREDR=0;PAO=0;PQA=0;PQR=0;PRO=0;QA=1995;QR=0;RO=0;RPP=14.851;RPPR=0;RUN=1;SAF=27;SAP=3.05127;SAR=26;SRF=0;SRP=0;SRR=0;TYPE=snp;technology.ILLUMINA=1	GT:DP:RO:QR:AO:QA:GL	1:53:0:0:53:1995:-10,0
gi|126640115|ref|NC_009085.1|	75698	.	A	G	1828.17	.	AB=0;ABP=0;AC=1;AF=1;AN=1;AO=55;CIGAR=1X;DP=55;DPB=55;DPRA=0;EPP=3.99733;EPPR=0;GTI=0;LEN=1;MEANALT=1;MQM=59.9273;MQMR=0;NS=1;NUMALT=1;ODDS=420.951;PAIRED=1;PAIREDR=0;PAO=0;PQA=0;PQR=0;PRO=0;QA=2082;QR=0;RO=0;RPP=20.4216;RPPR=0;RUN=1;SAF=29;SAP=3.36563;SAR=26;SRF=0;SRP=0;SRR=0;TYPE=snp;technology.ILLUMINA=1	GT:DP:RO:QR:AO:QA:GL	1:55:0:0:55:2082:-10,0
gi|126640115|ref|NC_009085.1|	75710	.	C	T	1949.36	.	AB=0;ABP=0;AC=1;AF=1;AN=1;AO=60;CIGAR=1X;DP=60;DPB=60;DPRA=0;EPP=4.31318;EPPR=0;GTI=0;LEN=1;MEANALT=1;MQM=59.9333;MQMR=0;NS=1;NUMALT=1;ODDS=448.857;PAIRED=1;PAIREDR=0;PAO=0;PQA=0;PQR=0;PRO=0;QA=2218;QR=0;RO=0;RPP=17.4868;RPPR=0;RUN=1;SAF=35;SAP=6.62942;SAR=25;SRF=0;SRP=0;SRR=0;TYPE=snp;technology.ILLUMINA=1	GT:DP:RO:QR:AO:QA:GL	1:60:0:0:60:2218:-10,0
gi|126640115|ref|NC_009085.1|	75743	.	TTTG	CTTA	2267.62	.	AB=0;ABP=0;AC=1;AF=1;AN=1;AO=72;CIGAR=1X2M1X;DP=72;DPB=73.5;DPRA=0;EPP=4.9405;EPPR=0;GTI=0;LEN=4;MEANALT=1;MQM=60;MQMR=0;NS=1;NUMALT=1;ODDS=522.139;PAIRED=1;PAIREDR=0;PAO=3;PQA=77;PQR=0;PRO=0;QA=2494;QR=0;RO=0;RPP=10.7311;RPPR=0;RUN=1;SAF=44;SAP=10.7311;SAR=28;SRF=0;SRP=0;SRR=0;TYPE=complex;technology.ILLUMINA=1	GT:DP:RO:QR:AO:QA:GL	1:72:0:0:72:2494:-10,0
gi|126640115|ref|NC_009085.1|	75854	.	T	C	2449.9	.	AB=0;ABP=0;AC=1;AF=1;AN=1;AO=76;CIGAR=1X;DP=76;DPB=76;DPRA=0;EPP=7.12467;EPPR=0;GTI=0;LEN=1;MEANALT=1;MQM=60;MQMR=0;NS=1;NUMALT=1;ODDS=564.11;PAIRED=1;PAIREDR=0;PAO=0;PQA=0;PQR=0;PRO=0;QA=2764;QR=0;RO=0;RPP=7.12467;RPPR=0;RUN=1;SAF=40;SAP=3.46745;SAR=36;SRF=0;SRP=0;SRR=0;TYPE=snp;technology.ILLUMINA=1	GT:DP:RO:QR:AO:QA:GL	1:76:0:0:76:2764:-10,0
gi|126640115|ref|NC_009085.1|	75863	.	A	G	2607.64	.	AB=0;ABP=0;AC=1;AF=1;AN=1;AO=80;CIGAR=1X;DP=80;DPB=80;DPRA=0;EPP=3.44459;EPPR=0;GTI=0;LEN=1;MEANALT=1;MQM=60;MQMR=0;NS=1;NUMALT=1;ODDS=600.432;PAIRED=1;PAIREDR=0;PAO=0;PQA=0;PQR=0;PRO=0;QA=2932;QR=0;RO=0;RPP=3.98746;RPPR=0;RUN=1;SAF=39;SAP=3.11887;SAR=41;SRF=0;SRP=0;SRR=0;TYPE=snp;technology.ILLUMINA=1	GT:DP:RO:QR:AO:QA:GL	1:80:0:0:80:2932:-10,0
gi|126640115|ref|NC_009085.1|	75917	.	A	G	1728.26	.	AB=0;ABP=0;AC=1;AF=1;AN=1;AO=53;CIGAR=1X;DP=53;DPB=53;DPRA=0;EPP=3.37904;EPPR=0;GTI=0;LEN=1;MEANALT=1;MQM=60;MQMR=0;NS=1;NUMALT=1;ODDS=397.946;PAIRED=1;PAIREDR=0;PAO=0;PQA=0;PQR=0;PRO=0;QA=1954;QR=0;RO=0;RPP=6.32897;RPPR=0;RUN=1;SAF=25;SAP=3.37904;SAR=28;SRF=0;SRP=0;SRR=0;TYPE=snp;technology.ILLUMINA=1	GT:DP:RO:QR:AO:QA:GL	1:53:0:0:53:1954:-10,0
gi|126640115|ref|NC_009085.1|	75980	.	G	A	2039.63	.	AB=0;ABP=0;AC=1;AF=1;AN=1;AO=63;CIGAR=1X;DP=63;DPB=63;DPRA=0;EPP=3.04477;EPPR=0;GTI=0;LEN=1;MEANALT=1;MQM=60;MQMR=0;NS=1;NUMALT=1;ODDS=469.642;PAIRED=1;PAIREDR=0;PAO=0;PQA=0;PQR=0;PRO=0;QA=2299;QR=0;RO=0;RPP=3.04477;RPPR=0;RUN=1;SAF=35;SAP=4.69922;SAR=28;SRF=0;SRP=0;SRR=0;TYPE=snp;technology.ILLUMINA=1	GT:DP:RO:QR:AO:QA:GL	1:63:0:0:63:2299:-10,0
gi|126640115|ref|NC_009085.1|	76391	.	A	G	2340.4	.	AB=0;ABP=0;AC=1;AF=1;AN=1;AO=72;CIGAR=1X;DP=72;DPB=72;DPRA=0;EPP=6.02623;EPPR=0;GTI=0;LEN=1;MEANALT=1;MQM=60;MQMR=0;NS=1;NUMALT=1;ODDS=538.896;PAIRED=1;PAIREDR=0;PAO=0;PQA=0;PQR=0;PRO=0;QA=2638;QR=0;RO=0;RPP=4.9405;RPPR=0;RUN=1;SAF=37;SAP=3.13094;SAR=35;SRF=0;SRP=0;SRR=0;TYPE=snp;technology.ILLUMINA=1	GT:DP:RO:QR:AO:QA:GL	1:72:0:0:72:2638:-10,0
gi|126640115|ref|NC_009085.1|	76703	.	G	A	2933.08	.	AB=0;ABP=0;AC=1;AF=1;AN=1;AO=89;CIGAR=1X;DP=89;DPB=89;DPRA=0;EPP=13.7701;EPPR=0;GTI=0;LEN=1;MEANALT=1;MQM=60;MQMR=0;NS=1;NUMALT=1;ODDS=675.368;PAIRED=0.988764;PAIREDR=0;PAO=0;PQA=0;PQR=0;PRO=0;QA=3316;QR=0;RO=0;RPP=11.8182;RPPR=0;RUN=1;SAF=48;SAP=4.20583;SAR=41;SRF=0;SRP=0;SRR=0;TYPE=snp;technology.ILLUMINA=1	GT:DP:RO:QR:AO:QA:GL	1:89:0:0:89:3316:-10,0
gi|126640115|ref|NC_009085.1|	76722	.	A	T	2650.89	.	AB=0;ABP=0;AC=1;AF=1;AN=1;AO=82;CIGAR=1X;DP=82;DPB=82;DPRA=0;EPP=5.65844;EPPR=0;GTI=0;LEN=1;MEANALT=1;MQM=60;MQMR=0;NS=1;NUMALT=1;ODDS=610.39;PAIRED=0.987805;PAIREDR=0;PAO=0;PQA=0;PQR=0;PRO=0;QA=2999;QR=0;RO=0;RPP=15.8273;RPPR=0;RUN=1;SAF=46;SAP=5.65844;SAR=36;SRF=0;SRP=0;SRR=0;TYPE=snp;technology.ILLUMINA=1	GT:DP:RO:QR:AO:QA:GL	1:82:0:0:82:2999:-10,0
gi|126640115|ref|NC_009085.1|	76781	.	C	T	2915.17	.	AB=0;ABP=0;AC=1;AF=1;AN=1;AO=88;CIGAR=1X;DP=88;DPB=88;DPRA=0;EPP=31.5356;EPPR=0;GTI=0;LEN=1;MEANALT=1;MQM=60;MQMR=0;NS=1;NUMALT=1;ODDS=671.242;PAIRED=1;PAIREDR=0;PAO=0;PQA=0;PQR=0;PRO=0;QA=3312;QR=0;RO=0;RPP=6.56362;RPPR=0;RUN=1;SAF=39;SAP=5.47788;SAR=49;SRF=0;SRP=0;SRR=0;TYPE=snp;technology.ILLUMINA=1	GT:DP:RO:QR:AO:QA:GL	1:88:0:0:88:3312:-10,0
gi|126640115|ref|NC_009085.1|	76880	.	A	T	1745.53	.	AB=0;ABP=0;AC=1;AF=1;AN=1;AO=54;CIGAR=1X;DP=54;DPB=54;DPRA=0;EPP=30.1939;EPPR=0;GTI=0;LEN=1;MEANALT=1;MQM=60;MQMR=0;NS=1;NUMALT=1;ODDS=401.923;PAIRED=1;PAIREDR=0;PAO=0;PQA=0;PQR=0;PRO=0;QA=2044;QR=0;RO=0;RPP=19.0953;RPPR=0;RUN=1;SAF=15;SAP=26.1727;SAR=39;SRF=0;SRP=0;SRR=0;TYPE=snp;technology.ILLUMINA=1	GT:DP:RO:QR:AO:QA:GL	1:54:0:0:54:2044:-10,0
gi|126640115|ref|NC_009085.1|	76904	.	A	G	1475.9	.	AB=0;ABP=0;AC=1;AF=1;AN=1;AO=45;CIGAR=1X;DP=45;DPB=45;DPRA=0;EPP=3.44459;EPPR=0;GTI=0;LEN=1;MEANALT=1;MQM=60;MQMR=0;NS=1;NUMALT=1;ODDS=339.839;PAIRED=1;PAIREDR=0;PAO=0;PQA=0;PQR=0;PRO=0;QA=1671;QR=0;RO=0;RPP=4.21667;RPPR=0;RUN=1;SAF=20;SAP=4.21667;SAR=25;SRF=0;SRP=0;SRR=0;TYPE=snp;technology.ILLUMINA=1	GT:DP:RO:QR:AO:QA:GL	1:45:0:0:45:1671:-10,0
gi|126640115|ref|NC_009085.1|	77024	.	T	C	1653.69	.	AB=0;ABP=0;AC=1;AF=1;AN=1;AO=50;CIGAR=1X;DP=50;DPB=50;DPRA=0;EPP=7.35324;EPPR=0;GTI=0;LEN=1;MEANALT=1;MQM=60;MQMR=0;NS=1;NUMALT=1;ODDS=380.776;PAIRED=1;PAIREDR=0;PAO=0;PQA=0;PQR=0;PRO=0;QA=1881;QR=0;RO=0;RPP=9.26414;RPPR=0;RUN=1;SAF=29;SAP=5.78978;SAR=21;SRF=0;SRP=0;SRR=0;TYPE=snp;technology.ILLUMINA=1	GT:DP:RO:QR:AO:QA:GL	1:50:0:0:50:1881:-10,0
gi|126640115|ref|NC_009085.1|	77046	.	G	A	1766.92	.	AB=0;ABP=0;AC=1;AF=1;AN=1;AO=54;CIGAR=1X;DP=54;DPB=54;DPRA=0;EPP=19.0953;EPPR=0;GTI=0;LEN=1;MEANALT=1;MQM=60;MQMR=0;NS=1;NUMALT=1;ODDS=406.847;PAIRED=1;PAIREDR=0;PAO=0;PQA=0;PQR=0;PRO=0;QA=2013;QR=0;RO=0;RPP=3.6537;RPPR=0;RUN=1;SAF=30;SAP=4.45795;SAR=24;SRF=0;SRP=0;SRR=0;TYPE=snp;technology.ILLUMINA=1	GT:DP:RO:QR:AO:QA:GL	1:54:0:0:54:2013:-10,0
gi|126640115|ref|NC_009085.1|	77271	.	C	T	1479.82	.	AB=0;ABP=0;AC=1;AF=1;AN=1;AO=47;CIGAR=1X;DP=47;DPB=47;DPRA=0;EPP=23.3852;EPPR=0;GTI=0;LEN=1;MEANALT=1;MQM=60;MQMR=0;NS=1;NUMALT=1;ODDS=340.742;PAIRED=1;PAIREDR=0;PAO=0;PQA=0;PQR=0;PRO=0;QA=1698;QR=0;RO=0;RPP=4.16534;RPPR=0;RUN=1;SAF=21;SAP=4.16534;SAR=26;SRF=0;SRP=0;SRR=0;TYPE=snp;technology.ILLUMINA=1	GT:DP:RO:QR:AO:QA:GL	1:47:0:0:47:1698:-10,0
gi|126640115|ref|NC_009085.1|	77406	.	GGGT	AGGC	1555.26	.	AB=0;ABP=0;AC=1;AF=1;AN=1;AO=51;CIGAR=1X2M1X;DP=51;DPB=51;DPRA=0;EPP=12.5903;EPPR=0;GTI=0;LEN=4;MEANALT=1;MQM=60;MQMR=0;NS=1;NUMALT=1;ODDS=358.113;PAIRED=1;PAIREDR=0;PAO=0;PQA=0;PQR=0;PRO=0;QA=1795;QR=0;RO=0;RPP=15.3153;RPPR=0;RUN=1;SAF=17;SAP=15.3153;SAR=34;SRF=0;SRP=0;SRR=0;TYPE=complex;technology.ILLUMINA=1	GT:DP:RO:QR:AO:QA:GL	1:51:0:0:51:1795:-10,0
gi|126640115|ref|NC_009085.1|	77424	.	TAAATCG	GAAGTCA	1125.55	.	AB=0;ABP=0;AC=1;AF=1;AN=1;AO=34;CIGAR=1X2M1X2M1X;DP=34;DPB=35.7143;DPRA=0;EPP=5.30951;EPPR=0;GTI=0;LEN=7;MEANALT=1;MQM=60;MQMR=0;NS=1;NUMALT=1;ODDS=259.167;PAIRED=1;PAIREDR=0;PAO=2;PQA=62;PQR=0;PRO=0;QA=1227;QR=0;RO=0;RPP=3.0103;RPPR=0;RUN=1;SAF=11;SAP=12.2071;SAR=23;SRF=0;SRP=0;SRR=0;TYPE=complex;technology.ILLUMINA=1	GT:DP:RO:QR:AO:QA:GL	1:34:0:0:34:1227:-10,0
gi|126640115|ref|NC_009085.1|	77436	.	AAAGGCA	GAAAGCT	1090.42	.	AB=0;ABP=0;AC=1;AF=1;AN=1;AO=34;CIGAR=1X2M1X2M1X;DP=34;DPB=34.4286;DPRA=0;EPP=4.03217;EPPR=0;GTI=0;LEN=7;MEANALT=1;MQM=60;MQMR=0;NS=1;NUMALT=1;ODDS=251.078;PAIRED=1;PAIREDR=0;PAO=1;PQA=32;PQR=0;PRO=0;QA=1219;QR=0;RO=0;RPP=5.30951;RPPR=0;RUN=1;SAF=11;SAP=12.2071;SAR=23;SRF=0;SRP=0;SRR=0;TYPE=complex;technology.ILLUMINA=1	GT:DP:RO:QR:AO:QA:GL	1:34:0:0:34:1219:-10,0
gi|126640115|ref|NC_009085.1|	77448	.	C	T	1410.77	.	AB=0;ABP=0;AC=1;AF=1;AN=1;AO=44;CIGAR=1X;DP=44;DPB=44;DPRA=0;EPP=4.78696;EPPR=0;GTI=0;LEN=1;MEANALT=1;MQM=60;MQMR=0;NS=1;NUMALT=1;ODDS=324.841;PAIRED=1;PAIREDR=0;PAO=0;PQA=0;PQR=0;PRO=0;QA=1600;QR=0;RO=0;RPP=3.79993;RPPR=0;RUN=1;SAF=19;SAP=4.78696;SAR=25;SRF=0;SRP=0;SRR=0;TYPE=snp;technology.ILLUMINA=1	GT:DP:RO:QR:AO:QA:GL	1:44:0:0:44:1600:-10,0
gi|126640115|ref|NC_009085.1|	77455	.	CTT	TTA	1178.46	.	AB=0;ABP=0;AC=1;AF=1;AN=1;AO=37;CIGAR=1X1M1X;DP=38;DPB=38.6667;DPRA=0;EPP=7.76406;EPPR=0;GTI=0;LEN=3;MEANALT=2;MQM=60;MQMR=0;NS=1;NUMALT=1;ODDS=271.35;PAIRED=1;PAIREDR=0;PAO=1;PQA=16;PQR=0;PRO=0;QA=1331;QR=0;RO=0;RPP=7.76406;RPPR=0;RUN=1;SAF=17;SAP=3.5385;SAR=20;SRF=0;SRP=0;SRR=0;TYPE=complex;technology.ILLUMINA=1	GT:DP:RO:QR:AO:QA:GL	1:38:0:0:37:1331:-10,0
gi|126640115|ref|NC_009085.1|	77469	.	T	C	1716.4	.	AB=0;ABP=0;AC=1;AF=1;AN=1;AO=53;CIGAR=1X;DP=53;DPB=53;DPRA=0;EPP=7.96781;EPPR=0;GTI=0;LEN=1;MEANALT=1;MQM=60;MQMR=0;NS=1;NUMALT=1;ODDS=395.215;PAIRED=1;PAIREDR=0;PAO=0;PQA=0;PQR=0;PRO=0;QA=1962;QR=0;RO=0;RPP=17.8009;RPPR=0;RUN=1;SAF=31;SAP=6.32897;SAR=22;SRF=0;SRP=0;SRR=0;TYPE=snp;technology.ILLUMINA=1	GT:DP:RO:QR:AO:QA:GL	1:53:0:0:53:1962:-10,0
gi|126640115|ref|NC_009085.1|	77478	.	A	C	1775.33	.	AB=0;ABP=0;AC=1;AF=1;AN=1;AO=55;CIGAR=1X;DP=55;DPB=55;DPRA=0;EPP=3.99733;EPPR=0;GTI=0;LEN=1;MEANALT=1;MQM=59.6909;MQMR=0;NS=1;NUMALT=1;ODDS=408.784;PAIRED=1;PAIREDR=0;PAO=0;PQA=0;PQR=0;PRO=0;QA=2032;QR=0;RO=0;RPP=27.6861;RPPR=0;RUN=1;SAF=29;SAP=3.36563;SAR=26;SRF=0;SRP=0;SRR=0;TYPE=snp;technology.ILLUMINA=1	GT:DP:RO:QR:AO:QA:GL	1:55:0:0:55:2032:-10,0
gi|126640115|ref|NC_009085.1|	77490	.	A	G	2371.38	.	AB=0;ABP=0;AC=1;AF=1;AN=1;AO=74;CIGAR=1X;DP=74;DPB=74;DPRA=0;EPP=10.5224;EPPR=0;GTI=0;LEN=1;MEANALT=1;MQM=60;MQMR=0;NS=1;NUMALT=1;ODDS=546.03;PAIRED=1;PAIREDR=0;PAO=0;PQA=0;PQR=0;PRO=0;QA=2736;QR=0;RO=0;RPP=49.9611;RPPR=0;RUN=1;SAF=44;SAP=8.76177;SAR=30;SRF=0;SRP=0;SRR=0;TYPE=snp;technology.ILLUMINA=1	GT:DP:RO:QR:AO:QA:GL	1:74:0:0:74:2736:-10,0
gi|126640115|ref|NC_009085.1|	77505	.	TTTA	GCTG	2330.43	.	AB=0;ABP=0;AC=1;AF=1;AN=1;AO=74;CIGAR=2X1M1X;DP=75;DPB=75.25;DPRA=0;EPP=12.5178;EPPR=0;GTI=0;LEN=4;MEANALT=2;MQM=60;MQMR=0;NS=1;NUMALT=1;ODDS=536.602;PAIRED=1;PAIREDR=0;PAO=1;PQA=32;PQR=0;PRO=0;QA=2628;QR=0;RO=0;RPP=26.0162;RPPR=0;RUN=1;SAF=41;SAP=4.88833;SAR=33;SRF=0;SRP=0;SRR=0;TYPE=complex;technology.ILLUMINA=1	GT:DP:RO:QR:AO:QA:GL	1:75:0:0:74:2628:-10,0
gi|126640115|ref|NC_009085.1|	77544	.	C	T	3120.85	.	AB=0;ABP=0;AC=1;AF=1;AN=1;AO=94;CIGAR=1X;DP=94;DPB=94;DPRA=0;EPP=8.9241;EPPR=0;GTI=0;LEN=1;MEANALT=1;MQM=60;MQMR=0;NS=1;NUMALT=1;ODDS=718.602;PAIRED=1;PAIREDR=0;PAO=0;PQA=0;PQR=0;PRO=0;QA=3513;QR=0;RO=0;RPP=5.32038;RPPR=0;RUN=1;SAF=51;SAP=4.48875;SAR=43;SRF=0;SRP=0;SRR=0;TYPE=snp;technology.ILLUMINA=1	GT:DP:RO:QR:AO:QA:GL	1:94:0:0:94:3513:-10,0
gi|126640115|ref|NC_009085.1|	77619	.	C	T	2625.65	.	AB=0;ABP=0;AC=1;AF=1;AN=1;AO=80;CIGAR=1X;DP=80;DPB=80;DPRA=0;EPP=5.72464;EPPR=0;GTI=0;LEN=1;MEANALT=1;MQM=60;MQMR=0;NS=1;NUMALT=1;ODDS=604.579;PAIRED=1;PAIREDR=0;PAO=0;PQA=0;PQR=0;PRO=0;QA=2972;QR=0;RO=0;RPP=18.6449;RPPR=0;RUN=1;SAF=37;SAP=3.98746;SAR=43;SRF=0;SRP=0;SRR=0;TYPE=snp;technology.ILLUMINA=1	GT:DP:RO:QR:AO:QA:GL	1:80:0:0:80:2972:-10,0
gi|126640115|ref|NC_009085.1|	77640	.	A	T	2226.25	.	AB=0;ABP=0;AC=1;AF=1;AN=1;AO=67;CIGAR=1X;DP=67;DPB=67;DPRA=0;EPP=5.63551;EPPR=0;GTI=0;LEN=1;MEANALT=1;MQM=60;MQMR=0;NS=1;NUMALT=1;ODDS=512.612;PAIRED=1;PAIREDR=0;PAO=0;PQA=0;PQR=0;PRO=0;QA=2510;QR=0;RO=0;RPP=3.30199;RPPR=0;RUN=1;SAF=30;SAP=4.59839;SAR=37;SRF=0;SRP=0;SRR=0;TYPE=snp;technology.ILLUMINA=1	GT:DP:RO:QR:AO:QA:GL	1:67:0:0:67:2510:-10,0
gi|126640115|ref|NC_009085.1|	77730	.	C	T	2479.57	.	AB=0;ABP=0;AC=1;AF=1;AN=1;AO=78;CIGAR=1X;DP=78;DPB=78;DPRA=0;EPP=5.79424;EPPR=0;GTI=0;LEN=1;MEANALT=1;MQM=60;MQMR=0;NS=1;NUMALT=1;ODDS=570.941;PAIRED=1;PAIREDR=0;PAO=0;PQA=0;PQR=0;PRO=0;QA=2799;QR=0;RO=0;RPP=10.1372;RPPR=0;RUN=1;SAF=37;SAP=3.45573;SAR=41;SRF=0;SRP=0;SRR=0;TYPE=snp;technology.ILLUMINA=1	GT:DP:RO:QR:AO:QA:GL	1:78:0:0:78:2799:-10,0
gi|126640115|ref|NC_009085.1|	77835	.	C	T	3041.76	.	AB=0;ABP=0;AC=1;AF=1;AN=1;AO=93;CIGAR=1X;DP=93;DPB=93;DPRA=0;EPP=11.4393;EPPR=0;GTI=0;LEN=1;MEANALT=1;MQM=60;MQMR=0;NS=1;NUMALT=1;ODDS=700.392;PAIRED=1;PAIREDR=0;PAO=0;PQA=0;PQR=0;PRO=0;QA=3435;QR=0;RO=0;RPP=13.3073;RPPR=0;RUN=1;SAF=46;SAP=3.03365;SAR=47;SRF=0;SRP=0;SRR=0;TYPE=snp;technology.ILLUMINA=1	GT:DP:RO:QR:AO:QA:GL	1:93:0:0:93:3435:-10,0
gi|126640115|ref|NC_009085.1|	77946	.	A	G	1904.52	.	AB=0;ABP=0;AC=1;AF=1;AN=1;AO=59;CIGAR=1X;DP=59;DPB=59;DPRA=0;EPP=9.23028;EPPR=0;GTI=0;LEN=1;MEANALT=1;MQM=60;MQMR=0;NS=1;NUMALT=1;ODDS=438.532;PAIRED=0.966102;PAIREDR=0;PAO=0;PQA=0;PQR=0;PRO=0;QA=2160;QR=0;RO=0;RPP=4.81373;RPPR=0;RUN=1;SAF=24;SAP=7.46366;SAR=35;SRF=0;SRP=0;SRR=0;TYPE=snp;technology.ILLUMINA=1	GT:DP:RO:QR:AO:QA:GL	1:59:0:0:59:2160:-10,0
gi|126640115|ref|NC_009085.1|	78182	.	C	T	1649.44	.	AB=0;ABP=0;AC=1;AF=1;AN=1;AO=55;CIGAR=1X;DP=55;DPB=55;DPRA=0;EPP=23.8959;EPPR=0;GTI=0;LEN=1;MEANALT=1;MQM=59.8182;MQMR=0;NS=1;NUMALT=1;ODDS=379.797;PAIRED=0.963636;PAIREDR=0;PAO=0;PQA=0;PQR=0;PRO=0;QA=2068;QR=0;RO=0;RPP=113.913;RPPR=0;RUN=1;SAF=40;SAP=27.6861;SAR=15;SRF=0;SRP=0;SRR=0;TYPE=snp;technology.ILLUMINA=1	GT:DP:RO:QR:AO:QA:GL	1:55:0:0:55:2068:-10,0
gi|126640115|ref|NC_009085.1|	78196	.	A	G	2162.09	.	AB=0;ABP=0;AC=1;AF=1;AN=1;AO=69;CIGAR=1X;DP=69;DPB=69;DPRA=0;EPP=19.6583;EPPR=0;GTI=0;LEN=1;MEANALT=1;MQM=59.8551;MQMR=0;NS=1;NUMALT=1;ODDS=497.839;PAIRED=0.971014;PAIREDR=0;PAO=0;PQA=0;PQR=0;PRO=0;QA=2592;QR=0;RO=0;RPP=84.8654;RPPR=0;RUN=1;SAF=51;SAP=37.2818;SAR=18;SRF=0;SRP=0;SRR=0;TYPE=snp;technology.ILLUMINA=1	GT:DP:RO:QR:AO:QA:GL	1:69:0:0:69:2592:-10,0
gi|126640115|ref|NC_009085.1|	78218	.	A	G	2459.11	.	AB=0;ABP=0;AC=1;AF=1;AN=1;AO=76;CIGAR=1X;DP=76;DPB=76;DPRA=0;EPP=3.12459;EPPR=0;GTI=0;LEN=1;MEANALT=1;MQM=59.8289;MQMR=0;NS=1;NUMALT=1;ODDS=566.23;PAIRED=0.986842;PAIREDR=0;PAO=0;PQA=0;PQR=0;PRO=0;QA=2795;QR=0;RO=0;RPP=10.3247;RPPR=0;RUN=1;SAF=51;SAP=22.325;SAR=25;SRF=0;SRP=0;SRR=0;TYPE=snp;technology.ILLUMINA=1	GT:DP:RO:QR:AO:QA:GL	1:76:0:0:76:2795:-10,0
gi|126640115|ref|NC_009085.1|	78236	.	ATTAAGA	GTTGAGG	1773.44	.	AB=0;ABP=0;AC=1;AF=1;AN=1;AO=52;CIGAR=1X2M1X2M1X;DP=53;DPB=54.2857;DPRA=0;EPP=5.68288;EPPR=0;GTI=0;LEN=7;MEANALT=2;MQM=60;MQMR=0;NS=1;NUMALT=1;ODDS=408.35;PAIRED=1;PAIREDR=0;PAO=5;PQA=176;PQR=0;PRO=0;QA=1846;QR=0;RO=0;RPP=3.67845;RPPR=0;RUN=1;SAF=36;SAP=19.7139;SAR=16;SRF=0;SRP=0;SRR=0;TYPE=complex;technology.ILLUMINA=1	GT:DP:RO:QR:AO:QA:GL	1:53:0:0:52:1846:-10,0
gi|126640115|ref|NC_009085.1|	78248	.	CAAAGGC	TAACGGT	1691.57	.	AB=0;ABP=0;AC=1;AF=1;AN=1;AO=55;CIGAR=1X2M1X2M1X;DP=55;DPB=55;DPRA=0;EPP=4.94488;EPPR=0;GTI=0;LEN=7;MEANALT=1;MQM=60;MQMR=0;NS=1;NUMALT=1;ODDS=389.499;PAIRED=1;PAIREDR=0;PAO=0;PQA=0;PQR=0;PRO=0;QA=1927;QR=0;RO=0;RPP=3.04978;RPPR=0;RUN=1;SAF=37;SAP=17.2631;SAR=18;SRF=0;SRP=0;SRR=0;TYPE=complex;technology.ILLUMINA=1	GT:DP:RO:QR:AO:QA:GL	1:55:0:0:55:1927:-10,0
gi|126640115|ref|NC_009085.1|	78384	.	G	A	2055.12	.	AB=0;ABP=0;AC=1;AF=1;AN=1;AO=63;CIGAR=1X;DP=63;DPB=63;DPRA=0;EPP=8.83536;EPPR=0;GTI=0;LEN=1;MEANALT=1;MQM=60;MQMR=0;NS=1;NUMALT=1;ODDS=473.21;PAIRED=1;PAIREDR=0;PAO=0;PQA=0;PQR=0;PRO=0;QA=2322;QR=0;RO=0;RPP=3.32051;RPPR=0;RUN=1;SAF=29;SAP=3.872;SAR=34;SRF=0;SRP=0;SRR=0;TYPE=snp;technology.ILLUMINA=1	GT:DP:RO:QR:AO:QA:GL	1:63:0:0:63:2322:-10,0
gi|126640115|ref|NC_009085.1|	78494	.	A	G	2044.11	.	AB=0;ABP=0;AC=1;AF=1;AN=1;AO=62;CIGAR=1X;DP=62;DPB=62;DPRA=0;EPP=8.05372;EPPR=0;GTI=0;LEN=1;MEANALT=1;MQM=60;MQMR=0;NS=1;NUMALT=1;ODDS=470.673;PAIRED=1;PAIREDR=0;PAO=0;PQA=0;PQR=0;PRO=0;QA=2312;QR=0;RO=0;RPP=6.51267;RPPR=0;RUN=1;SAF=33;SAP=3.57068;SAR=29;SRF=0;SRP=0;SRR=0;TYPE=snp;technology.ILLUMINA=1	GT:DP:RO:QR:AO:QA:GL	1:62:0:0:62:2312:-10,0
gi|126640115|ref|NC_009085.1|	78542	.	G	A	1959.01	.	AB=0;ABP=0;AC=1;AF=1;AN=1;AO=64;CIGAR=1X;DP=64;DPB=64;DPRA=0;EPP=4.23175;EPPR=0;GTI=0;LEN=1;MEANALT=1;MQM=59.8125;MQMR=0;NS=1;NUMALT=1;ODDS=451.079;PAIRED=1;PAIREDR=0;PAO=0;PQA=0;PQR=0;PRO=0;QA=2230;QR=0;RO=0;RPP=5.18177;RPPR=0;RUN=1;SAF=43;SAP=19.4321;SAR=21;SRF=0;SRP=0;SRR=0;TYPE=snp;technology.ILLUMINA=1	GT:DP:RO:QR:AO:QA:GL	1:64:0:0:64:2230:-10,0
gi|126640115|ref|NC_009085.1|	78643	.	C	T	2315.87	.	AB=0;ABP=0;AC=1;AF=1;AN=1;AO=70;CIGAR=1X;DP=70;DPB=70;DPRA=0;EPP=13.0611;EPPR=0;GTI=0;LEN=1;MEANALT=1;MQM=60;MQMR=0;NS=1;NUMALT=1;ODDS=533.248;PAIRED=1;PAIREDR=0;PAO=0;PQA=0;PQR=0;PRO=0;QA=2626;QR=0;RO=0;RPP=7.47733;RPPR=0;RUN=1;SAF=41;SAP=7.47733;SAR=29;SRF=0;SRP=0;SRR=0;TYPE=snp;technology.ILLUMINA=1	GT:DP:RO:QR:AO:QA:GL	1:70:0:0:70:2626:-10,0
gi|126640115|ref|NC_009085.1|	78734	.	A	G	2149.81	.	AB=0;ABP=0;AC=1;AF=1;AN=1;AO=66;CIGAR=1X;DP=67;DPB=67;DPRA=0;EPP=6.30041;EPPR=0;GTI=0;LEN=1;MEANALT=2;MQM=60;MQMR=0;NS=1;NUMALT=1;ODDS=495.011;PAIRED=0.984848;PAIREDR=0;PAO=0;PQA=0;PQR=0;PRO=0;QA=2431;QR=0;RO=0;RPP=7.74806;RPPR=0;RUN=1;SAF=29;SAP=5.11597;SAR=37;SRF=0;SRP=0;SRR=0;TYPE=snp;technology.ILLUMINA=1	GT:DP:RO:QR:AO:QA:GL	1:67:0:0:66:2431:-10,0
gi|126640115|ref|NC_009085.1|	78952	.	C	T	1892.53	.	AB=0;ABP=0;AC=1;AF=1;AN=1;AO=59;CIGAR=1X;DP=59;DPB=59;DPRA=0;EPP=3.93042;EPPR=0;GTI=0;LEN=1;MEANALT=1;MQM=60;MQMR=0;NS=1;NUMALT=1;ODDS=435.772;PAIRED=1;PAIREDR=0;PAO=0;PQA=0;PQR=0;PRO=0;QA=2141;QR=0;RO=0;RPP=4.81373;RPPR=0;RUN=1;SAF=24;SAP=7.46366;SAR=35;SRF=0;SRP=0;SRR=0;TYPE=snp;technology.ILLUMINA=1	GT:DP:RO:QR:AO:QA:GL	1:59:0:0:59:2141:-10,0
gi|126640115|ref|NC_009085.1|	79007	.	G	A	2087.68	.	AB=0;ABP=0;AC=1;AF=1;AN=1;AO=66;CIGAR=1X;DP=66;DPB=66;DPRA=0;EPP=9.45891;EPPR=0;GTI=0;LEN=1;MEANALT=1;MQM=60;MQMR=0;NS=1;NUMALT=1;ODDS=480.705;PAIRED=1;PAIREDR=0;PAO=0;PQA=0;PQR=0;PRO=0;QA=2371;QR=0;RO=0;RPP=13.6703;RPPR=0;RUN=1;SAF=30;SAP=4.19474;SAR=36;SRF=0;SRP=0;SRR=0;TYPE=snp;technology.ILLUMINA=1	GT:DP:RO:QR:AO:QA:GL	1:66:0:0:66:2371:-10,0
gi|126640115|ref|NC_009085.1|	79085	.	G	A	2629.28	.	AB=0;ABP=0;AC=1;AF=1;AN=1;AO=79;CIGAR=1X;DP=79;DPB=79;DPRA=0;EPP=3.03779;EPPR=0;GTI=0;LEN=1;MEANALT=1;MQM=60;MQMR=0;NS=1;NUMALT=1;ODDS=605.415;PAIRED=1;PAIREDR=0;PAO=0;PQA=0;PQR=0;PRO=0;QA=2955;QR=0;RO=0;RPP=3.25768;RPPR=0;RUN=1;SAF=41;SAP=3.25768;SAR=38;SRF=0;SRP=0;SRR=0;TYPE=snp;technology.ILLUMINA=1	GT:DP:RO:QR:AO:QA:GL	1:79:0:0:79:2955:-10,0
gi|126640115|ref|NC_009085.1|	79097	.	C	A	2277.27	.	AB=0;ABP=0;AC=1;AF=1;AN=1;AO=69;CIGAR=1X;DP=69;DPB=69;DPRA=0;EPP=6.81824;EPPR=0;GTI=0;LEN=1;MEANALT=1;MQM=60;MQMR=0;NS=1;NUMALT=1;ODDS=524.361;PAIRED=1;PAIREDR=0;PAO=0;PQA=0;PQR=0;PRO=0;QA=2570;QR=0;RO=0;RPP=3.79707;RPPR=0;RUN=1;SAF=39;SAP=5.55942;SAR=30;SRF=0;SRP=0;SRR=0;TYPE=snp;technology.ILLUMINA=1	GT:DP:RO:QR:AO:QA:GL	1:69:0:0:69:2570:-10,0
gi|126640115|ref|NC_009085.1|	79127	.	A	G	2190.01	.	AB=0;ABP=0;AC=1;AF=1;AN=1;AO=67;CIGAR=1X;DP=67;DPB=67;DPRA=0;EPP=38.3048;EPPR=0;GTI=0;LEN=1;MEANALT=1;MQM=60;MQMR=0;NS=1;NUMALT=1;ODDS=504.269;PAIRED=1;PAIREDR=0;PAO=0;PQA=0;PQR=0;PRO=0;QA=2508;QR=0;RO=0;RPP=5.63551;RPPR=0;RUN=1;SAF=33;SAP=3.04271;SAR=34;SRF=0;SRP=0;SRR=0;TYPE=snp;technology.ILLUMINA=1	GT:DP:RO:QR:AO:QA:GL	1:67:0:0:67:2508:-10,0
gi|126640115|ref|NC_009085.1|	79274	.	A	G	1509.23	.	AB=0;ABP=0;AC=1;AF=1;AN=1;AO=45;CIGAR=1X;DP=45;DPB=45;DPRA=0;EPP=5.37479;EPPR=0;GTI=0;LEN=1;MEANALT=1;MQM=60;MQMR=0;NS=1;NUMALT=1;ODDS=347.514;PAIRED=1;PAIREDR=0;PAO=0;PQA=0;PQR=0;PRO=0;QA=1717;QR=0;RO=0;RPP=11.1654;RPPR=0;RUN=1;SAF=24;SAP=3.44459;SAR=21;SRF=0;SRP=0;SRR=0;TYPE=snp;technology.ILLUMINA=1	GT:DP:RO:QR:AO:QA:GL	1:45:0:0:45:1717:-10,0
gi|126640115|ref|NC_009085.1|	79301	.	A	G	1501.14	.	AB=0;ABP=0;AC=1;AF=1;AN=1;AO=46;CIGAR=1X;DP=46;DPB=46;DPRA=0;EPP=3.76559;EPPR=0;GTI=0;LEN=1;MEANALT=1;MQM=60;MQMR=0;NS=1;NUMALT=1;ODDS=345.65;PAIRED=1;PAIREDR=0;PAO=0;PQA=0;PQR=0;PRO=0;QA=1702;QR=0;RO=0;RPP=6.03148;RPPR=0;RUN=1;SAF=26;SAP=4.70971;SAR=20;SRF=0;SRP=0;SRR=0;TYPE=snp;technology.ILLUMINA=1	GT:DP:RO:QR:AO:QA:GL	1:46:0:0:46:1702:-10,0
gi|126640115|ref|NC_009085.1|	79412	.	T	C	1792.77	.	AB=0;ABP=0;AC=1;AF=1;AN=1;AO=55;CIGAR=1X;DP=55;DPB=55;DPRA=0;EPP=6.20829;EPPR=0;GTI=0;LEN=1;MEANALT=1;MQM=60;MQMR=0;NS=1;NUMALT=1;ODDS=412.8;PAIRED=1;PAIREDR=0;PAO=0;PQA=0;PQR=0;PRO=0;QA=2036;QR=0;RO=0;RPP=11.8936;RPPR=0;RUN=1;SAF=30;SAP=3.99733;SAR=25;SRF=0;SRP=0;SRR=0;TYPE=snp;technology.ILLUMINA=1	GT:DP:RO:QR:AO:QA:GL	1:55:0:0:55:2036:-10,0
gi|126640115|ref|NC_009085.1|	79656	.	AAAGTA	GAAGCT	761778	.	AB=0;ABP=0;AC=1;AF=1;AN=1;AO=23;CIGAR=1X3M2X;DP=23;DPB=23.1667;DPRA=0;EPP=5.3706;EPPR=0;GTI=0;LEN=6;MEANALT=1;MQM=60;MQMR=0;NS=1;NUMALT=1;ODDS=175.406;PAIRED=1;PAIREDR=0;PAO=1;PQA=33;PQR=0;PRO=0;QA=842;QR=0;RO=0;RPP=5.3706;RPPR=0;RUN=1;SAF=13;SAP=3.86001;SAR=10;SRF=0;SRP=0;SRR=0;TYPE=complex;technology.ILLUMINA=1	GT:DP:RO:QR:AO:QA:GL	1:23:0:0:23:842:-10,0
gi|126640115|ref|NC_009085.1|	79668	.	A	C	810808	.	AB=0;ABP=0;AC=1;AF=1;AN=1;AO=25;CIGAR=1X;DP=25;DPB=25;DPRA=0;EPP=3.09716;EPPR=0;GTI=0;LEN=1;MEANALT=1;MQM=60;MQMR=0;NS=1;NUMALT=1;ODDS=186.695;PAIRED=1;PAIREDR=0;PAO=0;PQA=0;PQR=0;PRO=0;QA=932;QR=0;RO=0;RPP=10.0459;RPPR=0;RUN=1;SAF=13;SAP=3.09716;SAR=12;SRF=0;SRP=0;SRR=0;TYPE=snp;technology.ILLUMINA=1	GT:DP:RO:QR:AO:QA:GL	1:25:0:0:25:932:-10,0
gi|126640115|ref|NC_009085.1|	79679	.	TAATATGAA	GAATA	455114	.	AB=0;ABP=0;AC=1;AF=1;AN=1;AO=14;CIGAR=1X3M4D1M;DP=14;DPB=7.88889;DPRA=0;EPP=3.63072;EPPR=0;GTI=0;LEN=5;MEANALT=1;MQM=60;MQMR=0;NS=1;NUMALT=1;ODDS=104.794;PAIRED=1;PAIREDR=0;PAO=1;PQA=18;PQR=0;PRO=0;QA=514;QR=0;RO=0;RPP=8.59409;RPPR=0;RUN=1;SAF=6;SAP=3.63072;SAR=8;SRF=0;SRP=0;SRR=0;TYPE=complex;technology.ILLUMINA=1	GT:DP:RO:QR:AO:QA:GL	1:14:0:0:14:514:-10,0
gi|126640115|ref|NC_009085.1|	79689	.	ATTTCT	AT	500215	.	AB=0;ABP=0;AC=1;AF=1;AN=1;AO=17;CIGAR=1M4D1M;DP=17;DPB=5.66667;DPRA=0;EPP=3.13803;EPPR=0;GTI=0;LEN=4;MEANALT=1;MQM=60;MQMR=0;NS=1;NUMALT=1;ODDS=115.179;PAIRED=1;PAIREDR=0;PAO=0;PQA=0;PQR=0;PRO=0;QA=588;QR=0;RO=0;RPP=13.3567;RPPR=0;RUN=1;SAF=9;SAP=3.13803;SAR=8;SRF=0;SRP=0;SRR=0;TYPE=del;technology.ILLUMINA=1	GT:DP:RO:QR:AO:QA:GL	1:17:0:0:17:588:-10,0
gi|126640115|ref|NC_009085.1|	79705	.	G	T	713414	.	AB=0;ABP=0;AC=1;AF=1;AN=1;AO=22;CIGAR=1X;DP=22;DPB=22;DPRA=0;EPP=6.56362;EPPR=0;GTI=0;LEN=1;MEANALT=1;MQM=60;MQMR=0;NS=1;NUMALT=1;ODDS=164.27;PAIRED=1;PAIREDR=0;PAO=0;PQA=0;PQR=0;PRO=0;QA=823;QR=0;RO=0;RPP=6.56362;RPPR=0;RUN=1;SAF=10;SAP=3.40511;SAR=12;SRF=0;SRP=0;SRR=0;TYPE=snp;technology.ILLUMINA=1	GT:DP:RO:QR:AO:QA:GL	1:22:0:0:22:823:-10,0
gi|126640115|ref|NC_009085.1|	79717	.	A	T	676954	.	AB=0;ABP=0;AC=1;AF=1;AN=1;AO=21;CIGAR=1X;DP=21;DPB=21;DPRA=0;EPP=3.94093;EPPR=0;GTI=0;LEN=1;MEANALT=1;MQM=60;MQMR=0;NS=1;NUMALT=1;ODDS=155.874;PAIRED=1;PAIREDR=0;PAO=0;PQA=0;PQR=0;PRO=0;QA=786;QR=0;RO=0;RPP=8.07707;RPPR=0;RUN=1;SAF=7;SAP=8.07707;SAR=14;SRF=0;SRP=0;SRR=0;TYPE=snp;technology.ILLUMINA=1	GT:DP:RO:QR:AO:QA:GL	1:21:0:0:21:786:-10,0
gi|126640115|ref|NC_009085.1|	79723	.	CAC	TTA	414195	.	AB=0;ABP=0;AC=1;AF=1;AN=1;AO=12;CIGAR=3X;DP=12;DPB=12.6667;DPRA=0;EPP=5.9056;EPPR=0;GTI=0;LEN=3;MEANALT=1;MQM=60;MQMR=0;NS=1;NUMALT=1;ODDS=95.372;PAIRED=1;PAIREDR=0;PAO=2;PQA=78;PQR=0;PRO=0;QA=411;QR=0;RO=0;RPP=3.73412;RPPR=0;RUN=1;SAF=3;SAP=9.52472;SAR=9;SRF=0;SRP=0;SRR=0;TYPE=mnp;technology.ILLUMINA=1	GT:DP:RO:QR:AO:QA:GL	1:12:0:0:12:411:-10,0
gi|126640115|ref|NC_009085.1|	79733	.	A	C	508217	.	AB=0;ABP=0;AC=1;AF=1;AN=1;AO=16;CIGAR=1X;DP=16;DPB=16;DPRA=0;EPP=3.55317;EPPR=0;GTI=0;LEN=1;MEANALT=1;MQM=60;MQMR=0;NS=1;NUMALT=1;ODDS=117.021;PAIRED=1;PAIREDR=0;PAO=0;PQA=0;PQR=0;PRO=0;QA=588;QR=0;RO=0;RPP=3.55317;RPPR=0;RUN=1;SAF=6;SAP=5.18177;SAR=10;SRF=0;SRP=0;SRR=0;TYPE=snp;technology.ILLUMINA=1	GT:DP:RO:QR:AO:QA:GL	1:16:0:0:16:588:-10,0
gi|126640115|ref|NC_009085.1|	79743	.	TCGGTG	ATGGTA	514437	.	AB=0;ABP=0;AC=1;AF=1;AN=1;AO=16;CIGAR=2X3M1X;DP=16;DPB=16.1667;DPRA=0;EPP=3.0103;EPPR=0;GTI=0;LEN=6;MEANALT=1;MQM=60;MQMR=0;NS=1;NUMALT=1;ODDS=118.453;PAIRED=1;PAIREDR=0;PAO=1;PQA=34;PQR=0;PRO=0;QA=567;QR=0;RO=0;RPP=11.6962;RPPR=0;RUN=1;SAF=8;SAP=3.0103;SAR=8;SRF=0;SRP=0;SRR=0;TYPE=complex;technology.ILLUMINA=1	GT:DP:RO:QR:AO:QA:GL	1:16:0:0:16:567:-10,0
gi|126640115|ref|NC_009085.1|	79769	.	A	T	955164	.	AB=0;ABP=0;AC=1;AF=1;AN=1;AO=31;CIGAR=1X;DP=31;DPB=31;DPRA=0;EPP=18.771;EPPR=0;GTI=0;LEN=1;MEANALT=1;MQM=60;MQMR=0;NS=1;NUMALT=1;ODDS=219.935;PAIRED=1;PAIREDR=0;PAO=0;PQA=0;PQR=0;PRO=0;QA=1117;QR=0;RO=0;RPP=11.486;RPPR=0;RUN=1;SAF=19;SAP=6.44263;SAR=12;SRF=0;SRP=0;SRR=0;TYPE=snp;technology.ILLUMINA=1	GT:DP:RO:QR:AO:QA:GL	1:31:0:0:31:1117:-10,0
gi|126640115|ref|NC_009085.1|	79792	.	A	G	1163.86	.	AB=0;ABP=0;AC=1;AF=1;AN=1;AO=37;CIGAR=1X;DP=37;DPB=37;DPRA=0;EPP=12.9286;EPPR=0;GTI=0;LEN=1;MEANALT=1;MQM=60;MQMR=0;NS=1;NUMALT=1;ODDS=267.988;PAIRED=1;PAIREDR=0;PAO=0;PQA=0;PQR=0;PRO=0;QA=1355;QR=0;RO=0;RPP=24.1968;RPPR=0;RUN=1;SAF=20;SAP=3.5385;SAR=17;SRF=0;SRP=0;SRR=0;TYPE=snp;technology.ILLUMINA=1	GT:DP:RO:QR:AO:QA:GL	1:37:0:0:37:1355:-10,0
gi|126640115|ref|NC_009085.1|	79800	.	A	G	1236.24	.	AB=0;ABP=0;AC=1;AF=1;AN=1;AO=39;CIGAR=1X;DP=39;DPB=39;DPRA=0;EPP=7.52028;EPPR=0;GTI=0;LEN=1;MEANALT=1;MQM=59.5641;MQMR=0;NS=1;NUMALT=1;ODDS=284.654;PAIRED=1;PAIREDR=0;PAO=0;PQA=0;PQR=0;PRO=0;QA=1425;QR=0;RO=0;RPP=19.1015;RPPR=0;RUN=1;SAF=21;SAP=3.51141;SAR=18;SRF=0;SRP=0;SRR=0;TYPE=snp;technology.ILLUMINA=1	GT:DP:RO:QR:AO:QA:GL	1:39:0:0:39:1425:-10,0
gi|126640115|ref|NC_009085.1|	79821	.	T	C	1260.67	.	AB=0;ABP=0;AC=1;AF=1;AN=1;AO=38;CIGAR=1X;DP=38;DPB=38;DPRA=0;EPP=3.23888;EPPR=0;GTI=0;LEN=1;MEANALT=1;MQM=59.5526;MQMR=0;NS=1;NUMALT=1;ODDS=290.28;PAIRED=1;PAIREDR=0;PAO=0;PQA=0;PQR=0;PRO=0;QA=1434;QR=0;RO=0;RPP=3.9246;RPPR=0;RUN=1;SAF=23;SAP=6.66752;SAR=15;SRF=0;SRP=0;SRR=0;TYPE=snp;technology.ILLUMINA=1	GT:DP:RO:QR:AO:QA:GL	1:38:0:0:38:1434:-10,0
gi|126640115|ref|NC_009085.1|	79826	.	ATTTTTA	ATTTTA	1139.71	.	AB=0;ABP=0;AC=1;AF=1;AN=1;AO=36;CIGAR=1M1D5M;DP=38;DPB=34;DPRA=0;EPP=3.9754;EPPR=0;GTI=0;LEN=1;MEANALT=2;MQM=60;MQMR=0;NS=1;NUMALT=1;ODDS=262.428;PAIRED=1;PAIREDR=0;PAO=1;PQA=32;PQR=32;PRO=1;QA=1298;QR=0;RO=0;RPP=3.0103;RPPR=0;RUN=1;SAF=22;SAP=6.8707;SAR=14;SRF=0;SRP=0;SRR=0;TYPE=del;technology.ILLUMINA=1	GT:DP:RO:QR:AO:QA:GL	1:38:0:0:36:1298:-10,0
gi|126640115|ref|NC_009085.1|	79852	.	GTA	GTTA	1098.72	.	AB=0;ABP=0;AC=1;AF=1;AN=1;AO=34;CIGAR=1M1I2M;DP=34;DPB=48;DPRA=0;EPP=12.2071;EPPR=0;GTI=0;LEN=1;MEANALT=1;MQM=60;MQMR=0;NS=1;NUMALT=1;ODDS=252.989;PAIRED=1;PAIREDR=0;PAO=2;PQA=72.5;PQR=72.5;PRO=2;QA=1264;QR=0;RO=0;RPP=5.30951;RPPR=0;RUN=1;SAF=21;SAP=7.09778;SAR=13;SRF=0;SRP=0;SRR=0;TYPE=ins;technology.ILLUMINA=1	GT:DP:RO:QR:AO:QA:GL	1:34:0:0:34:1264:-10,0
gi|126640115|ref|NC_009085.1|	79863	.	G	A	1325.81	.	AB=0;ABP=0;AC=1;AF=1;AN=1;AO=40;CIGAR=1X;DP=40;DPB=40;DPRA=0;EPP=8.43898;EPPR=0;GTI=0;LEN=1;MEANALT=1;MQM=60;MQMR=0;NS=1;NUMALT=1;ODDS=305.279;PAIRED=1;PAIREDR=0;PAO=0;PQA=0;PQR=0;PRO=0;QA=1512;QR=0;RO=0;RPP=4.96463;RPPR=0;RUN=1;SAF=24;SAP=6.48466;SAR=16;SRF=0;SRP=0;SRR=0;TYPE=snp;technology.ILLUMINA=1	GT:DP:RO:QR:AO:QA:GL	1:40:0:0:40:1512:-10,0
gi|126640115|ref|NC_009085.1|	80214	.	A	G	1930.21	.	AB=0;ABP=0;AC=1;AF=1;AN=1;AO=59;CIGAR=1X;DP=59;DPB=59;DPRA=0;EPP=3.93042;EPPR=0;GTI=0;LEN=1;MEANALT=1;MQM=60;MQMR=0;NS=1;NUMALT=1;ODDS=444.447;PAIRED=1;PAIREDR=0;PAO=0;PQA=0;PQR=0;PRO=0;QA=2191;QR=0;RO=0;RPP=13.6468;RPPR=0;RUN=1;SAF=25;SAP=5.99147;SAR=34;SRF=0;SRP=0;SRR=0;TYPE=snp;technology.ILLUMINA=1	GT:DP:RO:QR:AO:QA:GL	1:59:0:0:59:2191:-10,0
gi|126640115|ref|NC_009085.1|	80220	.	C	T	1724.56	.	AB=0;ABP=0;AC=1;AF=1;AN=1;AO=53;CIGAR=1X;DP=53;DPB=53;DPRA=0;EPP=3.05127;EPPR=0;GTI=0;LEN=1;MEANALT=1;MQM=60;MQMR=0;NS=1;NUMALT=1;ODDS=397.095;PAIRED=1;PAIREDR=0;PAO=0;PQA=0;PQR=0;PRO=0;QA=1968;QR=0;RO=0;RPP=21.0786;RPPR=0;RUN=1;SAF=23;SAP=5.01789;SAR=30;SRF=0;SRP=0;SRR=0;TYPE=snp;technology.ILLUMINA=1	GT:DP:RO:QR:AO:QA:GL	1:53:0:0:53:1968:-10,0
gi|126640115|ref|NC_009085.1|	80271	.	T	C	2309.49	.	AB=0;ABP=0;AC=1;AF=1;AN=1;AO=70;CIGAR=1X;DP=70;DPB=70;DPRA=0;EPP=4.12706;EPPR=0;GTI=0;LEN=1;MEANALT=1;MQM=60;MQMR=0;NS=1;NUMALT=1;ODDS=531.78;PAIRED=1;PAIREDR=0;PAO=0;PQA=0;PQR=0;PRO=0;QA=2616;QR=0;RO=0;RPP=18.0245;RPPR=0;RUN=1;SAF=36;SAP=3.13438;SAR=34;SRF=0;SRP=0;SRR=0;TYPE=snp;technology.ILLUMINA=1	GT:DP:RO:QR:AO:QA:GL	1:70:0:0:70:2616:-10,0
gi|126640115|ref|NC_009085.1|	80394	.	GATC	AATT	1833.77	.	AB=0;ABP=0;AC=1;AF=1;AN=1;AO=56;CIGAR=1X2M1X;DP=56;DPB=56.5;DPRA=0;EPP=4.40625;EPPR=0;GTI=0;LEN=4;MEANALT=1;MQM=60;MQMR=0;NS=1;NUMALT=1;ODDS=422.241;PAIRED=1;PAIREDR=0;PAO=2;PQA=69;PQR=0;PRO=0;QA=2009;QR=0;RO=0;RPP=3.63072;RPPR=0;RUN=1;SAF=21;SAP=10.6105;SAR=35;SRF=0;SRP=0;SRR=0;TYPE=complex;technology.ILLUMINA=1	GT:DP:RO:QR:AO:QA:GL	1:56:0:0:56:2009:-10,0
gi|126640115|ref|NC_009085.1|	80421	.	C	T	1582.09	.	AB=0;ABP=0;AC=1;AF=1;AN=1;AO=48;CIGAR=1X;DP=48;DPB=48;DPRA=0;EPP=4.6389;EPPR=0;GTI=0;LEN=1;MEANALT=1;MQM=60;MQMR=0;NS=1;NUMALT=1;ODDS=364.289;PAIRED=1;PAIREDR=0;PAO=0;PQA=0;PQR=0;PRO=0;QA=1794;QR=0;RO=0;RPP=7.5342;RPPR=0;RUN=1;SAF=22;SAP=3.73412;SAR=26;SRF=0;SRP=0;SRR=0;TYPE=snp;technology.ILLUMINA=1	GT:DP:RO:QR:AO:QA:GL	1:48:0:0:48:1794:-10,0
gi|126640115|ref|NC_009085.1|	80451	.	GGGA	AGGG	1252.01	.	AB=0;ABP=0;AC=1;AF=1;AN=1;AO=37;CIGAR=1X2M1X;DP=37;DPB=38.25;DPRA=0;EPP=4.47751;EPPR=0;GTI=0;LEN=4;MEANALT=1;MQM=60;MQMR=0;NS=1;NUMALT=1;ODDS=288.285;PAIRED=1;PAIREDR=0;PAO=3;PQA=90;PQR=0;PRO=0;QA=1331;QR=0;RO=0;RPP=3.06899;RPPR=0;RUN=1;SAF=16;SAP=4.47751;SAR=21;SRF=0;SRP=0;SRR=0;TYPE=complex;technology.ILLUMINA=1	GT:DP:RO:QR:AO:QA:GL	1:37:0:0:37:1331:-10,0
gi|126640115|ref|NC_009085.1|	80460	.	TTCCGGT	GTCAGGC	1191.72	.	AB=0;ABP=0;AC=1;AF=1;AN=1;AO=36;CIGAR=1X2M1X2M1X;DP=37;DPB=38.5714;DPRA=0;EPP=3.0103;EPPR=0;GTI=0;LEN=7;MEANALT=2;MQM=60;MQMR=0;NS=1;NUMALT=1;ODDS=274.404;PAIRED=1;PAIREDR=0;PAO=6;PQA=206;PQR=0;PRO=0;QA=1154;QR=0;RO=0;RPP=3.0103;RPPR=0;RUN=1;SAF=12;SAP=11.6962;SAR=24;SRF=0;SRP=0;SRR=0;TYPE=complex;technology.ILLUMINA=1	GT:DP:RO:QR:AO:QA:GL	1:37:0:0:36:1154:-10,0
gi|126640115|ref|NC_009085.1|	80757	.	C	T	1486.71	.	AB=0;ABP=0;AC=1;AF=1;AN=1;AO=45;CIGAR=1X;DP=45;DPB=45;DPRA=0;EPP=8.84915;EPPR=0;GTI=0;LEN=1;MEANALT=1;MQM=60;MQMR=0;NS=1;NUMALT=1;ODDS=342.327;PAIRED=1;PAIREDR=0;PAO=0;PQA=0;PQR=0;PRO=0;QA=1697;QR=0;RO=0;RPP=6.91895;RPPR=0;RUN=1;SAF=17;SAP=8.84915;SAR=28;SRF=0;SRP=0;SRR=0;TYPE=snp;technology.ILLUMINA=1	GT:DP:RO:QR:AO:QA:GL	1:45:0:0:45:1697:-10,0
gi|126640115|ref|NC_009085.1|	80946	.	C	T	1300.95	.	AB=0;ABP=0;AC=1;AF=1;AN=1;AO=40;CIGAR=1X;DP=40;DPB=40;DPRA=0;EPP=4.96463;EPPR=0;GTI=0;LEN=1;MEANALT=1;MQM=60;MQMR=0;NS=1;NUMALT=1;ODDS=299.556;PAIRED=1;PAIREDR=0;PAO=0;PQA=0;PQR=0;PRO=0;QA=1475;QR=0;RO=0;RPP=3.0103;RPPR=0;RUN=1;SAF=21;SAP=3.22745;SAR=19;SRF=0;SRP=0;SRR=0;TYPE=snp;technology.ILLUMINA=1	GT:DP:RO:QR:AO:QA:GL	1:40:0:0:40:1475:-10,0
gi|126640115|ref|NC_009085.1|	81054	.	A	G	2121.06	.	AB=0;ABP=0;AC=1;AF=1;AN=1;AO=65;CIGAR=1X;DP=65;DPB=65;DPRA=0;EPP=12.665;EPPR=0;GTI=0;LEN=1;MEANALT=1;MQM=60;MQMR=0;NS=1;NUMALT=1;ODDS=488.392;PAIRED=1;PAIREDR=0;PAO=0;PQA=0;PQR=0;PRO=0;QA=2415;QR=0;RO=0;RPP=17.7429;RPPR=0;RUN=1;SAF=32;SAP=3.04371;SAR=33;SRF=0;SRP=0;SRR=0;TYPE=snp;technology.ILLUMINA=1	GT:DP:RO:QR:AO:QA:GL	1:65:0:0:65:2415:-10,0
gi|126640115|ref|NC_009085.1|	81114	.	A	G	2012.87	.	AB=0;ABP=0;AC=1;AF=1;AN=1;AO=63;CIGAR=1X;DP=63;DPB=63;DPRA=0;EPP=3.32051;EPPR=0;GTI=0;LEN=1;MEANALT=1;MQM=60;MQMR=0;NS=1;NUMALT=1;ODDS=463.48;PAIRED=1;PAIREDR=0;PAO=0;PQA=0;PQR=0;PRO=0;QA=2274;QR=0;RO=0;RPP=4.69922;RPPR=0;RUN=1;SAF=26;SAP=7.18091;SAR=37;SRF=0;SRP=0;SRR=0;TYPE=snp;technology.ILLUMINA=1	GT:DP:RO:QR:AO:QA:GL	1:63:0:0:63:2274:-10,0
gi|126640115|ref|NC_009085.1|	81322	.	C	T	2046.73	.	AB=0;ABP=0;AC=1;AF=1;AN=1;AO=62;CIGAR=1X;DP=62;DPB=62;DPRA=0;EPP=3.15039;EPPR=0;GTI=0;LEN=1;MEANALT=1;MQM=60;MQMR=0;NS=1;NUMALT=1;ODDS=471.276;PAIRED=1;PAIREDR=0;PAO=0;PQA=0;PQR=0;PRO=0;QA=2309;QR=0;RO=0;RPP=6.51267;RPPR=0;RUN=1;SAF=32;SAP=3.15039;SAR=30;SRF=0;SRP=0;SRR=0;TYPE=snp;technology.ILLUMINA=1	GT:DP:RO:QR:AO:QA:GL	1:62:0:0:62:2309:-10,0
gi|126640115|ref|NC_009085.1|	81333	.	TACA	CACC	1849.64	.	AB=0;ABP=0;AC=1;AF=1;AN=1;AO=58;CIGAR=1X2M1X;DP=58;DPB=60;DPRA=0;EPP=6.75422;EPPR=0;GTI=0;LEN=4;MEANALT=1;MQM=60;MQMR=0;NS=1;NUMALT=1;ODDS=425.895;PAIRED=1;PAIREDR=0;PAO=5;PQA=148;PQR=0;PRO=0;QA=1953;QR=0;RO=0;RPP=12.5947;RPPR=0;RUN=1;SAF=31;SAP=3.60933;SAR=27;SRF=0;SRP=0;SRR=0;TYPE=complex;technology.ILLUMINA=1	GT:DP:RO:QR:AO:QA:GL	1:58:0:0:58:1953:-10,0
gi|126640115|ref|NC_009085.1|	81378	.	T	G	2004.59	.	AB=0;ABP=0;AC=1;AF=1;AN=1;AO=61;CIGAR=1X;DP=61;DPB=61;DPRA=0;EPP=3.0459;EPPR=0;GTI=0;LEN=1;MEANALT=1;MQM=60;MQMR=0;NS=1;NUMALT=1;ODDS=461.573;PAIRED=1;PAIREDR=0;PAO=0;PQA=0;PQR=0;PRO=0;QA=2263;QR=0;RO=0;RPP=4.7546;RPPR=0;RUN=1;SAF=26;SAP=5.89373;SAR=35;SRF=0;SRP=0;SRR=0;TYPE=snp;technology.ILLUMINA=1	GT:DP:RO:QR:AO:QA:GL	1:61:0:0:61:2263:-10,0
gi|126640115|ref|NC_009085.1|	81387	.	C	T	1899.64	.	AB=0;ABP=0;AC=1;AF=1;AN=1;AO=60;CIGAR=1X;DP=60;DPB=60;DPRA=0;EPP=3.15506;EPPR=0;GTI=0;LEN=1;MEANALT=1;MQM=60;MQMR=0;NS=1;NUMALT=1;ODDS=437.409;PAIRED=1;PAIREDR=0;PAO=0;PQA=0;PQR=0;PRO=0;QA=2151;QR=0;RO=0;RPP=6.62942;RPPR=0;RUN=1;SAF=24;SAP=8.22183;SAR=36;SRF=0;SRP=0;SRR=0;TYPE=snp;technology.ILLUMINA=1	GT:DP:RO:QR:AO:QA:GL	1:60:0:0:60:2151:-10,0
gi|126640115|ref|NC_009085.1|	81414	.	TCCT	GCCA	1578.02	.	AB=0;ABP=0;AC=1;AF=1;AN=1;AO=47;CIGAR=1X2M1X;DP=47;DPB=48.5;DPRA=0;EPP=10.8184;EPPR=0;GTI=0;LEN=4;MEANALT=1;MQM=60;MQMR=0;NS=1;NUMALT=1;ODDS=363.352;PAIRED=1;PAIREDR=0;PAO=4;PQA=150;PQR=0;PRO=0;QA=1647;QR=0;RO=0;RPP=3.42611;RPPR=0;RUN=1;SAF=18;SAP=8.60069;SAR=29;SRF=0;SRP=0;SRR=0;TYPE=complex;technology.ILLUMINA=1	GT:DP:RO:QR:AO:QA:GL	1:47:0:0:47:1647:-10,0
gi|126640115|ref|NC_009085.1|	81429	.	C	G	1663.04	.	AB=0;ABP=0;AC=1;AF=1;AN=1;AO=51;CIGAR=1X;DP=51;DPB=51;DPRA=0;EPP=4.07475;EPPR=0;GTI=0;LEN=1;MEANALT=1;MQM=60;MQMR=0;NS=1;NUMALT=1;ODDS=382.93;PAIRED=1;PAIREDR=0;PAO=0;PQA=0;PQR=0;PRO=0;QA=1889;QR=0;RO=0;RPP=3.3935;RPPR=0;RUN=1;SAF=18;SAP=12.5903;SAR=33;SRF=0;SRP=0;SRR=0;TYPE=snp;technology.ILLUMINA=1	GT:DP:RO:QR:AO:QA:GL	1:51:0:0:51:1889:-10,0
gi|126640115|ref|NC_009085.1|	81441	.	AGCG	CGCA	1474.72	.	AB=0;ABP=0;AC=1;AF=1;AN=1;AO=45;CIGAR=1X2M1X;DP=45;DPB=47.25;DPRA=0;EPP=3.44459;EPPR=0;GTI=0;LEN=4;MEANALT=1;MQM=60;MQMR=0;NS=1;NUMALT=1;ODDS=339.566;PAIRED=1;PAIREDR=0;PAO=3;PQA=104;PQR=0;PRO=0;QA=1572;QR=0;RO=0;RPP=5.37479;RPPR=0;RUN=1;SAF=17;SAP=8.84915;SAR=28;SRF=0;SRP=0;SRR=0;TYPE=complex;technology.ILLUMINA=1	GT:DP:RO:QR:AO:QA:GL	1:45:0:0:45:1572:-10,0
gi|126640115|ref|NC_009085.1|	81450	.	G	C	1572.72	.	AB=0;ABP=0;AC=1;AF=1;AN=1;AO=48;CIGAR=1X;DP=48;DPB=48;DPRA=0;EPP=3.73412;EPPR=0;GTI=0;LEN=1;MEANALT=1;MQM=60;MQMR=0;NS=1;NUMALT=1;ODDS=362.132;PAIRED=1;PAIREDR=0;PAO=0;PQA=0;PQR=0;PRO=0;QA=1782;QR=0;RO=0;RPP=3.19126;RPPR=0;RUN=1;SAF=19;SAP=7.5342;SAR=29;SRF=0;SRP=0;SRR=0;TYPE=snp;technology.ILLUMINA=1	GT:DP:RO:QR:AO:QA:GL	1:48:0:0:48:1782:-10,0
gi|126640115|ref|NC_009085.1|	81465	.	A	G	1635.42	.	AB=0;ABP=0;AC=1;AF=1;AN=1;AO=50;CIGAR=1X;DP=50;DPB=50;DPRA=0;EPP=3.70517;EPPR=0;GTI=0;LEN=1;MEANALT=1;MQM=60;MQMR=0;NS=1;NUMALT=1;ODDS=376.57;PAIRED=0.98;PAIREDR=0;PAO=0;PQA=0;PQR=0;PRO=0;QA=1850;QR=0;RO=0;RPP=3.18402;RPPR=0;RUN=1;SAF=21;SAP=5.78978;SAR=29;SRF=0;SRP=0;SRR=0;TYPE=snp;technology.ILLUMINA=1	GT:DP:RO:QR:AO:QA:GL	1:50:0:0:50:1850:-10,0
gi|126640115|ref|NC_009085.1|	81531	.	T	C	1807.79	.	AB=0;ABP=0;AC=1;AF=1;AN=1;AO=56;CIGAR=1X;DP=56;DPB=56;DPRA=0;EPP=10.6105;EPPR=0;GTI=0;LEN=1;MEANALT=1;MQM=60;MQMR=0;NS=1;NUMALT=1;ODDS=416.259;PAIRED=0.982143;PAIREDR=0;PAO=0;PQA=0;PQR=0;PRO=0;QA=2047;QR=0;RO=0;RPP=3.16541;RPPR=0;RUN=1;SAF=28;SAP=3.0103;SAR=28;SRF=0;SRP=0;SRR=0;TYPE=snp;technology.ILLUMINA=1	GT:DP:RO:QR:AO:QA:GL	1:56:0:0:56:2047:-10,0
gi|126640115|ref|NC_009085.1|	81552	.	G	T	1775.1	.	AB=0;ABP=0;AC=1;AF=1;AN=1;AO=56;CIGAR=1X;DP=56;DPB=56;DPRA=0;EPP=4.40625;EPPR=0;GTI=0;LEN=1;MEANALT=1;MQM=60;MQMR=0;NS=1;NUMALT=1;ODDS=408.732;PAIRED=0.982143;PAIREDR=0;PAO=0;PQA=0;PQR=0;PRO=0;QA=2014;QR=0;RO=0;RPP=6.88793;RPPR=0;RUN=1;SAF=34;SAP=8.59409;SAR=22;SRF=0;SRP=0;SRR=0;TYPE=snp;technology.ILLUMINA=1	GT:DP:RO:QR:AO:QA:GL	1:56:0:0:56:2014:-10,0
gi|126640115|ref|NC_009085.1|	81818	.	T	C	2598.45	.	AB=0;ABP=0;AC=1;AF=1;AN=1;AO=79;CIGAR=1X;DP=79;DPB=79;DPRA=0;EPP=4.35716;EPPR=0;GTI=0;LEN=1;MEANALT=1;MQM=60;MQMR=0;NS=1;NUMALT=1;ODDS=598.314;PAIRED=1;PAIREDR=0;PAO=0;PQA=0;PQR=0;PRO=0;QA=2924;QR=0;RO=0;RPP=5.23675;RPPR=0;RUN=1;SAF=40;SAP=3.03779;SAR=39;SRF=0;SRP=0;SRR=0;TYPE=snp;technology.ILLUMINA=1	GT:DP:RO:QR:AO:QA:GL	1:79:0:0:79:2924:-10,0
gi|126640115|ref|NC_009085.1|	81982	.	T	C	1556.65	.	AB=0;ABP=0;AC=1;AF=1;AN=1;AO=48;CIGAR=1X;DP=49;DPB=49;DPRA=0;EPP=3.73412;EPPR=0;GTI=0;LEN=1;MEANALT=2;MQM=60;MQMR=0;NS=1;NUMALT=1;ODDS=358.432;PAIRED=1;PAIREDR=0;PAO=0;PQA=0;PQR=0;PRO=0;QA=1762;QR=0;RO=0;RPP=3.0103;RPPR=0;RUN=1;SAF=20;SAP=5.9056;SAR=28;SRF=0;SRP=0;SRR=0;TYPE=snp;technology.ILLUMINA=1	GT:DP:RO:QR:AO:QA:GL	1:49:0:0:48:1762:-10,0
gi|126640115|ref|NC_009085.1|	81988	.	T	C	1500.76	.	AB=0;ABP=0;AC=1;AF=1;AN=1;AO=47;CIGAR=1X;DP=47;DPB=47;DPRA=0;EPP=3.0565;EPPR=0;GTI=0;LEN=1;MEANALT=1;MQM=60;MQMR=0;NS=1;NUMALT=1;ODDS=345.563;PAIRED=1;PAIREDR=0;PAO=0;PQA=0;PQR=0;PRO=0;QA=1706;QR=0;RO=0;RPP=8.60069;RPPR=0;RUN=1;SAF=19;SAP=6.75262;SAR=28;SRF=0;SRP=0;SRR=0;TYPE=snp;technology.ILLUMINA=1	GT:DP:RO:QR:AO:QA:GL	1:47:0:0:47:1706:-10,0
gi|126640115|ref|NC_009085.1|	81997	.	G	A	1368.06	.	AB=0;ABP=0;AC=1;AF=1;AN=1;AO=42;CIGAR=1X;DP=42;DPB=42;DPRA=0;EPP=3.21711;EPPR=0;GTI=0;LEN=1;MEANALT=1;MQM=60;MQMR=0;NS=1;NUMALT=1;ODDS=315.007;PAIRED=1;PAIREDR=0;PAO=0;PQA=0;PQR=0;PRO=0;QA=1566;QR=0;RO=0;RPP=16.2459;RPPR=0;RUN=1;SAF=17;SAP=6.31921;SAR=25;SRF=0;SRP=0;SRR=0;TYPE=snp;technology.ILLUMINA=1	GT:DP:RO:QR:AO:QA:GL	1:42:0:0:42:1566:-10,0
gi|126640115|ref|NC_009085.1|	82015	.	T	C	1563.81	.	AB=0;ABP=0;AC=1;AF=1;AN=1;AO=48;CIGAR=1X;DP=48;DPB=48;DPRA=0;EPP=3.19126;EPPR=0;GTI=0;LEN=1;MEANALT=1;MQM=60;MQMR=0;NS=1;NUMALT=1;ODDS=360.08;PAIRED=1;PAIREDR=0;PAO=0;PQA=0;PQR=0;PRO=0;QA=1768;QR=0;RO=0;RPP=3.0103;RPPR=0;RUN=1;SAF=21;SAP=4.6389;SAR=27;SRF=0;SRP=0;SRR=0;TYPE=snp;technology.ILLUMINA=1	GT:DP:RO:QR:AO:QA:GL	1:48:0:0:48:1768:-10,0
gi|126640115|ref|NC_009085.1|	82021	.	C	G	1459.93	.	AB=0;ABP=0;AC=1;AF=1;AN=1;AO=46;CIGAR=1X;DP=46;DPB=46;DPRA=0;EPP=3.76559;EPPR=0;GTI=0;LEN=1;MEANALT=1;MQM=60;MQMR=0;NS=1;NUMALT=1;ODDS=336.161;PAIRED=1;PAIREDR=0;PAO=0;PQA=0;PQR=0;PRO=0;QA=1652;QR=0;RO=0;RPP=3.19912;RPPR=0;RUN=1;SAF=21;SAP=3.76559;SAR=25;SRF=0;SRP=0;SRR=0;TYPE=snp;technology.ILLUMINA=1	GT:DP:RO:QR:AO:QA:GL	1:46:0:0:46:1652:-10,0
gi|126640115|ref|NC_009085.1|	82033	.	A	G	1674.57	.	AB=0;ABP=0;AC=1;AF=1;AN=1;AO=50;CIGAR=1X;DP=50;DPB=50;DPRA=0;EPP=4.57376;EPPR=0;GTI=0;LEN=1;MEANALT=1;MQM=60;MQMR=0;NS=1;NUMALT=1;ODDS=385.584;PAIRED=1;PAIREDR=0;PAO=0;PQA=0;PQR=0;PRO=0;QA=1892;QR=0;RO=0;RPP=3.70517;RPPR=0;RUN=1;SAF=25;SAP=3.0103;SAR=25;SRF=0;SRP=0;SRR=0;TYPE=snp;technology.ILLUMINA=1	GT:DP:RO:QR:AO:QA:GL	1:50:0:0:50:1892:-10,0
gi|126640115|ref|NC_009085.1|	82042	.	A	G	1540.18	.	AB=0;ABP=0;AC=1;AF=1;AN=1;AO=47;CIGAR=1X;DP=47;DPB=47;DPRA=0;EPP=5.27418;EPPR=0;GTI=0;LEN=1;MEANALT=1;MQM=60;MQMR=0;NS=1;NUMALT=1;ODDS=354.639;PAIRED=1;PAIREDR=0;PAO=0;PQA=0;PQR=0;PRO=0;QA=1743;QR=0;RO=0;RPP=3.42611;RPPR=0;RUN=1;SAF=22;SAP=3.42611;SAR=25;SRF=0;SRP=0;SRR=0;TYPE=snp;technology.ILLUMINA=1	GT:DP:RO:QR:AO:QA:GL	1:47:0:0:47:1743:-10,0
gi|126640115|ref|NC_009085.1|	82090	.	AAGTCTA	TAGCTTG	1029.62	.	AB=0;ABP=0;AC=1;AF=1;AN=1;AO=34;CIGAR=1X2M2X1M1X;DP=34;DPB=34;DPRA=0;EPP=5.30951;EPPR=0;GTI=0;LEN=7;MEANALT=1;MQM=60;MQMR=0;NS=1;NUMALT=1;ODDS=237.078;PAIRED=1;PAIREDR=0;PAO=0;PQA=0;PQR=0;PRO=0;QA=1175;QR=0;RO=0;RPP=5.30951;RPPR=0;RUN=1;SAF=18;SAP=3.26577;SAR=16;SRF=0;SRP=0;SRR=0;TYPE=complex;technology.ILLUMINA=1	GT:DP:RO:QR:AO:QA:GL	1:34:0:0:34:1175:-10,0
gi|126640115|ref|NC_009085.1|	82111	.	A	G	1429.91	.	AB=0;ABP=0;AC=1;AF=1;AN=1;AO=44;CIGAR=1X;DP=44;DPB=44;DPRA=0;EPP=3.0103;EPPR=0;GTI=0;LEN=1;MEANALT=1;MQM=60;MQMR=0;NS=1;NUMALT=1;ODDS=329.249;PAIRED=1;PAIREDR=0;PAO=0;PQA=0;PQR=0;PRO=0;QA=1617;QR=0;RO=0;RPP=3.20771;RPPR=0;RUN=1;SAF=23;SAP=3.20771;SAR=21;SRF=0;SRP=0;SRR=0;TYPE=snp;technology.ILLUMINA=1	GT:DP:RO:QR:AO:QA:GL	1:44:0:0:44:1617:-10,0
gi|126640115|ref|NC_009085.1|	82126	.	AGGG	GGGA	1216.58	.	AB=0;ABP=0;AC=1;AF=1;AN=1;AO=39;CIGAR=1X2M1X;DP=39;DPB=39;DPRA=0;EPP=4.40227;EPPR=0;GTI=0;LEN=4;MEANALT=1;MQM=60;MQMR=0;NS=1;NUMALT=1;ODDS=280.129;PAIRED=1;PAIREDR=0;PAO=0;PQA=0;PQR=0;PRO=0;QA=1388;QR=0;RO=0;RPP=9.74743;RPPR=0;RUN=1;SAF=21;SAP=3.51141;SAR=18;SRF=0;SRP=0;SRR=0;TYPE=complex;technology.ILLUMINA=1	GT:DP:RO:QR:AO:QA:GL	1:39:0:0:39:1388:-10,0
gi|126640115|ref|NC_009085.1|	82165	.	T	C	1780.88	.	AB=0;ABP=0;AC=1;AF=1;AN=1;AO=54;CIGAR=1X;DP=54;DPB=54;DPRA=0;EPP=3.0103;EPPR=0;GTI=0;LEN=1;MEANALT=1;MQM=60;MQMR=0;NS=1;NUMALT=1;ODDS=410.064;PAIRED=1;PAIREDR=0;PAO=0;PQA=0;PQR=0;PRO=0;QA=2017;QR=0;RO=0;RPP=10.8919;RPPR=0;RUN=1;SAF=27;SAP=3.0103;SAR=27;SRF=0;SRP=0;SRR=0;TYPE=snp;technology.ILLUMINA=1	GT:DP:RO:QR:AO:QA:GL	1:54:0:0:54:2017:-10,0
gi|126640115|ref|NC_009085.1|	82171	.	C	G	1607.65	.	AB=0;ABP=0;AC=1;AF=1;AN=1;AO=48;CIGAR=1X;DP=50;DPB=50;DPRA=0;EPP=3.19126;EPPR=0;GTI=0;LEN=1;MEANALT=2;MQM=60;MQMR=0;NS=1;NUMALT=1;ODDS=370.175;PAIRED=1;PAIREDR=0;PAO=0;PQA=0;PQR=0;PRO=0;QA=1820;QR=0;RO=0;RPP=7.5342;RPPR=0;RUN=1;SAF=24;SAP=3.0103;SAR=24;SRF=0;SRP=0;SRR=0;TYPE=snp;technology.ILLUMINA=1	GT:DP:RO:QR:AO:QA:GL	1:50:0:0:48:1820:-10,0
gi|126640115|ref|NC_009085.1|	82392	.	T	C	2057.49	.	AB=0;ABP=0;AC=1;AF=1;AN=1;AO=62;CIGAR=1X;DP=62;DPB=62;DPRA=0;EPP=8.05372;EPPR=0;GTI=0;LEN=1;MEANALT=1;MQM=60;MQMR=0;NS=1;NUMALT=1;ODDS=473.756;PAIRED=0.983871;PAIREDR=0;PAO=0;PQA=0;PQR=0;PRO=0;QA=2325;QR=0;RO=0;RPP=5.25182;RPPR=0;RUN=1;SAF=30;SAP=3.15039;SAR=32;SRF=0;SRP=0;SRR=0;TYPE=snp;technology.ILLUMINA=1	GT:DP:RO:QR:AO:QA:GL	1:62:0:0:62:2325:-10,0
gi|126640115|ref|NC_009085.1|	82512	.	A	G	2240.05	.	AB=0;ABP=0;AC=1;AF=1;AN=1;AO=68;CIGAR=1X;DP=68;DPB=68;DPRA=0;EPP=3.52123;EPPR=0;GTI=0;LEN=1;MEANALT=1;MQM=60;MQMR=0;NS=1;NUMALT=1;ODDS=515.791;PAIRED=1;PAIREDR=0;PAO=0;PQA=0;PQR=0;PRO=0;QA=2528;QR=0;RO=0;RPP=6.20364;RPPR=0;RUN=1;SAF=39;SAP=6.20364;SAR=29;SRF=0;SRP=0;SRR=0;TYPE=snp;technology.ILLUMINA=1	GT:DP:RO:QR:AO:QA:GL	1:68:0:0:68:2528:-10,0
gi|126640115|ref|NC_009085.1|	82542	.	CT	GC	1856.97	.	AB=0;ABP=0;AC=1;AF=1;AN=1;AO=58;CIGAR=2X;DP=58;DPB=58.5;DPRA=0;EPP=3.16006;EPPR=0;GTI=0;LEN=2;MEANALT=1;MQM=60;MQMR=0;NS=1;NUMALT=1;ODDS=427.583;PAIRED=1;PAIREDR=0;PAO=1;PQA=37;PQR=0;PRO=0;QA=2065;QR=0;RO=0;RPP=8.40154;RPPR=0;RUN=1;SAF=33;SAP=5.40641;SAR=25;SRF=0;SRP=0;SRR=0;TYPE=mnp;technology.ILLUMINA=1	GT:DP:RO:QR:AO:QA:GL	1:58:0:0:58:2065:-10,0
gi|126640115|ref|NC_009085.1|	82548	.	T	G	2252.45	.	AB=0;ABP=0;AC=1;AF=1;AN=1;AO=69;CIGAR=1X;DP=69;DPB=69;DPRA=0;EPP=3.29354;EPPR=0;GTI=0;LEN=1;MEANALT=1;MQM=60;MQMR=0;NS=1;NUMALT=1;ODDS=518.645;PAIRED=1;PAIREDR=0;PAO=0;PQA=0;PQR=0;PRO=0;QA=2550;QR=0;RO=0;RPP=14.3712;RPPR=0;RUN=1;SAF=39;SAP=5.55942;SAR=30;SRF=0;SRP=0;SRR=0;TYPE=snp;technology.ILLUMINA=1	GT:DP:RO:QR:AO:QA:GL	1:69:0:0:69:2550:-10,0
gi|126640115|ref|NC_009085.1|	82560	.	ATTAGCG	CTTGGCT	1448.67	.	AB=0;ABP=0;AC=1;AF=1;AN=1;AO=48;CIGAR=1X2M1X2M1X;DP=48;DPB=48.8571;DPRA=0;EPP=3.73412;EPPR=0;GTI=0;LEN=7;MEANALT=1;MQM=60;MQMR=0;NS=1;NUMALT=1;ODDS=333.568;PAIRED=1;PAIREDR=0;PAO=1;PQA=32;PQR=0;PRO=0;QA=1628;QR=0;RO=0;RPP=21.1059;RPPR=0;RUN=1;SAF=22;SAP=3.73412;SAR=26;SRF=0;SRP=0;SRR=0;TYPE=complex;technology.ILLUMINA=1	GT:DP:RO:QR:AO:QA:GL	1:48:0:0:48:1628:-10,0
gi|126640115|ref|NC_009085.1|	82572	.	A	G	2081.91	.	AB=0;ABP=0;AC=1;AF=1;AN=1;AO=64;CIGAR=1X;DP=64;DPB=64;DPRA=0;EPP=5.18177;EPPR=0;GTI=0;LEN=1;MEANALT=1;MQM=60;MQMR=0;NS=1;NUMALT=1;ODDS=479.378;PAIRED=1;PAIREDR=0;PAO=0;PQA=0;PQR=0;PRO=0;QA=2364;QR=0;RO=0;RPP=16.582;RPPR=0;RUN=1;SAF=28;SAP=5.18177;SAR=36;SRF=0;SRP=0;SRR=0;TYPE=snp;technology.ILLUMINA=1	GT:DP:RO:QR:AO:QA:GL	1:64:0:0:64:2364:-10,0
gi|126640115|ref|NC_009085.1|	82593	.	G	A	2018.63	.	AB=0;ABP=0;AC=1;AF=1;AN=1;AO=65;CIGAR=1X;DP=65;DPB=65;DPRA=0;EPP=3.04371;EPPR=0;GTI=0;LEN=1;MEANALT=1;MQM=60;MQMR=0;NS=1;NUMALT=1;ODDS=464.807;PAIRED=1;PAIREDR=0;PAO=0;PQA=0;PQR=0;PRO=0;QA=2274;QR=0;RO=0;RPP=3.04371;RPPR=0;RUN=1;SAF=33;SAP=3.04371;SAR=32;SRF=0;SRP=0;SRR=0;TYPE=snp;technology.ILLUMINA=1	GT:DP:RO:QR:AO:QA:GL	1:65:0:0:65:2274:-10,0
gi|126640115|ref|NC_009085.1|	82608	.	G	A	2174.39	.	AB=0;ABP=0;AC=1;AF=1;AN=1;AO=69;CIGAR=1X;DP=69;DPB=69;DPRA=0;EPP=3.79707;EPPR=0;GTI=0;LEN=1;MEANALT=1;MQM=60;MQMR=0;NS=1;NUMALT=1;ODDS=500.673;PAIRED=1;PAIREDR=0;PAO=0;PQA=0;PQR=0;PRO=0;QA=2457;QR=0;RO=0;RPP=8.32883;RPPR=0;RUN=1;SAF=39;SAP=5.55942;SAR=30;SRF=0;SRP=0;SRR=0;TYPE=snp;technology.ILLUMINA=1	GT:DP:RO:QR:AO:QA:GL	1:69:0:0:69:2457:-10,0
gi|126640115|ref|NC_009085.1|	82629	.	C	T	1931.68	.	AB=0;ABP=0;AC=1;AF=1;AN=1;AO=59;CIGAR=1X;DP=59;DPB=59;DPRA=0;EPP=4.81373;EPPR=0;GTI=0;LEN=1;MEANALT=1;MQM=60;MQMR=0;NS=1;NUMALT=1;ODDS=444.785;PAIRED=0.983051;PAIREDR=0;PAO=0;PQA=0;PQR=0;PRO=0;QA=2209;QR=0;RO=0;RPP=29.8409;RPPR=0;RUN=1;SAF=29;SAP=3.0471;SAR=30;SRF=0;SRP=0;SRR=0;TYPE=snp;technology.ILLUMINA=1	GT:DP:RO:QR:AO:QA:GL	1:59:0:0:59:2209:-10,0
gi|126640115|ref|NC_009085.1|	82635	.	GGGC	AGGT	1618.1	.	AB=0;ABP=0;AC=1;AF=1;AN=1;AO=50;CIGAR=1X2M1X;DP=50;DPB=51.5;DPRA=0;EPP=4.57376;EPPR=0;GTI=0;LEN=4;MEANALT=1;MQM=60;MQMR=0;NS=1;NUMALT=1;ODDS=372.581;PAIRED=0.98;PAIREDR=0;PAO=2;PQA=67;PQR=0;PRO=0;QA=1790;QR=0;RO=0;RPP=24.0302;RPPR=0;RUN=1;SAF=20;SAP=7.35324;SAR=30;SRF=0;SRP=0;SRR=0;TYPE=complex;technology.ILLUMINA=1	GT:DP:RO:QR:AO:QA:GL	1:50:0:0:50:1790:-10,0
gi|126640115|ref|NC_009085.1|	82671	.	T	C	2243.08	.	AB=0;ABP=0;AC=1;AF=1;AN=1;AO=68;CIGAR=1X;DP=68;DPB=68;DPRA=0;EPP=3.52123;EPPR=0;GTI=0;LEN=1;MEANALT=1;MQM=60;MQMR=0;NS=1;NUMALT=1;ODDS=516.487;PAIRED=0.985294;PAIREDR=0;PAO=0;PQA=0;PQR=0;PRO=0;QA=2528;QR=0;RO=0;RPP=6.20364;RPPR=0;RUN=1;SAF=33;SAP=3.13803;SAR=35;SRF=0;SRP=0;SRR=0;TYPE=snp;technology.ILLUMINA=1	GT:DP:RO:QR:AO:QA:GL	1:68:0:0:68:2528:-10,0
gi|126640115|ref|NC_009085.1|	82695	.	G	A	2303.99	.	AB=0;ABP=0;AC=1;AF=1;AN=1;AO=69;CIGAR=1X;DP=69;DPB=69;DPRA=0;EPP=3.04177;EPPR=0;GTI=0;LEN=1;MEANALT=1;MQM=60;MQMR=0;NS=1;NUMALT=1;ODDS=530.514;PAIRED=0.985507;PAIREDR=0;PAO=0;PQA=0;PQR=0;PRO=0;QA=2596;QR=0;RO=0;RPP=6.81824;RPPR=0;RUN=1;SAF=34;SAP=3.04177;SAR=35;SRF=0;SRP=0;SRR=0;TYPE=snp;technology.ILLUMINA=1	GT:DP:RO:QR:AO:QA:GL	1:69:0:0:69:2596:-10,0
gi|126640115|ref|NC_009085.1|	82716	.	T	C	2544.24	.	AB=0;ABP=0;AC=1;AF=1;AN=1;AO=77;CIGAR=1X;DP=77;DPB=77;DPRA=0;EPP=5.29458;EPPR=0;GTI=0;LEN=1;MEANALT=1;MQM=60;MQMR=0;NS=1;NUMALT=1;ODDS=585.833;PAIRED=0.987013;PAIREDR=0;PAO=0;PQA=0;PQR=0;PRO=0;QA=2865;QR=0;RO=0;RPP=5.29458;RPPR=0;RUN=1;SAF=37;SAP=3.26411;SAR=40;SRF=0;SRP=0;SRR=0;TYPE=snp;technology.ILLUMINA=1	GT:DP:RO:QR:AO:QA:GL	1:77:0:0:77:2865:-10,0
gi|126640115|ref|NC_009085.1|	82728	.	G	A	2578.8	.	AB=0;ABP=0;AC=1;AF=1;AN=1;AO=79;CIGAR=1X;DP=79;DPB=79;DPRA=0;EPP=3.25768;EPPR=0;GTI=0;LEN=1;MEANALT=1;MQM=60;MQMR=0;NS=1;NUMALT=1;ODDS=593.79;PAIRED=0.987342;PAIREDR=0;PAO=0;PQA=0;PQR=0;PRO=0;QA=2906;QR=0;RO=0;RPP=9.19487;RPPR=0;RUN=1;SAF=42;SAP=3.69747;SAR=37;SRF=0;SRP=0;SRR=0;TYPE=snp;technology.ILLUMINA=1	GT:DP:RO:QR:AO:QA:GL	1:79:0:0:79:2906:-10,0
gi|126640115|ref|NC_009085.1|	82740	.	T	C	2035.54	.	AB=0;ABP=0;AC=1;AF=1;AN=1;AO=63;CIGAR=1X;DP=63;DPB=63;DPRA=0;EPP=3.32051;EPPR=0;GTI=0;LEN=1;MEANALT=1;MQM=60;MQMR=0;NS=1;NUMALT=1;ODDS=468.7;PAIRED=0.984127;PAIREDR=0;PAO=0;PQA=0;PQR=0;PRO=0;QA=2294;QR=0;RO=0;RPP=3.32051;RPPR=0;RUN=1;SAF=29;SAP=3.872;SAR=34;SRF=0;SRP=0;SRR=0;TYPE=snp;technology.ILLUMINA=1	GT:DP:RO:QR:AO:QA:GL	1:63:0:0:63:2294:-10,0
gi|126640115|ref|NC_009085.1|	82782	.	C	T	2180.83	.	AB=0;ABP=0;AC=1;AF=1;AN=1;AO=67;CIGAR=1X;DP=67;DPB=67;DPRA=0;EPP=3.04271;EPPR=0;GTI=0;LEN=1;MEANALT=1;MQM=60;MQMR=0;NS=1;NUMALT=1;ODDS=502.154;PAIRED=1;PAIREDR=0;PAO=0;PQA=0;PQR=0;PRO=0;QA=2479;QR=0;RO=0;RPP=4.59839;RPPR=0;RUN=1;SAF=21;SAP=23.2666;SAR=46;SRF=0;SRP=0;SRR=0;TYPE=snp;technology.ILLUMINA=1	GT:DP:RO:QR:AO:QA:GL	1:67:0:0:67:2479:-10,0
gi|126640115|ref|NC_009085.1|	82797	.	A	G	2346.14	.	AB=0;ABP=0;AC=1;AF=1;AN=1;AO=71;CIGAR=1X;DP=71;DPB=71;DPRA=0;EPP=8.17902;EPPR=0;GTI=0;LEN=1;MEANALT=1;MQM=59.7465;MQMR=0;NS=1;NUMALT=1;ODDS=540.219;PAIRED=1;PAIREDR=0;PAO=0;PQA=0;PQR=0;PRO=0;QA=2665;QR=0;RO=0;RPP=16.4979;RPPR=0;RUN=1;SAF=30;SAP=6.71098;SAR=41;SRF=0;SRP=0;SRR=0;TYPE=snp;technology.ILLUMINA=1	GT:DP:RO:QR:AO:QA:GL	1:71:0:0:71:2665:-10,0
gi|126640115|ref|NC_009085.1|	82818	.	G	A	3050.13	.	AB=0;ABP=0;AC=1;AF=1;AN=1;AO=96;CIGAR=1X;DP=96;DPB=96;DPRA=0;EPP=3.10078;EPPR=0;GTI=0;LEN=1;MEANALT=1;MQM=60;MQMR=0;NS=1;NUMALT=1;ODDS=702.318;PAIRED=1;PAIREDR=0;PAO=0;PQA=0;PQR=0;PRO=0;QA=3450;QR=0;RO=0;RPP=23.3679;RPPR=0;RUN=1;SAF=42;SAP=6.26751;SAR=54;SRF=0;SRP=0;SRR=0;TYPE=snp;technology.ILLUMINA=1	GT:DP:RO:QR:AO:QA:GL	1:96:0:0:96:3450:-10,0
gi|126640115|ref|NC_009085.1|	82878	.	T	C	2960.83	.	AB=0;ABP=0;AC=1;AF=1;AN=1;AO=93;CIGAR=1X;DP=93;DPB=93;DPRA=0;EPP=5.83555;EPPR=0;GTI=0;LEN=1;MEANALT=1;MQM=60;MQMR=0;NS=1;NUMALT=1;ODDS=681.756;PAIRED=0.989247;PAIREDR=0;PAO=0;PQA=0;PQR=0;PRO=0;QA=3337;QR=0;RO=0;RPP=11.4393;RPPR=0;RUN=1;SAF=44;SAP=3.59403;SAR=49;SRF=0;SRP=0;SRR=0;TYPE=snp;technology.ILLUMINA=1	GT:DP:RO:QR:AO:QA:GL	1:93:0:0:93:3337:-10,0
gi|126640115|ref|NC_009085.1|	82890	.	A	G	2849.24	.	AB=0;ABP=0;AC=1;AF=1;AN=1;AO=86;CIGAR=1X;DP=86;DPB=86;DPRA=0;EPP=3.91929;EPPR=0;GTI=0;LEN=1;MEANALT=1;MQM=60;MQMR=0;NS=1;NUMALT=1;ODDS=656.061;PAIRED=0.988372;PAIREDR=0;PAO=0;PQA=0;PQR=0;PRO=0;QA=3205;QR=0;RO=0;RPP=6.64625;RPPR=0;RUN=1;SAF=45;SAP=3.41429;SAR=41;SRF=0;SRP=0;SRR=0;TYPE=snp;technology.ILLUMINA=1	GT:DP:RO:QR:AO:QA:GL	1:86:0:0:86:3205:-10,0
gi|126640115|ref|NC_009085.1|	82896	.	A	G	2804.43	.	AB=0;ABP=0;AC=1;AF=1;AN=1;AO=85;CIGAR=1X;DP=85;DPB=85;DPRA=0;EPP=8.75832;EPPR=0;GTI=0;LEN=1;MEANALT=1;MQM=59.9882;MQMR=0;NS=1;NUMALT=1;ODDS=645.745;PAIRED=0.988235;PAIREDR=0;PAO=0;PQA=0;PQR=0;PRO=0;QA=3167;QR=0;RO=0;RPP=12.2327;RPPR=0;RUN=1;SAF=40;SAP=3.64897;SAR=45;SRF=0;SRP=0;SRR=0;TYPE=snp;technology.ILLUMINA=1	GT:DP:RO:QR:AO:QA:GL	1:85:0:0:85:3167:-10,0
gi|126640115|ref|NC_009085.1|	82908	.	T	C	2383.01	.	AB=0;ABP=0;AC=1;AF=1;AN=1;AO=73;CIGAR=1X;DP=73;DPB=73;DPRA=0;EPP=3.75395;EPPR=0;GTI=0;LEN=1;MEANALT=1;MQM=60;MQMR=0;NS=1;NUMALT=1;ODDS=548.708;PAIRED=0.986301;PAIREDR=0;PAO=0;PQA=0;PQR=0;PRO=0;QA=2681;QR=0;RO=0;RPP=3.27802;RPPR=0;RUN=1;SAF=37;SAP=3.04005;SAR=36;SRF=0;SRP=0;SRR=0;TYPE=snp;technology.ILLUMINA=1	GT:DP:RO:QR:AO:QA:GL	1:73:0:0:73:2681:-10,0
gi|126640115|ref|NC_009085.1|	82926	.	T	C	2250.53	.	AB=0;ABP=0;AC=1;AF=1;AN=1;AO=70;CIGAR=1X;DP=70;DPB=70;DPRA=0;EPP=3.50664;EPPR=0;GTI=0;LEN=1;MEANALT=1;MQM=60;MQMR=0;NS=1;NUMALT=1;ODDS=518.204;PAIRED=0.985714;PAIREDR=0;PAO=0;PQA=0;PQR=0;PRO=0;QA=2538;QR=0;RO=0;RPP=3.13438;RPPR=0;RUN=1;SAF=41;SAP=7.47733;SAR=29;SRF=0;SRP=0;SRR=0;TYPE=snp;technology.ILLUMINA=1	GT:DP:RO:QR:AO:QA:GL	1:70:0:0:70:2538:-10,0
gi|126640115|ref|NC_009085.1|	82935	.	G	A	2382.44	.	AB=0;ABP=0;AC=1;AF=1;AN=1;AO=73;CIGAR=1X;DP=73;DPB=73;DPRA=0;EPP=3.27802;EPPR=0;GTI=0;LEN=1;MEANALT=1;MQM=60;MQMR=0;NS=1;NUMALT=1;ODDS=548.577;PAIRED=0.986301;PAIREDR=0;PAO=0;PQA=0;PQR=0;PRO=0;QA=2683;QR=0;RO=0;RPP=3.75395;RPPR=0;RUN=1;SAF=41;SAP=5.41974;SAR=32;SRF=0;SRP=0;SRR=0;TYPE=snp;technology.ILLUMINA=1	GT:DP:RO:QR:AO:QA:GL	1:73:0:0:73:2683:-10,0
gi|126640115|ref|NC_009085.1|	82947	.	T	C	2401.27	.	AB=0;ABP=0;AC=1;AF=1;AN=1;AO=74;CIGAR=1X;DP=74;DPB=74;DPRA=0;EPP=3.12768;EPPR=0;GTI=0;LEN=1;MEANALT=1;MQM=60;MQMR=0;NS=1;NUMALT=1;ODDS=552.913;PAIRED=0.986486;PAIREDR=0;PAO=0;PQA=0;PQR=0;PRO=0;QA=2703;QR=0;RO=0;RPP=3.47981;RPPR=0;RUN=1;SAF=41;SAP=4.88833;SAR=33;SRF=0;SRP=0;SRR=0;TYPE=snp;technology.ILLUMINA=1	GT:DP:RO:QR:AO:QA:GL	1:74:0:0:74:2703:-10,0
gi|126640115|ref|NC_009085.1|	82977	.	G	A	2121.19	.	AB=0;ABP=0;AC=1;AF=1;AN=1;AO=67;CIGAR=1X;DP=67;DPB=67;DPRA=0;EPP=4.59839;EPPR=0;GTI=0;LEN=1;MEANALT=1;MQM=60;MQMR=0;NS=1;NUMALT=1;ODDS=488.422;PAIRED=0.985075;PAIREDR=0;PAO=0;PQA=0;PQR=0;PRO=0;QA=2396;QR=0;RO=0;RPP=6.93191;RPPR=0;RUN=1;SAF=37;SAP=4.59839;SAR=30;SRF=0;SRP=0;SRR=0;TYPE=snp;technology.ILLUMINA=1	GT:DP:RO:QR:AO:QA:GL	1:67:0:0:67:2396:-10,0
gi|126640115|ref|NC_009085.1|	82995	.	T	C	2189.12	.	AB=0;ABP=0;AC=1;AF=1;AN=1;AO=68;CIGAR=1X;DP=68;DPB=68;DPRA=0;EPP=6.20364;EPPR=0;GTI=0;LEN=1;MEANALT=1;MQM=59.7647;MQMR=0;NS=1;NUMALT=1;ODDS=504.063;PAIRED=0.985294;PAIREDR=0;PAO=0;PQA=0;PQR=0;PRO=0;QA=2468;QR=0;RO=0;RPP=3.13803;RPPR=0;RUN=1;SAF=34;SAP=3.0103;SAR=34;SRF=0;SRP=0;SRR=0;TYPE=snp;technology.ILLUMINA=1	GT:DP:RO:QR:AO:QA:GL	1:68:0:0:68:2468:-10,0
gi|126640115|ref|NC_009085.1|	83004	.	T	C	1959.34	.	AB=0;ABP=0;AC=1;AF=1;AN=1;AO=60;CIGAR=1X;DP=60;DPB=60;DPRA=0;EPP=12.2752;EPPR=0;GTI=0;LEN=1;MEANALT=1;MQM=59.7333;MQMR=0;NS=1;NUMALT=1;ODDS=451.156;PAIRED=0.983333;PAIREDR=0;PAO=0;PQA=0;PQR=0;PRO=0;QA=2226;QR=0;RO=0;RPP=6.62942;RPPR=0;RUN=1;SAF=35;SAP=6.62942;SAR=25;SRF=0;SRP=0;SRR=0;TYPE=snp;technology.ILLUMINA=1	GT:DP:RO:QR:AO:QA:GL	1:60:0:0:60:2226:-10,0
gi|126640115|ref|NC_009085.1|	83064	.	G	A	1892.39	.	AB=0;ABP=0;AC=1;AF=1;AN=1;AO=59;CIGAR=1X;DP=59;DPB=59;DPRA=0;EPP=13.6468;EPPR=0;GTI=0;LEN=1;MEANALT=1;MQM=60;MQMR=0;NS=1;NUMALT=1;ODDS=435.739;PAIRED=1;PAIREDR=0;PAO=0;PQA=0;PQR=0;PRO=0;QA=2145;QR=0;RO=0;RPP=3.34154;RPPR=0;RUN=1;SAF=30;SAP=3.0471;SAR=29;SRF=0;SRP=0;SRR=0;TYPE=snp;technology.ILLUMINA=1	GT:DP:RO:QR:AO:QA:GL	1:59:0:0:59:2145:-10,0
gi|126640115|ref|NC_009085.1|	83091	.	GGGC	AGGT	1815.19	.	AB=0;ABP=0;AC=1;AF=1;AN=1;AO=52;CIGAR=1X2M1X;DP=53;DPB=57.5;DPRA=0;EPP=3.17734;EPPR=0;GTI=0;LEN=4;MEANALT=2;MQM=60;MQMR=0;NS=1;NUMALT=1;ODDS=417.963;PAIRED=1;PAIREDR=0;PAO=7;PQA=210;PQR=0;PRO=0;QA=1841;QR=0;RO=0;RPP=7.18621;RPPR=0;RUN=1;SAF=26;SAP=3.0103;SAR=26;SRF=0;SRP=0;SRR=0;TYPE=complex;technology.ILLUMINA=1	GT:DP:RO:QR:AO:QA:GL	1:53:0:0:52:1841:-10,0
gi|126640115|ref|NC_009085.1|	83139	.	AGAT	TGAC	2199.58	.	AB=0;ABP=0;AC=1;AF=1;AN=1;AO=69;CIGAR=1X2M1X;DP=69;DPB=71.25;DPRA=0;EPP=29.4771;EPPR=0;GTI=0;LEN=4;MEANALT=1;MQM=59.7101;MQMR=0;NS=1;NUMALT=1;ODDS=506.473;PAIRED=1;PAIREDR=0;PAO=3;PQA=108;PQR=0;PRO=0;QA=2407;QR=0;RO=0;RPP=10.0912;RPPR=0;RUN=1;SAF=36;SAP=3.29354;SAR=33;SRF=0;SRP=0;SRR=0;TYPE=complex;technology.ILLUMINA=1	GT:DP:RO:QR:AO:QA:GL	1:69:0:0:69:2407:-10,0
gi|126640115|ref|NC_009085.1|	83151	.	AGTGTCG	GGTATCA	1947.57	.	AB=0;ABP=0;AC=1;AF=1;AN=1;AO=58;CIGAR=1X2M1X2M1X;DP=58;DPB=59.2857;DPRA=0;EPP=32.3626;EPPR=0;GTI=0;LEN=7;MEANALT=1;MQM=59.6552;MQMR=0;NS=1;NUMALT=1;ODDS=448.444;PAIRED=1;PAIREDR=0;PAO=5;PQA=169;PQR=0;PRO=0;QA=2065;QR=0;RO=0;RPP=3.60933;RPPR=0;RUN=1;SAF=24;SAP=6.75422;SAR=34;SRF=0;SRP=0;SRR=0;TYPE=complex;technology.ILLUMINA=1	GT:DP:RO:QR:AO:QA:GL	1:58:0:0:58:2065:-10,0
gi|126640115|ref|NC_009085.1|	83163	.	C	T	1947.18	.	AB=0;ABP=0;AC=1;AF=1;AN=1;AO=60;CIGAR=1X;DP=60;DPB=60;DPRA=0;EPP=20.5268;EPPR=0;GTI=0;LEN=1;MEANALT=1;MQM=59.2833;MQMR=0;NS=1;NUMALT=1;ODDS=448.354;PAIRED=0.983333;PAIREDR=0;PAO=0;PQA=0;PQR=0;PRO=0;QA=2221;QR=0;RO=0;RPP=4.31318;RPPR=0;RUN=1;SAF=24;SAP=8.22183;SAR=36;SRF=0;SRP=0;SRR=0;TYPE=snp;technology.ILLUMINA=1	GT:DP:RO:QR:AO:QA:GL	1:60:0:0:60:2221:-10,0
gi|126640115|ref|NC_009085.1|	83184	.	C	T	1445.48	.	AB=0;ABP=0;AC=1;AF=1;AN=1;AO=47;CIGAR=1X;DP=47;DPB=47;DPRA=0;EPP=6.75262;EPPR=0;GTI=0;LEN=1;MEANALT=1;MQM=59.5106;MQMR=0;NS=1;NUMALT=1;ODDS=332.835;PAIRED=0.978723;PAIREDR=0;PAO=0;PQA=0;PQR=0;PRO=0;QA=1712;QR=0;RO=0;RPP=27.4509;RPPR=0;RUN=1;SAF=9;SAP=41.8658;SAR=38;SRF=0;SRP=0;SRR=0;TYPE=snp;technology.ILLUMINA=1	GT:DP:RO:QR:AO:QA:GL	1:47:0:0:47:1712:-10,0
gi|126640115|ref|NC_009085.1|	83193	.	T	A	1424.34	.	AB=0;ABP=0;AC=1;AF=1;AN=1;AO=46;CIGAR=1X;DP=46;DPB=46;DPRA=0;EPP=12.2627;EPPR=0;GTI=0;LEN=1;MEANALT=1;MQM=60;MQMR=0;NS=1;NUMALT=1;ODDS=327.966;PAIRED=1;PAIREDR=0;PAO=0;PQA=0;PQR=0;PRO=0;QA=1683;QR=0;RO=0;RPP=30.2009;RPPR=0;RUN=1;SAF=11;SAP=30.2009;SAR=35;SRF=0;SRP=0;SRR=0;TYPE=snp;technology.ILLUMINA=1	GT:DP:RO:QR:AO:QA:GL	1:46:0:0:46:1683:-10,0
gi|126640115|ref|NC_009085.1|	83208	.	G	A	1412.2	.	AB=0;ABP=0;AC=1;AF=1;AN=1;AO=47;CIGAR=1X;DP=47;DPB=47;DPRA=0;EPP=4.16534;EPPR=0;GTI=0;LEN=1;MEANALT=1;MQM=59.766;MQMR=0;NS=1;NUMALT=1;ODDS=325.17;PAIRED=0.978723;PAIREDR=0;PAO=0;PQA=0;PQR=0;PRO=0;QA=1629;QR=0;RO=0;RPP=13.4056;RPPR=0;RUN=1;SAF=14;SAP=19.6891;SAR=33;SRF=0;SRP=0;SRR=0;TYPE=snp;technology.ILLUMINA=1	GT:DP:RO:QR:AO:QA:GL	1:47:0:0:47:1629:-10,0
gi|126640115|ref|NC_009085.1|	83220	.	TGAT	CGAC	1408.17	.	AB=0;ABP=0;AC=1;AF=1;AN=1;AO=47;CIGAR=1X2M1X;DP=48;DPB=48.25;DPRA=0;EPP=23.3852;EPPR=0;GTI=0;LEN=4;MEANALT=2;MQM=59.4894;MQMR=0;NS=1;NUMALT=1;ODDS=324.243;PAIRED=1;PAIREDR=0;PAO=1;PQA=27;PQR=0;PRO=0;QA=1612;QR=0;RO=0;RPP=3.0565;RPPR=0;RUN=1;SAF=13;SAP=23.3852;SAR=34;SRF=0;SRP=0;SRR=0;TYPE=complex;technology.ILLUMINA=1	GT:DP:RO:QR:AO:QA:GL	1:48:0:0:47:1612:-10,0
gi|126640115|ref|NC_009085.1|	83229	.	C	T	2075.11	.	AB=0;ABP=0;AC=1;AF=1;AN=1;AO=65;CIGAR=1X;DP=65;DPB=65;DPRA=0;EPP=20.6827;EPPR=0;GTI=0;LEN=1;MEANALT=1;MQM=59.4615;MQMR=0;NS=1;NUMALT=1;ODDS=477.812;PAIRED=0.984615;PAIREDR=0;PAO=0;PQA=0;PQR=0;PRO=0;QA=2382;QR=0;RO=0;RPP=4.64726;RPPR=0;RUN=1;SAF=21;SAP=20.6827;SAR=44;SRF=0;SRP=0;SRR=0;TYPE=snp;technology.ILLUMINA=1	GT:DP:RO:QR:AO:QA:GL	1:65:0:0:65:2382:-10,0
gi|126640115|ref|NC_009085.1|	83253	.	G	T	2045.82	.	AB=0;ABP=0;AC=1;AF=1;AN=1;AO=63;CIGAR=1X;DP=63;DPB=63;DPRA=0;EPP=21.2438;EPPR=0;GTI=0;LEN=1;MEANALT=1;MQM=59.5873;MQMR=0;NS=1;NUMALT=1;ODDS=471.067;PAIRED=1;PAIREDR=0;PAO=0;PQA=0;PQR=0;PRO=0;QA=2348;QR=0;RO=0;RPP=5.80219;RPPR=0;RUN=1;SAF=21;SAP=18.2106;SAR=42;SRF=0;SRP=0;SRR=0;TYPE=snp;technology.ILLUMINA=1	GT:DP:RO:QR:AO:QA:GL	1:63:0:0:63:2348:-10,0
gi|126640115|ref|NC_009085.1|	83259	.	A	G	1920.7	.	AB=0;ABP=0;AC=1;AF=1;AN=1;AO=59;CIGAR=1X;DP=59;DPB=59;DPRA=0;EPP=7.46366;EPPR=0;GTI=0;LEN=1;MEANALT=1;MQM=59.9661;MQMR=0;NS=1;NUMALT=1;ODDS=442.258;PAIRED=1;PAIREDR=0;PAO=0;PQA=0;PQR=0;PRO=0;QA=2207;QR=0;RO=0;RPP=13.6468;RPPR=0;RUN=1;SAF=17;SAP=26.0132;SAR=42;SRF=0;SRP=0;SRR=0;TYPE=snp;technology.ILLUMINA=1	GT:DP:RO:QR:AO:QA:GL	1:59:0:0:59:2207:-10,0
gi|126640115|ref|NC_009085.1|	83280	.	CGTG	TGTA	1912.62	.	AB=0;ABP=0;AC=1;AF=1;AN=1;AO=52;CIGAR=1X2M1X;DP=52;DPB=57.25;DPRA=0;EPP=3.67845;EPPR=0;GTI=0;LEN=4;MEANALT=1;MQM=60;MQMR=0;NS=1;NUMALT=1;ODDS=440.396;PAIRED=1;PAIREDR=0;PAO=12;PQA=370;PQR=0;PRO=0;QA=1805;QR=0;RO=0;RPP=16.5402;RPPR=0;RUN=1;SAF=21;SAP=7.18621;SAR=31;SRF=0;SRP=0;SRR=0;TYPE=complex;technology.ILLUMINA=1	GT:DP:RO:QR:AO:QA:GL	1:52:0:0:52:1805:-10,0
gi|126640115|ref|NC_009085.1|	83289	.	C	T	1660.76	.	AB=0;ABP=0;AC=1;AF=1;AN=1;AO=52;CIGAR=1X;DP=52;DPB=52;DPRA=0;EPP=3.17734;EPPR=0;GTI=0;LEN=1;MEANALT=1;MQM=60;MQMR=0;NS=1;NUMALT=1;ODDS=382.405;PAIRED=1;PAIREDR=0;PAO=0;PQA=0;PQR=0;PRO=0;QA=1891;QR=0;RO=0;RPP=13.7006;RPPR=0;RUN=1;SAF=21;SAP=7.18621;SAR=31;SRF=0;SRP=0;SRR=0;TYPE=snp;technology.ILLUMINA=1	GT:DP:RO:QR:AO:QA:GL	1:52:0:0:52:1891:-10,0
gi|126640115|ref|NC_009085.1|	83301	.	T	C	1493.23	.	AB=0;ABP=0;AC=1;AF=1;AN=1;AO=47;CIGAR=1X;DP=47;DPB=47;DPRA=0;EPP=4.16534;EPPR=0;GTI=0;LEN=1;MEANALT=1;MQM=60;MQMR=0;NS=1;NUMALT=1;ODDS=343.828;PAIRED=1;PAIREDR=0;PAO=0;PQA=0;PQR=0;PRO=0;QA=1694;QR=0;RO=0;RPP=6.75262;RPPR=0;RUN=1;SAF=21;SAP=4.16534;SAR=26;SRF=0;SRP=0;SRR=0;TYPE=snp;technology.ILLUMINA=1	GT:DP:RO:QR:AO:QA:GL	1:47:0:0:47:1694:-10,0
gi|126640115|ref|NC_009085.1|	83307	.	G	C	1470.99	.	AB=0;ABP=0;AC=1;AF=1;AN=1;AO=46;CIGAR=1X;DP=46;DPB=46;DPRA=0;EPP=3.76559;EPPR=0;GTI=0;LEN=1;MEANALT=1;MQM=60;MQMR=0;NS=1;NUMALT=1;ODDS=338.707;PAIRED=1;PAIREDR=0;PAO=0;PQA=0;PQR=0;PRO=0;QA=1671;QR=0;RO=0;RPP=9.80795;RPPR=0;RUN=1;SAF=22;SAP=3.19912;SAR=24;SRF=0;SRP=0;SRR=0;TYPE=snp;technology.ILLUMINA=1	GT:DP:RO:QR:AO:QA:GL	1:46:0:0:46:1671:-10,0
gi|126640115|ref|NC_009085.1|	83397	.	G	A	1802.95	.	AB=0;ABP=0;AC=1;AF=1;AN=1;AO=54;CIGAR=1X;DP=54;DPB=54;DPRA=0;EPP=3.6537;EPPR=0;GTI=0;LEN=1;MEANALT=1;MQM=59.7407;MQMR=0;NS=1;NUMALT=1;ODDS=415.144;PAIRED=1;PAIREDR=0;PAO=0;PQA=0;PQR=0;PRO=0;QA=2041;QR=0;RO=0;RPP=7.03155;RPPR=0;RUN=1;SAF=23;SAP=5.5839;SAR=31;SRF=0;SRP=0;SRR=0;TYPE=snp;technology.ILLUMINA=1	GT:DP:RO:QR:AO:QA:GL	1:54:0:0:54:2041:-10,0
gi|126640115|ref|NC_009085.1|	83418	.	GCTC	CTTA	1466.76	.	AB=0;ABP=0;AC=1;AF=1;AN=1;AO=46;CIGAR=2X1M1X;DP=46;DPB=46;DPRA=0;EPP=7.73089;EPPR=0;GTI=0;LEN=4;MEANALT=1;MQM=59.6957;MQMR=0;NS=1;NUMALT=1;ODDS=337.734;PAIRED=1;PAIREDR=0;PAO=0;PQA=0;PQR=0;PRO=0;QA=1680;QR=0;RO=0;RPP=15.095;RPPR=0;RUN=1;SAF=19;SAP=6.03148;SAR=27;SRF=0;SRP=0;SRR=0;TYPE=complex;technology.ILLUMINA=1	GT:DP:RO:QR:AO:QA:GL	1:46:0:0:46:1680:-10,0
gi|126640115|ref|NC_009085.1|	83442	.	A	G	1593.51	.	AB=0;ABP=0;AC=1;AF=1;AN=1;AO=49;CIGAR=1X;DP=49;DPB=49;DPRA=0;EPP=15.8176;EPPR=0;GTI=0;LEN=1;MEANALT=1;MQM=60;MQMR=0;NS=1;NUMALT=1;ODDS=366.92;PAIRED=1;PAIREDR=0;PAO=0;PQA=0;PQR=0;PRO=0;QA=1827;QR=0;RO=0;RPP=12.9813;RPPR=0;RUN=1;SAF=21;SAP=5.18177;SAR=28;SRF=0;SRP=0;SRR=0;TYPE=snp;technology.ILLUMINA=1	GT:DP:RO:QR:AO:QA:GL	1:49:0:0:49:1827:-10,0
gi|126640115|ref|NC_009085.1|	83587	.	ACC	AC	3.07384e-09	.	AB=0;ABP=0;AC=0;AF=0;AN=1;AO=20;CIGAR=1M1D1M;DP=83;DPB=77;DPRA=0;EPP=3.0103;EPPR=8.05372;GTI=0;LEN=1;MEANALT=2;MQM=60;MQMR=59.4839;NS=1;NUMALT=1;ODDS=326.82;PAIRED=1;PAIREDR=0.967742;PAO=0;PQA=0;PQR=32;PRO=1;QA=720;QR=2229;RO=62;RPP=46.4397;RPPR=9.87495;RUN=1;SAF=10;SAP=3.0103;SAR=10;SRF=33;SRP=3.57068;SRR=29;TYPE=del;technology.ILLUMINA=1	GT:DP:RO:QR:AO:QA:GL	0:83:62:2229:20:720:0,-10
gi|126640115|ref|NC_009085.1|	83898	.	A	T	2367.66	.	AB=0;ABP=0;AC=1;AF=1;AN=1;AO=74;CIGAR=1X;DP=74;DPB=74;DPRA=0;EPP=3.12768;EPPR=0;GTI=0;LEN=1;MEANALT=1;MQM=60;MQMR=0;NS=1;NUMALT=1;ODDS=545.173;PAIRED=1;PAIREDR=0;PAO=0;PQA=0;PQR=0;PRO=0;QA=2672;QR=0;RO=0;RPP=3.47981;RPPR=0;RUN=1;SAF=29;SAP=10.5224;SAR=45;SRF=0;SRP=0;SRR=0;TYPE=snp;technology.ILLUMINA=1	GT:DP:RO:QR:AO:QA:GL	1:74:0:0:74:2672:-10,0
gi|126640115|ref|NC_009085.1|	83934	.	T	C	3025.56	.	AB=0;ABP=0;AC=1;AF=1;AN=1;AO=93;CIGAR=1X;DP=93;DPB=93;DPRA=0;EPP=6.95631;EPPR=0;GTI=0;LEN=1;MEANALT=1;MQM=60;MQMR=0;NS=1;NUMALT=1;ODDS=696.66;PAIRED=1;PAIREDR=0;PAO=0;PQA=0;PQR=0;PRO=0;QA=3401;QR=0;RO=0;RPP=3.59403;RPPR=0;RUN=1;SAF=46;SAP=3.03365;SAR=47;SRF=0;SRP=0;SRR=0;TYPE=snp;technology.ILLUMINA=1	GT:DP:RO:QR:AO:QA:GL	1:93:0:0:93:3401:-10,0
gi|126640115|ref|NC_009085.1|	83976	.	G	A	2729.58	.	AB=0;ABP=0;AC=1;AF=1;AN=1;AO=85;CIGAR=1X;DP=85;DPB=85;DPRA=0;EPP=10.3933;EPPR=0;GTI=0;LEN=1;MEANALT=1;MQM=60;MQMR=0;NS=1;NUMALT=1;ODDS=628.509;PAIRED=1;PAIREDR=0;PAO=0;PQA=0;PQR=0;PRO=0;QA=3135;QR=0;RO=0;RPP=54.7424;RPPR=0;RUN=1;SAF=45;SAP=3.64897;SAR=40;SRF=0;SRP=0;SRR=0;TYPE=snp;technology.ILLUMINA=1	GT:DP:RO:QR:AO:QA:GL	1:85:0:0:85:3135:-10,0
gi|126640115|ref|NC_009085.1|	83988	.	G	C	2237.46	.	AB=0;ABP=0;AC=1;AF=1;AN=1;AO=70;CIGAR=1X;DP=70;DPB=70;DPRA=0;EPP=13.0611;EPPR=0;GTI=0;LEN=1;MEANALT=1;MQM=60;MQMR=0;NS=1;NUMALT=1;ODDS=515.195;PAIRED=1;PAIREDR=0;PAO=0;PQA=0;PQR=0;PRO=0;QA=2582;QR=0;RO=0;RPP=47.8047;RPPR=0;RUN=1;SAF=38;SAP=4.12706;SAR=32;SRF=0;SRP=0;SRR=0;TYPE=snp;technology.ILLUMINA=1	GT:DP:RO:QR:AO:QA:GL	1:70:0:0:70:2582:-10,0
gi|126640115|ref|NC_009085.1|	84000	.	GGCC	AGCA	660539	.	AB=0;ABP=0;AC=1;AF=1;AN=1;AO=21;CIGAR=1X2M1X;DP=21;DPB=21;DPRA=0;EPP=3.94093;EPPR=0;GTI=0;LEN=4;MEANALT=1;MQM=60;MQMR=0;NS=1;NUMALT=1;ODDS=152.095;PAIRED=1;PAIREDR=0;PAO=0;PQA=0;PQR=0;PRO=0;QA=767;QR=0;RO=0;RPP=3.94093;RPPR=0;RUN=1;SAF=6;SAP=11.386;SAR=15;SRF=0;SRP=0;SRR=0;TYPE=complex;technology.ILLUMINA=1	GT:DP:RO:QR:AO:QA:GL	1:21:0:0:21:767:-10,0
gi|126640115|ref|NC_009085.1|	84009	.	GGGATTGACCGGT	AGGACTCACTGGC	520975	.	AB=0;ABP=0;AC=1;AF=1;AN=1;AO=17;CIGAR=1X3M1X1M1X2M1X2M1X;DP=18;DPB=18;DPRA=0;EPP=3.13803;EPPR=0;GTI=0;LEN=13;MEANALT=2;MQM=60;MQMR=0;NS=1;NUMALT=1;ODDS=119.959;PAIRED=1;PAIREDR=0;PAO=0;PQA=0;PQR=0;PRO=0;QA=622;QR=0;RO=0;RPP=13.3567;RPPR=0;RUN=1;SAF=4;SAP=13.3567;SAR=13;SRF=0;SRP=0;SRR=0;TYPE=complex;technology.ILLUMINA=1	GT:DP:RO:QR:AO:QA:GL	1:18:0:0:17:622:-10,0
gi|126640115|ref|NC_009085.1|	84030	.	TCCG	CCCA	791.15	.	AB=0;ABP=0;AC=1;AF=1;AN=1;AO=27;CIGAR=1X2M1X;DP=27;DPB=27;DPRA=0;EPP=3.73412;EPPR=0;GTI=0;LEN=4;MEANALT=1;MQM=59.8889;MQMR=0;NS=1;NUMALT=1;ODDS=182.169;PAIRED=0.962963;PAIREDR=0;PAO=0;PQA=0;PQR=0;PRO=0;QA=938;QR=0;RO=0;RPP=3.09072;RPPR=0;RUN=1;SAF=4;SAP=32.0437;SAR=23;SRF=0;SRP=0;SRR=0;TYPE=complex;technology.ILLUMINA=1	GT:DP:RO:QR:AO:QA:GL	1:27:0:0:27:938:-10,0
gi|126640115|ref|NC_009085.1|	84039	.	C	T	996102	.	AB=0;ABP=0;AC=1;AF=1;AN=1;AO=32;CIGAR=1X;DP=32;DPB=32;DPRA=0;EPP=4.09604;EPPR=0;GTI=0;LEN=1;MEANALT=1;MQM=59.9062;MQMR=0;NS=1;NUMALT=1;ODDS=229.361;PAIRED=0.96875;PAIREDR=0;PAO=0;PQA=0;PQR=0;PRO=0;QA=1154;QR=0;RO=0;RPP=4.09604;RPPR=0;RUN=1;SAF=8;SAP=20.3821;SAR=24;SRF=0;SRP=0;SRR=0;TYPE=snp;technology.ILLUMINA=1	GT:DP:RO:QR:AO:QA:GL	1:32:0:0:32:1154:-10,0
gi|126640115|ref|NC_009085.1|	84045	.	T	C	1276.18	.	AB=0;ABP=0;AC=1;AF=1;AN=1;AO=41;CIGAR=1X;DP=41;DPB=41;DPRA=0;EPP=9.41879;EPPR=0;GTI=0;LEN=1;MEANALT=1;MQM=59.7805;MQMR=0;NS=1;NUMALT=1;ODDS=293.851;PAIRED=0.97561;PAIREDR=0;PAO=0;PQA=0;PQR=0;PRO=0;QA=1472;QR=0;RO=0;RPP=11.961;RPPR=0;RUN=1;SAF=14;SAP=11.961;SAR=27;SRF=0;SRP=0;SRR=0;TYPE=snp;technology.ILLUMINA=1	GT:DP:RO:QR:AO:QA:GL	1:41:0:0:41:1472:-10,0
gi|126640115|ref|NC_009085.1|	84063	.	AGTC	GGTG	1306.03	.	AB=0;ABP=0;AC=1;AF=1;AN=1;AO=43;CIGAR=1X2M1X;DP=43;DPB=44;DPRA=0;EPP=5.48477;EPPR=0;GTI=0;LEN=4;MEANALT=1;MQM=59.9302;MQMR=0;NS=1;NUMALT=1;ODDS=300.725;PAIRED=0.976744;PAIREDR=0;PAO=3;PQA=86;PQR=0;PRO=0;QA=1439;QR=0;RO=0;RPP=34.5724;RPPR=0;RUN=1;SAF=16;SAP=9.12072;SAR=27;SRF=0;SRP=0;SRR=0;TYPE=complex;technology.ILLUMINA=1	GT:DP:RO:QR:AO:QA:GL	1:43:0:0:43:1439:-10,0
gi|126640115|ref|NC_009085.1|	84075	.	T	A	1562.51	.	AB=0;ABP=0;AC=1;AF=1;AN=1;AO=52;CIGAR=1X;DP=52;DPB=52;DPRA=0;EPP=4.51363;EPPR=0;GTI=0;LEN=1;MEANALT=1;MQM=59.4423;MQMR=0;NS=1;NUMALT=1;ODDS=359.782;PAIRED=0.980769;PAIREDR=0;PAO=0;PQA=0;PQR=0;PRO=0;QA=1829;QR=0;RO=0;RPP=51.2838;RPPR=0;RUN=1;SAF=22;SAP=5.68288;SAR=30;SRF=0;SRP=0;SRR=0;TYPE=snp;technology.ILLUMINA=1	GT:DP:RO:QR:AO:QA:GL	1:52:0:0:52:1829:-10,0
gi|126640115|ref|NC_009085.1|	84090	.	GATT	CATA	1997.98	.	AB=0;ABP=0;AC=1;AF=1;AN=1;AO=66;CIGAR=1X2M1X;DP=66;DPB=66.5;DPRA=0;EPP=3.53672;EPPR=0;GTI=0;LEN=4;MEANALT=1;MQM=59.9545;MQMR=0;NS=1;NUMALT=1;ODDS=460.052;PAIRED=0.984848;PAIREDR=0;PAO=2;PQA=47;PQR=0;PRO=0;QA=2288;QR=0;RO=0;RPP=66.7068;RPPR=0;RUN=1;SAF=26;SAP=9.45891;SAR=40;SRF=0;SRP=0;SRR=0;TYPE=complex;technology.ILLUMINA=1	GT:DP:RO:QR:AO:QA:GL	1:66:0:0:66:2288:-10,0
gi|126640115|ref|NC_009085.1|	84102	.	C	T	2518.23	.	AB=0;ABP=0;AC=1;AF=1;AN=1;AO=78;CIGAR=1X;DP=78;DPB=78;DPRA=0;EPP=4.79202;EPPR=0;GTI=0;LEN=1;MEANALT=1;MQM=59.7051;MQMR=0;NS=1;NUMALT=1;ODDS=579.845;PAIRED=0.987179;PAIREDR=0;PAO=0;PQA=0;PQR=0;PRO=0;QA=2884;QR=0;RO=0;RPP=43.2104;RPPR=0;RUN=1;SAF=33;SAP=7.01917;SAR=45;SRF=0;SRP=0;SRR=0;TYPE=snp;technology.ILLUMINA=1	GT:DP:RO:QR:AO:QA:GL	1:78:0:0:78:2884:-10,0
gi|126640115|ref|NC_009085.1|	84108	.	C	G	2526.08	.	AB=0;ABP=0;AC=1;AF=1;AN=1;AO=78;CIGAR=1X;DP=78;DPB=78;DPRA=0;EPP=3.45573;EPPR=0;GTI=0;LEN=1;MEANALT=1;MQM=59.7051;MQMR=0;NS=1;NUMALT=1;ODDS=581.651;PAIRED=0.987179;PAIREDR=0;PAO=0;PQA=0;PQR=0;PRO=0;QA=2903;QR=0;RO=0;RPP=52.119;RPPR=0;RUN=1;SAF=33;SAP=7.01917;SAR=45;SRF=0;SRP=0;SRR=0;TYPE=snp;technology.ILLUMINA=1	GT:DP:RO:QR:AO:QA:GL	1:78:0:0:78:2903:-10,0
gi|126640115|ref|NC_009085.1|	84120	.	GATCTGC	CATTTGT	2329.34	.	AB=0;ABP=0;AC=1;AF=1;AN=1;AO=71;CIGAR=1X2M1X2M1X;DP=73;DPB=73;DPRA=0;EPP=4.50892;EPPR=0;GTI=0;LEN=7;MEANALT=2;MQM=59.9577;MQMR=0;NS=1;NUMALT=1;ODDS=536.349;PAIRED=0.985915;PAIREDR=0;PAO=2;PQA=68;PQR=0;PRO=0;QA=2570;QR=0;RO=0;RPP=14.0512;RPPR=0;RUN=1;SAF=30;SAP=6.71098;SAR=41;SRF=0;SRP=0;SRR=0;TYPE=complex;technology.ILLUMINA=1	GT:DP:RO:QR:AO:QA:GL	1:73:0:0:71:2570:-10,0
gi|126640115|ref|NC_009085.1|	84156	.	A	G	3545.77	.	AB=0;ABP=0;AC=1;AF=1;AN=1;AO=106;CIGAR=1X;DP=106;DPB=106;DPRA=0;EPP=3.09224;EPPR=0;GTI=0;LEN=1;MEANALT=1;MQM=59.7453;MQMR=0;NS=1;NUMALT=1;ODDS=816.444;PAIRED=0.962264;PAIREDR=0;PAO=0;PQA=0;PQR=0;PRO=0;QA=3982;QR=0;RO=0;RPP=3.09224;RPPR=0;RUN=1;SAF=46;SAP=7.02548;SAR=60;SRF=0;SRP=0;SRR=0;TYPE=snp;technology.ILLUMINA=1	GT:DP:RO:QR:AO:QA:GL	1:106:0:0:106:3982:-10,0
gi|126640115|ref|NC_009085.1|	84163	.	C	T	3780.48	.	AB=0;ABP=0;AC=1;AF=1;AN=1;AO=113;CIGAR=1X;DP=113;DPB=113;DPRA=0;EPP=3.95191;EPPR=0;GTI=0;LEN=1;MEANALT=1;MQM=59.7876;MQMR=0;NS=1;NUMALT=1;ODDS=870.488;PAIRED=0.973451;PAIREDR=0;PAO=0;PQA=0;PQR=0;PRO=0;QA=4246;QR=0;RO=0;RPP=7.33403;RPPR=0;RUN=1;SAF=51;SAP=5.3355;SAR=62;SRF=0;SRP=0;SRR=0;TYPE=snp;technology.ILLUMINA=1	GT:DP:RO:QR:AO:QA:GL	1:113:0:0:113:4246:-10,0
gi|126640115|ref|NC_009085.1|	84186	.	A	G	3014.82	.	AB=0;ABP=0;AC=1;AF=1;AN=1;AO=94;CIGAR=1X;DP=94;DPB=94;DPRA=0;EPP=4.48875;EPPR=0;GTI=0;LEN=1;MEANALT=1;MQM=59.7447;MQMR=0;NS=1;NUMALT=1;ODDS=694.188;PAIRED=0.968085;PAIREDR=0;PAO=0;PQA=0;PQR=0;PRO=0;QA=3424;QR=0;RO=0;RPP=32.9489;RPPR=0;RUN=1;SAF=42;SAP=5.32038;SAR=52;SRF=0;SRP=0;SRR=0;TYPE=snp;technology.ILLUMINA=1	GT:DP:RO:QR:AO:QA:GL	1:94:0:0:94:3424:-10,0
gi|126640115|ref|NC_009085.1|	84192	.	GGTG	AGTA	2740.61	.	AB=0;ABP=0;AC=1;AF=1;AN=1;AO=80;CIGAR=1X2M1X;DP=80;DPB=84.75;DPRA=0;EPP=3.11887;EPPR=0;GTI=0;LEN=4;MEANALT=1;MQM=60;MQMR=0;NS=1;NUMALT=1;ODDS=631.048;PAIRED=0.975;PAIREDR=0;PAO=8;PQA=268;PQR=0;PRO=0;QA=2850;QR=0;RO=0;RPP=27.4394;RPPR=0;RUN=1;SAF=30;SAP=13.8677;SAR=50;SRF=0;SRP=0;SRR=0;TYPE=complex;technology.ILLUMINA=1	GT:DP:RO:QR:AO:QA:GL	1:80:0:0:80:2850:-10,0
gi|126640115|ref|NC_009085.1|	84207	.	T	C	2989.7	.	AB=0;ABP=0;AC=1;AF=1;AN=1;AO=91;CIGAR=1X;DP=91;DPB=91;DPRA=0;EPP=3.60686;EPPR=0;GTI=0;LEN=1;MEANALT=1;MQM=60;MQMR=0;NS=1;NUMALT=1;ODDS=688.403;PAIRED=0.978022;PAIREDR=0;PAO=0;PQA=0;PQR=0;PRO=0;QA=3392;QR=0;RO=0;RPP=28.9964;RPPR=0;RUN=1;SAF=38;SAP=8.37933;SAR=53;SRF=0;SRP=0;SRR=0;TYPE=snp;technology.ILLUMINA=1	GT:DP:RO:QR:AO:QA:GL	1:91:0:0:91:3392:-10,0
gi|126640115|ref|NC_009085.1|	84216	.	TGCATCG	GGCTTCA	2106.59	.	AB=0;ABP=0;AC=1;AF=1;AN=1;AO=65;CIGAR=1X2M1X2M1X;DP=65;DPB=66.2857;DPRA=0;EPP=8.65613;EPPR=0;GTI=0;LEN=7;MEANALT=1;MQM=60;MQMR=0;NS=1;NUMALT=1;ODDS=485.061;PAIRED=0.969231;PAIREDR=0;PAO=4;PQA=123;PQR=0;PRO=0;QA=2259;QR=0;RO=0;RPP=5.71629;RPPR=0;RUN=1;SAF=30;SAP=3.84548;SAR=35;SRF=0;SRP=0;SRR=0;TYPE=complex;technology.ILLUMINA=1	GT:DP:RO:QR:AO:QA:GL	1:65:0:0:65:2259:-10,0
gi|126640115|ref|NC_009085.1|	84228	.	CGGCGGT	GGGTGGG	2159.18	.	AB=0;ABP=0;AC=1;AF=1;AN=1;AO=71;CIGAR=1X2M1X2M1X;DP=71;DPB=71;DPRA=0;EPP=9.89173;EPPR=0;GTI=0;LEN=7;MEANALT=1;MQM=60;MQMR=0;NS=1;NUMALT=1;ODDS=497.169;PAIRED=0.971831;PAIREDR=0;PAO=0;PQA=0;PQR=0;PRO=0;QA=2441;QR=0;RO=0;RPP=5.48761;RPPR=0;RUN=1;SAF=35;SAP=3.04088;SAR=36;SRF=0;SRP=0;SRR=0;TYPE=complex;technology.ILLUMINA=1	GT:DP:RO:QR:AO:QA:GL	1:71:0:0:71:2441:-10,0
gi|126640115|ref|NC_009085.1|	84261	.	G	A	3329.04	.	AB=0;ABP=0;AC=1;AF=1;AN=1;AO=103;CIGAR=1X;DP=105;DPB=105;DPRA=0;EPP=9.10307;EPPR=7.35324;GTI=0;LEN=1;MEANALT=1;MQM=59.9515;MQMR=60;NS=1;NUMALT=1;ODDS=766.539;PAIRED=0.980583;PAIREDR=1;PAO=0;PQA=0;PQR=0;PRO=0;QA=3792;QR=63;RO=2;RPP=9.10307;RPPR=7.35324;RUN=1;SAF=55;SAP=4.04333;SAR=48;SRF=0;SRP=7.35324;SRR=2;TYPE=snp;technology.ILLUMINA=1	GT:DP:RO:QR:AO:QA:GL	1:105:2:63:103:3792:-10,0
gi|126640115|ref|NC_009085.1|	84273	.	TCCT	ACCC	2569.26	.	AB=0;ABP=0;AC=1;AF=1;AN=1;AO=80;CIGAR=1X2M1X;DP=80;DPB=83.5;DPRA=0;EPP=9.95901;EPPR=0;GTI=0;LEN=4;MEANALT=1;MQM=59.975;MQMR=0;NS=1;NUMALT=1;ODDS=591.595;PAIRED=0.9875;PAIREDR=0;PAO=7;PQA=239;PQR=0;PRO=0;QA=2678;QR=0;RO=0;RPP=21.3592;RPPR=0;RUN=1;SAF=43;SAP=3.98746;SAR=37;SRF=0;SRP=0;SRR=0;TYPE=complex;technology.ILLUMINA=1	GT:DP:RO:QR:AO:QA:GL	1:80:0:0:80:2678:-10,0
gi|126640115|ref|NC_009085.1|	84285	.	G	T	2684.05	.	AB=0;ABP=0;AC=1;AF=1;AN=1;AO=80;CIGAR=1X;DP=80;DPB=80;DPRA=0;EPP=3.98746;EPPR=0;GTI=0;LEN=1;MEANALT=1;MQM=59.975;MQMR=0;NS=1;NUMALT=1;ODDS=618.026;PAIRED=0.9875;PAIREDR=0;PAO=0;PQA=0;PQR=0;PRO=0;QA=3039;QR=0;RO=0;RPP=21.3592;RPPR=0;RUN=1;SAF=44;SAP=4.74748;SAR=36;SRF=0;SRP=0;SRR=0;TYPE=snp;technology.ILLUMINA=1	GT:DP:RO:QR:AO:QA:GL	1:80:0:0:80:3039:-10,0
gi|126640115|ref|NC_009085.1|	84309	.	C	G	2508.92	.	AB=0;ABP=0;AC=1;AF=1;AN=1;AO=76;CIGAR=1X;DP=76;DPB=76;DPRA=0;EPP=3.12459;EPPR=0;GTI=0;LEN=1;MEANALT=1;MQM=59.9737;MQMR=0;NS=1;NUMALT=1;ODDS=577.7;PAIRED=0.986842;PAIREDR=0;PAO=0;PQA=0;PQR=0;PRO=0;QA=2825;QR=0;RO=0;RPP=3.12459;RPPR=0;RUN=1;SAF=44;SAP=7.12467;SAR=32;SRF=0;SRP=0;SRR=0;TYPE=snp;technology.ILLUMINA=1	GT:DP:RO:QR:AO:QA:GL	1:76:0:0:76:2825:-10,0
gi|126640115|ref|NC_009085.1|	84315	.	TG	CA	2151.87	.	AB=0;ABP=0;AC=1;AF=1;AN=1;AO=67;CIGAR=2X;DP=67;DPB=67;DPRA=0;EPP=12.3768;EPPR=0;GTI=0;LEN=2;MEANALT=1;MQM=59.5075;MQMR=0;NS=1;NUMALT=1;ODDS=495.487;PAIRED=0.970149;PAIREDR=0;PAO=0;PQA=0;PQR=0;PRO=0;QA=2446;QR=0;RO=0;RPP=8.4876;RPPR=0;RUN=1;SAF=39;SAP=6.93191;SAR=28;SRF=0;SRP=0;SRR=0;TYPE=mnp;technology.ILLUMINA=1	GT:DP:RO:QR:AO:QA:GL	1:67:0:0:67:2446:-10,0
gi|126640115|ref|NC_009085.1|	84330	.	G	A	2613.69	.	AB=0;ABP=0;AC=1;AF=1;AN=1;AO=78;CIGAR=1X;DP=78;DPB=78;DPRA=0;EPP=3.45573;EPPR=0;GTI=0;LEN=1;MEANALT=1;MQM=59.9744;MQMR=0;NS=1;NUMALT=1;ODDS=601.826;PAIRED=0.987179;PAIREDR=0;PAO=0;PQA=0;PQR=0;PRO=0;QA=2953;QR=0;RO=0;RPP=3.45573;RPPR=0;RUN=1;SAF=50;SAP=16.4846;SAR=28;SRF=0;SRP=0;SRR=0;TYPE=snp;technology.ILLUMINA=1	GT:DP:RO:QR:AO:QA:GL	1:78:0:0:78:2953:-10,0
gi|126640115|ref|NC_009085.1|	84339	.	T	C	2651.87	.	AB=0;ABP=0;AC=1;AF=1;AN=1;AO=80;CIGAR=1X;DP=80;DPB=80;DPRA=0;EPP=3.0103;EPPR=0;GTI=0;LEN=1;MEANALT=1;MQM=59.975;MQMR=0;NS=1;NUMALT=1;ODDS=610.616;PAIRED=0.9875;PAIREDR=0;PAO=0;PQA=0;PQR=0;PRO=0;QA=3004;QR=0;RO=0;RPP=11.8048;RPPR=0;RUN=1;SAF=51;SAP=16.1477;SAR=29;SRF=0;SRP=0;SRR=0;TYPE=snp;technology.ILLUMINA=1	GT:DP:RO:QR:AO:QA:GL	1:80:0:0:80:3004:-10,0
gi|126640115|ref|NC_009085.1|	84348	.	GGTG	CGTA	2728.99	.	AB=0;ABP=0;AC=1;AF=1;AN=1;AO=83;CIGAR=1X2M1X;DP=83;DPB=84.75;DPRA=0;EPP=3.66436;EPPR=0;GTI=0;LEN=4;MEANALT=1;MQM=59.9759;MQMR=0;NS=1;NUMALT=1;ODDS=628.373;PAIRED=0.987952;PAIREDR=0;PAO=4;PQA=114;PQR=0;PRO=0;QA=2962;QR=0;RO=0;RPP=4.29225;RPPR=0;RUN=1;SAF=50;SAP=10.5712;SAR=33;SRF=0;SRP=0;SRR=0;TYPE=complex;technology.ILLUMINA=1	GT:DP:RO:QR:AO:QA:GL	1:83:0:0:83:2962:-10,0
gi|126640115|ref|NC_009085.1|	84360	.	C	T	2535.79	.	AB=0;ABP=0;AC=1;AF=1;AN=1;AO=78;CIGAR=1X;DP=78;DPB=78;DPRA=0;EPP=4.79202;EPPR=0;GTI=0;LEN=1;MEANALT=1;MQM=59.8718;MQMR=0;NS=1;NUMALT=1;ODDS=583.886;PAIRED=0.974359;PAIREDR=0;PAO=0;PQA=0;PQR=0;PRO=0;QA=2856;QR=0;RO=0;RPP=3.45573;RPPR=0;RUN=1;SAF=44;SAP=5.79424;SAR=34;SRF=0;SRP=0;SRR=0;TYPE=snp;technology.ILLUMINA=1	GT:DP:RO:QR:AO:QA:GL	1:78:0:0:78:2856:-10,0
gi|126640115|ref|NC_009085.1|	84366	.	A	T	2595.2	.	AB=0;ABP=0;AC=1;AF=1;AN=1;AO=80;CIGAR=1X;DP=80;DPB=80;DPRA=0;EPP=3.44459;EPPR=0;GTI=0;LEN=1;MEANALT=1;MQM=59.875;MQMR=0;NS=1;NUMALT=1;ODDS=597.567;PAIRED=0.975;PAIREDR=0;PAO=0;PQA=0;PQR=0;PRO=0;QA=2923;QR=0;RO=0;RPP=3.11887;RPPR=0;RUN=1;SAF=47;SAP=8.33041;SAR=33;SRF=0;SRP=0;SRR=0;TYPE=snp;technology.ILLUMINA=1	GT:DP:RO:QR:AO:QA:GL	1:80:0:0:80:2923:-10,0
gi|126640115|ref|NC_009085.1|	84384	.	T	G	2391.27	.	AB=0;ABP=0;AC=1;AF=1;AN=1;AO=74;CIGAR=1X;DP=74;DPB=74;DPRA=0;EPP=3.47981;EPPR=0;GTI=0;LEN=1;MEANALT=1;MQM=59.7297;MQMR=0;NS=1;NUMALT=1;ODDS=550.609;PAIRED=0.972973;PAIREDR=0;PAO=0;PQA=0;PQR=0;PRO=0;QA=2691;QR=0;RO=0;RPP=4.06669;RPPR=0;RUN=1;SAF=37;SAP=3.0103;SAR=37;SRF=0;SRP=0;SRR=0;TYPE=snp;technology.ILLUMINA=1	GT:DP:RO:QR:AO:QA:GL	1:74:0:0:74:2691:-10,0
gi|126640115|ref|NC_009085.1|	84402	.	A	G	2483.96	.	AB=0;ABP=0;AC=1;AF=1;AN=1;AO=75;CIGAR=1X;DP=75;DPB=75;DPRA=0;EPP=24.117;EPPR=0;GTI=0;LEN=1;MEANALT=1;MQM=59.8667;MQMR=0;NS=1;NUMALT=1;ODDS=571.954;PAIRED=0.973333;PAIREDR=0;PAO=0;PQA=0;PQR=0;PRO=0;QA=2817;QR=0;RO=0;RPP=3.03925;RPPR=0;RUN=1;SAF=40;SAP=3.73412;SAR=35;SRF=0;SRP=0;SRR=0;TYPE=snp;technology.ILLUMINA=1	GT:DP:RO:QR:AO:QA:GL	1:75:0:0:75:2817:-10,0
gi|126640115|ref|NC_009085.1|	84411	.	C	T	2148.02	.	AB=0;ABP=0;AC=1;AF=1;AN=1;AO=65;CIGAR=1X;DP=65;DPB=65;DPRA=0;EPP=35.1147;EPPR=0;GTI=0;LEN=1;MEANALT=1;MQM=59.8769;MQMR=0;NS=1;NUMALT=1;ODDS=494.6;PAIRED=0.984615;PAIREDR=0;PAO=0;PQA=0;PQR=0;PRO=0;QA=2458;QR=0;RO=0;RPP=5.71629;RPPR=0;RUN=1;SAF=31;SAP=3.31097;SAR=34;SRF=0;SRP=0;SRR=0;TYPE=snp;technology.ILLUMINA=1	GT:DP:RO:QR:AO:QA:GL	1:65:0:0:65:2458:-10,0
gi|126640115|ref|NC_009085.1|	84431	.	AC	GT	1946.34	.	AB=0;ABP=0;AC=1;AF=1;AN=1;AO=59;CIGAR=2X;DP=59;DPB=59;DPRA=0;EPP=13.6468;EPPR=0;GTI=0;LEN=2;MEANALT=1;MQM=60;MQMR=0;NS=1;NUMALT=1;ODDS=448.162;PAIRED=1;PAIREDR=0;PAO=0;PQA=0;PQR=0;PRO=0;QA=2207;QR=0;RO=0;RPP=3.34154;RPPR=0;RUN=1;SAF=26;SAP=4.81373;SAR=33;SRF=0;SRP=0;SRR=0;TYPE=mnp;technology.ILLUMINA=1	GT:DP:RO:QR:AO:QA:GL	1:59:0:0:59:2207:-10,0
gi|126640115|ref|NC_009085.1|	84444	.	ATCG	GTCT	1839.73	.	AB=0;ABP=0;AC=1;AF=1;AN=1;AO=56;CIGAR=1X2M1X;DP=56;DPB=57.25;DPRA=0;EPP=6.88793;EPPR=0;GTI=0;LEN=4;MEANALT=1;MQM=59.8571;MQMR=0;NS=1;NUMALT=1;ODDS=423.614;PAIRED=0.982143;PAIREDR=0;PAO=3;PQA=109;PQR=0;PRO=0;QA=1986;QR=0;RO=0;RPP=15.5738;RPPR=0;RUN=1;SAF=24;SAP=5.49198;SAR=32;SRF=0;SRP=0;SRR=0;TYPE=complex;technology.ILLUMINA=1	GT:DP:RO:QR:AO:QA:GL	1:56:0:0:56:1986:-10,0
gi|126640115|ref|NC_009085.1|	84456	.	C	T	2083.66	.	AB=0;ABP=0;AC=1;AF=1;AN=1;AO=63;CIGAR=1X;DP=63;DPB=63;DPRA=0;EPP=4.69922;EPPR=0;GTI=0;LEN=1;MEANALT=1;MQM=59.873;MQMR=0;NS=1;NUMALT=1;ODDS=479.78;PAIRED=0.984127;PAIREDR=0;PAO=0;PQA=0;PQR=0;PRO=0;QA=2359;QR=0;RO=0;RPP=8.83536;RPPR=0;RUN=1;SAF=26;SAP=7.18091;SAR=37;SRF=0;SRP=0;SRR=0;TYPE=snp;technology.ILLUMINA=1	GT:DP:RO:QR:AO:QA:GL	1:63:0:0:63:2359:-10,0
gi|126640115|ref|NC_009085.1|	84474	.	TCAGGTC	GCAAGTT	1889.48	.	AB=0;ABP=0;AC=1;AF=1;AN=1;AO=60;CIGAR=1X2M1X2M1X;DP=61;DPB=61.1429;DPRA=0;EPP=5.32654;EPPR=0;GTI=0;LEN=7;MEANALT=2;MQM=60;MQMR=0;NS=1;NUMALT=1;ODDS=435.068;PAIRED=1;PAIREDR=0;PAO=1;PQA=34;PQR=0;PRO=0;QA=2117;QR=0;RO=0;RPP=5.32654;RPPR=0;RUN=1;SAF=20;SAP=17.4868;SAR=40;SRF=0;SRP=0;SRR=0;TYPE=complex;technology.ILLUMINA=1	GT:DP:RO:QR:AO:QA:GL	1:61:0:0:60:2117:-10,0
gi|126640115|ref|NC_009085.1|	84492	.	GCCT	ACCC	1486.72	.	AB=0;ABP=0;AC=1;AF=1;AN=1;AO=42;CIGAR=1X2M1X;DP=44;DPB=52.25;DPRA=0;EPP=8.18047;EPPR=0;GTI=0;LEN=4;MEANALT=3;MQM=60;MQMR=0;NS=1;NUMALT=1;ODDS=342.33;PAIRED=1;PAIREDR=0;PAO=11;PQA=305;PQR=0;PRO=0;QA=1392;QR=0;RO=0;RPP=3.21711;RPPR=0;RUN=1;SAF=14;SAP=13.1438;SAR=28;SRF=0;SRP=0;SRR=0;TYPE=complex;technology.ILLUMINA=1	GT:DP:RO:QR:AO:QA:GL	1:44:0:0:42:1392:-10,0
gi|126640115|ref|NC_009085.1|	84522	.	T	C	1870.12	.	AB=0;ABP=0;AC=1;AF=1;AN=1;AO=57;CIGAR=1X;DP=57;DPB=57;DPRA=0;EPP=3.9627;EPPR=0;GTI=0;LEN=1;MEANALT=1;MQM=60;MQMR=0;NS=1;NUMALT=1;ODDS=430.612;PAIRED=1;PAIREDR=0;PAO=0;PQA=0;PQR=0;PRO=0;QA=2114;QR=0;RO=0;RPP=3.0484;RPPR=0;RUN=1;SAF=23;SAP=7.61992;SAR=34;SRF=0;SRP=0;SRR=0;TYPE=snp;technology.ILLUMINA=1	GT:DP:RO:QR:AO:QA:GL	1:57:0:0:57:2114:-10,0
gi|126640115|ref|NC_009085.1|	84531	.	AGCC	GGCT	1522.93	.	AB=0;ABP=0;AC=1;AF=1;AN=1;AO=47;CIGAR=1X2M1X;DP=48;DPB=51.25;DPRA=0;EPP=8.60069;EPPR=0;GTI=0;LEN=4;MEANALT=2;MQM=59.5745;MQMR=0;NS=1;NUMALT=1;ODDS=350.668;PAIRED=1;PAIREDR=0;PAO=5;PQA=153;PQR=0;PRO=0;QA=1581;QR=0;RO=0;RPP=3.42611;RPPR=0;RUN=1;SAF=18;SAP=8.60069;SAR=29;SRF=0;SRP=0;SRR=0;TYPE=complex;technology.ILLUMINA=1	GT:DP:RO:QR:AO:QA:GL	1:48:0:0:47:1581:-10,0
gi|126640115|ref|NC_009085.1|	84552	.	GGTC	AGTT	1232.44	.	AB=0;ABP=0;AC=1;AF=1;AN=1;AO=42;CIGAR=1X2M1X;DP=42;DPB=42.5;DPRA=0;EPP=3.0103;EPPR=0;GTI=0;LEN=4;MEANALT=1;MQM=60;MQMR=0;NS=1;NUMALT=1;ODDS=283.779;PAIRED=1;PAIREDR=0;PAO=1;PQA=33;PQR=0;PRO=0;QA=1393;QR=0;RO=0;RPP=8.18047;RPPR=0;RUN=1;SAF=11;SAP=23.691;SAR=31;SRF=0;SRP=0;SRR=0;TYPE=complex;technology.ILLUMINA=1	GT:DP:RO:QR:AO:QA:GL	1:42:0:0:42:1393:-10,0
gi|126640115|ref|NC_009085.1|	84642	.	GGCT	AGCC	1413.02	.	AB=0;ABP=0;AC=1;AF=1;AN=1;AO=45;CIGAR=1X2M1X;DP=45;DPB=45.5;DPRA=0;EPP=3.05855;EPPR=0;GTI=0;LEN=4;MEANALT=1;MQM=60;MQMR=0;NS=1;NUMALT=1;ODDS=325.36;PAIRED=1;PAIREDR=0;PAO=1;PQA=34;PQR=0;PRO=0;QA=1566;QR=0;RO=0;RPP=3.44459;RPPR=0;RUN=1;SAF=20;SAP=4.21667;SAR=25;SRF=0;SRP=0;SRR=0;TYPE=complex;technology.ILLUMINA=1	GT:DP:RO:QR:AO:QA:GL	1:45:0:0:45:1566:-10,0
gi|126640115|ref|NC_009085.1|	84654	.	C	T	1490.27	.	AB=0;ABP=0;AC=1;AF=1;AN=1;AO=46;CIGAR=1X;DP=46;DPB=46;DPRA=0;EPP=3.76559;EPPR=0;GTI=0;LEN=1;MEANALT=1;MQM=60;MQMR=0;NS=1;NUMALT=1;ODDS=343.148;PAIRED=1;PAIREDR=0;PAO=0;PQA=0;PQR=0;PRO=0;QA=1685;QR=0;RO=0;RPP=3.0103;RPPR=0;RUN=1;SAF=22;SAP=3.19912;SAR=24;SRF=0;SRP=0;SRR=0;TYPE=snp;technology.ILLUMINA=1	GT:DP:RO:QR:AO:QA:GL	1:46:0:0:46:1685:-10,0
gi|126640115|ref|NC_009085.1|	84663	.	GACC	CACT	1535.43	.	AB=0;ABP=0;AC=1;AF=1;AN=1;AO=43;CIGAR=1X2M1X;DP=43;DPB=44.75;DPRA=0;EPP=3.0608;EPPR=0;GTI=0;LEN=4;MEANALT=1;MQM=60;MQMR=0;NS=1;NUMALT=1;ODDS=353.546;PAIRED=1;PAIREDR=0;PAO=5;PQA=155;PQR=0;PRO=0;QA=1579;QR=0;RO=0;RPP=3.0608;RPPR=0;RUN=1;SAF=22;SAP=3.0608;SAR=21;SRF=0;SRP=0;SRR=0;TYPE=complex;technology.ILLUMINA=1	GT:DP:RO:QR:AO:QA:GL	1:43:0:0:43:1579:-10,0
gi|126640115|ref|NC_009085.1|	84678	.	CTTGCCA	TCTACCG	924147	.	AB=0;ABP=0;AC=1;AF=1;AN=1;AO=29;CIGAR=2X1M1X2M1X;DP=29;DPB=29;DPRA=0;EPP=6.67934;EPPR=0;GTI=0;LEN=7;MEANALT=1;MQM=60;MQMR=0;NS=1;NUMALT=1;ODDS=212.793;PAIRED=1;PAIREDR=0;PAO=0;PQA=0;PQR=0;PRO=0;QA=1056;QR=0;RO=0;RPP=3.68421;RPPR=0;RUN=1;SAF=14;SAP=3.08518;SAR=15;SRF=0;SRP=0;SRR=0;TYPE=complex;technology.ILLUMINA=1	GT:DP:RO:QR:AO:QA:GL	1:29:0:0:29:1056:-10,0
gi|126640115|ref|NC_009085.1|	84690	.	GGGT	AGGC	899303	.	AB=0;ABP=0;AC=1;AF=1;AN=1;AO=30;CIGAR=1X2M1X;DP=30;DPB=30;DPRA=0;EPP=5.61607;EPPR=0;GTI=0;LEN=4;MEANALT=1;MQM=60;MQMR=0;NS=1;NUMALT=1;ODDS=207.072;PAIRED=1;PAIREDR=0;PAO=0;PQA=0;PQR=0;PRO=0;QA=1054;QR=0;RO=0;RPP=26.4622;RPPR=0;RUN=1;SAF=14;SAP=3.29983;SAR=16;SRF=0;SRP=0;SRR=0;TYPE=complex;technology.ILLUMINA=1	GT:DP:RO:QR:AO:QA:GL	1:30:0:0:30:1054:-10,0
gi|126640115|ref|NC_009085.1|	84705	.	TCGAGAC	CCGTGAT	1266.37	.	AB=0;ABP=0;AC=1;AF=1;AN=1;AO=40;CIGAR=1X2M1X2M1X;DP=41;DPB=41;DPRA=0;EPP=6.48466;EPPR=0;GTI=0;LEN=7;MEANALT=2;MQM=60;MQMR=0;NS=1;NUMALT=1;ODDS=291.593;PAIRED=1;PAIREDR=0;PAO=0;PQA=0;PQR=0;PRO=0;QA=1444;QR=0;RO=0;RPP=8.43898;RPPR=0;RUN=1;SAF=21;SAP=3.22745;SAR=19;SRF=0;SRP=0;SRR=0;TYPE=complex;technology.ILLUMINA=1	GT:DP:RO:QR:AO:QA:GL	1:41:0:0:40:1444:-10,0
gi|126640115|ref|NC_009085.1|	84765	.	G	A	1195.41	.	AB=0;ABP=0;AC=1;AF=1;AN=1;AO=36;CIGAR=1X;DP=36;DPB=36;DPRA=0;EPP=5.18177;EPPR=0;GTI=0;LEN=1;MEANALT=1;MQM=60;MQMR=0;NS=1;NUMALT=1;ODDS=275.253;PAIRED=1;PAIREDR=0;PAO=0;PQA=0;PQR=0;PRO=0;QA=1357;QR=0;RO=0;RPP=3.25157;RPPR=0;RUN=1;SAF=18;SAP=3.0103;SAR=18;SRF=0;SRP=0;SRR=0;TYPE=snp;technology.ILLUMINA=1	GT:DP:RO:QR:AO:QA:GL	1:36:0:0:36:1357:-10,0
gi|126640115|ref|NC_009085.1|	84771	.	T	C	1039.95	.	AB=0;ABP=0;AC=1;AF=1;AN=1;AO=32;CIGAR=1X;DP=32;DPB=32;DPRA=0;EPP=7.35324;EPPR=0;GTI=0;LEN=1;MEANALT=1;MQM=60;MQMR=0;NS=1;NUMALT=1;ODDS=239.458;PAIRED=1;PAIREDR=0;PAO=0;PQA=0;PQR=0;PRO=0;QA=1186;QR=0;RO=0;RPP=3.28173;RPPR=0;RUN=1;SAF=15;SAP=3.28173;SAR=17;SRF=0;SRP=0;SRR=0;TYPE=snp;technology.ILLUMINA=1	GT:DP:RO:QR:AO:QA:GL	1:32:0:0:32:1186:-10,0
gi|126640115|ref|NC_009085.1|	84795	.	TGCG	CGCC	840182	.	AB=0;ABP=0;AC=1;AF=1;AN=1;AO=27;CIGAR=1X2M1X;DP=27;DPB=27;DPRA=0;EPP=6.95112;EPPR=0;GTI=0;LEN=4;MEANALT=1;MQM=60;MQMR=0;NS=1;NUMALT=1;ODDS=193.459;PAIRED=1;PAIREDR=0;PAO=0;PQA=0;PQR=0;PRO=0;QA=966;QR=0;RO=0;RPP=6.95112;RPPR=0;RUN=1;SAF=13;SAP=3.09072;SAR=14;SRF=0;SRP=0;SRR=0;TYPE=complex;technology.ILLUMINA=1	GT:DP:RO:QR:AO:QA:GL	1:27:0:0:27:966:-10,0
gi|126640115|ref|NC_009085.1|	84846	.	T	A	1010.73	.	AB=0;ABP=0;AC=1;AF=1;AN=1;AO=31;CIGAR=1X;DP=31;DPB=31;DPRA=0;EPP=3.08035;EPPR=0;GTI=0;LEN=1;MEANALT=1;MQM=60;MQMR=0;NS=1;NUMALT=1;ODDS=232.73;PAIRED=1;PAIREDR=0;PAO=0;PQA=0;PQR=0;PRO=0;QA=1150;QR=0;RO=0;RPP=3.08035;RPPR=0;RUN=1;SAF=13;SAP=4.76149;SAR=18;SRF=0;SRP=0;SRR=0;TYPE=snp;technology.ILLUMINA=1	GT:DP:RO:QR:AO:QA:GL	1:31:0:0:31:1150:-10,0
gi|126640115|ref|NC_009085.1|	84858	.	G	T	1159.14	.	AB=0;ABP=0;AC=1;AF=1;AN=1;AO=36;CIGAR=1X;DP=36;DPB=36;DPRA=0;EPP=3.0103;EPPR=0;GTI=0;LEN=1;MEANALT=1;MQM=60;MQMR=0;NS=1;NUMALT=1;ODDS=266.901;PAIRED=0.972222;PAIREDR=0;PAO=0;PQA=0;PQR=0;PRO=0;QA=1323;QR=0;RO=0;RPP=9.04217;RPPR=0;RUN=1;SAF=15;SAP=5.18177;SAR=21;SRF=0;SRP=0;SRR=0;TYPE=snp;technology.ILLUMINA=1	GT:DP:RO:QR:AO:QA:GL	1:36:0:0:36:1323:-10,0
gi|126640115|ref|NC_009085.1|	84876	.	CTTC	GTTT	1043.69	.	AB=0;ABP=0;AC=1;AF=1;AN=1;AO=35;CIGAR=1X2M1X;DP=35;DPB=35;DPRA=0;EPP=3.07234;EPPR=0;GTI=0;LEN=4;MEANALT=1;MQM=60;MQMR=0;NS=1;NUMALT=1;ODDS=240.317;PAIRED=0.971429;PAIREDR=0;PAO=0;PQA=0;PQR=0;PRO=0;QA=1199;QR=0;RO=0;RPP=13.4954;RPPR=0;RUN=1;SAF=15;SAP=4.56135;SAR=20;SRF=0;SRP=0;SRR=0;TYPE=complex;technology.ILLUMINA=1	GT:DP:RO:QR:AO:QA:GL	1:35:0:0:35:1199:-10,0
gi|126640115|ref|NC_009085.1|	84900	.	T	G	1149.13	.	AB=0;ABP=0;AC=1;AF=1;AN=1;AO=37;CIGAR=1X;DP=37;DPB=37;DPRA=0;EPP=5.88603;EPPR=0;GTI=0;LEN=1;MEANALT=1;MQM=59.8919;MQMR=0;NS=1;NUMALT=1;ODDS=264.598;PAIRED=0.972973;PAIREDR=0;PAO=0;PQA=0;PQR=0;PRO=0;QA=1325;QR=0;RO=0;RPP=10.1116;RPPR=0;RUN=1;SAF=12;SAP=12.9286;SAR=25;SRF=0;SRP=0;SRR=0;TYPE=snp;technology.ILLUMINA=1	GT:DP:RO:QR:AO:QA:GL	1:37:0:0:37:1325:-10,0
gi|126640115|ref|NC_009085.1|	84924	.	T	C	1277.31	.	AB=0;ABP=0;AC=1;AF=1;AN=1;AO=41;CIGAR=1X;DP=41;DPB=41;DPRA=0;EPP=3.48696;EPPR=0;GTI=0;LEN=1;MEANALT=1;MQM=60;MQMR=0;NS=1;NUMALT=1;ODDS=294.113;PAIRED=1;PAIREDR=0;PAO=0;PQA=0;PQR=0;PRO=0;QA=1453;QR=0;RO=0;RPP=4.33437;RPPR=0;RUN=1;SAF=16;SAP=7.30028;SAR=25;SRF=0;SRP=0;SRR=0;TYPE=snp;technology.ILLUMINA=1	GT:DP:RO:QR:AO:QA:GL	1:41:0:0:41:1453:-10,0
gi|126640115|ref|NC_009085.1|	84942	.	AGTG	GGTT	1441.53	.	AB=0;ABP=0;AC=1;AF=1;AN=1;AO=46;CIGAR=1X2M1X;DP=46;DPB=46.75;DPRA=0;EPP=6.03148;EPPR=0;GTI=0;LEN=4;MEANALT=1;MQM=60;MQMR=0;NS=1;NUMALT=1;ODDS=331.925;PAIRED=0.978261;PAIREDR=0;PAO=1;PQA=39;PQR=0;PRO=0;QA=1596;QR=0;RO=0;RPP=3.0103;RPPR=0;RUN=1;SAF=20;SAP=4.70971;SAR=26;SRF=0;SRP=0;SRR=0;TYPE=complex;technology.ILLUMINA=1	GT:DP:RO:QR:AO:QA:GL	1:46:0:0:46:1596:-10,0
gi|126640115|ref|NC_009085.1|	84954	.	T	C	1385	.	AB=0;ABP=0;AC=1;AF=1;AN=1;AO=43;CIGAR=1X;DP=44;DPB=44;DPRA=0;EPP=9.12072;EPPR=0;GTI=0;LEN=1;MEANALT=2;MQM=60;MQMR=0;NS=1;NUMALT=1;ODDS=318.907;PAIRED=1;PAIREDR=0;PAO=0;PQA=0;PQR=0;PRO=0;QA=1575;QR=0;RO=0;RPP=4.27278;RPPR=0;RUN=1;SAF=20;SAP=3.46479;SAR=23;SRF=0;SRP=0;SRR=0;TYPE=snp;technology.ILLUMINA=1	GT:DP:RO:QR:AO:QA:GL	1:44:0:0:43:1575:-10,0
gi|126640115|ref|NC_009085.1|	84966	.	A	G	1663.1	.	AB=0;ABP=0;AC=1;AF=1;AN=1;AO=52;CIGAR=1X;DP=52;DPB=52;DPRA=0;EPP=7.18621;EPPR=0;GTI=0;LEN=1;MEANALT=1;MQM=60;MQMR=0;NS=1;NUMALT=1;ODDS=382.943;PAIRED=0.980769;PAIREDR=0;PAO=0;PQA=0;PQR=0;PRO=0;QA=1887;QR=0;RO=0;RPP=3.67845;RPPR=0;RUN=1;SAF=21;SAP=7.18621;SAR=31;SRF=0;SRP=0;SRR=0;TYPE=snp;technology.ILLUMINA=1	GT:DP:RO:QR:AO:QA:GL	1:52:0:0:52:1887:-10,0
gi|126640115|ref|NC_009085.1|	84972	.	T	A	1860.5	.	AB=0;ABP=0;AC=1;AF=1;AN=1;AO=58;CIGAR=1X;DP=58;DPB=58;DPRA=0;EPP=10.3484;EPPR=0;GTI=0;LEN=1;MEANALT=1;MQM=60;MQMR=0;NS=1;NUMALT=1;ODDS=428.396;PAIRED=0.982759;PAIREDR=0;PAO=0;PQA=0;PQR=0;PRO=0;QA=2116;QR=0;RO=0;RPP=12.5947;RPPR=0;RUN=1;SAF=29;SAP=3.0103;SAR=29;SRF=0;SRP=0;SRR=0;TYPE=snp;technology.ILLUMINA=1	GT:DP:RO:QR:AO:QA:GL	1:58:0:0:58:2116:-10,0
gi|126640115|ref|NC_009085.1|	84978	.	C	A	1748.03	.	AB=0;ABP=0;AC=1;AF=1;AN=1;AO=54;CIGAR=1X;DP=54;DPB=54;DPRA=0;EPP=4.45795;EPPR=0;GTI=0;LEN=1;MEANALT=1;MQM=60;MQMR=0;NS=1;NUMALT=1;ODDS=402.498;PAIRED=0.981481;PAIREDR=0;PAO=0;PQA=0;PQR=0;PRO=0;QA=1988;QR=0;RO=0;RPP=16.0391;RPPR=0;RUN=1;SAF=26;SAP=3.17115;SAR=28;SRF=0;SRP=0;SRR=0;TYPE=snp;technology.ILLUMINA=1	GT:DP:RO:QR:AO:QA:GL	1:54:0:0:54:1988:-10,0
gi|126640115|ref|NC_009085.1|	85020	.	C	T	1814.98	.	AB=0;ABP=0;AC=1;AF=1;AN=1;AO=58;CIGAR=1X;DP=58;DPB=58;DPRA=0;EPP=3.0103;EPPR=0;GTI=0;LEN=1;MEANALT=1;MQM=60;MQMR=0;NS=1;NUMALT=1;ODDS=417.915;PAIRED=1;PAIREDR=0;PAO=0;PQA=0;PQR=0;PRO=0;QA=2051;QR=0;RO=0;RPP=6.75422;RPPR=0;RUN=1;SAF=29;SAP=3.0103;SAR=29;SRF=0;SRP=0;SRR=0;TYPE=snp;technology.ILLUMINA=1	GT:DP:RO:QR:AO:QA:GL	1:58:0:0:58:2051:-10,0
gi|126640115|ref|NC_009085.1|	85038	.	C	T	1935.55	.	AB=0;ABP=0;AC=1;AF=1;AN=1;AO=60;CIGAR=1X;DP=60;DPB=60;DPRA=0;EPP=4.31318;EPPR=0;GTI=0;LEN=1;MEANALT=1;MQM=60;MQMR=0;NS=1;NUMALT=1;ODDS=445.676;PAIRED=1;PAIREDR=0;PAO=0;PQA=0;PQR=0;PRO=0;QA=2193;QR=0;RO=0;RPP=10.1038;RPPR=0;RUN=1;SAF=34;SAP=5.32654;SAR=26;SRF=0;SRP=0;SRR=0;TYPE=snp;technology.ILLUMINA=1	GT:DP:RO:QR:AO:QA:GL	1:60:0:0:60:2193:-10,0
gi|126640115|ref|NC_009085.1|	85044	.	AGAGGGG	GGAAGGT	1379.58	.	AB=0;ABP=0;AC=1;AF=1;AN=1;AO=43;CIGAR=1X2M1X2M1X;DP=46;DPB=46.7143;DPRA=0;EPP=4.27278;EPPR=0;GTI=0;LEN=7;MEANALT=2;MQM=60;MQMR=0;NS=1;NUMALT=1;ODDS=317.661;PAIRED=1;PAIREDR=0;PAO=1;PQA=39;PQR=32;PRO=1;QA=1555;QR=0;RO=0;RPP=3.0608;RPPR=0;RUN=1;SAF=21;SAP=3.0608;SAR=22;SRF=0;SRP=0;SRR=0;TYPE=complex;technology.ILLUMINA=1	GT:DP:RO:QR:AO:QA:GL	1:46:0:0:43:1555:-10,0
gi|126640115|ref|NC_009085.1|	85059	.	G	A	1874.84	.	AB=0;ABP=0;AC=1;AF=1;AN=1;AO=56;CIGAR=1X;DP=56;DPB=56;DPRA=0;EPP=4.40625;EPPR=0;GTI=0;LEN=1;MEANALT=1;MQM=59.7857;MQMR=0;NS=1;NUMALT=1;ODDS=431.697;PAIRED=0.982143;PAIREDR=0;PAO=0;PQA=0;PQR=0;PRO=0;QA=2117;QR=0;RO=0;RPP=3.63072;RPPR=0;RUN=1;SAF=31;SAP=4.40625;SAR=25;SRF=0;SRP=0;SRR=0;TYPE=snp;technology.ILLUMINA=1	GT:DP:RO:QR:AO:QA:GL	1:56:0:0:56:2117:-10,0
gi|126640115|ref|NC_009085.1|	85086	.	GGCG	AGCT	1745.47	.	AB=0;ABP=0;AC=1;AF=1;AN=1;AO=56;CIGAR=1X2M1X;DP=56;DPB=56.25;DPRA=0;EPP=3.16541;EPPR=0;GTI=0;LEN=4;MEANALT=1;MQM=60;MQMR=0;NS=1;NUMALT=1;ODDS=401.909;PAIRED=1;PAIREDR=0;PAO=1;PQA=36;PQR=0;PRO=0;QA=1946;QR=0;RO=0;RPP=12.937;RPPR=0;RUN=1;SAF=31;SAP=4.40625;SAR=25;SRF=0;SRP=0;SRR=0;TYPE=complex;technology.ILLUMINA=1	GT:DP:RO:QR:AO:QA:GL	1:56:0:0:56:1946:-10,0
gi|126640115|ref|NC_009085.1|	85104	.	T	C	2122.17	.	AB=0;ABP=0;AC=1;AF=1;AN=1;AO=66;CIGAR=1X;DP=66;DPB=66;DPRA=0;EPP=3.0103;EPPR=0;GTI=0;LEN=1;MEANALT=1;MQM=59.9242;MQMR=0;NS=1;NUMALT=1;ODDS=488.647;PAIRED=0.984848;PAIREDR=0;PAO=0;PQA=0;PQR=0;PRO=0;QA=2391;QR=0;RO=0;RPP=3.53672;RPPR=0;RUN=1;SAF=36;SAP=4.19474;SAR=30;SRF=0;SRP=0;SRR=0;TYPE=snp;technology.ILLUMINA=1	GT:DP:RO:QR:AO:QA:GL	1:66:0:0:66:2391:-10,0
gi|126640115|ref|NC_009085.1|	85110	.	G	A	2381.37	.	AB=0;ABP=0;AC=1;AF=1;AN=1;AO=75;CIGAR=1X;DP=75;DPB=75;DPRA=0;EPP=3.27088;EPPR=0;GTI=0;LEN=1;MEANALT=1;MQM=59.9333;MQMR=0;NS=1;NUMALT=1;ODDS=548.33;PAIRED=0.986667;PAIREDR=0;PAO=0;PQA=0;PQR=0;PRO=0;QA=2681;QR=0;RO=0;RPP=3.73412;RPPR=0;RUN=1;SAF=41;SAP=4.429;SAR=34;SRF=0;SRP=0;SRR=0;TYPE=snp;technology.ILLUMINA=1	GT:DP:RO:QR:AO:QA:GL	1:75:0:0:75:2681:-10,0
gi|126640115|ref|NC_009085.1|	85137	.	A	G	2153.44	.	AB=0;ABP=0;AC=1;AF=1;AN=1;AO=66;CIGAR=1X;DP=66;DPB=66;DPRA=0;EPP=16.1707;EPPR=0;GTI=0;LEN=1;MEANALT=1;MQM=60;MQMR=0;NS=1;NUMALT=1;ODDS=495.847;PAIRED=1;PAIREDR=0;PAO=0;PQA=0;PQR=0;PRO=0;QA=2441;QR=0;RO=0;RPP=5.11597;RPPR=0;RUN=1;SAF=34;SAP=3.1419;SAR=32;SRF=0;SRP=0;SRR=0;TYPE=snp;technology.ILLUMINA=1	GT:DP:RO:QR:AO:QA:GL	1:66:0:0:66:2441:-10,0
gi|126640115|ref|NC_009085.1|	85153	.	C	T	2372.7	.	AB=0;ABP=0;AC=1;AF=1;AN=1;AO=73;CIGAR=1X;DP=73;DPB=73;DPRA=0;EPP=6.60959;EPPR=0;GTI=0;LEN=1;MEANALT=1;MQM=60;MQMR=0;NS=1;NUMALT=1;ODDS=546.334;PAIRED=1;PAIREDR=0;PAO=0;PQA=0;PQR=0;PRO=0;QA=2674;QR=0;RO=0;RPP=4.46786;RPPR=0;RUN=1;SAF=37;SAP=3.04005;SAR=36;SRF=0;SRP=0;SRR=0;TYPE=snp;technology.ILLUMINA=1	GT:DP:RO:QR:AO:QA:GL	1:73:0:0:73:2674:-10,0
gi|126640115|ref|NC_009085.1|	85158	.	C	T	2376.91	.	AB=0;ABP=0;AC=1;AF=1;AN=1;AO=73;CIGAR=1X;DP=73;DPB=73;DPRA=0;EPP=4.46786;EPPR=0;GTI=0;LEN=1;MEANALT=1;MQM=60;MQMR=0;NS=1;NUMALT=1;ODDS=547.303;PAIRED=1;PAIREDR=0;PAO=0;PQA=0;PQR=0;PRO=0;QA=2675;QR=0;RO=0;RPP=3.27802;RPPR=0;RUN=1;SAF=37;SAP=3.04005;SAR=36;SRF=0;SRP=0;SRR=0;TYPE=snp;technology.ILLUMINA=1	GT:DP:RO:QR:AO:QA:GL	1:73:0:0:73:2675:-10,0
gi|126640115|ref|NC_009085.1|	85170	.	T	C	2240.77	.	AB=0;ABP=0;AC=1;AF=1;AN=1;AO=69;CIGAR=1X;DP=69;DPB=69;DPRA=0;EPP=3.04177;EPPR=0;GTI=0;LEN=1;MEANALT=1;MQM=60;MQMR=0;NS=1;NUMALT=1;ODDS=515.957;PAIRED=1;PAIREDR=0;PAO=0;PQA=0;PQR=0;PRO=0;QA=2522;QR=0;RO=0;RPP=3.29354;RPPR=0;RUN=1;SAF=36;SAP=3.29354;SAR=33;SRF=0;SRP=0;SRR=0;TYPE=snp;technology.ILLUMINA=1	GT:DP:RO:QR:AO:QA:GL	1:69:0:0:69:2522:-10,0
gi|126640115|ref|NC_009085.1|	85206	.	G	C	1993.04	.	AB=0;ABP=0;AC=1;AF=1;AN=1;AO=59;CIGAR=1X;DP=59;DPB=59;DPRA=0;EPP=7.46366;EPPR=0;GTI=0;LEN=1;MEANALT=1;MQM=60;MQMR=0;NS=1;NUMALT=1;ODDS=458.915;PAIRED=1;PAIREDR=0;PAO=0;PQA=0;PQR=0;PRO=0;QA=2259;QR=0;RO=0;RPP=11.2913;RPPR=0;RUN=1;SAF=30;SAP=3.0471;SAR=29;SRF=0;SRP=0;SRR=0;TYPE=snp;technology.ILLUMINA=1	GT:DP:RO:QR:AO:QA:GL	1:59:0:0:59:2259:-10,0
gi|126640115|ref|NC_009085.1|	85212	.	CATCC	TCTCT	1893.15	.	AB=0;ABP=0;AC=1;AF=1;AN=1;AO=55;CIGAR=2X2M1X;DP=56;DPB=57;DPRA=0;EPP=7.78754;EPPR=0;GTI=0;LEN=5;MEANALT=2;MQM=60;MQMR=0;NS=1;NUMALT=1;ODDS=435.914;PAIRED=1;PAIREDR=0;PAO=3;PQA=110;PQR=0;PRO=0;QA=2033;QR=0;RO=0;RPP=6.20829;RPPR=0;RUN=1;SAF=25;SAP=3.99733;SAR=30;SRF=0;SRP=0;SRR=0;TYPE=complex;technology.ILLUMINA=1	GT:DP:RO:QR:AO:QA:GL	1:56:0:0:55:2033:-10,0
gi|126640115|ref|NC_009085.1|	85260	.	G	A	1913.17	.	AB=0;ABP=0;AC=1;AF=1;AN=1;AO=60;CIGAR=1X;DP=60;DPB=60;DPRA=0;EPP=3.15506;EPPR=0;GTI=0;LEN=1;MEANALT=1;MQM=60;MQMR=0;NS=1;NUMALT=1;ODDS=440.524;PAIRED=1;PAIREDR=0;PAO=0;PQA=0;PQR=0;PRO=0;QA=2161;QR=0;RO=0;RPP=6.62942;RPPR=0;RUN=1;SAF=32;SAP=3.58936;SAR=28;SRF=0;SRP=0;SRR=0;TYPE=snp;technology.ILLUMINA=1	GT:DP:RO:QR:AO:QA:GL	1:60:0:0:60:2161:-10,0
gi|126640115|ref|NC_009085.1|	85281	.	T	C	1763.78	.	AB=0;ABP=0;AC=1;AF=1;AN=1;AO=54;CIGAR=1X;DP=54;DPB=54;DPRA=0;EPP=4.45795;EPPR=0;GTI=0;LEN=1;MEANALT=1;MQM=60;MQMR=0;NS=1;NUMALT=1;ODDS=406.125;PAIRED=1;PAIREDR=0;PAO=0;PQA=0;PQR=0;PRO=0;QA=2000;QR=0;RO=0;RPP=5.5839;RPPR=0;RUN=1;SAF=33;SAP=8.80089;SAR=21;SRF=0;SRP=0;SRR=0;TYPE=snp;technology.ILLUMINA=1	GT:DP:RO:QR:AO:QA:GL	1:54:0:0:54:2000:-10,0
gi|126640115|ref|NC_009085.1|	85290	.	G	T	1949.9	.	AB=0;ABP=0;AC=1;AF=1;AN=1;AO=60;CIGAR=1X;DP=60;DPB=60;DPRA=0;EPP=12.2752;EPPR=0;GTI=0;LEN=1;MEANALT=1;MQM=60;MQMR=0;NS=1;NUMALT=1;ODDS=448.981;PAIRED=1;PAIREDR=0;PAO=0;PQA=0;PQR=0;PRO=0;QA=2219;QR=0;RO=0;RPP=6.62942;RPPR=0;RUN=1;SAF=37;SAP=10.1038;SAR=23;SRF=0;SRP=0;SRR=0;TYPE=snp;technology.ILLUMINA=1	GT:DP:RO:QR:AO:QA:GL	1:60:0:0:60:2219:-10,0
gi|126640115|ref|NC_009085.1|	85362	.	T	C	2051.82	.	AB=0;ABP=0;AC=1;AF=1;AN=1;AO=63;CIGAR=1X;DP=63;DPB=63;DPRA=0;EPP=15.4532;EPPR=0;GTI=0;LEN=1;MEANALT=1;MQM=60;MQMR=0;NS=1;NUMALT=1;ODDS=472.448;PAIRED=1;PAIREDR=0;PAO=0;PQA=0;PQR=0;PRO=0;QA=2330;QR=0;RO=0;RPP=3.872;RPPR=0;RUN=1;SAF=37;SAP=7.18091;SAR=26;SRF=0;SRP=0;SRR=0;TYPE=snp;technology.ILLUMINA=1	GT:DP:RO:QR:AO:QA:GL	1:63:0:0:63:2330:-10,0
gi|126640115|ref|NC_009085.1|	85368	.	C	T	2102.94	.	AB=0;ABP=0;AC=1;AF=1;AN=1;AO=64;CIGAR=1X;DP=64;DPB=64;DPRA=0;EPP=9.66043;EPPR=0;GTI=0;LEN=1;MEANALT=1;MQM=60;MQMR=0;NS=1;NUMALT=1;ODDS=484.22;PAIRED=1;PAIREDR=0;PAO=0;PQA=0;PQR=0;PRO=0;QA=2386;QR=0;RO=0;RPP=4.23175;RPPR=0;RUN=1;SAF=40;SAP=11.6962;SAR=24;SRF=0;SRP=0;SRR=0;TYPE=snp;technology.ILLUMINA=1	GT:DP:RO:QR:AO:QA:GL	1:64:0:0:64:2386:-10,0
gi|126640115|ref|NC_009085.1|	85374	.	C	T	2098.52	.	AB=0;ABP=0;AC=1;AF=1;AN=1;AO=63;CIGAR=1X;DP=63;DPB=63;DPRA=0;EPP=4.69922;EPPR=0;GTI=0;LEN=1;MEANALT=1;MQM=60;MQMR=0;NS=1;NUMALT=1;ODDS=483.202;PAIRED=1;PAIREDR=0;PAO=0;PQA=0;PQR=0;PRO=0;QA=2370;QR=0;RO=0;RPP=3.872;RPPR=0;RUN=1;SAF=37;SAP=7.18091;SAR=26;SRF=0;SRP=0;SRR=0;TYPE=snp;technology.ILLUMINA=1	GT:DP:RO:QR:AO:QA:GL	1:63:0:0:63:2370:-10,0
gi|126640115|ref|NC_009085.1|	85383	.	A	G	1848.53	.	AB=0;ABP=0;AC=1;AF=1;AN=1;AO=57;CIGAR=1X;DP=57;DPB=57;DPRA=0;EPP=3.0484;EPPR=0;GTI=0;LEN=1;MEANALT=1;MQM=60;MQMR=0;NS=1;NUMALT=1;ODDS=425.64;PAIRED=1;PAIREDR=0;PAO=0;PQA=0;PQR=0;PRO=0;QA=2093;QR=0;RO=0;RPP=4.877;RPPR=0;RUN=1;SAF=35;SAP=9.44853;SAR=22;SRF=0;SRP=0;SRR=0;TYPE=snp;technology.ILLUMINA=1	GT:DP:RO:QR:AO:QA:GL	1:57:0:0:57:2093:-10,0
gi|126640115|ref|NC_009085.1|	85389	.	A	C	1853.53	.	AB=0;ABP=0;AC=1;AF=1;AN=1;AO=55;CIGAR=1X;DP=55;DPB=55;DPRA=0;EPP=3.04978;EPPR=0;GTI=0;LEN=1;MEANALT=1;MQM=60;MQMR=0;NS=1;NUMALT=1;ODDS=426.79;PAIRED=1;PAIREDR=0;PAO=0;PQA=0;PQR=0;PRO=0;QA=2102;QR=0;RO=0;RPP=3.04978;RPPR=0;RUN=1;SAF=36;SAP=14.4204;SAR=19;SRF=0;SRP=0;SRR=0;TYPE=snp;technology.ILLUMINA=1	GT:DP:RO:QR:AO:QA:GL	1:55:0:0:55:2102:-10,0
gi|126640115|ref|NC_009085.1|	85398	.	TTTC	CTTT	1827.18	.	AB=0;ABP=0;AC=1;AF=1;AN=1;AO=59;CIGAR=1X2M1X;DP=59;DPB=59.75;DPRA=0;EPP=5.99147;EPPR=0;GTI=0;LEN=4;MEANALT=1;MQM=60;MQMR=0;NS=1;NUMALT=1;ODDS=420.723;PAIRED=1;PAIREDR=0;PAO=0;PQA=0;PQR=38;PRO=1;QA=2116;QR=0;RO=0;RPP=7.46366;RPPR=0;RUN=1;SAF=37;SAP=11.2913;SAR=22;SRF=0;SRP=0;SRR=0;TYPE=complex;technology.ILLUMINA=1	GT:DP:RO:QR:AO:QA:GL	1:59:0:0:59:2116:-10,0
gi|126640115|ref|NC_009085.1|	85425	.	CAGT	TAGC	1808.73	.	AB=0;ABP=0;AC=1;AF=1;AN=1;AO=57;CIGAR=1X2M1X;DP=57;DPB=57.75;DPRA=0;EPP=14.02;EPPR=0;GTI=0;LEN=4;MEANALT=1;MQM=60;MQMR=0;NS=1;NUMALT=1;ODDS=416.476;PAIRED=1;PAIREDR=0;PAO=1;PQA=34;PQR=0;PRO=0;QA=2030;QR=0;RO=0;RPP=9.44853;RPPR=0;RUN=1;SAF=34;SAP=7.61992;SAR=23;SRF=0;SRP=0;SRR=0;TYPE=complex;technology.ILLUMINA=1	GT:DP:RO:QR:AO:QA:GL	1:57:0:0:57:2030:-10,0
gi|126640115|ref|NC_009085.1|	85440	.	T	G	1732.16	.	AB=0;ABP=0;AC=1;AF=1;AN=1;AO=54;CIGAR=1X;DP=54;DPB=54;DPRA=0;EPP=7.03155;EPPR=0;GTI=0;LEN=1;MEANALT=1;MQM=60;MQMR=0;NS=1;NUMALT=1;ODDS=398.844;PAIRED=1;PAIREDR=0;PAO=0;PQA=0;PQR=0;PRO=0;QA=1962;QR=0;RO=0;RPP=5.5839;RPPR=0;RUN=1;SAF=29;SAP=3.6537;SAR=25;SRF=0;SRP=0;SRR=0;TYPE=snp;technology.ILLUMINA=1	GT:DP:RO:QR:AO:QA:GL	1:54:0:0:54:1962:-10,0
gi|126640115|ref|NC_009085.1|	85446	.	C	A	1879.56	.	AB=0;ABP=0;AC=1;AF=1;AN=1;AO=58;CIGAR=1X;DP=58;DPB=58;DPRA=0;EPP=4.35811;EPPR=0;GTI=0;LEN=1;MEANALT=1;MQM=60;MQMR=0;NS=1;NUMALT=1;ODDS=432.786;PAIRED=1;PAIREDR=0;PAO=0;PQA=0;PQR=0;PRO=0;QA=2123;QR=0;RO=0;RPP=4.35811;RPPR=0;RUN=1;SAF=32;SAP=4.35811;SAR=26;SRF=0;SRP=0;SRR=0;TYPE=snp;technology.ILLUMINA=1	GT:DP:RO:QR:AO:QA:GL	1:58:0:0:58:2123:-10,0
gi|126640115|ref|NC_009085.1|	85473	.	T	C	1711.6	.	AB=0;ABP=0;AC=1;AF=1;AN=1;AO=54;CIGAR=1X;DP=54;DPB=54;DPRA=0;EPP=3.17115;EPPR=0;GTI=0;LEN=1;MEANALT=1;MQM=60;MQMR=0;NS=1;NUMALT=1;ODDS=394.11;PAIRED=1;PAIREDR=0;PAO=0;PQA=0;PQR=0;PRO=0;QA=1950;QR=0;RO=0;RPP=3.6537;RPPR=0;RUN=1;SAF=37;SAP=19.0953;SAR=17;SRF=0;SRP=0;SRR=0;TYPE=snp;technology.ILLUMINA=1	GT:DP:RO:QR:AO:QA:GL	1:54:0:0:54:1950:-10,0
gi|126640115|ref|NC_009085.1|	85485	.	T	G	1995.8	.	AB=0;ABP=0;AC=1;AF=1;AN=1;AO=62;CIGAR=1X;DP=62;DPB=62;DPRA=0;EPP=3.57068;EPPR=0;GTI=0;LEN=1;MEANALT=1;MQM=60;MQMR=0;NS=1;NUMALT=1;ODDS=459.549;PAIRED=1;PAIREDR=0;PAO=0;PQA=0;PQR=0;PRO=0;QA=2272;QR=0;RO=0;RPP=9.87495;RPPR=0;RUN=1;SAF=41;SAP=17.0198;SAR=21;SRF=0;SRP=0;SRR=0;TYPE=snp;technology.ILLUMINA=1	GT:DP:RO:QR:AO:QA:GL	1:62:0:0:62:2272:-10,0
gi|126640115|ref|NC_009085.1|	85526	.	TAA	TA	2034.99	.	AB=0;ABP=0;AC=1;AF=1;AN=1;AO=63;CIGAR=1M1D1M;DP=68;DPB=48.6667;DPRA=0;EPP=12.9715;EPPR=0;GTI=0;LEN=1;MEANALT=2;MQM=60;MQMR=0;NS=1;NUMALT=1;ODDS=468.574;PAIRED=1;PAIREDR=0;PAO=1.5;PQA=49.5;PQR=49.5;PRO=1.5;QA=2305;QR=0;RO=0;RPP=3.04477;RPPR=0;RUN=1;SAF=28;SAP=4.69922;SAR=35;SRF=0;SRP=0;SRR=0;TYPE=del;technology.ILLUMINA=1	GT:DP:RO:QR:AO:QA:GL	1:68:0:0:63:2305:-10,0
gi|126640115|ref|NC_009085.1|	85543	.	T	A	2337.97	.	AB=0;ABP=0;AC=1;AF=1;AN=1;AO=71;CIGAR=1X;DP=71;DPB=71;DPRA=0;EPP=16.4979;EPPR=0;GTI=0;LEN=1;MEANALT=1;MQM=59.5775;MQMR=0;NS=1;NUMALT=1;ODDS=538.336;PAIRED=1;PAIREDR=0;PAO=0;PQA=0;PQR=0;PRO=0;QA=2648;QR=0;RO=0;RPP=5.48761;RPPR=0;RUN=1;SAF=34;SAP=3.28556;SAR=37;SRF=0;SRP=0;SRR=0;TYPE=snp;technology.ILLUMINA=1	GT:DP:RO:QR:AO:QA:GL	1:71:0:0:71:2648:-10,0
gi|126640115|ref|NC_009085.1|	85552	.	T	A	2885.11	.	AB=0;ABP=0;AC=1;AF=1;AN=1;AO=87;CIGAR=1X;DP=87;DPB=87;DPRA=0;EPP=12.0207;EPPR=0;GTI=0;LEN=1;MEANALT=1;MQM=59.6322;MQMR=0;NS=1;NUMALT=1;ODDS=664.32;PAIRED=1;PAIREDR=0;PAO=0;PQA=0;PQR=0;PRO=0;QA=3257;QR=0;RO=0;RPP=7.22845;RPPR=0;RUN=1;SAF=39;SAP=5.03202;SAR=48;SRF=0;SRP=0;SRR=0;TYPE=snp;technology.ILLUMINA=1	GT:DP:RO:QR:AO:QA:GL	1:87:0:0:87:3257:-10,0
gi|126640115|ref|NC_009085.1|	85576	.	T	C	2684.43	.	AB=0;ABP=0;AC=1;AF=1;AN=1;AO=81;CIGAR=1X;DP=81;DPB=81;DPRA=0;EPP=3.03711;EPPR=0;GTI=0;LEN=1;MEANALT=1;MQM=59.9753;MQMR=0;NS=1;NUMALT=1;ODDS=618.112;PAIRED=1;PAIREDR=0;PAO=0;PQA=0;PQR=0;PRO=0;QA=3034;QR=0;RO=0;RPP=14.8328;RPPR=0;RUN=1;SAF=34;SAP=7.5409;SAR=47;SRF=0;SRP=0;SRR=0;TYPE=snp;technology.ILLUMINA=1	GT:DP:RO:QR:AO:QA:GL	1:81:0:0:81:3034:-10,0
gi|126640115|ref|NC_009085.1|	85678	.	C	T	3379.13	.	AB=0;ABP=0;AC=1;AF=1;AN=1;AO=101;CIGAR=1X;DP=101;DPB=101;DPRA=0;EPP=4.75178;EPPR=0;GTI=0;LEN=1;MEANALT=1;MQM=60;MQMR=0;NS=1;NUMALT=1;ODDS=778.074;PAIRED=1;PAIREDR=0;PAO=0;PQA=0;PQR=0;PRO=0;QA=3796;QR=0;RO=0;RPP=4.06379;RPPR=0;RUN=1;SAF=56;SAP=5.61177;SAR=45;SRF=0;SRP=0;SRR=0;TYPE=snp;technology.ILLUMINA=1	GT:DP:RO:QR:AO:QA:GL	1:101:0:0:101:3796:-10,0
gi|126640115|ref|NC_009085.1|	85705	.	A	G	3621.78	.	AB=0;ABP=0;AC=1;AF=1;AN=1;AO=109;CIGAR=1X;DP=109;DPB=109;DPRA=0;EPP=7.4927;EPPR=0;GTI=0;LEN=1;MEANALT=1;MQM=60;MQMR=0;NS=1;NUMALT=1;ODDS=833.946;PAIRED=1;PAIREDR=0;PAO=0;PQA=0;PQR=0;PRO=0;QA=4093;QR=0;RO=0;RPP=22.1551;RPPR=0;RUN=1;SAF=63;SAP=8.76769;SAR=46;SRF=0;SRP=0;SRR=0;TYPE=snp;technology.ILLUMINA=1	GT:DP:RO:QR:AO:QA:GL	1:109:0:0:109:4093:-10,0
gi|126640115|ref|NC_009085.1|	85753	.	C	T	3404.63	.	AB=0;ABP=0;AC=1;AF=1;AN=1;AO=102;CIGAR=1X;DP=102;DPB=102;DPRA=0;EPP=6.07591;EPPR=0;GTI=0;LEN=1;MEANALT=1;MQM=60;MQMR=0;NS=1;NUMALT=1;ODDS=783.946;PAIRED=1;PAIREDR=0;PAO=0;PQA=0;PQR=0;PRO=0;QA=3826;QR=0;RO=0;RPP=3.7767;RPPR=0;RUN=1;SAF=57;SAP=6.07591;SAR=45;SRF=0;SRP=0;SRR=0;TYPE=snp;technology.ILLUMINA=1	GT:DP:RO:QR:AO:QA:GL	1:102:0:0:102:3826:-10,0
gi|126640115|ref|NC_009085.1|	85768	.	A	G	3532.32	.	AB=0;ABP=0;AC=1;AF=1;AN=1;AO=107;CIGAR=1X;DP=107;DPB=107;DPRA=0;EPP=22.513;EPPR=0;GTI=0;LEN=1;MEANALT=1;MQM=60;MQMR=0;NS=1;NUMALT=1;ODDS=813.348;PAIRED=1;PAIREDR=0;PAO=0;PQA=0;PQR=0;PRO=0;QA=3984;QR=0;RO=0;RPP=3.51765;RPPR=0;RUN=1;SAF=57;SAP=4.00471;SAR=50;SRF=0;SRP=0;SRR=0;TYPE=snp;technology.ILLUMINA=1	GT:DP:RO:QR:AO:QA:GL	1:107:0:0:107:3984:-10,0
gi|126640115|ref|NC_009085.1|	85822	.	G	A	2300.11	.	AB=0;ABP=0;AC=1;AF=1;AN=1;AO=71;CIGAR=1X;DP=71;DPB=71;DPRA=0;EPP=8.17902;EPPR=0;GTI=0;LEN=1;MEANALT=1;MQM=60;MQMR=0;NS=1;NUMALT=1;ODDS=529.621;PAIRED=1;PAIREDR=0;PAO=0;PQA=0;PQR=0;PRO=0;QA=2596;QR=0;RO=0;RPP=5.48761;RPPR=0;RUN=1;SAF=35;SAP=3.04088;SAR=36;SRF=0;SRP=0;SRR=0;TYPE=snp;technology.ILLUMINA=1	GT:DP:RO:QR:AO:QA:GL	1:71:0:0:71:2596:-10,0
gi|126640115|ref|NC_009085.1|	85872	.	A	G	2253.9	.	AB=0;ABP=0;AC=1;AF=1;AN=1;AO=70;CIGAR=1X;DP=70;DPB=70;DPRA=0;EPP=13.0611;EPPR=0;GTI=0;LEN=1;MEANALT=1;MQM=60;MQMR=0;NS=1;NUMALT=1;ODDS=518.981;PAIRED=1;PAIREDR=0;PAO=0;PQA=0;PQR=0;PRO=0;QA=2557;QR=0;RO=0;RPP=7.47733;RPPR=0;RUN=1;SAF=29;SAP=7.47733;SAR=41;SRF=0;SRP=0;SRR=0;TYPE=snp;technology.ILLUMINA=1	GT:DP:RO:QR:AO:QA:GL	1:70:0:0:70:2557:-10,0
gi|126640115|ref|NC_009085.1|	85939	.	G	A	2586.63	.	AB=0;ABP=0;AC=1;AF=1;AN=1;AO=81;CIGAR=1X;DP=81;DPB=81;DPRA=0;EPP=19.7655;EPPR=0;GTI=0;LEN=1;MEANALT=1;MQM=60;MQMR=0;NS=1;NUMALT=1;ODDS=595.595;PAIRED=1;PAIREDR=0;PAO=0;PQA=0;PQR=0;PRO=0;QA=2953;QR=0;RO=0;RPP=10.7579;RPPR=0;RUN=1;SAF=53;SAP=19.7655;SAR=28;SRF=0;SRP=0;SRR=0;TYPE=snp;technology.ILLUMINA=1	GT:DP:RO:QR:AO:QA:GL	1:81:0:0:81:2953:-10,0
gi|126640115|ref|NC_009085.1|	85978	.	G	A	2389.05	.	AB=0;ABP=0;AC=1;AF=1;AN=1;AO=74;CIGAR=1X;DP=74;DPB=74;DPRA=0;EPP=3.12768;EPPR=0;GTI=0;LEN=1;MEANALT=1;MQM=60;MQMR=0;NS=1;NUMALT=1;ODDS=550.1;PAIRED=1;PAIREDR=0;PAO=0;PQA=0;PQR=0;PRO=0;QA=2706;QR=0;RO=0;RPP=5.94472;RPPR=0;RUN=1;SAF=48;SAP=17.2129;SAR=26;SRF=0;SRP=0;SRR=0;TYPE=snp;technology.ILLUMINA=1	GT:DP:RO:QR:AO:QA:GL	1:74:0:0:74:2706:-10,0
gi|126640115|ref|NC_009085.1|	85987	.	GCGT	ACGC	2724.55	.	AB=0;ABP=0;AC=1;AF=1;AN=1;AO=82;CIGAR=1X2M1X;DP=82;DPB=83.75;DPRA=0;EPP=3.96363;EPPR=0;GTI=0;LEN=4;MEANALT=1;MQM=60;MQMR=0;NS=1;NUMALT=1;ODDS=627.351;PAIRED=1;PAIREDR=0;PAO=5;PQA=172;PQR=0;PRO=0;QA=2894;QR=0;RO=0;RPP=6.82362;RPPR=0;RUN=1;SAF=43;SAP=3.434;SAR=39;SRF=0;SRP=0;SRR=0;TYPE=complex;technology.ILLUMINA=1	GT:DP:RO:QR:AO:QA:GL	1:82:0:0:82:2894:-10,0
gi|126640115|ref|NC_009085.1|	86047	.	C	T	3052.63	.	AB=0;ABP=0;AC=1;AF=1;AN=1;AO=92;CIGAR=1X;DP=92;DPB=92;DPRA=0;EPP=9.05266;EPPR=0;GTI=0;LEN=1;MEANALT=1;MQM=60;MQMR=0;NS=1;NUMALT=1;ODDS=702.895;PAIRED=1;PAIREDR=0;PAO=0;PQA=0;PQR=0;PRO=0;QA=3435;QR=0;RO=0;RPP=3.38795;RPPR=0;RUN=1;SAF=42;SAP=4.52089;SAR=50;SRF=0;SRP=0;SRR=0;TYPE=snp;technology.ILLUMINA=1	GT:DP:RO:QR:AO:QA:GL	1:92:0:0:92:3435:-10,0
gi|126640115|ref|NC_009085.1|	86065	.	G	A	3002.94	.	AB=0;ABP=0;AC=1;AF=1;AN=1;AO=90;CIGAR=1X;DP=90;DPB=90;DPRA=0;EPP=3.39634;EPPR=0;GTI=0;LEN=1;MEANALT=1;MQM=60;MQMR=0;NS=1;NUMALT=1;ODDS=691.452;PAIRED=1;PAIREDR=0;PAO=0;PQA=0;PQR=0;PRO=0;QA=3376;QR=0;RO=0;RPP=6.48466;RPPR=0;RUN=1;SAF=42;SAP=3.87889;SAR=48;SRF=0;SRP=0;SRR=0;TYPE=snp;technology.ILLUMINA=1	GT:DP:RO:QR:AO:QA:GL	1:90:0:0:90:3376:-10,0
gi|126640115|ref|NC_009085.1|	86074	.	C	T	2840.74	.	AB=0;ABP=0;AC=1;AF=1;AN=1;AO=85;CIGAR=1X;DP=85;DPB=85;DPRA=0;EPP=3.24022;EPPR=0;GTI=0;LEN=1;MEANALT=1;MQM=60;MQMR=0;NS=1;NUMALT=1;ODDS=654.105;PAIRED=1;PAIREDR=0;PAO=0;PQA=0;PQR=0;PRO=0;QA=3200;QR=0;RO=0;RPP=10.3933;RPPR=0;RUN=1;SAF=39;SAP=4.26209;SAR=46;SRF=0;SRP=0;SRR=0;TYPE=snp;technology.ILLUMINA=1	GT:DP:RO:QR:AO:QA:GL	1:85:0:0:85:3200:-10,0
gi|126640115|ref|NC_009085.1|	86140	.	G	A	2319	.	AB=0;ABP=0;AC=1;AF=1;AN=1;AO=71;CIGAR=1X;DP=71;DPB=71;DPRA=0;EPP=3.04088;EPPR=0;GTI=0;LEN=1;MEANALT=1;MQM=60;MQMR=0;NS=1;NUMALT=1;ODDS=533.97;PAIRED=1;PAIREDR=0;PAO=0;PQA=0;PQR=0;PRO=0;QA=2611;QR=0;RO=0;RPP=4.50892;RPPR=0;RUN=1;SAF=33;SAP=3.7749;SAR=38;SRF=0;SRP=0;SRR=0;TYPE=snp;technology.ILLUMINA=1	GT:DP:RO:QR:AO:QA:GL	1:71:0:0:71:2611:-10,0
gi|126640115|ref|NC_009085.1|	86154	.	CAATT	TAATC	2588.43	.	AB=0;ABP=0;AC=1;AF=1;AN=1;AO=78;CIGAR=1X3M1X;DP=79;DPB=81.6;DPRA=0;EPP=3.0103;EPPR=0;GTI=0;LEN=5;MEANALT=2;MQM=60;MQMR=0;NS=1;NUMALT=1;ODDS=596.007;PAIRED=1;PAIREDR=0;PAO=6;PQA=203;PQR=0;PRO=0;QA=2734;QR=0;RO=0;RPP=28.0658;RPPR=0;RUN=1;SAF=39;SAP=3.0103;SAR=39;SRF=0;SRP=0;SRR=0;TYPE=complex;technology.ILLUMINA=1	GT:DP:RO:QR:AO:QA:GL	1:79:0:0:78:2734:-10,0
gi|126640115|ref|NC_009085.1|	86185	.	A	G	3182.9	.	AB=0;ABP=0;AC=1;AF=1;AN=1;AO=96;CIGAR=1X;DP=96;DPB=96;DPRA=0;EPP=4.45795;EPPR=0;GTI=0;LEN=1;MEANALT=1;MQM=60;MQMR=0;NS=1;NUMALT=1;ODDS=732.891;PAIRED=1;PAIREDR=0;PAO=0;PQA=0;PQR=0;PRO=0;QA=3596;QR=0;RO=0;RPP=23.3679;RPPR=0;RUN=1;SAF=47;SAP=3.10078;SAR=49;SRF=0;SRP=0;SRR=0;TYPE=snp;technology.ILLUMINA=1	GT:DP:RO:QR:AO:QA:GL	1:96:0:0:96:3596:-10,0
gi|126640115|ref|NC_009085.1|	86287	.	C	T	2328.56	.	AB=0;ABP=0;AC=1;AF=1;AN=1;AO=72;CIGAR=1X;DP=72;DPB=72;DPRA=0;EPP=6.02623;EPPR=0;GTI=0;LEN=1;MEANALT=1;MQM=60;MQMR=0;NS=1;NUMALT=1;ODDS=536.17;PAIRED=1;PAIREDR=0;PAO=0;PQA=0;PQR=0;PRO=0;QA=2628;QR=0;RO=0;RPP=6.02623;RPPR=0;RUN=1;SAF=40;SAP=4.9405;SAR=32;SRF=0;SRP=0;SRR=0;TYPE=snp;technology.ILLUMINA=1	GT:DP:RO:QR:AO:QA:GL	1:72:0:0:72:2628:-10,0
gi|126640115|ref|NC_009085.1|	86790	.	G	T	1847.52	.	AB=0;ABP=0;AC=1;AF=1;AN=1;AO=58;CIGAR=1X;DP=58;DPB=58;DPRA=0;EPP=4.35811;EPPR=0;GTI=0;LEN=1;MEANALT=1;MQM=60;MQMR=0;NS=1;NUMALT=1;ODDS=425.408;PAIRED=1;PAIREDR=0;PAO=0;PQA=0;PQR=0;PRO=0;QA=2091;QR=0;RO=0;RPP=3.60933;RPPR=0;RUN=1;SAF=23;SAP=8.40154;SAR=35;SRF=0;SRP=0;SRR=0;TYPE=snp;technology.ILLUMINA=1	GT:DP:RO:QR:AO:QA:GL	1:58:0:0:58:2091:-10,0
gi|126640115|ref|NC_009085.1|	87095	.	C	T	551888	.	AB=0;ABP=0;AC=1;AF=1;AN=1;AO=17;CIGAR=1X;DP=17;DPB=17;DPRA=0;EPP=3.13803;EPPR=0;GTI=0;LEN=1;MEANALT=1;MQM=60;MQMR=0;NS=1;NUMALT=1;ODDS=127.077;PAIRED=1;PAIREDR=0;PAO=0;PQA=0;PQR=0;PRO=0;QA=635;QR=0;RO=0;RPP=3.13803;RPPR=0;RUN=1;SAF=7;SAP=4.1599;SAR=10;SRF=0;SRP=0;SRR=0;TYPE=snp;technology.ILLUMINA=1	GT:DP:RO:QR:AO:QA:GL	1:17:0:0:17:635:-10,0
gi|126640115|ref|NC_009085.1|	87120	.	GTA	ATG	574352	.	AB=0;ABP=0;AC=1;AF=1;AN=1;AO=17;CIGAR=1X1M1X;DP=17;DPB=17.6667;DPRA=0;EPP=3.13803;EPPR=0;GTI=0;LEN=3;MEANALT=1;MQM=60;MQMR=0;NS=1;NUMALT=1;ODDS=132.25;PAIRED=1;PAIREDR=0;PAO=1;PQA=32;PQR=0;PRO=0;QA=628;QR=0;RO=0;RPP=3.13803;RPPR=0;RUN=1;SAF=7;SAP=4.1599;SAR=10;SRF=0;SRP=0;SRR=0;TYPE=complex;technology.ILLUMINA=1	GT:DP:RO:QR:AO:QA:GL	1:17:0:0:17:628:-10,0
gi|126640115|ref|NC_009085.1|	87287	.	G	A	779977	.	AB=0;ABP=0;AC=1;AF=1;AN=1;AO=26;CIGAR=1X;DP=26;DPB=26;DPRA=0;EPP=3.34437;EPPR=0;GTI=0;LEN=1;MEANALT=1;MQM=60;MQMR=0;NS=1;NUMALT=1;ODDS=179.596;PAIRED=0.961538;PAIREDR=0;PAO=0;PQA=0;PQR=0;PRO=0;QA=898;QR=0;RO=0;RPP=4.34659;RPPR=0;RUN=1;SAF=17;SAP=8.35546;SAR=9;SRF=0;SRP=0;SRR=0;TYPE=snp;technology.ILLUMINA=1	GT:DP:RO:QR:AO:QA:GL	1:26:0:0:26:898:-10,0
gi|126640115|ref|NC_009085.1|	87362	.	G	A	1340.74	.	AB=0;ABP=0;AC=1;AF=1;AN=1;AO=41;CIGAR=1X;DP=41;DPB=41;DPRA=0;EPP=4.33437;EPPR=0;GTI=0;LEN=1;MEANALT=1;MQM=60;MQMR=0;NS=1;NUMALT=1;ODDS=308.716;PAIRED=1;PAIREDR=0;PAO=0;PQA=0;PQR=0;PRO=0;QA=1533;QR=0;RO=0;RPP=11.961;RPPR=0;RUN=1;SAF=25;SAP=7.30028;SAR=16;SRF=0;SRP=0;SRR=0;TYPE=snp;technology.ILLUMINA=1	GT:DP:RO:QR:AO:QA:GL	1:41:0:0:41:1533:-10,0
gi|126640115|ref|NC_009085.1|	87380	.	C	T	1249.81	.	AB=0;ABP=0;AC=1;AF=1;AN=1;AO=39;CIGAR=1X;DP=39;DPB=39;DPRA=0;EPP=3.06598;EPPR=0;GTI=0;LEN=1;MEANALT=1;MQM=60;MQMR=0;NS=1;NUMALT=1;ODDS=287.78;PAIRED=1;PAIREDR=0;PAO=0;PQA=0;PQR=0;PRO=0;QA=1419;QR=0;RO=0;RPP=3.51141;RPPR=0;RUN=1;SAF=23;SAP=5.73856;SAR=16;SRF=0;SRP=0;SRR=0;TYPE=snp;technology.ILLUMINA=1	GT:DP:RO:QR:AO:QA:GL	1:39:0:0:39:1419:-10,0
gi|126640115|ref|NC_009085.1|	87395	.	A	G	1339.73	.	AB=0;ABP=0;AC=1;AF=1;AN=1;AO=41;CIGAR=1X;DP=41;DPB=41;DPRA=0;EPP=9.41879;EPPR=0;GTI=0;LEN=1;MEANALT=1;MQM=60;MQMR=0;NS=1;NUMALT=1;ODDS=308.483;PAIRED=1;PAIREDR=0;PAO=0;PQA=0;PQR=0;PRO=0;QA=1528;QR=0;RO=0;RPP=3.48696;RPPR=0;RUN=1;SAF=25;SAP=7.30028;SAR=16;SRF=0;SRP=0;SRR=0;TYPE=snp;technology.ILLUMINA=1	GT:DP:RO:QR:AO:QA:GL	1:41:0:0:41:1528:-10,0
gi|126640115|ref|NC_009085.1|	87425	.	T	C	1223.98	.	AB=0;ABP=0;AC=1;AF=1;AN=1;AO=38;CIGAR=1X;DP=38;DPB=38;DPRA=0;EPP=11.239;EPPR=0;GTI=0;LEN=1;MEANALT=1;MQM=59.6842;MQMR=0;NS=1;NUMALT=1;ODDS=281.832;PAIRED=1;PAIREDR=0;PAO=0;PQA=0;PQR=0;PRO=0;QA=1403;QR=0;RO=0;RPP=8.7247;RPPR=0;RUN=1;SAF=21;SAP=3.9246;SAR=17;SRF=0;SRP=0;SRR=0;TYPE=snp;technology.ILLUMINA=1	GT:DP:RO:QR:AO:QA:GL	1:38:0:0:38:1403:-10,0
gi|126640115|ref|NC_009085.1|	87449	.	C	T	1145.22	.	AB=0;ABP=0;AC=1;AF=1;AN=1;AO=34;CIGAR=1X;DP=34;DPB=34;DPRA=0;EPP=7.09778;EPPR=0;GTI=0;LEN=1;MEANALT=1;MQM=60;MQMR=0;NS=1;NUMALT=1;ODDS=263.696;PAIRED=1;PAIREDR=0;PAO=0;PQA=0;PQR=0;PRO=0;QA=1304;QR=0;RO=0;RPP=4.03217;RPPR=0;RUN=1;SAF=18;SAP=3.26577;SAR=16;SRF=0;SRP=0;SRR=0;TYPE=snp;technology.ILLUMINA=1	GT:DP:RO:QR:AO:QA:GL	1:34:0:0:34:1304:-10,0
gi|126640115|ref|NC_009085.1|	87470	.	TT	AC	1115.38	.	AB=0;ABP=0;AC=1;AF=1;AN=1;AO=35;CIGAR=2X;DP=35;DPB=35;DPRA=0;EPP=3.56868;EPPR=0;GTI=0;LEN=2;MEANALT=1;MQM=60;MQMR=0;NS=1;NUMALT=1;ODDS=256.825;PAIRED=1;PAIREDR=0;PAO=0;PQA=0;PQR=0;PRO=0;QA=1267;QR=0;RO=0;RPP=3.56868;RPPR=0;RUN=1;SAF=16;SAP=3.56868;SAR=19;SRF=0;SRP=0;SRR=0;TYPE=mnp;technology.ILLUMINA=1	GT:DP:RO:QR:AO:QA:GL	1:35:0:0:35:1267:-10,0
gi|126640115|ref|NC_009085.1|	87482	.	CACAGCT	TACTGCA	1226.62	.	AB=0;ABP=0;AC=1;AF=1;AN=1;AO=32;CIGAR=1X2M1X2M1X;DP=33;DPB=36;DPRA=0;EPP=4.09604;EPPR=0;GTI=0;LEN=7;MEANALT=2;MQM=59.8125;MQMR=0;NS=1;NUMALT=1;ODDS=282.441;PAIRED=0.96875;PAIREDR=0;PAO=9;PQA=274;PQR=0;PRO=0;QA=1121;QR=0;RO=0;RPP=5.45321;RPPR=0;RUN=1;SAF=13;SAP=5.45321;SAR=19;SRF=0;SRP=0;SRR=0;TYPE=complex;technology.ILLUMINA=1	GT:DP:RO:QR:AO:QA:GL	1:33:0:0:32:1121:-10,0
gi|126640115|ref|NC_009085.1|	87497	.	C	A	1494.5	.	AB=0;ABP=0;AC=1;AF=1;AN=1;AO=48;CIGAR=1X;DP=48;DPB=48;DPRA=0;EPP=3.19126;EPPR=0;GTI=0;LEN=1;MEANALT=1;MQM=59.875;MQMR=0;NS=1;NUMALT=1;ODDS=344.121;PAIRED=0.979167;PAIREDR=0;PAO=0;PQA=0;PQR=0;PRO=0;QA=1719;QR=0;RO=0;RPP=29.068;RPPR=0;RUN=1;SAF=23;SAP=3.19126;SAR=25;SRF=0;SRP=0;SRR=0;TYPE=snp;technology.ILLUMINA=1	GT:DP:RO:QR:AO:QA:GL	1:48:0:0:48:1719:-10,0
gi|126640115|ref|NC_009085.1|	87515	.	C	T	1683.69	.	AB=0;ABP=0;AC=1;AF=1;AN=1;AO=52;CIGAR=1X;DP=52;DPB=52;DPRA=0;EPP=3.17734;EPPR=0;GTI=0;LEN=1;MEANALT=1;MQM=59.8846;MQMR=0;NS=1;NUMALT=1;ODDS=387.684;PAIRED=0.980769;PAIREDR=0;PAO=0;PQA=0;PQR=0;PRO=0;QA=1938;QR=0;RO=0;RPP=35.7494;RPPR=0;RUN=1;SAF=25;SAP=3.17734;SAR=27;SRF=0;SRP=0;SRR=0;TYPE=snp;technology.ILLUMINA=1	GT:DP:RO:QR:AO:QA:GL	1:52:0:0:52:1938:-10,0
gi|126640115|ref|NC_009085.1|	87545	.	A	G	2230.76	.	AB=0;ABP=0;AC=1;AF=1;AN=1;AO=67;CIGAR=1X;DP=67;DPB=67;DPRA=0;EPP=3.82055;EPPR=0;GTI=0;LEN=1;MEANALT=1;MQM=59.7612;MQMR=0;NS=1;NUMALT=1;ODDS=513.652;PAIRED=0.985075;PAIREDR=0;PAO=0;PQA=0;PQR=0;PRO=0;QA=2520;QR=0;RO=0;RPP=10.3026;RPPR=0;RUN=1;SAF=31;SAP=3.82055;SAR=36;SRF=0;SRP=0;SRR=0;TYPE=snp;technology.ILLUMINA=1	GT:DP:RO:QR:AO:QA:GL	1:67:0:0:67:2520:-10,0
gi|126640115|ref|NC_009085.1|	87551	.	GGCT	AGCG	2091.11	.	AB=0;ABP=0;AC=1;AF=1;AN=1;AO=67;CIGAR=1X2M1X;DP=68;DPB=68;DPRA=0;EPP=3.82055;EPPR=0;GTI=0;LEN=4;MEANALT=2;MQM=59.8507;MQMR=0;NS=1;NUMALT=1;ODDS=481.496;PAIRED=0.985075;PAIREDR=0;PAO=0;PQA=0;PQR=0;PRO=0;QA=2362;QR=0;RO=0;RPP=8.4876;RPPR=0;RUN=1;SAF=32;SAP=3.30199;SAR=35;SRF=0;SRP=0;SRR=0;TYPE=complex;technology.ILLUMINA=1	GT:DP:RO:QR:AO:QA:GL	1:68:0:0:67:2362:-10,0
gi|126640115|ref|NC_009085.1|	87569	.	GGCC	AGCT	2077.84	.	AB=0;ABP=0;AC=1;AF=1;AN=1;AO=65;CIGAR=1X2M1X;DP=65;DPB=65;DPRA=0;EPP=3.84548;EPPR=0;GTI=0;LEN=4;MEANALT=1;MQM=59.9077;MQMR=0;NS=1;NUMALT=1;ODDS=478.441;PAIRED=1;PAIREDR=0;PAO=0;PQA=0;PQR=0;PRO=0;QA=2350;QR=0;RO=0;RPP=8.65613;RPPR=0;RUN=1;SAF=37;SAP=5.71629;SAR=28;SRF=0;SRP=0;SRR=0;TYPE=complex;technology.ILLUMINA=1	GT:DP:RO:QR:AO:QA:GL	1:65:0:0:65:2350:-10,0
gi|126640115|ref|NC_009085.1|	87584	.	T	G	2302.06	.	AB=0;ABP=0;AC=1;AF=1;AN=1;AO=70;CIGAR=1X;DP=70;DPB=70;DPRA=0;EPP=3.13438;EPPR=0;GTI=0;LEN=1;MEANALT=1;MQM=60;MQMR=0;NS=1;NUMALT=1;ODDS=530.068;PAIRED=1;PAIREDR=0;PAO=0;PQA=0;PQR=0;PRO=0;QA=2601;QR=0;RO=0;RPP=13.0611;RPPR=0;RUN=1;SAF=34;SAP=3.13438;SAR=36;SRF=0;SRP=0;SRR=0;TYPE=snp;technology.ILLUMINA=1	GT:DP:RO:QR:AO:QA:GL	1:70:0:0:70:2601:-10,0
gi|126640115|ref|NC_009085.1|	87611	.	T	C	2273.33	.	AB=0;ABP=0;AC=1;AF=1;AN=1;AO=68;CIGAR=1X;DP=68;DPB=68;DPRA=0;EPP=7.60871;EPPR=0;GTI=0;LEN=1;MEANALT=1;MQM=60;MQMR=0;NS=1;NUMALT=1;ODDS=523.452;PAIRED=1;PAIREDR=0;PAO=0;PQA=0;PQR=0;PRO=0;QA=2564;QR=0;RO=0;RPP=4.1599;RPPR=0;RUN=1;SAF=35;SAP=3.13803;SAR=33;SRF=0;SRP=0;SRR=0;TYPE=snp;technology.ILLUMINA=1	GT:DP:RO:QR:AO:QA:GL	1:68:0:0:68:2564:-10,0
gi|126640115|ref|NC_009085.1|	87620	.	G	A	2360	.	AB=0;ABP=0;AC=1;AF=1;AN=1;AO=73;CIGAR=1X;DP=74;DPB=74;DPRA=0;EPP=5.41974;EPPR=0;GTI=0;LEN=1;MEANALT=2;MQM=60;MQMR=0;NS=1;NUMALT=1;ODDS=543.411;PAIRED=1;PAIREDR=0;PAO=0;PQA=0;PQR=0;PRO=0;QA=2658;QR=0;RO=0;RPP=3.75395;RPPR=0;RUN=1;SAF=38;SAP=3.27802;SAR=35;SRF=0;SRP=0;SRR=0;TYPE=snp;technology.ILLUMINA=1	GT:DP:RO:QR:AO:QA:GL	1:74:0:0:73:2658:-10,0
gi|126640115|ref|NC_009085.1|	87671	.	G	A	2368.84	.	AB=0;ABP=0;AC=1;AF=1;AN=1;AO=73;CIGAR=1X;DP=73;DPB=73;DPRA=0;EPP=3.04005;EPPR=0;GTI=0;LEN=1;MEANALT=1;MQM=60;MQMR=0;NS=1;NUMALT=1;ODDS=545.444;PAIRED=1;PAIREDR=0;PAO=0;PQA=0;PQR=0;PRO=0;QA=2667;QR=0;RO=0;RPP=5.41974;RPPR=0;RUN=1;SAF=36;SAP=3.04005;SAR=37;SRF=0;SRP=0;SRR=0;TYPE=snp;technology.ILLUMINA=1	GT:DP:RO:QR:AO:QA:GL	1:73:0:0:73:2667:-10,0
gi|126640115|ref|NC_009085.1|	87698	.	T	C	1895.77	.	AB=0;ABP=0;AC=1;AF=1;AN=1;AO=58;CIGAR=1X;DP=58;DPB=58;DPRA=0;EPP=3.60933;EPPR=0;GTI=0;LEN=1;MEANALT=1;MQM=60;MQMR=0;NS=1;NUMALT=1;ODDS=436.517;PAIRED=1;PAIREDR=0;PAO=0;PQA=0;PQR=0;PRO=0;QA=2138;QR=0;RO=0;RPP=3.16006;RPPR=0;RUN=1;SAF=31;SAP=3.60933;SAR=27;SRF=0;SRP=0;SRR=0;TYPE=snp;technology.ILLUMINA=1	GT:DP:RO:QR:AO:QA:GL	1:58:0:0:58:2138:-10,0
gi|126640115|ref|NC_009085.1|	87740	.	GT	CC	1793.31	.	AB=0;ABP=0;AC=1;AF=1;AN=1;AO=55;CIGAR=2X;DP=55;DPB=55.5;DPRA=0;EPP=3.04978;EPPR=0;GTI=0;LEN=2;MEANALT=1;MQM=60;MQMR=0;NS=1;NUMALT=1;ODDS=412.925;PAIRED=1;PAIREDR=0;PAO=1;PQA=35;PQR=0;PRO=0;QA=1996;QR=0;RO=0;RPP=6.20829;RPPR=0;RUN=1;SAF=33;SAP=7.78754;SAR=22;SRF=0;SRP=0;SRR=0;TYPE=mnp;technology.ILLUMINA=1	GT:DP:RO:QR:AO:QA:GL	1:55:0:0:55:1996:-10,0
gi|126640115|ref|NC_009085.1|	87806	.	T	C	1855.12	.	AB=0;ABP=0;AC=1;AF=1;AN=1;AO=57;CIGAR=1X;DP=57;DPB=57;DPRA=0;EPP=3.35316;EPPR=0;GTI=0;LEN=1;MEANALT=1;MQM=60;MQMR=0;NS=1;NUMALT=1;ODDS=427.158;PAIRED=1;PAIREDR=0;PAO=0;PQA=0;PQR=0;PRO=0;QA=2112;QR=0;RO=0;RPP=7.61992;RPPR=0;RUN=1;SAF=38;SAP=16.763;SAR=19;SRF=0;SRP=0;SRR=0;TYPE=snp;technology.ILLUMINA=1	GT:DP:RO:QR:AO:QA:GL	1:57:0:0:57:2112:-10,0
gi|126640115|ref|NC_009085.1|	87821	.	G	A	2365.56	.	AB=0;ABP=0;AC=1;AF=1;AN=1;AO=72;CIGAR=1X;DP=72;DPB=72;DPRA=0;EPP=3.49285;EPPR=0;GTI=0;LEN=1;MEANALT=1;MQM=59.9722;MQMR=0;NS=1;NUMALT=1;ODDS=544.691;PAIRED=1;PAIREDR=0;PAO=0;PQA=0;PQR=0;PRO=0;QA=2685;QR=0;RO=0;RPP=23.398;RPPR=0;RUN=1;SAF=39;SAP=4.09604;SAR=33;SRF=0;SRP=0;SRR=0;TYPE=snp;technology.ILLUMINA=1	GT:DP:RO:QR:AO:QA:GL	1:72:0:0:72:2685:-10,0
gi|126640115|ref|NC_009085.1|	87842	.	C	T	2099.55	.	AB=0;ABP=0;AC=1;AF=1;AN=1;AO=64;CIGAR=1X;DP=65;DPB=65;DPRA=0;EPP=6.40323;EPPR=5.18177;GTI=0;LEN=1;MEANALT=1;MQM=59.9688;MQMR=60;NS=1;NUMALT=1;ODDS=483.438;PAIRED=1;PAIREDR=1;PAO=0;PQA=0;PQR=0;PRO=0;QA=2389;QR=30;RO=1;RPP=3.0103;RPPR=5.18177;RUN=1;SAF=35;SAP=4.23175;SAR=29;SRF=1;SRP=5.18177;SRR=0;TYPE=snp;technology.ILLUMINA=1	GT:DP:RO:QR:AO:QA:GL	1:65:1:30:64:2389:-10,0
gi|126640115|ref|NC_009085.1|	87860	.	A	G	2124.51	.	AB=0;ABP=0;AC=1;AF=1;AN=1;AO=65;CIGAR=1X;DP=65;DPB=65;DPRA=0;EPP=17.7429;EPPR=0;GTI=0;LEN=1;MEANALT=1;MQM=60;MQMR=0;NS=1;NUMALT=1;ODDS=489.186;PAIRED=1;PAIREDR=0;PAO=0;PQA=0;PQR=0;PRO=0;QA=2412;QR=0;RO=0;RPP=5.71629;RPPR=0;RUN=1;SAF=35;SAP=3.84548;SAR=30;SRF=0;SRP=0;SRR=0;TYPE=snp;technology.ILLUMINA=1	GT:DP:RO:QR:AO:QA:GL	1:65:0:0:65:2412:-10,0
gi|126640115|ref|NC_009085.1|	88194	.	T	C	3424.02	.	AB=0;ABP=0;AC=1;AF=1;AN=1;AO=105;CIGAR=1X;DP=105;DPB=105;DPRA=0;EPP=4.02365;EPPR=0;GTI=0;LEN=1;MEANALT=1;MQM=60;MQMR=0;NS=1;NUMALT=1;ODDS=788.41;PAIRED=0.990476;PAIREDR=0;PAO=0;PQA=0;PQR=0;PRO=0;QA=3846;QR=0;RO=0;RPP=6.50534;RPPR=0;RUN=1;SAF=56;SAP=4.02365;SAR=49;SRF=0;SRP=0;SRR=0;TYPE=snp;technology.ILLUMINA=1	GT:DP:RO:QR:AO:QA:GL	1:105:0:0:105:3846:-10,0
gi|126640115|ref|NC_009085.1|	88257	.	C	T	3323.88	.	AB=0;ABP=0;AC=1;AF=1;AN=1;AO=101;CIGAR=1X;DP=102;DPB=102;DPRA=0;EPP=3.0318;EPPR=5.18177;GTI=0;LEN=1;MEANALT=1;MQM=59.9802;MQMR=60;NS=1;NUMALT=1;ODDS=765.353;PAIRED=1;PAIREDR=1;PAO=0;PQA=0;PQR=0;PRO=0;QA=3756;QR=37;RO=1;RPP=3.2038;RPPR=5.18177;RUN=1;SAF=52;SAP=3.2038;SAR=49;SRF=1;SRP=5.18177;SRR=0;TYPE=snp;technology.ILLUMINA=1	GT:DP:RO:QR:AO:QA:GL	1:102:1:37:101:3756:-10,0
gi|126640115|ref|NC_009085.1|	88263	.	A	C	2874.02	.	AB=0;ABP=0;AC=1;AF=1;AN=1;AO=88;CIGAR=1X;DP=88;DPB=88;DPRA=0;EPP=3.40511;EPPR=0;GTI=0;LEN=1;MEANALT=1;MQM=59.9773;MQMR=0;NS=1;NUMALT=1;ODDS=661.768;PAIRED=1;PAIREDR=0;PAO=0;PQA=0;PQR=0;PRO=0;QA=3228;QR=0;RO=0;RPP=3.40511;RPPR=0;RUN=1;SAF=44;SAP=3.0103;SAR=44;SRF=0;SRP=0;SRR=0;TYPE=snp;technology.ILLUMINA=1	GT:DP:RO:QR:AO:QA:GL	1:88:0:0:88:3228:-10,0
gi|126640115|ref|NC_009085.1|	88276	.	T	G	2935.32	.	AB=0;ABP=0;AC=1;AF=1;AN=1;AO=89;CIGAR=1X;DP=89;DPB=89;DPRA=0;EPP=8.49998;EPPR=0;GTI=0;LEN=1;MEANALT=1;MQM=60;MQMR=0;NS=1;NUMALT=1;ODDS=675.882;PAIRED=1;PAIREDR=0;PAO=0;PQA=0;PQR=0;PRO=0;QA=3303;QR=0;RO=0;RPP=4.20583;RPPR=0;RUN=1;SAF=44;SAP=3.0347;SAR=45;SRF=0;SRP=0;SRR=0;TYPE=snp;technology.ILLUMINA=1	GT:DP:RO:QR:AO:QA:GL	1:89:0:0:89:3303:-10,0
gi|126640115|ref|NC_009085.1|	88281	.	G	T	2790.56	.	AB=0;ABP=0;AC=1;AF=1;AN=1;AO=84;CIGAR=1X;DP=84;DPB=84;DPRA=0;EPP=3.42391;EPPR=0;GTI=0;LEN=1;MEANALT=1;MQM=60;MQMR=0;NS=1;NUMALT=1;ODDS=642.55;PAIRED=1;PAIREDR=0;PAO=0;PQA=0;PQR=0;PRO=0;QA=3137;QR=0;RO=0;RPP=3.42391;RPPR=0;RUN=1;SAF=46;SAP=4.66476;SAR=38;SRF=0;SRP=0;SRR=0;TYPE=snp;technology.ILLUMINA=1	GT:DP:RO:QR:AO:QA:GL	1:84:0:0:84:3137:-10,0
gi|126640115|ref|NC_009085.1|	88338	.	C	T	2068.33	.	AB=0;ABP=0;AC=1;AF=1;AN=1;AO=63;CIGAR=1X;DP=63;DPB=63;DPRA=0;EPP=3.04477;EPPR=0;GTI=0;LEN=1;MEANALT=1;MQM=60;MQMR=0;NS=1;NUMALT=1;ODDS=476.251;PAIRED=1;PAIREDR=0;PAO=0;PQA=0;PQR=0;PRO=0;QA=2333;QR=0;RO=0;RPP=5.80219;RPPR=0;RUN=1;SAF=29;SAP=3.872;SAR=34;SRF=0;SRP=0;SRR=0;TYPE=snp;technology.ILLUMINA=1	GT:DP:RO:QR:AO:QA:GL	1:63:0:0:63:2333:-10,0
gi|126640115|ref|NC_009085.1|	88401	.	A	G	2154.11	.	AB=0;ABP=0;AC=1;AF=1;AN=1;AO=66;CIGAR=1X;DP=66;DPB=66;DPRA=0;EPP=3.0103;EPPR=0;GTI=0;LEN=1;MEANALT=1;MQM=60;MQMR=0;NS=1;NUMALT=1;ODDS=496.003;PAIRED=1;PAIREDR=0;PAO=0;PQA=0;PQR=0;PRO=0;QA=2426;QR=0;RO=0;RPP=3.0103;RPPR=0;RUN=1;SAF=30;SAP=4.19474;SAR=36;SRF=0;SRP=0;SRR=0;TYPE=snp;technology.ILLUMINA=1	GT:DP:RO:QR:AO:QA:GL	1:66:0:0:66:2426:-10,0
gi|126640115|ref|NC_009085.1|	88419	.	T	C	2107.91	.	AB=0;ABP=0;AC=1;AF=1;AN=1;AO=65;CIGAR=1X;DP=65;DPB=65;DPRA=0;EPP=3.31097;EPPR=0;GTI=0;LEN=1;MEANALT=1;MQM=60;MQMR=0;NS=1;NUMALT=1;ODDS=485.364;PAIRED=0.984615;PAIREDR=0;PAO=0;PQA=0;PQR=0;PRO=0;QA=2378;QR=0;RO=0;RPP=3.04371;RPPR=0;RUN=1;SAF=27;SAP=7.05258;SAR=38;SRF=0;SRP=0;SRR=0;TYPE=snp;technology.ILLUMINA=1	GT:DP:RO:QR:AO:QA:GL	1:65:0:0:65:2378:-10,0
[truncated: 49,815 more rows]
