# Supplementary material for: Colistin Resistant A. baumannii: Genomic and Transcriptomic Traits Acquired Under Colistin Therapy
Source: Front Microbiol. 2019 Jan 7;9:3195. doi: 10.3389/fmicb.2018.03195 (PMC6330354; doi:10.3389/fmicb.2018.03195)
Supplement: Supplementary file 7 [file Table_7.XLSX]

## Sheet: S-data4
S-Table_7-2R
##fileformat=VCFv4.1
##fileDate=20140917
##source=freeBayes v0.9.14
##reference=/storage/genomes/bacteria/Acinetobacter_baumannii_ATCC_17978.fasta
##phasing=none
##commandline="/storage/software/freebayes-0.9.14/bin/freebayes -b /storage/core/PGP1008-GenHome59tris/Analysis/Sample_Sodi-R/mark_dup/Sample_Sodi-R.md.sort.bam --standard-filters -f /storage/genomes/bacteria/Acinetobacter_baumannii_ATCC_17978.fasta --ploidy 1 -v Sample_Sodi-R.vcf"
##INFO=<ID=NS,Number=1,Type=Integer,Description="Number of samples with data">
##INFO=<ID=DP,Number=1,Type=Integer,Description="Total read depth at the locus">
##INFO=<ID=DPB,Number=1,Type=Float,Description="Total read depth per bp at the locus; bases in reads overlapping / bases in haplotype">
##INFO=<ID=AC,Number=A,Type=Integer,Description="Total number of alternate alleles in called genotypes">
##INFO=<ID=AN,Number=1,Type=Integer,Description="Total number of alleles in called genotypes">
##INFO=<ID=AF,Number=A,Type=Float,Description="Estimated allele frequency in the range (0,1]">
##INFO=<ID=RO,Number=1,Type=Integer,Description="Reference allele observation count, with partial observations recorded fractionally">
##INFO=<ID=AO,Number=A,Type=Integer,Description="Alternate allele observations, with partial observations recorded fractionally">
##INFO=<ID=PRO,Number=1,Type=Float,Description="Reference allele observation count, with partial observations recorded fractionally">
##INFO=<ID=PAO,Number=A,Type=Float,Description="Alternate allele observations, with partial observations recorded fractionally">
##INFO=<ID=QR,Number=1,Type=Integer,Description="Reference allele quality sum in phred">
##INFO=<ID=QA,Number=A,Type=Integer,Description="Alternate allele quality sum in phred">
##INFO=<ID=PQR,Number=1,Type=Float,Description="Reference allele quality sum in phred for partial observations">
##INFO=<ID=PQA,Number=A,Type=Float,Description="Alternate allele quality sum in phred for partial observations">
##INFO=<ID=SRF,Number=1,Type=Integer,Description="Number of reference observations on the forward strand">
##INFO=<ID=SRR,Number=1,Type=Integer,Description="Number of reference observations on the reverse strand">
##INFO=<ID=SAF,Number=A,Type=Integer,Description="Number of alternate observations on the forward strand">
##INFO=<ID=SAR,Number=A,Type=Integer,Description="Number of alternate observations on the reverse strand">
##INFO=<ID=SRP,Number=1,Type=Float,Description="Strand balance probability for the reference allele: Phred-scaled upper-bounds estimate of the probability of observing the deviation between SRF and SRR given E(SRF/SRR) ~ 0.5, derived using Hoeffding's inequality">
##INFO=<ID=SAP,Number=A,Type=Float,Description="Strand balance probability for the alternate allele: Phred-scaled upper-bounds estimate of the probability of observing the deviation between SAF and SAR given E(SAF/SAR) ~ 0.5, derived using Hoeffding's inequality">
##INFO=<ID=AB,Number=A,Type=Float,Description="Allele balance at heterozygous sites: a number between 0 and 1 representing the ratio of reads showing the reference allele to all reads, considering only reads from individuals called as heterozygous">
##INFO=<ID=ABP,Number=A,Type=Float,Description="Allele balance probability at heterozygous sites: Phred-scaled upper-bounds estimate of the probability of observing the deviation between ABR and ABA given E(ABR/ABA) ~ 0.5, derived using Hoeffding's inequality">
##INFO=<ID=RUN,Number=A,Type=Integer,Description="Run length: the number of consecutive repeats of the alternate allele in the reference genome">
##INFO=<ID=RPP,Number=A,Type=Float,Description="Read Placement Probability: Phred-scaled upper-bounds estimate of the probability of observing the deviation between RPL and RPR given E(RPL/RPR) ~ 0.5, derived using Hoeffding's inequality">
##INFO=<ID=RPPR,Number=1,Type=Float,Description="Read Placement Probability for reference observations: Phred-scaled upper-bounds estimate of the probability of observing the deviation between RPL and RPR given E(RPL/RPR) ~ 0.5, derived using Hoeffding's inequality">
##INFO=<ID=EPP,Number=A,Type=Float,Description="End Placement Probability: Phred-scaled upper-bounds estimate of the probability of observing the deviation between EL and ER given E(EL/ER) ~ 0.5, derived using Hoeffding's inequality">
##INFO=<ID=EPPR,Number=1,Type=Float,Description="End Placement Probability for reference observations: Phred-scaled upper-bounds estimate of the probability of observing the deviation between EL and ER given E(EL/ER) ~ 0.5, derived using Hoeffding's inequality">
##INFO=<ID=DPRA,Number=A,Type=Float,Description="Alternate allele depth ratio. Ratio between depth in samples with each called alternate allele and those without.">
##INFO=<ID=ODDS,Number=1,Type=Float,Description="The log odds ratio of the best genotype combination to the second-best.">
##INFO=<ID=GTI,Number=1,Type=Integer,Description="Number of genotyping iterations required to reach convergence or bailout.">
##INFO=<ID=TYPE,Number=A,Type=String,Description="The type of allele, either snp, mnp, ins, del, or complex.">
##INFO=<ID=CIGAR,Number=A,Type=String,Description="The extended CIGAR representation of each alternate allele, with the exception that '=' is replaced by 'M' to ease VCF parsing. Note that INDEL alleles do not have the first matched base (which is provided by default, per the spec) referred to by the CIGAR.">
##INFO=<ID=NUMALT,Number=1,Type=Integer,Description="Number of unique non-reference alleles in called genotypes at this position.">
##INFO=<ID=MEANALT,Number=A,Type=Float,Description="Mean number of unique non-reference allele observations per sample with the corresponding alternate alleles.">
##INFO=<ID=LEN,Number=A,Type=Integer,Description="allele length">
##INFO=<ID=MQM,Number=A,Type=Float,Description="Mean mapping quality of observed alternate alleles">
##INFO=<ID=MQMR,Number=1,Type=Float,Description="Mean mapping quality of observed reference alleles">
##INFO=<ID=PAIRED,Number=A,Type=Float,Description="Proportion of observed alternate alleles which are supported by properly paired read fragments">
##INFO=<ID=PAIREDR,Number=1,Type=Float,Description="Proportion of observed reference alleles which are supported by properly paired read fragments">
##INFO=<ID=technology.ILLUMINA,Number=A,Type=Float,Description="Fraction of observations supporting the alternate observed in reads from ILLUMINA">
##FORMAT=<ID=GT,Number=1,Type=String,Description="Genotype">
##FORMAT=<ID=GQ,Number=1,Type=Float,Description="Genotype Quality, the Phred-scaled marginal (or unconditional) probability of the called genotype">
##FORMAT=<ID=GL,Number=G,Type=Float,Description="Genotype Likelihood, log10-scaled likelihoods of the data given the called genotype for each possible genotype generated from the reference and alternate alleles given the sample ploidy">
##FORMAT=<ID=DP,Number=1,Type=Integer,Description="Read Depth">
##FORMAT=<ID=RO,Number=1,Type=Integer,Description="Reference allele observation count">
##FORMAT=<ID=QR,Number=1,Type=Integer,Description="Sum of quality of the reference observations">
##FORMAT=<ID=AO,Number=A,Type=Integer,Description="Alternate allele observation count">
##FORMAT=<ID=QA,Number=A,Type=Integer,Description="Sum of quality of the alternate observations">
#CHROM	POS	ID	REF	ALT	QUAL	FILTER	INFO	FORMAT	Sample_2-R
gi|126640115|ref|NC_009085.1|	313	.	T	C	2355.69	.	AB=0;ABP=0;AC=1;AF=1;AN=1;AO=72;CIGAR=1X;DP=72;DPB=72;DPRA=0;EPP=7.35324;EPPR=0;GTI=0;LEN=1;MEANALT=1;MQM=60;MQMR=0;NS=1;NUMALT=1;ODDS=542.418;PAIRED=0.944444;PAIREDR=0;PAO=0;PQA=0;PQR=0;PRO=0;QA=2657;QR=0;RO=0;RPP=3.49285;RPPR=0;RUN=1;SAF=32;SAP=4.9405;SAR=40;SRF=0;SRP=0;SRR=0;TYPE=snp;technology.ILLUMINA=1	GT:DP:RO:QR:AO:QA:GL	1:72:0:0:72:2657:-10,0
gi|126640115|ref|NC_009085.1|	346	.	C	T	2188.38	.	AB=0;ABP=0;AC=1;AF=1;AN=1;AO=68;CIGAR=1X;DP=68;DPB=68;DPRA=0;EPP=9.26925;EPPR=0;GTI=0;LEN=1;MEANALT=1;MQM=60;MQMR=0;NS=1;NUMALT=1;ODDS=503.894;PAIRED=0.985294;PAIREDR=0;PAO=0;PQA=0;PQR=0;PRO=0;QA=2482;QR=0;RO=0;RPP=13.3567;RPPR=0;RUN=1;SAF=32;SAP=3.52123;SAR=36;SRF=0;SRP=0;SRR=0;TYPE=snp;technology.ILLUMINA=1	GT:DP:RO:QR:AO:QA:GL	1:68:0:0:68:2482:-10,0
gi|126640115|ref|NC_009085.1|	398	.	C	A	2374.77	.	AB=0;ABP=0;AC=1;AF=1;AN=1;AO=73;CIGAR=1X;DP=73;DPB=73;DPRA=0;EPP=5.41974;EPPR=0;GTI=0;LEN=1;MEANALT=1;MQM=59.9178;MQMR=0;NS=1;NUMALT=1;ODDS=546.812;PAIRED=1;PAIREDR=0;PAO=0;PQA=0;PQR=0;PRO=0;QA=2683;QR=0;RO=0;RPP=3.04005;RPPR=0;RUN=1;SAF=45;SAP=11.607;SAR=28;SRF=0;SRP=0;SRR=0;TYPE=snp;technology.ILLUMINA=1	GT:DP:RO:QR:AO:QA:GL	1:73:0:0:73:2683:-10,0
gi|126640115|ref|NC_009085.1|	592	.	A	G	4144.54	.	AB=0;ABP=0;AC=1;AF=1;AN=1;AO=127;CIGAR=1X;DP=127;DPB=127;DPRA=0;EPP=5.8999;EPPR=0;GTI=0;LEN=1;MEANALT=1;MQM=59.9685;MQMR=0;NS=1;NUMALT=1;ODDS=954.317;PAIRED=1;PAIREDR=0;PAO=0;PQA=0;PQR=0;PRO=0;QA=4649;QR=0;RO=0;RPP=5.8999;RPPR=0;RUN=1;SAF=62;SAP=3.16418;SAR=65;SRF=0;SRP=0;SRR=0;TYPE=snp;technology.ILLUMINA=1	GT:DP:RO:QR:AO:QA:GL	1:127:0:0:127:4649:-10,0
gi|126640115|ref|NC_009085.1|	889	.	TTCT	GTCA	1958.65	.	AB=0;ABP=0;AC=1;AF=1;AN=1;AO=60;CIGAR=1X2M1X;DP=60;DPB=61.25;DPRA=0;EPP=4.31318;EPPR=0;GTI=0;LEN=4;MEANALT=1;MQM=60;MQMR=0;NS=1;NUMALT=1;ODDS=450.995;PAIRED=0.983333;PAIREDR=0;PAO=2;PQA=62;PQR=0;PRO=0;QA=2152;QR=0;RO=0;RPP=3.15506;RPPR=0;RUN=1;SAF=36;SAP=8.22183;SAR=24;SRF=0;SRP=0;SRR=0;TYPE=complex;technology.ILLUMINA=1	GT:DP:RO:QR:AO:QA:GL	1:60:0:0:60:2152:-10,0
gi|126640115|ref|NC_009085.1|	1102	.	C	A	3397.92	.	AB=0;ABP=0;AC=1;AF=1;AN=1;AO=105;CIGAR=1X;DP=105;DPB=105;DPRA=0;EPP=4.02365;EPPR=0;GTI=0;LEN=1;MEANALT=1;MQM=60;MQMR=0;NS=1;NUMALT=1;ODDS=782.4;PAIRED=1;PAIREDR=0;PAO=0;PQA=0;PQR=0;PRO=0;QA=3832;QR=0;RO=0;RPP=20.4028;RPPR=0;RUN=1;SAF=50;SAP=3.52732;SAR=55;SRF=0;SRP=0;SRR=0;TYPE=snp;technology.ILLUMINA=1	GT:DP:RO:QR:AO:QA:GL	1:105:0:0:105:3832:-10,0
gi|126640115|ref|NC_009085.1|	1271	.	A	G	3287.94	.	AB=0;ABP=0;AC=1;AF=1;AN=1;AO=99;CIGAR=1X;DP=99;DPB=99;DPRA=0;EPP=7.94546;EPPR=0;GTI=0;LEN=1;MEANALT=1;MQM=60;MQMR=0;NS=1;NUMALT=1;ODDS=757.076;PAIRED=1;PAIREDR=0;PAO=0;PQA=0;PQR=0;PRO=0;QA=3708;QR=0;RO=0;RPP=14.6134;RPPR=0;RUN=1;SAF=46;SAP=4.08507;SAR=53;SRF=0;SRP=0;SRR=0;TYPE=snp;technology.ILLUMINA=1	GT:DP:RO:QR:AO:QA:GL	1:99:0:0:99:3708:-10,0
gi|126640115|ref|NC_009085.1|	1333	.	T	C	3119.28	.	AB=0;ABP=0;AC=1;AF=1;AN=1;AO=97;CIGAR=1X;DP=97;DPB=97;DPRA=0;EPP=4.10723;EPPR=0;GTI=0;LEN=1;MEANALT=1;MQM=60;MQMR=0;NS=1;NUMALT=1;ODDS=718.242;PAIRED=1;PAIREDR=0;PAO=0;PQA=0;PQR=0;PRO=0;QA=3524;QR=0;RO=0;RPP=19.3299;RPPR=0;RUN=1;SAF=42;SAP=6.79359;SAR=55;SRF=0;SRP=0;SRR=0;TYPE=snp;technology.ILLUMINA=1	GT:DP:RO:QR:AO:QA:GL	1:97:0:0:97:3524:-10,0
gi|126640115|ref|NC_009085.1|	1345	.	A	G	3314.79	.	AB=0;ABP=0;AC=1;AF=1;AN=1;AO=101;CIGAR=1X;DP=101;DPB=101;DPRA=0;EPP=3.54779;EPPR=0;GTI=0;LEN=1;MEANALT=1;MQM=60;MQMR=0;NS=1;NUMALT=1;ODDS=763.258;PAIRED=1;PAIREDR=0;PAO=0;PQA=0;PQR=0;PRO=0;QA=3752;QR=0;RO=0;RPP=26.4235;RPPR=0;RUN=1;SAF=42;SAP=9.22372;SAR=59;SRF=0;SRP=0;SRR=0;TYPE=snp;technology.ILLUMINA=1	GT:DP:RO:QR:AO:QA:GL	1:101:0:0:101:3752:-10,0
gi|126640115|ref|NC_009085.1|	1898	.	A	G	2375.63	.	AB=0;ABP=0;AC=1;AF=1;AN=1;AO=73;CIGAR=1X;DP=73;DPB=73;DPRA=0;EPP=4.46786;EPPR=0;GTI=0;LEN=1;MEANALT=1;MQM=60;MQMR=0;NS=1;NUMALT=1;ODDS=547.008;PAIRED=1;PAIREDR=0;PAO=0;PQA=0;PQR=0;PRO=0;QA=2675;QR=0;RO=0;RPP=3.75395;RPPR=0;RUN=1;SAF=34;SAP=3.75395;SAR=39;SRF=0;SRP=0;SRR=0;TYPE=snp;technology.ILLUMINA=1	GT:DP:RO:QR:AO:QA:GL	1:73:0:0:73:2675:-10,0
gi|126640115|ref|NC_009085.1|	2051	.	C	T	3345.91	.	AB=0;ABP=0;AC=1;AF=1;AN=1;AO=103;CIGAR=1X;DP=103;DPB=103;DPRA=0;EPP=6.5732;EPPR=0;GTI=0;LEN=1;MEANALT=1;MQM=60;MQMR=0;NS=1;NUMALT=1;ODDS=770.425;PAIRED=0.990291;PAIREDR=0;PAO=0;PQA=0;PQR=0;PRO=0;QA=3758;QR=0;RO=0;RPP=3.53736;RPPR=0;RUN=1;SAF=54;SAP=3.53736;SAR=49;SRF=0;SRP=0;SRR=0;TYPE=snp;technology.ILLUMINA=1	GT:DP:RO:QR:AO:QA:GL	1:103:0:0:103:3758:-10,0
gi|126640115|ref|NC_009085.1|	2135	.	G	A	3889.09	.	AB=0;ABP=0;AC=1;AF=1;AN=1;AO=120;CIGAR=1X;DP=120;DPB=120;DPRA=0;EPP=5.61607;EPPR=0;GTI=0;LEN=1;MEANALT=1;MQM=60;MQMR=0;NS=1;NUMALT=1;ODDS=895.495;PAIRED=0.991667;PAIREDR=0;PAO=0;PQA=0;PQR=0;PRO=0;QA=4365;QR=0;RO=0;RPP=6.55704;RPPR=0;RUN=1;SAF=61;SAP=3.08268;SAR=59;SRF=0;SRP=0;SRR=0;TYPE=snp;technology.ILLUMINA=1	GT:DP:RO:QR:AO:QA:GL	1:120:0:0:120:4365:-10,0
gi|126640115|ref|NC_009085.1|	2172	.	T	C	4397.83	.	AB=0;ABP=0;AC=1;AF=1;AN=1;AO=132;CIGAR=1X;DP=132;DPB=132;DPRA=0;EPP=3.27351;EPPR=0;GTI=0;LEN=1;MEANALT=1;MQM=60;MQMR=0;NS=1;NUMALT=1;ODDS=1012.64;PAIRED=0.992424;PAIREDR=0;PAO=0;PQA=0;PQR=0;PRO=0;QA=4931;QR=0;RO=0;RPP=8.34028;RPPR=0;RUN=1;SAF=65;SAP=3.0761;SAR=67;SRF=0;SRP=0;SRR=0;TYPE=snp;technology.ILLUMINA=1	GT:DP:RO:QR:AO:QA:GL	1:132:0:0:132:4931:-10,0
gi|126640115|ref|NC_009085.1|	2225	.	T	C	4240.86	.	AB=0;ABP=0;AC=1;AF=1;AN=1;AO=126;CIGAR=1X;DP=126;DPB=126;DPRA=0;EPP=3.28604;EPPR=0;GTI=0;LEN=1;MEANALT=1;MQM=60;MQMR=0;NS=1;NUMALT=1;ODDS=976.494;PAIRED=0.992063;PAIREDR=0;PAO=0;PQA=0;PQR=0;PRO=0;QA=4753;QR=0;RO=0;RPP=5.49198;RPPR=0;RUN=1;SAF=62;SAP=3.07924;SAR=64;SRF=0;SRP=0;SRR=0;TYPE=snp;technology.ILLUMINA=1	GT:DP:RO:QR:AO:QA:GL	1:126:0:0:126:4753:-10,0
gi|126640115|ref|NC_009085.1|	2240	.	G	A	4476.07	.	AB=0;ABP=0;AC=1;AF=1;AN=1;AO=138;CIGAR=1X;DP=138;DPB=138;DPRA=0;EPP=4.01736;EPPR=0;GTI=0;LEN=1;MEANALT=1;MQM=60;MQMR=0;NS=1;NUMALT=1;ODDS=1030.65;PAIRED=0.992754;PAIREDR=0;PAO=0;PQA=0;PQR=0;PRO=0;QA=5019;QR=0;RO=0;RPP=8.10854;RPPR=0;RUN=1;SAF=71;SAP=3.26206;SAR=67;SRF=0;SRP=0;SRR=0;TYPE=snp;technology.ILLUMINA=1	GT:DP:RO:QR:AO:QA:GL	1:138:0:0:138:5019:-10,0
gi|126640115|ref|NC_009085.1|	2330	.	T	C	3714.68	.	AB=0;ABP=0;AC=1;AF=1;AN=1;AO=115;CIGAR=1X;DP=115;DPB=115;DPRA=0;EPP=7.25883;EPPR=0;GTI=0;LEN=1;MEANALT=1;MQM=60;MQMR=0;NS=1;NUMALT=1;ODDS=855.338;PAIRED=1;PAIREDR=0;PAO=0;PQA=0;PQR=0;PRO=0;QA=4195;QR=0;RO=0;RPP=26.1412;RPPR=0;RUN=1;SAF=60;SAP=3.48236;SAR=55;SRF=0;SRP=0;SRR=0;TYPE=snp;technology.ILLUMINA=1	GT:DP:RO:QR:AO:QA:GL	1:115:0:0:115:4195:-10,0
gi|126640115|ref|NC_009085.1|	2363	.	T	A	4267.78	.	AB=0;ABP=0;AC=1;AF=1;AN=1;AO=129;CIGAR=1X;DP=129;DPB=129;DPRA=0;EPP=3.43113;EPPR=0;GTI=0;LEN=1;MEANALT=1;MQM=59.969;MQMR=0;NS=1;NUMALT=1;ODDS=982.693;PAIRED=1;PAIREDR=0;PAO=0;PQA=0;PQR=0;PRO=0;QA=4781;QR=0;RO=0;RPP=3.1618;RPPR=0;RUN=1;SAF=67;SAP=3.43113;SAR=62;SRF=0;SRP=0;SRR=0;TYPE=snp;technology.ILLUMINA=1	GT:DP:RO:QR:AO:QA:GL	1:129:0:0:129:4781:-10,0
gi|126640115|ref|NC_009085.1|	2572	.	G	A	5103.75	.	AB=0;ABP=0;AC=1;AF=1;AN=1;AO=152;CIGAR=1X;DP=152;DPB=152;DPRA=0;EPP=3.9246;EPPR=0;GTI=0;LEN=1;MEANALT=1;MQM=60;MQMR=0;NS=1;NUMALT=1;ODDS=1175.18;PAIRED=1;PAIREDR=0;PAO=0;PQA=0;PQR=0;PRO=0;QA=5721;QR=0;RO=0;RPP=3.23888;RPPR=0;RUN=1;SAF=64;SAP=11.239;SAR=88;SRF=0;SRP=0;SRR=0;TYPE=snp;technology.ILLUMINA=1	GT:DP:RO:QR:AO:QA:GL	1:152:0:0:152:5721:-10,0
gi|126640115|ref|NC_009085.1|	2699	.	T	C	4466.03	.	AB=0;ABP=0;AC=1;AF=1;AN=1;AO=134;CIGAR=1X;DP=134;DPB=134;DPRA=0;EPP=3.26958;EPPR=0;GTI=0;LEN=1;MEANALT=1;MQM=60;MQMR=0;NS=1;NUMALT=1;ODDS=1028.34;PAIRED=1;PAIREDR=0;PAO=0;PQA=0;PQR=0;PRO=0;QA=5004;QR=0;RO=0;RPP=5.34382;RPPR=0;RUN=1;SAF=64;SAP=3.59368;SAR=70;SRF=0;SRP=0;SRR=0;TYPE=snp;technology.ILLUMINA=1	GT:DP:RO:QR:AO:QA:GL	1:134:0:0:134:5004:-10,0
gi|126640115|ref|NC_009085.1|	2717	.	G	T	4585.78	.	AB=0;ABP=0;AC=1;AF=1;AN=1;AO=139;CIGAR=1X;DP=139;DPB=139;DPRA=0;EPP=7.52509;EPPR=0;GTI=0;LEN=1;MEANALT=1;MQM=60;MQMR=0;NS=1;NUMALT=1;ODDS=1055.92;PAIRED=1;PAIREDR=0;PAO=0;PQA=0;PQR=0;PRO=0;QA=5142;QR=0;RO=0;RPP=5.65044;RPPR=0;RUN=1;SAF=68;SAP=3.1509;SAR=71;SRF=0;SRP=0;SRR=0;TYPE=snp;technology.ILLUMINA=1	GT:DP:RO:QR:AO:QA:GL	1:139:0:0:139:5142:-10,0
gi|126640115|ref|NC_009085.1|	2998	.	A	G	3022.27	.	AB=0;ABP=0;AC=1;AF=1;AN=1;AO=92;CIGAR=1X;DP=92;DPB=92;DPRA=0;EPP=14.4341;EPPR=0;GTI=0;LEN=1;MEANALT=1;MQM=60;MQMR=0;NS=1;NUMALT=1;ODDS=695.904;PAIRED=1;PAIREDR=0;PAO=0;PQA=0;PQR=0;PRO=0;QA=3407;QR=0;RO=0;RPP=4.52089;RPPR=0;RUN=1;SAF=45;SAP=3.10471;SAR=47;SRF=0;SRP=0;SRR=0;TYPE=snp;technology.ILLUMINA=1	GT:DP:RO:QR:AO:QA:GL	1:92:0:0:92:3407:-10,0
gi|126640115|ref|NC_009085.1|	3028	.	A	G	3028.27	.	AB=0;ABP=0;AC=1;AF=1;AN=1;AO=91;CIGAR=1X;DP=91;DPB=91;DPRA=0;EPP=3.03416;EPPR=0;GTI=0;LEN=1;MEANALT=1;MQM=60;MQMR=0;NS=1;NUMALT=1;ODDS=697.285;PAIRED=1;PAIREDR=0;PAO=0;PQA=0;PQR=0;PRO=0;QA=3400;QR=0;RO=0;RPP=3.60686;RPPR=0;RUN=1;SAF=44;SAP=3.22506;SAR=47;SRF=0;SRP=0;SRR=0;TYPE=snp;technology.ILLUMINA=1	GT:DP:RO:QR:AO:QA:GL	1:91:0:0:91:3400:-10,0
gi|126640115|ref|NC_009085.1|	3109	.	T	A	2616.03	.	AB=0;ABP=0;AC=1;AF=1;AN=1;AO=81;CIGAR=1X;DP=81;DPB=81;DPRA=0;EPP=3.03711;EPPR=0;GTI=0;LEN=1;MEANALT=1;MQM=60;MQMR=0;NS=1;NUMALT=1;ODDS=602.364;PAIRED=1;PAIREDR=0;PAO=0;PQA=0;PQR=0;PRO=0;QA=2945;QR=0;RO=0;RPP=7.5409;RPPR=0;RUN=1;SAF=39;SAP=3.25157;SAR=42;SRF=0;SRP=0;SRR=0;TYPE=snp;technology.ILLUMINA=1	GT:DP:RO:QR:AO:QA:GL	1:81:0:0:81:2945:-10,0
gi|126640115|ref|NC_009085.1|	3121	.	C	T	2412.55	.	AB=0;ABP=0;AC=1;AF=1;AN=1;AO=73;CIGAR=1X;DP=73;DPB=73;DPRA=0;EPP=3.04005;EPPR=0;GTI=0;LEN=1;MEANALT=1;MQM=60;MQMR=0;NS=1;NUMALT=1;ODDS=555.511;PAIRED=1;PAIREDR=0;PAO=0;PQA=0;PQR=0;PRO=0;QA=2734;QR=0;RO=0;RPP=21.6017;RPPR=0;RUN=1;SAF=35;SAP=3.27802;SAR=38;SRF=0;SRP=0;SRR=0;TYPE=snp;technology.ILLUMINA=1	GT:DP:RO:QR:AO:QA:GL	1:73:0:0:73:2734:-10,0
gi|126640115|ref|NC_009085.1|	3256	.	C	A	2598.02	.	AB=0;ABP=0;AC=1;AF=1;AN=1;AO=79;CIGAR=1X;DP=79;DPB=79;DPRA=0;EPP=7.6556;EPPR=0;GTI=0;LEN=1;MEANALT=1;MQM=60;MQMR=0;NS=1;NUMALT=1;ODDS=598.216;PAIRED=1;PAIREDR=0;PAO=0;PQA=0;PQR=0;PRO=0;QA=2930;QR=0;RO=0;RPP=3.03779;RPPR=0;RUN=1;SAF=46;SAP=7.6556;SAR=33;SRF=0;SRP=0;SRR=0;TYPE=snp;technology.ILLUMINA=1	GT:DP:RO:QR:AO:QA:GL	1:79:0:0:79:2930:-10,0
gi|126640115|ref|NC_009085.1|	3293	.	G	A	2917.95	.	AB=0;ABP=0;AC=1;AF=1;AN=1;AO=89;CIGAR=1X;DP=89;DPB=89;DPRA=0;EPP=3.0347;EPPR=0;GTI=0;LEN=1;MEANALT=1;MQM=60;MQMR=0;NS=1;NUMALT=1;ODDS=671.883;PAIRED=1;PAIREDR=0;PAO=0;PQA=0;PQR=0;PRO=0;QA=3294;QR=0;RO=0;RPP=18.2594;RPPR=0;RUN=1;SAF=47;SAP=3.62026;SAR=42;SRF=0;SRP=0;SRR=0;TYPE=snp;technology.ILLUMINA=1	GT:DP:RO:QR:AO:QA:GL	1:89:0:0:89:3294:-10,0
gi|126640115|ref|NC_009085.1|	3316	.	G	A	2794.27	.	AB=0;ABP=0;AC=1;AF=1;AN=1;AO=86;CIGAR=1X;DP=86;DPB=86;DPRA=0;EPP=13.1102;EPPR=0;GTI=0;LEN=1;MEANALT=1;MQM=60;MQMR=0;NS=1;NUMALT=1;ODDS=643.404;PAIRED=1;PAIREDR=0;PAO=0;PQA=0;PQR=0;PRO=0;QA=3150;QR=0;RO=0;RPP=3.41429;RPPR=0;RUN=1;SAF=42;SAP=3.1113;SAR=44;SRF=0;SRP=0;SRR=0;TYPE=snp;technology.ILLUMINA=1	GT:DP:RO:QR:AO:QA:GL	1:86:0:0:86:3150:-10,0
gi|126640115|ref|NC_009085.1|	3337	.	A	G	2557.62	.	AB=0;ABP=0;AC=1;AF=1;AN=1;AO=80;CIGAR=1X;DP=81;DPB=81;DPRA=0;EPP=3.44459;EPPR=5.18177;GTI=0;LEN=1;MEANALT=1;MQM=60;MQMR=60;NS=1;NUMALT=1;ODDS=588.914;PAIRED=1;PAIREDR=1;PAO=0;PQA=0;PQR=0;PRO=0;QA=2908;QR=39;RO=1;RPP=4.74748;RPPR=5.18177;RUN=1;SAF=44;SAP=4.74748;SAR=36;SRF=0;SRP=5.18177;SRR=1;TYPE=snp;technology.ILLUMINA=1	GT:DP:RO:QR:AO:QA:GL	1:81:1:39:80:2908:-10,0
gi|126640115|ref|NC_009085.1|	3370	.	C	T	2745.58	.	AB=0;ABP=0;AC=1;AF=1;AN=1;AO=85;CIGAR=1X;DP=85;DPB=85;DPRA=0;EPP=3.64897;EPPR=0;GTI=0;LEN=1;MEANALT=1;MQM=60;MQMR=0;NS=1;NUMALT=1;ODDS=632.192;PAIRED=1;PAIREDR=0;PAO=0;PQA=0;PQR=0;PRO=0;QA=3092;QR=0;RO=0;RPP=7.3277;RPPR=0;RUN=1;SAF=38;SAP=5.07959;SAR=47;SRF=0;SRP=0;SRR=0;TYPE=snp;technology.ILLUMINA=1	GT:DP:RO:QR:AO:QA:GL	1:85:0:0:85:3092:-10,0
gi|126640115|ref|NC_009085.1|	3499	.	G	T	3545.1	.	AB=0;ABP=0;AC=1;AF=1;AN=1;AO=107;CIGAR=1X;DP=107;DPB=107;DPRA=0;EPP=3.03059;EPPR=0;GTI=0;LEN=1;MEANALT=1;MQM=59.9907;MQMR=0;NS=1;NUMALT=1;ODDS=816.29;PAIRED=1;PAIREDR=0;PAO=0;PQA=0;PQR=0;PRO=0;QA=3982;QR=0;RO=0;RPP=8.8753;RPPR=0;RUN=1;SAF=56;SAP=3.51765;SAR=51;SRF=0;SRP=0;SRR=0;TYPE=snp;technology.ILLUMINA=1	GT:DP:RO:QR:AO:QA:GL	1:107:0:0:107:3982:-10,0
gi|126640115|ref|NC_009085.1|	3830	.	T	C	2854.75	.	AB=0;ABP=0;AC=1;AF=1;AN=1;AO=85;CIGAR=1X;DP=85;DPB=85;DPRA=0;EPP=3.24022;EPPR=0;GTI=0;LEN=1;MEANALT=1;MQM=60;MQMR=0;NS=1;NUMALT=1;ODDS=657.331;PAIRED=1;PAIREDR=0;PAO=0;PQA=0;PQR=0;PRO=0;QA=3231;QR=0;RO=0;RPP=14.2764;RPPR=0;RUN=1;SAF=53;SAP=14.2764;SAR=32;SRF=0;SRP=0;SRR=0;TYPE=snp;technology.ILLUMINA=1	GT:DP:RO:QR:AO:QA:GL	1:85:0:0:85:3231:-10,0
gi|126640115|ref|NC_009085.1|	4091	.	T	C	3711.78	.	AB=0;ABP=0;AC=1;AF=1;AN=1;AO=114;CIGAR=1X;DP=114;DPB=114;DPRA=0;EPP=4.9151;EPPR=0;GTI=0;LEN=1;MEANALT=1;MQM=60;MQMR=0;NS=1;NUMALT=1;ODDS=854.669;PAIRED=1;PAIREDR=0;PAO=0;PQA=0;PQR=0;PRO=0;QA=4181;QR=0;RO=0;RPP=6.74371;RPPR=0;RUN=1;SAF=70;SAP=15.8868;SAR=44;SRF=0;SRP=0;SRR=0;TYPE=snp;technology.ILLUMINA=1	GT:DP:RO:QR:AO:QA:GL	1:114:0:0:114:4181:-10,0
gi|126640115|ref|NC_009085.1|	4097	.	C	T	3628.69	.	AB=0;ABP=0;AC=1;AF=1;AN=1;AO=110;CIGAR=1X;DP=110;DPB=110;DPRA=0;EPP=3.32615;EPPR=0;GTI=0;LEN=1;MEANALT=1;MQM=60;MQMR=0;NS=1;NUMALT=1;ODDS=835.537;PAIRED=1;PAIREDR=0;PAO=0;PQA=0;PQR=0;PRO=0;QA=4077;QR=0;RO=0;RPP=4.2737;RPPR=0;RUN=1;SAF=64;SAP=9.40627;SAR=46;SRF=0;SRP=0;SRR=0;TYPE=snp;technology.ILLUMINA=1	GT:DP:RO:QR:AO:QA:GL	1:110:0:0:110:4077:-10,0
gi|126640115|ref|NC_009085.1|	4466	.	C	T	4034.51	.	AB=0;ABP=0;AC=1;AF=1;AN=1;AO=120;CIGAR=1X;DP=120;DPB=120;DPRA=0;EPP=7.64277;EPPR=0;GTI=0;LEN=1;MEANALT=1;MQM=60;MQMR=0;NS=1;NUMALT=1;ODDS=928.98;PAIRED=1;PAIREDR=0;PAO=0;PQA=0;PQR=0;PRO=0;QA=4535;QR=0;RO=0;RPP=11.7686;RPPR=0;RUN=1;SAF=59;SAP=3.08268;SAR=61;SRF=0;SRP=0;SRR=0;TYPE=snp;technology.ILLUMINA=1	GT:DP:RO:QR:AO:QA:GL	1:120:0:0:120:4535:-10,0
gi|126640115|ref|NC_009085.1|	4673	.	C	T	3315.42	.	AB=0;ABP=0;AC=1;AF=1;AN=1;AO=103;CIGAR=1X;DP=103;DPB=103;DPRA=0;EPP=3.20004;EPPR=0;GTI=0;LEN=1;MEANALT=1;MQM=60;MQMR=0;NS=1;NUMALT=1;ODDS=763.403;PAIRED=0.990291;PAIREDR=0;PAO=0;PQA=0;PQR=0;PRO=0;QA=3724;QR=0;RO=0;RPP=4.71796;RPPR=0;RUN=1;SAF=46;SAP=5.56125;SAR=57;SRF=0;SRP=0;SRR=0;TYPE=snp;technology.ILLUMINA=1	GT:DP:RO:QR:AO:QA:GL	1:103:0:0:103:3724:-10,0
gi|126640115|ref|NC_009085.1|	4688	.	A	T	3276.24	.	AB=0;ABP=0;AC=1;AF=1;AN=1;AO=98;CIGAR=1X;DP=98;DPB=98;DPRA=0;EPP=8.68272;EPPR=0;GTI=0;LEN=1;MEANALT=1;MQM=60;MQMR=0;NS=1;NUMALT=1;ODDS=754.382;PAIRED=0.989796;PAIREDR=0;PAO=0;PQA=0;PQR=0;PRO=0;QA=3686;QR=0;RO=0;RPP=6.20103;RPPR=0;RUN=1;SAF=52;SAP=3.80798;SAR=46;SRF=0;SRP=0;SRR=0;TYPE=snp;technology.ILLUMINA=1	GT:DP:RO:QR:AO:QA:GL	1:98:0:0:98:3686:-10,0
gi|126640115|ref|NC_009085.1|	4889	.	C	G	2673.77	.	AB=0;ABP=0;AC=1;AF=1;AN=1;AO=83;CIGAR=1X;DP=83;DPB=83;DPRA=0;EPP=7.43173;EPPR=0;GTI=0;LEN=1;MEANALT=1;MQM=59.9639;MQMR=0;NS=1;NUMALT=1;ODDS=615.658;PAIRED=1;PAIREDR=0;PAO=0;PQA=0;PQR=0;PRO=0;QA=3040;QR=0;RO=0;RPP=14.5479;RPPR=0;RUN=1;SAF=54;SAP=19.3617;SAR=29;SRF=0;SRP=0;SRR=0;TYPE=snp;technology.ILLUMINA=1	GT:DP:RO:QR:AO:QA:GL	1:83:0:0:83:3040:-10,0
gi|126640115|ref|NC_009085.1|	4916	.	G	A	2944.34	.	AB=0;ABP=0;AC=1;AF=1;AN=1;AO=88;CIGAR=1X;DP=88;DPB=88;DPRA=0;EPP=3.40511;EPPR=0;GTI=0;LEN=1;MEANALT=1;MQM=60;MQMR=0;NS=1;NUMALT=1;ODDS=677.96;PAIRED=1;PAIREDR=0;PAO=0;PQA=0;PQR=0;PRO=0;QA=3324;QR=0;RO=0;RPP=12.8806;RPPR=0;RUN=1;SAF=52;SAP=9.32731;SAR=36;SRF=0;SRP=0;SRR=0;TYPE=snp;technology.ILLUMINA=1	GT:DP:RO:QR:AO:QA:GL	1:88:0:0:88:3324:-10,0
gi|126640115|ref|NC_009085.1|	5324	.	A	T	3699.6	.	AB=0;ABP=0;AC=1;AF=1;AN=1;AO=113;CIGAR=1X;DP=113;DPB=113;DPRA=0;EPP=3.02952;EPPR=0;GTI=0;LEN=1;MEANALT=1;MQM=60;MQMR=0;NS=1;NUMALT=1;ODDS=851.864;PAIRED=0.99115;PAIREDR=0;PAO=0;PQA=0;PQR=0;PRO=0;QA=4162;QR=0;RO=0;RPP=15.0207;RPPR=0;RUN=1;SAF=52;SAP=4.56684;SAR=61;SRF=0;SRP=0;SRR=0;TYPE=snp;technology.ILLUMINA=1	GT:DP:RO:QR:AO:QA:GL	1:113:0:0:113:4162:-10,0
gi|126640115|ref|NC_009085.1|	5429	.	C	T	4141.74	.	AB=0;ABP=0;AC=1;AF=1;AN=1;AO=125;CIGAR=1X;DP=125;DPB=125;DPRA=0;EPP=4.41741;EPPR=0;GTI=0;LEN=1;MEANALT=1;MQM=59.856;MQMR=0;NS=1;NUMALT=1;ODDS=953.67;PAIRED=0.992;PAIREDR=0;PAO=0;PQA=0;PQR=0;PRO=0;QA=4649;QR=0;RO=0;RPP=9.28151;RPPR=0;RUN=1;SAF=61;SAP=3.16665;SAR=64;SRF=0;SRP=0;SRR=0;TYPE=snp;technology.ILLUMINA=1	GT:DP:RO:QR:AO:QA:GL	1:125:0:0:125:4649:-10,0
gi|126640115|ref|NC_009085.1|	5537	.	T	C	4192.8	.	AB=0;ABP=0;AC=1;AF=1;AN=1;AO=129;CIGAR=1X;DP=129;DPB=129;DPRA=0;EPP=3.43113;EPPR=0;GTI=0;LEN=1;MEANALT=1;MQM=60;MQMR=0;NS=1;NUMALT=1;ODDS=965.427;PAIRED=1;PAIREDR=0;PAO=0;PQA=0;PQR=0;PRO=0;QA=4703;QR=0;RO=0;RPP=5.8551;RPPR=0;RUN=1;SAF=71;SAP=5.8551;SAR=58;SRF=0;SRP=0;SRR=0;TYPE=snp;technology.ILLUMINA=1	GT:DP:RO:QR:AO:QA:GL	1:129:0:0:129:4703:-10,0
gi|126640115|ref|NC_009085.1|	5762	.	AGAT	CGAC	2987.17	.	AB=0;ABP=0;AC=1;AF=1;AN=1;AO=96;CIGAR=1X2M1X;DP=96;DPB=96.25;DPRA=0;EPP=3.10078;EPPR=0;GTI=0;LEN=4;MEANALT=1;MQM=60;MQMR=0;NS=1;NUMALT=1;ODDS=687.821;PAIRED=0.989583;PAIREDR=0;PAO=1;PQA=16;PQR=0;PRO=0;QA=3345;QR=0;RO=0;RPP=8.80089;RPPR=0;RUN=1;SAF=45;SAP=3.8246;SAR=51;SRF=0;SRP=0;SRR=0;TYPE=complex;technology.ILLUMINA=1	GT:DP:RO:QR:AO:QA:GL	1:96:0:0:96:3345:-10,0
gi|126640115|ref|NC_009085.1|	5777	.	G	A	2817.6	.	AB=0;ABP=0;AC=1;AF=1;AN=1;AO=85;CIGAR=1X;DP=85;DPB=85;DPRA=0;EPP=10.3933;EPPR=0;GTI=0;LEN=1;MEANALT=1;MQM=60;MQMR=0;NS=1;NUMALT=1;ODDS=648.775;PAIRED=0.988235;PAIREDR=0;PAO=0;PQA=0;PQR=0;PRO=0;QA=3191;QR=0;RO=0;RPP=18.977;RPPR=0;RUN=1;SAF=40;SAP=3.64897;SAR=45;SRF=0;SRP=0;SRR=0;TYPE=snp;technology.ILLUMINA=1	GT:DP:RO:QR:AO:QA:GL	1:85:0:0:85:3191:-10,0
gi|126640115|ref|NC_009085.1|	5858	.	A	G	2681.09	.	AB=0;ABP=0;AC=1;AF=1;AN=1;AO=84;CIGAR=1X;DP=84;DPB=84;DPRA=0;EPP=5.59539;EPPR=0;GTI=0;LEN=1;MEANALT=1;MQM=60;MQMR=0;NS=1;NUMALT=1;ODDS=617.344;PAIRED=1;PAIREDR=0;PAO=0;PQA=0;PQR=0;PRO=0;QA=3074;QR=0;RO=0;RPP=53.0576;RPPR=0;RUN=1;SAF=45;SAP=3.94093;SAR=39;SRF=0;SRP=0;SRR=0;TYPE=snp;technology.ILLUMINA=1	GT:DP:RO:QR:AO:QA:GL	1:84:0:0:84:3074:-10,0
gi|126640115|ref|NC_009085.1|	5891	.	T	C	2604.98	.	AB=0;ABP=0;AC=1;AF=1;AN=1;AO=80;CIGAR=1X;DP=80;DPB=80;DPRA=0;EPP=8.33041;EPPR=0;GTI=0;LEN=1;MEANALT=1;MQM=60;MQMR=0;NS=1;NUMALT=1;ODDS=599.82;PAIRED=1;PAIREDR=0;PAO=0;PQA=0;PQR=0;PRO=0;QA=2941;QR=0;RO=0;RPP=9.95901;RPPR=0;RUN=1;SAF=39;SAP=3.11887;SAR=41;SRF=0;SRP=0;SRR=0;TYPE=snp;technology.ILLUMINA=1	GT:DP:RO:QR:AO:QA:GL	1:80:0:0:80:2941:-10,0
gi|126640115|ref|NC_009085.1|	5946	.	A	G	4363.95	.	AB=0;ABP=0;AC=1;AF=1;AN=1;AO=135;CIGAR=1X;DP=135;DPB=135;DPRA=0;EPP=18.468;EPPR=0;GTI=0;LEN=1;MEANALT=1;MQM=60;MQMR=0;NS=1;NUMALT=1;ODDS=1004.84;PAIRED=1;PAIREDR=0;PAO=0;PQA=0;PQR=0;PRO=0;QA=4952;QR=0;RO=0;RPP=35.5824;RPPR=0;RUN=1;SAF=80;SAP=13.0634;SAR=55;SRF=0;SRP=0;SRR=0;TYPE=snp;technology.ILLUMINA=1	GT:DP:RO:QR:AO:QA:GL	1:135:0:0:135:4952:-10,0
gi|126640115|ref|NC_009085.1|	6290	.	C	T	3655.38	.	AB=0;ABP=0;AC=1;AF=1;AN=1;AO=113;CIGAR=1X;DP=113;DPB=113;DPRA=0;EPP=3.18325;EPPR=0;GTI=0;LEN=1;MEANALT=1;MQM=60;MQMR=0;NS=1;NUMALT=1;ODDS=841.683;PAIRED=1;PAIREDR=0;PAO=0;PQA=0;PQR=0;PRO=0;QA=4100;QR=0;RO=0;RPP=4.56684;RPPR=0;RUN=1;SAF=55;SAP=3.18325;SAR=58;SRF=0;SRP=0;SRR=0;TYPE=snp;technology.ILLUMINA=1	GT:DP:RO:QR:AO:QA:GL	1:113:0:0:113:4100:-10,0
gi|126640115|ref|NC_009085.1|	6314	.	T	C	3595.16	.	AB=0;ABP=0;AC=1;AF=1;AN=1;AO=110;CIGAR=1X;DP=110;DPB=110;DPRA=0;EPP=10.9066;EPPR=0;GTI=0;LEN=1;MEANALT=1;MQM=60;MQMR=0;NS=1;NUMALT=1;ODDS=827.816;PAIRED=1;PAIREDR=0;PAO=0;PQA=0;PQR=0;PRO=0;QA=4040;QR=0;RO=0;RPP=3.32615;RPPR=0;RUN=1;SAF=54;SAP=3.08926;SAR=56;SRF=0;SRP=0;SRR=0;TYPE=snp;technology.ILLUMINA=1	GT:DP:RO:QR:AO:QA:GL	1:110:0:0:110:4040:-10,0
gi|126640115|ref|NC_009085.1|	6421	.	G	A	3467.7	.	AB=0;ABP=0;AC=1;AF=1;AN=1;AO=104;CIGAR=1X;DP=104;DPB=104;DPRA=0;EPP=4.34659;EPPR=0;GTI=0;LEN=1;MEANALT=1;MQM=60;MQMR=0;NS=1;NUMALT=1;ODDS=798.468;PAIRED=1;PAIREDR=0;PAO=0;PQA=0;PQR=0;PRO=0;QA=3891;QR=0;RO=0;RPP=3.34437;RPPR=0;RUN=1;SAF=54;SAP=3.34437;SAR=50;SRF=0;SRP=0;SRR=0;TYPE=snp;technology.ILLUMINA=1	GT:DP:RO:QR:AO:QA:GL	1:104:0:0:104:3891:-10,0
gi|126640115|ref|NC_009085.1|	6693	.	A	G	2437.08	.	AB=0;ABP=0;AC=1;AF=1;AN=1;AO=77;CIGAR=1X;DP=77;DPB=77;DPRA=0;EPP=3.0385;EPPR=0;GTI=0;LEN=1;MEANALT=1;MQM=60;MQMR=0;NS=1;NUMALT=1;ODDS=561.157;PAIRED=1;PAIREDR=0;PAO=0;PQA=0;PQR=0;PRO=0;QA=2767;QR=0;RO=0;RPP=9.35551;RPPR=0;RUN=1;SAF=26;SAP=20.6359;SAR=51;SRF=0;SRP=0;SRR=0;TYPE=snp;technology.ILLUMINA=1	GT:DP:RO:QR:AO:QA:GL	1:77:0:0:77:2767:-10,0
gi|126640115|ref|NC_009085.1|	6730	.	A	G	1729.71	.	AB=0;ABP=0;AC=1;AF=1;AN=1;AO=55;CIGAR=1X;DP=55;DPB=55;DPRA=0;EPP=3.04978;EPPR=0;GTI=0;LEN=1;MEANALT=1;MQM=60;MQMR=0;NS=1;NUMALT=1;ODDS=398.281;PAIRED=1;PAIREDR=0;PAO=0;PQA=0;PQR=0;PRO=0;QA=1969;QR=0;RO=0;RPP=9.68264;RPPR=0;RUN=1;SAF=20;SAP=11.8936;SAR=35;SRF=0;SRP=0;SRR=0;TYPE=snp;technology.ILLUMINA=1	GT:DP:RO:QR:AO:QA:GL	1:55:0:0:55:1969:-10,0
gi|126640115|ref|NC_009085.1|	6823	.	G	A	1035.39	.	AB=0;ABP=0;AC=1;AF=1;AN=1;AO=33;CIGAR=1X;DP=33;DPB=33;DPRA=0;EPP=4.65535;EPPR=0;GTI=0;LEN=1;MEANALT=1;MQM=60;MQMR=0;NS=1;NUMALT=1;ODDS=238.408;PAIRED=1;PAIREDR=0;PAO=0;PQA=0;PQR=0;PRO=0;QA=1183;QR=0;RO=0;RPP=6.23461;RPPR=0;RUN=1;SAF=14;SAP=4.65535;SAR=19;SRF=0;SRP=0;SRR=0;TYPE=snp;technology.ILLUMINA=1	GT:DP:RO:QR:AO:QA:GL	1:33:0:0:33:1183:-10,0
gi|126640115|ref|NC_009085.1|	6835	.	C	T	794471	.	AB=0;ABP=0;AC=1;AF=1;AN=1;AO=24;CIGAR=1X;DP=24;DPB=24;DPRA=0;EPP=3.37221;EPPR=0;GTI=0;LEN=1;MEANALT=1;MQM=60;MQMR=0;NS=1;NUMALT=1;ODDS=182.934;PAIRED=1;PAIREDR=0;PAO=0;PQA=0;PQR=0;PRO=0;QA=908;QR=0;RO=0;RPP=3.37221;RPPR=0;RUN=1;SAF=10;SAP=4.45795;SAR=14;SRF=0;SRP=0;SRR=0;TYPE=snp;technology.ILLUMINA=1	GT:DP:RO:QR:AO:QA:GL	1:24:0:0:24:908:-10,0
gi|126640115|ref|NC_009085.1|	6843	.	G	A	695602	.	AB=0;ABP=0;AC=1;AF=1;AN=1;AO=21;CIGAR=1X;DP=21;DPB=21;DPRA=0;EPP=3.1137;EPPR=0;GTI=0;LEN=1;MEANALT=1;MQM=60;MQMR=0;NS=1;NUMALT=1;ODDS=160.168;PAIRED=1;PAIREDR=0;PAO=0;PQA=0;PQR=0;PRO=0;QA=796;QR=0;RO=0;RPP=3.94093;RPPR=0;RUN=1;SAF=11;SAP=3.1137;SAR=10;SRF=0;SRP=0;SRR=0;TYPE=snp;technology.ILLUMINA=1	GT:DP:RO:QR:AO:QA:GL	1:21:0:0:21:796:-10,0
gi|126640115|ref|NC_009085.1|	6850	.	C	T	814532	.	AB=0;ABP=0;AC=1;AF=1;AN=1;AO=26;CIGAR=1X;DP=26;DPB=26;DPRA=0;EPP=3.34437;EPPR=0;GTI=0;LEN=1;MEANALT=1;MQM=60;MQMR=0;NS=1;NUMALT=1;ODDS=187.553;PAIRED=1;PAIREDR=0;PAO=0;PQA=0;PQR=0;PRO=0;QA=932;QR=0;RO=0;RPP=4.34659;RPPR=0;RUN=1;SAF=15;SAP=4.34659;SAR=11;SRF=0;SRP=0;SRR=0;TYPE=snp;technology.ILLUMINA=1	GT:DP:RO:QR:AO:QA:GL	1:26:0:0:26:932:-10,0
gi|126640115|ref|NC_009085.1|	6868	.	TA	CT	589759	.	AB=0;ABP=0;AC=1;AF=1;AN=1;AO=19;CIGAR=2X;DP=19;DPB=19;DPRA=0;EPP=4.03889;EPPR=0;GTI=0;LEN=2;MEANALT=1;MQM=60;MQMR=0;NS=1;NUMALT=1;ODDS=135.797;PAIRED=1;PAIREDR=0;PAO=0;PQA=0;PQR=0;PRO=0;QA=678;QR=0;RO=0;RPP=3.12459;RPPR=0;RUN=1;SAF=10;SAP=3.12459;SAR=9;SRF=0;SRP=0;SRR=0;TYPE=mnp;technology.ILLUMINA=1	GT:DP:RO:QR:AO:QA:GL	1:19:0:0:19:678:-10,0
gi|126640115|ref|NC_009085.1|	6878	.	CTCT	TTCA	774175	.	AB=0;ABP=0;AC=1;AF=1;AN=1;AO=23;CIGAR=1X2M1X;DP=23;DPB=23.5;DPRA=0;EPP=7.63648;EPPR=0;GTI=0;LEN=4;MEANALT=1;MQM=60;MQMR=0;NS=1;NUMALT=1;ODDS=178.26;PAIRED=0.956522;PAIREDR=0;PAO=1;PQA=39;PQR=0;PRO=0;QA=849;QR=0;RO=0;RPP=3.10471;RPPR=0;RUN=1;SAF=12;SAP=3.10471;SAR=11;SRF=0;SRP=0;SRR=0;TYPE=complex;technology.ILLUMINA=1	GT:DP:RO:QR:AO:QA:GL	1:23:0:0:23:849:-10,0
gi|126640115|ref|NC_009085.1|	6935	.	G	A	1784.64	.	AB=0;ABP=0;AC=1;AF=1;AN=1;AO=54;CIGAR=1X;DP=54;DPB=54;DPRA=0;EPP=3.6537;EPPR=0;GTI=0;LEN=1;MEANALT=1;MQM=60;MQMR=0;NS=1;NUMALT=1;ODDS=410.928;PAIRED=0.981481;PAIREDR=0;PAO=0;PQA=0;PQR=0;PRO=0;QA=2029;QR=0;RO=0;RPP=13.3047;RPPR=0;RUN=1;SAF=32;SAP=7.03155;SAR=22;SRF=0;SRP=0;SRR=0;TYPE=snp;technology.ILLUMINA=1	GT:DP:RO:QR:AO:QA:GL	1:54:0:0:54:2029:-10,0
gi|126640115|ref|NC_009085.1|	6941	.	A	G	1493.48	.	AB=0;ABP=0;AC=1;AF=1;AN=1;AO=46;CIGAR=1X;DP=46;DPB=46;DPRA=0;EPP=3.0103;EPPR=0;GTI=0;LEN=1;MEANALT=1;MQM=60;MQMR=0;NS=1;NUMALT=1;ODDS=343.886;PAIRED=1;PAIREDR=0;PAO=0;PQA=0;PQR=0;PRO=0;QA=1708;QR=0;RO=0;RPP=18.305;RPPR=0;RUN=1;SAF=27;SAP=6.03148;SAR=19;SRF=0;SRP=0;SRR=0;TYPE=snp;technology.ILLUMINA=1	GT:DP:RO:QR:AO:QA:GL	1:46:0:0:46:1708:-10,0
gi|126640115|ref|NC_009085.1|	6950	.	T	C	1670.52	.	AB=0;ABP=0;AC=1;AF=1;AN=1;AO=52;CIGAR=1X;DP=52;DPB=52;DPRA=0;EPP=4.51363;EPPR=0;GTI=0;LEN=1;MEANALT=1;MQM=60;MQMR=0;NS=1;NUMALT=1;ODDS=384.651;PAIRED=1;PAIREDR=0;PAO=0;PQA=0;PQR=0;PRO=0;QA=1899;QR=0;RO=0;RPP=5.68288;RPPR=0;RUN=1;SAF=33;SAP=11.1951;SAR=19;SRF=0;SRP=0;SRR=0;TYPE=snp;technology.ILLUMINA=1	GT:DP:RO:QR:AO:QA:GL	1:52:0:0:52:1899:-10,0
gi|126640115|ref|NC_009085.1|	7190	.	G	A	1699.64	.	AB=0;ABP=0;AC=1;AF=1;AN=1;AO=54;CIGAR=1X;DP=54;DPB=54;DPRA=0;EPP=16.0391;EPPR=0;GTI=0;LEN=1;MEANALT=1;MQM=60;MQMR=0;NS=1;NUMALT=1;ODDS=391.356;PAIRED=1;PAIREDR=0;PAO=0;PQA=0;PQR=0;PRO=0;QA=1936;QR=0;RO=0;RPP=5.5839;RPPR=0;RUN=1;SAF=29;SAP=3.6537;SAR=25;SRF=0;SRP=0;SRR=0;TYPE=snp;technology.ILLUMINA=1	GT:DP:RO:QR:AO:QA:GL	1:54:0:0:54:1936:-10,0
gi|126640115|ref|NC_009085.1|	7207	.	C	T	1600.97	.	AB=0;ABP=0;AC=1;AF=1;AN=1;AO=49;CIGAR=1X;DP=49;DPB=49;DPRA=0;EPP=15.8176;EPPR=0;GTI=0;LEN=1;MEANALT=1;MQM=60;MQMR=0;NS=1;NUMALT=1;ODDS=368.636;PAIRED=1;PAIREDR=0;PAO=0;PQA=0;PQR=0;PRO=0;QA=1842;QR=0;RO=0;RPP=19.0083;RPPR=0;RUN=1;SAF=28;SAP=5.18177;SAR=21;SRF=0;SRP=0;SRR=0;TYPE=snp;technology.ILLUMINA=1	GT:DP:RO:QR:AO:QA:GL	1:49:0:0:49:1842:-10,0
gi|126640115|ref|NC_009085.1|	7220	.	A	G	2187.62	.	AB=0;ABP=0;AC=1;AF=1;AN=1;AO=68;CIGAR=1X;DP=68;DPB=68;DPRA=0;EPP=6.20364;EPPR=0;GTI=0;LEN=1;MEANALT=1;MQM=60;MQMR=0;NS=1;NUMALT=1;ODDS=503.719;PAIRED=1;PAIREDR=0;PAO=0;PQA=0;PQR=0;PRO=0;QA=2508;QR=0;RO=0;RPP=39.9253;RPPR=0;RUN=1;SAF=34;SAP=3.0103;SAR=34;SRF=0;SRP=0;SRR=0;TYPE=snp;technology.ILLUMINA=1	GT:DP:RO:QR:AO:QA:GL	1:68:0:0:68:2508:-10,0
gi|126640115|ref|NC_009085.1|	7235	.	G	A	3050.48	.	AB=0;ABP=0;AC=1;AF=1;AN=1;AO=94;CIGAR=1X;DP=94;DPB=94;DPRA=0;EPP=3.1027;EPPR=0;GTI=0;LEN=1;MEANALT=1;MQM=60;MQMR=0;NS=1;NUMALT=1;ODDS=702.399;PAIRED=1;PAIREDR=0;PAO=0;PQA=0;PQR=0;PRO=0;QA=3462;QR=0;RO=0;RPP=36.3678;RPPR=0;RUN=1;SAF=46;SAP=3.1027;SAR=48;SRF=0;SRP=0;SRR=0;TYPE=snp;technology.ILLUMINA=1	GT:DP:RO:QR:AO:QA:GL	1:94:0:0:94:3462:-10,0
gi|126640115|ref|NC_009085.1|	7301	.	A	G	2671.66	.	AB=0;ABP=0;AC=1;AF=1;AN=1;AO=81;CIGAR=1X;DP=81;DPB=81;DPRA=0;EPP=3.25157;EPPR=0;GTI=0;LEN=1;MEANALT=1;MQM=60;MQMR=0;NS=1;NUMALT=1;ODDS=615.172;PAIRED=1;PAIREDR=0;PAO=0;PQA=0;PQR=0;PRO=0;QA=3005;QR=0;RO=0;RPP=5.18177;RPPR=0;RUN=1;SAF=43;SAP=3.68051;SAR=38;SRF=0;SRP=0;SRR=0;TYPE=snp;technology.ILLUMINA=1	GT:DP:RO:QR:AO:QA:GL	1:81:0:0:81:3005:-10,0
gi|126640115|ref|NC_009085.1|	7316	.	C	A	2318.07	.	AB=0;ABP=0;AC=1;AF=1;AN=1;AO=71;CIGAR=1X;DP=71;DPB=71;DPRA=0;EPP=3.28556;EPPR=0;GTI=0;LEN=1;MEANALT=1;MQM=60;MQMR=0;NS=1;NUMALT=1;ODDS=533.756;PAIRED=1;PAIREDR=0;PAO=0;PQA=0;PQR=0;PRO=0;QA=2633;QR=0;RO=0;RPP=25.3061;RPPR=0;RUN=1;SAF=35;SAP=3.04088;SAR=36;SRF=0;SRP=0;SRR=0;TYPE=snp;technology.ILLUMINA=1	GT:DP:RO:QR:AO:QA:GL	1:71:0:0:71:2633:-10,0
gi|126640115|ref|NC_009085.1|	7466	.	A	G	1581.16	.	AB=0;ABP=0;AC=1;AF=1;AN=1;AO=47;CIGAR=1X;DP=47;DPB=47;DPRA=0;EPP=4.16534;EPPR=0;GTI=0;LEN=1;MEANALT=1;MQM=60;MQMR=0;NS=1;NUMALT=1;ODDS=364.076;PAIRED=1;PAIREDR=0;PAO=0;PQA=0;PQR=0;PRO=0;QA=1787;QR=0;RO=0;RPP=3.0565;RPPR=0;RUN=1;SAF=22;SAP=3.42611;SAR=25;SRF=0;SRP=0;SRR=0;TYPE=snp;technology.ILLUMINA=1	GT:DP:RO:QR:AO:QA:GL	1:47:0:0:47:1787:-10,0
gi|126640115|ref|NC_009085.1|	7785	.	T	C	3198.79	.	AB=0;ABP=0;AC=1;AF=1;AN=1;AO=97;CIGAR=1X;DP=97;DPB=97;DPRA=0;EPP=3.03269;EPPR=0;GTI=0;LEN=1;MEANALT=1;MQM=60;MQMR=0;NS=1;NUMALT=1;ODDS=736.548;PAIRED=1;PAIREDR=0;PAO=0;PQA=0;PQR=0;PRO=0;QA=3624;QR=0;RO=0;RPP=27.389;RPPR=0;RUN=1;SAF=57;SAP=9.47994;SAR=40;SRF=0;SRP=0;SRR=0;TYPE=snp;technology.ILLUMINA=1	GT:DP:RO:QR:AO:QA:GL	1:97:0:0:97:3624:-10,0
gi|126640115|ref|NC_009085.1|	7800	.	T	G	2854.3	.	AB=0;ABP=0;AC=1;AF=1;AN=1;AO=87;CIGAR=1X;DP=87;DPB=87;DPRA=0;EPP=5.03202;EPPR=0;GTI=0;LEN=1;MEANALT=1;MQM=60;MQMR=0;NS=1;NUMALT=1;ODDS=657.226;PAIRED=1;PAIREDR=0;PAO=0;PQA=0;PQR=0;PRO=0;QA=3239;QR=0;RO=0;RPP=26.9963;RPPR=0;RUN=1;SAF=50;SAP=7.22845;SAR=37;SRF=0;SRP=0;SRR=0;TYPE=snp;technology.ILLUMINA=1	GT:DP:RO:QR:AO:QA:GL	1:87:0:0:87:3239:-10,0
gi|126640115|ref|NC_009085.1|	7823	.	A	G	2279.85	.	AB=0;ABP=0;AC=1;AF=1;AN=1;AO=70;CIGAR=1X;DP=70;DPB=70;DPRA=0;EPP=6.1124;EPPR=0;GTI=0;LEN=1;MEANALT=1;MQM=59.9143;MQMR=0;NS=1;NUMALT=1;ODDS=524.955;PAIRED=1;PAIREDR=0;PAO=0;PQA=0;PQR=0;PRO=0;QA=2572;QR=0;RO=0;RPP=3.13438;RPPR=0;RUN=1;SAF=40;SAP=6.1124;SAR=30;SRF=0;SRP=0;SRR=0;TYPE=snp;technology.ILLUMINA=1	GT:DP:RO:QR:AO:QA:GL	1:70:0:0:70:2572:-10,0
gi|126640115|ref|NC_009085.1|	7829	.	G	T	2214.54	.	AB=0;ABP=0;AC=1;AF=1;AN=1;AO=70;CIGAR=1X;DP=70;DPB=70;DPRA=0;EPP=6.1124;EPPR=0;GTI=0;LEN=1;MEANALT=1;MQM=60;MQMR=0;NS=1;NUMALT=1;ODDS=509.916;PAIRED=1;PAIREDR=0;PAO=0;PQA=0;PQR=0;PRO=0;QA=2501;QR=0;RO=0;RPP=3.0103;RPPR=0;RUN=1;SAF=41;SAP=7.47733;SAR=29;SRF=0;SRP=0;SRR=0;TYPE=snp;technology.ILLUMINA=1	GT:DP:RO:QR:AO:QA:GL	1:70:0:0:70:2501:-10,0
gi|126640115|ref|NC_009085.1|	7853	.	G	C	2282.92	.	AB=0;ABP=0;AC=1;AF=1;AN=1;AO=69;CIGAR=1X;DP=69;DPB=69;DPRA=0;EPP=4.55236;EPPR=0;GTI=0;LEN=1;MEANALT=1;MQM=60;MQMR=0;NS=1;NUMALT=1;ODDS=525.662;PAIRED=1;PAIREDR=0;PAO=0;PQA=0;PQR=0;PRO=0;QA=2583;QR=0;RO=0;RPP=5.55942;RPPR=0;RUN=1;SAF=43;SAP=12.1053;SAR=26;SRF=0;SRP=0;SRR=0;TYPE=snp;technology.ILLUMINA=1	GT:DP:RO:QR:AO:QA:GL	1:69:0:0:69:2583:-10,0
gi|126640115|ref|NC_009085.1|	7866	.	C	T	2197.35	.	AB=0;ABP=0;AC=1;AF=1;AN=1;AO=68;CIGAR=1X;DP=68;DPB=68;DPRA=0;EPP=3.52123;EPPR=0;GTI=0;LEN=1;MEANALT=1;MQM=59.9853;MQMR=0;NS=1;NUMALT=1;ODDS=505.958;PAIRED=1;PAIREDR=0;PAO=0;PQA=0;PQR=0;PRO=0;QA=2478;QR=0;RO=0;RPP=5.05404;RPPR=0;RUN=1;SAF=38;SAP=5.05404;SAR=30;SRF=0;SRP=0;SRR=0;TYPE=snp;technology.ILLUMINA=1	GT:DP:RO:QR:AO:QA:GL	1:68:0:0:68:2478:-10,0
gi|126640115|ref|NC_009085.1|	7887	.	T	C	2328.76	.	AB=0;ABP=0;AC=1;AF=1;AN=1;AO=71;CIGAR=1X;DP=71;DPB=71;DPRA=0;EPP=3.7749;EPPR=0;GTI=0;LEN=1;MEANALT=1;MQM=60;MQMR=0;NS=1;NUMALT=1;ODDS=536.216;PAIRED=1;PAIREDR=0;PAO=0;PQA=0;PQR=0;PRO=0;QA=2626;QR=0;RO=0;RPP=6.71098;RPPR=0;RUN=1;SAF=39;SAP=4.50892;SAR=32;SRF=0;SRP=0;SRR=0;TYPE=snp;technology.ILLUMINA=1	GT:DP:RO:QR:AO:QA:GL	1:71:0:0:71:2626:-10,0
gi|126640115|ref|NC_009085.1|	8205	.	T	A	3697.38	.	AB=0;ABP=0;AC=1;AF=1;AN=1;AO=114;CIGAR=1X;DP=114;DPB=114;DPRA=0;EPP=25.0298;EPPR=0;GTI=0;LEN=1;MEANALT=1;MQM=60;MQMR=0;NS=1;NUMALT=1;ODDS=851.354;PAIRED=0.991228;PAIREDR=0;PAO=0;PQA=0;PQR=0;PRO=0;QA=4189;QR=0;RO=0;RPP=20.1535;RPPR=0;RUN=1;SAF=54;SAP=3.69603;SAR=60;SRF=0;SRP=0;SRR=0;TYPE=snp;technology.ILLUMINA=1	GT:DP:RO:QR:AO:QA:GL	1:114:0:0:114:4189:-10,0
gi|126640115|ref|NC_009085.1|	8871	.	T	A	3503.54	.	AB=0;ABP=0;AC=1;AF=1;AN=1;AO=104;CIGAR=1X;DP=104;DPB=104;DPRA=0;EPP=7.10269;EPPR=0;GTI=0;LEN=1;MEANALT=1;MQM=60;MQMR=0;NS=1;NUMALT=1;ODDS=806.719;PAIRED=1;PAIREDR=0;PAO=0;PQA=0;PQR=0;PRO=0;QA=3941;QR=0;RO=0;RPP=9.77527;RPPR=0;RUN=1;SAF=50;SAP=3.34437;SAR=54;SRF=0;SRP=0;SRR=0;TYPE=snp;technology.ILLUMINA=1	GT:DP:RO:QR:AO:QA:GL	1:104:0:0:104:3941:-10,0
gi|126640115|ref|NC_009085.1|	9243	.	A	G	3211.11	.	AB=0;ABP=0;AC=1;AF=1;AN=1;AO=98;CIGAR=1X;DP=98;DPB=98;DPRA=0;EPP=3.36483;EPPR=0;GTI=0;LEN=1;MEANALT=1;MQM=60;MQMR=0;NS=1;NUMALT=1;ODDS=739.386;PAIRED=1;PAIREDR=0;PAO=0;PQA=0;PQR=0;PRO=0;QA=3608;QR=0;RO=0;RPP=7.35324;RPPR=0;RUN=1;SAF=49;SAP=3.0103;SAR=49;SRF=0;SRP=0;SRR=0;TYPE=snp;technology.ILLUMINA=1	GT:DP:RO:QR:AO:QA:GL	1:98:0:0:98:3608:-10,0
gi|126640115|ref|NC_009085.1|	9414	.	T	C	2977.56	.	AB=0;ABP=0;AC=1;AF=1;AN=1;AO=92;CIGAR=1X;DP=92;DPB=92;DPRA=0;EPP=3.0103;EPPR=0;GTI=0;LEN=1;MEANALT=1;MQM=60;MQMR=0;NS=1;NUMALT=1;ODDS=685.609;PAIRED=1;PAIREDR=0;PAO=0;PQA=0;PQR=0;PRO=0;QA=3346;QR=0;RO=0;RPP=4.52089;RPPR=0;RUN=1;SAF=42;SAP=4.52089;SAR=50;SRF=0;SRP=0;SRR=0;TYPE=snp;technology.ILLUMINA=1	GT:DP:RO:QR:AO:QA:GL	1:92:0:0:92:3346:-10,0
gi|126640115|ref|NC_009085.1|	9674	.	A	G	1973.27	.	AB=0;ABP=0;AC=1;AF=1;AN=1;AO=60;CIGAR=1X;DP=60;DPB=60;DPRA=0;EPP=3.58936;EPPR=0;GTI=0;LEN=1;MEANALT=1;MQM=60;MQMR=0;NS=1;NUMALT=1;ODDS=454.363;PAIRED=1;PAIREDR=0;PAO=0;PQA=0;PQR=0;PRO=0;QA=2238;QR=0;RO=0;RPP=14.7363;RPPR=0;RUN=1;SAF=27;SAP=4.31318;SAR=33;SRF=0;SRP=0;SRR=0;TYPE=snp;technology.ILLUMINA=1	GT:DP:RO:QR:AO:QA:GL	1:60:0:0:60:2238:-10,0
gi|126640115|ref|NC_009085.1|	9777	.	C	A	1654.72	.	AB=0;ABP=0;AC=1;AF=1;AN=1;AO=50;CIGAR=1X;DP=50;DPB=50;DPRA=0;EPP=3.70517;EPPR=0;GTI=0;LEN=1;MEANALT=1;MQM=60;MQMR=0;NS=1;NUMALT=1;ODDS=381.012;PAIRED=1;PAIREDR=0;PAO=0;PQA=0;PQR=0;PRO=0;QA=1873;QR=0;RO=0;RPP=7.35324;RPPR=0;RUN=1;SAF=25;SAP=3.0103;SAR=25;SRF=0;SRP=0;SRR=0;TYPE=snp;technology.ILLUMINA=1	GT:DP:RO:QR:AO:QA:GL	1:50:0:0:50:1873:-10,0
gi|126640115|ref|NC_009085.1|	9807	.	G	A	1570.92	.	AB=0;ABP=0;AC=1;AF=1;AN=1;AO=47;CIGAR=1X;DP=47;DPB=47;DPRA=0;EPP=10.8184;EPPR=0;GTI=0;LEN=1;MEANALT=1;MQM=60;MQMR=0;NS=1;NUMALT=1;ODDS=361.717;PAIRED=1;PAIREDR=0;PAO=0;PQA=0;PQR=0;PRO=0;QA=1785;QR=0;RO=0;RPP=3.0565;RPPR=0;RUN=1;SAF=20;SAP=5.27418;SAR=27;SRF=0;SRP=0;SRR=0;TYPE=snp;technology.ILLUMINA=1	GT:DP:RO:QR:AO:QA:GL	1:47:0:0:47:1785:-10,0
gi|126640115|ref|NC_009085.1|	9893	.	G	A	2097.36	.	AB=0;ABP=0;AC=1;AF=1;AN=1;AO=65;CIGAR=1X;DP=65;DPB=65;DPRA=0;EPP=12.665;EPPR=0;GTI=0;LEN=1;MEANALT=1;MQM=59.8;MQMR=0;NS=1;NUMALT=1;ODDS=482.936;PAIRED=1;PAIREDR=0;PAO=0;PQA=0;PQR=0;PRO=0;QA=2373;QR=0;RO=0;RPP=3.31097;RPPR=0;RUN=1;SAF=31;SAP=3.31097;SAR=34;SRF=0;SRP=0;SRR=0;TYPE=snp;technology.ILLUMINA=1	GT:DP:RO:QR:AO:QA:GL	1:65:0:0:65:2373:-10,0
gi|126640115|ref|NC_009085.1|	9908	.	A	G	2055.39	.	AB=0;ABP=0;AC=1;AF=1;AN=1;AO=63;CIGAR=1X;DP=63;DPB=63;DPRA=0;EPP=8.83536;EPPR=0;GTI=0;LEN=1;MEANALT=1;MQM=60;MQMR=0;NS=1;NUMALT=1;ODDS=473.271;PAIRED=1;PAIREDR=0;PAO=0;PQA=0;PQR=0;PRO=0;QA=2322;QR=0;RO=0;RPP=3.872;RPPR=0;RUN=1;SAF=31;SAP=3.04477;SAR=32;SRF=0;SRP=0;SRR=0;TYPE=snp;technology.ILLUMINA=1	GT:DP:RO:QR:AO:QA:GL	1:63:0:0:63:2322:-10,0
gi|126640115|ref|NC_009085.1|	10034	.	C	T	3220.6	.	AB=0;ABP=0;AC=1;AF=1;AN=1;AO=98;CIGAR=1X;DP=98;DPB=98;DPRA=0;EPP=3.36483;EPPR=0;GTI=0;LEN=1;MEANALT=1;MQM=60;MQMR=0;NS=1;NUMALT=1;ODDS=741.571;PAIRED=1;PAIREDR=0;PAO=0;PQA=0;PQR=0;PRO=0;QA=3643;QR=0;RO=0;RPP=28.6248;RPPR=0;RUN=1;SAF=51;SAP=3.36483;SAR=47;SRF=0;SRP=0;SRR=0;TYPE=snp;technology.ILLUMINA=1	GT:DP:RO:QR:AO:QA:GL	1:98:0:0:98:3643:-10,0
gi|126640115|ref|NC_009085.1|	10062	.	A	G	2471.88	.	AB=0;ABP=0;AC=1;AF=1;AN=1;AO=75;CIGAR=1X;DP=75;DPB=75;DPRA=0;EPP=5.35549;EPPR=0;GTI=0;LEN=1;MEANALT=1;MQM=60;MQMR=0;NS=1;NUMALT=1;ODDS=569.171;PAIRED=1;PAIREDR=0;PAO=0;PQA=0;PQR=0;PRO=0;QA=2789;QR=0;RO=0;RPP=9.52472;RPPR=0;RUN=1;SAF=39;SAP=3.27088;SAR=36;SRF=0;SRP=0;SRR=0;TYPE=snp;technology.ILLUMINA=1	GT:DP:RO:QR:AO:QA:GL	1:75:0:0:75:2789:-10,0
gi|126640115|ref|NC_009085.1|	10206	.	T	C	3104.71	.	AB=0;ABP=0;AC=1;AF=1;AN=1;AO=96;CIGAR=1X;DP=96;DPB=96;DPRA=0;EPP=6.26751;EPPR=0;GTI=0;LEN=1;MEANALT=1;MQM=60;MQMR=0;NS=1;NUMALT=1;ODDS=714.885;PAIRED=0.989583;PAIREDR=0;PAO=0;PQA=0;PQR=0;PRO=0;QA=3493;QR=0;RO=0;RPP=4.45795;RPPR=0;RUN=1;SAF=42;SAP=6.26751;SAR=54;SRF=0;SRP=0;SRR=0;TYPE=snp;technology.ILLUMINA=1	GT:DP:RO:QR:AO:QA:GL	1:96:0:0:96:3493:-10,0
gi|126640115|ref|NC_009085.1|	10212	.	G	A	3221.32	.	AB=0;ABP=0;AC=1;AF=1;AN=1;AO=97;CIGAR=1X;DP=97;DPB=97;DPRA=0;EPP=3.21178;EPPR=0;GTI=0;LEN=1;MEANALT=1;MQM=59.9381;MQMR=0;NS=1;NUMALT=1;ODDS=741.737;PAIRED=0.979381;PAIREDR=0;PAO=0;PQA=0;PQR=0;PRO=0;QA=3624;QR=0;RO=0;RPP=3.56996;RPPR=0;RUN=1;SAF=39;SAP=11.0918;SAR=58;SRF=0;SRP=0;SRR=0;TYPE=snp;technology.ILLUMINA=1	GT:DP:RO:QR:AO:QA:GL	1:97:0:0:97:3624:-10,0
gi|126640115|ref|NC_009085.1|	10413	.	A	G	2951.06	.	AB=0;ABP=0;AC=1;AF=1;AN=1;AO=89;CIGAR=1X;DP=89;DPB=89;DPRA=0;EPP=10.0615;EPPR=0;GTI=0;LEN=1;MEANALT=1;MQM=60;MQMR=0;NS=1;NUMALT=1;ODDS=679.506;PAIRED=1;PAIREDR=0;PAO=0;PQA=0;PQR=0;PRO=0;QA=3330;QR=0;RO=0;RPP=10.0615;RPPR=0;RUN=1;SAF=41;SAP=4.20583;SAR=48;SRF=0;SRP=0;SRR=0;TYPE=snp;technology.ILLUMINA=1	GT:DP:RO:QR:AO:QA:GL	1:89:0:0:89:3330:-10,0
gi|126640115|ref|NC_009085.1|	10830	.	C	G	1976.73	.	AB=0;ABP=0;AC=1;AF=1;AN=1;AO=61;CIGAR=1X;DP=61;DPB=61;DPRA=0;EPP=4.7546;EPPR=0;GTI=0;LEN=1;MEANALT=1;MQM=60;MQMR=0;NS=1;NUMALT=1;ODDS=455.159;PAIRED=1;PAIREDR=0;PAO=0;PQA=0;PQR=0;PRO=0;QA=2245;QR=0;RO=0;RPP=15.8611;RPPR=0;RUN=1;SAF=27;SAP=4.7546;SAR=34;SRF=0;SRP=0;SRR=0;TYPE=snp;technology.ILLUMINA=1	GT:DP:RO:QR:AO:QA:GL	1:61:0:0:61:2245:-10,0
gi|126640115|ref|NC_009085.1|	10860	.	G	T	1629.05	.	AB=0;ABP=0;AC=1;AF=1;AN=1;AO=50;CIGAR=1X;DP=50;DPB=50;DPRA=0;EPP=3.70517;EPPR=0;GTI=0;LEN=1;MEANALT=1;MQM=60;MQMR=0;NS=1;NUMALT=1;ODDS=375.102;PAIRED=1;PAIREDR=0;PAO=0;PQA=0;PQR=0;PRO=0;QA=1849;QR=0;RO=0;RPP=11.5225;RPPR=0;RUN=1;SAF=25;SAP=3.0103;SAR=25;SRF=0;SRP=0;SRR=0;TYPE=snp;technology.ILLUMINA=1	GT:DP:RO:QR:AO:QA:GL	1:50:0:0:50:1849:-10,0
gi|126640115|ref|NC_009085.1|	10894	.	C	A	1339.67	.	AB=0;ABP=0;AC=1;AF=1;AN=1;AO=44;CIGAR=1X;DP=44;DPB=44;DPRA=0;EPP=3.20771;EPPR=0;GTI=0;LEN=1;MEANALT=1;MQM=60;MQMR=0;NS=1;NUMALT=1;ODDS=308.47;PAIRED=1;PAIREDR=0;PAO=0;PQA=0;PQR=0;PRO=0;QA=1556;QR=0;RO=0;RPP=36.372;RPPR=0;RUN=1;SAF=20;SAP=3.79993;SAR=24;SRF=0;SRP=0;SRR=0;TYPE=snp;technology.ILLUMINA=1	GT:DP:RO:QR:AO:QA:GL	1:44:0:0:44:1556:-10,0
gi|126640115|ref|NC_009085.1|	10941	.	TAAAAAAT	TAAAAAT	491482	.	AB=0;ABP=0;AC=1;AF=1;AN=1;AO=13;CIGAR=1M1D6M;DP=13;DPB=13.875;DPRA=0;EPP=4.51363;EPPR=0;GTI=0;LEN=1;MEANALT=1;MQM=60;MQMR=0;NS=1;NUMALT=1;ODDS=113.168;PAIRED=1;PAIREDR=0;PAO=2.5;PQA=86;PQR=14;PRO=0.5;QA=496;QR=0;RO=0;RPP=4.51363;RPPR=0;RUN=1;SAF=7;SAP=3.17734;SAR=6;SRF=0;SRP=0;SRR=0;TYPE=del;technology.ILLUMINA=1	GT:DP:RO:QR:AO:QA:GL	1:13:0:0:13:496:-10,0
gi|126640115|ref|NC_009085.1|	11415	.	T	C	2476.41	.	AB=0;ABP=0;AC=1;AF=1;AN=1;AO=76;CIGAR=1X;DP=76;DPB=76;DPRA=0;EPP=3.46745;EPPR=0;GTI=0;LEN=1;MEANALT=1;MQM=60;MQMR=0;NS=1;NUMALT=1;ODDS=570.215;PAIRED=0.986842;PAIREDR=0;PAO=0;PQA=0;PQR=0;PRO=0;QA=2792;QR=0;RO=0;RPP=8.61041;RPPR=0;RUN=1;SAF=35;SAP=4.03889;SAR=41;SRF=0;SRP=0;SRR=0;TYPE=snp;technology.ILLUMINA=1	GT:DP:RO:QR:AO:QA:GL	1:76:0:0:76:2792:-10,0
gi|126640115|ref|NC_009085.1|	11427	.	C	T	2268.73	.	AB=0;ABP=0;AC=1;AF=1;AN=1;AO=70;CIGAR=1X;DP=70;DPB=70;DPRA=0;EPP=3.0103;EPPR=0;GTI=0;LEN=1;MEANALT=1;MQM=60;MQMR=0;NS=1;NUMALT=1;ODDS=522.393;PAIRED=1;PAIREDR=0;PAO=0;PQA=0;PQR=0;PRO=0;QA=2578;QR=0;RO=0;RPP=18.0245;RPPR=0;RUN=1;SAF=27;SAP=10.9517;SAR=43;SRF=0;SRP=0;SRR=0;TYPE=snp;technology.ILLUMINA=1	GT:DP:RO:QR:AO:QA:GL	1:70:0:0:70:2578:-10,0
gi|126640115|ref|NC_009085.1|	11568	.	T	C	2721.37	.	AB=0;ABP=0;AC=1;AF=1;AN=1;AO=84;CIGAR=1X;DP=84;DPB=84;DPRA=0;EPP=4.66476;EPPR=0;GTI=0;LEN=1;MEANALT=1;MQM=60;MQMR=0;NS=1;NUMALT=1;ODDS=626.619;PAIRED=1;PAIREDR=0;PAO=0;PQA=0;PQR=0;PRO=0;QA=3074;QR=0;RO=0;RPP=3.94093;RPPR=0;RUN=1;SAF=53;SAP=15.5221;SAR=31;SRF=0;SRP=0;SRR=0;TYPE=snp;technology.ILLUMINA=1	GT:DP:RO:QR:AO:QA:GL	1:84:0:0:84:3074:-10,0
gi|126640115|ref|NC_009085.1|	11790	.	T	C	2637.7	.	AB=0;ABP=0;AC=1;AF=1;AN=1;AO=81;CIGAR=1X;DP=81;DPB=81;DPRA=0;EPP=5.18177;EPPR=0;GTI=0;LEN=1;MEANALT=1;MQM=59.8889;MQMR=0;NS=1;NUMALT=1;ODDS=607.352;PAIRED=0.987654;PAIREDR=0;PAO=0;PQA=0;PQR=0;PRO=0;QA=2977;QR=0;RO=0;RPP=12.6881;RPPR=0;RUN=1;SAF=41;SAP=3.03711;SAR=40;SRF=0;SRP=0;SRR=0;TYPE=snp;technology.ILLUMINA=1	GT:DP:RO:QR:AO:QA:GL	1:81:0:0:81:2977:-10,0
gi|126640115|ref|NC_009085.1|	11817	.	A	G	2080.52	.	AB=0;ABP=0;AC=1;AF=1;AN=1;AO=63;CIGAR=1X;DP=63;DPB=63;DPRA=0;EPP=3.04477;EPPR=0;GTI=0;LEN=1;MEANALT=1;MQM=60;MQMR=0;NS=1;NUMALT=1;ODDS=479.058;PAIRED=1;PAIREDR=0;PAO=0;PQA=0;PQR=0;PRO=0;QA=2354;QR=0;RO=0;RPP=12.9715;RPPR=0;RUN=1;SAF=33;SAP=3.32051;SAR=30;SRF=0;SRP=0;SRR=0;TYPE=snp;technology.ILLUMINA=1	GT:DP:RO:QR:AO:QA:GL	1:63:0:0:63:2354:-10,0
gi|126640115|ref|NC_009085.1|	11832	.	G	A	2394.27	.	AB=0;ABP=0;AC=1;AF=1;AN=1;AO=71;CIGAR=1X;DP=71;DPB=71;DPRA=0;EPP=5.48761;EPPR=0;GTI=0;LEN=1;MEANALT=1;MQM=60;MQMR=0;NS=1;NUMALT=1;ODDS=551.301;PAIRED=1;PAIREDR=0;PAO=0;PQA=0;PQR=0;PRO=0;QA=2697;QR=0;RO=0;RPP=3.28556;RPPR=0;RUN=1;SAF=39;SAP=4.50892;SAR=32;SRF=0;SRP=0;SRR=0;TYPE=snp;technology.ILLUMINA=1	GT:DP:RO:QR:AO:QA:GL	1:71:0:0:71:2697:-10,0
gi|126640115|ref|NC_009085.1|	11847	.	G	A	2221.2	.	AB=0;ABP=0;AC=1;AF=1;AN=1;AO=68;CIGAR=1X;DP=68;DPB=68;DPRA=0;EPP=3.13803;EPPR=0;GTI=0;LEN=1;MEANALT=1;MQM=60;MQMR=0;NS=1;NUMALT=1;ODDS=511.451;PAIRED=1;PAIREDR=0;PAO=0;PQA=0;PQR=0;PRO=0;QA=2506;QR=0;RO=0;RPP=4.1599;RPPR=0;RUN=1;SAF=40;SAP=7.60871;SAR=28;SRF=0;SRP=0;SRR=0;TYPE=snp;technology.ILLUMINA=1	GT:DP:RO:QR:AO:QA:GL	1:68:0:0:68:2506:-10,0
gi|126640115|ref|NC_009085.1|	11901	.	G	A	2118.37	.	AB=0;ABP=0;AC=1;AF=1;AN=1;AO=63;CIGAR=1X;DP=63;DPB=63;DPRA=0;EPP=5.80219;EPPR=0;GTI=0;LEN=1;MEANALT=1;MQM=60;MQMR=0;NS=1;NUMALT=1;ODDS=487.774;PAIRED=1;PAIREDR=0;PAO=0;PQA=0;PQR=0;PRO=0;QA=2390;QR=0;RO=0;RPP=3.32051;RPPR=0;RUN=1;SAF=35;SAP=4.69922;SAR=28;SRF=0;SRP=0;SRR=0;TYPE=snp;technology.ILLUMINA=1	GT:DP:RO:QR:AO:QA:GL	1:63:0:0:63:2390:-10,0
gi|126640115|ref|NC_009085.1|	12187	.	TAGA	AAAG	1654.63	.	AB=0;ABP=0;AC=1;AF=1;AN=1;AO=50;CIGAR=1X1M2X;DP=50;DPB=50;DPRA=0;EPP=5.78978;EPPR=0;GTI=0;LEN=4;MEANALT=1;MQM=60;MQMR=0;NS=1;NUMALT=1;ODDS=380.992;PAIRED=1;PAIREDR=0;PAO=0;PQA=0;PQR=0;PRO=0;QA=1882;QR=0;RO=0;RPP=7.35324;RPPR=0;RUN=1;SAF=19;SAP=9.26414;SAR=31;SRF=0;SRP=0;SRR=0;TYPE=complex;technology.ILLUMINA=1	GT:DP:RO:QR:AO:QA:GL	1:50:0:0:50:1882:-10,0
gi|126640115|ref|NC_009085.1|	12314	.	G	A	1727.2	.	AB=0;ABP=0;AC=1;AF=1;AN=1;AO=52;CIGAR=1X;DP=52;DPB=52;DPRA=0;EPP=3.67845;EPPR=0;GTI=0;LEN=1;MEANALT=1;MQM=60;MQMR=0;NS=1;NUMALT=1;ODDS=397.703;PAIRED=1;PAIREDR=0;PAO=0;PQA=0;PQR=0;PRO=0;QA=1972;QR=0;RO=0;RPP=23.2217;RPPR=0;RUN=1;SAF=27;SAP=3.17734;SAR=25;SRF=0;SRP=0;SRR=0;TYPE=snp;technology.ILLUMINA=1	GT:DP:RO:QR:AO:QA:GL	1:52:0:0:52:1972:-10,0
gi|126640115|ref|NC_009085.1|	12324	.	C	T	1909.19	.	AB=0;ABP=0;AC=1;AF=1;AN=1;AO=59;CIGAR=1X;DP=59;DPB=59;DPRA=0;EPP=7.46366;EPPR=0;GTI=0;LEN=1;MEANALT=1;MQM=60;MQMR=0;NS=1;NUMALT=1;ODDS=439.607;PAIRED=1;PAIREDR=0;PAO=0;PQA=0;PQR=0;PRO=0;QA=2199;QR=0;RO=0;RPP=38.3795;RPPR=0;RUN=1;SAF=33;SAP=4.81373;SAR=26;SRF=0;SRP=0;SRR=0;TYPE=snp;technology.ILLUMINA=1	GT:DP:RO:QR:AO:QA:GL	1:59:0:0:59:2199:-10,0
gi|126640115|ref|NC_009085.1|	12348	.	T	C	2119.98	.	AB=0;ABP=0;AC=1;AF=1;AN=1;AO=65;CIGAR=1X;DP=65;DPB=65;DPRA=0;EPP=10.5269;EPPR=0;GTI=0;LEN=1;MEANALT=1;MQM=60;MQMR=0;NS=1;NUMALT=1;ODDS=488.145;PAIRED=1;PAIREDR=0;PAO=0;PQA=0;PQR=0;PRO=0;QA=2397;QR=0;RO=0;RPP=4.64726;RPPR=0;RUN=1;SAF=34;SAP=3.31097;SAR=31;SRF=0;SRP=0;SRR=0;TYPE=snp;technology.ILLUMINA=1	GT:DP:RO:QR:AO:QA:GL	1:65:0:0:65:2397:-10,0
gi|126640115|ref|NC_009085.1|	12361	.	T	G	2123.71	.	AB=0;ABP=0;AC=1;AF=1;AN=1;AO=65;CIGAR=1X;DP=65;DPB=65;DPRA=0;EPP=7.05258;EPPR=0;GTI=0;LEN=1;MEANALT=1;MQM=59.9692;MQMR=0;NS=1;NUMALT=1;ODDS=489.003;PAIRED=1;PAIREDR=0;PAO=0;PQA=0;PQR=0;PRO=0;QA=2417;QR=0;RO=0;RPP=20.6827;RPPR=0;RUN=1;SAF=36;SAP=4.64726;SAR=29;SRF=0;SRP=0;SRR=0;TYPE=snp;technology.ILLUMINA=1	GT:DP:RO:QR:AO:QA:GL	1:65:0:0:65:2417:-10,0
gi|126640115|ref|NC_009085.1|	12367	.	C	A	2208.35	.	AB=0;ABP=0;AC=1;AF=1;AN=1;AO=67;CIGAR=1X;DP=67;DPB=67;DPRA=0;EPP=5.63551;EPPR=0;GTI=0;LEN=1;MEANALT=1;MQM=59.9701;MQMR=0;NS=1;NUMALT=1;ODDS=508.491;PAIRED=1;PAIREDR=0;PAO=0;PQA=0;PQR=0;PRO=0;QA=2519;QR=0;RO=0;RPP=26.6372;RPPR=0;RUN=1;SAF=39;SAP=6.93191;SAR=28;SRF=0;SRP=0;SRR=0;TYPE=snp;technology.ILLUMINA=1	GT:DP:RO:QR:AO:QA:GL	1:67:0:0:67:2519:-10,0
gi|126640115|ref|NC_009085.1|	12375	.	AAAT	CAAG	2052.91	.	AB=0;ABP=0;AC=1;AF=1;AN=1;AO=63;CIGAR=1X2M1X;DP=63;DPB=63.5;DPRA=0;EPP=3.32051;EPPR=0;GTI=0;LEN=4;MEANALT=1;MQM=60;MQMR=0;NS=1;NUMALT=1;ODDS=472.701;PAIRED=1;PAIREDR=0;PAO=2;PQA=32;PQR=0;PRO=0;QA=2302;QR=0;RO=0;RPP=18.2106;RPPR=0;RUN=1;SAF=37;SAP=7.18091;SAR=26;SRF=0;SRP=0;SRR=0;TYPE=complex;technology.ILLUMINA=1	GT:DP:RO:QR:AO:QA:GL	1:63:0:0:63:2302:-10,0
gi|126640115|ref|NC_009085.1|	12732	.	C	T	3184	.	AB=0;ABP=0;AC=1;AF=1;AN=1;AO=101;CIGAR=1X;DP=101;DPB=101;DPRA=0;EPP=4.75178;EPPR=0;GTI=0;LEN=1;MEANALT=1;MQM=60;MQMR=0;NS=1;NUMALT=1;ODDS=733.142;PAIRED=1;PAIREDR=0;PAO=0;PQA=0;PQR=0;PRO=0;QA=3613;QR=0;RO=0;RPP=32.4434;RPPR=0;RUN=1;SAF=58;SAP=7.84774;SAR=43;SRF=0;SRP=0;SRR=0;TYPE=snp;technology.ILLUMINA=1	GT:DP:RO:QR:AO:QA:GL	1:101:0:0:101:3613:-10,0
gi|126640115|ref|NC_009085.1|	12777	.	C	T	3487.37	.	AB=0;ABP=0;AC=1;AF=1;AN=1;AO=108;CIGAR=1X;DP=109;DPB=109;DPRA=0;EPP=5.9056;EPPR=0;GTI=0;LEN=1;MEANALT=2;MQM=59.9444;MQMR=0;NS=1;NUMALT=1;ODDS=802.997;PAIRED=1;PAIREDR=0;PAO=0;PQA=0;PQR=0;PRO=0;QA=3919;QR=0;RO=0;RPP=6.95112;RPPR=0;RUN=1;SAF=51;SAP=3.73412;SAR=57;SRF=0;SRP=0;SRR=0;TYPE=snp;technology.ILLUMINA=1	GT:DP:RO:QR:AO:QA:GL	1:109:0:0:108:3919:-10,0
gi|126640115|ref|NC_009085.1|	12936	.	G	A	3429.82	.	AB=0;ABP=0;AC=1;AF=1;AN=1;AO=103;CIGAR=1X;DP=103;DPB=103;DPRA=0;EPP=3.20004;EPPR=0;GTI=0;LEN=1;MEANALT=1;MQM=60;MQMR=0;NS=1;NUMALT=1;ODDS=789.745;PAIRED=1;PAIREDR=0;PAO=0;PQA=0;PQR=0;PRO=0;QA=3859;QR=0;RO=0;RPP=12.3076;RPPR=0;RUN=1;SAF=56;SAP=4.71796;SAR=47;SRF=0;SRP=0;SRR=0;TYPE=snp;technology.ILLUMINA=1	GT:DP:RO:QR:AO:QA:GL	1:103:0:0:103:3859:-10,0
gi|126640115|ref|NC_009085.1|	12945	.	C	G	3168.58	.	AB=0;ABP=0;AC=1;AF=1;AN=1;AO=96;CIGAR=1X;DP=96;DPB=96;DPRA=0;EPP=3.10078;EPPR=0;GTI=0;LEN=1;MEANALT=1;MQM=60;MQMR=0;NS=1;NUMALT=1;ODDS=729.592;PAIRED=0.989583;PAIREDR=0;PAO=0;PQA=0;PQR=0;PRO=0;QA=3560;QR=0;RO=0;RPP=6.26751;RPPR=0;RUN=1;SAF=51;SAP=3.8246;SAR=45;SRF=0;SRP=0;SRR=0;TYPE=snp;technology.ILLUMINA=1	GT:DP:RO:QR:AO:QA:GL	1:96:0:0:96:3560:-10,0
gi|126640115|ref|NC_009085.1|	12990	.	T	C	3351.96	.	AB=0;ABP=0;AC=1;AF=1;AN=1;AO=101;CIGAR=1X;DP=102;DPB=102;DPRA=0;EPP=3.54779;EPPR=0;GTI=0;LEN=1;MEANALT=2;MQM=60;MQMR=0;NS=1;NUMALT=1;ODDS=771.818;PAIRED=0.990099;PAIREDR=0;PAO=0;PQA=0;PQR=0;PRO=0;QA=3763;QR=0;RO=0;RPP=3.54779;RPPR=0;RUN=1;SAF=55;SAP=4.75178;SAR=46;SRF=0;SRP=0;SRR=0;TYPE=snp;technology.ILLUMINA=1	GT:DP:RO:QR:AO:QA:GL	1:102:0:0:101:3763:-10,0
gi|126640115|ref|NC_009085.1|	13011	.	G	T	3626.79	.	AB=0;ABP=0;AC=1;AF=1;AN=1;AO=109;CIGAR=1X;DP=109;DPB=109;DPRA=0;EPP=7.4927;EPPR=0;GTI=0;LEN=1;MEANALT=1;MQM=60;MQMR=0;NS=1;NUMALT=1;ODDS=835.099;PAIRED=0.990826;PAIREDR=0;PAO=0;PQA=0;PQR=0;PRO=0;QA=4071;QR=0;RO=0;RPP=3.1896;RPPR=0;RUN=1;SAF=55;SAP=3.03022;SAR=54;SRF=0;SRP=0;SRR=0;TYPE=snp;technology.ILLUMINA=1	GT:DP:RO:QR:AO:QA:GL	1:109:0:0:109:4071:-10,0
gi|126640115|ref|NC_009085.1|	13095	.	T	G	3336.26	.	AB=0;ABP=0;AC=1;AF=1;AN=1;AO=102;CIGAR=1X;DP=102;DPB=102;DPRA=0;EPP=3.7767;EPPR=0;GTI=0;LEN=1;MEANALT=1;MQM=60;MQMR=0;NS=1;NUMALT=1;ODDS=768.203;PAIRED=1;PAIREDR=0;PAO=0;PQA=0;PQR=0;PRO=0;QA=3745;QR=0;RO=0;RPP=4.37279;RPPR=0;RUN=1;SAF=53;SAP=3.35092;SAR=49;SRF=0;SRP=0;SRR=0;TYPE=snp;technology.ILLUMINA=1	GT:DP:RO:QR:AO:QA:GL	1:102:0:0:102:3745:-10,0
gi|126640115|ref|NC_009085.1|	13110	.	GTTA	ATTG	3384.26	.	AB=0;ABP=0;AC=1;AF=1;AN=1;AO=97;CIGAR=1X2M1X;DP=97;DPB=101.25;DPRA=0;EPP=3.03269;EPPR=0;GTI=0;LEN=4;MEANALT=1;MQM=60;MQMR=0;NS=1;NUMALT=1;ODDS=779.254;PAIRED=1;PAIREDR=0;PAO=8;PQA=276;PQR=0;PRO=0;QA=3531;QR=0;RO=0;RPP=12.8827;RPPR=0;RUN=1;SAF=46;SAP=3.56996;SAR=51;SRF=0;SRP=0;SRR=0;TYPE=complex;technology.ILLUMINA=1	GT:DP:RO:QR:AO:QA:GL	1:97:0:0:97:3531:-10,0
gi|126640115|ref|NC_009085.1|	13170	.	T	C	2488.73	.	AB=0;ABP=0;AC=1;AF=1;AN=1;AO=76;CIGAR=1X;DP=76;DPB=76;DPRA=0;EPP=5.8675;EPPR=0;GTI=0;LEN=1;MEANALT=1;MQM=60;MQMR=0;NS=1;NUMALT=1;ODDS=573.051;PAIRED=1;PAIREDR=0;PAO=0;PQA=0;PQR=0;PRO=0;QA=2803;QR=0;RO=0;RPP=3.12459;RPPR=0;RUN=1;SAF=34;SAP=4.83891;SAR=42;SRF=0;SRP=0;SRR=0;TYPE=snp;technology.ILLUMINA=1	GT:DP:RO:QR:AO:QA:GL	1:76:0:0:76:2803:-10,0
gi|126640115|ref|NC_009085.1|	13338	.	T	C	2156.27	.	AB=0;ABP=0;AC=1;AF=1;AN=1;AO=68;CIGAR=1X;DP=68;DPB=68;DPRA=0;EPP=4.1599;EPPR=0;GTI=0;LEN=1;MEANALT=1;MQM=60;MQMR=0;NS=1;NUMALT=1;ODDS=496.499;PAIRED=1;PAIREDR=0;PAO=0;PQA=0;PQR=0;PRO=0;QA=2444;QR=0;RO=0;RPP=15.7837;RPPR=0;RUN=1;SAF=31;SAP=4.1599;SAR=37;SRF=0;SRP=0;SRR=0;TYPE=snp;technology.ILLUMINA=1	GT:DP:RO:QR:AO:QA:GL	1:68:0:0:68:2444:-10,0
gi|126640115|ref|NC_009085.1|	13383	.	GGTG	TGTT	2484.04	.	AB=0;ABP=0;AC=1;AF=1;AN=1;AO=75;CIGAR=1X2M1X;DP=78;DPB=84.75;DPRA=0;EPP=3.27088;EPPR=0;GTI=0;LEN=4;MEANALT=3;MQM=60;MQMR=0;NS=1;NUMALT=1;ODDS=571.972;PAIRED=0.986667;PAIREDR=0;PAO=10;PQA=333;PQR=0;PRO=0;QA=2464;QR=0;RO=0;RPP=5.35549;RPPR=0;RUN=1;SAF=34;SAP=4.429;SAR=41;SRF=0;SRP=0;SRR=0;TYPE=complex;technology.ILLUMINA=1	GT:DP:RO:QR:AO:QA:GL	1:78:0:0:75:2464:-10,0
gi|126640115|ref|NC_009085.1|	13398	.	C	G	2503.15	.	AB=0;ABP=0;AC=1;AF=1;AN=1;AO=78;CIGAR=1X;DP=78;DPB=78;DPRA=0;EPP=4.01252;EPPR=0;GTI=0;LEN=1;MEANALT=1;MQM=60;MQMR=0;NS=1;NUMALT=1;ODDS=576.372;PAIRED=1;PAIREDR=0;PAO=0;PQA=0;PQR=0;PRO=0;QA=2828;QR=0;RO=0;RPP=14.1461;RPPR=0;RUN=1;SAF=37;SAP=3.45573;SAR=41;SRF=0;SRP=0;SRR=0;TYPE=snp;technology.ILLUMINA=1	GT:DP:RO:QR:AO:QA:GL	1:78:0:0:78:2828:-10,0
gi|126640115|ref|NC_009085.1|	13410	.	AC	GT	2378.81	.	AB=0;ABP=0;AC=1;AF=1;AN=1;AO=70;CIGAR=2X;DP=70;DPB=72;DPRA=0;EPP=3.13438;EPPR=0;GTI=0;LEN=2;MEANALT=1;MQM=60;MQMR=0;NS=1;NUMALT=1;ODDS=547.742;PAIRED=1;PAIREDR=0;PAO=4;PQA=120;PQR=0;PRO=0;QA=2580;QR=0;RO=0;RPP=23.9805;RPPR=0;RUN=1;SAF=32;SAP=4.12706;SAR=38;SRF=0;SRP=0;SRR=0;TYPE=mnp;technology.ILLUMINA=1	GT:DP:RO:QR:AO:QA:GL	1:70:0:0:70:2580:-10,0
gi|126640115|ref|NC_009085.1|	13962	.	A	G	1201.72	.	AB=0;ABP=0;AC=1;AF=1;AN=1;AO=38;CIGAR=1X;DP=38;DPB=38;DPRA=0;EPP=5.06748;EPPR=0;GTI=0;LEN=1;MEANALT=1;MQM=60;MQMR=0;NS=1;NUMALT=1;ODDS=276.705;PAIRED=1;PAIREDR=0;PAO=0;PQA=0;PQR=0;PRO=0;QA=1398;QR=0;RO=0;RPP=30.668;RPPR=0;RUN=1;SAF=16;SAP=5.06748;SAR=22;SRF=0;SRP=0;SRR=0;TYPE=snp;technology.ILLUMINA=1	GT:DP:RO:QR:AO:QA:GL	1:38:0:0:38:1398:-10,0
gi|126640115|ref|NC_009085.1|	13969	.	CTA	CA	304221	.	AB=0;ABP=0;AC=1;AF=1;AN=1;AO=10;CIGAR=1M1D1M;DP=10;DPB=15.6667;DPRA=0;EPP=6.48466;EPPR=0;GTI=0;LEN=1;MEANALT=1;MQM=60;MQMR=0;NS=1;NUMALT=1;ODDS=70.0496;PAIRED=1;PAIREDR=0;PAO=13.5;PQA=485;PQR=485;PRO=13.5;QA=362;QR=0;RO=0;RPP=3.0103;RPPR=0;RUN=1;SAF=4;SAP=3.87889;SAR=6;SRF=0;SRP=0;SRR=0;TYPE=del;technology.ILLUMINA=1	GT:DP:RO:QR:AO:QA:GL	1:10:0:0:10:362:-10,0
gi|126640115|ref|NC_009085.1|	13973	.	GATG	TATAG	347631	.	AB=0;ABP=0;AC=1;AF=1;AN=1;AO=11;CIGAR=1X2M1I1M;DP=11;DPB=13.75;DPRA=0;EPP=3.20771;EPPR=0;GTI=0;LEN=5;MEANALT=1;MQM=60;MQMR=0;NS=1;NUMALT=1;ODDS=80.0449;PAIRED=1;PAIREDR=0;PAO=0;PQA=0;PQR=0;PRO=0;QA=404;QR=0;RO=0;RPP=3.20771;RPPR=0;RUN=1;SAF=5;SAP=3.20771;SAR=6;SRF=0;SRP=0;SRR=0;TYPE=complex;technology.ILLUMINA=1	GT:DP:RO:QR:AO:QA:GL	1:11:0:0:11:404:-10,0
gi|126640115|ref|NC_009085.1|	13982	.	TT	TCT	311072	.	AB=0;ABP=0;AC=1;AF=1;AN=1;AO=10;CIGAR=1M1I1M;DP=11;DPB=16;DPRA=0;EPP=3.87889;EPPR=0;GTI=0;LEN=1;MEANALT=2;MQM=60;MQMR=0;NS=1;NUMALT=1;ODDS=71.627;PAIRED=1;PAIREDR=0;PAO=0;PQA=0;PQR=0;PRO=0;QA=363;QR=0;RO=0;RPP=3.0103;RPPR=0;RUN=1;SAF=5;SAP=3.0103;SAR=5;SRF=0;SRP=0;SRR=0;TYPE=ins;technology.ILLUMINA=1	GT:DP:RO:QR:AO:QA:GL	1:11:0:0:10:363:-10,0
gi|126640115|ref|NC_009085.1|	13989	.	C	T	1188.68	.	AB=0;ABP=0;AC=1;AF=1;AN=1;AO=37;CIGAR=1X;DP=37;DPB=37;DPRA=0;EPP=4.47751;EPPR=0;GTI=0;LEN=1;MEANALT=1;MQM=60;MQMR=0;NS=1;NUMALT=1;ODDS=273.704;PAIRED=1;PAIREDR=0;PAO=0;PQA=0;PQR=0;PRO=0;QA=1380;QR=0;RO=0;RPP=28.8919;RPPR=0;RUN=1;SAF=21;SAP=4.47751;SAR=16;SRF=0;SRP=0;SRR=0;TYPE=snp;technology.ILLUMINA=1	GT:DP:RO:QR:AO:QA:GL	1:37:0:0:37:1380:-10,0
gi|126640115|ref|NC_009085.1|	13998	.	C	T	1372.19	.	AB=0;ABP=0;AC=1;AF=1;AN=1;AO=43;CIGAR=1X;DP=43;DPB=43;DPRA=0;EPP=4.27278;EPPR=0;GTI=0;LEN=1;MEANALT=1;MQM=60;MQMR=0;NS=1;NUMALT=1;ODDS=315.959;PAIRED=1;PAIREDR=0;PAO=0;PQA=0;PQR=0;PRO=0;QA=1598;QR=0;RO=0;RPP=39.8243;RPPR=0;RUN=1;SAF=24;SAP=4.27278;SAR=19;SRF=0;SRP=0;SRR=0;TYPE=snp;technology.ILLUMINA=1	GT:DP:RO:QR:AO:QA:GL	1:43:0:0:43:1598:-10,0
gi|126640115|ref|NC_009085.1|	14029	.	C	T	1867.49	.	AB=0;ABP=0;AC=1;AF=1;AN=1;AO=59;CIGAR=1X;DP=59;DPB=59;DPRA=0;EPP=4.81373;EPPR=0;GTI=0;LEN=1;MEANALT=1;MQM=59.9661;MQMR=0;NS=1;NUMALT=1;ODDS=430.006;PAIRED=1;PAIREDR=0;PAO=0;PQA=0;PQR=0;PRO=0;QA=2138;QR=0;RO=0;RPP=29.8409;RPPR=0;RUN=1;SAF=31;SAP=3.34154;SAR=28;SRF=0;SRP=0;SRR=0;TYPE=snp;technology.ILLUMINA=1	GT:DP:RO:QR:AO:QA:GL	1:59:0:0:59:2138:-10,0
gi|126640115|ref|NC_009085.1|	14325	.	AAATTTTCTTGCTA	GAACTTACGTCCTG	1053.5	.	AB=0;ABP=0;AC=1;AF=1;AN=1;AO=32;CIGAR=1X2M1X2M1X1M1X1M1X2M1X;DP=33;DPB=33.1429;DPRA=0;EPP=3.0103;EPPR=0;GTI=0;LEN=14;MEANALT=2;MQM=60;MQMR=0;NS=1;NUMALT=1;ODDS=242.577;PAIRED=1;PAIREDR=0;PAO=2;PQA=70;PQR=0;PRO=0;QA=1150;QR=0;RO=0;RPP=20.3821;RPPR=0;RUN=1;SAF=20;SAP=7.35324;SAR=12;SRF=0;SRP=0;SRR=0;TYPE=complex;technology.ILLUMINA=1	GT:DP:RO:QR:AO:QA:GL	1:33:0:0:32:1150:-10,0
gi|126640115|ref|NC_009085.1|	14345	.	G	A	1709.21	.	AB=0;ABP=0;AC=1;AF=1;AN=1;AO=52;CIGAR=1X;DP=52;DPB=52;DPRA=0;EPP=3.17734;EPPR=0;GTI=0;LEN=1;MEANALT=1;MQM=60;MQMR=0;NS=1;NUMALT=1;ODDS=393.56;PAIRED=1;PAIREDR=0;PAO=0;PQA=0;PQR=0;PRO=0;QA=1942;QR=0;RO=0;RPP=13.7006;RPPR=0;RUN=1;SAF=29;SAP=4.51363;SAR=23;SRF=0;SRP=0;SRR=0;TYPE=snp;technology.ILLUMINA=1	GT:DP:RO:QR:AO:QA:GL	1:52:0:0:52:1942:-10,0
gi|126640115|ref|NC_009085.1|	14703	.	T	C	4409.64	.	AB=0;ABP=0;AC=1;AF=1;AN=1;AO=135;CIGAR=1X;DP=135;DPB=135;DPRA=0;EPP=3.79846;EPPR=0;GTI=0;LEN=1;MEANALT=1;MQM=60;MQMR=0;NS=1;NUMALT=1;ODDS=1015.36;PAIRED=1;PAIREDR=0;PAO=0;PQA=0;PQR=0;PRO=0;QA=4952;QR=0;RO=0;RPP=13.0634;RPPR=0;RUN=1;SAF=62;SAP=4.95658;SAR=73;SRF=0;SRP=0;SRR=0;TYPE=snp;technology.ILLUMINA=1	GT:DP:RO:QR:AO:QA:GL	1:135:0:0:135:4952:-10,0
gi|126640115|ref|NC_009085.1|	14792	.	T	C	4146.19	.	AB=0;ABP=0;AC=1;AF=1;AN=1;AO=124;CIGAR=1X;DP=124;DPB=124;DPRA=0;EPP=10.015;EPPR=0;GTI=0;LEN=1;MEANALT=1;MQM=60;MQMR=0;NS=1;NUMALT=1;ODDS=954.695;PAIRED=1;PAIREDR=0;PAO=0;PQA=0;PQR=0;PRO=0;QA=4655;QR=0;RO=0;RPP=4.76149;RPPR=0;RUN=1;SAF=65;SAP=3.64073;SAR=59;SRF=0;SRP=0;SRR=0;TYPE=snp;technology.ILLUMINA=1	GT:DP:RO:QR:AO:QA:GL	1:124:0:0:124:4655:-10,0
gi|126640115|ref|NC_009085.1|	14798	.	C	T	3685.68	.	AB=0;ABP=0;AC=1;AF=1;AN=1;AO=112;CIGAR=1X;DP=112;DPB=112;DPRA=0;EPP=14.1779;EPPR=0;GTI=0;LEN=1;MEANALT=1;MQM=60;MQMR=0;NS=1;NUMALT=1;ODDS=848.659;PAIRED=1;PAIREDR=0;PAO=0;PQA=0;PQR=0;PRO=0;QA=4151;QR=0;RO=0;RPP=9.29206;RPPR=0;RUN=1;SAF=57;SAP=3.08785;SAR=55;SRF=0;SRP=0;SRR=0;TYPE=snp;technology.ILLUMINA=1	GT:DP:RO:QR:AO:QA:GL	1:112:0:0:112:4151:-10,0
gi|126640115|ref|NC_009085.1|	14811	.	TGTG	AGTA	3728.47	.	AB=0;ABP=0;AC=1;AF=1;AN=1;AO=114;CIGAR=1X2M1X;DP=114;DPB=117.5;DPRA=0;EPP=4.9151;EPPR=0;GTI=0;LEN=4;MEANALT=1;MQM=59.8596;MQMR=0;NS=1;NUMALT=1;ODDS=858.513;PAIRED=1;PAIREDR=0;PAO=8;PQA=274;PQR=0;PRO=0;QA=3908;QR=0;RO=0;RPP=3.31507;RPPR=0;RUN=1;SAF=55;SAP=3.31507;SAR=59;SRF=0;SRP=0;SRR=0;TYPE=complex;technology.ILLUMINA=1	GT:DP:RO:QR:AO:QA:GL	1:114:0:0:114:3908:-10,0
gi|126640115|ref|NC_009085.1|	14829	.	T	G	3366.76	.	AB=0;ABP=0;AC=1;AF=1;AN=1;AO=105;CIGAR=1X;DP=105;DPB=105;DPRA=0;EPP=3.03098;EPPR=0;GTI=0;LEN=1;MEANALT=1;MQM=59.8762;MQMR=0;NS=1;NUMALT=1;ODDS=775.225;PAIRED=0.990476;PAIREDR=0;PAO=0;PQA=0;PQR=0;PRO=0;QA=3801;QR=0;RO=0;RPP=20.4028;RPPR=0;RUN=1;SAF=60;SAP=7.66346;SAR=45;SRF=0;SRP=0;SRR=0;TYPE=snp;technology.ILLUMINA=1	GT:DP:RO:QR:AO:QA:GL	1:105:0:0:105:3801:-10,0
gi|126640115|ref|NC_009085.1|	14837	.	G	A	3808.57	.	AB=0;ABP=0;AC=1;AF=1;AN=1;AO=115;CIGAR=1X;DP=115;DPB=115;DPRA=0;EPP=4.53977;EPPR=0;GTI=0;LEN=1;MEANALT=1;MQM=59.7478;MQMR=0;NS=1;NUMALT=1;ODDS=876.956;PAIRED=0.991304;PAIREDR=0;PAO=0;PQA=0;PQR=0;PRO=0;QA=4309;QR=0;RO=0;RPP=31.7304;RPPR=0;RUN=1;SAF=66;SAP=8.4673;SAR=49;SRF=0;SRP=0;SRR=0;TYPE=snp;technology.ILLUMINA=1	GT:DP:RO:QR:AO:QA:GL	1:115:0:0:115:4309:-10,0
gi|126640115|ref|NC_009085.1|	14851	.	G	T	3759.15	.	AB=0;ABP=0;AC=1;AF=1;AN=1;AO=113;CIGAR=1X;DP=113;DPB=113;DPRA=0;EPP=3.02952;EPPR=0;GTI=0;LEN=1;MEANALT=1;MQM=60;MQMR=0;NS=1;NUMALT=1;ODDS=865.576;PAIRED=0.99115;PAIREDR=0;PAO=0;PQA=0;PQR=0;PRO=0;QA=4239;QR=0;RO=0;RPP=19.1714;RPPR=0;RUN=1;SAF=66;SAP=9.94748;SAR=47;SRF=0;SRP=0;SRR=0;TYPE=snp;technology.ILLUMINA=1	GT:DP:RO:QR:AO:QA:GL	1:113:0:0:113:4239:-10,0
gi|126640115|ref|NC_009085.1|	14945	.	AGTCT	GGTCC	3084.81	.	AB=0;ABP=0;AC=1;AF=1;AN=1;AO=90;CIGAR=1X3M1X;DP=90;DPB=97.4;DPRA=0;EPP=3.87889;EPPR=0;GTI=0;LEN=5;MEANALT=1;MQM=59.9556;MQMR=0;NS=1;NUMALT=1;ODDS=710.303;PAIRED=0.988889;PAIREDR=0;PAO=11;PQA=358;PQR=0;PRO=0;QA=3126;QR=0;RO=0;RPP=12.6613;RPPR=0;RUN=1;SAF=55;SAP=12.6613;SAR=35;SRF=0;SRP=0;SRR=0;TYPE=complex;technology.ILLUMINA=1	GT:DP:RO:QR:AO:QA:GL	1:90:0:0:90:3126:-10,0
gi|126640115|ref|NC_009085.1|	14960	.	T	A	3227.61	.	AB=0;ABP=0;AC=1;AF=1;AN=1;AO=97;CIGAR=1X;DP=97;DPB=97;DPRA=0;EPP=3.03269;EPPR=0;GTI=0;LEN=1;MEANALT=1;MQM=59.7526;MQMR=0;NS=1;NUMALT=1;ODDS=743.185;PAIRED=0.989691;PAIREDR=0;PAO=0;PQA=0;PQR=0;PRO=0;QA=3624;QR=0;RO=0;RPP=4.10723;RPPR=0;RUN=1;SAF=52;SAP=4.10723;SAR=45;SRF=0;SRP=0;SRR=0;TYPE=snp;technology.ILLUMINA=1	GT:DP:RO:QR:AO:QA:GL	1:97:0:0:97:3624:-10,0
gi|126640115|ref|NC_009085.1|	15010	.	G	A	3134.89	.	AB=0;ABP=0;AC=1;AF=1;AN=1;AO=94;CIGAR=1X;DP=94;DPB=94;DPRA=0;EPP=3.37991;EPPR=0;GTI=0;LEN=1;MEANALT=1;MQM=60;MQMR=0;NS=1;NUMALT=1;ODDS=721.836;PAIRED=1;PAIREDR=0;PAO=0;PQA=0;PQR=0;PRO=0;QA=3520;QR=0;RO=0;RPP=3.1027;RPPR=0;RUN=1;SAF=43;SAP=4.48875;SAR=51;SRF=0;SRP=0;SRR=0;TYPE=snp;technology.ILLUMINA=1	GT:DP:RO:QR:AO:QA:GL	1:94:0:0:94:3520:-10,0
gi|126640115|ref|NC_009085.1|	15130	.	T	C	3998.26	.	AB=0;ABP=0;AC=1;AF=1;AN=1;AO=124;CIGAR=1X;DP=124;DPB=124;DPRA=0;EPP=4.13106;EPPR=0;GTI=0;LEN=1;MEANALT=1;MQM=60;MQMR=0;NS=1;NUMALT=1;ODDS=920.633;PAIRED=0.991935;PAIREDR=0;PAO=0;PQA=0;PQR=0;PRO=0;QA=4509;QR=0;RO=0;RPP=25.7057;RPPR=0;RUN=1;SAF=56;SAP=5.53201;SAR=68;SRF=0;SRP=0;SRR=0;TYPE=snp;technology.ILLUMINA=1	GT:DP:RO:QR:AO:QA:GL	1:124:0:0:124:4509:-10,0
gi|126640115|ref|NC_009085.1|	15174	.	A	G	5068.97	.	AB=0;ABP=0;AC=1;AF=1;AN=1;AO=151;CIGAR=1X;DP=152;DPB=152;DPRA=0;EPP=3.71495;EPPR=0;GTI=0;LEN=1;MEANALT=2;MQM=60;MQMR=0;NS=1;NUMALT=1;ODDS=1167.17;PAIRED=0.986755;PAIREDR=0;PAO=0;PQA=0;PQR=0;PRO=0;QA=5679;QR=0;RO=0;RPP=6.24594;RPPR=0;RUN=1;SAF=69;SAP=5.44062;SAR=82;SRF=0;SRP=0;SRR=0;TYPE=snp;technology.ILLUMINA=1	GT:DP:RO:QR:AO:QA:GL	1:152:0:0:151:5679:-10,0
gi|126640115|ref|NC_009085.1|	15316	.	A	G	4479.35	.	AB=0;ABP=0;AC=1;AF=1;AN=1;AO=135;CIGAR=1X;DP=135;DPB=135;DPRA=0;EPP=8.81698;EPPR=0;GTI=0;LEN=1;MEANALT=1;MQM=60;MQMR=0;NS=1;NUMALT=1;ODDS=1031.41;PAIRED=0.992593;PAIREDR=0;PAO=0;PQA=0;PQR=0;PRO=0;QA=5024;QR=0;RO=0;RPP=3.02638;RPPR=0;RUN=1;SAF=73;SAP=4.95658;SAR=62;SRF=0;SRP=0;SRR=0;TYPE=snp;technology.ILLUMINA=1	GT:DP:RO:QR:AO:QA:GL	1:135:0:0:135:5024:-10,0
gi|126640115|ref|NC_009085.1|	15442	.	AGAG	CGAA	3446.48	.	AB=0;ABP=0;AC=1;AF=1;AN=1;AO=106;CIGAR=1X2M1X;DP=107;DPB=108.25;DPRA=0;EPP=4.32138;EPPR=0;GTI=0;LEN=4;MEANALT=2;MQM=60;MQMR=0;NS=1;NUMALT=1;ODDS=793.581;PAIRED=1;PAIREDR=0;PAO=3;PQA=113;PQR=0;PRO=0;QA=3772;QR=0;RO=0;RPP=19.071;RPPR=0;RUN=1;SAF=50;SAP=3.74778;SAR=56;SRF=0;SRP=0;SRR=0;TYPE=complex;technology.ILLUMINA=1	GT:DP:RO:QR:AO:QA:GL	1:107:0:0:106:3772:-10,0
gi|126640115|ref|NC_009085.1|	15460	.	A	G	3805.65	.	AB=0;ABP=0;AC=1;AF=1;AN=1;AO=117;CIGAR=1X;DP=117;DPB=117;DPRA=0;EPP=9.71031;EPPR=0;GTI=0;LEN=1;MEANALT=1;MQM=60;MQMR=0;NS=1;NUMALT=1;ODDS=876.284;PAIRED=1;PAIREDR=0;PAO=0;PQA=0;PQR=0;PRO=0;QA=4275;QR=0;RO=0;RPP=5.25601;RPPR=0;RUN=1;SAF=58;SAP=3.02886;SAR=59;SRF=0;SRP=0;SRR=0;TYPE=snp;technology.ILLUMINA=1	GT:DP:RO:QR:AO:QA:GL	1:117:0:0:117:4275:-10,0
gi|126640115|ref|NC_009085.1|	15466	.	T	C	3653.33	.	AB=0;ABP=0;AC=1;AF=1;AN=1;AO=112;CIGAR=1X;DP=112;DPB=112;DPRA=0;EPP=3.70827;EPPR=0;GTI=0;LEN=1;MEANALT=1;MQM=60;MQMR=0;NS=1;NUMALT=1;ODDS=841.211;PAIRED=1;PAIREDR=0;PAO=0;PQA=0;PQR=0;PRO=0;QA=4100;QR=0;RO=0;RPP=5.80219;RPPR=0;RUN=1;SAF=59;SAP=3.70827;SAR=53;SRF=0;SRP=0;SRR=0;TYPE=snp;technology.ILLUMINA=1	GT:DP:RO:QR:AO:QA:GL	1:112:0:0:112:4100:-10,0
gi|126640115|ref|NC_009085.1|	15472	.	ATCG	GTCA	3102.8	.	AB=0;ABP=0;AC=1;AF=1;AN=1;AO=101;CIGAR=1X2M1X;DP=102;DPB=104.25;DPRA=0;EPP=12.4917;EPPR=0;GTI=0;LEN=4;MEANALT=2;MQM=60;MQMR=0;NS=1;NUMALT=1;ODDS=714.446;PAIRED=1;PAIREDR=0;PAO=3;PQA=102;PQR=0;PRO=0;QA=3402;QR=0;RO=0;RPP=10.7717;RPPR=0;RUN=1;SAF=55;SAP=4.75178;SAR=46;SRF=0;SRP=0;SRR=0;TYPE=complex;technology.ILLUMINA=1	GT:DP:RO:QR:AO:QA:GL	1:102:0:0:101:3402:-10,0
gi|126640115|ref|NC_009085.1|	15535	.	G	C	4013.92	.	AB=0;ABP=0;AC=1;AF=1;AN=1;AO=122;CIGAR=1X;DP=123;DPB=123;DPRA=0;EPP=3.0815;EPPR=0;GTI=0;LEN=1;MEANALT=2;MQM=60;MQMR=0;NS=1;NUMALT=1;ODDS=924.239;PAIRED=1;PAIREDR=0;PAO=0;PQA=0;PQR=0;PRO=0;QA=4513;QR=0;RO=0;RPP=10.1299;RPPR=0;RUN=1;SAF=71;SAP=10.1299;SAR=51;SRF=0;SRP=0;SRR=0;TYPE=snp;technology.ILLUMINA=1	GT:DP:RO:QR:AO:QA:GL	1:123:0:0:122:4513:-10,0
gi|126640115|ref|NC_009085.1|	15646	.	G	A	3140.53	.	AB=0;ABP=0;AC=1;AF=1;AN=1;AO=95;CIGAR=1X;DP=95;DPB=95;DPRA=0;EPP=24.9765;EPPR=0;GTI=0;LEN=1;MEANALT=1;MQM=60;MQMR=0;NS=1;NUMALT=1;ODDS=723.133;PAIRED=1;PAIREDR=0;PAO=0;PQA=0;PQR=0;PRO=0;QA=3554;QR=0;RO=0;RPP=4.86177;RPPR=0;RUN=1;SAF=42;SAP=5.77607;SAR=53;SRF=0;SRP=0;SRR=0;TYPE=snp;technology.ILLUMINA=1	GT:DP:RO:QR:AO:QA:GL	1:95:0:0:95:3554:-10,0
gi|126640115|ref|NC_009085.1|	15842	.	T	C	2629.84	.	AB=0;ABP=0;AC=1;AF=1;AN=1;AO=81;CIGAR=1X;DP=81;DPB=81;DPRA=0;EPP=4.32391;EPPR=0;GTI=0;LEN=1;MEANALT=1;MQM=60;MQMR=0;NS=1;NUMALT=1;ODDS=605.542;PAIRED=0.987654;PAIREDR=0;PAO=0;PQA=0;PQR=0;PRO=0;QA=2968;QR=0;RO=0;RPP=12.6881;RPPR=0;RUN=1;SAF=43;SAP=3.68051;SAR=38;SRF=0;SRP=0;SRR=0;TYPE=snp;technology.ILLUMINA=1	GT:DP:RO:QR:AO:QA:GL	1:81:0:0:81:2968:-10,0
gi|126640115|ref|NC_009085.1|	16381	.	C	T	1960.99	.	AB=0;ABP=0;AC=1;AF=1;AN=1;AO=62;CIGAR=1X;DP=62;DPB=62;DPRA=0;EPP=8.05372;EPPR=0;GTI=0;LEN=1;MEANALT=1;MQM=60;MQMR=0;NS=1;NUMALT=1;ODDS=451.535;PAIRED=1;PAIREDR=0;PAO=0;PQA=0;PQR=0;PRO=0;QA=2250;QR=0;RO=0;RPP=6.51267;RPPR=0;RUN=1;SAF=45;SAP=30.4689;SAR=17;SRF=0;SRP=0;SRR=0;TYPE=snp;technology.ILLUMINA=1	GT:DP:RO:QR:AO:QA:GL	1:62:0:0:62:2250:-10,0
gi|126640115|ref|NC_009085.1|	16513	.	T	C	3191.84	.	AB=0;ABP=0;AC=1;AF=1;AN=1;AO=96;CIGAR=1X;DP=96;DPB=96;DPRA=0;EPP=6.26751;EPPR=0;GTI=0;LEN=1;MEANALT=1;MQM=60;MQMR=0;NS=1;NUMALT=1;ODDS=734.948;PAIRED=1;PAIREDR=0;PAO=0;PQA=0;PQR=0;PRO=0;QA=3594;QR=0;RO=0;RPP=10.339;RPPR=0;RUN=1;SAF=45;SAP=3.8246;SAR=51;SRF=0;SRP=0;SRR=0;TYPE=snp;technology.ILLUMINA=1	GT:DP:RO:QR:AO:QA:GL	1:96:0:0:96:3594:-10,0
gi|126640115|ref|NC_009085.1|	16639	.	T	C	3973.89	.	AB=0;ABP=0;AC=1;AF=1;AN=1;AO=119;CIGAR=1X;DP=119;DPB=119;DPRA=0;EPP=6.09416;EPPR=0;GTI=0;LEN=1;MEANALT=1;MQM=60;MQMR=0;NS=1;NUMALT=1;ODDS=915.022;PAIRED=1;PAIREDR=0;PAO=0;PQA=0;PQR=0;PRO=0;QA=4461;QR=0;RO=0;RPP=7.11603;RPPR=0;RUN=1;SAF=57;SAP=3.46649;SAR=62;SRF=0;SRP=0;SRR=0;TYPE=snp;technology.ILLUMINA=1	GT:DP:RO:QR:AO:QA:GL	1:119:0:0:119:4461:-10,0
gi|126640115|ref|NC_009085.1|	16648	.	A	G	4053.68	.	AB=0;ABP=0;AC=1;AF=1;AN=1;AO=124;CIGAR=1X;DP=124;DPB=124;DPRA=0;EPP=3.29049;EPPR=0;GTI=0;LEN=1;MEANALT=1;MQM=60;MQMR=0;NS=1;NUMALT=1;ODDS=933.395;PAIRED=1;PAIREDR=0;PAO=0;PQA=0;PQR=0;PRO=0;QA=4546;QR=0;RO=0;RPP=6.44263;RPPR=0;RUN=1;SAF=59;SAP=3.64073;SAR=65;SRF=0;SRP=0;SRR=0;TYPE=snp;technology.ILLUMINA=1	GT:DP:RO:QR:AO:QA:GL	1:124:0:0:124:4546:-10,0
gi|126640115|ref|NC_009085.1|	17017	.	A	G	3251.45	.	AB=0;ABP=0;AC=1;AF=1;AN=1;AO=99;CIGAR=1X;DP=99;DPB=99;DPRA=0;EPP=12.6832;EPPR=0;GTI=0;LEN=1;MEANALT=1;MQM=59.8687;MQMR=0;NS=1;NUMALT=1;ODDS=748.674;PAIRED=1;PAIREDR=0;PAO=0;PQA=0;PQR=0;PRO=0;QA=3664;QR=0;RO=0;RPP=7.94546;RPPR=0;RUN=1;SAF=49;SAP=3.03223;SAR=50;SRF=0;SRP=0;SRR=0;TYPE=snp;technology.ILLUMINA=1	GT:DP:RO:QR:AO:QA:GL	1:99:0:0:99:3664:-10,0
gi|126640115|ref|NC_009085.1|	17098	.	A	T	3061.28	.	AB=0;ABP=0;AC=1;AF=1;AN=1;AO=92;CIGAR=1X;DP=92;DPB=92;DPRA=0;EPP=12.4515;EPPR=0;GTI=0;LEN=1;MEANALT=1;MQM=60;MQMR=0;NS=1;NUMALT=1;ODDS=704.885;PAIRED=1;PAIREDR=0;PAO=0;PQA=0;PQR=0;PRO=0;QA=3460;QR=0;RO=0;RPP=10.6577;RPPR=0;RUN=1;SAF=39;SAP=7.63648;SAR=53;SRF=0;SRP=0;SRR=0;TYPE=snp;technology.ILLUMINA=1	GT:DP:RO:QR:AO:QA:GL	1:92:0:0:92:3460:-10,0
gi|126640115|ref|NC_009085.1|	17104	.	T	C	2937.11	.	AB=0;ABP=0;AC=1;AF=1;AN=1;AO=88;CIGAR=1X;DP=88;DPB=88;DPRA=0;EPP=12.8806;EPPR=0;GTI=0;LEN=1;MEANALT=1;MQM=60;MQMR=0;NS=1;NUMALT=1;ODDS=676.295;PAIRED=1;PAIREDR=0;PAO=0;PQA=0;PQR=0;PRO=0;QA=3320;QR=0;RO=0;RPP=11.0053;RPPR=0;RUN=1;SAF=39;SAP=5.47788;SAR=49;SRF=0;SRP=0;SRR=0;TYPE=snp;technology.ILLUMINA=1	GT:DP:RO:QR:AO:QA:GL	1:88:0:0:88:3320:-10,0
gi|126640115|ref|NC_009085.1|	17251	.	A	T	3261.59	.	AB=0;ABP=0;AC=1;AF=1;AN=1;AO=98;CIGAR=1X;DP=98;DPB=98;DPRA=0;EPP=6.20103;EPPR=0;GTI=0;LEN=1;MEANALT=1;MQM=60;MQMR=0;NS=1;NUMALT=1;ODDS=751.009;PAIRED=1;PAIREDR=0;PAO=0;PQA=0;PQR=0;PRO=0;QA=3678;QR=0;RO=0;RPP=13.7347;RPPR=0;RUN=1;SAF=43;SAP=6.20103;SAR=55;SRF=0;SRP=0;SRR=0;TYPE=snp;technology.ILLUMINA=1	GT:DP:RO:QR:AO:QA:GL	1:98:0:0:98:3678:-10,0
gi|126640115|ref|NC_009085.1|	17481	.	C	T	1264.93	.	AB=0;ABP=0;AC=1;AF=1;AN=1;AO=40;CIGAR=1X;DP=40;DPB=40;DPRA=0;EPP=8.43898;EPPR=0;GTI=0;LEN=1;MEANALT=1;MQM=59.725;MQMR=0;NS=1;NUMALT=1;ODDS=291.261;PAIRED=0.975;PAIREDR=0;PAO=0;PQA=0;PQR=0;PRO=0;QA=1467;QR=0;RO=0;RPP=20.5992;RPPR=0;RUN=1;SAF=14;SAP=10.8276;SAR=26;SRF=0;SRP=0;SRR=0;TYPE=snp;technology.ILLUMINA=1	GT:DP:RO:QR:AO:QA:GL	1:40:0:0:40:1467:-10,0
gi|126640115|ref|NC_009085.1|	17532	.	TGA	TA	616.21	.	AB=0;ABP=0;AC=1;AF=1;AN=1;AO=21;CIGAR=1M1D1M;DP=21;DPB=15.3333;DPRA=0;EPP=3.1137;EPPR=0;GTI=0;LEN=1;MEANALT=1;MQM=58.0952;MQMR=0;NS=1;NUMALT=1;ODDS=141.888;PAIRED=0.952381;PAIREDR=0;PAO=2;PQA=59;PQR=59;PRO=2;QA=725;QR=0;RO=0;RPP=15.5221;RPPR=0;RUN=1;SAF=13;SAP=5.59539;SAR=8;SRF=0;SRP=0;SRR=0;TYPE=del;technology.ILLUMINA=1	GT:DP:RO:QR:AO:QA:GL	1:21:0:0:21:725:-10,0
gi|126640115|ref|NC_009085.1|	17707	.	T	C	1322.75	.	AB=0;ABP=0;AC=1;AF=1;AN=1;AO=40;CIGAR=1X;DP=40;DPB=40;DPRA=0;EPP=3.22745;EPPR=0;GTI=0;LEN=1;MEANALT=1;MQM=59.775;MQMR=0;NS=1;NUMALT=1;ODDS=304.574;PAIRED=0.925;PAIREDR=0;PAO=0;PQA=0;PQR=0;PRO=0;QA=1503;QR=0;RO=0;RPP=4.96463;RPPR=0;RUN=1;SAF=24;SAP=6.48466;SAR=16;SRF=0;SRP=0;SRR=0;TYPE=snp;technology.ILLUMINA=1	GT:DP:RO:QR:AO:QA:GL	1:40:0:0:40:1503:-10,0
gi|126640115|ref|NC_009085.1|	17740	.	TAAAAAT	TAAAAAAT	1182.88	.	AB=0;ABP=0;AC=1;AF=1;AN=1;AO=37;CIGAR=1M1I6M;DP=37;DPB=48.2857;DPRA=0;EPP=7.76406;EPPR=0;GTI=0;LEN=1;MEANALT=1;MQM=60;MQMR=0;NS=1;NUMALT=1;ODDS=272.368;PAIRED=0.837838;PAIREDR=0;PAO=3.5;PQA=123;PQR=123;PRO=3.5;QA=1358;QR=0;RO=0;RPP=12.9286;RPPR=0;RUN=1;SAF=20;SAP=3.5385;SAR=17;SRF=0;SRP=0;SRR=0;TYPE=ins;technology.ILLUMINA=1	GT:DP:RO:QR:AO:QA:GL	1:37:0:0:37:1358:-10,0
gi|126640115|ref|NC_009085.1|	17749	.	TAA	CAG	1250.23	.	AB=0;ABP=0;AC=1;AF=1;AN=1;AO=40;CIGAR=1X1M1X;DP=40;DPB=40;DPRA=0;EPP=4.96463;EPPR=0;GTI=0;LEN=3;MEANALT=1;MQM=60;MQMR=0;NS=1;NUMALT=1;ODDS=287.875;PAIRED=0.775;PAIREDR=0;PAO=0;PQA=0;PQR=0;PRO=0;QA=1436;QR=0;RO=0;RPP=16.9077;RPPR=0;RUN=1;SAF=23;SAP=4.96463;SAR=17;SRF=0;SRP=0;SRR=0;TYPE=complex;technology.ILLUMINA=1	GT:DP:RO:QR:AO:QA:GL	1:40:0:0:40:1436:-10,0
gi|126640115|ref|NC_009085.1|	17826	.	G	A	1224.58	.	AB=0;ABP=0;AC=1;AF=1;AN=1;AO=41;CIGAR=1X;DP=41;DPB=41;DPRA=0;EPP=3.06326;EPPR=0;GTI=0;LEN=1;MEANALT=1;MQM=60;MQMR=0;NS=1;NUMALT=1;ODDS=281.97;PAIRED=0.756098;PAIREDR=0;PAO=0;PQA=0;PQR=0;PRO=0;QA=1515;QR=0;RO=0;RPP=92.0407;RPPR=0;RUN=1;SAF=21;SAP=3.06326;SAR=20;SRF=0;SRP=0;SRR=0;TYPE=snp;technology.ILLUMINA=1	GT:DP:RO:QR:AO:QA:GL	1:41:0:0:41:1515:-10,0
gi|126640115|ref|NC_009085.1|	23736	.	G	A	531931	.	AB=0;ABP=0;AC=1;AF=1;AN=1;AO=2;CIGAR=1X;DP=2;DPB=2;DPRA=0;EPP=3.0103;EPPR=0;GTI=0;LEN=1;MEANALT=1;MQM=40;MQMR=0;NS=1;NUMALT=1;ODDS=12.2482;PAIRED=1;PAIREDR=0;PAO=0;PQA=0;PQR=0;PRO=0;QA=72;QR=0;RO=0;RPP=7.35324;RPPR=0;RUN=1;SAF=1;SAP=3.0103;SAR=1;SRF=0;SRP=0;SRR=0;TYPE=snp;technology.ILLUMINA=1	GT:DP:RO:QR:AO:QA:GL	1:2:0:0:2:72:-6.52342,0
gi|126640115|ref|NC_009085.1|	24562	.	AAA	TAG	341335	.	AB=0;ABP=0;AC=1;AF=1;AN=1;AO=2;CIGAR=1X1M1X;DP=2;DPB=2;DPRA=0;EPP=7.35324;EPPR=0;GTI=0;LEN=3;MEANALT=1;MQM=60;MQMR=0;NS=1;NUMALT=1;ODDS=7.85915;PAIRED=1;PAIREDR=0;PAO=0;PQA=0;PQR=0;PRO=0;QA=55;QR=0;RO=0;RPP=7.35324;RPPR=0;RUN=1;SAF=2;SAP=7.35324;SAR=0;SRF=0;SRP=0;SRR=0;TYPE=complex;technology.ILLUMINA=1	GT:DP:RO:QR:AO:QA:GL	1:2:0:0:2:55:-5.21937,0
gi|126640115|ref|NC_009085.1|	24605	.	CTTACTCGA	TTTATTCGG	788806	.	AB=0;ABP=0;AC=1;AF=1;AN=1;AO=25;CIGAR=1X3M1X3M1X;DP=25;DPB=25.6667;DPRA=0;EPP=10.0459;EPPR=0;GTI=0;LEN=9;MEANALT=1;MQM=60;MQMR=0;NS=1;NUMALT=1;ODDS=181.629;PAIRED=0.96;PAIREDR=0;PAO=1;PQA=16;PQR=0;PRO=0;QA=904;QR=0;RO=0;RPP=3.79203;RPPR=0;RUN=1;SAF=18;SAP=13.5202;SAR=7;SRF=0;SRP=0;SRR=0;TYPE=complex;technology.ILLUMINA=1	GT:DP:RO:QR:AO:QA:GL	1:25:0:0:25:904:-10,0
gi|126640115|ref|NC_009085.1|	24635	.	GTTTTTTA	GTTTTTTTA	1255.47	.	AB=0;ABP=0;AC=1;AF=1;AN=1;AO=41;CIGAR=1M1I7M;DP=42;DPB=47.625;DPRA=0;EPP=3.48696;EPPR=0;GTI=0;LEN=1;MEANALT=2;MQM=60;MQMR=0;NS=1;NUMALT=1;ODDS=289.083;PAIRED=0.95122;PAIREDR=0;PAO=0.5;PQA=19;PQR=19;PRO=0.5;QA=1478;QR=0;RO=0;RPP=41.6201;RPPR=0;RUN=1;SAF=27;SAP=11.961;SAR=14;SRF=0;SRP=0;SRR=0;TYPE=ins;technology.ILLUMINA=1	GT:DP:RO:QR:AO:QA:GL	1:42:0:0:41:1478:-10,0
gi|126640115|ref|NC_009085.1|	24690	.	TAC	GAT	1674.86	.	AB=0;ABP=0;AC=1;AF=1;AN=1;AO=52;CIGAR=1X1M1X;DP=52;DPB=52;DPRA=0;EPP=13.7006;EPPR=0;GTI=0;LEN=3;MEANALT=1;MQM=60;MQMR=0;NS=1;NUMALT=1;ODDS=385.651;PAIRED=0.942308;PAIREDR=0;PAO=0;PQA=0;PQR=0;PRO=0;QA=1905;QR=0;RO=0;RPP=3.0103;RPPR=0;RUN=1;SAF=30;SAP=5.68288;SAR=22;SRF=0;SRP=0;SRR=0;TYPE=complex;technology.ILLUMINA=1	GT:DP:RO:QR:AO:QA:GL	1:52:0:0:52:1905:-10,0
gi|126640115|ref|NC_009085.1|	24733	.	G	C	2684.94	.	AB=0;ABP=0;AC=1;AF=1;AN=1;AO=81;CIGAR=1X;DP=81;DPB=81;DPRA=0;EPP=3.25157;EPPR=0;GTI=0;LEN=1;MEANALT=1;MQM=60;MQMR=0;NS=1;NUMALT=1;ODDS=618.23;PAIRED=0.925926;PAIREDR=0;PAO=0;PQA=0;PQR=0;PRO=0;QA=3021;QR=0;RO=0;RPP=6.2541;RPPR=0;RUN=1;SAF=43;SAP=3.68051;SAR=38;SRF=0;SRP=0;SRR=0;TYPE=snp;technology.ILLUMINA=1	GT:DP:RO:QR:AO:QA:GL	1:81:0:0:81:3021:-10,0
gi|126640115|ref|NC_009085.1|	24782	.	T	C	2840.22	.	AB=0;ABP=0;AC=1;AF=1;AN=1;AO=88;CIGAR=1X;DP=88;DPB=88;DPRA=0;EPP=3.0103;EPPR=0;GTI=0;LEN=1;MEANALT=1;MQM=60;MQMR=0;NS=1;NUMALT=1;ODDS=653.984;PAIRED=0.977273;PAIREDR=0;PAO=0;PQA=0;PQR=0;PRO=0;QA=3203;QR=0;RO=0;RPP=14.9534;RPPR=0;RUN=1;SAF=45;SAP=3.109;SAR=43;SRF=0;SRP=0;SRR=0;TYPE=snp;technology.ILLUMINA=1	GT:DP:RO:QR:AO:QA:GL	1:88:0:0:88:3203:-10,0
gi|126640115|ref|NC_009085.1|	24875	.	AGC	GGT	2568.35	.	AB=0;ABP=0;AC=1;AF=1;AN=1;AO=79;CIGAR=1X1M1X;DP=79;DPB=81.6667;DPRA=0;EPP=3.69747;EPPR=0;GTI=0;LEN=3;MEANALT=1;MQM=60;MQMR=0;NS=1;NUMALT=1;ODDS=591.386;PAIRED=1;PAIREDR=0;PAO=4;PQA=137;PQR=0;PRO=0;QA=2807;QR=0;RO=0;RPP=44.818;RPPR=0;RUN=1;SAF=31;SAP=10.954;SAR=48;SRF=0;SRP=0;SRR=0;TYPE=complex;technology.ILLUMINA=1	GT:DP:RO:QR:AO:QA:GL	1:79:0:0:79:2807:-10,0
gi|126640115|ref|NC_009085.1|	24885	.	A	C	2922	.	AB=0;ABP=0;AC=1;AF=1;AN=1;AO=90;CIGAR=1X;DP=90;DPB=90;DPRA=0;EPP=3.0103;EPPR=0;GTI=0;LEN=1;MEANALT=1;MQM=59.7778;MQMR=0;NS=1;NUMALT=1;ODDS=672.816;PAIRED=1;PAIREDR=0;PAO=0;PQA=0;PQR=0;PRO=0;QA=3325;QR=0;RO=0;RPP=41.6143;RPPR=0;RUN=1;SAF=44;SAP=3.10681;SAR=46;SRF=0;SRP=0;SRR=0;TYPE=snp;technology.ILLUMINA=1	GT:DP:RO:QR:AO:QA:GL	1:90:0:0:90:3325:-10,0
gi|126640115|ref|NC_009085.1|	24896	.	T	C	2922.64	.	AB=0;ABP=0;AC=1;AF=1;AN=1;AO=91;CIGAR=1X;DP=91;DPB=91;DPRA=0;EPP=3.22506;EPPR=0;GTI=0;LEN=1;MEANALT=1;MQM=59.7802;MQMR=0;NS=1;NUMALT=1;ODDS=672.963;PAIRED=1;PAIREDR=0;PAO=0;PQA=0;PQR=0;PRO=0;QA=3397;QR=0;RO=0;RPP=97.7199;RPPR=0;RUN=1;SAF=44;SAP=3.22506;SAR=47;SRF=0;SRP=0;SRR=0;TYPE=snp;technology.ILLUMINA=1	GT:DP:RO:QR:AO:QA:GL	1:91:0:0:91:3397:-10,0
gi|126640115|ref|NC_009085.1|	24941	.	T	C	1438.76	.	AB=0;ABP=0;AC=1;AF=1;AN=1;AO=46;CIGAR=1X;DP=47;DPB=47;DPRA=0;EPP=7.73089;EPPR=0;GTI=0;LEN=1;MEANALT=2;MQM=60;MQMR=0;NS=1;NUMALT=1;ODDS=331.286;PAIRED=1;PAIREDR=0;PAO=0;PQA=0;PQR=0;PRO=0;QA=1639;QR=0;RO=0;RPP=4.70971;RPPR=0;RUN=1;SAF=18;SAP=7.73089;SAR=28;SRF=0;SRP=0;SRR=0;TYPE=snp;technology.ILLUMINA=1	GT:DP:RO:QR:AO:QA:GL	1:47:0:0:46:1639:-10,0
gi|126640115|ref|NC_009085.1|	24982	.	G	C	1241.06	.	AB=0;ABP=0;AC=1;AF=1;AN=1;AO=39;CIGAR=1X;DP=39;DPB=39;DPRA=0;EPP=3.06598;EPPR=0;GTI=0;LEN=1;MEANALT=1;MQM=60;MQMR=0;NS=1;NUMALT=1;ODDS=285.765;PAIRED=0.974359;PAIREDR=0;PAO=0;PQA=0;PQR=0;PRO=0;QA=1406;QR=0;RO=0;RPP=3.06598;RPPR=0;RUN=1;SAF=20;SAP=3.06598;SAR=19;SRF=0;SRP=0;SRR=0;TYPE=snp;technology.ILLUMINA=1	GT:DP:RO:QR:AO:QA:GL	1:39:0:0:39:1406:-10,0
gi|126640115|ref|NC_009085.1|	24991	.	G	A	1085.72	.	AB=0;ABP=0;AC=1;AF=1;AN=1;AO=34;CIGAR=1X;DP=34;DPB=34;DPRA=0;EPP=7.09778;EPPR=0;GTI=0;LEN=1;MEANALT=1;MQM=60;MQMR=0;NS=1;NUMALT=1;ODDS=249.996;PAIRED=0.970588;PAIREDR=0;PAO=0;PQA=0;PQR=0;PRO=0;QA=1248;QR=0;RO=0;RPP=9.39698;RPPR=0;RUN=1;SAF=13;SAP=7.09778;SAR=21;SRF=0;SRP=0;SRR=0;TYPE=snp;technology.ILLUMINA=1	GT:DP:RO:QR:AO:QA:GL	1:34:0:0:34:1248:-10,0
gi|126640115|ref|NC_009085.1|	24996	.	A	G	1167.12	.	AB=0;ABP=0;AC=1;AF=1;AN=1;AO=37;CIGAR=1X;DP=37;DPB=37;DPRA=0;EPP=5.88603;EPPR=0;GTI=0;LEN=1;MEANALT=1;MQM=60;MQMR=0;NS=1;NUMALT=1;ODDS=268.739;PAIRED=0.972973;PAIREDR=0;PAO=0;PQA=0;PQR=0;PRO=0;QA=1330;QR=0;RO=0;RPP=5.88603;RPPR=0;RUN=1;SAF=17;SAP=3.5385;SAR=20;SRF=0;SRP=0;SRR=0;TYPE=snp;technology.ILLUMINA=1	GT:DP:RO:QR:AO:QA:GL	1:37:0:0:37:1330:-10,0
gi|126640115|ref|NC_009085.1|	25059	.	C	T	1617.98	.	AB=0;ABP=0;AC=1;AF=1;AN=1;AO=49;CIGAR=1X;DP=49;DPB=49;DPRA=0;EPP=4.11819;EPPR=0;GTI=0;LEN=1;MEANALT=1;MQM=60;MQMR=0;NS=1;NUMALT=1;ODDS=372.553;PAIRED=1;PAIREDR=0;PAO=0;PQA=0;PQR=0;PRO=0;QA=1832;QR=0;RO=0;RPP=3.40914;RPPR=0;RUN=1;SAF=29;SAP=6.59988;SAR=20;SRF=0;SRP=0;SRR=0;TYPE=snp;technology.ILLUMINA=1	GT:DP:RO:QR:AO:QA:GL	1:49:0:0:49:1832:-10,0
gi|126640115|ref|NC_009085.1|	25089	.	T	C	1469.05	.	AB=0;ABP=0;AC=1;AF=1;AN=1;AO=44;CIGAR=1X;DP=44;DPB=44;DPRA=0;EPP=3.20771;EPPR=0;GTI=0;LEN=1;MEANALT=1;MQM=60;MQMR=0;NS=1;NUMALT=1;ODDS=338.261;PAIRED=0.977273;PAIREDR=0;PAO=0;PQA=0;PQR=0;PRO=0;QA=1664;QR=0;RO=0;RPP=3.20771;RPPR=0;RUN=1;SAF=26;SAP=6.16881;SAR=18;SRF=0;SRP=0;SRR=0;TYPE=snp;technology.ILLUMINA=1	GT:DP:RO:QR:AO:QA:GL	1:44:0:0:44:1664:-10,0
gi|126640115|ref|NC_009085.1|	25119	.	CCGA	TCGT	1609.35	.	AB=0;ABP=0;AC=1;AF=1;AN=1;AO=50;CIGAR=1X2M1X;DP=50;DPB=51;DPRA=0;EPP=7.35324;EPPR=0;GTI=0;LEN=4;MEANALT=1;MQM=60;MQMR=0;NS=1;NUMALT=1;ODDS=370.567;PAIRED=0.98;PAIREDR=0;PAO=3;PQA=110;PQR=0;PRO=0;QA=1715;QR=0;RO=0;RPP=5.78978;RPPR=0;RUN=1;SAF=25;SAP=3.0103;SAR=25;SRF=0;SRP=0;SRR=0;TYPE=complex;technology.ILLUMINA=1	GT:DP:RO:QR:AO:QA:GL	1:50:0:0:50:1715:-10,0
gi|126640115|ref|NC_009085.1|	25128	.	TATT	GATC	1437.93	.	AB=0;ABP=0;AC=1;AF=1;AN=1;AO=45;CIGAR=1X2M1X;DP=46;DPB=46.5;DPRA=0;EPP=8.84915;EPPR=0;GTI=0;LEN=4;MEANALT=2;MQM=60;MQMR=0;NS=1;NUMALT=1;ODDS=331.096;PAIRED=0.977778;PAIREDR=0;PAO=1;PQA=32;PQR=0;PRO=0;QA=1607;QR=0;RO=0;RPP=8.84915;RPPR=0;RUN=1;SAF=24;SAP=3.44459;SAR=21;SRF=0;SRP=0;SRR=0;TYPE=complex;technology.ILLUMINA=1	GT:DP:RO:QR:AO:QA:GL	1:46:0:0:45:1607:-10,0
gi|126640115|ref|NC_009085.1|	25140	.	G	T	1900.98	.	AB=0;ABP=0;AC=1;AF=1;AN=1;AO=58;CIGAR=1X;DP=58;DPB=58;DPRA=0;EPP=4.35811;EPPR=0;GTI=0;LEN=1;MEANALT=1;MQM=60;MQMR=0;NS=1;NUMALT=1;ODDS=437.718;PAIRED=0.982759;PAIREDR=0;PAO=0;PQA=0;PQR=0;PRO=0;QA=2178;QR=0;RO=0;RPP=32.3626;RPPR=0;RUN=1;SAF=31;SAP=3.60933;SAR=27;SRF=0;SRP=0;SRR=0;TYPE=snp;technology.ILLUMINA=1	GT:DP:RO:QR:AO:QA:GL	1:58:0:0:58:2178:-10,0
gi|126640115|ref|NC_009085.1|	25176	.	A	T	2773.52	.	AB=0;ABP=0;AC=1;AF=1;AN=1;AO=85;CIGAR=1X;DP=85;DPB=85;DPRA=0;EPP=10.3933;EPPR=0;GTI=0;LEN=1;MEANALT=1;MQM=60;MQMR=0;NS=1;NUMALT=1;ODDS=638.628;PAIRED=0.988235;PAIREDR=0;PAO=0;PQA=0;PQR=0;PRO=0;QA=3135;QR=0;RO=0;RPP=12.2327;RPPR=0;RUN=1;SAF=39;SAP=4.26209;SAR=46;SRF=0;SRP=0;SRR=0;TYPE=snp;technology.ILLUMINA=1	GT:DP:RO:QR:AO:QA:GL	1:85:0:0:85:3135:-10,0
gi|126640115|ref|NC_009085.1|	25221	.	G	A	2920.71	.	AB=0;ABP=0;AC=1;AF=1;AN=1;AO=89;CIGAR=1X;DP=89;DPB=89;DPRA=0;EPP=4.20583;EPPR=0;GTI=0;LEN=1;MEANALT=1;MQM=60;MQMR=0;NS=1;NUMALT=1;ODDS=672.517;PAIRED=0.988764;PAIREDR=0;PAO=0;PQA=0;PQR=0;PRO=0;QA=3283;QR=0;RO=0;RPP=4.98658;RPPR=0;RUN=1;SAF=45;SAP=3.0347;SAR=44;SRF=0;SRP=0;SRR=0;TYPE=snp;technology.ILLUMINA=1	GT:DP:RO:QR:AO:QA:GL	1:89:0:0:89:3283:-10,0
gi|126640115|ref|NC_009085.1|	25227	.	T	G	2535.74	.	AB=0;ABP=0;AC=1;AF=1;AN=1;AO=79;CIGAR=1X;DP=79;DPB=79;DPRA=0;EPP=3.03779;EPPR=0;GTI=0;LEN=1;MEANALT=1;MQM=60;MQMR=0;NS=1;NUMALT=1;ODDS=583.876;PAIRED=0.987342;PAIREDR=0;PAO=0;PQA=0;PQR=0;PRO=0;QA=2852;QR=0;RO=0;RPP=4.35716;RPPR=0;RUN=1;SAF=41;SAP=3.25768;SAR=38;SRF=0;SRP=0;SRR=0;TYPE=snp;technology.ILLUMINA=1	GT:DP:RO:QR:AO:QA:GL	1:79:0:0:79:2852:-10,0
gi|126640115|ref|NC_009085.1|	25236	.	A	G	2571.19	.	AB=0;ABP=0;AC=1;AF=1;AN=1;AO=80;CIGAR=1X;DP=80;DPB=80;DPRA=0;EPP=6.91895;EPPR=0;GTI=0;LEN=1;MEANALT=1;MQM=60;MQMR=0;NS=1;NUMALT=1;ODDS=592.039;PAIRED=1;PAIREDR=0;PAO=0;PQA=0;PQR=0;PRO=0;QA=2906;QR=0;RO=0;RPP=9.95901;RPPR=0;RUN=1;SAF=34;SAP=6.91895;SAR=46;SRF=0;SRP=0;SRR=0;TYPE=snp;technology.ILLUMINA=1	GT:DP:RO:QR:AO:QA:GL	1:80:0:0:80:2906:-10,0
gi|126640115|ref|NC_009085.1|	25263	.	T	C	2733.55	.	AB=0;ABP=0;AC=1;AF=1;AN=1;AO=82;CIGAR=1X;DP=82;DPB=82;DPRA=0;EPP=4.70511;EPPR=0;GTI=0;LEN=1;MEANALT=1;MQM=60;MQMR=0;NS=1;NUMALT=1;ODDS=629.424;PAIRED=1;PAIREDR=0;PAO=0;PQA=0;PQR=0;PRO=0;QA=3074;QR=0;RO=0;RPP=3.434;RPPR=0;RUN=1;SAF=44;SAP=3.96363;SAR=38;SRF=0;SRP=0;SRR=0;TYPE=snp;technology.ILLUMINA=1	GT:DP:RO:QR:AO:QA:GL	1:82:0:0:82:3074:-10,0
gi|126640115|ref|NC_009085.1|	25472	.	A	T	2518.57	.	AB=0;ABP=0;AC=1;AF=1;AN=1;AO=76;CIGAR=1X;DP=76;DPB=76;DPRA=0;EPP=3.46745;EPPR=0;GTI=0;LEN=1;MEANALT=1;MQM=60;MQMR=0;NS=1;NUMALT=1;ODDS=579.923;PAIRED=1;PAIREDR=0;PAO=0;PQA=0;PQR=0;PRO=0;QA=2848;QR=0;RO=0;RPP=4.03889;RPPR=0;RUN=1;SAF=27;SAP=16.8392;SAR=49;SRF=0;SRP=0;SRR=0;TYPE=snp;technology.ILLUMINA=1	GT:DP:RO:QR:AO:QA:GL	1:76:0:0:76:2848:-10,0
gi|126640115|ref|NC_009085.1|	25662	.	TAAAAAAAG	TAAAAAAG	1568.33	.	AB=0;ABP=0;AC=1;AF=1;AN=1;AO=50;CIGAR=1M1D7M;DP=50;DPB=47.7778;DPRA=0;EPP=3.18402;EPPR=0;GTI=0;LEN=1;MEANALT=1;MQM=60;MQMR=0;NS=1;NUMALT=1;ODDS=361.12;PAIRED=1;PAIREDR=0;PAO=3;PQA=56.5;PQR=56.5;PRO=3;QA=1820;QR=0;RO=0;RPP=20.3821;RPPR=0;RUN=1;SAF=37;SAP=28.0257;SAR=13;SRF=0;SRP=0;SRR=0;TYPE=del;technology.ILLUMINA=1	GT:DP:RO:QR:AO:QA:GL	1:50:0:0:50:1820:-10,0
gi|126640115|ref|NC_009085.1|	25693	.	ACT	TAC	1819.96	.	AB=0;ABP=0;AC=1;AF=1;AN=1;AO=56;CIGAR=3X;DP=56;DPB=56.3333;DPRA=0;EPP=5.49198;EPPR=0;GTI=0;LEN=3;MEANALT=1;MQM=60;MQMR=0;NS=1;NUMALT=1;ODDS=419.06;PAIRED=1;PAIREDR=0;PAO=1;PQA=30;PQR=0;PRO=0;QA=2042;QR=0;RO=0;RPP=3.0103;RPPR=0;RUN=1;SAF=38;SAP=18.5208;SAR=18;SRF=0;SRP=0;SRR=0;TYPE=mnp;technology.ILLUMINA=1	GT:DP:RO:QR:AO:QA:GL	1:56:0:0:56:2042:-10,0
gi|126640115|ref|NC_009085.1|	25761	.	C	T	2661.82	.	AB=0;ABP=0;AC=1;AF=1;AN=1;AO=81;CIGAR=1X;DP=81;DPB=81;DPRA=0;EPP=3.68051;EPPR=0;GTI=0;LEN=1;MEANALT=1;MQM=60;MQMR=0;NS=1;NUMALT=1;ODDS=612.907;PAIRED=1;PAIREDR=0;PAO=0;PQA=0;PQR=0;PRO=0;QA=3001;QR=0;RO=0;RPP=3.68051;RPPR=0;RUN=1;SAF=49;SAP=10.7579;SAR=32;SRF=0;SRP=0;SRR=0;TYPE=snp;technology.ILLUMINA=1	GT:DP:RO:QR:AO:QA:GL	1:81:0:0:81:3001:-10,0
gi|126640115|ref|NC_009085.1|	25857	.	TTCA	CTCG	2477.86	.	AB=0;ABP=0;AC=1;AF=1;AN=1;AO=76;CIGAR=1X2M1X;DP=76;DPB=78.25;DPRA=0;EPP=4.03889;EPPR=0;GTI=0;LEN=4;MEANALT=1;MQM=60;MQMR=0;NS=1;NUMALT=1;ODDS=570.549;PAIRED=1;PAIREDR=0;PAO=5;PQA=155;PQR=0;PRO=0;QA=2634;QR=0;RO=0;RPP=4.83891;RPPR=0;RUN=1;SAF=39;SAP=3.12459;SAR=37;SRF=0;SRP=0;SRR=0;TYPE=complex;technology.ILLUMINA=1	GT:DP:RO:QR:AO:QA:GL	1:76:0:0:76:2634:-10,0
gi|126640115|ref|NC_009085.1|	25866	.	A	G	2741.07	.	AB=0;ABP=0;AC=1;AF=1;AN=1;AO=83;CIGAR=1X;DP=83;DPB=83;DPRA=0;EPP=3.66436;EPPR=0;GTI=0;LEN=1;MEANALT=1;MQM=60;MQMR=0;NS=1;NUMALT=1;ODDS=631.154;PAIRED=1;PAIREDR=0;PAO=0;PQA=0;PQR=0;PRO=0;QA=3087;QR=0;RO=0;RPP=8.89682;RPPR=0;RUN=1;SAF=39;SAP=3.66436;SAR=44;SRF=0;SRP=0;SRR=0;TYPE=snp;technology.ILLUMINA=1	GT:DP:RO:QR:AO:QA:GL	1:83:0:0:83:3087:-10,0
gi|126640115|ref|NC_009085.1|	26010	.	G	A	2442.73	.	AB=0;ABP=0;AC=1;AF=1;AN=1;AO=75;CIGAR=1X;DP=75;DPB=75;DPRA=0;EPP=3.03925;EPPR=0;GTI=0;LEN=1;MEANALT=1;MQM=59.6667;MQMR=0;NS=1;NUMALT=1;ODDS=562.46;PAIRED=0.986667;PAIREDR=0;PAO=0;PQA=0;PQR=0;PRO=0;QA=2766;QR=0;RO=0;RPP=9.52472;RPPR=0;RUN=1;SAF=46;SAP=11.3777;SAR=29;SRF=0;SRP=0;SRR=0;TYPE=snp;technology.ILLUMINA=1	GT:DP:RO:QR:AO:QA:GL	1:75:0:0:75:2766:-10,0
gi|126640115|ref|NC_009085.1|	26040	.	T	C	2653.26	.	AB=0;ABP=0;AC=1;AF=1;AN=1;AO=80;CIGAR=1X;DP=80;DPB=80;DPRA=0;EPP=8.33041;EPPR=0;GTI=0;LEN=1;MEANALT=1;MQM=60;MQMR=0;NS=1;NUMALT=1;ODDS=610.935;PAIRED=1;PAIREDR=0;PAO=0;PQA=0;PQR=0;PRO=0;QA=2992;QR=0;RO=0;RPP=4.74748;RPPR=0;RUN=1;SAF=45;SAP=5.72464;SAR=35;SRF=0;SRP=0;SRR=0;TYPE=snp;technology.ILLUMINA=1	GT:DP:RO:QR:AO:QA:GL	1:80:0:0:80:2992:-10,0
gi|126640115|ref|NC_009085.1|	26052	.	T	C	2958.7	.	AB=0;ABP=0;AC=1;AF=1;AN=1;AO=91;CIGAR=1X;DP=91;DPB=91;DPRA=0;EPP=4.94315;EPPR=0;GTI=0;LEN=1;MEANALT=1;MQM=59.5495;MQMR=0;NS=1;NUMALT=1;ODDS=681.266;PAIRED=1;PAIREDR=0;PAO=0;PQA=0;PQR=0;PRO=0;QA=3327;QR=0;RO=0;RPP=3.60686;RPPR=0;RUN=1;SAF=49;SAP=4.17955;SAR=42;SRF=0;SRP=0;SRR=0;TYPE=snp;technology.ILLUMINA=1	GT:DP:RO:QR:AO:QA:GL	1:91:0:0:91:3327:-10,0
gi|126640115|ref|NC_009085.1|	26073	.	G	A	3138.85	.	AB=0;ABP=0;AC=1;AF=1;AN=1;AO=95;CIGAR=1X;DP=96;DPB=96;DPRA=0;EPP=3.21602;EPPR=0;GTI=0;LEN=1;MEANALT=2;MQM=59.8947;MQMR=0;NS=1;NUMALT=1;ODDS=722.747;PAIRED=1;PAIREDR=0;PAO=0;PQA=0;PQR=0;PRO=0;QA=3530;QR=0;RO=0;RPP=3.03316;RPPR=0;RUN=1;SAF=56;SAP=9.61615;SAR=39;SRF=0;SRP=0;SRR=0;TYPE=snp;technology.ILLUMINA=1	GT:DP:RO:QR:AO:QA:GL	1:96:0:0:95:3530:-10,0
gi|126640115|ref|NC_009085.1|	26094	.	A	G	3547.7	.	AB=0;ABP=0;AC=1;AF=1;AN=1;AO=109;CIGAR=1X;DP=109;DPB=109;DPRA=0;EPP=3.98647;EPPR=0;GTI=0;LEN=1;MEANALT=1;MQM=60;MQMR=0;NS=1;NUMALT=1;ODDS=816.887;PAIRED=1;PAIREDR=0;PAO=0;PQA=0;PQR=0;PRO=0;QA=3984;QR=0;RO=0;RPP=3.1896;RPPR=0;RUN=1;SAF=62;SAP=7.4927;SAR=47;SRF=0;SRP=0;SRR=0;TYPE=snp;technology.ILLUMINA=1	GT:DP:RO:QR:AO:QA:GL	1:109:0:0:109:3984:-10,0
gi|126640115|ref|NC_009085.1|	26224	.	A	G	3669.99	.	AB=0;ABP=0;AC=1;AF=1;AN=1;AO=113;CIGAR=1X;DP=113;DPB=113;DPRA=0;EPP=6.2579;EPPR=0;GTI=0;LEN=1;MEANALT=1;MQM=60;MQMR=0;NS=1;NUMALT=1;ODDS=845.047;PAIRED=1;PAIREDR=0;PAO=0;PQA=0;PQR=0;PRO=0;QA=4137;QR=0;RO=0;RPP=15.0207;RPPR=0;RUN=1;SAF=48;SAP=8.56389;SAR=65;SRF=0;SRP=0;SRR=0;TYPE=snp;technology.ILLUMINA=1	GT:DP:RO:QR:AO:QA:GL	1:113:0:0:113:4137:-10,0
gi|126640115|ref|NC_009085.1|	26320	.	C	T	2900.69	.	AB=0;ABP=0;AC=1;AF=1;AN=1;AO=90;CIGAR=1X;DP=90;DPB=90;DPRA=0;EPP=6.48466;EPPR=0;GTI=0;LEN=1;MEANALT=1;MQM=60;MQMR=0;NS=1;NUMALT=1;ODDS=667.908;PAIRED=0.988889;PAIREDR=0;PAO=0;PQA=0;PQR=0;PRO=0;QA=3282;QR=0;RO=0;RPP=21.9262;RPPR=0;RUN=1;SAF=44;SAP=3.10681;SAR=46;SRF=0;SRP=0;SRR=0;TYPE=snp;technology.ILLUMINA=1	GT:DP:RO:QR:AO:QA:GL	1:90:0:0:90:3282:-10,0
gi|126640115|ref|NC_009085.1|	26392	.	C	T	2705.79	.	AB=0;ABP=0;AC=1;AF=1;AN=1;AO=83;CIGAR=1X;DP=83;DPB=83;DPRA=0;EPP=3.03646;EPPR=0;GTI=0;LEN=1;MEANALT=1;MQM=60;MQMR=0;NS=1;NUMALT=1;ODDS=623.032;PAIRED=1;PAIREDR=0;PAO=0;PQA=0;PQR=0;PRO=0;QA=3056;QR=0;RO=0;RPP=14.5479;RPPR=0;RUN=1;SAF=47;SAP=6.17594;SAR=36;SRF=0;SRP=0;SRR=0;TYPE=snp;technology.ILLUMINA=1	GT:DP:RO:QR:AO:QA:GL	1:83:0:0:83:3056:-10,0
gi|126640115|ref|NC_009085.1|	26771	.	G	T	4323.89	.	AB=0;ABP=0;AC=1;AF=1;AN=1;AO=131;CIGAR=1X;DP=132;DPB=132;DPRA=0;EPP=5.81167;EPPR=5.18177;GTI=0;LEN=1;MEANALT=1;MQM=60;MQMR=60;NS=1;NUMALT=1;ODDS=995.613;PAIRED=0.977099;PAIREDR=1;PAO=0;PQA=0;PQR=0;PRO=0;QA=4870;QR=33;RO=1;RPP=4.35297;RPPR=5.18177;RUN=1;SAF=66;SAP=3.02688;SAR=65;SRF=0;SRP=5.18177;SRR=1;TYPE=snp;technology.ILLUMINA=1	GT:DP:RO:QR:AO:QA:GL	1:132:1:33:131:4870:-10,0
gi|126640115|ref|NC_009085.1|	27174	.	C	G	5180.61	.	AB=0;ABP=0;AC=1;AF=1;AN=1;AO=156;CIGAR=1X;DP=156;DPB=156;DPRA=0;EPP=3.23302;EPPR=0;GTI=0;LEN=1;MEANALT=1;MQM=60;MQMR=0;NS=1;NUMALT=1;ODDS=1192.88;PAIRED=1;PAIREDR=0;PAO=0;PQA=0;PQR=0;PRO=0;QA=5803;QR=0;RO=0;RPP=8.57818;RPPR=0;RUN=1;SAF=76;SAP=3.23302;SAR=80;SRF=0;SRP=0;SRR=0;TYPE=snp;technology.ILLUMINA=1	GT:DP:RO:QR:AO:QA:GL	1:156:0:0:156:5803:-10,0
gi|126640115|ref|NC_009085.1|	27344	.	A	G	4891.18	.	AB=0;ABP=0;AC=1;AF=1;AN=1;AO=146;CIGAR=1X;DP=146;DPB=146;DPRA=0;EPP=3.0103;EPPR=0;GTI=0;LEN=1;MEANALT=1;MQM=59.9521;MQMR=0;NS=1;NUMALT=1;ODDS=1126.23;PAIRED=1;PAIREDR=0;PAO=0;PQA=0;PQR=0;PRO=0;QA=5475;QR=0;RO=0;RPP=3.24827;RPPR=0;RUN=1;SAF=70;SAP=3.54573;SAR=76;SRF=0;SRP=0;SRR=0;TYPE=snp;technology.ILLUMINA=1	GT:DP:RO:QR:AO:QA:GL	1:146:0:0:146:5475:-10,0
gi|126640115|ref|NC_009085.1|	27410	.	T	C	4592.77	.	AB=0;ABP=0;AC=1;AF=1;AN=1;AO=140;CIGAR=1X;DP=140;DPB=140;DPRA=0;EPP=4.56135;EPPR=0;GTI=0;LEN=1;MEANALT=1;MQM=60;MQMR=0;NS=1;NUMALT=1;ODDS=1057.53;PAIRED=1;PAIREDR=0;PAO=0;PQA=0;PQR=0;PRO=0;QA=5147;QR=0;RO=0;RPP=6.05036;RPPR=0;RUN=1;SAF=68;SAP=3.25847;SAR=72;SRF=0;SRP=0;SRR=0;TYPE=snp;technology.ILLUMINA=1	GT:DP:RO:QR:AO:QA:GL	1:140:0:0:140:5147:-10,0
gi|126640115|ref|NC_009085.1|	27463	.	T	C	4058.05	.	AB=0;ABP=0;AC=1;AF=1;AN=1;AO=121;CIGAR=1X;DP=123;DPB=123;DPRA=0;EPP=4.46393;EPPR=5.18177;GTI=0;LEN=1;MEANALT=2;MQM=60;MQMR=60;NS=1;NUMALT=1;ODDS=934.401;PAIRED=1;PAIREDR=1;PAO=0;PQA=0;PQR=0;PRO=0;QA=4565;QR=20;RO=1;RPP=3.02825;RPPR=5.18177;RUN=1;SAF=70;SAP=9.48883;SAR=51;SRF=1;SRP=5.18177;SRR=0;TYPE=snp;technology.ILLUMINA=1	GT:DP:RO:QR:AO:QA:GL	1:123:1:20:121:4565:-10,0
gi|126640115|ref|NC_009085.1|	27632	.	GTCA	ATCG	3517.41	.	AB=0;ABP=0;AC=1;AF=1;AN=1;AO=110;CIGAR=1X2M1X;DP=110;DPB=113;DPRA=0;EPP=3.0103;EPPR=0;GTI=0;LEN=4;MEANALT=1;MQM=60;MQMR=0;NS=1;NUMALT=1;ODDS=809.914;PAIRED=1;PAIREDR=0;PAO=7;PQA=185;PQR=0;PRO=0;QA=3767;QR=0;RO=0;RPP=9.40627;RPPR=0;RUN=1;SAF=53;SAP=3.32615;SAR=57;SRF=0;SRP=0;SRR=0;TYPE=complex;technology.ILLUMINA=1	GT:DP:RO:QR:AO:QA:GL	1:110:0:0:110:3767:-10,0
gi|126640115|ref|NC_009085.1|	27707	.	T	C	4155.91	.	AB=0;ABP=0;AC=1;AF=1;AN=1;AO=127;CIGAR=1X;DP=127;DPB=127;DPRA=0;EPP=3.43776;EPPR=0;GTI=0;LEN=1;MEANALT=1;MQM=60;MQMR=0;NS=1;NUMALT=1;ODDS=956.933;PAIRED=1;PAIREDR=0;PAO=0;PQA=0;PQR=0;PRO=0;QA=4659;QR=0;RO=0;RPP=5.8999;RPPR=0;RUN=1;SAF=63;SAP=3.0274;SAR=64;SRF=0;SRP=0;SRR=0;TYPE=snp;technology.ILLUMINA=1	GT:DP:RO:QR:AO:QA:GL	1:127:0:0:127:4659:-10,0
gi|126640115|ref|NC_009085.1|	27938	.	G	A	5086.97	.	AB=0;ABP=0;AC=1;AF=1;AN=1;AO=153;CIGAR=1X;DP=153;DPB=153;DPRA=0;EPP=3.70574;EPPR=0;GTI=0;LEN=1;MEANALT=1;MQM=60;MQMR=0;NS=1;NUMALT=1;ODDS=1171.32;PAIRED=1;PAIREDR=0;PAO=0;PQA=0;PQR=0;PRO=0;QA=5706;QR=0;RO=0;RPP=11.8807;RPPR=0;RUN=1;SAF=84;SAP=6.20364;SAR=69;SRF=0;SRP=0;SRR=0;TYPE=snp;technology.ILLUMINA=1	GT:DP:RO:QR:AO:QA:GL	1:153:0:0:153:5706:-10,0
gi|126640115|ref|NC_009085.1|	28405	.	A	G	4662.96	.	AB=0;ABP=0;AC=1;AF=1;AN=1;AO=142;CIGAR=1X;DP=142;DPB=142;DPRA=0;EPP=4.53951;EPPR=0;GTI=0;LEN=1;MEANALT=1;MQM=60;MQMR=0;NS=1;NUMALT=1;ODDS=1073.69;PAIRED=1;PAIREDR=0;PAO=0;PQA=0;PQR=0;PRO=0;QA=5228;QR=0;RO=0;RPP=6.00754;RPPR=0;RUN=1;SAF=64;SAP=6.00754;SAR=78;SRF=0;SRP=0;SRR=0;TYPE=snp;technology.ILLUMINA=1	GT:DP:RO:QR:AO:QA:GL	1:142:0:0:142:5228:-10,0
gi|126640115|ref|NC_009085.1|	28547	.	T	A	4186.42	.	AB=0;ABP=0;AC=1;AF=1;AN=1;AO=126;CIGAR=1X;DP=126;DPB=126;DPRA=0;EPP=3.07924;EPPR=0;GTI=0;LEN=1;MEANALT=1;MQM=60;MQMR=0;NS=1;NUMALT=1;ODDS=963.958;PAIRED=1;PAIREDR=0;PAO=0;PQA=0;PQR=0;PRO=0;QA=4698;QR=0;RO=0;RPP=4.11327;RPPR=0;RUN=1;SAF=73;SAP=9.90386;SAR=53;SRF=0;SRP=0;SRR=0;TYPE=snp;technology.ILLUMINA=1	GT:DP:RO:QR:AO:QA:GL	1:126:0:0:126:4698:-10,0
gi|126640115|ref|NC_009085.1|	28559	.	G	A	3873.88	.	AB=0;ABP=0;AC=1;AF=1;AN=1;AO=116;CIGAR=1X;DP=116;DPB=116;DPRA=0;EPP=5.70592;EPPR=0;GTI=0;LEN=1;MEANALT=1;MQM=60;MQMR=0;NS=1;NUMALT=1;ODDS=891.995;PAIRED=1;PAIREDR=0;PAO=0;PQA=0;PQR=0;PRO=0;QA=4359;QR=0;RO=0;RPP=13.7928;RPPR=0;RUN=1;SAF=64;SAP=5.70592;SAR=52;SRF=0;SRP=0;SRR=0;TYPE=snp;technology.ILLUMINA=1	GT:DP:RO:QR:AO:QA:GL	1:116:0:0:116:4359:-10,0
gi|126640115|ref|NC_009085.1|	28568	.	A	T	4114.98	.	AB=0;ABP=0;AC=1;AF=1;AN=1;AO=127;CIGAR=1X;DP=127;DPB=127;DPRA=0;EPP=10.5506;EPPR=0;GTI=0;LEN=1;MEANALT=1;MQM=60;MQMR=0;NS=1;NUMALT=1;ODDS=947.51;PAIRED=1;PAIREDR=0;PAO=0;PQA=0;PQR=0;PRO=0;QA=4628;QR=0;RO=0;RPP=12.0553;RPPR=0;RUN=1;SAF=64;SAP=3.0274;SAR=63;SRF=0;SRP=0;SRR=0;TYPE=snp;technology.ILLUMINA=1	GT:DP:RO:QR:AO:QA:GL	1:127:0:0:127:4628:-10,0
gi|126640115|ref|NC_009085.1|	28577	.	G	A	4057.82	.	AB=0;ABP=0;AC=1;AF=1;AN=1;AO=122;CIGAR=1X;DP=122;DPB=122;DPRA=0;EPP=6.49889;EPPR=0;GTI=0;LEN=1;MEANALT=1;MQM=60;MQMR=0;NS=1;NUMALT=1;ODDS=934.347;PAIRED=1;PAIREDR=0;PAO=0;PQA=0;PQR=0;PRO=0;QA=4559;QR=0;RO=0;RPP=10.1299;RPPR=0;RUN=1;SAF=57;SAP=4.14943;SAR=65;SRF=0;SRP=0;SRR=0;TYPE=snp;technology.ILLUMINA=1	GT:DP:RO:QR:AO:QA:GL	1:122:0:0:122:4559:-10,0
gi|126640115|ref|NC_009085.1|	28655	.	G	A	3895.72	.	AB=0;ABP=0;AC=1;AF=1;AN=1;AO=118;CIGAR=1X;DP=118;DPB=118;DPRA=0;EPP=3.30474;EPPR=0;GTI=0;LEN=1;MEANALT=1;MQM=60;MQMR=0;NS=1;NUMALT=1;ODDS=897.022;PAIRED=1;PAIREDR=0;PAO=0;PQA=0;PQR=0;PRO=0;QA=4370;QR=0;RO=0;RPP=3.30474;RPPR=0;RUN=1;SAF=52;SAP=6.61715;SAR=66;SRF=0;SRP=0;SRR=0;TYPE=snp;technology.ILLUMINA=1	GT:DP:RO:QR:AO:QA:GL	1:118:0:0:118:4370:-10,0
gi|126640115|ref|NC_009085.1|	28841	.	G	A	3612.42	.	AB=0;ABP=0;AC=1;AF=1;AN=1;AO=111;CIGAR=1X;DP=112;DPB=112;DPRA=0;EPP=3.18637;EPPR=0;GTI=0;LEN=1;MEANALT=2;MQM=60;MQMR=0;NS=1;NUMALT=1;ODDS=831.791;PAIRED=1;PAIREDR=0;PAO=0;PQA=0;PQR=0;PRO=0;QA=4055;QR=0;RO=0;RPP=7.41193;RPPR=0;RUN=1;SAF=57;SAP=3.18637;SAR=54;SRF=0;SRP=0;SRR=0;TYPE=snp;technology.ILLUMINA=1	GT:DP:RO:QR:AO:QA:GL	1:112:0:0:111:4055:-10,0
gi|126640115|ref|NC_009085.1|	28847	.	A	G	3709.26	.	AB=0;ABP=0;AC=1;AF=1;AN=1;AO=112;CIGAR=1X;DP=112;DPB=112;DPRA=0;EPP=3.32051;EPPR=0;GTI=0;LEN=1;MEANALT=1;MQM=60;MQMR=0;NS=1;NUMALT=1;ODDS=854.088;PAIRED=1;PAIREDR=0;PAO=0;PQA=0;PQR=0;PRO=0;QA=4165;QR=0;RO=0;RPP=7.97367;RPPR=0;RUN=1;SAF=60;SAP=4.25114;SAR=52;SRF=0;SRP=0;SRR=0;TYPE=snp;technology.ILLUMINA=1	GT:DP:RO:QR:AO:QA:GL	1:112:0:0:112:4165:-10,0
gi|126640115|ref|NC_009085.1|	28865	.	G	A	2916.64	.	AB=0;ABP=0;AC=1;AF=1;AN=1;AO=90;CIGAR=1X;DP=90;DPB=90;DPRA=0;EPP=12.6613;EPPR=0;GTI=0;LEN=1;MEANALT=1;MQM=60;MQMR=0;NS=1;NUMALT=1;ODDS=671.58;PAIRED=1;PAIREDR=0;PAO=0;PQA=0;PQR=0;PRO=0;QA=3295;QR=0;RO=0;RPP=9.18693;RPPR=0;RUN=1;SAF=50;SAP=5.42305;SAR=40;SRF=0;SRP=0;SRR=0;TYPE=snp;technology.ILLUMINA=1	GT:DP:RO:QR:AO:QA:GL	1:90:0:0:90:3295:-10,0
gi|126640115|ref|NC_009085.1|	28934	.	A	G	3250.1	.	AB=0;ABP=0;AC=1;AF=1;AN=1;AO=100;CIGAR=1X;DP=100;DPB=100;DPRA=0;EPP=6.13722;EPPR=0;GTI=0;LEN=1;MEANALT=1;MQM=60;MQMR=0;NS=1;NUMALT=1;ODDS=748.364;PAIRED=1;PAIREDR=0;PAO=0;PQA=0;PQR=0;PRO=0;QA=3662;QR=0;RO=0;RPP=8.56927;RPPR=0;RUN=1;SAF=42;SAP=8.56927;SAR=58;SRF=0;SRP=0;SRR=0;TYPE=snp;technology.ILLUMINA=1	GT:DP:RO:QR:AO:QA:GL	1:100:0:0:100:3662:-10,0
gi|126640115|ref|NC_009085.1|	28982	.	A	G	3097.01	.	AB=0;ABP=0;AC=1;AF=1;AN=1;AO=93;CIGAR=1X;DP=93;DPB=93;DPRA=0;EPP=3.03365;EPPR=0;GTI=0;LEN=1;MEANALT=1;MQM=60;MQMR=0;NS=1;NUMALT=1;ODDS=713.113;PAIRED=1;PAIREDR=0;PAO=0;PQA=0;PQR=0;PRO=0;QA=3485;QR=0;RO=0;RPP=11.4393;RPPR=0;RUN=1;SAF=46;SAP=3.03365;SAR=47;SRF=0;SRP=0;SRR=0;TYPE=snp;technology.ILLUMINA=1	GT:DP:RO:QR:AO:QA:GL	1:93:0:0:93:3485:-10,0
gi|126640115|ref|NC_009085.1|	29005	.	G	A	3324.74	.	AB=0;ABP=0;AC=1;AF=1;AN=1;AO=99;CIGAR=1X;DP=100;DPB=100;DPRA=0;EPP=3.20771;EPPR=0;GTI=0;LEN=1;MEANALT=2;MQM=60;MQMR=0;NS=1;NUMALT=1;ODDS=765.551;PAIRED=1;PAIREDR=0;PAO=0;PQA=0;PQR=0;PRO=0;QA=3731;QR=0;RO=0;RPP=3.20771;RPPR=0;RUN=1;SAF=46;SAP=4.08507;SAR=53;SRF=0;SRP=0;SRR=0;TYPE=snp;technology.ILLUMINA=1	GT:DP:RO:QR:AO:QA:GL	1:100:0:0:99:3731:-10,0
gi|126640115|ref|NC_009085.1|	29150	.	A	G	2819.78	.	AB=0;ABP=0;AC=1;AF=1;AN=1;AO=86;CIGAR=1X;DP=86;DPB=86;DPRA=0;EPP=25.735;EPPR=0;GTI=0;LEN=1;MEANALT=1;MQM=60;MQMR=0;NS=1;NUMALT=1;ODDS=649.279;PAIRED=1;PAIREDR=0;PAO=0;PQA=0;PQR=0;PRO=0;QA=3218;QR=0;RO=0;RPP=25.735;RPPR=0;RUN=1;SAF=42;SAP=3.1113;SAR=44;SRF=0;SRP=0;SRR=0;TYPE=snp;technology.ILLUMINA=1	GT:DP:RO:QR:AO:QA:GL	1:86:0:0:86:3218:-10,0
gi|126640115|ref|NC_009085.1|	29165	.	C	T	3178.6	.	AB=0;ABP=0;AC=1;AF=1;AN=1;AO=96;CIGAR=1X;DP=96;DPB=96;DPRA=0;EPP=16.0391;EPPR=0;GTI=0;LEN=1;MEANALT=1;MQM=60;MQMR=0;NS=1;NUMALT=1;ODDS=731.899;PAIRED=1;PAIREDR=0;PAO=0;PQA=0;PQR=0;PRO=0;QA=3586;QR=0;RO=0;RPP=7.44372;RPPR=0;RUN=1;SAF=47;SAP=3.10078;SAR=49;SRF=0;SRP=0;SRR=0;TYPE=snp;technology.ILLUMINA=1	GT:DP:RO:QR:AO:QA:GL	1:96:0:0:96:3586:-10,0
gi|126640115|ref|NC_009085.1|	29279	.	GATA	AATG	2610.6	.	AB=0;ABP=0;AC=1;AF=1;AN=1;AO=75;CIGAR=1X2M1X;DP=75;DPB=77.5;DPRA=0;EPP=3.73412;EPPR=0;GTI=0;LEN=4;MEANALT=1;MQM=60;MQMR=0;NS=1;NUMALT=1;ODDS=601.113;PAIRED=1;PAIREDR=0;PAO=8;PQA=283;PQR=0;PRO=0;QA=2675;QR=0;RO=0;RPP=3.27088;RPPR=0;RUN=1;SAF=24;SAP=24.117;SAR=51;SRF=0;SRP=0;SRR=0;TYPE=complex;technology.ILLUMINA=1	GT:DP:RO:QR:AO:QA:GL	1:75:0:0:75:2675:-10,0
gi|126640115|ref|NC_009085.1|	29817	.	A	T	2979.6	.	AB=0;ABP=0;AC=1;AF=1;AN=1;AO=92;CIGAR=1X;DP=92;DPB=92;DPRA=0;EPP=3.0103;EPPR=0;GTI=0;LEN=1;MEANALT=1;MQM=60;MQMR=0;NS=1;NUMALT=1;ODDS=686.079;PAIRED=1;PAIREDR=0;PAO=0;PQA=0;PQR=0;PRO=0;QA=3349;QR=0;RO=0;RPP=6.40913;RPPR=0;RUN=1;SAF=48;SAP=3.38795;SAR=44;SRF=0;SRP=0;SRR=0;TYPE=snp;technology.ILLUMINA=1	GT:DP:RO:QR:AO:QA:GL	1:92:0:0:92:3349:-10,0
gi|126640115|ref|NC_009085.1|	29994	.	A	G	1617.83	.	AB=0;ABP=0;AC=1;AF=1;AN=1;AO=51;CIGAR=1X;DP=51;DPB=51;DPRA=0;EPP=8.16222;EPPR=0;GTI=0;LEN=1;MEANALT=1;MQM=60;MQMR=0;NS=1;NUMALT=1;ODDS=372.519;PAIRED=1;PAIREDR=0;PAO=0;PQA=0;PQR=0;PRO=0;QA=1914;QR=0;RO=0;RPP=5.09662;RPPR=0;RUN=1;SAF=6;SAP=67.7713;SAR=45;SRF=0;SRP=0;SRR=0;TYPE=snp;technology.ILLUMINA=1	GT:DP:RO:QR:AO:QA:GL	1:51:0:0:51:1914:-10,0
gi|126640115|ref|NC_009085.1|	29999	.	C	T	1885.62	.	AB=0;ABP=0;AC=1;AF=1;AN=1;AO=59;CIGAR=1X;DP=59;DPB=59;DPRA=0;EPP=16.2968;EPPR=0;GTI=0;LEN=1;MEANALT=1;MQM=60;MQMR=0;NS=1;NUMALT=1;ODDS=434.179;PAIRED=1;PAIREDR=0;PAO=0;PQA=0;PQR=0;PRO=0;QA=2207;QR=0;RO=0;RPP=3.34154;RPPR=0;RUN=1;SAF=10;SAP=58.9901;SAR=49;SRF=0;SRP=0;SRR=0;TYPE=snp;technology.ILLUMINA=1	GT:DP:RO:QR:AO:QA:GL	1:59:0:0:59:2207:-10,0
gi|126640115|ref|NC_009085.1|	30009	.	C	T	1692.06	.	AB=0;ABP=0;AC=1;AF=1;AN=1;AO=54;CIGAR=1X;DP=55;DPB=55;DPRA=0;EPP=10.8919;EPPR=0;GTI=0;LEN=1;MEANALT=2;MQM=60;MQMR=0;NS=1;NUMALT=1;ODDS=389.611;PAIRED=1;PAIREDR=0;PAO=0;PQA=0;PQR=0;PRO=0;QA=1955;QR=0;RO=0;RPP=3.6537;RPPR=0;RUN=1;SAF=13;SAP=34.5369;SAR=41;SRF=0;SRP=0;SRR=0;TYPE=snp;technology.ILLUMINA=1	GT:DP:RO:QR:AO:QA:GL	1:55:0:0:54:1955:-10,0
gi|126640115|ref|NC_009085.1|	30198	.	A	G	1966.7	.	AB=0;ABP=0;AC=1;AF=1;AN=1;AO=59;CIGAR=1X;DP=59;DPB=59;DPRA=0;EPP=11.2913;EPPR=0;GTI=0;LEN=1;MEANALT=1;MQM=60;MQMR=0;NS=1;NUMALT=1;ODDS=452.85;PAIRED=1;PAIREDR=0;PAO=0;PQA=0;PQR=0;PRO=0;QA=2230;QR=0;RO=0;RPP=3.34154;RPPR=0;RUN=1;SAF=24;SAP=7.46366;SAR=35;SRF=0;SRP=0;SRR=0;TYPE=snp;technology.ILLUMINA=1	GT:DP:RO:QR:AO:QA:GL	1:59:0:0:59:2230:-10,0
gi|126640115|ref|NC_009085.1|	30204	.	A	T	2051.86	.	AB=0;ABP=0;AC=1;AF=1;AN=1;AO=63;CIGAR=1X;DP=63;DPB=63;DPRA=0;EPP=18.2106;EPPR=0;GTI=0;LEN=1;MEANALT=1;MQM=60;MQMR=0;NS=1;NUMALT=1;ODDS=472.458;PAIRED=1;PAIREDR=0;PAO=0;PQA=0;PQR=0;PRO=0;QA=2331;QR=0;RO=0;RPP=3.32051;RPPR=0;RUN=1;SAF=27;SAP=5.80219;SAR=36;SRF=0;SRP=0;SRR=0;TYPE=snp;technology.ILLUMINA=1	GT:DP:RO:QR:AO:QA:GL	1:63:0:0:63:2331:-10,0
gi|126640115|ref|NC_009085.1|	30222	.	A	G	1721.91	.	AB=0;ABP=0;AC=1;AF=1;AN=1;AO=52;CIGAR=1X;DP=52;DPB=52;DPRA=0;EPP=13.7006;EPPR=0;GTI=0;LEN=1;MEANALT=1;MQM=60;MQMR=0;NS=1;NUMALT=1;ODDS=396.485;PAIRED=1;PAIREDR=0;PAO=0;PQA=0;PQR=0;PRO=0;QA=1971;QR=0;RO=0;RPP=4.51363;RPPR=0;RUN=1;SAF=17;SAP=16.5402;SAR=35;SRF=0;SRP=0;SRR=0;TYPE=snp;technology.ILLUMINA=1	GT:DP:RO:QR:AO:QA:GL	1:52:0:0:52:1971:-10,0
gi|126640115|ref|NC_009085.1|	30330	.	G	A	1948.94	.	AB=0;ABP=0;AC=1;AF=1;AN=1;AO=60;CIGAR=1X;DP=60;DPB=60;DPRA=0;EPP=12.2752;EPPR=0;GTI=0;LEN=1;MEANALT=1;MQM=60;MQMR=0;NS=1;NUMALT=1;ODDS=448.761;PAIRED=1;PAIREDR=0;PAO=0;PQA=0;PQR=0;PRO=0;QA=2217;QR=0;RO=0;RPP=12.2752;RPPR=0;RUN=1;SAF=28;SAP=3.58936;SAR=32;SRF=0;SRP=0;SRR=0;TYPE=snp;technology.ILLUMINA=1	GT:DP:RO:QR:AO:QA:GL	1:60:0:0:60:2217:-10,0
gi|126640115|ref|NC_009085.1|	30365	.	CTT	CTTT	1573.94	.	AB=0;ABP=0;AC=1;AF=1;AN=1;AO=49;CIGAR=1M1I2M;DP=49;DPB=65.6667;DPRA=0;EPP=6.59988;EPPR=0;GTI=0;LEN=1;MEANALT=1;MQM=60;MQMR=0;NS=1;NUMALT=1;ODDS=362.414;PAIRED=1;PAIREDR=0;PAO=0.5;PQA=15;PQR=15;PRO=0.5;QA=1784;QR=0;RO=0;RPP=4.11819;RPPR=0;RUN=1;SAF=27;SAP=4.11819;SAR=22;SRF=0;SRP=0;SRR=0;TYPE=ins;technology.ILLUMINA=1	GT:DP:RO:QR:AO:QA:GL	1:49:0:0:49:1784:-10,0
gi|126640115|ref|NC_009085.1|	30705	.	T	A	754417	.	AB=0;ABP=0;AC=1;AF=1;AN=1;AO=25;CIGAR=1X;DP=25;DPB=25;DPRA=0;EPP=7.26639;EPPR=0;GTI=0;LEN=1;MEANALT=1;MQM=60;MQMR=0;NS=1;NUMALT=1;ODDS=173.711;PAIRED=1;PAIREDR=0;PAO=0;PQA=0;PQR=0;PRO=0;QA=896;QR=0;RO=0;RPP=22.5536;RPPR=0;RUN=1;SAF=8;SAP=10.0459;SAR=17;SRF=0;SRP=0;SRR=0;TYPE=snp;technology.ILLUMINA=1	GT:DP:RO:QR:AO:QA:GL	1:25:0:0:25:896:-10,0
gi|126640115|ref|NC_009085.1|	30724	.	G	T	451692	.	AB=0;ABP=0;AC=1;AF=1;AN=1;AO=14;CIGAR=1X;DP=14;DPB=14;DPRA=0;EPP=5.49198;EPPR=0;GTI=0;LEN=1;MEANALT=1;MQM=60;MQMR=0;NS=1;NUMALT=1;ODDS=104.006;PAIRED=1;PAIREDR=0;PAO=0;PQA=0;PQR=0;PRO=0;QA=524;QR=0;RO=0;RPP=3.63072;RPPR=0;RUN=1;SAF=7;SAP=3.0103;SAR=7;SRF=0;SRP=0;SRR=0;TYPE=snp;technology.ILLUMINA=1	GT:DP:RO:QR:AO:QA:GL	1:14:0:0:14:524:-10,0
gi|126640115|ref|NC_009085.1|	30760	.	GG	AA	373156	.	AB=0;ABP=0;AC=1;AF=1;AN=1;AO=12;CIGAR=2X;DP=12;DPB=12;DPRA=0;EPP=3.73412;EPPR=0;GTI=0;LEN=2;MEANALT=1;MQM=60;MQMR=0;NS=1;NUMALT=1;ODDS=85.9224;PAIRED=1;PAIREDR=0;PAO=0;PQA=0;PQR=0;PRO=0;QA=434;QR=0;RO=0;RPP=3.73412;RPPR=0;RUN=1;SAF=6;SAP=3.0103;SAR=6;SRF=0;SRP=0;SRR=0;TYPE=mnp;technology.ILLUMINA=1	GT:DP:RO:QR:AO:QA:GL	1:12:0:0:12:434:-10,0
gi|126640115|ref|NC_009085.1|	30780	.	C	T	1848.24	.	AB=0;ABP=0;AC=1;AF=1;AN=1;AO=61;CIGAR=1X;DP=61;DPB=61;DPRA=0;EPP=13.2981;EPPR=0;GTI=0;LEN=1;MEANALT=1;MQM=60;MQMR=0;NS=1;NUMALT=1;ODDS=425.573;PAIRED=0.983607;PAIREDR=0;PAO=0;PQA=0;PQR=0;PRO=0;QA=2222;QR=0;RO=0;RPP=95.6005;RPPR=0;RUN=1;SAF=38;SAP=11.0198;SAR=23;SRF=0;SRP=0;SRR=0;TYPE=snp;technology.ILLUMINA=1	GT:DP:RO:QR:AO:QA:GL	1:61:0:0:61:2222:-10,0
gi|126640115|ref|NC_009085.1|	31025	.	ACTC	TCTT	2769.82	.	AB=0;ABP=0;AC=1;AF=1;AN=1;AO=85;CIGAR=1X2M1X;DP=85;DPB=85;DPRA=0;EPP=5.07959;EPPR=0;GTI=0;LEN=4;MEANALT=1;MQM=60;MQMR=0;NS=1;NUMALT=1;ODDS=637.776;PAIRED=1;PAIREDR=0;PAO=0;PQA=0;PQR=0;PRO=0;QA=3118;QR=0;RO=0;RPP=5.07959;RPPR=0;RUN=1;SAF=47;SAP=5.07959;SAR=38;SRF=0;SRP=0;SRR=0;TYPE=complex;technology.ILLUMINA=1	GT:DP:RO:QR:AO:QA:GL	1:85:0:0:85:3118:-10,0
gi|126640115|ref|NC_009085.1|	31034	.	G	T	3146.31	.	AB=0;ABP=0;AC=1;AF=1;AN=1;AO=95;CIGAR=1X;DP=95;DPB=95;DPRA=0;EPP=5.77607;EPPR=0;GTI=0;LEN=1;MEANALT=1;MQM=59.9579;MQMR=0;NS=1;NUMALT=1;ODDS=724.464;PAIRED=1;PAIREDR=0;PAO=0;PQA=0;PQR=0;PRO=0;QA=3538;QR=0;RO=0;RPP=4.86177;RPPR=0;RUN=1;SAF=52;SAP=4.86177;SAR=43;SRF=0;SRP=0;SRR=0;TYPE=snp;technology.ILLUMINA=1	GT:DP:RO:QR:AO:QA:GL	1:95:0:0:95:3538:-10,0
gi|126640115|ref|NC_009085.1|	31142	.	A	G	3232.66	.	AB=0;ABP=0;AC=1;AF=1;AN=1;AO=100;CIGAR=1X;DP=100;DPB=100;DPRA=0;EPP=3.79203;EPPR=0;GTI=0;LEN=1;MEANALT=1;MQM=60;MQMR=0;NS=1;NUMALT=1;ODDS=744.347;PAIRED=1;PAIREDR=0;PAO=0;PQA=0;PQR=0;PRO=0;QA=3629;QR=0;RO=0;RPP=3.35774;RPPR=0;RUN=1;SAF=53;SAP=3.79203;SAR=47;SRF=0;SRP=0;SRR=0;TYPE=snp;technology.ILLUMINA=1	GT:DP:RO:QR:AO:QA:GL	1:100:0:0:100:3629:-10,0
gi|126640115|ref|NC_009085.1|	31181	.	G	A	3009.43	.	AB=0;ABP=0;AC=1;AF=1;AN=1;AO=92;CIGAR=1X;DP=92;DPB=92;DPRA=0;EPP=5.3706;EPPR=0;GTI=0;LEN=1;MEANALT=1;MQM=59.9457;MQMR=0;NS=1;NUMALT=1;ODDS=692.946;PAIRED=1;PAIREDR=0;PAO=0;PQA=0;PQR=0;PRO=0;QA=3393;QR=0;RO=0;RPP=10.6577;RPPR=0;RUN=1;SAF=52;SAP=6.40913;SAR=40;SRF=0;SRP=0;SRR=0;TYPE=snp;technology.ILLUMINA=1	GT:DP:RO:QR:AO:QA:GL	1:92:0:0:92:3393:-10,0
gi|126640115|ref|NC_009085.1|	31187	.	C	T	2816.65	.	AB=0;ABP=0;AC=1;AF=1;AN=1;AO=87;CIGAR=1X;DP=87;DPB=87;DPRA=0;EPP=3.03526;EPPR=0;GTI=0;LEN=1;MEANALT=1;MQM=60;MQMR=0;NS=1;NUMALT=1;ODDS=648.558;PAIRED=1;PAIREDR=0;PAO=0;PQA=0;PQR=0;PRO=0;QA=3169;QR=0;RO=0;RPP=5.03202;RPPR=0;RUN=1;SAF=49;SAP=6.03039;SAR=38;SRF=0;SRP=0;SRR=0;TYPE=snp;technology.ILLUMINA=1	GT:DP:RO:QR:AO:QA:GL	1:87:0:0:87:3169:-10,0
gi|126640115|ref|NC_009085.1|	31196	.	T	C	2378.07	.	AB=0;ABP=0;AC=1;AF=1;AN=1;AO=76;CIGAR=1X;DP=76;DPB=76;DPRA=0;EPP=3.12459;EPPR=0;GTI=0;LEN=1;MEANALT=1;MQM=60;MQMR=0;NS=1;NUMALT=1;ODDS=547.571;PAIRED=1;PAIREDR=0;PAO=0;PQA=0;PQR=0;PRO=0;QA=2687;QR=0;RO=0;RPP=4.83891;RPPR=0;RUN=1;SAF=47;SAP=12.2676;SAR=29;SRF=0;SRP=0;SRR=0;TYPE=snp;technology.ILLUMINA=1	GT:DP:RO:QR:AO:QA:GL	1:76:0:0:76:2687:-10,0
gi|126640115|ref|NC_009085.1|	31208	.	AGCA	GGCT	2361.54	.	AB=0;ABP=0;AC=1;AF=1;AN=1;AO=70;CIGAR=1X2M1X;DP=70;DPB=72.5;DPRA=0;EPP=4.12706;EPPR=0;GTI=0;LEN=4;MEANALT=1;MQM=60;MQMR=0;NS=1;NUMALT=1;ODDS=543.764;PAIRED=1;PAIREDR=0;PAO=5;PQA=158;PQR=0;PRO=0;QA=2504;QR=0;RO=0;RPP=3.0103;RPPR=0;RUN=1;SAF=41;SAP=7.47733;SAR=29;SRF=0;SRP=0;SRR=0;TYPE=complex;technology.ILLUMINA=1	GT:DP:RO:QR:AO:QA:GL	1:70:0:0:70:2504:-10,0
gi|126640115|ref|NC_009085.1|	31217	.	A	G	2722.05	.	AB=0;ABP=0;AC=1;AF=1;AN=1;AO=84;CIGAR=1X;DP=84;DPB=84;DPRA=0;EPP=3.1137;EPPR=0;GTI=0;LEN=1;MEANALT=1;MQM=59.8452;MQMR=0;NS=1;NUMALT=1;ODDS=626.776;PAIRED=1;PAIREDR=0;PAO=0;PQA=0;PQR=0;PRO=0;QA=3060;QR=0;RO=0;RPP=3.1137;RPPR=0;RUN=1;SAF=46;SAP=4.66476;SAR=38;SRF=0;SRP=0;SRR=0;TYPE=snp;technology.ILLUMINA=1	GT:DP:RO:QR:AO:QA:GL	1:84:0:0:84:3060:-10,0
gi|126640115|ref|NC_009085.1|	31235	.	C	T	2807.19	.	AB=0;ABP=0;AC=1;AF=1;AN=1;AO=86;CIGAR=1X;DP=86;DPB=86;DPRA=0;EPP=3.91929;EPPR=0;GTI=0;LEN=1;MEANALT=1;MQM=59.8837;MQMR=0;NS=1;NUMALT=1;ODDS=646.38;PAIRED=1;PAIREDR=0;PAO=0;PQA=0;PQR=0;PRO=0;QA=3176;QR=0;RO=0;RPP=22.806;RPPR=0;RUN=1;SAF=43;SAP=3.0103;SAR=43;SRF=0;SRP=0;SRR=0;TYPE=snp;technology.ILLUMINA=1	GT:DP:RO:QR:AO:QA:GL	1:86:0:0:86:3176:-10,0
gi|126640115|ref|NC_009085.1|	31259	.	G	A	3182.48	.	AB=0;ABP=0;AC=1;AF=1;AN=1;AO=98;CIGAR=1X;DP=98;DPB=98;DPRA=0;EPP=6.20103;EPPR=0;GTI=0;LEN=1;MEANALT=1;MQM=60;MQMR=0;NS=1;NUMALT=1;ODDS=732.794;PAIRED=1;PAIREDR=0;PAO=0;PQA=0;PQR=0;PRO=0;QA=3581;QR=0;RO=0;RPP=8.68272;RPPR=0;RUN=1;SAF=50;SAP=3.09893;SAR=48;SRF=0;SRP=0;SRR=0;TYPE=snp;technology.ILLUMINA=1	GT:DP:RO:QR:AO:QA:GL	1:98:0:0:98:3581:-10,0
gi|126640115|ref|NC_009085.1|	31284	.	TTG	CTT	3025.73	.	AB=0;ABP=0;AC=1;AF=1;AN=1;AO=94;CIGAR=1X1M1X;DP=96;DPB=96.6667;DPRA=0;EPP=5.32038;EPPR=0;GTI=0;LEN=3;MEANALT=2;MQM=60;MQMR=0;NS=1;NUMALT=1;ODDS=696.7;PAIRED=1;PAIREDR=0;PAO=1;PQA=39;PQR=0;PRO=0;QA=3375;QR=0;RO=0;RPP=14.1911;RPPR=0;RUN=1;SAF=52;SAP=5.32038;SAR=42;SRF=0;SRP=0;SRR=0;TYPE=complex;technology.ILLUMINA=1	GT:DP:RO:QR:AO:QA:GL	1:96:0:0:94:3375:-10,0
gi|126640115|ref|NC_009085.1|	31292	.	TGTA	GGTG	3112.59	.	AB=0;ABP=0;AC=1;AF=1;AN=1;AO=93;CIGAR=1X2M1X;DP=94;DPB=99;DPRA=0;EPP=4.15441;EPPR=0;GTI=0;LEN=4;MEANALT=2;MQM=60;MQMR=0;NS=1;NUMALT=1;ODDS=716.7;PAIRED=1;PAIREDR=0;PAO=8;PQA=298;PQR=0;PRO=0;QA=3201;QR=0;RO=0;RPP=6.95631;RPPR=0;RUN=1;SAF=49;SAP=3.59403;SAR=44;SRF=0;SRP=0;SRR=0;TYPE=complex;technology.ILLUMINA=1	GT:DP:RO:QR:AO:QA:GL	1:94:0:0:93:3201:-10,0
gi|126640115|ref|NC_009085.1|	31301	.	T	A	3425.81	.	AB=0;ABP=0;AC=1;AF=1;AN=1;AO=103;CIGAR=1X;DP=103;DPB=103;DPRA=0;EPP=7.75381;EPPR=0;GTI=0;LEN=1;MEANALT=1;MQM=59.932;MQMR=0;NS=1;NUMALT=1;ODDS=788.821;PAIRED=1;PAIREDR=0;PAO=0;PQA=0;PQR=0;PRO=0;QA=3848;QR=0;RO=0;RPP=3.03138;RPPR=0;RUN=1;SAF=49;SAP=3.53736;SAR=54;SRF=0;SRP=0;SRR=0;TYPE=snp;technology.ILLUMINA=1	GT:DP:RO:QR:AO:QA:GL	1:103:0:0:103:3848:-10,0
gi|126640115|ref|NC_009085.1|	31350	.	A	G	3150.01	.	AB=0;ABP=0;AC=1;AF=1;AN=1;AO=97;CIGAR=1X;DP=97;DPB=97;DPRA=0;EPP=3.21178;EPPR=0;GTI=0;LEN=1;MEANALT=1;MQM=60;MQMR=0;NS=1;NUMALT=1;ODDS=725.316;PAIRED=1;PAIREDR=0;PAO=0;PQA=0;PQR=0;PRO=0;QA=3573;QR=0;RO=0;RPP=30.4335;RPPR=0;RUN=1;SAF=40;SAP=9.47994;SAR=57;SRF=0;SRP=0;SRR=0;TYPE=snp;technology.ILLUMINA=1	GT:DP:RO:QR:AO:QA:GL	1:97:0:0:97:3573:-10,0
gi|126640115|ref|NC_009085.1|	31361	.	T	C	2801.85	.	AB=0;ABP=0;AC=1;AF=1;AN=1;AO=85;CIGAR=1X;DP=85;DPB=85;DPRA=0;EPP=3.03585;EPPR=0;GTI=0;LEN=1;MEANALT=1;MQM=59.8;MQMR=0;NS=1;NUMALT=1;ODDS=645.151;PAIRED=1;PAIREDR=0;PAO=0;PQA=0;PQR=0;PRO=0;QA=3148;QR=0;RO=0;RPP=3.24022;RPPR=0;RUN=1;SAF=40;SAP=3.64897;SAR=45;SRF=0;SRP=0;SRR=0;TYPE=snp;technology.ILLUMINA=1	GT:DP:RO:QR:AO:QA:GL	1:85:0:0:85:3148:-10,0
gi|126640115|ref|NC_009085.1|	31508	.	C	T	3120.77	.	AB=0;ABP=0;AC=1;AF=1;AN=1;AO=97;CIGAR=1X;DP=97;DPB=97;DPRA=0;EPP=3.21178;EPPR=0;GTI=0;LEN=1;MEANALT=1;MQM=60;MQMR=0;NS=1;NUMALT=1;ODDS=718.583;PAIRED=1;PAIREDR=0;PAO=0;PQA=0;PQR=0;PRO=0;QA=3510;QR=0;RO=0;RPP=4.82359;RPPR=0;RUN=1;SAF=41;SAP=8.04722;SAR=56;SRF=0;SRP=0;SRR=0;TYPE=snp;technology.ILLUMINA=1	GT:DP:RO:QR:AO:QA:GL	1:97:0:0:97:3510:-10,0
gi|126640115|ref|NC_009085.1|	31532	.	C	T	3115.67	.	AB=0;ABP=0;AC=1;AF=1;AN=1;AO=95;CIGAR=1X;DP=95;DPB=95;DPRA=0;EPP=3.21602;EPPR=0;GTI=0;LEN=1;MEANALT=1;MQM=60;MQMR=0;NS=1;NUMALT=1;ODDS=717.409;PAIRED=1;PAIREDR=0;PAO=0;PQA=0;PQR=0;PRO=0;QA=3500;QR=0;RO=0;RPP=4.13032;RPPR=0;RUN=1;SAF=43;SAP=4.86177;SAR=52;SRF=0;SRP=0;SRR=0;TYPE=snp;technology.ILLUMINA=1	GT:DP:RO:QR:AO:QA:GL	1:95:0:0:95:3500:-10,0
gi|126640115|ref|NC_009085.1|	31709	.	A	G	3207.1	.	AB=0;ABP=0;AC=1;AF=1;AN=1;AO=95;CIGAR=1X;DP=95;DPB=95;DPRA=0;EPP=3.58174;EPPR=0;GTI=0;LEN=1;MEANALT=1;MQM=60;MQMR=0;NS=1;NUMALT=1;ODDS=738.463;PAIRED=1;PAIREDR=0;PAO=0;PQA=0;PQR=0;PRO=0;QA=3601;QR=0;RO=0;RPP=3.03316;RPPR=0;RUN=1;SAF=43;SAP=4.86177;SAR=52;SRF=0;SRP=0;SRR=0;TYPE=snp;technology.ILLUMINA=1	GT:DP:RO:QR:AO:QA:GL	1:95:0:0:95:3601:-10,0
gi|126640115|ref|NC_009085.1|	31730	.	C	T	2807.99	.	AB=0;ABP=0;AC=1;AF=1;AN=1;AO=86;CIGAR=1X;DP=86;DPB=86;DPRA=0;EPP=4.62628;EPPR=0;GTI=0;LEN=1;MEANALT=1;MQM=60;MQMR=0;NS=1;NUMALT=1;ODDS=646.563;PAIRED=1;PAIREDR=0;PAO=0;PQA=0;PQR=0;PRO=0;QA=3168;QR=0;RO=0;RPP=7.95924;RPPR=0;RUN=1;SAF=35;SAP=9.47422;SAR=51;SRF=0;SRP=0;SRR=0;TYPE=snp;technology.ILLUMINA=1	GT:DP:RO:QR:AO:QA:GL	1:86:0:0:86:3168:-10,0
gi|126640115|ref|NC_009085.1|	31852	.	G	T	2855.43	.	AB=0;ABP=0;AC=1;AF=1;AN=1;AO=89;CIGAR=1X;DP=89;DPB=89;DPRA=0;EPP=4.98658;EPPR=0;GTI=0;LEN=1;MEANALT=1;MQM=60;MQMR=0;NS=1;NUMALT=1;ODDS=657.487;PAIRED=1;PAIREDR=0;PAO=0;PQA=0;PQR=0;PRO=0;QA=3226;QR=0;RO=0;RPP=18.2594;RPPR=0;RUN=1;SAF=43;SAP=3.22989;SAR=46;SRF=0;SRP=0;SRR=0;TYPE=snp;technology.ILLUMINA=1	GT:DP:RO:QR:AO:QA:GL	1:89:0:0:89:3226:-10,0
gi|126640115|ref|NC_009085.1|	31913	.	G	A	2994.64	.	AB=0;ABP=0;AC=1;AF=1;AN=1;AO=89;CIGAR=1X;DP=89;DPB=89;DPRA=0;EPP=3.0347;EPPR=0;GTI=0;LEN=1;MEANALT=1;MQM=60;MQMR=0;NS=1;NUMALT=1;ODDS=689.541;PAIRED=1;PAIREDR=0;PAO=0;PQA=0;PQR=0;PRO=0;QA=3364;QR=0;RO=0;RPP=3.22989;RPPR=0;RUN=1;SAF=49;SAP=4.98658;SAR=40;SRF=0;SRP=0;SRR=0;TYPE=snp;technology.ILLUMINA=1	GT:DP:RO:QR:AO:QA:GL	1:89:0:0:89:3364:-10,0
gi|126640115|ref|NC_009085.1|	32125	.	C	T	2417.96	.	AB=0;ABP=0;AC=1;AF=1;AN=1;AO=73;CIGAR=1X;DP=73;DPB=73;DPRA=0;EPP=3.27802;EPPR=0;GTI=0;LEN=1;MEANALT=1;MQM=59.726;MQMR=0;NS=1;NUMALT=1;ODDS=556.756;PAIRED=1;PAIREDR=0;PAO=0;PQA=0;PQR=0;PRO=0;QA=2730;QR=0;RO=0;RPP=5.41974;RPPR=0;RUN=1;SAF=44;SAP=9.70319;SAR=29;SRF=0;SRP=0;SRR=0;TYPE=snp;technology.ILLUMINA=1	GT:DP:RO:QR:AO:QA:GL	1:73:0:0:73:2730:-10,0
gi|126640115|ref|NC_009085.1|	32251	.	C	T	1720.22	.	AB=0;ABP=0;AC=1;AF=1;AN=1;AO=54;CIGAR=1X;DP=54;DPB=54;DPRA=0;EPP=10.8919;EPPR=0;GTI=0;LEN=1;MEANALT=1;MQM=60;MQMR=0;NS=1;NUMALT=1;ODDS=396.094;PAIRED=1;PAIREDR=0;PAO=0;PQA=0;PQR=0;PRO=0;QA=1953;QR=0;RO=0;RPP=3.6537;RPPR=0;RUN=1;SAF=31;SAP=5.5839;SAR=23;SRF=0;SRP=0;SRR=0;TYPE=snp;technology.ILLUMINA=1	GT:DP:RO:QR:AO:QA:GL	1:54:0:0:54:1953:-10,0
gi|126640115|ref|NC_009085.1|	32416	.	A	G	2948.35	.	AB=0;ABP=0;AC=1;AF=1;AN=1;AO=93;CIGAR=1X;DP=93;DPB=93;DPRA=0;EPP=3.59403;EPPR=0;GTI=0;LEN=1;MEANALT=1;MQM=60;MQMR=0;NS=1;NUMALT=1;ODDS=678.884;PAIRED=1;PAIREDR=0;PAO=0;PQA=0;PQR=0;PRO=0;QA=3335;QR=0;RO=0;RPP=22.6469;RPPR=0;RUN=1;SAF=42;SAP=4.90158;SAR=51;SRF=0;SRP=0;SRR=0;TYPE=snp;technology.ILLUMINA=1	GT:DP:RO:QR:AO:QA:GL	1:93:0:0:93:3335:-10,0
gi|126640115|ref|NC_009085.1|	32431	.	T	C	2900.66	.	AB=0;ABP=0;AC=1;AF=1;AN=1;AO=88;CIGAR=1X;DP=88;DPB=88;DPRA=0;EPP=4.58955;EPPR=0;GTI=0;LEN=1;MEANALT=1;MQM=60;MQMR=0;NS=1;NUMALT=1;ODDS=667.902;PAIRED=1;PAIREDR=0;PAO=0;PQA=0;PQR=0;PRO=0;QA=3272;QR=0;RO=0;RPP=14.9534;RPPR=0;RUN=1;SAF=43;SAP=3.109;SAR=45;SRF=0;SRP=0;SRR=0;TYPE=snp;technology.ILLUMINA=1	GT:DP:RO:QR:AO:QA:GL	1:88:0:0:88:3272:-10,0
gi|126640115|ref|NC_009085.1|	32515	.	T	C	2816.87	.	AB=0;ABP=0;AC=1;AF=1;AN=1;AO=86;CIGAR=1X;DP=86;DPB=86;DPRA=0;EPP=3.91929;EPPR=0;GTI=0;LEN=1;MEANALT=1;MQM=60;MQMR=0;NS=1;NUMALT=1;ODDS=648.607;PAIRED=1;PAIREDR=0;PAO=0;PQA=0;PQR=0;PRO=0;QA=3170;QR=0;RO=0;RPP=5.53527;RPPR=0;RUN=1;SAF=38;SAP=5.53527;SAR=48;SRF=0;SRP=0;SRR=0;TYPE=snp;technology.ILLUMINA=1	GT:DP:RO:QR:AO:QA:GL	1:86:0:0:86:3170:-10,0
gi|126640115|ref|NC_009085.1|	32585	.	TAAAAAAAG	TAAAAAAAAG	2705.42	.	AB=0;ABP=0;AC=1;AF=1;AN=1;AO=83;CIGAR=1M1I8M;DP=83;DPB=96.2222;DPRA=0;EPP=3.66436;EPPR=0;GTI=0;LEN=1;MEANALT=1;MQM=60;MQMR=0;NS=1;NUMALT=1;ODDS=622.945;PAIRED=1;PAIREDR=0;PAO=2.5;PQA=82.5;PQR=82.5;PRO=2.5;QA=3060;QR=0;RO=0;RPP=19.3617;RPPR=0;RUN=1;SAF=38;SAP=4.29225;SAR=45;SRF=0;SRP=0;SRR=0;TYPE=ins;technology.ILLUMINA=1	GT:DP:RO:QR:AO:QA:GL	1:83:0:0:83:3060:-10,0
gi|126640115|ref|NC_009085.1|	32637	.	A	G	2398.98	.	AB=0;ABP=0;AC=1;AF=1;AN=1;AO=79;CIGAR=1X;DP=79;DPB=79;DPRA=0;EPP=15.1321;EPPR=0;GTI=0;LEN=1;MEANALT=1;MQM=60;MQMR=0;NS=1;NUMALT=1;ODDS=552.387;PAIRED=0.987342;PAIREDR=0;PAO=0;PQA=0;PQR=0;PRO=0;QA=2815;QR=0;RO=0;RPP=80.2213;RPPR=0;RUN=1;SAF=30;SAP=12.9331;SAR=49;SRF=0;SRP=0;SRR=0;TYPE=snp;technology.ILLUMINA=1	GT:DP:RO:QR:AO:QA:GL	1:79:0:0:79:2815:-10,0
gi|126640115|ref|NC_009085.1|	32643	.	G	T	2592.42	.	AB=0;ABP=0;AC=1;AF=1;AN=1;AO=80;CIGAR=1X;DP=80;DPB=80;DPRA=0;EPP=16.1477;EPPR=0;GTI=0;LEN=1;MEANALT=1;MQM=60;MQMR=0;NS=1;NUMALT=1;ODDS=596.928;PAIRED=0.9875;PAIREDR=0;PAO=0;PQA=0;PQR=0;PRO=0;QA=2943;QR=0;RO=0;RPP=13.8677;RPPR=0;RUN=1;SAF=35;SAP=5.72464;SAR=45;SRF=0;SRP=0;SRR=0;TYPE=snp;technology.ILLUMINA=1	GT:DP:RO:QR:AO:QA:GL	1:80:0:0:80:2943:-10,0
gi|126640115|ref|NC_009085.1|	32673	.	A	G	2350.85	.	AB=0;ABP=0;AC=1;AF=1;AN=1;AO=75;CIGAR=1X;DP=75;DPB=75;DPRA=0;EPP=9.52472;EPPR=0;GTI=0;LEN=1;MEANALT=1;MQM=60;MQMR=0;NS=1;NUMALT=1;ODDS=541.303;PAIRED=0.973333;PAIREDR=0;PAO=0;PQA=0;PQR=0;PRO=0;QA=2693;QR=0;RO=0;RPP=27.3597;RPPR=0;RUN=1;SAF=48;SAP=15.7786;SAR=27;SRF=0;SRP=0;SRR=0;TYPE=snp;technology.ILLUMINA=1	GT:DP:RO:QR:AO:QA:GL	1:75:0:0:75:2693:-10,0
gi|126640115|ref|NC_009085.1|	32730	.	T	C	2491.75	.	AB=0;ABP=0;AC=1;AF=1;AN=1;AO=76;CIGAR=1X;DP=76;DPB=76;DPRA=0;EPP=12.2676;EPPR=0;GTI=0;LEN=1;MEANALT=1;MQM=60;MQMR=0;NS=1;NUMALT=1;ODDS=573.747;PAIRED=0.973684;PAIREDR=0;PAO=0;PQA=0;PQR=0;PRO=0;QA=2813;QR=0;RO=0;RPP=3.46745;RPPR=0;RUN=1;SAF=41;SAP=4.03889;SAR=35;SRF=0;SRP=0;SRR=0;TYPE=snp;technology.ILLUMINA=1	GT:DP:RO:QR:AO:QA:GL	1:76:0:0:76:2813:-10,0
gi|126640115|ref|NC_009085.1|	32739	.	G	A	2901.45	.	AB=0;ABP=0;AC=1;AF=1;AN=1;AO=87;CIGAR=1X;DP=87;DPB=87;DPRA=0;EPP=21.2057;EPPR=0;GTI=0;LEN=1;MEANALT=1;MQM=60;MQMR=0;NS=1;NUMALT=1;ODDS=668.083;PAIRED=0.965517;PAIREDR=0;PAO=0;PQA=0;PQR=0;PRO=0;QA=3281;QR=0;RO=0;RPP=5.03202;RPPR=0;RUN=1;SAF=46;SAP=3.63429;SAR=41;SRF=0;SRP=0;SRR=0;TYPE=snp;technology.ILLUMINA=1	GT:DP:RO:QR:AO:QA:GL	1:87:0:0:87:3281:-10,0
gi|126640115|ref|NC_009085.1|	32796	.	C	T	2718.95	.	AB=0;ABP=0;AC=1;AF=1;AN=1;AO=82;CIGAR=1X;DP=82;DPB=82;DPRA=0;EPP=26.8435;EPPR=0;GTI=0;LEN=1;MEANALT=1;MQM=60;MQMR=0;NS=1;NUMALT=1;ODDS=626.06;PAIRED=0.97561;PAIREDR=0;PAO=0;PQA=0;PQR=0;PRO=0;QA=3087;QR=0;RO=0;RPP=5.65844;RPPR=0;RUN=1;SAF=36;SAP=5.65844;SAR=46;SRF=0;SRP=0;SRR=0;TYPE=snp;technology.ILLUMINA=1	GT:DP:RO:QR:AO:QA:GL	1:82:0:0:82:3087:-10,0
gi|126640115|ref|NC_009085.1|	32832	.	G	A	2206.67	.	AB=0;ABP=0;AC=1;AF=1;AN=1;AO=67;CIGAR=1X;DP=67;DPB=67;DPRA=0;EPP=6.93191;EPPR=0;GTI=0;LEN=1;MEANALT=1;MQM=60;MQMR=0;NS=1;NUMALT=1;ODDS=508.104;PAIRED=1;PAIREDR=0;PAO=0;PQA=0;PQR=0;PRO=0;QA=2500;QR=0;RO=0;RPP=6.93191;RPPR=0;RUN=1;SAF=26;SAP=10.3026;SAR=41;SRF=0;SRP=0;SRR=0;TYPE=snp;technology.ILLUMINA=1	GT:DP:RO:QR:AO:QA:GL	1:67:0:0:67:2500:-10,0
gi|126640115|ref|NC_009085.1|	32892	.	C	T	2720.39	.	AB=0;ABP=0;AC=1;AF=1;AN=1;AO=84;CIGAR=1X;DP=84;DPB=84;DPRA=0;EPP=13.3506;EPPR=0;GTI=0;LEN=1;MEANALT=1;MQM=60;MQMR=0;NS=1;NUMALT=1;ODDS=626.393;PAIRED=1;PAIREDR=0;PAO=0;PQA=0;PQR=0;PRO=0;QA=3077;QR=0;RO=0;RPP=11.386;RPPR=0;RUN=1;SAF=41;SAP=3.1137;SAR=43;SRF=0;SRP=0;SRR=0;TYPE=snp;technology.ILLUMINA=1	GT:DP:RO:QR:AO:QA:GL	1:84:0:0:84:3077:-10,0
gi|126640115|ref|NC_009085.1|	32976	.	A	G	2663.64	.	AB=0;ABP=0;AC=1;AF=1;AN=1;AO=80;CIGAR=1X;DP=80;DPB=80;DPRA=0;EPP=9.95901;EPPR=0;GTI=0;LEN=1;MEANALT=1;MQM=60;MQMR=0;NS=1;NUMALT=1;ODDS=613.326;PAIRED=1;PAIREDR=0;PAO=0;PQA=0;PQR=0;PRO=0;QA=3022;QR=0;RO=0;RPP=21.3592;RPPR=0;RUN=1;SAF=37;SAP=3.98746;SAR=43;SRF=0;SRP=0;SRR=0;TYPE=snp;technology.ILLUMINA=1	GT:DP:RO:QR:AO:QA:GL	1:80:0:0:80:3022:-10,0
gi|126640115|ref|NC_009085.1|	33392	.	C	A	1117.08	.	AB=0;ABP=0;AC=1;AF=1;AN=1;AO=34;CIGAR=1X;DP=34;DPB=34;DPRA=0;EPP=5.30951;EPPR=0;GTI=0;LEN=1;MEANALT=1;MQM=60;MQMR=0;NS=1;NUMALT=1;ODDS=257.217;PAIRED=1;PAIREDR=0;PAO=0;PQA=0;PQR=0;PRO=0;QA=1270;QR=0;RO=0;RPP=3.26577;RPPR=0;RUN=1;SAF=16;SAP=3.26577;SAR=18;SRF=0;SRP=0;SRR=0;TYPE=snp;technology.ILLUMINA=1	GT:DP:RO:QR:AO:QA:GL	1:34:0:0:34:1270:-10,0
gi|126640115|ref|NC_009085.1|	33417	.	C	T	1092.93	.	AB=0;ABP=0;AC=1;AF=1;AN=1;AO=34;CIGAR=1X;DP=34;DPB=34;DPRA=0;EPP=3.0103;EPPR=0;GTI=0;LEN=1;MEANALT=1;MQM=60;MQMR=0;NS=1;NUMALT=1;ODDS=251.656;PAIRED=1;PAIREDR=0;PAO=0;PQA=0;PQR=0;PRO=0;QA=1247;QR=0;RO=0;RPP=9.39698;RPPR=0;RUN=1;SAF=17;SAP=3.0103;SAR=17;SRF=0;SRP=0;SRR=0;TYPE=snp;technology.ILLUMINA=1	GT:DP:RO:QR:AO:QA:GL	1:34:0:0:34:1247:-10,0
gi|126640115|ref|NC_009085.1|	33472	.	G	A	1481.69	.	AB=0;ABP=0;AC=1;AF=1;AN=1;AO=47;CIGAR=1X;DP=48;DPB=48;DPRA=0;EPP=10.8184;EPPR=5.18177;GTI=0;LEN=1;MEANALT=1;MQM=60;MQMR=60;NS=1;NUMALT=1;ODDS=341.172;PAIRED=0.978723;PAIREDR=1;PAO=0;PQA=0;PQR=0;PRO=0;QA=1714;QR=32;RO=1;RPP=5.27418;RPPR=5.18177;RUN=1;SAF=29;SAP=8.60069;SAR=18;SRF=1;SRP=5.18177;SRR=0;TYPE=snp;technology.ILLUMINA=1	GT:DP:RO:QR:AO:QA:GL	1:48:1:32:47:1714:-10,0
gi|126640115|ref|NC_009085.1|	34040	.	G	T	1620.11	.	AB=0;ABP=0;AC=1;AF=1;AN=1;AO=49;CIGAR=1X;DP=49;DPB=49;DPRA=0;EPP=3.05462;EPPR=0;GTI=0;LEN=1;MEANALT=1;MQM=60;MQMR=0;NS=1;NUMALT=1;ODDS=373.043;PAIRED=1;PAIREDR=0;PAO=0;PQA=0;PQR=0;PRO=0;QA=1856;QR=0;RO=0;RPP=26.4533;RPPR=0;RUN=1;SAF=26;SAP=3.40914;SAR=23;SRF=0;SRP=0;SRR=0;TYPE=snp;technology.ILLUMINA=1	GT:DP:RO:QR:AO:QA:GL	1:49:0:0:49:1856:-10,0
gi|126640115|ref|NC_009085.1|	34373	.	G	A	2316.53	.	AB=0;ABP=0;AC=1;AF=1;AN=1;AO=72;CIGAR=1X;DP=72;DPB=72;DPRA=0;EPP=3.49285;EPPR=0;GTI=0;LEN=1;MEANALT=1;MQM=60;MQMR=0;NS=1;NUMALT=1;ODDS=533.4;PAIRED=1;PAIREDR=0;PAO=0;PQA=0;PQR=0;PRO=0;QA=2609;QR=0;RO=0;RPP=4.09604;RPPR=0;RUN=1;SAF=33;SAP=4.09604;SAR=39;SRF=0;SRP=0;SRR=0;TYPE=snp;technology.ILLUMINA=1	GT:DP:RO:QR:AO:QA:GL	1:72:0:0:72:2609:-10,0
gi|126640115|ref|NC_009085.1|	34812	.	G	A	3334.53	.	AB=0;ABP=0;AC=1;AF=1;AN=1;AO=103;CIGAR=1X;DP=103;DPB=103;DPRA=0;EPP=4.04333;EPPR=0;GTI=0;LEN=1;MEANALT=1;MQM=60;MQMR=0;NS=1;NUMALT=1;ODDS=767.804;PAIRED=0.990291;PAIREDR=0;PAO=0;PQA=0;PQR=0;PRO=0;QA=3747;QR=0;RO=0;RPP=7.75381;RPPR=0;RUN=1;SAF=53;SAP=3.20004;SAR=50;SRF=0;SRP=0;SRR=0;TYPE=snp;technology.ILLUMINA=1	GT:DP:RO:QR:AO:QA:GL	1:103:0:0:103:3747:-10,0
gi|126640115|ref|NC_009085.1|	34824	.	A	T	3132.55	.	AB=0;ABP=0;AC=1;AF=1;AN=1;AO=96;CIGAR=1X;DP=96;DPB=96;DPRA=0;EPP=3.10078;EPPR=0;GTI=0;LEN=1;MEANALT=1;MQM=60;MQMR=0;NS=1;NUMALT=1;ODDS=721.297;PAIRED=0.989583;PAIREDR=0;PAO=0;PQA=0;PQR=0;PRO=0;QA=3516;QR=0;RO=0;RPP=3.37221;RPPR=0;RUN=1;SAF=49;SAP=3.10078;SAR=47;SRF=0;SRP=0;SRR=0;TYPE=snp;technology.ILLUMINA=1	GT:DP:RO:QR:AO:QA:GL	1:96:0:0:96:3516:-10,0
gi|126640115|ref|NC_009085.1|	34878	.	C	T	2895.17	.	AB=0;ABP=0;AC=1;AF=1;AN=1;AO=91;CIGAR=1X;DP=91;DPB=91;DPRA=0;EPP=13.5336;EPPR=0;GTI=0;LEN=1;MEANALT=1;MQM=60;MQMR=0;NS=1;NUMALT=1;ODDS=666.639;PAIRED=0.978022;PAIREDR=0;PAO=0;PQA=0;PQR=0;PRO=0;QA=3267;QR=0;RO=0;RPP=3.03416;RPPR=0;RUN=1;SAF=52;SAP=7.04303;SAR=39;SRF=0;SRP=0;SRR=0;TYPE=snp;technology.ILLUMINA=1	GT:DP:RO:QR:AO:QA:GL	1:91:0:0:91:3267:-10,0
gi|126640115|ref|NC_009085.1|	34890	.	C	T	2899.77	.	AB=0;ABP=0;AC=1;AF=1;AN=1;AO=89;CIGAR=1X;DP=89;DPB=89;DPRA=0;EPP=3.62026;EPPR=0;GTI=0;LEN=1;MEANALT=1;MQM=60;MQMR=0;NS=1;NUMALT=1;ODDS=667.696;PAIRED=0.977528;PAIREDR=0;PAO=0;PQA=0;PQR=0;PRO=0;QA=3260;QR=0;RO=0;RPP=4.98658;RPPR=0;RUN=1;SAF=48;SAP=4.20583;SAR=41;SRF=0;SRP=0;SRR=0;TYPE=snp;technology.ILLUMINA=1	GT:DP:RO:QR:AO:QA:GL	1:89:0:0:89:3260:-10,0
gi|126640115|ref|NC_009085.1|	34926	.	A	G	2953.29	.	AB=0;ABP=0;AC=1;AF=1;AN=1;AO=93;CIGAR=1X;DP=93;DPB=93;DPRA=0;EPP=3.03365;EPPR=0;GTI=0;LEN=1;MEANALT=1;MQM=59.9247;MQMR=0;NS=1;NUMALT=1;ODDS=680.02;PAIRED=0.978495;PAIREDR=0;PAO=0;PQA=0;PQR=0;PRO=0;QA=3327;QR=0;RO=0;RPP=4.90158;RPPR=0;RUN=1;SAF=56;SAP=11.4393;SAR=37;SRF=0;SRP=0;SRR=0;TYPE=snp;technology.ILLUMINA=1	GT:DP:RO:QR:AO:QA:GL	1:93:0:0:93:3327:-10,0
gi|126640115|ref|NC_009085.1|	34950	.	G	A	3127.16	.	AB=0;ABP=0;AC=1;AF=1;AN=1;AO=93;CIGAR=1X;DP=93;DPB=93;DPRA=0;EPP=11.4393;EPPR=0;GTI=0;LEN=1;MEANALT=1;MQM=60;MQMR=0;NS=1;NUMALT=1;ODDS=720.055;PAIRED=0.978495;PAIREDR=0;PAO=0;PQA=0;PQR=0;PRO=0;QA=3530;QR=0;RO=0;RPP=4.90158;RPPR=0;RUN=1;SAF=56;SAP=11.4393;SAR=37;SRF=0;SRP=0;SRR=0;TYPE=snp;technology.ILLUMINA=1	GT:DP:RO:QR:AO:QA:GL	1:93:0:0:93:3530:-10,0
gi|126640115|ref|NC_009085.1|	34959	.	A	G	2855.43	.	AB=0;ABP=0;AC=1;AF=1;AN=1;AO=87;CIGAR=1X;DP=87;DPB=87;DPRA=0;EPP=10.2236;EPPR=0;GTI=0;LEN=1;MEANALT=1;MQM=60;MQMR=0;NS=1;NUMALT=1;ODDS=657.486;PAIRED=0.988506;PAIREDR=0;PAO=0;PQA=0;PQR=0;PRO=0;QA=3218;QR=0;RO=0;RPP=6.03039;RPPR=0;RUN=1;SAF=45;SAP=3.23494;SAR=42;SRF=0;SRP=0;SRR=0;TYPE=snp;technology.ILLUMINA=1	GT:DP:RO:QR:AO:QA:GL	1:87:0:0:87:3218:-10,0
gi|126640115|ref|NC_009085.1|	34998	.	G	C	2707.43	.	AB=0;ABP=0;AC=1;AF=1;AN=1;AO=83;CIGAR=1X;DP=83;DPB=83;DPRA=0;EPP=16.8502;EPPR=0;GTI=0;LEN=1;MEANALT=1;MQM=60;MQMR=0;NS=1;NUMALT=1;ODDS=623.408;PAIRED=0.987952;PAIREDR=0;PAO=0;PQA=0;PQR=0;PRO=0;QA=3058;QR=0;RO=0;RPP=3.24576;RPPR=0;RUN=1;SAF=39;SAP=3.66436;SAR=44;SRF=0;SRP=0;SRR=0;TYPE=snp;technology.ILLUMINA=1	GT:DP:RO:QR:AO:QA:GL	1:83:0:0:83:3058:-10,0
gi|126640115|ref|NC_009085.1|	35007	.	TGAC	CGAT	2480.48	.	AB=0;ABP=0;AC=1;AF=1;AN=1;AO=78;CIGAR=1X2M1X;DP=78;DPB=78.5;DPRA=0;EPP=12.0303;EPPR=0;GTI=0;LEN=4;MEANALT=1;MQM=60;MQMR=0;NS=1;NUMALT=1;ODDS=571.151;PAIRED=0.987179;PAIREDR=0;PAO=2;PQA=55;PQR=0;PRO=0;QA=2760;QR=0;RO=0;RPP=16.4846;RPPR=0;RUN=1;SAF=36;SAP=4.01252;SAR=42;SRF=0;SRP=0;SRR=0;TYPE=complex;technology.ILLUMINA=1	GT:DP:RO:QR:AO:QA:GL	1:78:0:0:78:2760:-10,0
gi|126640115|ref|NC_009085.1|	35022	.	A	G	2302.4	.	AB=0;ABP=0;AC=1;AF=1;AN=1;AO=69;CIGAR=1X;DP=69;DPB=69;DPRA=0;EPP=14.3712;EPPR=0;GTI=0;LEN=1;MEANALT=1;MQM=60;MQMR=0;NS=1;NUMALT=1;ODDS=530.148;PAIRED=1;PAIREDR=0;PAO=0;PQA=0;PQR=0;PRO=0;QA=2606;QR=0;RO=0;RPP=4.55236;RPPR=0;RUN=1;SAF=31;SAP=4.55236;SAR=38;SRF=0;SRP=0;SRR=0;TYPE=snp;technology.ILLUMINA=1	GT:DP:RO:QR:AO:QA:GL	1:69:0:0:69:2606:-10,0
gi|126640115|ref|NC_009085.1|	35043	.	G	A	1892.48	.	AB=0;ABP=0;AC=1;AF=1;AN=1;AO=58;CIGAR=1X;DP=58;DPB=58;DPRA=0;EPP=5.40641;EPPR=0;GTI=0;LEN=1;MEANALT=1;MQM=60;MQMR=0;NS=1;NUMALT=1;ODDS=435.759;PAIRED=1;PAIREDR=0;PAO=0;PQA=0;PQR=0;PRO=0;QA=2155;QR=0;RO=0;RPP=8.40154;RPPR=0;RUN=1;SAF=20;SAP=15.1406;SAR=38;SRF=0;SRP=0;SRR=0;TYPE=snp;technology.ILLUMINA=1	GT:DP:RO:QR:AO:QA:GL	1:58:0:0:58:2155:-10,0
gi|126640115|ref|NC_009085.1|	35076	.	C	T	2161.46	.	AB=0;ABP=0;AC=1;AF=1;AN=1;AO=66;CIGAR=1X;DP=66;DPB=66;DPRA=0;EPP=5.11597;EPPR=0;GTI=0;LEN=1;MEANALT=1;MQM=60;MQMR=0;NS=1;NUMALT=1;ODDS=497.694;PAIRED=1;PAIREDR=0;PAO=0;PQA=0;PQR=0;PRO=0;QA=2444;QR=0;RO=0;RPP=7.74806;RPPR=0;RUN=1;SAF=28;SAP=6.30041;SAR=38;SRF=0;SRP=0;SRR=0;TYPE=snp;technology.ILLUMINA=1	GT:DP:RO:QR:AO:QA:GL	1:66:0:0:66:2444:-10,0
gi|126640115|ref|NC_009085.1|	35192	.	G	A	3042.75	.	AB=0;ABP=0;AC=1;AF=1;AN=1;AO=93;CIGAR=1X;DP=93;DPB=93;DPRA=0;EPP=13.3073;EPPR=0;GTI=0;LEN=1;MEANALT=1;MQM=60;MQMR=0;NS=1;NUMALT=1;ODDS=700.619;PAIRED=1;PAIREDR=0;PAO=0;PQA=0;PQR=0;PRO=0;QA=3427;QR=0;RO=0;RPP=3.03365;RPPR=0;RUN=1;SAF=45;SAP=3.22044;SAR=48;SRF=0;SRP=0;SRR=0;TYPE=snp;technology.ILLUMINA=1	GT:DP:RO:QR:AO:QA:GL	1:93:0:0:93:3427:-10,0
gi|126640115|ref|NC_009085.1|	35204	.	T	C	3226.22	.	AB=0;ABP=0;AC=1;AF=1;AN=1;AO=97;CIGAR=1X;DP=97;DPB=97;DPRA=0;EPP=14.8527;EPPR=0;GTI=0;LEN=1;MEANALT=1;MQM=60;MQMR=0;NS=1;NUMALT=1;ODDS=742.863;PAIRED=1;PAIREDR=0;PAO=0;PQA=0;PQR=0;PRO=0;QA=3636;QR=0;RO=0;RPP=3.21178;RPPR=0;RUN=1;SAF=54;SAP=5.71904;SAR=43;SRF=0;SRP=0;SRR=0;TYPE=snp;technology.ILLUMINA=1	GT:DP:RO:QR:AO:QA:GL	1:97:0:0:97:3636:-10,0
gi|126640115|ref|NC_009085.1|	35540	.	G	A	3271.54	.	AB=0;ABP=0;AC=1;AF=1;AN=1;AO=99;CIGAR=1X;DP=99;DPB=99;DPRA=0;EPP=3.20771;EPPR=0;GTI=0;LEN=1;MEANALT=1;MQM=60;MQMR=0;NS=1;NUMALT=1;ODDS=753.299;PAIRED=1;PAIREDR=0;PAO=0;PQA=0;PQR=0;PRO=0;QA=3678;QR=0;RO=0;RPP=9.34924;RPPR=0;RUN=1;SAF=52;SAP=3.55865;SAR=47;SRF=0;SRP=0;SRR=0;TYPE=snp;technology.ILLUMINA=1	GT:DP:RO:QR:AO:QA:GL	1:99:0:0:99:3678:-10,0
gi|126640115|ref|NC_009085.1|	35552	.	A	C	3156.13	.	AB=0;ABP=0;AC=1;AF=1;AN=1;AO=95;CIGAR=1X;DP=95;DPB=95;DPRA=0;EPP=3.03316;EPPR=0;GTI=0;LEN=1;MEANALT=1;MQM=60;MQMR=0;NS=1;NUMALT=1;ODDS=726.726;PAIRED=1;PAIREDR=0;PAO=0;PQA=0;PQR=0;PRO=0;QA=3549;QR=0;RO=0;RPP=9.61615;RPPR=0;RUN=1;SAF=49;SAP=3.21602;SAR=46;SRF=0;SRP=0;SRR=0;TYPE=snp;technology.ILLUMINA=1	GT:DP:RO:QR:AO:QA:GL	1:95:0:0:95:3549:-10,0
gi|126640115|ref|NC_009085.1|	35636	.	A	C	2888.26	.	AB=0;ABP=0;AC=1;AF=1;AN=1;AO=88;CIGAR=1X;DP=88;DPB=88;DPRA=0;EPP=3.109;EPPR=0;GTI=0;LEN=1;MEANALT=1;MQM=60;MQMR=0;NS=1;NUMALT=1;ODDS=665.046;PAIRED=0.988636;PAIREDR=0;PAO=0;PQA=0;PQR=0;PRO=0;QA=3248;QR=0;RO=0;RPP=6.56362;RPPR=0;RUN=1;SAF=47;SAP=3.89863;SAR=41;SRF=0;SRP=0;SRR=0;TYPE=snp;technology.ILLUMINA=1	GT:DP:RO:QR:AO:QA:GL	1:88:0:0:88:3248:-10,0
gi|126640115|ref|NC_009085.1|	35642	.	G	A	3127.63	.	AB=0;ABP=0;AC=1;AF=1;AN=1;AO=95;CIGAR=1X;DP=95;DPB=95;DPRA=0;EPP=3.03316;EPPR=0;GTI=0;LEN=1;MEANALT=1;MQM=60;MQMR=0;NS=1;NUMALT=1;ODDS=720.162;PAIRED=0.968421;PAIREDR=0;PAO=0;PQA=0;PQR=0;PRO=0;QA=3512;QR=0;RO=0;RPP=4.86177;RPPR=0;RUN=1;SAF=49;SAP=3.21602;SAR=46;SRF=0;SRP=0;SRR=0;TYPE=snp;technology.ILLUMINA=1	GT:DP:RO:QR:AO:QA:GL	1:95:0:0:95:3512:-10,0
gi|126640115|ref|NC_009085.1|	35678	.	T	A	3272.5	.	AB=0;ABP=0;AC=1;AF=1;AN=1;AO=99;CIGAR=1X;DP=99;DPB=99;DPRA=0;EPP=3.20771;EPPR=0;GTI=0;LEN=1;MEANALT=1;MQM=59.9697;MQMR=0;NS=1;NUMALT=1;ODDS=753.522;PAIRED=0.989899;PAIREDR=0;PAO=0;PQA=0;PQR=0;PRO=0;QA=3674;QR=0;RO=0;RPP=4.78696;RPPR=0;RUN=1;SAF=52;SAP=3.55865;SAR=47;SRF=0;SRP=0;SRR=0;TYPE=snp;technology.ILLUMINA=1	GT:DP:RO:QR:AO:QA:GL	1:99:0:0:99:3674:-10,0
gi|126640115|ref|NC_009085.1|	35774	.	T	C	3612.12	.	AB=0;ABP=0;AC=1;AF=1;AN=1;AO=110;CIGAR=1X;DP=110;DPB=110;DPRA=0;EPP=3.72096;EPPR=0;GTI=0;LEN=1;MEANALT=1;MQM=60;MQMR=0;NS=1;NUMALT=1;ODDS=831.721;PAIRED=0.990909;PAIREDR=0;PAO=0;PQA=0;PQR=0;PRO=0;QA=4059;QR=0;RO=0;RPP=10.9066;RPPR=0;RUN=1;SAF=55;SAP=3.0103;SAR=55;SRF=0;SRP=0;SRR=0;TYPE=snp;technology.ILLUMINA=1	GT:DP:RO:QR:AO:QA:GL	1:110:0:0:110:4059:-10,0
gi|126640115|ref|NC_009085.1|	35780	.	A	T	3971.5	.	AB=0;ABP=0;AC=1;AF=1;AN=1;AO=121;CIGAR=1X;DP=121;DPB=121;DPRA=0;EPP=3.88966;EPPR=0;GTI=0;LEN=1;MEANALT=1;MQM=60;MQMR=0;NS=1;NUMALT=1;ODDS=914.472;PAIRED=0.983471;PAIREDR=0;PAO=0;PQA=0;PQR=0;PRO=0;QA=4454;QR=0;RO=0;RPP=4.46393;RPPR=0;RUN=1;SAF=56;SAP=4.46393;SAR=65;SRF=0;SRP=0;SRR=0;TYPE=snp;technology.ILLUMINA=1	GT:DP:RO:QR:AO:QA:GL	1:121:0:0:121:4454:-10,0
gi|126640115|ref|NC_009085.1|	35798	.	T	C	3756.53	.	AB=0;ABP=0;AC=1;AF=1;AN=1;AO=113;CIGAR=1X;DP=113;DPB=113;DPRA=0;EPP=3.49071;EPPR=0;GTI=0;LEN=1;MEANALT=1;MQM=60;MQMR=0;NS=1;NUMALT=1;ODDS=864.974;PAIRED=0.982301;PAIREDR=0;PAO=0;PQA=0;PQR=0;PRO=0;QA=4211;QR=0;RO=0;RPP=3.02952;RPPR=0;RUN=1;SAF=56;SAP=3.02952;SAR=57;SRF=0;SRP=0;SRR=0;TYPE=snp;technology.ILLUMINA=1	GT:DP:RO:QR:AO:QA:GL	1:113:0:0:113:4211:-10,0
gi|126640115|ref|NC_009085.1|	35858	.	GCGT	ACGC	4042.62	.	AB=0;ABP=0;AC=1;AF=1;AN=1;AO=124;CIGAR=1X2M1X;DP=126;DPB=129;DPRA=0;EPP=3.29049;EPPR=0;GTI=0;LEN=4;MEANALT=3;MQM=60;MQMR=0;NS=1;NUMALT=1;ODDS=930.848;PAIRED=1;PAIREDR=0;PAO=8;PQA=239;PQR=0;PRO=0;QA=4304;QR=0;RO=0;RPP=14.8483;RPPR=0;RUN=1;SAF=59;SAP=3.64073;SAR=65;SRF=0;SRP=0;SRR=0;TYPE=complex;technology.ILLUMINA=1	GT:DP:RO:QR:AO:QA:GL	1:126:0:0:124:4304:-10,0
gi|126640115|ref|NC_009085.1|	35936	.	GTCACCG	ATCCCCA	3637.86	.	AB=0;ABP=0;AC=1;AF=1;AN=1;AO=104;CIGAR=1X2M1X2M1X;DP=105;DPB=109.714;DPRA=0;EPP=6.01695;EPPR=0;GTI=0;LEN=7;MEANALT=2;MQM=59.9904;MQMR=0;NS=1;NUMALT=1;ODDS=837.648;PAIRED=0.990385;PAIREDR=0;PAO=13;PQA=400;PQR=0;PRO=0;QA=3693;QR=0;RO=0;RPP=3.76196;RPPR=0;RUN=1;SAF=63;SAP=13.116;SAR=41;SRF=0;SRP=0;SRR=0;TYPE=complex;technology.ILLUMINA=1	GT:DP:RO:QR:AO:QA:GL	1:105:0:0:104:3693:-10,0
gi|126640115|ref|NC_009085.1|	35953	.	C	T	4125.95	.	AB=0;ABP=0;AC=1;AF=1;AN=1;AO=126;CIGAR=1X;DP=126;DPB=126;DPRA=0;EPP=9.90386;EPPR=0;GTI=0;LEN=1;MEANALT=1;MQM=60;MQMR=0;NS=1;NUMALT=1;ODDS=950.036;PAIRED=1;PAIREDR=0;PAO=0;PQA=0;PQR=0;PRO=0;QA=4644;QR=0;RO=0;RPP=11.3515;RPPR=0;RUN=1;SAF=71;SAP=7.42218;SAR=55;SRF=0;SRP=0;SRR=0;TYPE=snp;technology.ILLUMINA=1	GT:DP:RO:QR:AO:QA:GL	1:126:0:0:126:4644:-10,0
gi|126640115|ref|NC_009085.1|	35960	.	G	A	3632.39	.	AB=0;ABP=0;AC=1;AF=1;AN=1;AO=114;CIGAR=1X;DP=114;DPB=114;DPRA=0;EPP=22.5155;EPPR=0;GTI=0;LEN=1;MEANALT=1;MQM=59.9912;MQMR=0;NS=1;NUMALT=1;ODDS=836.389;PAIRED=0.991228;PAIREDR=0;PAO=0;PQA=0;PQR=0;PRO=0;QA=4113;QR=0;RO=0;RPP=9.18185;RPPR=0;RUN=1;SAF=69;SAP=13.982;SAR=45;SRF=0;SRP=0;SRR=0;TYPE=snp;technology.ILLUMINA=1	GT:DP:RO:QR:AO:QA:GL	1:114:0:0:114:4113:-10,0
gi|126640115|ref|NC_009085.1|	35966	.	T	A	3790.73	.	AB=0;ABP=0;AC=1;AF=1;AN=1;AO=114;CIGAR=1X;DP=114;DPB=114;DPRA=0;EPP=7.88659;EPPR=0;GTI=0;LEN=1;MEANALT=1;MQM=60;MQMR=0;NS=1;NUMALT=1;ODDS=872.848;PAIRED=1;PAIREDR=0;PAO=0;PQA=0;PQR=0;PRO=0;QA=4258;QR=0;RO=0;RPP=3.0103;RPPR=0;RUN=1;SAF=64;SAP=6.74371;SAR=50;SRF=0;SRP=0;SRR=0;TYPE=snp;technology.ILLUMINA=1	GT:DP:RO:QR:AO:QA:GL	1:114:0:0:114:4258:-10,0
gi|126640115|ref|NC_009085.1|	36053	.	C	T	4018.35	.	AB=0;ABP=0;AC=1;AF=1;AN=1;AO=125;CIGAR=1X;DP=125;DPB=125;DPRA=0;EPP=3.16665;EPPR=0;GTI=0;LEN=1;MEANALT=1;MQM=60;MQMR=0;NS=1;NUMALT=1;ODDS=925.26;PAIRED=1;PAIREDR=0;PAO=0;PQA=0;PQR=0;PRO=0;QA=4524;QR=0;RO=0;RPP=3.86152;RPPR=0;RUN=1;SAF=79;SAP=21.9282;SAR=46;SRF=0;SRP=0;SRR=0;TYPE=snp;technology.ILLUMINA=1	GT:DP:RO:QR:AO:QA:GL	1:125:0:0:125:4524:-10,0
gi|126640115|ref|NC_009085.1|	36095	.	A	G	3780.75	.	AB=0;ABP=0;AC=1;AF=1;AN=1;AO=119;CIGAR=1X;DP=119;DPB=119;DPRA=0;EPP=3.02855;EPPR=0;GTI=0;LEN=1;MEANALT=1;MQM=60;MQMR=0;NS=1;NUMALT=1;ODDS=870.549;PAIRED=1;PAIREDR=0;PAO=0;PQA=0;PQR=0;PRO=0;QA=4258;QR=0;RO=0;RPP=18.3566;RPPR=0;RUN=1;SAF=66;SAP=6.09416;SAR=53;SRF=0;SRP=0;SRR=0;TYPE=snp;technology.ILLUMINA=1	GT:DP:RO:QR:AO:QA:GL	1:119:0:0:119:4258:-10,0
gi|126640115|ref|NC_009085.1|	36104	.	T	A	3775.18	.	AB=0;ABP=0;AC=1;AF=1;AN=1;AO=119;CIGAR=1X;DP=119;DPB=119;DPRA=0;EPP=3.17453;EPPR=0;GTI=0;LEN=1;MEANALT=1;MQM=60;MQMR=0;NS=1;NUMALT=1;ODDS=869.267;PAIRED=1;PAIREDR=0;PAO=0;PQA=0;PQR=0;PRO=0;QA=4245;QR=0;RO=0;RPP=14.4151;RPPR=0;RUN=1;SAF=63;SAP=3.90444;SAR=56;SRF=0;SRP=0;SRR=0;TYPE=snp;technology.ILLUMINA=1	GT:DP:RO:QR:AO:QA:GL	1:119:0:0:119:4245:-10,0
gi|126640115|ref|NC_009085.1|	36110	.	A	C	4638.1	.	AB=0;ABP=0;AC=1;AF=1;AN=1;AO=141;CIGAR=1X;DP=141;DPB=141;DPRA=0;EPP=4.25774;EPPR=0;GTI=0;LEN=1;MEANALT=1;MQM=60;MQMR=0;NS=1;NUMALT=1;ODDS=1067.96;PAIRED=1;PAIREDR=0;PAO=0;PQA=0;PQR=0;PRO=0;QA=5202;QR=0;RO=0;RPP=6.47542;RPPR=0;RUN=1;SAF=62;SAP=7.46105;SAR=79;SRF=0;SRP=0;SRR=0;TYPE=snp;technology.ILLUMINA=1	GT:DP:RO:QR:AO:QA:GL	1:141:0:0:141:5202:-10,0
gi|126640115|ref|NC_009085.1|	36119	.	TGGG	AGGA	4236.86	.	AB=0;ABP=0;AC=1;AF=1;AN=1;AO=128;CIGAR=1X2M1X;DP=128;DPB=130;DPRA=0;EPP=6.33537;EPPR=0;GTI=0;LEN=4;MEANALT=1;MQM=59.8672;MQMR=0;NS=1;NUMALT=1;ODDS=975.573;PAIRED=1;PAIREDR=0;PAO=3;PQA=111;PQR=0;PRO=0;QA=4650;QR=0;RO=0;RPP=3.62103;RPPR=0;RUN=1;SAF=52;SAP=12.7819;SAR=76;SRF=0;SRP=0;SRR=0;TYPE=complex;technology.ILLUMINA=1	GT:DP:RO:QR:AO:QA:GL	1:128:0:0:128:4650:-10,0
gi|126640115|ref|NC_009085.1|	36137	.	GCCC	ACCT	3633.34	.	AB=0;ABP=0;AC=1;AF=1;AN=1;AO=116;CIGAR=1X2M1X;DP=117;DPB=118.25;DPRA=0;EPP=3.68421;EPPR=0;GTI=0;LEN=4;MEANALT=2;MQM=59.7672;MQMR=0;NS=1;NUMALT=1;ODDS=836.608;PAIRED=1;PAIREDR=0;PAO=2;PQA=71;PQR=0;PRO=0;QA=4024;QR=0;RO=0;RPP=6.67934;RPPR=0;RUN=1;SAF=44;SAP=17.6865;SAR=72;SRF=0;SRP=0;SRR=0;TYPE=complex;technology.ILLUMINA=1	GT:DP:RO:QR:AO:QA:GL	1:117:0:0:116:4024:-10,0
gi|126640115|ref|NC_009085.1|	36155	.	A	T	3834.13	.	AB=0;ABP=0;AC=1;AF=1;AN=1;AO=117;CIGAR=1X;DP=117;DPB=117;DPRA=0;EPP=7.18621;EPPR=0;GTI=0;LEN=1;MEANALT=1;MQM=60;MQMR=0;NS=1;NUMALT=1;ODDS=882.84;PAIRED=1;PAIREDR=0;PAO=0;PQA=0;PQR=0;PRO=0;QA=4318;QR=0;RO=0;RPP=11.1951;RPPR=0;RUN=1;SAF=49;SAP=9.71031;SAR=68;SRF=0;SRP=0;SRR=0;TYPE=snp;technology.ILLUMINA=1	GT:DP:RO:QR:AO:QA:GL	1:117:0:0:117:4318:-10,0
gi|126640115|ref|NC_009085.1|	36535	.	A	G	3715.69	.	AB=0;ABP=0;AC=1;AF=1;AN=1;AO=113;CIGAR=1X;DP=113;DPB=113;DPRA=0;EPP=6.2579;EPPR=0;GTI=0;LEN=1;MEANALT=1;MQM=60;MQMR=0;NS=1;NUMALT=1;ODDS=855.569;PAIRED=1;PAIREDR=0;PAO=0;PQA=0;PQR=0;PRO=0;QA=4184;QR=0;RO=0;RPP=11.4848;RPPR=0;RUN=1;SAF=48;SAP=8.56389;SAR=65;SRF=0;SRP=0;SRR=0;TYPE=snp;technology.ILLUMINA=1	GT:DP:RO:QR:AO:QA:GL	1:113:0:0:113:4184:-10,0
gi|126640115|ref|NC_009085.1|	36562	.	T	C	4370.18	.	AB=0;ABP=0;AC=1;AF=1;AN=1;AO=132;CIGAR=1X;DP=132;DPB=132;DPRA=0;EPP=4.06314;EPPR=0;GTI=0;LEN=1;MEANALT=1;MQM=60;MQMR=0;NS=1;NUMALT=1;ODDS=1006.27;PAIRED=1;PAIREDR=0;PAO=0;PQA=0;PQR=0;PRO=0;QA=4901;QR=0;RO=0;RPP=3.0761;RPPR=0;RUN=1;SAF=57;SAP=8.34028;SAR=75;SRF=0;SRP=0;SRR=0;TYPE=snp;technology.ILLUMINA=1	GT:DP:RO:QR:AO:QA:GL	1:132:0:0:132:4901:-10,0
gi|126640115|ref|NC_009085.1|	36681	.	A	G	4198.86	.	AB=0;ABP=0;AC=1;AF=1;AN=1;AO=129;CIGAR=1X;DP=129;DPB=129;DPRA=0;EPP=3.02713;EPPR=0;GTI=0;LEN=1;MEANALT=1;MQM=59.9147;MQMR=0;NS=1;NUMALT=1;ODDS=966.824;PAIRED=0.984496;PAIREDR=0;PAO=0;PQA=0;PQR=0;PRO=0;QA=4713;QR=0;RO=0;RPP=10.4337;RPPR=0;RUN=1;SAF=60;SAP=4.37378;SAR=69;SRF=0;SRP=0;SRR=0;TYPE=snp;technology.ILLUMINA=1	GT:DP:RO:QR:AO:QA:GL	1:129:0:0:129:4713:-10,0
gi|126640115|ref|NC_009085.1|	36778	.	C	G	4167.05	.	AB=0;ABP=0;AC=1;AF=1;AN=1;AO=128;CIGAR=1X;DP=128;DPB=128;DPRA=0;EPP=3.62103;EPPR=0;GTI=0;LEN=1;MEANALT=1;MQM=60;MQMR=0;NS=1;NUMALT=1;ODDS=959.499;PAIRED=1;PAIREDR=0;PAO=0;PQA=0;PQR=0;PRO=0;QA=4685;QR=0;RO=0;RPP=9.79615;RPPR=0;RUN=1;SAF=53;SAP=11.2212;SAR=75;SRF=0;SRP=0;SRR=0;TYPE=snp;technology.ILLUMINA=1	GT:DP:RO:QR:AO:QA:GL	1:128:0:0:128:4685:-10,0
gi|126640115|ref|NC_009085.1|	36858	.	C	T	4240.49	.	AB=0;ABP=0;AC=1;AF=1;AN=1;AO=134;CIGAR=1X;DP=134;DPB=134;DPRA=0;EPP=3.0103;EPPR=0;GTI=0;LEN=1;MEANALT=1;MQM=60;MQMR=0;NS=1;NUMALT=1;ODDS=976.41;PAIRED=1;PAIREDR=0;PAO=0;PQA=0;PQR=0;PRO=0;QA=4784;QR=0;RO=0;RPP=31.596;RPPR=0;RUN=1;SAF=61;SAP=5.34382;SAR=73;SRF=0;SRP=0;SRR=0;TYPE=snp;technology.ILLUMINA=1	GT:DP:RO:QR:AO:QA:GL	1:134:0:0:134:4784:-10,0
gi|126640115|ref|NC_009085.1|	36868	.	G	A	3229.8	.	AB=0;ABP=0;AC=1;AF=1;AN=1;AO=100;CIGAR=1X;DP=100;DPB=100;DPRA=0;EPP=6.13722;EPPR=0;GTI=0;LEN=1;MEANALT=1;MQM=60;MQMR=0;NS=1;NUMALT=1;ODDS=743.689;PAIRED=1;PAIREDR=0;PAO=0;PQA=0;PQR=0;PRO=0;QA=3649;QR=0;RO=0;RPP=22.5536;RPPR=0;RUN=1;SAF=51;SAP=3.09716;SAR=49;SRF=0;SRP=0;SRR=0;TYPE=snp;technology.ILLUMINA=1	GT:DP:RO:QR:AO:QA:GL	1:100:0:0:100:3649:-10,0
gi|126640115|ref|NC_009085.1|	37284	.	G	A	3548.46	.	AB=0;ABP=0;AC=1;AF=1;AN=1;AO=110;CIGAR=1X;DP=110;DPB=110;DPRA=0;EPP=18.487;EPPR=0;GTI=0;LEN=1;MEANALT=1;MQM=60;MQMR=0;NS=1;NUMALT=1;ODDS=817.064;PAIRED=0.990909;PAIREDR=0;PAO=0;PQA=0;PQR=0;PRO=0;QA=4009;QR=0;RO=0;RPP=9.40627;RPPR=0;RUN=1;SAF=47;SAP=8.06391;SAR=63;SRF=0;SRP=0;SRR=0;TYPE=snp;technology.ILLUMINA=1	GT:DP:RO:QR:AO:QA:GL	1:110:0:0:110:4009:-10,0
gi|126640115|ref|NC_009085.1|	37518	.	A	G	2902.34	.	AB=0;ABP=0;AC=1;AF=1;AN=1;AO=87;CIGAR=1X;DP=87;DPB=87;DPRA=0;EPP=7.22845;EPPR=0;GTI=0;LEN=1;MEANALT=1;MQM=60;MQMR=0;NS=1;NUMALT=1;ODDS=668.289;PAIRED=1;PAIREDR=0;PAO=0;PQA=0;PQR=0;PRO=0;QA=3267;QR=0;RO=0;RPP=3.23494;RPPR=0;RUN=1;SAF=49;SAP=6.03039;SAR=38;SRF=0;SRP=0;SRR=0;TYPE=snp;technology.ILLUMINA=1	GT:DP:RO:QR:AO:QA:GL	1:87:0:0:87:3267:-10,0
gi|126640115|ref|NC_009085.1|	37545	.	C	T	2814.21	.	AB=0;ABP=0;AC=1;AF=1;AN=1;AO=87;CIGAR=1X;DP=87;DPB=87;DPRA=0;EPP=3.63429;EPPR=0;GTI=0;LEN=1;MEANALT=1;MQM=60;MQMR=0;NS=1;NUMALT=1;ODDS=647.997;PAIRED=1;PAIREDR=0;PAO=0;PQA=0;PQR=0;PRO=0;QA=3162;QR=0;RO=0;RPP=3.23494;RPPR=0;RUN=1;SAF=42;SAP=3.23494;SAR=45;SRF=0;SRP=0;SRR=0;TYPE=snp;technology.ILLUMINA=1	GT:DP:RO:QR:AO:QA:GL	1:87:0:0:87:3162:-10,0
gi|126640115|ref|NC_009085.1|	37622	.	T	C	3083.39	.	AB=0;ABP=0;AC=1;AF=1;AN=1;AO=95;CIGAR=1X;DP=95;DPB=95;DPRA=0;EPP=4.13032;EPPR=0;GTI=0;LEN=1;MEANALT=1;MQM=60;MQMR=0;NS=1;NUMALT=1;ODDS=709.977;PAIRED=0.989474;PAIREDR=0;PAO=0;PQA=0;PQR=0;PRO=0;QA=3465;QR=0;RO=0;RPP=5.77607;RPPR=0;RUN=1;SAF=49;SAP=3.21602;SAR=46;SRF=0;SRP=0;SRR=0;TYPE=snp;technology.ILLUMINA=1	GT:DP:RO:QR:AO:QA:GL	1:95:0:0:95:3465:-10,0
gi|126640115|ref|NC_009085.1|	37628	.	G	A	2925.48	.	AB=0;ABP=0;AC=1;AF=1;AN=1;AO=88;CIGAR=1X;DP=88;DPB=88;DPRA=0;EPP=6.56362;EPPR=0;GTI=0;LEN=1;MEANALT=1;MQM=60;MQMR=0;NS=1;NUMALT=1;ODDS=673.616;PAIRED=1;PAIREDR=0;PAO=0;PQA=0;PQR=0;PRO=0;QA=3294;QR=0;RO=0;RPP=7.84676;RPPR=0;RUN=1;SAF=43;SAP=3.109;SAR=45;SRF=0;SRP=0;SRR=0;TYPE=snp;technology.ILLUMINA=1	GT:DP:RO:QR:AO:QA:GL	1:88:0:0:88:3294:-10,0
gi|126640115|ref|NC_009085.1|	37713	.	G	A	3036.44	.	AB=0;ABP=0;AC=1;AF=1;AN=1;AO=94;CIGAR=1X;DP=94;DPB=94;DPRA=0;EPP=4.48875;EPPR=0;GTI=0;LEN=1;MEANALT=1;MQM=60;MQMR=0;NS=1;NUMALT=1;ODDS=699.166;PAIRED=0.989362;PAIREDR=0;PAO=0;PQA=0;PQR=0;PRO=0;QA=3414;QR=0;RO=0;RPP=5.32038;RPPR=0;RUN=1;SAF=51;SAP=4.48875;SAR=43;SRF=0;SRP=0;SRR=0;TYPE=snp;technology.ILLUMINA=1	GT:DP:RO:QR:AO:QA:GL	1:94:0:0:94:3414:-10,0
gi|126640115|ref|NC_009085.1|	37725	.	T	C	2955.47	.	AB=0;ABP=0;AC=1;AF=1;AN=1;AO=90;CIGAR=1X;DP=90;DPB=90;DPRA=0;EPP=7.73928;EPPR=0;GTI=0;LEN=1;MEANALT=1;MQM=60;MQMR=0;NS=1;NUMALT=1;ODDS=680.522;PAIRED=1;PAIREDR=0;PAO=0;PQA=0;PQR=0;PRO=0;QA=3327;QR=0;RO=0;RPP=3.87889;RPPR=0;RUN=1;SAF=50;SAP=5.42305;SAR=40;SRF=0;SRP=0;SRR=0;TYPE=snp;technology.ILLUMINA=1	GT:DP:RO:QR:AO:QA:GL	1:90:0:0:90:3327:-10,0
gi|126640115|ref|NC_009085.1|	37776	.	A	G	2694.28	.	AB=0;ABP=0;AC=1;AF=1;AN=1;AO=84;CIGAR=1X;DP=84;DPB=84;DPRA=0;EPP=3.42391;EPPR=0;GTI=0;LEN=1;MEANALT=1;MQM=60;MQMR=0;NS=1;NUMALT=1;ODDS=620.381;PAIRED=1;PAIREDR=0;PAO=0;PQA=0;PQR=0;PRO=0;QA=3033;QR=0;RO=0;RPP=5.59539;RPPR=0;RUN=1;SAF=37;SAP=5.59539;SAR=47;SRF=0;SRP=0;SRR=0;TYPE=snp;technology.ILLUMINA=1	GT:DP:RO:QR:AO:QA:GL	1:84:0:0:84:3033:-10,0
gi|126640115|ref|NC_009085.1|	37812	.	T	A	2858.2	.	AB=0;ABP=0;AC=1;AF=1;AN=1;AO=87;CIGAR=1X;DP=87;DPB=87;DPRA=0;EPP=4.23331;EPPR=0;GTI=0;LEN=1;MEANALT=1;MQM=60;MQMR=0;NS=1;NUMALT=1;ODDS=658.125;PAIRED=1;PAIREDR=0;PAO=0;PQA=0;PQR=0;PRO=0;QA=3217;QR=0;RO=0;RPP=4.23331;RPPR=0;RUN=1;SAF=37;SAP=7.22845;SAR=50;SRF=0;SRP=0;SRR=0;TYPE=snp;technology.ILLUMINA=1	GT:DP:RO:QR:AO:QA:GL	1:87:0:0:87:3217:-10,0
gi|126640115|ref|NC_009085.1|	38001	.	A	G	2603.37	.	AB=0;ABP=0;AC=1;AF=1;AN=1;AO=81;CIGAR=1X;DP=82;DPB=82;DPRA=0;EPP=9.04217;EPPR=5.18177;GTI=0;LEN=1;MEANALT=1;MQM=60;MQMR=60;NS=1;NUMALT=1;ODDS=599.448;PAIRED=0.987654;PAIREDR=1;PAO=0;PQA=0;PQR=0;PRO=0;QA=2957;QR=33;RO=1;RPP=4.32391;RPPR=5.18177;RUN=1;SAF=39;SAP=3.25157;SAR=42;SRF=0;SRP=5.18177;SRR=1;TYPE=snp;technology.ILLUMINA=1	GT:DP:RO:QR:AO:QA:GL	1:82:1:33:81:2957:-10,0
gi|126640115|ref|NC_009085.1|	38007	.	A	G	2737.94	.	AB=0;ABP=0;AC=1;AF=1;AN=1;AO=83;CIGAR=1X;DP=83;DPB=83;DPRA=0;EPP=7.43173;EPPR=0;GTI=0;LEN=1;MEANALT=1;MQM=60;MQMR=0;NS=1;NUMALT=1;ODDS=630.433;PAIRED=0.987952;PAIREDR=0;PAO=0;PQA=0;PQR=0;PRO=0;QA=3089;QR=0;RO=0;RPP=10.5712;RPPR=0;RUN=1;SAF=43;SAP=3.24576;SAR=40;SRF=0;SRP=0;SRR=0;TYPE=snp;technology.ILLUMINA=1	GT:DP:RO:QR:AO:QA:GL	1:83:0:0:83:3089:-10,0
gi|126640115|ref|NC_009085.1|	38109	.	T	C	1985.54	.	AB=0;ABP=0;AC=1;AF=1;AN=1;AO=61;CIGAR=1X;DP=61;DPB=61;DPRA=0;EPP=3.90025;EPPR=0;GTI=0;LEN=1;MEANALT=1;MQM=60;MQMR=0;NS=1;NUMALT=1;ODDS=457.187;PAIRED=1;PAIREDR=0;PAO=0;PQA=0;PQR=0;PRO=0;QA=2251;QR=0;RO=0;RPP=13.2981;RPPR=0;RUN=1;SAF=27;SAP=4.7546;SAR=34;SRF=0;SRP=0;SRR=0;TYPE=snp;technology.ILLUMINA=1	GT:DP:RO:QR:AO:QA:GL	1:61:0:0:61:2251:-10,0
gi|126640115|ref|NC_009085.1|	38121	.	A	G	2003.55	.	AB=0;ABP=0;AC=1;AF=1;AN=1;AO=61;CIGAR=1X;DP=61;DPB=61;DPRA=0;EPP=3.0459;EPPR=0;GTI=0;LEN=1;MEANALT=1;MQM=60;MQMR=0;NS=1;NUMALT=1;ODDS=461.334;PAIRED=1;PAIREDR=0;PAO=0;PQA=0;PQR=0;PRO=0;QA=2272;QR=0;RO=0;RPP=15.8611;RPPR=0;RUN=1;SAF=28;SAP=3.90025;SAR=33;SRF=0;SRP=0;SRR=0;TYPE=snp;technology.ILLUMINA=1	GT:DP:RO:QR:AO:QA:GL	1:61:0:0:61:2272:-10,0
gi|126640115|ref|NC_009085.1|	38502	.	AAT	GAC	665449	.	AB=0;ABP=0;AC=1;AF=1;AN=1;AO=22;CIGAR=1X1M1X;DP=23;DPB=23;DPRA=0;EPP=4.58955;EPPR=0;GTI=0;LEN=3;MEANALT=2;MQM=60;MQMR=0;NS=1;NUMALT=1;ODDS=153.225;PAIRED=1;PAIREDR=0;PAO=0;PQA=0;PQR=0;PRO=0;QA=769;QR=0;RO=0;RPP=4.58955;RPPR=0;RUN=1;SAF=8;SAP=6.56362;SAR=14;SRF=0;SRP=0;SRR=0;TYPE=complex;technology.ILLUMINA=1	GT:DP:RO:QR:AO:QA:GL	1:23:0:0:22:769:-10,0
gi|126640115|ref|NC_009085.1|	38543	.	A	G	355585	.	AB=0;ABP=0;AC=1;AF=1;AN=1;AO=11;CIGAR=1X;DP=11;DPB=11;DPRA=0;EPP=3.20771;EPPR=0;GTI=0;LEN=1;MEANALT=1;MQM=60;MQMR=0;NS=1;NUMALT=1;ODDS=81.8764;PAIRED=1;PAIREDR=0;PAO=0;PQA=0;PQR=0;PRO=0;QA=423;QR=0;RO=0;RPP=12.6832;RPPR=0;RUN=1;SAF=5;SAP=3.20771;SAR=6;SRF=0;SRP=0;SRR=0;TYPE=snp;technology.ILLUMINA=1	GT:DP:RO:QR:AO:QA:GL	1:11:0:0:11:423:-10,0
gi|126640115|ref|NC_009085.1|	38559	.	TAGA	GAAT	214405	.	AB=0;ABP=0;AC=1;AF=1;AN=1;AO=8;CIGAR=1X1M2X;DP=8;DPB=8;DPRA=0;EPP=4.09604;EPPR=0;GTI=0;LEN=4;MEANALT=1;MQM=60;MQMR=0;NS=1;NUMALT=1;ODDS=49.3685;PAIRED=1;PAIREDR=0;PAO=0;PQA=0;PQR=0;PRO=0;QA=276;QR=0;RO=0;RPP=20.3821;RPPR=0;RUN=1;SAF=3;SAP=4.09604;SAR=5;SRF=0;SRP=0;SRR=0;TYPE=complex;technology.ILLUMINA=1	GT:DP:RO:QR:AO:QA:GL	1:8:0:0:8:276:-10,0
gi|126640115|ref|NC_009085.1|	38673	.	G	A	2316.07	.	AB=0;ABP=0;AC=1;AF=1;AN=1;AO=71;CIGAR=1X;DP=71;DPB=71;DPRA=0;EPP=3.04088;EPPR=0;GTI=0;LEN=1;MEANALT=1;MQM=60;MQMR=0;NS=1;NUMALT=1;ODDS=533.294;PAIRED=1;PAIREDR=0;PAO=0;PQA=0;PQR=0;PRO=0;QA=2628;QR=0;RO=0;RPP=16.4979;RPPR=0;RUN=1;SAF=43;SAP=9.89173;SAR=28;SRF=0;SRP=0;SRR=0;TYPE=snp;technology.ILLUMINA=1	GT:DP:RO:QR:AO:QA:GL	1:71:0:0:71:2628:-10,0
gi|126640115|ref|NC_009085.1|	38772	.	T	C	2606.85	.	AB=0;ABP=0;AC=1;AF=1;AN=1;AO=81;CIGAR=1X;DP=81;DPB=81;DPRA=0;EPP=3.03711;EPPR=0;GTI=0;LEN=1;MEANALT=1;MQM=60;MQMR=0;NS=1;NUMALT=1;ODDS=600.249;PAIRED=1;PAIREDR=0;PAO=0;PQA=0;PQR=0;PRO=0;QA=2944;QR=0;RO=0;RPP=4.32391;RPPR=0;RUN=1;SAF=51;SAP=14.8328;SAR=30;SRF=0;SRP=0;SRR=0;TYPE=snp;technology.ILLUMINA=1	GT:DP:RO:QR:AO:QA:GL	1:81:0:0:81:2944:-10,0
gi|126640115|ref|NC_009085.1|	38823	.	A	G	2462.65	.	AB=0;ABP=0;AC=1;AF=1;AN=1;AO=75;CIGAR=1X;DP=75;DPB=75;DPRA=0;EPP=6.51361;EPPR=0;GTI=0;LEN=1;MEANALT=1;MQM=60;MQMR=0;NS=1;NUMALT=1;ODDS=567.046;PAIRED=1;PAIREDR=0;PAO=0;PQA=0;PQR=0;PRO=0;QA=2800;QR=0;RO=0;RPP=21.1059;RPPR=0;RUN=1;SAF=45;SAP=9.52472;SAR=30;SRF=0;SRP=0;SRR=0;TYPE=snp;technology.ILLUMINA=1	GT:DP:RO:QR:AO:QA:GL	1:75:0:0:75:2800:-10,0
gi|126640115|ref|NC_009085.1|	38877	.	T	C	2705.67	.	AB=0;ABP=0;AC=1;AF=1;AN=1;AO=84;CIGAR=1X;DP=84;DPB=84;DPRA=0;EPP=3.42391;EPPR=0;GTI=0;LEN=1;MEANALT=1;MQM=59.7619;MQMR=0;NS=1;NUMALT=1;ODDS=623.004;PAIRED=0.988095;PAIREDR=0;PAO=0;PQA=0;PQR=0;PRO=0;QA=3076;QR=0;RO=0;RPP=32.8939;RPPR=0;RUN=1;SAF=43;SAP=3.1137;SAR=41;SRF=0;SRP=0;SRR=0;TYPE=snp;technology.ILLUMINA=1	GT:DP:RO:QR:AO:QA:GL	1:84:0:0:84:3076:-10,0
gi|126640115|ref|NC_009085.1|	38889	.	GCTC	ACTT	2548.33	.	AB=0;ABP=0;AC=1;AF=1;AN=1;AO=83;CIGAR=1X2M1X;DP=84;DPB=84;DPRA=0;EPP=3.03646;EPPR=0;GTI=0;LEN=4;MEANALT=2;MQM=60;MQMR=0;NS=1;NUMALT=1;ODDS=586.776;PAIRED=0.987952;PAIREDR=0;PAO=0;PQA=0;PQR=0;PRO=0;QA=2893;QR=0;RO=0;RPP=28.1523;RPPR=0;RUN=1;SAF=42;SAP=3.03646;SAR=41;SRF=0;SRP=0;SRR=0;TYPE=complex;technology.ILLUMINA=1	GT:DP:RO:QR:AO:QA:GL	1:84:0:0:83:2893:-10,0
gi|126640115|ref|NC_009085.1|	39030	.	C	T	2548.84	.	AB=0;ABP=0;AC=1;AF=1;AN=1;AO=80;CIGAR=1X;DP=80;DPB=80;DPRA=0;EPP=18.6449;EPPR=0;GTI=0;LEN=1;MEANALT=1;MQM=60;MQMR=0;NS=1;NUMALT=1;ODDS=586.891;PAIRED=1;PAIREDR=0;PAO=0;PQA=0;PQR=0;PRO=0;QA=2897;QR=0;RO=0;RPP=16.1477;RPPR=0;RUN=1;SAF=41;SAP=3.11887;SAR=39;SRF=0;SRP=0;SRR=0;TYPE=snp;technology.ILLUMINA=1	GT:DP:RO:QR:AO:QA:GL	1:80:0:0:80:2897:-10,0
gi|126640115|ref|NC_009085.1|	39069	.	T	C	3136.09	.	AB=0;ABP=0;AC=1;AF=1;AN=1;AO=96;CIGAR=1X;DP=96;DPB=96;DPRA=0;EPP=4.45795;EPPR=0;GTI=0;LEN=1;MEANALT=1;MQM=60;MQMR=0;NS=1;NUMALT=1;ODDS=722.11;PAIRED=1;PAIREDR=0;PAO=0;PQA=0;PQR=0;PRO=0;QA=3526;QR=0;RO=0;RPP=4.45795;RPPR=0;RUN=1;SAF=42;SAP=6.26751;SAR=54;SRF=0;SRP=0;SRR=0;TYPE=snp;technology.ILLUMINA=1	GT:DP:RO:QR:AO:QA:GL	1:96:0:0:96:3526:-10,0
gi|126640115|ref|NC_009085.1|	39078	.	A	T	3090.56	.	AB=0;ABP=0;AC=1;AF=1;AN=1;AO=93;CIGAR=1X;DP=93;DPB=93;DPRA=0;EPP=4.90158;EPPR=0;GTI=0;LEN=1;MEANALT=1;MQM=59.7312;MQMR=0;NS=1;NUMALT=1;ODDS=711.629;PAIRED=0.989247;PAIREDR=0;PAO=0;PQA=0;PQR=0;PRO=0;QA=3479;QR=0;RO=0;RPP=4.15441;RPPR=0;RUN=1;SAF=41;SAP=5.83555;SAR=52;SRF=0;SRP=0;SRR=0;TYPE=snp;technology.ILLUMINA=1	GT:DP:RO:QR:AO:QA:GL	1:93:0:0:93:3479:-10,0
gi|126640115|ref|NC_009085.1|	39090	.	C	G	3306.27	.	AB=0;ABP=0;AC=1;AF=1;AN=1;AO=102;CIGAR=1X;DP=102;DPB=102;DPRA=0;EPP=4.37279;EPPR=0;GTI=0;LEN=1;MEANALT=1;MQM=60;MQMR=0;NS=1;NUMALT=1;ODDS=761.296;PAIRED=1;PAIREDR=0;PAO=0;PQA=0;PQR=0;PRO=0;QA=3724;QR=0;RO=0;RPP=9.90792;RPPR=0;RUN=1;SAF=43;SAP=8.46027;SAR=59;SRF=0;SRP=0;SRR=0;TYPE=snp;technology.ILLUMINA=1	GT:DP:RO:QR:AO:QA:GL	1:102:0:0:102:3724:-10,0
gi|126640115|ref|NC_009085.1|	39111	.	T	C	3465.23	.	AB=0;ABP=0;AC=1;AF=1;AN=1;AO=107;CIGAR=1X;DP=107;DPB=107;DPRA=0;EPP=3.19295;EPPR=0;GTI=0;LEN=1;MEANALT=1;MQM=60;MQMR=0;NS=1;NUMALT=1;ODDS=797.9;PAIRED=1;PAIREDR=0;PAO=0;PQA=0;PQR=0;PRO=0;QA=3897;QR=0;RO=0;RPP=5.46589;RPPR=0;RUN=1;SAF=44;SAP=10.3365;SAR=63;SRF=0;SRP=0;SRR=0;TYPE=snp;technology.ILLUMINA=1	GT:DP:RO:QR:AO:QA:GL	1:107:0:0:107:3897:-10,0
gi|126640115|ref|NC_009085.1|	39120	.	G	A	3411.75	.	AB=0;ABP=0;AC=1;AF=1;AN=1;AO=104;CIGAR=1X;DP=104;DPB=104;DPRA=0;EPP=3.09382;EPPR=0;GTI=0;LEN=1;MEANALT=1;MQM=60;MQMR=0;NS=1;NUMALT=1;ODDS=785.585;PAIRED=1;PAIREDR=0;PAO=0;PQA=0;PQR=0;PRO=0;QA=3838;QR=0;RO=0;RPP=3.34437;RPPR=0;RUN=1;SAF=41;SAP=13.116;SAR=63;SRF=0;SRP=0;SRR=0;TYPE=snp;technology.ILLUMINA=1	GT:DP:RO:QR:AO:QA:GL	1:104:0:0:104:3838:-10,0
gi|126640115|ref|NC_009085.1|	39276	.	G	A	3795.72	.	AB=0;ABP=0;AC=1;AF=1;AN=1;AO=119;CIGAR=1X;DP=120;DPB=120;DPRA=0;EPP=3.46649;EPPR=0;GTI=0;LEN=1;MEANALT=2;MQM=60;MQMR=0;NS=1;NUMALT=1;ODDS=873.996;PAIRED=1;PAIREDR=0;PAO=0;PQA=0;PQR=0;PRO=0;QA=4272;QR=0;RO=0;RPP=18.3566;RPPR=0;RUN=1;SAF=59;SAP=3.02855;SAR=60;SRF=0;SRP=0;SRR=0;TYPE=snp;technology.ILLUMINA=1	GT:DP:RO:QR:AO:QA:GL	1:120:0:0:119:4272:-10,0
gi|126640115|ref|NC_009085.1|	39606	.	A	G	3939.95	.	AB=0;ABP=0;AC=1;AF=1;AN=1;AO=119;CIGAR=1X;DP=120;DPB=120;DPRA=0;EPP=3.02855;EPPR=0;GTI=0;LEN=1;MEANALT=2;MQM=59.8739;MQMR=0;NS=1;NUMALT=1;ODDS=907.207;PAIRED=0.991597;PAIREDR=0;PAO=0;PQA=0;PQR=0;PRO=0;QA=4424;QR=0;RO=0;RPP=9.59771;RPPR=0;RUN=1;SAF=56;SAP=3.90444;SAR=63;SRF=0;SRP=0;SRR=0;TYPE=snp;technology.ILLUMINA=1	GT:DP:RO:QR:AO:QA:GL	1:120:0:0:119:4424:-10,0
gi|126640115|ref|NC_009085.1|	39660	.	A	G	4166.09	.	AB=0;ABP=0;AC=1;AF=1;AN=1;AO=127;CIGAR=1X;DP=127;DPB=127;DPRA=0;EPP=21.6302;EPPR=0;GTI=0;LEN=1;MEANALT=1;MQM=59.8819;MQMR=0;NS=1;NUMALT=1;ODDS=959.277;PAIRED=0.992126;PAIREDR=0;PAO=0;PQA=0;PQR=0;PRO=0;QA=4690;QR=0;RO=0;RPP=4.39525;RPPR=0;RUN=1;SAF=67;SAP=3.84811;SAR=60;SRF=0;SRP=0;SRR=0;TYPE=snp;technology.ILLUMINA=1	GT:DP:RO:QR:AO:QA:GL	1:127:0:0:127:4690:-10,0
gi|126640115|ref|NC_009085.1|	39690	.	T	C	4121.44	.	AB=0;ABP=0;AC=1;AF=1;AN=1;AO=123;CIGAR=1X;DP=123;DPB=123;DPRA=0;EPP=10.7958;EPPR=0;GTI=0;LEN=1;MEANALT=1;MQM=60;MQMR=0;NS=1;NUMALT=1;ODDS=948.997;PAIRED=1;PAIREDR=0;PAO=0;PQA=0;PQR=0;PRO=0;QA=4627;QR=0;RO=0;RPP=4.44029;RPPR=0;RUN=1;SAF=62;SAP=3.02795;SAR=61;SRF=0;SRP=0;SRR=0;TYPE=snp;technology.ILLUMINA=1	GT:DP:RO:QR:AO:QA:GL	1:123:0:0:123:4627:-10,0
gi|126640115|ref|NC_009085.1|	39831	.	G	A	4633.15	.	AB=0;ABP=0;AC=1;AF=1;AN=1;AO=142;CIGAR=1X;DP=142;DPB=142;DPRA=0;EPP=4.53951;EPPR=0;GTI=0;LEN=1;MEANALT=1;MQM=60;MQMR=0;NS=1;NUMALT=1;ODDS=1066.82;PAIRED=1;PAIREDR=0;PAO=0;PQA=0;PQR=0;PRO=0;QA=5204;QR=0;RO=0;RPP=14.9993;RPPR=0;RUN=1;SAF=65;SAP=5.21236;SAR=77;SRF=0;SRP=0;SRR=0;TYPE=snp;technology.ILLUMINA=1	GT:DP:RO:QR:AO:QA:GL	1:142:0:0:142:5204:-10,0
gi|126640115|ref|NC_009085.1|	40079	.	ATT	CTC	2595.8	.	AB=0;ABP=0;AC=1;AF=1;AN=1;AO=83;CIGAR=1X1M1X;DP=84;DPB=84;DPRA=0;EPP=12.4549;EPPR=0;GTI=0;LEN=3;MEANALT=2;MQM=59.9036;MQMR=0;NS=1;NUMALT=1;ODDS=597.705;PAIRED=1;PAIREDR=0;PAO=0;PQA=0;PQR=0;PRO=0;QA=2947;QR=0;RO=0;RPP=16.8502;RPPR=0;RUN=1;SAF=47;SAP=6.17594;SAR=36;SRF=0;SRP=0;SRR=0;TYPE=complex;technology.ILLUMINA=1	GT:DP:RO:QR:AO:QA:GL	1:84:0:0:83:2947:-10,0
gi|126640115|ref|NC_009085.1|	40086	.	C	T	2512.58	.	AB=0;ABP=0;AC=1;AF=1;AN=1;AO=81;CIGAR=1X;DP=81;DPB=81;DPRA=0;EPP=12.6881;EPPR=0;GTI=0;LEN=1;MEANALT=1;MQM=59.9012;MQMR=0;NS=1;NUMALT=1;ODDS=578.543;PAIRED=1;PAIREDR=0;PAO=0;PQA=0;PQR=0;PRO=0;QA=2847;QR=0;RO=0;RPP=12.6881;RPPR=0;RUN=1;SAF=43;SAP=3.68051;SAR=38;SRF=0;SRP=0;SRR=0;TYPE=snp;technology.ILLUMINA=1	GT:DP:RO:QR:AO:QA:GL	1:81:0:0:81:2847:-10,0
gi|126640115|ref|NC_009085.1|	40257	.	G	A	2456.82	.	AB=0;ABP=0;AC=1;AF=1;AN=1;AO=75;CIGAR=1X;DP=75;DPB=75;DPRA=0;EPP=3.73412;EPPR=0;GTI=0;LEN=1;MEANALT=1;MQM=60;MQMR=0;NS=1;NUMALT=1;ODDS=565.705;PAIRED=1;PAIREDR=0;PAO=0;PQA=0;PQR=0;PRO=0;QA=2771;QR=0;RO=0;RPP=3.73412;RPPR=0;RUN=1;SAF=30;SAP=9.52472;SAR=45;SRF=0;SRP=0;SRR=0;TYPE=snp;technology.ILLUMINA=1	GT:DP:RO:QR:AO:QA:GL	1:75:0:0:75:2771:-10,0
gi|126640115|ref|NC_009085.1|	40660	.	T	G	941857	.	AB=0;ABP=0;AC=1;AF=1;AN=1;AO=29;CIGAR=1X;DP=29;DPB=29;DPRA=0;EPP=3.08518;EPPR=0;GTI=0;LEN=1;MEANALT=1;MQM=60;MQMR=0;NS=1;NUMALT=1;ODDS=216.87;PAIRED=1;PAIREDR=0;PAO=0;PQA=0;PQR=0;PRO=0;QA=1081;QR=0;RO=0;RPP=12.0706;RPPR=0;RUN=1;SAF=14;SAP=3.08518;SAR=15;SRF=0;SRP=0;SRR=0;TYPE=snp;technology.ILLUMINA=1	GT:DP:RO:QR:AO:QA:GL	1:29:0:0:29:1081:-10,0
gi|126640115|ref|NC_009085.1|	41040	.	T	A	3519.96	.	AB=0;ABP=0;AC=1;AF=1;AN=1;AO=105;CIGAR=1X;DP=105;DPB=105;DPRA=0;EPP=3.19643;EPPR=0;GTI=0;LEN=1;MEANALT=1;MQM=60;MQMR=0;NS=1;NUMALT=1;ODDS=810.5;PAIRED=1;PAIREDR=0;PAO=0;PQA=0;PQR=0;PRO=0;QA=3962;QR=0;RO=0;RPP=13.9504;RPPR=0;RUN=1;SAF=47;SAP=5.51266;SAR=58;SRF=0;SRP=0;SRR=0;TYPE=snp;technology.ILLUMINA=1	GT:DP:RO:QR:AO:QA:GL	1:105:0:0:105:3962:-10,0
gi|126640115|ref|NC_009085.1|	42345	.	T	C	4212.21	.	AB=0;ABP=0;AC=1;AF=1;AN=1;AO=127;CIGAR=1X;DP=127;DPB=127;DPRA=0;EPP=3.84811;EPPR=0;GTI=0;LEN=1;MEANALT=1;MQM=60;MQMR=0;NS=1;NUMALT=1;ODDS=969.897;PAIRED=1;PAIREDR=0;PAO=0;PQA=0;PQR=0;PRO=0;QA=4762;QR=0;RO=0;RPP=29.0167;RPPR=0;RUN=1;SAF=77;SAP=15.4749;SAR=50;SRF=0;SRP=0;SRR=0;TYPE=snp;technology.ILLUMINA=1	GT:DP:RO:QR:AO:QA:GL	1:127:0:0:127:4762:-10,0
gi|126640115|ref|NC_009085.1|	42387	.	A	T	4003.31	.	AB=0;ABP=0;AC=1;AF=1;AN=1;AO=120;CIGAR=1X;DP=120;DPB=120;DPRA=0;EPP=5.61607;EPPR=0;GTI=0;LEN=1;MEANALT=1;MQM=59.8667;MQMR=0;NS=1;NUMALT=1;ODDS=921.795;PAIRED=1;PAIREDR=0;PAO=0;PQA=0;PQR=0;PRO=0;QA=4521;QR=0;RO=0;RPP=19.2963;RPPR=0;RUN=1;SAF=73;SAP=15.2429;SAR=47;SRF=0;SRP=0;SRR=0;TYPE=snp;technology.ILLUMINA=1	GT:DP:RO:QR:AO:QA:GL	1:120:0:0:120:4521:-10,0
gi|126640115|ref|NC_009085.1|	42402	.	CTTG	TTTA	3462.17	.	AB=0;ABP=0;AC=1;AF=1;AN=1;AO=108;CIGAR=1X2M1X;DP=108;DPB=108;DPRA=0;EPP=5.9056;EPPR=0;GTI=0;LEN=4;MEANALT=1;MQM=60;MQMR=0;NS=1;NUMALT=1;ODDS=797.194;PAIRED=1;PAIREDR=0;PAO=0;PQA=0;PQR=0;PRO=0;QA=3921;QR=0;RO=0;RPP=18.7736;RPPR=0;RUN=1;SAF=68;SAP=18.7736;SAR=40;SRF=0;SRP=0;SRR=0;TYPE=complex;technology.ILLUMINA=1	GT:DP:RO:QR:AO:QA:GL	1:108:0:0:108:3921:-10,0
gi|126640115|ref|NC_009085.1|	42412	.	GAA	CTG	2946.86	.	AB=0;ABP=0;AC=1;AF=1;AN=1;AO=91;CIGAR=3X;DP=92;DPB=92.6667;DPRA=0;EPP=5.89764;EPPR=0;GTI=0;LEN=3;MEANALT=2;MQM=60;MQMR=0;NS=1;NUMALT=1;ODDS=678.54;PAIRED=1;PAIREDR=0;PAO=2;PQA=53;PQR=0;PRO=0;QA=3349;QR=0;RO=0;RPP=70.0396;RPPR=0;RUN=1;SAF=56;SAP=13.5336;SAR=35;SRF=0;SRP=0;SRR=0;TYPE=mnp;technology.ILLUMINA=1	GT:DP:RO:QR:AO:QA:GL	1:92:0:0:91:3349:-10,0
gi|126640115|ref|NC_009085.1|	42423	.	C	A	4344.26	.	AB=0;ABP=0;AC=1;AF=1;AN=1;AO=132;CIGAR=1X;DP=132;DPB=132;DPRA=0;EPP=8.34028;EPPR=0;GTI=0;LEN=1;MEANALT=1;MQM=60;MQMR=0;NS=1;NUMALT=1;ODDS=1000.3;PAIRED=1;PAIREDR=0;PAO=0;PQA=0;PQR=0;PRO=0;QA=4894;QR=0;RO=0;RPP=15.9075;RPPR=0;RUN=1;SAF=77;SAP=10.9724;SAR=55;SRF=0;SRP=0;SRR=0;TYPE=snp;technology.ILLUMINA=1	GT:DP:RO:QR:AO:QA:GL	1:132:0:0:132:4894:-10,0
gi|126640115|ref|NC_009085.1|	42523	.	C	T	4447.05	.	AB=0;ABP=0;AC=1;AF=1;AN=1;AO=134;CIGAR=1X;DP=134;DPB=134;DPRA=0;EPP=4.6308;EPPR=0;GTI=0;LEN=1;MEANALT=1;MQM=60;MQMR=0;NS=1;NUMALT=1;ODDS=1023.97;PAIRED=1;PAIREDR=0;PAO=0;PQA=0;PQR=0;PRO=0;QA=4992;QR=0;RO=0;RPP=10.8535;RPPR=0;RUN=1;SAF=62;SAP=4.6308;SAR=72;SRF=0;SRP=0;SRR=0;TYPE=snp;technology.ILLUMINA=1	GT:DP:RO:QR:AO:QA:GL	1:134:0:0:134:4992:-10,0
gi|126640115|ref|NC_009085.1|	42558	.	T	C	3872.28	.	AB=0;ABP=0;AC=1;AF=1;AN=1;AO=117;CIGAR=1X;DP=117;DPB=117;DPRA=0;EPP=3.17734;EPPR=0;GTI=0;LEN=1;MEANALT=1;MQM=60;MQMR=0;NS=1;NUMALT=1;ODDS=891.625;PAIRED=1;PAIREDR=0;PAO=0;PQA=0;PQR=0;PRO=0;QA=4340;QR=0;RO=0;RPP=3.02886;RPPR=0;RUN=1;SAF=56;SAP=3.47429;SAR=61;SRF=0;SRP=0;SRR=0;TYPE=snp;technology.ILLUMINA=1	GT:DP:RO:QR:AO:QA:GL	1:117:0:0:117:4340:-10,0
gi|126640115|ref|NC_009085.1|	42567	.	C	T	4090.72	.	AB=0;ABP=0;AC=1;AF=1;AN=1;AO=122;CIGAR=1X;DP=122;DPB=122;DPRA=0;EPP=3.0815;EPPR=0;GTI=0;LEN=1;MEANALT=1;MQM=59.918;MQMR=0;NS=1;NUMALT=1;ODDS=941.923;PAIRED=0.991803;PAIREDR=0;PAO=0;PQA=0;PQR=0;PRO=0;QA=4583;QR=0;RO=0;RPP=3.0815;RPPR=0;RUN=1;SAF=60;SAP=3.0815;SAR=62;SRF=0;SRP=0;SRR=0;TYPE=snp;technology.ILLUMINA=1	GT:DP:RO:QR:AO:QA:GL	1:122:0:0:122:4583:-10,0
gi|126640115|ref|NC_009085.1|	42678	.	T	C	3010.41	.	AB=0;ABP=0;AC=1;AF=1;AN=1;AO=92;CIGAR=1X;DP=92;DPB=92;DPRA=0;EPP=5.3706;EPPR=0;GTI=0;LEN=1;MEANALT=1;MQM=60;MQMR=0;NS=1;NUMALT=1;ODDS=693.173;PAIRED=1;PAIREDR=0;PAO=0;PQA=0;PQR=0;PRO=0;QA=3409;QR=0;RO=0;RPP=27.1797;RPPR=0;RUN=1;SAF=45;SAP=3.10471;SAR=47;SRF=0;SRP=0;SRR=0;TYPE=snp;technology.ILLUMINA=1	GT:DP:RO:QR:AO:QA:GL	1:92:0:0:92:3409:-10,0
gi|126640115|ref|NC_009085.1|	42795	.	A	C	2873.6	.	AB=0;ABP=0;AC=1;AF=1;AN=1;AO=88;CIGAR=1X;DP=88;DPB=88;DPRA=0;EPP=3.109;EPPR=0;GTI=0;LEN=1;MEANALT=1;MQM=59.9432;MQMR=0;NS=1;NUMALT=1;ODDS=661.671;PAIRED=0.988636;PAIREDR=0;PAO=0;PQA=0;PQR=0;PRO=0;QA=3230;QR=0;RO=0;RPP=5.47788;RPPR=0;RUN=1;SAF=42;SAP=3.40511;SAR=46;SRF=0;SRP=0;SRR=0;TYPE=snp;technology.ILLUMINA=1	GT:DP:RO:QR:AO:QA:GL	1:88:0:0:88:3230:-10,0
gi|126640115|ref|NC_009085.1|	42822	.	T	C	3561.78	.	AB=0;ABP=0;AC=1;AF=1;AN=1;AO=109;CIGAR=1X;DP=109;DPB=109;DPRA=0;EPP=3.1896;EPPR=0;GTI=0;LEN=1;MEANALT=1;MQM=59.844;MQMR=0;NS=1;NUMALT=1;ODDS=820.13;PAIRED=1;PAIREDR=0;PAO=0;PQA=0;PQR=0;PRO=0;QA=3997;QR=0;RO=0;RPP=3.1896;RPPR=0;RUN=1;SAF=49;SAP=5.42083;SAR=60;SRF=0;SRP=0;SRR=0;TYPE=snp;technology.ILLUMINA=1	GT:DP:RO:QR:AO:QA:GL	1:109:0:0:109:3997:-10,0
gi|126640115|ref|NC_009085.1|	42844	.	TTGTG	CTGTA	4221.24	.	AB=0;ABP=0;AC=1;AF=1;AN=1;AO=121;CIGAR=1X3M1X;DP=121;DPB=128.8;DPRA=0;EPP=14.2266;EPPR=0;GTI=0;LEN=5;MEANALT=1;MQM=59.9256;MQMR=0;NS=1;NUMALT=1;ODDS=971.976;PAIRED=0.991736;PAIREDR=0;PAO=16;PQA=508;PQR=0;PRO=0;QA=4241;QR=0;RO=0;RPP=9.48883;RPPR=0;RUN=1;SAF=65;SAP=4.46393;SAR=56;SRF=0;SRP=0;SRR=0;TYPE=complex;technology.ILLUMINA=1	GT:DP:RO:QR:AO:QA:GL	1:121:0:0:121:4241:-10,0
gi|126640115|ref|NC_009085.1|	42878	.	T	C	3881.97	.	AB=0;ABP=0;AC=1;AF=1;AN=1;AO=118;CIGAR=1X;DP=118;DPB=118;DPRA=0;EPP=10.3712;EPPR=0;GTI=0;LEN=1;MEANALT=1;MQM=60;MQMR=0;NS=1;NUMALT=1;ODDS=893.856;PAIRED=1;PAIREDR=0;PAO=0;PQA=0;PQR=0;PRO=0;QA=4371;QR=0;RO=0;RPP=5.66023;RPPR=0;RUN=1;SAF=70;SAP=11.917;SAR=48;SRF=0;SRP=0;SRR=0;TYPE=snp;technology.ILLUMINA=1	GT:DP:RO:QR:AO:QA:GL	1:118:0:0:118:4371:-10,0
gi|126640115|ref|NC_009085.1|	42914	.	C	T	4562.48	.	AB=0;ABP=0;AC=1;AF=1;AN=1;AO=139;CIGAR=1X;DP=139;DPB=139;DPRA=0;EPP=6.52527;EPPR=0;GTI=0;LEN=1;MEANALT=1;MQM=60;MQMR=0;NS=1;NUMALT=1;ODDS=1050.55;PAIRED=1;PAIREDR=0;PAO=0;PQA=0;PQR=0;PRO=0;QA=5132;QR=0;RO=0;RPP=12.7741;RPPR=0;RUN=1;SAF=81;SAP=11.2744;SAR=58;SRF=0;SRP=0;SRR=0;TYPE=snp;technology.ILLUMINA=1	GT:DP:RO:QR:AO:QA:GL	1:139:0:0:139:5132:-10,0
gi|126640115|ref|NC_009085.1|	42920	.	T	C	4084.99	.	AB=0;ABP=0;AC=1;AF=1;AN=1;AO=124;CIGAR=1X;DP=124;DPB=124;DPRA=0;EPP=7.49334;EPPR=0;GTI=0;LEN=1;MEANALT=1;MQM=60;MQMR=0;NS=1;NUMALT=1;ODDS=940.604;PAIRED=1;PAIREDR=0;PAO=0;PQA=0;PQR=0;PRO=0;QA=4598;QR=0;RO=0;RPP=14.8483;RPPR=0;RUN=1;SAF=69;SAP=6.44263;SAR=55;SRF=0;SRP=0;SRR=0;TYPE=snp;technology.ILLUMINA=1	GT:DP:RO:QR:AO:QA:GL	1:124:0:0:124:4598:-10,0
gi|126640115|ref|NC_009085.1|	42935	.	A	C	4342.56	.	AB=0;ABP=0;AC=1;AF=1;AN=1;AO=131;CIGAR=1X;DP=131;DPB=131;DPRA=0;EPP=15.0943;EPPR=0;GTI=0;LEN=1;MEANALT=1;MQM=60;MQMR=0;NS=1;NUMALT=1;ODDS=999.911;PAIRED=1;PAIREDR=0;PAO=0;PQA=0;PQR=0;PRO=0;QA=4884;QR=0;RO=0;RPP=5.01601;RPPR=0;RUN=1;SAF=74;SAP=7.8008;SAR=57;SRF=0;SRP=0;SRR=0;TYPE=snp;technology.ILLUMINA=1	GT:DP:RO:QR:AO:QA:GL	1:131:0:0:131:4884:-10,0
gi|126640115|ref|NC_009085.1|	43103	.	T	G	2695.53	.	AB=0;ABP=0;AC=1;AF=1;AN=1;AO=83;CIGAR=1X;DP=83;DPB=83;DPRA=0;EPP=4.29225;EPPR=0;GTI=0;LEN=1;MEANALT=1;MQM=59.9759;MQMR=0;NS=1;NUMALT=1;ODDS=620.67;PAIRED=1;PAIREDR=0;PAO=0;PQA=0;PQR=0;PRO=0;QA=3038;QR=0;RO=0;RPP=3.03646;RPPR=0;RUN=1;SAF=33;SAP=10.5712;SAR=50;SRF=0;SRP=0;SRR=0;TYPE=snp;technology.ILLUMINA=1	GT:DP:RO:QR:AO:QA:GL	1:83:0:0:83:3038:-10,0
gi|126640115|ref|NC_009085.1|	43130	.	C	T	3207.51	.	AB=0;ABP=0;AC=1;AF=1;AN=1;AO=97;CIGAR=1X;DP=97;DPB=97;DPRA=0;EPP=5.71904;EPPR=0;GTI=0;LEN=1;MEANALT=1;MQM=60;MQMR=0;NS=1;NUMALT=1;ODDS=738.557;PAIRED=1;PAIREDR=0;PAO=0;PQA=0;PQR=0;PRO=0;QA=3612;QR=0;RO=0;RPP=9.47994;RPPR=0;RUN=1;SAF=43;SAP=5.71904;SAR=54;SRF=0;SRP=0;SRR=0;TYPE=snp;technology.ILLUMINA=1	GT:DP:RO:QR:AO:QA:GL	1:97:0:0:97:3612:-10,0
gi|126640115|ref|NC_009085.1|	43154	.	A	G	2752.21	.	AB=0;ABP=0;AC=1;AF=1;AN=1;AO=84;CIGAR=1X;DP=84;DPB=84;DPRA=0;EPP=9.62812;EPPR=0;GTI=0;LEN=1;MEANALT=1;MQM=60;MQMR=0;NS=1;NUMALT=1;ODDS=633.72;PAIRED=1;PAIREDR=0;PAO=0;PQA=0;PQR=0;PRO=0;QA=3101;QR=0;RO=0;RPP=4.66476;RPPR=0;RUN=1;SAF=40;SAP=3.42391;SAR=44;SRF=0;SRP=0;SRR=0;TYPE=snp;technology.ILLUMINA=1	GT:DP:RO:QR:AO:QA:GL	1:84:0:0:84:3101:-10,0
gi|126640115|ref|NC_009085.1|	43172	.	A	G	3031.79	.	AB=0;ABP=0;AC=1;AF=1;AN=1;AO=92;CIGAR=1X;DP=92;DPB=92;DPRA=0;EPP=3.0103;EPPR=0;GTI=0;LEN=1;MEANALT=1;MQM=60;MQMR=0;NS=1;NUMALT=1;ODDS=698.095;PAIRED=1;PAIREDR=0;PAO=0;PQA=0;PQR=0;PRO=0;QA=3414;QR=0;RO=0;RPP=12.4515;RPPR=0;RUN=1;SAF=44;SAP=3.38795;SAR=48;SRF=0;SRP=0;SRR=0;TYPE=snp;technology.ILLUMINA=1	GT:DP:RO:QR:AO:QA:GL	1:92:0:0:92:3414:-10,0
gi|126640115|ref|NC_009085.1|	43214	.	C	T	3053.53	.	AB=0;ABP=0;AC=1;AF=1;AN=1;AO=93;CIGAR=1X;DP=93;DPB=93;DPRA=0;EPP=4.15441;EPPR=0;GTI=0;LEN=1;MEANALT=1;MQM=60;MQMR=0;NS=1;NUMALT=1;ODDS=703.102;PAIRED=1;PAIREDR=0;PAO=0;PQA=0;PQR=0;PRO=0;QA=3466;QR=0;RO=0;RPP=34.9753;RPPR=0;RUN=1;SAF=43;SAP=4.15441;SAR=50;SRF=0;SRP=0;SRR=0;TYPE=snp;technology.ILLUMINA=1	GT:DP:RO:QR:AO:QA:GL	1:93:0:0:93:3466:-10,0
gi|126640115|ref|NC_009085.1|	43277	.	A	G	2684.07	.	AB=0;ABP=0;AC=1;AF=1;AN=1;AO=84;CIGAR=1X;DP=84;DPB=84;DPRA=0;EPP=6.73282;EPPR=0;GTI=0;LEN=1;MEANALT=1;MQM=60;MQMR=0;NS=1;NUMALT=1;ODDS=618.03;PAIRED=0.988095;PAIREDR=0;PAO=0;PQA=0;PQR=0;PRO=0;QA=3050;QR=0;RO=0;RPP=29.4816;RPPR=0;RUN=1;SAF=44;SAP=3.42391;SAR=40;SRF=0;SRP=0;SRR=0;TYPE=snp;technology.ILLUMINA=1	GT:DP:RO:QR:AO:QA:GL	1:84:0:0:84:3050:-10,0
gi|126640115|ref|NC_009085.1|	43283	.	G	A	3051.09	.	AB=0;ABP=0;AC=1;AF=1;AN=1;AO=93;CIGAR=1X;DP=93;DPB=93;DPRA=0;EPP=8.26386;EPPR=0;GTI=0;LEN=1;MEANALT=1;MQM=60;MQMR=0;NS=1;NUMALT=1;ODDS=702.54;PAIRED=0.989247;PAIREDR=0;PAO=0;PQA=0;PQR=0;PRO=0;QA=3471;QR=0;RO=0;RPP=38.5244;RPPR=0;RUN=1;SAF=48;SAP=3.22044;SAR=45;SRF=0;SRP=0;SRR=0;TYPE=snp;technology.ILLUMINA=1	GT:DP:RO:QR:AO:QA:GL	1:93:0:0:93:3471:-10,0
gi|126640115|ref|NC_009085.1|	43292	.	T	C	2665.23	.	AB=0;ABP=0;AC=1;AF=1;AN=1;AO=84;CIGAR=1X;DP=84;DPB=84;DPRA=0;EPP=4.66476;EPPR=0;GTI=0;LEN=1;MEANALT=1;MQM=60;MQMR=0;NS=1;NUMALT=1;ODDS=613.691;PAIRED=0.988095;PAIREDR=0;PAO=0;PQA=0;PQR=0;PRO=0;QA=3040;QR=0;RO=0;RPP=40.3389;RPPR=0;RUN=1;SAF=45;SAP=3.94093;SAR=39;SRF=0;SRP=0;SRR=0;TYPE=snp;technology.ILLUMINA=1	GT:DP:RO:QR:AO:QA:GL	1:84:0:0:84:3040:-10,0
gi|126640115|ref|NC_009085.1|	43355	.	A	C	2160.73	.	AB=0;ABP=0;AC=1;AF=1;AN=1;AO=66;CIGAR=1X;DP=66;DPB=66;DPRA=0;EPP=4.19474;EPPR=0;GTI=0;LEN=1;MEANALT=1;MQM=60;MQMR=0;NS=1;NUMALT=1;ODDS=497.527;PAIRED=0.984848;PAIREDR=0;PAO=0;PQA=0;PQR=0;PRO=0;QA=2452;QR=0;RO=0;RPP=11.433;RPPR=0;RUN=1;SAF=41;SAP=11.433;SAR=25;SRF=0;SRP=0;SRR=0;TYPE=snp;technology.ILLUMINA=1	GT:DP:RO:QR:AO:QA:GL	1:66:0:0:66:2452:-10,0
gi|126640115|ref|NC_009085.1|	43424	.	C	T	2513.12	.	AB=0;ABP=0;AC=1;AF=1;AN=1;AO=78;CIGAR=1X;DP=78;DPB=78;DPRA=0;EPP=4.01252;EPPR=0;GTI=0;LEN=1;MEANALT=1;MQM=60;MQMR=0;NS=1;NUMALT=1;ODDS=578.667;PAIRED=1;PAIREDR=0;PAO=0;PQA=0;PQR=0;PRO=0;QA=2844;QR=0;RO=0;RPP=19.0458;RPPR=0;RUN=1;SAF=39;SAP=3.0103;SAR=39;SRF=0;SRP=0;SRR=0;TYPE=snp;technology.ILLUMINA=1	GT:DP:RO:QR:AO:QA:GL	1:78:0:0:78:2844:-10,0
gi|126640115|ref|NC_009085.1|	43501	.	ATT	ATTT	1372.25	.	AB=0;ABP=0;AC=1;AF=1;AN=1;AO=43;CIGAR=1M1I2M;DP=46;DPB=60.3333;DPRA=0;EPP=5.48477;EPPR=3.0103;GTI=0;LEN=1;MEANALT=2;MQM=60;MQMR=60;NS=1;NUMALT=1;ODDS=315.973;PAIRED=0.976744;PAIREDR=1;PAO=2;PQA=70;PQR=0;PRO=0;QA=1577;QR=59;RO=2;RPP=9.12072;RPPR=7.35324;RUN=1;SAF=24;SAP=4.27278;SAR=19;SRF=1;SRP=3.0103;SRR=1;TYPE=ins;technology.ILLUMINA=1	GT:DP:RO:QR:AO:QA:GL	1:46:2:59:43:1577:-10,0
gi|126640115|ref|NC_009085.1|	44072	.	A	G	3267.31	.	AB=0;ABP=0;AC=1;AF=1;AN=1;AO=98;CIGAR=1X;DP=98;DPB=98;DPRA=0;EPP=8.68272;EPPR=0;GTI=0;LEN=1;MEANALT=1;MQM=60;MQMR=0;NS=1;NUMALT=1;ODDS=752.326;PAIRED=1;PAIREDR=0;PAO=0;PQA=0;PQR=0;PRO=0;QA=3680;QR=0;RO=0;RPP=10.1895;RPPR=0;RUN=1;SAF=51;SAP=3.36483;SAR=47;SRF=0;SRP=0;SRR=0;TYPE=snp;technology.ILLUMINA=1	GT:DP:RO:QR:AO:QA:GL	1:98:0:0:98:3680:-10,0
gi|126640115|ref|NC_009085.1|	44099	.	G	A	2952.95	.	AB=0;ABP=0;AC=1;AF=1;AN=1;AO=88;CIGAR=1X;DP=88;DPB=88;DPRA=0;EPP=3.0103;EPPR=0;GTI=0;LEN=1;MEANALT=1;MQM=60;MQMR=0;NS=1;NUMALT=1;ODDS=679.942;PAIRED=1;PAIREDR=0;PAO=0;PQA=0;PQR=0;PRO=0;QA=3325;QR=0;RO=0;RPP=11.0053;RPPR=0;RUN=1;SAF=47;SAP=3.89863;SAR=41;SRF=0;SRP=0;SRR=0;TYPE=snp;technology.ILLUMINA=1	GT:DP:RO:QR:AO:QA:GL	1:88:0:0:88:3325:-10,0
gi|126640115|ref|NC_009085.1|	44192	.	T	C	2551.71	.	AB=0;ABP=0;AC=1;AF=1;AN=1;AO=78;CIGAR=1X;DP=78;DPB=78;DPRA=0;EPP=5.79424;EPPR=0;GTI=0;LEN=1;MEANALT=1;MQM=60;MQMR=0;NS=1;NUMALT=1;ODDS=587.553;PAIRED=1;PAIREDR=0;PAO=0;PQA=0;PQR=0;PRO=0;QA=2892;QR=0;RO=0;RPP=8.46682;RPPR=0;RUN=1;SAF=28;SAP=16.4846;SAR=50;SRF=0;SRP=0;SRR=0;TYPE=snp;technology.ILLUMINA=1	GT:DP:RO:QR:AO:QA:GL	1:78:0:0:78:2892:-10,0
gi|126640115|ref|NC_009085.1|	44231	.	C	T	2372.4	.	AB=0;ABP=0;AC=1;AF=1;AN=1;AO=72;CIGAR=1X;DP=72;DPB=72;DPRA=0;EPP=6.02623;EPPR=0;GTI=0;LEN=1;MEANALT=1;MQM=60;MQMR=0;NS=1;NUMALT=1;ODDS=546.266;PAIRED=1;PAIREDR=0;PAO=0;PQA=0;PQR=0;PRO=0;QA=2691;QR=0;RO=0;RPP=3.13094;RPPR=0;RUN=1;SAF=24;SAP=20.3821;SAR=48;SRF=0;SRP=0;SRR=0;TYPE=snp;technology.ILLUMINA=1	GT:DP:RO:QR:AO:QA:GL	1:72:0:0:72:2691:-10,0
gi|126640115|ref|NC_009085.1|	44237	.	AGCA	TGCT	2567.57	.	AB=0;ABP=0;AC=1;AF=1;AN=1;AO=78;CIGAR=1X2M1X;DP=79;DPB=81.25;DPRA=0;EPP=8.46682;EPPR=0;GTI=0;LEN=4;MEANALT=2;MQM=60;MQMR=0;NS=1;NUMALT=1;ODDS=591.205;PAIRED=1;PAIREDR=0;PAO=3;PQA=105;PQR=0;PRO=0;QA=2809;QR=0;RO=0;RPP=7.01917;RPPR=0;RUN=1;SAF=27;SAP=19.0458;SAR=51;SRF=0;SRP=0;SRR=0;TYPE=complex;technology.ILLUMINA=1	GT:DP:RO:QR:AO:QA:GL	1:79:0:0:78:2809:-10,0
gi|126640115|ref|NC_009085.1|	44270	.	A	G	2714.81	.	AB=0;ABP=0;AC=1;AF=1;AN=1;AO=83;CIGAR=1X;DP=83;DPB=83;DPRA=0;EPP=6.17594;EPPR=0;GTI=0;LEN=1;MEANALT=1;MQM=60;MQMR=0;NS=1;NUMALT=1;ODDS=625.109;PAIRED=1;PAIREDR=0;PAO=0;PQA=0;PQR=0;PRO=0;QA=3071;QR=0;RO=0;RPP=14.5479;RPPR=0;RUN=1;SAF=35;SAP=7.43173;SAR=48;SRF=0;SRP=0;SRR=0;TYPE=snp;technology.ILLUMINA=1	GT:DP:RO:QR:AO:QA:GL	1:83:0:0:83:3071:-10,0
gi|126640115|ref|NC_009085.1|	44297	.	A	C	1533.43	.	AB=0;ABP=0;AC=1;AF=1;AN=1;AO=47;CIGAR=1X;DP=47;DPB=47;DPRA=0;EPP=6.75262;EPPR=0;GTI=0;LEN=1;MEANALT=1;MQM=60;MQMR=0;NS=1;NUMALT=1;ODDS=353.086;PAIRED=1;PAIREDR=0;PAO=0;PQA=0;PQR=0;PRO=0;QA=1764;QR=0;RO=0;RPP=27.4509;RPPR=0;RUN=1;SAF=23;SAP=3.0565;SAR=24;SRF=0;SRP=0;SRR=0;TYPE=snp;technology.ILLUMINA=1	GT:DP:RO:QR:AO:QA:GL	1:47:0:0:47:1764:-10,0
gi|126640115|ref|NC_009085.1|	44362	.	CATAA	TTTAT	566359	.	AB=0;ABP=0;AC=1;AF=1;AN=1;AO=18;CIGAR=2X2M1X;DP=18;DPB=18;DPRA=0;EPP=10.7311;EPPR=0;GTI=0;LEN=5;MEANALT=1;MQM=60;MQMR=0;NS=1;NUMALT=1;ODDS=130.409;PAIRED=1;PAIREDR=0;PAO=0;PQA=0;PQR=0;PRO=0;QA=659;QR=0;RO=0;RPP=3.49285;RPPR=0;RUN=1;SAF=9;SAP=3.0103;SAR=9;SRF=0;SRP=0;SRR=0;TYPE=complex;technology.ILLUMINA=1	GT:DP:RO:QR:AO:QA:GL	1:18:0:0:18:659:-10,0
gi|126640115|ref|NC_009085.1|	44373	.	CTTTTTTA	CTTTTTTTA	491064	.	AB=0;ABP=0;AC=1;AF=1;AN=1;AO=16;CIGAR=1M1I7M;DP=16;DPB=18.75;DPRA=0;EPP=11.6962;EPPR=0;GTI=0;LEN=1;MEANALT=1;MQM=60;MQMR=0;NS=1;NUMALT=1;ODDS=113.072;PAIRED=1;PAIREDR=0;PAO=0.5;PQA=16.5;PQR=16.5;PRO=0.5;QA=581;QR=0;RO=0;RPP=7.89611;RPPR=0;RUN=1;SAF=9;SAP=3.55317;SAR=7;SRF=0;SRP=0;SRR=0;TYPE=ins;technology.ILLUMINA=1	GT:DP:RO:QR:AO:QA:GL	1:16:0:0:16:581:-10,0
gi|126640115|ref|NC_009085.1|	44495	.	G	A	863701	.	AB=0;ABP=0;AC=1;AF=1;AN=1;AO=28;CIGAR=1X;DP=28;DPB=28;DPRA=0;EPP=5.80219;EPPR=0;GTI=0;LEN=1;MEANALT=1;MQM=60;MQMR=0;NS=1;NUMALT=1;ODDS=198.875;PAIRED=1;PAIREDR=0;PAO=0;PQA=0;PQR=0;PRO=0;QA=1043;QR=0;RO=0;RPP=47.6806;RPPR=0;RUN=1;SAF=15;SAP=3.32051;SAR=13;SRF=0;SRP=0;SRR=0;TYPE=snp;technology.ILLUMINA=1	GT:DP:RO:QR:AO:QA:GL	1:28:0:0:28:1043:-10,0
gi|126640115|ref|NC_009085.1|	44537	.	G	A	1450.71	.	AB=0;ABP=0;AC=1;AF=1;AN=1;AO=45;CIGAR=1X;DP=45;DPB=45;DPRA=0;EPP=3.05855;EPPR=0;GTI=0;LEN=1;MEANALT=1;MQM=60;MQMR=0;NS=1;NUMALT=1;ODDS=334.039;PAIRED=1;PAIREDR=0;PAO=0;PQA=0;PQR=0;PRO=0;QA=1652;QR=0;RO=0;RPP=13.8677;RPPR=0;RUN=1;SAF=23;SAP=3.05855;SAR=22;SRF=0;SRP=0;SRR=0;TYPE=snp;technology.ILLUMINA=1	GT:DP:RO:QR:AO:QA:GL	1:45:0:0:45:1652:-10,0
gi|126640115|ref|NC_009085.1|	44549	.	GGTC	AGTT	1779.18	.	AB=0;ABP=0;AC=1;AF=1;AN=1;AO=53;CIGAR=1X2M1X;DP=53;DPB=56.25;DPRA=0;EPP=3.05127;EPPR=0;GTI=0;LEN=4;MEANALT=1;MQM=59.9623;MQMR=0;NS=1;NUMALT=1;ODDS=409.67;PAIRED=1;PAIREDR=0;PAO=5;PQA=180;PQR=0;PRO=0;QA=1828;QR=0;RO=0;RPP=3.37904;RPPR=0;RUN=1;SAF=29;SAP=4.03458;SAR=24;SRF=0;SRP=0;SRR=0;TYPE=complex;technology.ILLUMINA=1	GT:DP:RO:QR:AO:QA:GL	1:53:0:0:53:1828:-10,0
gi|126640115|ref|NC_009085.1|	44621	.	G	A	1469.4	.	AB=0;ABP=0;AC=1;AF=1;AN=1;AO=44;CIGAR=1X;DP=44;DPB=44;DPRA=0;EPP=3.20771;EPPR=0;GTI=0;LEN=1;MEANALT=1;MQM=60;MQMR=0;NS=1;NUMALT=1;ODDS=338.343;PAIRED=1;PAIREDR=0;PAO=0;PQA=0;PQR=0;PRO=0;QA=1667;QR=0;RO=0;RPP=7.94546;RPPR=0;RUN=1;SAF=24;SAP=3.79993;SAR=20;SRF=0;SRP=0;SRR=0;TYPE=snp;technology.ILLUMINA=1	GT:DP:RO:QR:AO:QA:GL	1:44:0:0:44:1667:-10,0
gi|126640115|ref|NC_009085.1|	44804	.	C	T	1731.29	.	AB=0;ABP=0;AC=1;AF=1;AN=1;AO=54;CIGAR=1X;DP=54;DPB=54;DPRA=0;EPP=4.45795;EPPR=0;GTI=0;LEN=1;MEANALT=1;MQM=60;MQMR=0;NS=1;NUMALT=1;ODDS=398.643;PAIRED=1;PAIREDR=0;PAO=0;PQA=0;PQR=0;PRO=0;QA=1965;QR=0;RO=0;RPP=10.8919;RPPR=0;RUN=1;SAF=30;SAP=4.45795;SAR=24;SRF=0;SRP=0;SRR=0;TYPE=snp;technology.ILLUMINA=1	GT:DP:RO:QR:AO:QA:GL	1:54:0:0:54:1965:-10,0
gi|126640115|ref|NC_009085.1|	45219	.	G	A	2416.04	.	AB=0;ABP=0;AC=1;AF=1;AN=1;AO=76;CIGAR=1X;DP=76;DPB=76;DPRA=0;EPP=3.46745;EPPR=0;GTI=0;LEN=1;MEANALT=1;MQM=60;MQMR=0;NS=1;NUMALT=1;ODDS=556.314;PAIRED=1;PAIREDR=0;PAO=0;PQA=0;PQR=0;PRO=0;QA=2724;QR=0;RO=0;RPP=7.12467;RPPR=0;RUN=1;SAF=42;SAP=4.83891;SAR=34;SRF=0;SRP=0;SRR=0;TYPE=snp;technology.ILLUMINA=1	GT:DP:RO:QR:AO:QA:GL	1:76:0:0:76:2724:-10,0
gi|126640115|ref|NC_009085.1|	45285	.	T	G	2590.72	.	AB=0;ABP=0;AC=1;AF=1;AN=1;AO=78;CIGAR=1X;DP=78;DPB=78;DPRA=0;EPP=3.0103;EPPR=0;GTI=0;LEN=1;MEANALT=1;MQM=60;MQMR=0;NS=1;NUMALT=1;ODDS=596.536;PAIRED=1;PAIREDR=0;PAO=0;PQA=0;PQR=0;PRO=0;QA=2913;QR=0;RO=0;RPP=4.01252;RPPR=0;RUN=1;SAF=37;SAP=3.45573;SAR=41;SRF=0;SRP=0;SRR=0;TYPE=snp;technology.ILLUMINA=1	GT:DP:RO:QR:AO:QA:GL	1:78:0:0:78:2913:-10,0
gi|126640115|ref|NC_009085.1|	45480	.	T	C	3894.51	.	AB=0;ABP=0;AC=1;AF=1;AN=1;AO=122;CIGAR=1X;DP=122;DPB=122;DPRA=0;EPP=8.77716;EPPR=0;GTI=0;LEN=1;MEANALT=1;MQM=60;MQMR=0;NS=1;NUMALT=1;ODDS=896.743;PAIRED=0.991803;PAIREDR=0;PAO=0;PQA=0;PQR=0;PRO=0;QA=4371;QR=0;RO=0;RPP=3.29508;RPPR=0;RUN=1;SAF=63;SAP=3.29508;SAR=59;SRF=0;SRP=0;SRR=0;TYPE=snp;technology.ILLUMINA=1	GT:DP:RO:QR:AO:QA:GL	1:122:0:0:122:4371:-10,0
gi|126640115|ref|NC_009085.1|	45534	.	G	A	3357.35	.	AB=0;ABP=0;AC=1;AF=1;AN=1;AO=102;CIGAR=1X;DP=102;DPB=102;DPRA=0;EPP=27.6203;EPPR=0;GTI=0;LEN=1;MEANALT=1;MQM=60;MQMR=0;NS=1;NUMALT=1;ODDS=773.059;PAIRED=0.990196;PAIREDR=0;PAO=0;PQA=0;PQR=0;PRO=0;QA=3798;QR=0;RO=0;RPP=3.09546;RPPR=0;RUN=1;SAF=58;SAP=7.18293;SAR=44;SRF=0;SRP=0;SRR=0;TYPE=snp;technology.ILLUMINA=1	GT:DP:RO:QR:AO:QA:GL	1:102:0:0:102:3798:-10,0
gi|126640115|ref|NC_009085.1|	45555	.	T	C	3389.82	.	AB=0;ABP=0;AC=1;AF=1;AN=1;AO=104;CIGAR=1X;DP=104;DPB=104;DPRA=0;EPP=4.34659;EPPR=0;GTI=0;LEN=1;MEANALT=1;MQM=60;MQMR=0;NS=1;NUMALT=1;ODDS=780.535;PAIRED=0.990385;PAIREDR=0;PAO=0;PQA=0;PQR=0;PRO=0;QA=3835;QR=0;RO=0;RPP=7.10269;RPPR=0;RUN=1;SAF=69;SAP=27.1471;SAR=35;SRF=0;SRP=0;SRR=0;TYPE=snp;technology.ILLUMINA=1	GT:DP:RO:QR:AO:QA:GL	1:104:0:0:104:3835:-10,0
gi|126640115|ref|NC_009085.1|	45606	.	A	G	3433.5	.	AB=0;ABP=0;AC=1;AF=1;AN=1;AO=105;CIGAR=1X;DP=105;DPB=105;DPRA=0;EPP=6.50534;EPPR=0;GTI=0;LEN=1;MEANALT=1;MQM=60;MQMR=0;NS=1;NUMALT=1;ODDS=790.592;PAIRED=1;PAIREDR=0;PAO=0;PQA=0;PQR=0;PRO=0;QA=3889;QR=0;RO=0;RPP=5.51266;RPPR=0;RUN=1;SAF=71;SAP=31.3222;SAR=34;SRF=0;SRP=0;SRR=0;TYPE=snp;technology.ILLUMINA=1	GT:DP:RO:QR:AO:QA:GL	1:105:0:0:105:3889:-10,0
gi|126640115|ref|NC_009085.1|	46086	.	C	T	3056.99	.	AB=0;ABP=0;AC=1;AF=1;AN=1;AO=92;CIGAR=1X;DP=92;DPB=92;DPRA=0;EPP=4.52089;EPPR=0;GTI=0;LEN=1;MEANALT=1;MQM=60;MQMR=0;NS=1;NUMALT=1;ODDS=703.898;PAIRED=1;PAIREDR=0;PAO=0;PQA=0;PQR=0;PRO=0;QA=3447;QR=0;RO=0;RPP=12.4515;RPPR=0;RUN=1;SAF=40;SAP=6.40913;SAR=52;SRF=0;SRP=0;SRR=0;TYPE=snp;technology.ILLUMINA=1	GT:DP:RO:QR:AO:QA:GL	1:92:0:0:92:3447:-10,0
gi|126640115|ref|NC_009085.1|	46213	.	CATTC	TATTT	2405.8	.	AB=0;ABP=0;AC=1;AF=1;AN=1;AO=76;CIGAR=1X3M1X;DP=78;DPB=78.8;DPRA=0;EPP=4.83891;EPPR=0;GTI=0;LEN=5;MEANALT=2;MQM=60;MQMR=0;NS=1;NUMALT=1;ODDS=553.956;PAIRED=0.986842;PAIREDR=0;PAO=1;PQA=37;PQR=0;PRO=0;QA=2673;QR=0;RO=0;RPP=3.46745;RPPR=0;RUN=1;SAF=34;SAP=4.83891;SAR=42;SRF=0;SRP=0;SRR=0;TYPE=complex;technology.ILLUMINA=1	GT:DP:RO:QR:AO:QA:GL	1:78:0:0:76:2673:-10,0
gi|126640115|ref|NC_009085.1|	46225	.	GTTG	TTTA	2306.57	.	AB=0;ABP=0;AC=1;AF=1;AN=1;AO=71;CIGAR=1X2M1X;DP=71;DPB=72;DPRA=0;EPP=14.0512;EPPR=0;GTI=0;LEN=4;MEANALT=1;MQM=60;MQMR=0;NS=1;NUMALT=1;ODDS=531.106;PAIRED=0.985915;PAIREDR=0;PAO=2;PQA=62;PQR=0;PRO=0;QA=2547;QR=0;RO=0;RPP=4.50892;RPPR=0;RUN=1;SAF=37;SAP=3.28556;SAR=34;SRF=0;SRP=0;SRR=0;TYPE=complex;technology.ILLUMINA=1	GT:DP:RO:QR:AO:QA:GL	1:71:0:0:71:2547:-10,0
gi|126640115|ref|NC_009085.1|	46310	.	G	A	2404.33	.	AB=0;ABP=0;AC=1;AF=1;AN=1;AO=73;CIGAR=1X;DP=73;DPB=73;DPRA=0;EPP=5.41974;EPPR=0;GTI=0;LEN=1;MEANALT=1;MQM=60;MQMR=0;NS=1;NUMALT=1;ODDS=553.618;PAIRED=0.986301;PAIREDR=0;PAO=0;PQA=0;PQR=0;PRO=0;QA=2714;QR=0;RO=0;RPP=3.27802;RPPR=0;RUN=1;SAF=29;SAP=9.70319;SAR=44;SRF=0;SRP=0;SRR=0;TYPE=snp;technology.ILLUMINA=1	GT:DP:RO:QR:AO:QA:GL	1:73:0:0:73:2714:-10,0
gi|126640115|ref|NC_009085.1|	46351	.	G	A	2788.31	.	AB=0;ABP=0;AC=1;AF=1;AN=1;AO=90;CIGAR=1X;DP=90;DPB=90;DPRA=0;EPP=4.55446;EPPR=0;GTI=0;LEN=1;MEANALT=1;MQM=60;MQMR=0;NS=1;NUMALT=1;ODDS=642.031;PAIRED=1;PAIREDR=0;PAO=0;PQA=0;PQR=0;PRO=0;QA=3147;QR=0;RO=0;RPP=12.6613;RPPR=0;RUN=1;SAF=50;SAP=5.42305;SAR=40;SRF=0;SRP=0;SRR=0;TYPE=snp;technology.ILLUMINA=1	GT:DP:RO:QR:AO:QA:GL	1:90:0:0:90:3147:-10,0
gi|126640115|ref|NC_009085.1|	46366	.	A	G	2849.05	.	AB=0;ABP=0;AC=1;AF=1;AN=1;AO=87;CIGAR=1X;DP=90;DPB=90;DPRA=0;EPP=3.03526;EPPR=0;GTI=0;LEN=1;MEANALT=2;MQM=60;MQMR=0;NS=1;NUMALT=1;ODDS=656.017;PAIRED=1;PAIREDR=0;PAO=0;PQA=0;PQR=0;PRO=0;QA=3213;QR=0;RO=0;RPP=14.0174;RPPR=0;RUN=1;SAF=47;SAP=4.23331;SAR=40;SRF=0;SRP=0;SRR=0;TYPE=snp;technology.ILLUMINA=1	GT:DP:RO:QR:AO:QA:GL	1:90:0:0:87:3213:-10,0
gi|126640115|ref|NC_009085.1|	46390	.	CACTTTG	TATTTTA	2658.83	.	AB=0;ABP=0;AC=1;AF=1;AN=1;AO=82;CIGAR=1X1M1X3M1X;DP=83;DPB=84.7143;DPRA=0;EPP=4.70511;EPPR=0;GTI=0;LEN=7;MEANALT=2;MQM=60;MQMR=0;NS=1;NUMALT=1;ODDS=612.218;PAIRED=0.987805;PAIREDR=0;PAO=2;PQA=65;PQR=0;PRO=0;QA=2929;QR=0;RO=0;RPP=5.65844;RPPR=0;RUN=1;SAF=45;SAP=4.70511;SAR=37;SRF=0;SRP=0;SRR=0;TYPE=complex;technology.ILLUMINA=1	GT:DP:RO:QR:AO:QA:GL	1:83:0:0:82:2929:-10,0
gi|126640115|ref|NC_009085.1|	46405	.	C	T	2319.74	.	AB=0;ABP=0;AC=1;AF=1;AN=1;AO=71;CIGAR=1X;DP=71;DPB=71;DPRA=0;EPP=3.28556;EPPR=0;GTI=0;LEN=1;MEANALT=1;MQM=60;MQMR=0;NS=1;NUMALT=1;ODDS=534.139;PAIRED=1;PAIREDR=0;PAO=0;PQA=0;PQR=0;PRO=0;QA=2610;QR=0;RO=0;RPP=3.28556;RPPR=0;RUN=1;SAF=35;SAP=3.04088;SAR=36;SRF=0;SRP=0;SRR=0;TYPE=snp;technology.ILLUMINA=1	GT:DP:RO:QR:AO:QA:GL	1:71:0:0:71:2610:-10,0
gi|126640115|ref|NC_009085.1|	46438	.	C	T	2866.38	.	AB=0;ABP=0;AC=1;AF=1;AN=1;AO=88;CIGAR=1X;DP=88;DPB=88;DPRA=0;EPP=3.40511;EPPR=0;GTI=0;LEN=1;MEANALT=1;MQM=60;MQMR=0;NS=1;NUMALT=1;ODDS=660.008;PAIRED=0.988636;PAIREDR=0;PAO=0;PQA=0;PQR=0;PRO=0;QA=3245;QR=0;RO=0;RPP=25.2185;RPPR=0;RUN=1;SAF=47;SAP=3.89863;SAR=41;SRF=0;SRP=0;SRR=0;TYPE=snp;technology.ILLUMINA=1	GT:DP:RO:QR:AO:QA:GL	1:88:0:0:88:3245:-10,0
gi|126640115|ref|NC_009085.1|	46477	.	G	A	2494.45	.	AB=0;ABP=0;AC=1;AF=1;AN=1;AO=75;CIGAR=1X;DP=75;DPB=75;DPRA=0;EPP=4.429;EPPR=0;GTI=0;LEN=1;MEANALT=1;MQM=60;MQMR=0;NS=1;NUMALT=1;ODDS=574.369;PAIRED=0.986667;PAIREDR=0;PAO=0;PQA=0;PQR=0;PRO=0;QA=2813;QR=0;RO=0;RPP=3.03925;RPPR=0;RUN=1;SAF=45;SAP=9.52472;SAR=30;SRF=0;SRP=0;SRR=0;TYPE=snp;technology.ILLUMINA=1	GT:DP:RO:QR:AO:QA:GL	1:75:0:0:75:2813:-10,0
gi|126640115|ref|NC_009085.1|	46522	.	G	A	2270.97	.	AB=0;ABP=0;AC=1;AF=1;AN=1;AO=69;CIGAR=1X;DP=69;DPB=69;DPRA=0;EPP=3.04177;EPPR=0;GTI=0;LEN=1;MEANALT=1;MQM=60;MQMR=0;NS=1;NUMALT=1;ODDS=522.911;PAIRED=0.971014;PAIREDR=0;PAO=0;PQA=0;PQR=0;PRO=0;QA=2573;QR=0;RO=0;RPP=10.0912;RPPR=0;RUN=1;SAF=43;SAP=12.1053;SAR=26;SRF=0;SRP=0;SRR=0;TYPE=snp;technology.ILLUMINA=1	GT:DP:RO:QR:AO:QA:GL	1:69:0:0:69:2573:-10,0
gi|126640115|ref|NC_009085.1|	46537	.	T	C	2415.77	.	AB=0;ABP=0;AC=1;AF=1;AN=1;AO=73;CIGAR=1X;DP=73;DPB=73;DPRA=0;EPP=8.03741;EPPR=0;GTI=0;LEN=1;MEANALT=1;MQM=60;MQMR=0;NS=1;NUMALT=1;ODDS=556.251;PAIRED=0.986301;PAIREDR=0;PAO=0;PQA=0;PQR=0;PRO=0;QA=2723;QR=0;RO=0;RPP=3.75395;RPPR=0;RUN=1;SAF=35;SAP=3.27802;SAR=38;SRF=0;SRP=0;SRR=0;TYPE=snp;technology.ILLUMINA=1	GT:DP:RO:QR:AO:QA:GL	1:73:0:0:73:2723:-10,0
gi|126640115|ref|NC_009085.1|	46558	.	GCAGTAC	ACAGCAT	2090.68	.	AB=0;ABP=0;AC=1;AF=1;AN=1;AO=61;CIGAR=1X3M1X1M1X;DP=62;DPB=65.1429;DPRA=0;EPP=18.709;EPPR=0;GTI=0;LEN=7;MEANALT=2;MQM=60;MQMR=0;NS=1;NUMALT=1;ODDS=481.397;PAIRED=0.983607;PAIREDR=0;PAO=6;PQA=212;PQR=0;PRO=0;QA=2161;QR=0;RO=0;RPP=3.90025;RPPR=0;RUN=1;SAF=28;SAP=3.90025;SAR=33;SRF=0;SRP=0;SRR=0;TYPE=complex;technology.ILLUMINA=1	GT:DP:RO:QR:AO:QA:GL	1:62:0:0:61:2161:-10,0
gi|126640115|ref|NC_009085.1|	46576	.	G	A	2566.63	.	AB=0;ABP=0;AC=1;AF=1;AN=1;AO=78;CIGAR=1X;DP=80;DPB=80;DPRA=0;EPP=28.0658;EPPR=0;GTI=0;LEN=1;MEANALT=2;MQM=60;MQMR=0;NS=1;NUMALT=1;ODDS=590.988;PAIRED=0.987179;PAIREDR=0;PAO=0;PQA=0;PQR=0;PRO=0;QA=2916;QR=0;RO=0;RPP=5.79424;RPPR=0;RUN=1;SAF=38;SAP=3.12166;SAR=40;SRF=0;SRP=0;SRR=0;TYPE=snp;technology.ILLUMINA=1	GT:DP:RO:QR:AO:QA:GL	1:80:0:0:78:2916:-10,0
gi|126640115|ref|NC_009085.1|	46596	.	CT	GC	1969.45	.	AB=0;ABP=0;AC=1;AF=1;AN=1;AO=62;CIGAR=2X;DP=62;DPB=62;DPRA=0;EPP=23.184;EPPR=0;GTI=0;LEN=2;MEANALT=1;MQM=60;MQMR=0;NS=1;NUMALT=1;ODDS=453.482;PAIRED=0.983871;PAIREDR=0;PAO=0;PQA=0;PQR=0;PRO=0;QA=2264;QR=0;RO=0;RPP=14.358;RPPR=0;RUN=1;SAF=23;SAP=11.9764;SAR=39;SRF=0;SRP=0;SRR=0;TYPE=mnp;technology.ILLUMINA=1	GT:DP:RO:QR:AO:QA:GL	1:62:0:0:62:2264:-10,0
gi|126640115|ref|NC_009085.1|	46606	.	GCAG	ACAA	2247.18	.	AB=0;ABP=0;AC=1;AF=1;AN=1;AO=71;CIGAR=1X2M1X;DP=71;DPB=72.25;DPRA=0;EPP=3.7749;EPPR=0;GTI=0;LEN=4;MEANALT=1;MQM=60;MQMR=0;NS=1;NUMALT=1;ODDS=517.433;PAIRED=0.985915;PAIREDR=0;PAO=3;PQA=63;PQR=0;PRO=0;QA=2471;QR=0;RO=0;RPP=3.04088;RPPR=0;RUN=1;SAF=30;SAP=6.71098;SAR=41;SRF=0;SRP=0;SRR=0;TYPE=complex;technology.ILLUMINA=1	GT:DP:RO:QR:AO:QA:GL	1:71:0:0:71:2471:-10,0
gi|126640115|ref|NC_009085.1|	46618	.	T	G	2562.61	.	AB=0;ABP=0;AC=1;AF=1;AN=1;AO=78;CIGAR=1X;DP=78;DPB=78;DPRA=0;EPP=8.46682;EPPR=0;GTI=0;LEN=1;MEANALT=1;MQM=60;MQMR=0;NS=1;NUMALT=1;ODDS=590.062;PAIRED=0.987179;PAIREDR=0;PAO=0;PQA=0;PQR=0;PRO=0;QA=2894;QR=0;RO=0;RPP=3.0103;RPPR=0;RUN=1;SAF=31;SAP=10.1372;SAR=47;SRF=0;SRP=0;SRR=0;TYPE=snp;technology.ILLUMINA=1	GT:DP:RO:QR:AO:QA:GL	1:78:0:0:78:2894:-10,0
gi|126640115|ref|NC_009085.1|	46630	.	G	A	2663.1	.	AB=0;ABP=0;AC=1;AF=1;AN=1;AO=81;CIGAR=1X;DP=81;DPB=81;DPRA=0;EPP=12.6881;EPPR=0;GTI=0;LEN=1;MEANALT=1;MQM=60;MQMR=0;NS=1;NUMALT=1;ODDS=613.202;PAIRED=0.987654;PAIREDR=0;PAO=0;PQA=0;PQR=0;PRO=0;QA=3006;QR=0;RO=0;RPP=3.68051;RPPR=0;RUN=1;SAF=36;SAP=5.18177;SAR=45;SRF=0;SRP=0;SRR=0;TYPE=snp;technology.ILLUMINA=1	GT:DP:RO:QR:AO:QA:GL	1:81:0:0:81:3006:-10,0
gi|126640115|ref|NC_009085.1|	46678	.	A	G	3327.74	.	AB=0;ABP=0;AC=1;AF=1;AN=1;AO=104;CIGAR=1X;DP=104;DPB=104;DPRA=0;EPP=5.09825;EPPR=0;GTI=0;LEN=1;MEANALT=1;MQM=60;MQMR=0;NS=1;NUMALT=1;ODDS=766.239;PAIRED=1;PAIREDR=0;PAO=0;PQA=0;PQR=0;PRO=0;QA=3759;QR=0;RO=0;RPP=24.391;RPPR=0;RUN=1;SAF=51;SAP=3.09382;SAR=53;SRF=0;SRP=0;SRR=0;TYPE=snp;technology.ILLUMINA=1	GT:DP:RO:QR:AO:QA:GL	1:104:0:0:104:3759:-10,0
gi|126640115|ref|NC_009085.1|	46685	.	G	A	3851.94	.	AB=0;ABP=0;AC=1;AF=1;AN=1;AO=118;CIGAR=1X;DP=118;DPB=118;DPRA=0;EPP=6.61715;EPPR=0;GTI=0;LEN=1;MEANALT=1;MQM=60;MQMR=0;NS=1;NUMALT=1;ODDS=886.943;PAIRED=1;PAIREDR=0;PAO=0;PQA=0;PQR=0;PRO=0;QA=4358;QR=0;RO=0;RPP=35.472;RPPR=0;RUN=1;SAF=62;SAP=3.67278;SAR=56;SRF=0;SRP=0;SRR=0;TYPE=snp;technology.ILLUMINA=1	GT:DP:RO:QR:AO:QA:GL	1:118:0:0:118:4358:-10,0
gi|126640115|ref|NC_009085.1|	46715	.	G	A	4108.69	.	AB=0;ABP=0;AC=1;AF=1;AN=1;AO=125;CIGAR=1X;DP=125;DPB=125;DPRA=0;EPP=6.91895;EPPR=0;GTI=0;LEN=1;MEANALT=1;MQM=60;MQMR=0;NS=1;NUMALT=1;ODDS=946.062;PAIRED=1;PAIREDR=0;PAO=0;PQA=0;PQR=0;PRO=0;QA=4619;QR=0;RO=0;RPP=13.8677;RPPR=0;RUN=1;SAF=62;SAP=3.02767;SAR=63;SRF=0;SRP=0;SRR=0;TYPE=snp;technology.ILLUMINA=1	GT:DP:RO:QR:AO:QA:GL	1:125:0:0:125:4619:-10,0
gi|126640115|ref|NC_009085.1|	46737	.	G	A	4132.25	.	AB=0;ABP=0;AC=1;AF=1;AN=1;AO=123;CIGAR=1X;DP=123;DPB=123;DPRA=0;EPP=14.0442;EPPR=0;GTI=0;LEN=1;MEANALT=1;MQM=60;MQMR=0;NS=1;NUMALT=1;ODDS=951.485;PAIRED=0.99187;PAIREDR=0;PAO=0;PQA=0;PQR=0;PRO=0;QA=4646;QR=0;RO=0;RPP=6.98251;RPPR=0;RUN=1;SAF=59;SAP=3.45166;SAR=64;SRF=0;SRP=0;SRR=0;TYPE=snp;technology.ILLUMINA=1	GT:DP:RO:QR:AO:QA:GL	1:123:0:0:123:4646:-10,0
gi|126640115|ref|NC_009085.1|	46744	.	C	T	3969.73	.	AB=0;ABP=0;AC=1;AF=1;AN=1;AO=119;CIGAR=1X;DP=119;DPB=119;DPRA=0;EPP=3.02855;EPPR=0;GTI=0;LEN=1;MEANALT=1;MQM=60;MQMR=0;NS=1;NUMALT=1;ODDS=914.064;PAIRED=0.991597;PAIREDR=0;PAO=0;PQA=0;PQR=0;PRO=0;QA=4463;QR=0;RO=0;RPP=16.3128;RPPR=0;RUN=1;SAF=61;SAP=3.17453;SAR=58;SRF=0;SRP=0;SRR=0;TYPE=snp;technology.ILLUMINA=1	GT:DP:RO:QR:AO:QA:GL	1:119:0:0:119:4463:-10,0
gi|126640115|ref|NC_009085.1|	46750	.	A	G	3957.92	.	AB=0;ABP=0;AC=1;AF=1;AN=1;AO=118;CIGAR=1X;DP=118;DPB=118;DPRA=0;EPP=3.08391;EPPR=0;GTI=0;LEN=1;MEANALT=1;MQM=60;MQMR=0;NS=1;NUMALT=1;ODDS=911.345;PAIRED=0.991525;PAIREDR=0;PAO=0;PQA=0;PQR=0;PRO=0;QA=4454;QR=0;RO=0;RPP=19.5724;RPPR=0;RUN=1;SAF=56;SAP=3.67278;SAR=62;SRF=0;SRP=0;SRR=0;TYPE=snp;technology.ILLUMINA=1	GT:DP:RO:QR:AO:QA:GL	1:118:0:0:118:4454:-10,0
gi|126640115|ref|NC_009085.1|	46765	.	C	T	3956.89	.	AB=0;ABP=0;AC=1;AF=1;AN=1;AO=121;CIGAR=1X;DP=121;DPB=121;DPRA=0;EPP=8.19671;EPPR=0;GTI=0;LEN=1;MEANALT=1;MQM=60;MQMR=0;NS=1;NUMALT=1;ODDS=911.109;PAIRED=0.991736;PAIREDR=0;PAO=0;PQA=0;PQR=0;PRO=0;QA=4465;QR=0;RO=0;RPP=24.9942;RPPR=0;RUN=1;SAF=64;SAP=3.88966;SAR=57;SRF=0;SRP=0;SRR=0;TYPE=snp;technology.ILLUMINA=1	GT:DP:RO:QR:AO:QA:GL	1:121:0:0:121:4465:-10,0
gi|126640115|ref|NC_009085.1|	46813	.	T	G	3623.56	.	AB=0;ABP=0;AC=1;AF=1;AN=1;AO=109;CIGAR=1X;DP=109;DPB=109;DPRA=0;EPP=3.98647;EPPR=0;GTI=0;LEN=1;MEANALT=1;MQM=60;MQMR=0;NS=1;NUMALT=1;ODDS=834.355;PAIRED=0.990826;PAIREDR=0;PAO=0;PQA=0;PQR=0;PRO=0;QA=4067;QR=0;RO=0;RPP=3.03022;RPPR=0;RUN=1;SAF=61;SAP=6.37708;SAR=48;SRF=0;SRP=0;SRR=0;TYPE=snp;technology.ILLUMINA=1	GT:DP:RO:QR:AO:QA:GL	1:109:0:0:109:4067:-10,0
gi|126640115|ref|NC_009085.1|	46822	.	A	G	3407.84	.	AB=0;ABP=0;AC=1;AF=1;AN=1;AO=105;CIGAR=1X;DP=105;DPB=105;DPRA=0;EPP=3.03098;EPPR=0;GTI=0;LEN=1;MEANALT=1;MQM=60;MQMR=0;NS=1;NUMALT=1;ODDS=784.684;PAIRED=0.990476;PAIREDR=0;PAO=0;PQA=0;PQR=0;PRO=0;QA=3827;QR=0;RO=0;RPP=7.66346;RPPR=0;RUN=1;SAF=53;SAP=3.03098;SAR=52;SRF=0;SRP=0;SRR=0;TYPE=snp;technology.ILLUMINA=1	GT:DP:RO:QR:AO:QA:GL	1:105:0:0:105:3827:-10,0
gi|126640115|ref|NC_009085.1|	46864	.	GGGAC	AGGTT	2137.81	.	AB=0;ABP=0;AC=1;AF=1;AN=1;AO=68;CIGAR=1X2M2X;DP=70;DPB=70.8;DPRA=0;EPP=3.52123;EPPR=0;GTI=0;LEN=5;MEANALT=3;MQM=60;MQMR=0;NS=1;NUMALT=1;ODDS=492.25;PAIRED=1;PAIREDR=0;PAO=2;PQA=64;PQR=0;PRO=0;QA=2349;QR=0;RO=0;RPP=7.60871;RPPR=0;RUN=1;SAF=36;SAP=3.52123;SAR=32;SRF=0;SRP=0;SRR=0;TYPE=complex;technology.ILLUMINA=1	GT:DP:RO:QR:AO:QA:GL	1:70:0:0:68:2349:-10,0
gi|126640115|ref|NC_009085.1|	46873	.	C	T	2400.77	.	AB=0;ABP=0;AC=1;AF=1;AN=1;AO=74;CIGAR=1X;DP=74;DPB=74;DPRA=0;EPP=3.47981;EPPR=0;GTI=0;LEN=1;MEANALT=1;MQM=60;MQMR=0;NS=1;NUMALT=1;ODDS=552.797;PAIRED=0.986486;PAIREDR=0;PAO=0;PQA=0;PQR=0;PRO=0;QA=2705;QR=0;RO=0;RPP=7.23587;RPPR=0;RUN=1;SAF=38;SAP=3.12768;SAR=36;SRF=0;SRP=0;SRR=0;TYPE=snp;technology.ILLUMINA=1	GT:DP:RO:QR:AO:QA:GL	1:74:0:0:74:2705:-10,0
gi|126640115|ref|NC_009085.1|	47023	.	A	G	2789.03	.	AB=0;ABP=0;AC=1;AF=1;AN=1;AO=85;CIGAR=1X;DP=85;DPB=85;DPRA=0;EPP=3.03585;EPPR=0;GTI=0;LEN=1;MEANALT=1;MQM=60;MQMR=0;NS=1;NUMALT=1;ODDS=642.198;PAIRED=1;PAIREDR=0;PAO=0;PQA=0;PQR=0;PRO=0;QA=3143;QR=0;RO=0;RPP=12.2327;RPPR=0;RUN=1;SAF=41;SAP=3.24022;SAR=44;SRF=0;SRP=0;SRR=0;TYPE=snp;technology.ILLUMINA=1	GT:DP:RO:QR:AO:QA:GL	1:85:0:0:85:3143:-10,0
gi|126640115|ref|NC_009085.1|	47045	.	A	C	2956.82	.	AB=0;ABP=0;AC=1;AF=1;AN=1;AO=89;CIGAR=1X;DP=89;DPB=89;DPRA=0;EPP=4.98658;EPPR=0;GTI=0;LEN=1;MEANALT=1;MQM=60;MQMR=0;NS=1;NUMALT=1;ODDS=680.834;PAIRED=1;PAIREDR=0;PAO=0;PQA=0;PQR=0;PRO=0;QA=3324;QR=0;RO=0;RPP=4.98658;RPPR=0;RUN=1;SAF=46;SAP=3.22989;SAR=43;SRF=0;SRP=0;SRR=0;TYPE=snp;technology.ILLUMINA=1	GT:DP:RO:QR:AO:QA:GL	1:89:0:0:89:3324:-10,0
gi|126640115|ref|NC_009085.1|	47058	.	C	T	3283.41	.	AB=0;ABP=0;AC=1;AF=1;AN=1;AO=101;CIGAR=1X;DP=101;DPB=101;DPRA=0;EPP=4.75178;EPPR=0;GTI=0;LEN=1;MEANALT=1;MQM=60;MQMR=0;NS=1;NUMALT=1;ODDS=756.034;PAIRED=1;PAIREDR=0;PAO=0;PQA=0;PQR=0;PRO=0;QA=3687;QR=0;RO=0;RPP=3.2038;RPPR=0;RUN=1;SAF=54;SAP=4.06379;SAR=47;SRF=0;SRP=0;SRR=0;TYPE=snp;technology.ILLUMINA=1	GT:DP:RO:QR:AO:QA:GL	1:101:0:0:101:3687:-10,0
gi|126640115|ref|NC_009085.1|	47266	.	T	C	3560.68	.	AB=0;ABP=0;AC=1;AF=1;AN=1;AO=106;CIGAR=1X;DP=106;DPB=106;DPRA=0;EPP=5.05886;EPPR=0;GTI=0;LEN=1;MEANALT=1;MQM=60;MQMR=0;NS=1;NUMALT=1;ODDS=819.877;PAIRED=1;PAIREDR=0;PAO=0;PQA=0;PQR=0;PRO=0;QA=3999;QR=0;RO=0;RPP=7.02548;RPPR=0;RUN=1;SAF=54;SAP=3.09224;SAR=52;SRF=0;SRP=0;SRR=0;TYPE=snp;technology.ILLUMINA=1	GT:DP:RO:QR:AO:QA:GL	1:106:0:0:106:3999:-10,0
gi|126640115|ref|NC_009085.1|	47275	.	A	T	3538.98	.	AB=0;ABP=0;AC=1;AF=1;AN=1;AO=106;CIGAR=1X;DP=106;DPB=106;DPRA=0;EPP=3.74778;EPPR=0;GTI=0;LEN=1;MEANALT=1;MQM=60;MQMR=0;NS=1;NUMALT=1;ODDS=814.88;PAIRED=0.990566;PAIREDR=0;PAO=0;PQA=0;PQR=0;PRO=0;QA=3978;QR=0;RO=0;RPP=11.2045;RPPR=0;RUN=1;SAF=53;SAP=3.0103;SAR=53;SRF=0;SRP=0;SRR=0;TYPE=snp;technology.ILLUMINA=1	GT:DP:RO:QR:AO:QA:GL	1:106:0:0:106:3978:-10,0
gi|126640115|ref|NC_009085.1|	47305	.	A	G	4159.25	.	AB=0;ABP=0;AC=1;AF=1;AN=1;AO=124;CIGAR=1X;DP=124;DPB=124;DPRA=0;EPP=3.64073;EPPR=0;GTI=0;LEN=1;MEANALT=1;MQM=60;MQMR=0;NS=1;NUMALT=1;ODDS=957.703;PAIRED=0.991935;PAIREDR=0;PAO=0;PQA=0;PQR=0;PRO=0;QA=4661;QR=0;RO=0;RPP=3.08035;RPPR=0;RUN=1;SAF=66;SAP=4.13106;SAR=58;SRF=0;SRP=0;SRR=0;TYPE=snp;technology.ILLUMINA=1	GT:DP:RO:QR:AO:QA:GL	1:124:0:0:124:4661:-10,0
gi|126640115|ref|NC_009085.1|	47401	.	TTAC	CTAT	4437.95	.	AB=0;ABP=0;AC=1;AF=1;AN=1;AO=133;CIGAR=1X2M1X;DP=133;DPB=136.5;DPRA=0;EPP=11.6472;EPPR=0;GTI=0;LEN=4;MEANALT=1;MQM=60;MQMR=0;NS=1;NUMALT=1;ODDS=1021.88;PAIRED=0.992481;PAIREDR=0;PAO=6;PQA=206;PQR=27;PRO=1;QA=4812;QR=0;RO=0;RPP=13.2146;RPPR=0;RUN=1;SAF=63;SAP=3.81032;SAR=70;SRF=0;SRP=0;SRR=0;TYPE=complex;technology.ILLUMINA=1	GT:DP:RO:QR:AO:QA:GL	1:133:0:0:133:4812:-10,0
gi|126640115|ref|NC_009085.1|	47440	.	C	T	4822.44	.	AB=0;ABP=0;AC=1;AF=1;AN=1;AO=147;CIGAR=1X;DP=147;DPB=147;DPRA=0;EPP=21.1059;EPPR=0;GTI=0;LEN=1;MEANALT=1;MQM=60;MQMR=0;NS=1;NUMALT=1;ODDS=1110.41;PAIRED=1;PAIREDR=0;PAO=0;PQA=0;PQR=0;PRO=0;QA=5425;QR=0;RO=0;RPP=5.50675;RPPR=0;RUN=1;SAF=65;SAP=7.27939;SAR=82;SRF=0;SRP=0;SRR=0;TYPE=snp;technology.ILLUMINA=1	GT:DP:RO:QR:AO:QA:GL	1:147:0:0:147:5425:-10,0
gi|126640115|ref|NC_009085.1|	47482	.	T	C	4245.34	.	AB=0;ABP=0;AC=1;AF=1;AN=1;AO=129;CIGAR=1X;DP=132;DPB=132;DPRA=0;EPP=7.87507;EPPR=0;GTI=0;LEN=1;MEANALT=2;MQM=59.9225;MQMR=0;NS=1;NUMALT=1;ODDS=977.526;PAIRED=1;PAIREDR=0;PAO=0;PQA=0;PQR=0;PRO=0;QA=4773;QR=0;RO=0;RPP=13.531;RPPR=0;RUN=1;SAF=68;SAP=3.83512;SAR=61;SRF=0;SRP=0;SRR=0;TYPE=snp;technology.ILLUMINA=1	GT:DP:RO:QR:AO:QA:GL	1:132:0:0:129:4773:-10,0
gi|126640115|ref|NC_009085.1|	47491	.	CCAC	TCAT	4268.81	.	AB=0;ABP=0;AC=1;AF=1;AN=1;AO=129;CIGAR=1X2M1X;DP=129;DPB=131.5;DPRA=0;EPP=4.37378;EPPR=0;GTI=0;LEN=4;MEANALT=1;MQM=59.9225;MQMR=0;NS=1;NUMALT=1;ODDS=982.929;PAIRED=1;PAIREDR=0;PAO=4;PQA=138;PQR=0;PRO=0;QA=4646;QR=0;RO=0;RPP=4.37378;RPPR=0;RUN=1;SAF=64;SAP=3.02713;SAR=65;SRF=0;SRP=0;SRR=0;TYPE=complex;technology.ILLUMINA=1	GT:DP:RO:QR:AO:QA:GL	1:129:0:0:129:4646:-10,0
gi|126640115|ref|NC_009085.1|	47503	.	A	T	3810.28	.	AB=0;ABP=0;AC=1;AF=1;AN=1;AO=116;CIGAR=1X;DP=116;DPB=116;DPRA=0;EPP=9.07545;EPPR=0;GTI=0;LEN=1;MEANALT=1;MQM=60;MQMR=0;NS=1;NUMALT=1;ODDS=877.349;PAIRED=1;PAIREDR=0;PAO=0;PQA=0;PQR=0;PRO=0;QA=4284;QR=0;RO=0;RPP=6.67934;RPPR=0;RUN=1;SAF=52;SAP=5.70592;SAR=64;SRF=0;SRP=0;SRR=0;TYPE=snp;technology.ILLUMINA=1	GT:DP:RO:QR:AO:QA:GL	1:116:0:0:116:4284:-10,0
gi|126640115|ref|NC_009085.1|	47509	.	T	C	3906.76	.	AB=0;ABP=0;AC=1;AF=1;AN=1;AO=116;CIGAR=1X;DP=116;DPB=116;DPRA=0;EPP=13.7928;EPPR=0;GTI=0;LEN=1;MEANALT=1;MQM=60;MQMR=0;NS=1;NUMALT=1;ODDS=899.564;PAIRED=1;PAIREDR=0;PAO=0;PQA=0;PQR=0;PRO=0;QA=4394;QR=0;RO=0;RPP=5.70592;RPPR=0;RUN=1;SAF=54;SAP=4.20835;SAR=62;SRF=0;SRP=0;SRR=0;TYPE=snp;technology.ILLUMINA=1	GT:DP:RO:QR:AO:QA:GL	1:116:0:0:116:4394:-10,0
gi|126640115|ref|NC_009085.1|	47524	.	T	C	3985.82	.	AB=0;ABP=0;AC=1;AF=1;AN=1;AO=121;CIGAR=1X;DP=121;DPB=121;DPRA=0;EPP=8.19671;EPPR=0;GTI=0;LEN=1;MEANALT=1;MQM=60;MQMR=0;NS=1;NUMALT=1;ODDS=917.768;PAIRED=1;PAIREDR=0;PAO=0;PQA=0;PQR=0;PRO=0;QA=4474;QR=0;RO=0;RPP=3.88966;RPPR=0;RUN=1;SAF=56;SAP=4.46393;SAR=65;SRF=0;SRP=0;SRR=0;TYPE=snp;technology.ILLUMINA=1	GT:DP:RO:QR:AO:QA:GL	1:121:0:0:121:4474:-10,0
gi|126640115|ref|NC_009085.1|	47567	.	T	C	3639.88	.	AB=0;ABP=0;AC=1;AF=1;AN=1;AO=110;CIGAR=1X;DP=110;DPB=110;DPRA=0;EPP=3.32615;EPPR=0;GTI=0;LEN=1;MEANALT=1;MQM=60;MQMR=0;NS=1;NUMALT=1;ODDS=838.114;PAIRED=1;PAIREDR=0;PAO=0;PQA=0;PQR=0;PRO=0;QA=4096;QR=0;RO=0;RPP=16.355;RPPR=0;RUN=1;SAF=53;SAP=3.32615;SAR=57;SRF=0;SRP=0;SRR=0;TYPE=snp;technology.ILLUMINA=1	GT:DP:RO:QR:AO:QA:GL	1:110:0:0:110:4096:-10,0
gi|126640115|ref|NC_009085.1|	47672	.	AA	GG	2861.46	.	AB=0;ABP=0;AC=1;AF=1;AN=1;AO=89;CIGAR=2X;DP=89;DPB=89;DPRA=0;EPP=3.0347;EPPR=0;GTI=0;LEN=2;MEANALT=1;MQM=60;MQMR=0;NS=1;NUMALT=1;ODDS=658.874;PAIRED=1;PAIREDR=0;PAO=0;PQA=0;PQR=0;PRO=0;QA=3235;QR=0;RO=0;RPP=13.7701;RPPR=0;RUN=1;SAF=54;SAP=11.8182;SAR=35;SRF=0;SRP=0;SRR=0;TYPE=mnp;technology.ILLUMINA=1	GT:DP:RO:QR:AO:QA:GL	1:89:0:0:89:3235:-10,0
gi|126640115|ref|NC_009085.1|	47704	.	G	A	3102.29	.	AB=0;ABP=0;AC=1;AF=1;AN=1;AO=96;CIGAR=1X;DP=96;DPB=96;DPRA=0;EPP=13.9581;EPPR=0;GTI=0;LEN=1;MEANALT=1;MQM=59.7917;MQMR=0;NS=1;NUMALT=1;ODDS=714.329;PAIRED=1;PAIREDR=0;PAO=0;PQA=0;PQR=0;PRO=0;QA=3515;QR=0;RO=0;RPP=18.3011;RPPR=0;RUN=1;SAF=54;SAP=6.26751;SAR=42;SRF=0;SRP=0;SRR=0;TYPE=snp;technology.ILLUMINA=1	GT:DP:RO:QR:AO:QA:GL	1:96:0:0:96:3515:-10,0
gi|126640115|ref|NC_009085.1|	47711	.	A	G	3354.44	.	AB=0;ABP=0;AC=1;AF=1;AN=1;AO=102;CIGAR=1X;DP=102;DPB=102;DPRA=0;EPP=3.7767;EPPR=0;GTI=0;LEN=1;MEANALT=1;MQM=59.8039;MQMR=0;NS=1;NUMALT=1;ODDS=772.389;PAIRED=1;PAIREDR=0;PAO=0;PQA=0;PQR=0;PRO=0;QA=3790;QR=0;RO=0;RPP=24.8102;RPPR=0;RUN=1;SAF=53;SAP=3.35092;SAR=49;SRF=0;SRP=0;SRR=0;TYPE=snp;technology.ILLUMINA=1	GT:DP:RO:QR:AO:QA:GL	1:102:0:0:102:3790:-10,0
gi|126640115|ref|NC_009085.1|	47719	.	A	G	3313.01	.	AB=0;ABP=0;AC=1;AF=1;AN=1;AO=100;CIGAR=1X;DP=100;DPB=100;DPRA=0;EPP=4.40004;EPPR=0;GTI=0;LEN=1;MEANALT=1;MQM=60;MQMR=0;NS=1;NUMALT=1;ODDS=762.849;PAIRED=1;PAIREDR=0;PAO=0;PQA=0;PQR=0;PRO=0;QA=3750;QR=0;RO=0;RPP=31.1526;RPPR=0;RUN=1;SAF=52;SAP=3.35774;SAR=48;SRF=0;SRP=0;SRR=0;TYPE=snp;technology.ILLUMINA=1	GT:DP:RO:QR:AO:QA:GL	1:100:0:0:100:3750:-10,0
gi|126640115|ref|NC_009085.1|	47734	.	C	T	2933.61	.	AB=0;ABP=0;AC=1;AF=1;AN=1;AO=90;CIGAR=1X;DP=90;DPB=90;DPRA=0;EPP=4.55446;EPPR=0;GTI=0;LEN=1;MEANALT=1;MQM=60;MQMR=0;NS=1;NUMALT=1;ODDS=675.49;PAIRED=1;PAIREDR=0;PAO=0;PQA=0;PQR=0;PRO=0;QA=3304;QR=0;RO=0;RPP=10.8276;RPPR=0;RUN=1;SAF=45;SAP=3.0103;SAR=45;SRF=0;SRP=0;SRR=0;TYPE=snp;technology.ILLUMINA=1	GT:DP:RO:QR:AO:QA:GL	1:90:0:0:90:3304:-10,0
gi|126640115|ref|NC_009085.1|	47788	.	T	G	1779.44	.	AB=0;ABP=0;AC=1;AF=1;AN=1;AO=55;CIGAR=1X;DP=55;DPB=55;DPRA=0;EPP=3.04978;EPPR=0;GTI=0;LEN=1;MEANALT=1;MQM=60;MQMR=0;NS=1;NUMALT=1;ODDS=409.73;PAIRED=1;PAIREDR=0;PAO=0;PQA=0;PQR=0;PRO=0;QA=2010;QR=0;RO=0;RPP=3.99733;RPPR=0;RUN=1;SAF=24;SAP=4.94488;SAR=31;SRF=0;SRP=0;SRR=0;TYPE=snp;technology.ILLUMINA=1	GT:DP:RO:QR:AO:QA:GL	1:55:0:0:55:2010:-10,0
gi|126640115|ref|NC_009085.1|	47950	.	G	T	4249.26	.	AB=0;ABP=0;AC=1;AF=1;AN=1;AO=128;CIGAR=1X;DP=128;DPB=128;DPRA=0;EPP=3.07816;EPPR=0;GTI=0;LEN=1;MEANALT=1;MQM=60;MQMR=0;NS=1;NUMALT=1;ODDS=978.427;PAIRED=0.984375;PAIREDR=0;PAO=0;PQA=0;PQR=0;PRO=0;QA=4772;QR=0;RO=0;RPP=14.4784;RPPR=0;RUN=1;SAF=64;SAP=3.0103;SAR=64;SRF=0;SRP=0;SRR=0;TYPE=snp;technology.ILLUMINA=1	GT:DP:RO:QR:AO:QA:GL	1:128:0:0:128:4772:-10,0
gi|126640115|ref|NC_009085.1|	47998	.	T	C	4339.94	.	AB=0;ABP=0;AC=1;AF=1;AN=1;AO=130;CIGAR=1X;DP=130;DPB=130;DPRA=0;EPP=3.61163;EPPR=0;GTI=0;LEN=1;MEANALT=1;MQM=60;MQMR=0;NS=1;NUMALT=1;ODDS=999.307;PAIRED=1;PAIREDR=0;PAO=0;PQA=0;PQR=0;PRO=0;QA=4861;QR=0;RO=0;RPP=3.07711;RPPR=0;RUN=1;SAF=64;SAP=3.07711;SAR=66;SRF=0;SRP=0;SRR=0;TYPE=snp;technology.ILLUMINA=1	GT:DP:RO:QR:AO:QA:GL	1:130:0:0:130:4861:-10,0
gi|126640115|ref|NC_009085.1|	48067	.	C	T	4292.51	.	AB=0;ABP=0;AC=1;AF=1;AN=1;AO=130;CIGAR=1X;DP=130;DPB=130;DPRA=0;EPP=18.0436;EPPR=0;GTI=0;LEN=1;MEANALT=1;MQM=60;MQMR=0;NS=1;NUMALT=1;ODDS=988.387;PAIRED=1;PAIREDR=0;PAO=0;PQA=0;PQR=0;PRO=0;QA=4827;QR=0;RO=0;RPP=5.41562;RPPR=0;RUN=1;SAF=67;SAP=3.27756;SAR=63;SRF=0;SRP=0;SRR=0;TYPE=snp;technology.ILLUMINA=1	GT:DP:RO:QR:AO:QA:GL	1:130:0:0:130:4827:-10,0
gi|126640115|ref|NC_009085.1|	48165	.	T	G	3463.04	.	AB=0;ABP=0;AC=1;AF=1;AN=1;AO=103;CIGAR=1X;DP=103;DPB=103;DPRA=0;EPP=4.71796;EPPR=0;GTI=0;LEN=1;MEANALT=1;MQM=60;MQMR=0;NS=1;NUMALT=1;ODDS=797.395;PAIRED=1;PAIREDR=0;PAO=0;PQA=0;PQR=0;PRO=0;QA=3919;QR=0;RO=0;RPP=4.04333;RPPR=0;RUN=1;SAF=70;SAP=31.8719;SAR=33;SRF=0;SRP=0;SRR=0;TYPE=snp;technology.ILLUMINA=1	GT:DP:RO:QR:AO:QA:GL	1:103:0:0:103:3919:-10,0
gi|126640115|ref|NC_009085.1|	48199	.	ATT	AT	3372.19	.	AB=0;ABP=0;AC=1;AF=1;AN=1;AO=106;CIGAR=1M1D1M;DP=113;DPB=79.3333;DPRA=0;EPP=35.7872;EPPR=13.8677;GTI=0;LEN=1;MEANALT=2;MQM=60;MQMR=60;NS=1;NUMALT=1;ODDS=776.476;PAIRED=1;PAIREDR=1;PAO=1.5;PQA=45.5;PQR=45.5;PRO=1.5;QA=3958;QR=174;RO=5;RPP=12.9253;RPPR=13.8677;RUN=1;SAF=59;SAP=5.96022;SAR=47;SRF=5;SRP=13.8677;SRR=0;TYPE=del;technology.ILLUMINA=1	GT:DP:RO:QR:AO:QA:GL	1:113:5:174:106:3958:-10,0
gi|126640115|ref|NC_009085.1|	48646	.	G	C	3321.52	.	AB=0;ABP=0;AC=1;AF=1;AN=1;AO=103;CIGAR=1X;DP=103;DPB=103;DPRA=0;EPP=18.3793;EPPR=0;GTI=0;LEN=1;MEANALT=1;MQM=60;MQMR=0;NS=1;NUMALT=1;ODDS=764.809;PAIRED=1;PAIREDR=0;PAO=0;PQA=0;PQR=0;PRO=0;QA=3752;QR=0;RO=0;RPP=3.53736;RPPR=0;RUN=1;SAF=42;SAP=10.621;SAR=61;SRF=0;SRP=0;SRR=0;TYPE=snp;technology.ILLUMINA=1	GT:DP:RO:QR:AO:QA:GL	1:103:0:0:103:3752:-10,0
gi|126640115|ref|NC_009085.1|	48700	.	C	T	3683.11	.	AB=0;ABP=0;AC=1;AF=1;AN=1;AO=113;CIGAR=1X;DP=113;DPB=113;DPRA=0;EPP=3.95191;EPPR=0;GTI=0;LEN=1;MEANALT=1;MQM=60;MQMR=0;NS=1;NUMALT=1;ODDS=848.067;PAIRED=1;PAIREDR=0;PAO=0;PQA=0;PQR=0;PRO=0;QA=4148;QR=0;RO=0;RPP=7.33403;RPPR=0;RUN=1;SAF=44;SAP=15.0207;SAR=69;SRF=0;SRP=0;SRR=0;TYPE=snp;technology.ILLUMINA=1	GT:DP:RO:QR:AO:QA:GL	1:113:0:0:113:4148:-10,0
gi|126640115|ref|NC_009085.1|	48718	.	T	C	2926.38	.	AB=0;ABP=0;AC=1;AF=1;AN=1;AO=90;CIGAR=1X;DP=90;DPB=90;DPRA=0;EPP=9.18693;EPPR=0;GTI=0;LEN=1;MEANALT=1;MQM=60;MQMR=0;NS=1;NUMALT=1;ODDS=673.825;PAIRED=1;PAIREDR=0;PAO=0;PQA=0;PQR=0;PRO=0;QA=3311;QR=0;RO=0;RPP=3.39634;RPPR=0;RUN=1;SAF=32;SAP=19.3205;SAR=58;SRF=0;SRP=0;SRR=0;TYPE=snp;technology.ILLUMINA=1	GT:DP:RO:QR:AO:QA:GL	1:90:0:0:90:3311:-10,0
gi|126640115|ref|NC_009085.1|	48736	.	C	T	3206.03	.	AB=0;ABP=0;AC=1;AF=1;AN=1;AO=99;CIGAR=1X;DP=99;DPB=99;DPRA=0;EPP=10.9285;EPPR=0;GTI=0;LEN=1;MEANALT=1;MQM=60;MQMR=0;NS=1;NUMALT=1;ODDS=738.216;PAIRED=1;PAIREDR=0;PAO=0;PQA=0;PQR=0;PRO=0;QA=3637;QR=0;RO=0;RPP=6.71716;RPPR=0;RUN=1;SAF=33;SAP=26.8965;SAR=66;SRF=0;SRP=0;SRR=0;TYPE=snp;technology.ILLUMINA=1	GT:DP:RO:QR:AO:QA:GL	1:99:0:0:99:3637:-10,0
gi|126640115|ref|NC_009085.1|	48829	.	A	G	3090.36	.	AB=0;ABP=0;AC=1;AF=1;AN=1;AO=93;CIGAR=1X;DP=93;DPB=93;DPRA=0;EPP=3.22044;EPPR=0;GTI=0;LEN=1;MEANALT=1;MQM=60;MQMR=0;NS=1;NUMALT=1;ODDS=711.581;PAIRED=0.989247;PAIREDR=0;PAO=0;PQA=0;PQR=0;PRO=0;QA=3480;QR=0;RO=0;RPP=13.3073;RPPR=0;RUN=1;SAF=47;SAP=3.03365;SAR=46;SRF=0;SRP=0;SRR=0;TYPE=snp;technology.ILLUMINA=1	GT:DP:RO:QR:AO:QA:GL	1:93:0:0:93:3480:-10,0
gi|126640115|ref|NC_009085.1|	48856	.	C	T	3108.23	.	AB=0;ABP=0;AC=1;AF=1;AN=1;AO=93;CIGAR=1X;DP=93;DPB=93;DPRA=0;EPP=3.59403;EPPR=0;GTI=0;LEN=1;MEANALT=1;MQM=60;MQMR=0;NS=1;NUMALT=1;ODDS=715.697;PAIRED=0.989247;PAIREDR=0;PAO=0;PQA=0;PQR=0;PRO=0;QA=3508;QR=0;RO=0;RPP=20.0318;RPPR=0;RUN=1;SAF=48;SAP=3.22044;SAR=45;SRF=0;SRP=0;SRR=0;TYPE=snp;technology.ILLUMINA=1	GT:DP:RO:QR:AO:QA:GL	1:93:0:0:93:3508:-10,0
gi|126640115|ref|NC_009085.1|	48883	.	G	A	3052.5	.	AB=0;ABP=0;AC=1;AF=1;AN=1;AO=92;CIGAR=1X;DP=92;DPB=92;DPRA=0;EPP=5.3706;EPPR=0;GTI=0;LEN=1;MEANALT=1;MQM=60;MQMR=0;NS=1;NUMALT=1;ODDS=702.865;PAIRED=0.98913;PAIREDR=0;PAO=0;PQA=0;PQR=0;PRO=0;QA=3435;QR=0;RO=0;RPP=6.40913;RPPR=0;RUN=1;SAF=51;SAP=5.3706;SAR=41;SRF=0;SRP=0;SRR=0;TYPE=snp;technology.ILLUMINA=1	GT:DP:RO:QR:AO:QA:GL	1:92:0:0:92:3435:-10,0
gi|126640115|ref|NC_009085.1|	48895	.	C	T	3155.22	.	AB=0;ABP=0;AC=1;AF=1;AN=1;AO=95;CIGAR=1X;DP=95;DPB=95;DPRA=0;EPP=3.03316;EPPR=0;GTI=0;LEN=1;MEANALT=1;MQM=60;MQMR=0;NS=1;NUMALT=1;ODDS=726.516;PAIRED=1;PAIREDR=0;PAO=0;PQA=0;PQR=0;PRO=0;QA=3544;QR=0;RO=0;RPP=5.77607;RPPR=0;RUN=1;SAF=49;SAP=3.21602;SAR=46;SRF=0;SRP=0;SRR=0;TYPE=snp;technology.ILLUMINA=1	GT:DP:RO:QR:AO:QA:GL	1:95:0:0:95:3544:-10,0
gi|126640115|ref|NC_009085.1|	48952	.	T	C	2430.21	.	AB=0;ABP=0;AC=1;AF=1;AN=1;AO=76;CIGAR=1X;DP=76;DPB=76;DPRA=0;EPP=5.8675;EPPR=0;GTI=0;LEN=1;MEANALT=1;MQM=60;MQMR=0;NS=1;NUMALT=1;ODDS=559.577;PAIRED=1;PAIREDR=0;PAO=0;PQA=0;PQR=0;PRO=0;QA=2762;QR=0;RO=0;RPP=25.4108;RPPR=0;RUN=1;SAF=41;SAP=4.03889;SAR=35;SRF=0;SRP=0;SRR=0;TYPE=snp;technology.ILLUMINA=1	GT:DP:RO:QR:AO:QA:GL	1:76:0:0:76:2762:-10,0
gi|126640115|ref|NC_009085.1|	48979	.	T	G	3210.71	.	AB=0;ABP=0;AC=1;AF=1;AN=1;AO=99;CIGAR=1X;DP=99;DPB=99;DPRA=0;EPP=4.08507;EPPR=0;GTI=0;LEN=1;MEANALT=1;MQM=60;MQMR=0;NS=1;NUMALT=1;ODDS=739.294;PAIRED=1;PAIREDR=0;PAO=0;PQA=0;PQR=0;PRO=0;QA=3611;QR=0;RO=0;RPP=7.94546;RPPR=0;RUN=1;SAF=54;SAP=4.78696;SAR=45;SRF=0;SRP=0;SRR=0;TYPE=snp;technology.ILLUMINA=1	GT:DP:RO:QR:AO:QA:GL	1:99:0:0:99:3611:-10,0
gi|126640115|ref|NC_009085.1|	48985	.	T	C	3275.76	.	AB=0;ABP=0;AC=1;AF=1;AN=1;AO=99;CIGAR=1X;DP=99;DPB=99;DPRA=0;EPP=4.08507;EPPR=0;GTI=0;LEN=1;MEANALT=1;MQM=59.9798;MQMR=0;NS=1;NUMALT=1;ODDS=754.272;PAIRED=1;PAIREDR=0;PAO=0;PQA=0;PQR=0;PRO=0;QA=3682;QR=0;RO=0;RPP=6.71716;RPPR=0;RUN=1;SAF=54;SAP=4.78696;SAR=45;SRF=0;SRP=0;SRR=0;TYPE=snp;technology.ILLUMINA=1	GT:DP:RO:QR:AO:QA:GL	1:99:0:0:99:3682:-10,0
gi|126640115|ref|NC_009085.1|	49283	.	CAACA	TAATG	2589.74	.	AB=0;ABP=0;AC=1;AF=1;AN=1;AO=79;CIGAR=1X2M2X;DP=81;DPB=82.4;DPRA=0;EPP=3.25768;EPPR=0;GTI=0;LEN=5;MEANALT=2;MQM=60;MQMR=0;NS=1;NUMALT=1;ODDS=596.31;PAIRED=1;PAIREDR=0;PAO=3;PQA=104;PQR=0;PRO=0;QA=2815;QR=0;RO=0;RPP=9.19487;RPPR=0;RUN=1;SAF=43;SAP=4.35716;SAR=36;SRF=0;SRP=0;SRR=0;TYPE=complex;technology.ILLUMINA=1	GT:DP:RO:QR:AO:QA:GL	1:81:0:0:79:2815:-10,0
gi|126640115|ref|NC_009085.1|	49431	.	A	C	1929.26	.	AB=0;ABP=0;AC=1;AF=1;AN=1;AO=59;CIGAR=1X;DP=59;DPB=59;DPRA=0;EPP=13.6468;EPPR=0;GTI=0;LEN=1;MEANALT=1;MQM=60;MQMR=0;NS=1;NUMALT=1;ODDS=444.229;PAIRED=0.983051;PAIREDR=0;PAO=0;PQA=0;PQR=0;PRO=0;QA=2187;QR=0;RO=0;RPP=3.93042;RPPR=0;RUN=1;SAF=28;SAP=3.34154;SAR=31;SRF=0;SRP=0;SRR=0;TYPE=snp;technology.ILLUMINA=1	GT:DP:RO:QR:AO:QA:GL	1:59:0:0:59:2187:-10,0
gi|126640115|ref|NC_009085.1|	49607	.	A	T	3389.15	.	AB=0;ABP=0;AC=1;AF=1;AN=1;AO=103;CIGAR=1X;DP=103;DPB=103;DPRA=0;EPP=5.56125;EPPR=0;GTI=0;LEN=1;MEANALT=1;MQM=59.9417;MQMR=0;NS=1;NUMALT=1;ODDS=780.38;PAIRED=0.961165;PAIREDR=0;PAO=0;PQA=0;PQR=0;PRO=0;QA=3806;QR=0;RO=0;RPP=3.03138;RPPR=0;RUN=1;SAF=47;SAP=4.71796;SAR=56;SRF=0;SRP=0;SRR=0;TYPE=snp;technology.ILLUMINA=1	GT:DP:RO:QR:AO:QA:GL	1:103:0:0:103:3806:-10,0
gi|126640115|ref|NC_009085.1|	49643	.	TGCGAAT	CGCCAAC	2655.84	.	AB=0;ABP=0;AC=1;AF=1;AN=1;AO=83;CIGAR=1X2M1X2M1X;DP=83;DPB=84;DPRA=0;EPP=6.17594;EPPR=0;GTI=0;LEN=7;MEANALT=1;MQM=59.5663;MQMR=0;NS=1;NUMALT=1;ODDS=611.53;PAIRED=0.963855;PAIREDR=0;PAO=3;PQA=103;PQR=0;PRO=0;QA=2886;QR=0;RO=0;RPP=3.24576;RPPR=0;RUN=1;SAF=42;SAP=3.03646;SAR=41;SRF=0;SRP=0;SRR=0;TYPE=complex;technology.ILLUMINA=1	GT:DP:RO:QR:AO:QA:GL	1:83:0:0:83:2886:-10,0
gi|126640115|ref|NC_009085.1|	49667	.	G	A	2508.75	.	AB=0;ABP=0;AC=1;AF=1;AN=1;AO=76;CIGAR=1X;DP=76;DPB=76;DPRA=0;EPP=5.8675;EPPR=0;GTI=0;LEN=1;MEANALT=1;MQM=59.5263;MQMR=0;NS=1;NUMALT=1;ODDS=577.661;PAIRED=0.960526;PAIREDR=0;PAO=0;PQA=0;PQR=0;PRO=0;QA=2830;QR=0;RO=0;RPP=7.12467;RPPR=0;RUN=1;SAF=41;SAP=4.03889;SAR=35;SRF=0;SRP=0;SRR=0;TYPE=snp;technology.ILLUMINA=1	GT:DP:RO:QR:AO:QA:GL	1:76:0:0:76:2830:-10,0
gi|126640115|ref|NC_009085.1|	49673	.	TCTCGAC	CTTAGAT	1836.03	.	AB=0;ABP=0;AC=1;AF=1;AN=1;AO=59;CIGAR=2X1M1X2M1X;DP=60;DPB=60.2857;DPRA=0;EPP=3.0471;EPPR=0;GTI=0;LEN=7;MEANALT=2;MQM=59.6949;MQMR=0;NS=1;NUMALT=1;ODDS=422.761;PAIRED=0.983051;PAIREDR=0;PAO=2;PQA=48;PQR=0;PRO=0;QA=2051;QR=0;RO=0;RPP=26.0132;RPPR=0;RUN=1;SAF=33;SAP=4.81373;SAR=26;SRF=0;SRP=0;SRR=0;TYPE=complex;technology.ILLUMINA=1	GT:DP:RO:QR:AO:QA:GL	1:60:0:0:59:2051:-10,0
gi|126640115|ref|NC_009085.1|	49691	.	G	A	2574.38	.	AB=0;ABP=0;AC=1;AF=1;AN=1;AO=77;CIGAR=1X;DP=77;DPB=77;DPRA=0;EPP=3.71532;EPPR=0;GTI=0;LEN=1;MEANALT=1;MQM=59.6104;MQMR=0;NS=1;NUMALT=1;ODDS=592.773;PAIRED=0.987013;PAIREDR=0;PAO=0;PQA=0;PQR=0;PRO=0;QA=2905;QR=0;RO=0;RPP=6.42261;RPPR=0;RUN=1;SAF=45;SAP=7.77626;SAR=32;SRF=0;SRP=0;SRR=0;TYPE=snp;technology.ILLUMINA=1	GT:DP:RO:QR:AO:QA:GL	1:77:0:0:77:2905:-10,0
gi|126640115|ref|NC_009085.1|	49707	.	TCA	ACT	2477.71	.	AB=0;ABP=0;AC=1;AF=1;AN=1;AO=75;CIGAR=1X1M1X;DP=75;DPB=77;DPRA=0;EPP=3.73412;EPPR=0;GTI=0;LEN=3;MEANALT=1;MQM=59.2133;MQMR=0;NS=1;NUMALT=1;ODDS=570.514;PAIRED=0.973333;PAIREDR=0;PAO=3;PQA=106;PQR=0;PRO=0;QA=2694;QR=0;RO=0;RPP=4.429;RPPR=0;RUN=1;SAF=43;SAP=6.51361;SAR=32;SRF=0;SRP=0;SRR=0;TYPE=complex;technology.ILLUMINA=1	GT:DP:RO:QR:AO:QA:GL	1:75:0:0:75:2694:-10,0
gi|126640115|ref|NC_009085.1|	49716	.	CC	AA	2290.06	.	AB=0;ABP=0;AC=1;AF=1;AN=1;AO=71;CIGAR=2X;DP=71;DPB=71;DPRA=0;EPP=3.28556;EPPR=0;GTI=0;LEN=2;MEANALT=1;MQM=59.169;MQMR=0;NS=1;NUMALT=1;ODDS=527.305;PAIRED=0.957746;PAIREDR=0;PAO=0;PQA=0;PQR=0;PRO=0;QA=2591;QR=0;RO=0;RPP=5.48761;RPPR=0;RUN=1;SAF=40;SAP=5.48761;SAR=31;SRF=0;SRP=0;SRR=0;TYPE=mnp;technology.ILLUMINA=1	GT:DP:RO:QR:AO:QA:GL	1:71:0:0:71:2591:-10,0
gi|126640115|ref|NC_009085.1|	49730	.	T	A	2810.51	.	AB=0;ABP=0;AC=1;AF=1;AN=1;AO=85;CIGAR=1X;DP=85;DPB=85;DPRA=0;EPP=4.26209;EPPR=0;GTI=0;LEN=1;MEANALT=1;MQM=59.3059;MQMR=0;NS=1;NUMALT=1;ODDS=647.143;PAIRED=0.964706;PAIREDR=0;PAO=0;PQA=0;PQR=0;PRO=0;QA=3177;QR=0;RO=0;RPP=10.3933;RPPR=0;RUN=1;SAF=47;SAP=5.07959;SAR=38;SRF=0;SRP=0;SRR=0;TYPE=snp;technology.ILLUMINA=1	GT:DP:RO:QR:AO:QA:GL	1:85:0:0:85:3177:-10,0
gi|126640115|ref|NC_009085.1|	49736	.	C	T	2208.75	.	AB=0;ABP=0;AC=1;AF=1;AN=1;AO=68;CIGAR=1X;DP=68;DPB=68;DPRA=0;EPP=3.13803;EPPR=0;GTI=0;LEN=1;MEANALT=1;MQM=59.3088;MQMR=0;NS=1;NUMALT=1;ODDS=508.582;PAIRED=0.985294;PAIREDR=0;PAO=0;PQA=0;PQR=0;PRO=0;QA=2548;QR=0;RO=0;RPP=49.1222;RPPR=0;RUN=1;SAF=32;SAP=3.52123;SAR=36;SRF=0;SRP=0;SRR=0;TYPE=snp;technology.ILLUMINA=1	GT:DP:RO:QR:AO:QA:GL	1:68:0:0:68:2548:-10,0
gi|126640115|ref|NC_009085.1|	49741	.	CA	GT	2087.71	.	AB=0;ABP=0;AC=1;AF=1;AN=1;AO=65;CIGAR=2X;DP=65;DPB=65;DPRA=0;EPP=4.64726;EPPR=0;GTI=0;LEN=2;MEANALT=1;MQM=59.2769;MQMR=0;NS=1;NUMALT=1;ODDS=480.714;PAIRED=0.969231;PAIREDR=0;PAO=0;PQA=0;PQR=0;PRO=0;QA=2406;QR=0;RO=0;RPP=39.3908;RPPR=0;RUN=1;SAF=27;SAP=7.05258;SAR=38;SRF=0;SRP=0;SRR=0;TYPE=mnp;technology.ILLUMINA=1	GT:DP:RO:QR:AO:QA:GL	1:65:0:0:65:2406:-10,0
gi|126640115|ref|NC_009085.1|	49751	.	CAACGGT	TAATGGG	2350.89	.	AB=0;ABP=0;AC=1;AF=1;AN=1;AO=73;CIGAR=1X2M1X2M1X;DP=74;DPB=74.4286;DPRA=0;EPP=11.607;EPPR=0;GTI=0;LEN=7;MEANALT=2;MQM=59.3562;MQMR=0;NS=1;NUMALT=1;ODDS=541.313;PAIRED=0.972603;PAIREDR=0;PAO=2;PQA=51;PQR=0;PRO=0;QA=2611;QR=0;RO=0;RPP=5.41974;RPPR=0;RUN=1;SAF=38;SAP=3.27802;SAR=35;SRF=0;SRP=0;SRR=0;TYPE=complex;technology.ILLUMINA=1	GT:DP:RO:QR:AO:QA:GL	1:74:0:0:73:2611:-10,0
gi|126640115|ref|NC_009085.1|	49775	.	GGCAT	AGCGC	2559.56	.	AB=0;ABP=0;AC=1;AF=1;AN=1;AO=83;CIGAR=1X2M2X;DP=83;DPB=83;DPRA=0;EPP=3.24576;EPPR=0;GTI=0;LEN=5;MEANALT=1;MQM=60;MQMR=0;NS=1;NUMALT=1;ODDS=589.361;PAIRED=0.987952;PAIREDR=0;PAO=0;PQA=0;PQR=0;PRO=0;QA=2895;QR=0;RO=0;RPP=16.8502;RPPR=0;RUN=1;SAF=46;SAP=5.12945;SAR=37;SRF=0;SRP=0;SRR=0;TYPE=complex;technology.ILLUMINA=1	GT:DP:RO:QR:AO:QA:GL	1:83:0:0:83:2895:-10,0
gi|126640115|ref|NC_009085.1|	49785	.	A	C	3265.89	.	AB=0;ABP=0;AC=1;AF=1;AN=1;AO=100;CIGAR=1X;DP=100;DPB=100;DPRA=0;EPP=3.35774;EPPR=0;GTI=0;LEN=1;MEANALT=1;MQM=59.64;MQMR=0;NS=1;NUMALT=1;ODDS=751.999;PAIRED=0.98;PAIREDR=0;PAO=0;PQA=0;PQR=0;PRO=0;QA=3701;QR=0;RO=0;RPP=28.1125;RPPR=0;RUN=1;SAF=55;SAP=5.18177;SAR=45;SRF=0;SRP=0;SRR=0;TYPE=snp;technology.ILLUMINA=1	GT:DP:RO:QR:AO:QA:GL	1:100:0:0:100:3701:-10,0
gi|126640115|ref|NC_009085.1|	49805	.	T	C	3550.9	.	AB=0;ABP=0;AC=1;AF=1;AN=1;AO=107;CIGAR=1X;DP=107;DPB=107;DPRA=0;EPP=3.51765;EPPR=0;GTI=0;LEN=1;MEANALT=1;MQM=59.729;MQMR=0;NS=1;NUMALT=1;ODDS=817.625;PAIRED=0.981308;PAIREDR=0;PAO=0;PQA=0;PQR=0;PRO=0;QA=3989;QR=0;RO=0;RPP=3.51765;RPPR=0;RUN=1;SAF=57;SAP=4.00471;SAR=50;SRF=0;SRP=0;SRR=0;TYPE=snp;technology.ILLUMINA=1	GT:DP:RO:QR:AO:QA:GL	1:107:0:0:107:3989:-10,0
gi|126640115|ref|NC_009085.1|	49814	.	G	A	3601.72	.	AB=0;ABP=0;AC=1;AF=1;AN=1;AO=110;CIGAR=1X;DP=110;DPB=110;DPRA=0;EPP=4.2737;EPPR=0;GTI=0;LEN=1;MEANALT=1;MQM=59.6727;MQMR=0;NS=1;NUMALT=1;ODDS=829.327;PAIRED=0.981818;PAIREDR=0;PAO=0;PQA=0;PQR=0;PRO=0;QA=4044;QR=0;RO=0;RPP=3.32615;RPPR=0;RUN=1;SAF=58;SAP=3.72096;SAR=52;SRF=0;SRP=0;SRR=0;TYPE=snp;technology.ILLUMINA=1	GT:DP:RO:QR:AO:QA:GL	1:110:0:0:110:4044:-10,0
gi|126640115|ref|NC_009085.1|	49886	.	TGCA	CGCG	2549.54	.	AB=0;ABP=0;AC=1;AF=1;AN=1;AO=82;CIGAR=1X2M1X;DP=82;DPB=83.25;DPRA=0;EPP=6.82362;EPPR=0;GTI=0;LEN=4;MEANALT=1;MQM=60;MQMR=0;NS=1;NUMALT=1;ODDS=587.053;PAIRED=1;PAIREDR=0;PAO=3;PQA=64;PQR=0;PRO=0;QA=2820;QR=0;RO=0;RPP=6.82362;RPPR=0;RUN=1;SAF=50;SAP=11.5903;SAR=32;SRF=0;SRP=0;SRR=0;TYPE=complex;technology.ILLUMINA=1	GT:DP:RO:QR:AO:QA:GL	1:82:0:0:82:2820:-10,0
gi|126640115|ref|NC_009085.1|	49934	.	C	A	2986.84	.	AB=0;ABP=0;AC=1;AF=1;AN=1;AO=94;CIGAR=1X;DP=94;DPB=94;DPRA=0;EPP=8.9241;EPPR=0;GTI=0;LEN=1;MEANALT=1;MQM=60;MQMR=0;NS=1;NUMALT=1;ODDS=687.744;PAIRED=0.978723;PAIREDR=0;PAO=0;PQA=0;PQR=0;PRO=0;QA=3361;QR=0;RO=0;RPP=3.37991;RPPR=0;RUN=1;SAF=50;SAP=3.84193;SAR=44;SRF=0;SRP=0;SRR=0;TYPE=snp;technology.ILLUMINA=1	GT:DP:RO:QR:AO:QA:GL	1:94:0:0:94:3361:-10,0
gi|126640115|ref|NC_009085.1|	49943	.	T	C	2789.74	.	AB=0;ABP=0;AC=1;AF=1;AN=1;AO=88;CIGAR=1X;DP=88;DPB=88;DPRA=0;EPP=4.58955;EPPR=0;GTI=0;LEN=1;MEANALT=1;MQM=60;MQMR=0;NS=1;NUMALT=1;ODDS=642.362;PAIRED=0.988636;PAIREDR=0;PAO=0;PQA=0;PQR=0;PRO=0;QA=3139;QR=0;RO=0;RPP=3.0103;RPPR=0;RUN=1;SAF=50;SAP=6.56362;SAR=38;SRF=0;SRP=0;SRR=0;TYPE=snp;technology.ILLUMINA=1	GT:DP:RO:QR:AO:QA:GL	1:88:0:0:88:3139:-10,0
gi|126640115|ref|NC_009085.1|	49979	.	G	A	2749.96	.	AB=0;ABP=0;AC=1;AF=1;AN=1;AO=83;CIGAR=1X;DP=83;DPB=83;DPRA=0;EPP=8.89682;EPPR=0;GTI=0;LEN=1;MEANALT=1;MQM=60;MQMR=0;NS=1;NUMALT=1;ODDS=633.201;PAIRED=0.975904;PAIREDR=0;PAO=0;PQA=0;PQR=0;PRO=0;QA=3101;QR=0;RO=0;RPP=7.43173;RPPR=0;RUN=1;SAF=44;SAP=3.66436;SAR=39;SRF=0;SRP=0;SRR=0;TYPE=snp;technology.ILLUMINA=1	GT:DP:RO:QR:AO:QA:GL	1:83:0:0:83:3101:-10,0
gi|126640115|ref|NC_009085.1|	49985	.	A	T	2699.25	.	AB=0;ABP=0;AC=1;AF=1;AN=1;AO=83;CIGAR=1X;DP=83;DPB=83;DPRA=0;EPP=7.43173;EPPR=0;GTI=0;LEN=1;MEANALT=1;MQM=60;MQMR=0;NS=1;NUMALT=1;ODDS=621.526;PAIRED=0.987952;PAIREDR=0;PAO=0;PQA=0;PQR=0;PRO=0;QA=3046;QR=0;RO=0;RPP=10.5712;RPPR=0;RUN=1;SAF=43;SAP=3.24576;SAR=40;SRF=0;SRP=0;SRR=0;TYPE=snp;technology.ILLUMINA=1	GT:DP:RO:QR:AO:QA:GL	1:83:0:0:83:3046:-10,0
gi|126640115|ref|NC_009085.1|	50015	.	G	A	4335.99	.	AB=0;ABP=0;AC=1;AF=1;AN=1;AO=135;CIGAR=1X;DP=135;DPB=135;DPRA=0;EPP=4.95658;EPPR=0;GTI=0;LEN=1;MEANALT=1;MQM=60;MQMR=0;NS=1;NUMALT=1;ODDS=998.398;PAIRED=0.985185;PAIREDR=0;PAO=0;PQA=0;PQR=0;PRO=0;QA=4869;QR=0;RO=0;RPP=13.0634;RPPR=0;RUN=1;SAF=67;SAP=3.02638;SAR=68;SRF=0;SRP=0;SRR=0;TYPE=snp;technology.ILLUMINA=1	GT:DP:RO:QR:AO:QA:GL	1:135:0:0:135:4869:-10,0
gi|126640115|ref|NC_009085.1|	50032	.	TA	AG	3752.05	.	AB=0;ABP=0;AC=1;AF=1;AN=1;AO=114;CIGAR=2X;DP=115;DPB=115;DPRA=0;EPP=3.31507;EPPR=0;GTI=0;LEN=2;MEANALT=2;MQM=59.886;MQMR=0;NS=1;NUMALT=1;ODDS=863.941;PAIRED=0.982456;PAIREDR=0;PAO=0;PQA=0;PQR=0;PRO=0;QA=4253;QR=0;RO=0;RPP=43.3159;RPPR=0;RUN=1;SAF=53;SAP=4.22937;SAR=61;SRF=0;SRP=0;SRR=0;TYPE=mnp;technology.ILLUMINA=1	GT:DP:RO:QR:AO:QA:GL	1:115:0:0:114:4253:-10,0
gi|126640115|ref|NC_009085.1|	50047	.	A	C	4440.33	.	AB=0;ABP=0;AC=1;AF=1;AN=1;AO=136;CIGAR=1X;DP=136;DPB=136;DPRA=0;EPP=6.13977;EPPR=0;GTI=0;LEN=1;MEANALT=1;MQM=59.9044;MQMR=0;NS=1;NUMALT=1;ODDS=1022.42;PAIRED=0.970588;PAIREDR=0;PAO=0;PQA=0;PQR=0;PRO=0;QA=5023;QR=0;RO=0;RPP=39.7976;RPPR=0;RUN=1;SAF=59;SAP=8.18351;SAR=77;SRF=0;SRP=0;SRR=0;TYPE=snp;technology.ILLUMINA=1	GT:DP:RO:QR:AO:QA:GL	1:136:0:0:136:5023:-10,0
gi|126640115|ref|NC_009085.1|	50164	.	C	T	3957.8	.	AB=0;ABP=0;AC=1;AF=1;AN=1;AO=123;CIGAR=1X;DP=124;DPB=124;DPRA=0;EPP=22.2358;EPPR=0;GTI=0;LEN=1;MEANALT=2;MQM=59.9837;MQMR=0;NS=1;NUMALT=1;ODDS=911.318;PAIRED=0.99187;PAIREDR=0;PAO=0;PQA=0;PQR=0;PRO=0;QA=4472;QR=0;RO=0;RPP=10.7958;RPPR=0;RUN=1;SAF=52;SAP=9.38348;SAR=71;SRF=0;SRP=0;SRR=0;TYPE=snp;technology.ILLUMINA=1	GT:DP:RO:QR:AO:QA:GL	1:124:0:0:123:4472:-10,0
gi|126640115|ref|NC_009085.1|	50174	.	C	A	4067.65	.	AB=0;ABP=0;AC=1;AF=1;AN=1;AO=123;CIGAR=1X;DP=123;DPB=123;DPRA=0;EPP=17.8575;EPPR=0;GTI=0;LEN=1;MEANALT=1;MQM=60;MQMR=0;NS=1;NUMALT=1;ODDS=936.611;PAIRED=0.99187;PAIREDR=0;PAO=0;PQA=0;PQR=0;PRO=0;QA=4576;QR=0;RO=0;RPP=3.16919;RPPR=0;RUN=1;SAF=56;SAP=5.14646;SAR=67;SRF=0;SRP=0;SRR=0;TYPE=snp;technology.ILLUMINA=1	GT:DP:RO:QR:AO:QA:GL	1:123:0:0:123:4576:-10,0
gi|126640115|ref|NC_009085.1|	50194	.	C	T	3632.76	.	AB=0;ABP=0;AC=1;AF=1;AN=1;AO=112;CIGAR=1X;DP=112;DPB=112;DPRA=0;EPP=4.94911;EPPR=0;GTI=0;LEN=1;MEANALT=1;MQM=60;MQMR=0;NS=1;NUMALT=1;ODDS=836.475;PAIRED=1;PAIREDR=0;PAO=0;PQA=0;PQR=0;PRO=0;QA=4083;QR=0;RO=0;RPP=4.25114;RPPR=0;RUN=1;SAF=47;SAP=9.29206;SAR=65;SRF=0;SRP=0;SRR=0;TYPE=snp;technology.ILLUMINA=1	GT:DP:RO:QR:AO:QA:GL	1:112:0:0:112:4083:-10,0
gi|126640115|ref|NC_009085.1|	50234	.	G	A	4217.54	.	AB=0;ABP=0;AC=1;AF=1;AN=1;AO=126;CIGAR=1X;DP=126;DPB=126;DPRA=0;EPP=4.73369;EPPR=0;GTI=0;LEN=1;MEANALT=1;MQM=60;MQMR=0;NS=1;NUMALT=1;ODDS=971.125;PAIRED=1;PAIREDR=0;PAO=0;PQA=0;PQR=0;PRO=0;QA=4751;QR=0;RO=0;RPP=25.3454;RPPR=0;RUN=1;SAF=65;SAP=3.28604;SAR=61;SRF=0;SRP=0;SRR=0;TYPE=snp;technology.ILLUMINA=1	GT:DP:RO:QR:AO:QA:GL	1:126:0:0:126:4751:-10,0
gi|126640115|ref|NC_009085.1|	50247	.	T	C	4446.57	.	AB=0;ABP=0;AC=1;AF=1;AN=1;AO=134;CIGAR=1X;DP=135;DPB=135;DPRA=0;EPP=10.8535;EPPR=0;GTI=0;LEN=1;MEANALT=2;MQM=60;MQMR=0;NS=1;NUMALT=1;ODDS=1023.86;PAIRED=1;PAIREDR=0;PAO=0;PQA=0;PQR=0;PRO=0;QA=5020;QR=0;RO=0;RPP=31.596;RPPR=0;RUN=1;SAF=66;SAP=3.07512;SAR=68;SRF=0;SRP=0;SRR=0;TYPE=snp;technology.ILLUMINA=1	GT:DP:RO:QR:AO:QA:GL	1:135:0:0:134:5020:-10,0
gi|126640115|ref|NC_009085.1|	50276	.	G	A	4369.75	.	AB=0;ABP=0;AC=1;AF=1;AN=1;AO=132;CIGAR=1X;DP=132;DPB=132;DPRA=0;EPP=4.06314;EPPR=0;GTI=0;LEN=1;MEANALT=1;MQM=60;MQMR=0;NS=1;NUMALT=1;ODDS=1006.17;PAIRED=1;PAIREDR=0;PAO=0;PQA=0;PQR=0;PRO=0;QA=4895;QR=0;RO=0;RPP=3.27351;RPPR=0;RUN=1;SAF=64;SAP=3.27351;SAR=68;SRF=0;SRP=0;SRR=0;TYPE=snp;technology.ILLUMINA=1	GT:DP:RO:QR:AO:QA:GL	1:132:0:0:132:4895:-10,0
gi|126640115|ref|NC_009085.1|	50312	.	G	T	3820.91	.	AB=0;ABP=0;AC=1;AF=1;AN=1;AO=116;CIGAR=1X;DP=116;DPB=116;DPRA=0;EPP=9.07545;EPPR=0;GTI=0;LEN=1;MEANALT=1;MQM=59.8534;MQMR=0;NS=1;NUMALT=1;ODDS=879.796;PAIRED=1;PAIREDR=0;PAO=0;PQA=0;PQR=0;PRO=0;QA=4386;QR=0;RO=0;RPP=84.5528;RPPR=0;RUN=1;SAF=54;SAP=4.20835;SAR=62;SRF=0;SRP=0;SRR=0;TYPE=snp;technology.ILLUMINA=1	GT:DP:RO:QR:AO:QA:GL	1:116:0:0:116:4386:-10,0
gi|126640115|ref|NC_009085.1|	50400	.	C	T	3301.07	.	AB=0;ABP=0;AC=1;AF=1;AN=1;AO=101;CIGAR=1X;DP=101;DPB=101;DPRA=0;EPP=3.54779;EPPR=0;GTI=0;LEN=1;MEANALT=1;MQM=60;MQMR=0;NS=1;NUMALT=1;ODDS=760.099;PAIRED=1;PAIREDR=0;PAO=0;PQA=0;PQR=0;PRO=0;QA=3779;QR=0;RO=0;RPP=63.403;RPPR=0;RUN=1;SAF=58;SAP=7.84774;SAR=43;SRF=0;SRP=0;SRR=0;TYPE=snp;technology.ILLUMINA=1	GT:DP:RO:QR:AO:QA:GL	1:101:0:0:101:3779:-10,0
gi|126640115|ref|NC_009085.1|	50480	.	T	C	3389.25	.	AB=0;ABP=0;AC=1;AF=1;AN=1;AO=104;CIGAR=1X;DP=104;DPB=104;DPRA=0;EPP=3.76196;EPPR=0;GTI=0;LEN=1;MEANALT=1;MQM=60;MQMR=0;NS=1;NUMALT=1;ODDS=780.403;PAIRED=1;PAIREDR=0;PAO=0;PQA=0;PQR=0;PRO=0;QA=3818;QR=0;RO=0;RPP=17.1249;RPPR=0;RUN=1;SAF=50;SAP=3.34437;SAR=54;SRF=0;SRP=0;SRR=0;TYPE=snp;technology.ILLUMINA=1	GT:DP:RO:QR:AO:QA:GL	1:104:0:0:104:3818:-10,0
gi|126640115|ref|NC_009085.1|	50543	.	G	A	3681.11	.	AB=0;ABP=0;AC=1;AF=1;AN=1;AO=111;CIGAR=1X;DP=111;DPB=111;DPRA=0;EPP=3.02986;EPPR=0;GTI=0;LEN=1;MEANALT=1;MQM=60;MQMR=0;NS=1;NUMALT=1;ODDS=847.607;PAIRED=1;PAIREDR=0;PAO=0;PQA=0;PQR=0;PRO=0;QA=4135;QR=0;RO=0;RPP=7.41193;RPPR=0;RUN=1;SAF=49;SAP=6.31642;SAR=62;SRF=0;SRP=0;SRR=0;TYPE=snp;technology.ILLUMINA=1	GT:DP:RO:QR:AO:QA:GL	1:111:0:0:111:4135:-10,0
gi|126640115|ref|NC_009085.1|	50552	.	G	A	3681.95	.	AB=0;ABP=0;AC=1;AF=1;AN=1;AO=113;CIGAR=1X;DP=113;DPB=113;DPRA=0;EPP=3.02952;EPPR=0;GTI=0;LEN=1;MEANALT=1;MQM=60;MQMR=0;NS=1;NUMALT=1;ODDS=847.799;PAIRED=1;PAIREDR=0;PAO=0;PQA=0;PQR=0;PRO=0;QA=4138;QR=0;RO=0;RPP=3.95191;RPPR=0;RUN=1;SAF=46;SAP=11.4848;SAR=67;SRF=0;SRP=0;SRR=0;TYPE=snp;technology.ILLUMINA=1	GT:DP:RO:QR:AO:QA:GL	1:113:0:0:113:4138:-10,0
gi|126640115|ref|NC_009085.1|	50594	.	TAAGC	CGAAA	1961.91	.	AB=0;ABP=0;AC=1;AF=1;AN=1;AO=62;CIGAR=2X1M2X;DP=63;DPB=63;DPRA=0;EPP=8.05372;EPPR=0;GTI=0;LEN=5;MEANALT=2;MQM=59.9032;MQMR=0;NS=1;NUMALT=1;ODDS=451.746;PAIRED=1;PAIREDR=0;PAO=0;PQA=0;PQR=0;PRO=0;QA=2218;QR=0;RO=0;RPP=3.57068;RPPR=0;RUN=1;SAF=28;SAP=4.27115;SAR=34;SRF=0;SRP=0;SRR=0;TYPE=complex;technology.ILLUMINA=1	GT:DP:RO:QR:AO:QA:GL	1:63:0:0:62:2218:-10,0
gi|126640115|ref|NC_009085.1|	50603	.	TGGTCGA	CGGACGG	2310.22	.	AB=0;ABP=0;AC=1;AF=1;AN=1;AO=70;CIGAR=1X2M1X2M1X;DP=70;DPB=71.8571;DPRA=0;EPP=7.47733;EPPR=0;GTI=0;LEN=7;MEANALT=1;MQM=59.9143;MQMR=0;NS=1;NUMALT=1;ODDS=531.947;PAIRED=1;PAIREDR=0;PAO=5;PQA=132;PQR=0;PRO=0;QA=2479;QR=0;RO=0;RPP=9.09042;RPPR=0;RUN=1;SAF=33;SAP=3.50664;SAR=37;SRF=0;SRP=0;SRR=0;TYPE=complex;technology.ILLUMINA=1	GT:DP:RO:QR:AO:QA:GL	1:70:0:0:70:2479:-10,0
gi|126640115|ref|NC_009085.1|	50618	.	TCCG	CCCA	2929.33	.	AB=0;ABP=0;AC=1;AF=1;AN=1;AO=92;CIGAR=1X2M1X;DP=92;DPB=92.75;DPRA=0;EPP=3.38795;EPPR=0;GTI=0;LEN=4;MEANALT=1;MQM=59.9348;MQMR=0;NS=1;NUMALT=1;ODDS=674.502;PAIRED=1;PAIREDR=0;PAO=1;PQA=37;PQR=0;PRO=0;QA=3266;QR=0;RO=0;RPP=14.4341;RPPR=0;RUN=1;SAF=43;SAP=3.86001;SAR=49;SRF=0;SRP=0;SRR=0;TYPE=complex;technology.ILLUMINA=1	GT:DP:RO:QR:AO:QA:GL	1:92:0:0:92:3266:-10,0
gi|126640115|ref|NC_009085.1|	50735	.	A	G	2268.4	.	AB=0;ABP=0;AC=1;AF=1;AN=1;AO=72;CIGAR=1X;DP=72;DPB=72;DPRA=0;EPP=3.13094;EPPR=0;GTI=0;LEN=1;MEANALT=1;MQM=60;MQMR=0;NS=1;NUMALT=1;ODDS=522.318;PAIRED=1;PAIREDR=0;PAO=0;PQA=0;PQR=0;PRO=0;QA=2573;QR=0;RO=0;RPP=20.3821;RPPR=0;RUN=1;SAF=39;SAP=4.09604;SAR=33;SRF=0;SRP=0;SRR=0;TYPE=snp;technology.ILLUMINA=1	GT:DP:RO:QR:AO:QA:GL	1:72:0:0:72:2573:-10,0
gi|126640115|ref|NC_009085.1|	50884	.	CTT	AAC	1670.7	.	AB=0;ABP=0;AC=1;AF=1;AN=1;AO=50;CIGAR=3X;DP=50;DPB=50.6667;DPRA=0;EPP=3.18402;EPPR=0;GTI=0;LEN=3;MEANALT=1;MQM=60;MQMR=0;NS=1;NUMALT=1;ODDS=384.694;PAIRED=1;PAIREDR=0;PAO=2;PQA=55;PQR=0;PRO=0;QA=1832;QR=0;RO=0;RPP=3.70517;RPPR=0;RUN=1;SAF=23;SAP=3.70517;SAR=27;SRF=0;SRP=0;SRR=0;TYPE=mnp;technology.ILLUMINA=1	GT:DP:RO:QR:AO:QA:GL	1:50:0:0:50:1832:-10,0
gi|126640115|ref|NC_009085.1|	50894	.	C	G	2247.4	.	AB=0;ABP=0;AC=1;AF=1;AN=1;AO=69;CIGAR=1X;DP=69;DPB=69;DPRA=0;EPP=5.55942;EPPR=0;GTI=0;LEN=1;MEANALT=1;MQM=60;MQMR=0;NS=1;NUMALT=1;ODDS=517.483;PAIRED=1;PAIREDR=0;PAO=0;PQA=0;PQR=0;PRO=0;QA=2536;QR=0;RO=0;RPP=6.81824;RPPR=0;RUN=1;SAF=33;SAP=3.29354;SAR=36;SRF=0;SRP=0;SRR=0;TYPE=snp;technology.ILLUMINA=1	GT:DP:RO:QR:AO:QA:GL	1:69:0:0:69:2536:-10,0
gi|126640115|ref|NC_009085.1|	50901	.	C	T	2482.38	.	AB=0;ABP=0;AC=1;AF=1;AN=1;AO=75;CIGAR=1X;DP=75;DPB=75;DPRA=0;EPP=3.03925;EPPR=0;GTI=0;LEN=1;MEANALT=1;MQM=60;MQMR=0;NS=1;NUMALT=1;ODDS=571.589;PAIRED=1;PAIREDR=0;PAO=0;PQA=0;PQR=0;PRO=0;QA=2791;QR=0;RO=0;RPP=3.27088;RPPR=0;RUN=1;SAF=37;SAP=3.03925;SAR=38;SRF=0;SRP=0;SRR=0;TYPE=snp;technology.ILLUMINA=1	GT:DP:RO:QR:AO:QA:GL	1:75:0:0:75:2791:-10,0
gi|126640115|ref|NC_009085.1|	50939	.	G	A	2324.74	.	AB=0;ABP=0;AC=1;AF=1;AN=1;AO=70;CIGAR=1X;DP=70;DPB=70;DPRA=0;EPP=3.13438;EPPR=0;GTI=0;LEN=1;MEANALT=1;MQM=60;MQMR=0;NS=1;NUMALT=1;ODDS=535.291;PAIRED=1;PAIREDR=0;PAO=0;PQA=0;PQR=0;PRO=0;QA=2626;QR=0;RO=0;RPP=4.99565;RPPR=0;RUN=1;SAF=27;SAP=10.9517;SAR=43;SRF=0;SRP=0;SRR=0;TYPE=snp;technology.ILLUMINA=1	GT:DP:RO:QR:AO:QA:GL	1:70:0:0:70:2626:-10,0
gi|126640115|ref|NC_009085.1|	50951	.	A	T	2245.13	.	AB=0;ABP=0;AC=1;AF=1;AN=1;AO=70;CIGAR=1X;DP=70;DPB=70;DPRA=0;EPP=4.12706;EPPR=0;GTI=0;LEN=1;MEANALT=1;MQM=60;MQMR=0;NS=1;NUMALT=1;ODDS=516.959;PAIRED=1;PAIREDR=0;PAO=0;PQA=0;PQR=0;PRO=0;QA=2532;QR=0;RO=0;RPP=6.1124;RPPR=0;RUN=1;SAF=32;SAP=4.12706;SAR=38;SRF=0;SRP=0;SRR=0;TYPE=snp;technology.ILLUMINA=1	GT:DP:RO:QR:AO:QA:GL	1:70:0:0:70:2532:-10,0
gi|126640115|ref|NC_009085.1|	50981	.	C	T	2376.86	.	AB=0;ABP=0;AC=1;AF=1;AN=1;AO=72;CIGAR=1X;DP=72;DPB=72;DPRA=0;EPP=7.35324;EPPR=0;GTI=0;LEN=1;MEANALT=1;MQM=60;MQMR=0;NS=1;NUMALT=1;ODDS=547.292;PAIRED=1;PAIREDR=0;PAO=0;PQA=0;PQR=0;PRO=0;QA=2678;QR=0;RO=0;RPP=3.0103;RPPR=0;RUN=1;SAF=36;SAP=3.0103;SAR=36;SRF=0;SRP=0;SRR=0;TYPE=snp;technology.ILLUMINA=1	GT:DP:RO:QR:AO:QA:GL	1:72:0:0:72:2678:-10,0
gi|126640115|ref|NC_009085.1|	50998	.	CAGCA	TCACT	1406.75	.	AB=0;ABP=0;AC=1;AF=1;AN=1;AO=45;CIGAR=3X1M1X;DP=46;DPB=46.2;DPRA=0;EPP=16.956;EPPR=0;GTI=0;LEN=5;MEANALT=2;MQM=60;MQMR=0;NS=1;NUMALT=1;ODDS=323.917;PAIRED=1;PAIREDR=0;PAO=1;PQA=30;PQR=0;PRO=0;QA=1583;QR=0;RO=0;RPP=8.84915;RPPR=0;RUN=1;SAF=22;SAP=3.05855;SAR=23;SRF=0;SRP=0;SRR=0;TYPE=complex;technology.ILLUMINA=1	GT:DP:RO:QR:AO:QA:GL	1:46:0:0:45:1583:-10,0
gi|126640115|ref|NC_009085.1|	51008	.	GACTGTA	AACGGTT	1640.1	.	AB=0;ABP=0;AC=1;AF=1;AN=1;AO=53;CIGAR=1X2M1X2M1X;DP=55;DPB=55;DPRA=0;EPP=6.32897;EPPR=0;GTI=0;LEN=7;MEANALT=2;MQM=60;MQMR=0;NS=1;NUMALT=1;ODDS=377.647;PAIRED=1;PAIREDR=0;PAO=0;PQA=0;PQR=0;PRO=0;QA=1861;QR=0;RO=0;RPP=5.01789;RPPR=0;RUN=1;SAF=22;SAP=6.32897;SAR=31;SRF=0;SRP=0;SRR=0;TYPE=complex;technology.ILLUMINA=1	GT:DP:RO:QR:AO:QA:GL	1:55:0:0:53:1861:-10,0
gi|126640115|ref|NC_009085.1|	51029	.	A	C	2876.97	.	AB=0;ABP=0;AC=1;AF=1;AN=1;AO=87;CIGAR=1X;DP=87;DPB=87;DPRA=0;EPP=3.23494;EPPR=0;GTI=0;LEN=1;MEANALT=1;MQM=60;MQMR=0;NS=1;NUMALT=1;ODDS=662.447;PAIRED=1;PAIREDR=0;PAO=0;PQA=0;PQR=0;PRO=0;QA=3244;QR=0;RO=0;RPP=12.0207;RPPR=0;RUN=1;SAF=38;SAP=6.03039;SAR=49;SRF=0;SRP=0;SRR=0;TYPE=snp;technology.ILLUMINA=1	GT:DP:RO:QR:AO:QA:GL	1:87:0:0:87:3244:-10,0
gi|126640115|ref|NC_009085.1|	51038	.	CAAG	TAAA	2420.17	.	AB=0;ABP=0;AC=1;AF=1;AN=1;AO=78;CIGAR=1X2M1X;DP=79;DPB=79;DPRA=0;EPP=5.79424;EPPR=0;GTI=0;LEN=4;MEANALT=2;MQM=60;MQMR=0;NS=1;NUMALT=1;ODDS=557.265;PAIRED=1;PAIREDR=0;PAO=0;PQA=0;PQR=0;PRO=0;QA=2725;QR=0;RO=0;RPP=3.12166;RPPR=0;RUN=1;SAF=38;SAP=3.12166;SAR=40;SRF=0;SRP=0;SRR=0;TYPE=complex;technology.ILLUMINA=1	GT:DP:RO:QR:AO:QA:GL	1:79:0:0:78:2725:-10,0
gi|126640115|ref|NC_009085.1|	51050	.	T	C	2867.57	.	AB=0;ABP=0;AC=1;AF=1;AN=1;AO=88;CIGAR=1X;DP=88;DPB=88;DPRA=0;EPP=7.84676;EPPR=0;GTI=0;LEN=1;MEANALT=1;MQM=59.9205;MQMR=0;NS=1;NUMALT=1;ODDS=660.281;PAIRED=1;PAIREDR=0;PAO=0;PQA=0;PQR=0;PRO=0;QA=3232;QR=0;RO=0;RPP=6.56362;RPPR=0;RUN=1;SAF=39;SAP=5.47788;SAR=49;SRF=0;SRP=0;SRR=0;TYPE=snp;technology.ILLUMINA=1	GT:DP:RO:QR:AO:QA:GL	1:88:0:0:88:3232:-10,0
gi|126640115|ref|NC_009085.1|	51071	.	TTTG	ATTA	3367.83	.	AB=0;ABP=0;AC=1;AF=1;AN=1;AO=109;CIGAR=1X2M1X;DP=109;DPB=109;DPRA=0;EPP=5.42083;EPPR=0;GTI=0;LEN=4;MEANALT=1;MQM=59.8716;MQMR=0;NS=1;NUMALT=1;ODDS=775.472;PAIRED=1;PAIREDR=0;PAO=0;PQA=0;PQR=0;PRO=0;QA=3802;QR=0;RO=0;RPP=22.1551;RPPR=0;RUN=1;SAF=56;SAP=3.1896;SAR=53;SRF=0;SRP=0;SRR=0;TYPE=complex;technology.ILLUMINA=1	GT:DP:RO:QR:AO:QA:GL	1:109:0:0:109:3802:-10,0
gi|126640115|ref|NC_009085.1|	51083	.	CGT	GGC	3243.28	.	AB=0;ABP=0;AC=1;AF=1;AN=1;AO=99;CIGAR=1X1M1X;DP=100;DPB=101.667;DPRA=0;EPP=3.20771;EPPR=0;GTI=0;LEN=3;MEANALT=2;MQM=60;MQMR=0;NS=1;NUMALT=1;ODDS=746.793;PAIRED=1;PAIREDR=0;PAO=3;PQA=105;PQR=0;PRO=0;QA=3534;QR=0;RO=0;RPP=3.20771;RPPR=0;RUN=1;SAF=50;SAP=3.03223;SAR=49;SRF=0;SRP=0;SRR=0;TYPE=complex;technology.ILLUMINA=1	GT:DP:RO:QR:AO:QA:GL	1:100:0:0:99:3534:-10,0
gi|126640115|ref|NC_009085.1|	51095	.	T	C	3440.98	.	AB=0;ABP=0;AC=1;AF=1;AN=1;AO=106;CIGAR=1X;DP=106;DPB=106;DPRA=0;EPP=3.33807;EPPR=0;GTI=0;LEN=1;MEANALT=1;MQM=59.934;MQMR=0;NS=1;NUMALT=1;ODDS=792.315;PAIRED=1;PAIREDR=0;PAO=0;PQA=0;PQR=0;PRO=0;QA=3865;QR=0;RO=0;RPP=8.25461;RPPR=0;RUN=1;SAF=52;SAP=3.09224;SAR=54;SRF=0;SRP=0;SRR=0;TYPE=snp;technology.ILLUMINA=1	GT:DP:RO:QR:AO:QA:GL	1:106:0:0:106:3865:-10,0
gi|126640115|ref|NC_009085.1|	51116	.	T	C	2709.85	.	AB=0;ABP=0;AC=1;AF=1;AN=1;AO=85;CIGAR=1X;DP=85;DPB=85;DPRA=0;EPP=4.26209;EPPR=0;GTI=0;LEN=1;MEANALT=1;MQM=60;MQMR=0;NS=1;NUMALT=1;ODDS=623.965;PAIRED=1;PAIREDR=0;PAO=0;PQA=0;PQR=0;PRO=0;QA=3107;QR=0;RO=0;RPP=4.26209;RPPR=0;RUN=1;SAF=20;SAP=54.7424;SAR=65;SRF=0;SRP=0;SRR=0;TYPE=snp;technology.ILLUMINA=1	GT:DP:RO:QR:AO:QA:GL	1:85:0:0:85:3107:-10,0
gi|126640115|ref|NC_009085.1|	51133	.	T	C	2684.49	.	AB=0;ABP=0;AC=1;AF=1;AN=1;AO=87;CIGAR=1X;DP=87;DPB=87;DPRA=0;EPP=8.62618;EPPR=0;GTI=0;LEN=1;MEANALT=1;MQM=60;MQMR=0;NS=1;NUMALT=1;ODDS=618.128;PAIRED=1;PAIREDR=0;PAO=0;PQA=0;PQR=0;PRO=0;QA=3067;QR=0;RO=0;RPP=4.23331;RPPR=0;RUN=1;SAF=24;SAP=40.9736;SAR=63;SRF=0;SRP=0;SRR=0;TYPE=snp;technology.ILLUMINA=1	GT:DP:RO:QR:AO:QA:GL	1:87:0:0:87:3067:-10,0
gi|126640115|ref|NC_009085.1|	51145	.	CA	TC	2689.2	.	AB=0;ABP=0;AC=1;AF=1;AN=1;AO=80;CIGAR=2X;DP=80;DPB=83.5;DPRA=0;EPP=8.33041;EPPR=0;GTI=0;LEN=2;MEANALT=1;MQM=60;MQMR=0;NS=1;NUMALT=1;ODDS=619.212;PAIRED=1;PAIREDR=0;PAO=7;PQA=209;PQR=0;PRO=0;QA=2861;QR=0;RO=0;RPP=5.72464;RPPR=0;RUN=1;SAF=22;SAP=38.1882;SAR=58;SRF=0;SRP=0;SRR=0;TYPE=mnp;technology.ILLUMINA=1	GT:DP:RO:QR:AO:QA:GL	1:80:0:0:80:2861:-10,0
gi|126640115|ref|NC_009085.1|	51482	.	G	A	3094.36	.	AB=0;ABP=0;AC=1;AF=1;AN=1;AO=95;CIGAR=1X;DP=95;DPB=95;DPRA=0;EPP=9.61615;EPPR=0;GTI=0;LEN=1;MEANALT=1;MQM=60;MQMR=0;NS=1;NUMALT=1;ODDS=712.503;PAIRED=1;PAIREDR=0;PAO=0;PQA=0;PQR=0;PRO=0;QA=3493;QR=0;RO=0;RPP=9.61615;RPPR=0;RUN=1;SAF=40;SAP=8.15326;SAR=55;SRF=0;SRP=0;SRR=0;TYPE=snp;technology.ILLUMINA=1	GT:DP:RO:QR:AO:QA:GL	1:95:0:0:95:3493:-10,0
gi|126640115|ref|NC_009085.1|	51527	.	G	A	2638.12	.	AB=0;ABP=0;AC=1;AF=1;AN=1;AO=79;CIGAR=1X;DP=79;DPB=79;DPRA=0;EPP=4.35716;EPPR=0;GTI=0;LEN=1;MEANALT=1;MQM=60;MQMR=0;NS=1;NUMALT=1;ODDS=607.451;PAIRED=1;PAIREDR=0;PAO=0;PQA=0;PQR=0;PRO=0;QA=2966;QR=0;RO=0;RPP=3.03779;RPPR=0;RUN=1;SAF=38;SAP=3.25768;SAR=41;SRF=0;SRP=0;SRR=0;TYPE=snp;technology.ILLUMINA=1	GT:DP:RO:QR:AO:QA:GL	1:79:0:0:79:2966:-10,0
gi|126640115|ref|NC_009085.1|	51556	.	T	A	2803.77	.	AB=0;ABP=0;AC=1;AF=1;AN=1;AO=85;CIGAR=1X;DP=85;DPB=85;DPRA=0;EPP=3.03585;EPPR=0;GTI=0;LEN=1;MEANALT=1;MQM=60;MQMR=0;NS=1;NUMALT=1;ODDS=645.592;PAIRED=1;PAIREDR=0;PAO=0;PQA=0;PQR=0;PRO=0;QA=3152;QR=0;RO=0;RPP=3.64897;RPPR=0;RUN=1;SAF=47;SAP=5.07959;SAR=38;SRF=0;SRP=0;SRR=0;TYPE=snp;technology.ILLUMINA=1	GT:DP:RO:QR:AO:QA:GL	1:85:0:0:85:3152:-10,0
gi|126640115|ref|NC_009085.1|	51562	.	A	G	2982.52	.	AB=0;ABP=0;AC=1;AF=1;AN=1;AO=89;CIGAR=1X;DP=89;DPB=89;DPRA=0;EPP=3.62026;EPPR=0;GTI=0;LEN=1;MEANALT=1;MQM=60;MQMR=0;NS=1;NUMALT=1;ODDS=686.751;PAIRED=1;PAIREDR=0;PAO=0;PQA=0;PQR=0;PRO=0;QA=3354;QR=0;RO=0;RPP=7.13366;RPPR=0;RUN=1;SAF=47;SAP=3.62026;SAR=42;SRF=0;SRP=0;SRR=0;TYPE=snp;technology.ILLUMINA=1	GT:DP:RO:QR:AO:QA:GL	1:89:0:0:89:3354:-10,0
gi|126640115|ref|NC_009085.1|	51586	.	G	A	2230.29	.	AB=0;ABP=0;AC=1;AF=1;AN=1;AO=67;CIGAR=1X;DP=67;DPB=67;DPRA=0;EPP=3.04271;EPPR=0;GTI=0;LEN=1;MEANALT=1;MQM=60;MQMR=0;NS=1;NUMALT=1;ODDS=513.543;PAIRED=1;PAIREDR=0;PAO=0;PQA=0;PQR=0;PRO=0;QA=2521;QR=0;RO=0;RPP=12.3768;RPPR=0;RUN=1;SAF=36;SAP=3.82055;SAR=31;SRF=0;SRP=0;SRR=0;TYPE=snp;technology.ILLUMINA=1	GT:DP:RO:QR:AO:QA:GL	1:67:0:0:67:2521:-10,0
gi|126640115|ref|NC_009085.1|	51682	.	T	A	1157.9	.	AB=0;ABP=0;AC=1;AF=1;AN=1;AO=39;CIGAR=1X;DP=39;DPB=39;DPRA=0;EPP=7.52028;EPPR=0;GTI=0;LEN=1;MEANALT=1;MQM=52.4872;MQMR=0;NS=1;NUMALT=1;ODDS=266.617;PAIRED=0.435897;PAIREDR=0;PAO=0;PQA=0;PQR=0;PRO=0;QA=1467;QR=0;RO=0;RPP=87.6977;RPPR=0;RUN=1;SAF=24;SAP=7.52028;SAR=15;SRF=0;SRP=0;SRR=0;TYPE=snp;technology.ILLUMINA=1	GT:DP:RO:QR:AO:QA:GL	1:39:0:0:39:1467:-10,0
gi|126640115|ref|NC_009085.1|	51695	.	T	C	1100.04	.	AB=0;ABP=0;AC=1;AF=1;AN=1;AO=37;CIGAR=1X;DP=37;DPB=37;DPRA=0;EPP=7.76406;EPPR=0;GTI=0;LEN=1;MEANALT=1;MQM=53.3243;MQMR=0;NS=1;NUMALT=1;ODDS=253.293;PAIRED=0.432432;PAIREDR=0;PAO=0;PQA=0;PQR=0;PRO=0;QA=1389;QR=0;RO=0;RPP=83.3548;RPPR=0;RUN=1;SAF=23;SAP=7.76406;SAR=14;SRF=0;SRP=0;SRR=0;TYPE=snp;technology.ILLUMINA=1	GT:DP:RO:QR:AO:QA:GL	1:37:0:0:37:1389:-10,0
gi|126640115|ref|NC_009085.1|	51889	.	G	A	2641.42	.	AB=0;ABP=0;AC=1;AF=1;AN=1;AO=81;CIGAR=1X;DP=81;DPB=81;DPRA=0;EPP=3.03711;EPPR=0;GTI=0;LEN=1;MEANALT=1;MQM=60;MQMR=0;NS=1;NUMALT=1;ODDS=608.21;PAIRED=1;PAIREDR=0;PAO=0;PQA=0;PQR=0;PRO=0;QA=2979;QR=0;RO=0;RPP=5.18177;RPPR=0;RUN=1;SAF=49;SAP=10.7579;SAR=32;SRF=0;SRP=0;SRR=0;TYPE=snp;technology.ILLUMINA=1	GT:DP:RO:QR:AO:QA:GL	1:81:0:0:81:2979:-10,0
gi|126640115|ref|NC_009085.1|	51918	.	TGA	TA	2300.54	.	AB=0;ABP=0;AC=1;AF=1;AN=1;AO=71;CIGAR=1M1D1M;DP=71;DPB=47.6667;DPRA=0;EPP=3.28556;EPPR=0;GTI=0;LEN=1;MEANALT=1;MQM=60;MQMR=0;NS=1;NUMALT=1;ODDS=529.72;PAIRED=1;PAIREDR=0;PAO=0.5;PQA=18.5;PQR=18.5;PRO=0.5;QA=2600;QR=0;RO=0;RPP=6.71098;RPPR=0;RUN=1;SAF=43;SAP=9.89173;SAR=28;SRF=0;SRP=0;SRR=0;TYPE=del;technology.ILLUMINA=1	GT:DP:RO:QR:AO:QA:GL	1:71:0:0:71:2600:-10,0
gi|126640115|ref|NC_009085.1|	51933	.	A	G	2343.46	.	AB=0;ABP=0;AC=1;AF=1;AN=1;AO=71;CIGAR=1X;DP=71;DPB=71;DPRA=0;EPP=3.04088;EPPR=0;GTI=0;LEN=1;MEANALT=1;MQM=60;MQMR=0;NS=1;NUMALT=1;ODDS=539.601;PAIRED=1;PAIREDR=0;PAO=0;PQA=0;PQR=0;PRO=0;QA=2640;QR=0;RO=0;RPP=3.04088;RPPR=0;RUN=1;SAF=41;SAP=6.71098;SAR=30;SRF=0;SRP=0;SRR=0;TYPE=snp;technology.ILLUMINA=1	GT:DP:RO:QR:AO:QA:GL	1:71:0:0:71:2640:-10,0
gi|126640115|ref|NC_009085.1|	51952	.	A	G	2487.86	.	AB=0;ABP=0;AC=1;AF=1;AN=1;AO=76;CIGAR=1X;DP=76;DPB=76;DPRA=0;EPP=3.0103;EPPR=0;GTI=0;LEN=1;MEANALT=1;MQM=60;MQMR=0;NS=1;NUMALT=1;ODDS=572.851;PAIRED=1;PAIREDR=0;PAO=0;PQA=0;PQR=0;PRO=0;QA=2829;QR=0;RO=0;RPP=28.7251;RPPR=0;RUN=1;SAF=43;SAP=5.8675;SAR=33;SRF=0;SRP=0;SRR=0;TYPE=snp;technology.ILLUMINA=1	GT:DP:RO:QR:AO:QA:GL	1:76:0:0:76:2829:-10,0
gi|126640115|ref|NC_009085.1|	52066	.	T	C	1686.12	.	AB=0;ABP=0;AC=1;AF=1;AN=1;AO=51;CIGAR=1X;DP=51;DPB=51;DPRA=0;EPP=3.05288;EPPR=0;GTI=0;LEN=1;MEANALT=1;MQM=60;MQMR=0;NS=1;NUMALT=1;ODDS=388.244;PAIRED=0.980392;PAIREDR=0;PAO=0;PQA=0;PQR=0;PRO=0;QA=1906;QR=0;RO=0;RPP=4.07475;RPPR=0;RUN=1;SAF=22;SAP=5.09662;SAR=29;SRF=0;SRP=0;SRR=0;TYPE=snp;technology.ILLUMINA=1	GT:DP:RO:QR:AO:QA:GL	1:51:0:0:51:1906:-10,0
gi|126640115|ref|NC_009085.1|	52228	.	G	A	1146.53	.	AB=0;ABP=0;AC=1;AF=1;AN=1;AO=37;CIGAR=1X;DP=37;DPB=37;DPRA=0;EPP=3.5385;EPPR=0;GTI=0;LEN=1;MEANALT=1;MQM=60;MQMR=0;NS=1;NUMALT=1;ODDS=263.999;PAIRED=1;PAIREDR=0;PAO=0;PQA=0;PQR=0;PRO=0;QA=1337;QR=0;RO=0;RPP=3.06899;RPPR=0;RUN=1;SAF=30;SAP=34.0565;SAR=7;SRF=0;SRP=0;SRR=0;TYPE=snp;technology.ILLUMINA=1	GT:DP:RO:QR:AO:QA:GL	1:37:0:0:37:1337:-10,0
gi|126640115|ref|NC_009085.1|	52258	.	T	C	1514.99	.	AB=0;ABP=0;AC=1;AF=1;AN=1;AO=47;CIGAR=1X;DP=47;DPB=47;DPRA=0;EPP=4.16534;EPPR=0;GTI=0;LEN=1;MEANALT=1;MQM=60;MQMR=0;NS=1;NUMALT=1;ODDS=348.839;PAIRED=1;PAIREDR=0;PAO=0;PQA=0;PQR=0;PRO=0;QA=1717;QR=0;RO=0;RPP=6.75262;RPPR=0;RUN=1;SAF=23;SAP=3.0565;SAR=24;SRF=0;SRP=0;SRR=0;TYPE=snp;technology.ILLUMINA=1	GT:DP:RO:QR:AO:QA:GL	1:47:0:0:47:1717:-10,0
gi|126640115|ref|NC_009085.1|	52297	.	G	A	2276.78	.	AB=0;ABP=0;AC=1;AF=1;AN=1;AO=68;CIGAR=1X;DP=68;DPB=68;DPRA=0;EPP=5.05404;EPPR=0;GTI=0;LEN=1;MEANALT=1;MQM=60;MQMR=0;NS=1;NUMALT=1;ODDS=524.248;PAIRED=1;PAIREDR=0;PAO=0;PQA=0;PQR=0;PRO=0;QA=2565;QR=0;RO=0;RPP=4.1599;RPPR=0;RUN=1;SAF=33;SAP=3.13803;SAR=35;SRF=0;SRP=0;SRR=0;TYPE=snp;technology.ILLUMINA=1	GT:DP:RO:QR:AO:QA:GL	1:68:0:0:68:2565:-10,0
gi|126640115|ref|NC_009085.1|	52318	.	C	T	1863.64	.	AB=0;ABP=0;AC=1;AF=1;AN=1;AO=57;CIGAR=1X;DP=57;DPB=57;DPRA=0;EPP=4.877;EPPR=0;GTI=0;LEN=1;MEANALT=1;MQM=60;MQMR=0;NS=1;NUMALT=1;ODDS=429.118;PAIRED=0.982456;PAIREDR=0;PAO=0;PQA=0;PQR=0;PRO=0;QA=2120;QR=0;RO=0;RPP=14.02;RPPR=0;RUN=1;SAF=34;SAP=7.61992;SAR=23;SRF=0;SRP=0;SRR=0;TYPE=snp;technology.ILLUMINA=1	GT:DP:RO:QR:AO:QA:GL	1:57:0:0:57:2120:-10,0
gi|126640115|ref|NC_009085.1|	52408	.	A	T	1883.7	.	AB=0;ABP=0;AC=1;AF=1;AN=1;AO=59;CIGAR=1X;DP=59;DPB=59;DPRA=0;EPP=3.93042;EPPR=0;GTI=0;LEN=1;MEANALT=1;MQM=60;MQMR=0;NS=1;NUMALT=1;ODDS=433.739;PAIRED=0.983051;PAIREDR=0;PAO=0;PQA=0;PQR=0;PRO=0;QA=2157;QR=0;RO=0;RPP=26.0132;RPPR=0;RUN=1;SAF=36;SAP=9.23028;SAR=23;SRF=0;SRP=0;SRR=0;TYPE=snp;technology.ILLUMINA=1	GT:DP:RO:QR:AO:QA:GL	1:59:0:0:59:2157:-10,0
gi|126640115|ref|NC_009085.1|	52483	.	A	G	1241.15	.	AB=0;ABP=0;AC=1;AF=1;AN=1;AO=38;CIGAR=1X;DP=38;DPB=38;DPRA=0;EPP=14.2105;EPPR=0;GTI=0;LEN=1;MEANALT=1;MQM=60;MQMR=0;NS=1;NUMALT=1;ODDS=285.786;PAIRED=0.973684;PAIREDR=0;PAO=0;PQA=0;PQR=0;PRO=0;QA=1419;QR=0;RO=0;RPP=3.0103;RPPR=0;RUN=1;SAF=21;SAP=3.9246;SAR=17;SRF=0;SRP=0;SRR=0;TYPE=snp;technology.ILLUMINA=1	GT:DP:RO:QR:AO:QA:GL	1:38:0:0:38:1419:-10,0
gi|126640115|ref|NC_009085.1|	52612	.	AGCC	TGCA	2423.02	.	AB=0;ABP=0;AC=1;AF=1;AN=1;AO=75;CIGAR=1X2M1X;DP=76;DPB=76.5;DPRA=0;EPP=7.90335;EPPR=0;GTI=0;LEN=4;MEANALT=2;MQM=60;MQMR=0;NS=1;NUMALT=1;ODDS=557.922;PAIRED=0.986667;PAIREDR=0;PAO=2;PQA=70;PQR=0;PRO=0;QA=2662;QR=0;RO=0;RPP=4.429;RPPR=0;RUN=1;SAF=36;SAP=3.27088;SAR=39;SRF=0;SRP=0;SRR=0;TYPE=complex;technology.ILLUMINA=1	GT:DP:RO:QR:AO:QA:GL	1:76:0:0:75:2662:-10,0
gi|126640115|ref|NC_009085.1|	52789	.	A	C	3562.86	.	AB=0;ABP=0;AC=1;AF=1;AN=1;AO=110;CIGAR=1X;DP=110;DPB=110;DPRA=0;EPP=6.87947;EPPR=0;GTI=0;LEN=1;MEANALT=1;MQM=60;MQMR=0;NS=1;NUMALT=1;ODDS=820.379;PAIRED=1;PAIREDR=0;PAO=0;PQA=0;PQR=0;PRO=0;QA=4008;QR=0;RO=0;RPP=4.98437;RPPR=0;RUN=1;SAF=64;SAP=9.40627;SAR=46;SRF=0;SRP=0;SRR=0;TYPE=snp;technology.ILLUMINA=1	GT:DP:RO:QR:AO:QA:GL	1:110:0:0:110:4008:-10,0
gi|126640115|ref|NC_009085.1|	52829	.	G	C	3334.58	.	AB=0;ABP=0;AC=1;AF=1;AN=1;AO=101;CIGAR=1X;DP=101;DPB=101;DPRA=0;EPP=3.2038;EPPR=0;GTI=0;LEN=1;MEANALT=1;MQM=60;MQMR=0;NS=1;NUMALT=1;ODDS=767.816;PAIRED=1;PAIREDR=0;PAO=0;PQA=0;PQR=0;PRO=0;QA=3748;QR=0;RO=0;RPP=3.54779;RPPR=0;RUN=1;SAF=59;SAP=9.22372;SAR=42;SRF=0;SRP=0;SRR=0;TYPE=snp;technology.ILLUMINA=1	GT:DP:RO:QR:AO:QA:GL	1:101:0:0:101:3748:-10,0
gi|126640115|ref|NC_009085.1|	52834	.	A	G	3421.11	.	AB=0;ABP=0;AC=1;AF=1;AN=1;AO=104;CIGAR=1X;DP=104;DPB=104;DPRA=0;EPP=3.76196;EPPR=0;GTI=0;LEN=1;MEANALT=1;MQM=60;MQMR=0;NS=1;NUMALT=1;ODDS=787.739;PAIRED=1;PAIREDR=0;PAO=0;PQA=0;PQR=0;PRO=0;QA=3842;QR=0;RO=0;RPP=3.0103;RPPR=0;RUN=1;SAF=59;SAP=7.10269;SAR=45;SRF=0;SRP=0;SRR=0;TYPE=snp;technology.ILLUMINA=1	GT:DP:RO:QR:AO:QA:GL	1:104:0:0:104:3842:-10,0
gi|126640115|ref|NC_009085.1|	53080	.	TAA	TA	3799.51	.	AB=0;ABP=0;AC=1;AF=1;AN=1;AO=117;CIGAR=1M1D1M;DP=117;DPB=80;DPRA=0;EPP=7.18621;EPPR=0;GTI=0;LEN=1;MEANALT=1;MQM=60;MQMR=0;NS=1;NUMALT=1;ODDS=874.87;PAIRED=0.991453;PAIREDR=0;PAO=1.5;PQA=56.5;PQR=56.5;PRO=1.5;QA=4274;QR=0;RO=0;RPP=6.14687;RPPR=0;RUN=1;SAF=68;SAP=9.71031;SAR=49;SRF=0;SRP=0;SRR=0;TYPE=del;technology.ILLUMINA=1	GT:DP:RO:QR:AO:QA:GL	1:117:0:0:117:4274:-10,0
gi|126640115|ref|NC_009085.1|	53145	.	G	C	4282.71	.	AB=0;ABP=0;AC=1;AF=1;AN=1;AO=132;CIGAR=1X;DP=132;DPB=132;DPRA=0;EPP=3.0761;EPPR=0;GTI=0;LEN=1;MEANALT=1;MQM=60;MQMR=0;NS=1;NUMALT=1;ODDS=986.13;PAIRED=0.984848;PAIREDR=0;PAO=0;PQA=0;PQR=0;PRO=0;QA=4797;QR=0;RO=0;RPP=3.0103;RPPR=0;RUN=1;SAF=69;SAP=3.60252;SAR=63;SRF=0;SRP=0;SRR=0;TYPE=snp;technology.ILLUMINA=1	GT:DP:RO:QR:AO:QA:GL	1:132:0:0:132:4797:-10,0
gi|126640115|ref|NC_009085.1|	53174	.	G	A	3699.7	.	AB=0;ABP=0;AC=1;AF=1;AN=1;AO=113;CIGAR=1X;DP=113;DPB=113;DPRA=0;EPP=4.56684;EPPR=0;GTI=0;LEN=1;MEANALT=1;MQM=60;MQMR=0;NS=1;NUMALT=1;ODDS=851.886;PAIRED=0.982301;PAIREDR=0;PAO=0;PQA=0;PQR=0;PRO=0;QA=4159;QR=0;RO=0;RPP=11.4848;RPPR=0;RUN=1;SAF=60;SAP=3.95191;SAR=53;SRF=0;SRP=0;SRR=0;TYPE=snp;technology.ILLUMINA=1	GT:DP:RO:QR:AO:QA:GL	1:113:0:0:113:4159:-10,0
gi|126640115|ref|NC_009085.1|	53661	.	G	A	2887.2	.	AB=0;ABP=0;AC=1;AF=1;AN=1;AO=88;CIGAR=1X;DP=88;DPB=88;DPRA=0;EPP=11.0053;EPPR=0;GTI=0;LEN=1;MEANALT=1;MQM=60;MQMR=0;NS=1;NUMALT=1;ODDS=664.802;PAIRED=1;PAIREDR=0;PAO=0;PQA=0;PQR=0;PRO=0;QA=3251;QR=0;RO=0;RPP=3.109;RPPR=0;RUN=1;SAF=44;SAP=3.0103;SAR=44;SRF=0;SRP=0;SRR=0;TYPE=snp;technology.ILLUMINA=1	GT:DP:RO:QR:AO:QA:GL	1:88:0:0:88:3251:-10,0
gi|126640115|ref|NC_009085.1|	54171	.	T	C	3608.56	.	AB=0;ABP=0;AC=1;AF=1;AN=1;AO=111;CIGAR=1X;DP=111;DPB=111;DPRA=0;EPP=3.96888;EPPR=0;GTI=0;LEN=1;MEANALT=1;MQM=60;MQMR=0;NS=1;NUMALT=1;ODDS=830.903;PAIRED=1;PAIREDR=0;PAO=0;PQA=0;PQR=0;PRO=0;QA=4052;QR=0;RO=0;RPP=3.49937;RPPR=0;RUN=1;SAF=63;SAP=7.41193;SAR=48;SRF=0;SRP=0;SRR=0;TYPE=snp;technology.ILLUMINA=1	GT:DP:RO:QR:AO:QA:GL	1:111:0:0:111:4052:-10,0
gi|126640115|ref|NC_009085.1|	54642	.	A	G	4133.84	.	AB=0;ABP=0;AC=1;AF=1;AN=1;AO=124;CIGAR=1X;DP=124;DPB=124;DPRA=0;EPP=4.76149;EPPR=0;GTI=0;LEN=1;MEANALT=1;MQM=60;MQMR=0;NS=1;NUMALT=1;ODDS=951.851;PAIRED=1;PAIREDR=0;PAO=0;PQA=0;PQR=0;PRO=0;QA=4641;QR=0;RO=0;RPP=10.015;RPPR=0;RUN=1;SAF=65;SAP=3.64073;SAR=59;SRF=0;SRP=0;SRR=0;TYPE=snp;technology.ILLUMINA=1	GT:DP:RO:QR:AO:QA:GL	1:124:0:0:124:4641:-10,0
gi|126640115|ref|NC_009085.1|	54666	.	TGAA	AGAG	3280.56	.	AB=0;ABP=0;AC=1;AF=1;AN=1;AO=98;CIGAR=1X2M1X;DP=99;DPB=101;DPRA=0;EPP=4.4284;EPPR=0;GTI=0;LEN=4;MEANALT=2;MQM=60;MQMR=0;NS=1;NUMALT=1;ODDS=755.377;PAIRED=1;PAIREDR=0;PAO=4;PQA=116;PQR=0;PRO=0;QA=3567;QR=0;RO=0;RPP=3.36483;RPPR=0;RUN=1;SAF=52;SAP=3.80798;SAR=46;SRF=0;SRP=0;SRR=0;TYPE=complex;technology.ILLUMINA=1	GT:DP:RO:QR:AO:QA:GL	1:99:0:0:98:3567:-10,0
gi|126640115|ref|NC_009085.1|	54675	.	C	T	3344.17	.	AB=0;ABP=0;AC=1;AF=1;AN=1;AO=101;CIGAR=1X;DP=101;DPB=101;DPRA=0;EPP=6.64375;EPPR=0;GTI=0;LEN=1;MEANALT=1;MQM=60;MQMR=0;NS=1;NUMALT=1;ODDS=770.024;PAIRED=1;PAIREDR=0;PAO=0;PQA=0;PQR=0;PRO=0;QA=3758;QR=0;RO=0;RPP=3.0318;RPPR=0;RUN=1;SAF=56;SAP=5.61177;SAR=45;SRF=0;SRP=0;SRR=0;TYPE=snp;technology.ILLUMINA=1	GT:DP:RO:QR:AO:QA:GL	1:101:0:0:101:3758:-10,0
gi|126640115|ref|NC_009085.1|	54681	.	G	T	3340.43	.	AB=0;ABP=0;AC=1;AF=1;AN=1;AO=99;CIGAR=1X;DP=99;DPB=99;DPRA=0;EPP=4.78696;EPPR=0;GTI=0;LEN=1;MEANALT=1;MQM=60;MQMR=0;NS=1;NUMALT=1;ODDS=769.162;PAIRED=1;PAIREDR=0;PAO=0;PQA=0;PQR=0;PRO=0;QA=3752;QR=0;RO=0;RPP=4.78696;RPPR=0;RUN=1;SAF=53;SAP=4.08507;SAR=46;SRF=0;SRP=0;SRR=0;TYPE=snp;technology.ILLUMINA=1	GT:DP:RO:QR:AO:QA:GL	1:99:0:0:99:3752:-10,0
gi|126640115|ref|NC_009085.1|	54699	.	T	C	3225.76	.	AB=0;ABP=0;AC=1;AF=1;AN=1;AO=100;CIGAR=1X;DP=100;DPB=100;DPRA=0;EPP=3.09716;EPPR=0;GTI=0;LEN=1;MEANALT=1;MQM=60;MQMR=0;NS=1;NUMALT=1;ODDS=742.758;PAIRED=1;PAIREDR=0;PAO=0;PQA=0;PQR=0;PRO=0;QA=3636;QR=0;RO=0;RPP=17.6895;RPPR=0;RUN=1;SAF=52;SAP=3.35774;SAR=48;SRF=0;SRP=0;SRR=0;TYPE=snp;technology.ILLUMINA=1	GT:DP:RO:QR:AO:QA:GL	1:100:0:0:100:3636:-10,0
gi|126640115|ref|NC_009085.1|	54711	.	G	A	3745.77	.	AB=0;ABP=0;AC=1;AF=1;AN=1;AO=113;CIGAR=1X;DP=113;DPB=113;DPRA=0;EPP=3.49071;EPPR=0;GTI=0;LEN=1;MEANALT=1;MQM=60;MQMR=0;NS=1;NUMALT=1;ODDS=862.496;PAIRED=1;PAIREDR=0;PAO=0;PQA=0;PQR=0;PRO=0;QA=4213;QR=0;RO=0;RPP=9.94748;RPPR=0;RUN=1;SAF=48;SAP=8.56389;SAR=65;SRF=0;SRP=0;SRR=0;TYPE=snp;technology.ILLUMINA=1	GT:DP:RO:QR:AO:QA:GL	1:113:0:0:113:4213:-10,0
gi|126640115|ref|NC_009085.1|	54795	.	T	C	3451.6	.	AB=0;ABP=0;AC=1;AF=1;AN=1;AO=107;CIGAR=1X;DP=107;DPB=107;DPRA=0;EPP=5.46589;EPPR=0;GTI=0;LEN=1;MEANALT=1;MQM=60;MQMR=0;NS=1;NUMALT=1;ODDS=794.761;PAIRED=0.990654;PAIREDR=0;PAO=0;PQA=0;PQR=0;PRO=0;QA=3875;QR=0;RO=0;RPP=3.51765;RPPR=0;RUN=1;SAF=50;SAP=4.00471;SAR=57;SRF=0;SRP=0;SRR=0;TYPE=snp;technology.ILLUMINA=1	GT:DP:RO:QR:AO:QA:GL	1:107:0:0:107:3875:-10,0
gi|126640115|ref|NC_009085.1|	54834	.	T	C	3716.82	.	AB=0;ABP=0;AC=1;AF=1;AN=1;AO=113;CIGAR=1X;DP=113;DPB=113;DPRA=0;EPP=3.18325;EPPR=0;GTI=0;LEN=1;MEANALT=1;MQM=60;MQMR=0;NS=1;NUMALT=1;ODDS=855.829;PAIRED=0.99115;PAIREDR=0;PAO=0;PQA=0;PQR=0;PRO=0;QA=4167;QR=0;RO=0;RPP=3.18325;RPPR=0;RUN=1;SAF=54;SAP=3.49071;SAR=59;SRF=0;SRP=0;SRR=0;TYPE=snp;technology.ILLUMINA=1	GT:DP:RO:QR:AO:QA:GL	1:113:0:0:113:4167:-10,0
gi|126640115|ref|NC_009085.1|	54855	.	AGGC	TGGT	3308.78	.	AB=0;ABP=0;AC=1;AF=1;AN=1;AO=104;CIGAR=1X2M1X;DP=105;DPB=105;DPRA=0;EPP=6.01695;EPPR=0;GTI=0;LEN=4;MEANALT=2;MQM=60;MQMR=0;NS=1;NUMALT=1;ODDS=761.875;PAIRED=0.990385;PAIREDR=0;PAO=0;PQA=0;PQR=0;PRO=0;QA=3721;QR=0;RO=0;RPP=8.35546;RPPR=0;RUN=1;SAF=52;SAP=3.0103;SAR=52;SRF=0;SRP=0;SRR=0;TYPE=complex;technology.ILLUMINA=1	GT:DP:RO:QR:AO:QA:GL	1:105:0:0:104:3721:-10,0
gi|126640115|ref|NC_009085.1|	54924	.	GCCA	ACCG	3233.14	.	AB=0;ABP=0;AC=1;AF=1;AN=1;AO=104;CIGAR=1X2M1X;DP=105;DPB=107;DPRA=0;EPP=6.01695;EPPR=0;GTI=0;LEN=4;MEANALT=2;MQM=60;MQMR=0;NS=1;NUMALT=1;ODDS=744.459;PAIRED=0.990385;PAIREDR=0;PAO=4;PQA=114;PQR=0;PRO=0;QA=3532;QR=0;RO=0;RPP=9.77527;RPPR=0;RUN=1;SAF=61;SAP=9.77527;SAR=43;SRF=0;SRP=0;SRR=0;TYPE=complex;technology.ILLUMINA=1	GT:DP:RO:QR:AO:QA:GL	1:105:0:0:104:3532:-10,0
gi|126640115|ref|NC_009085.1|	54987	.	ATTT	GTTC	2515.01	.	AB=0;ABP=0;AC=1;AF=1;AN=1;AO=76;CIGAR=1X2M1X;DP=79;DPB=82.25;DPRA=0;EPP=3.46745;EPPR=0;GTI=0;LEN=4;MEANALT=3;MQM=60;MQMR=0;NS=1;NUMALT=1;ODDS=579.103;PAIRED=0.986842;PAIREDR=0;PAO=8;PQA=250;PQR=0;PRO=0;QA=2582;QR=0;RO=0;RPP=3.0103;RPPR=0;RUN=1;SAF=32;SAP=7.12467;SAR=44;SRF=0;SRP=0;SRR=0;TYPE=complex;technology.ILLUMINA=1	GT:DP:RO:QR:AO:QA:GL	1:79:0:0:76:2582:-10,0
gi|126640115|ref|NC_009085.1|	55104	.	C	T	3647.91	.	AB=0;ABP=0;AC=1;AF=1;AN=1;AO=110;CIGAR=1X;DP=110;DPB=110;DPRA=0;EPP=4.2737;EPPR=0;GTI=0;LEN=1;MEANALT=1;MQM=60;MQMR=0;NS=1;NUMALT=1;ODDS=839.962;PAIRED=1;PAIREDR=0;PAO=0;PQA=0;PQR=0;PRO=0;QA=4092;QR=0;RO=0;RPP=3.72096;RPPR=0;RUN=1;SAF=57;SAP=3.32615;SAR=53;SRF=0;SRP=0;SRR=0;TYPE=snp;technology.ILLUMINA=1	GT:DP:RO:QR:AO:QA:GL	1:110:0:0:110:4092:-10,0
gi|126640115|ref|NC_009085.1|	55149	.	G	A	3883.56	.	AB=0;ABP=0;AC=1;AF=1;AN=1;AO=118;CIGAR=1X;DP=118;DPB=118;DPRA=0;EPP=3.08391;EPPR=0;GTI=0;LEN=1;MEANALT=1;MQM=60;MQMR=0;NS=1;NUMALT=1;ODDS=894.222;PAIRED=1;PAIREDR=0;PAO=0;PQA=0;PQR=0;PRO=0;QA=4360;QR=0;RO=0;RPP=6.61715;RPPR=0;RUN=1;SAF=52;SAP=6.61715;SAR=66;SRF=0;SRP=0;SRR=0;TYPE=snp;technology.ILLUMINA=1	GT:DP:RO:QR:AO:QA:GL	1:118:0:0:118:4360:-10,0
gi|126640115|ref|NC_009085.1|	55158	.	T	G	4002.95	.	AB=0;ABP=0;AC=1;AF=1;AN=1;AO=124;CIGAR=1X;DP=125;DPB=125;DPRA=0;EPP=8.68415;EPPR=5.18177;GTI=0;LEN=1;MEANALT=1;MQM=60;MQMR=60;NS=1;NUMALT=1;ODDS=921.714;PAIRED=1;PAIREDR=1;PAO=0;PQA=0;PQR=0;PRO=0;QA=4515;QR=32;RO=1;RPP=3.0103;RPPR=5.18177;RUN=1;SAF=57;SAP=4.76149;SAR=67;SRF=0;SRP=5.18177;SRR=1;TYPE=snp;technology.ILLUMINA=1	GT:DP:RO:QR:AO:QA:GL	1:125:1:32:124:4515:-10,0
gi|126640115|ref|NC_009085.1|	55173	.	A	G	3729.66	.	AB=0;ABP=0;AC=1;AF=1;AN=1;AO=114;CIGAR=1X;DP=114;DPB=114;DPRA=0;EPP=9.18185;EPPR=0;GTI=0;LEN=1;MEANALT=1;MQM=59.9123;MQMR=0;NS=1;NUMALT=1;ODDS=858.787;PAIRED=1;PAIREDR=0;PAO=0;PQA=0;PQR=0;PRO=0;QA=4193;QR=0;RO=0;RPP=7.88659;RPPR=0;RUN=1;SAF=55;SAP=3.31507;SAR=59;SRF=0;SRP=0;SRR=0;TYPE=snp;technology.ILLUMINA=1	GT:DP:RO:QR:AO:QA:GL	1:114:0:0:114:4193:-10,0
gi|126640115|ref|NC_009085.1|	55239	.	C	A	3225.86	.	AB=0;ABP=0;AC=1;AF=1;AN=1;AO=100;CIGAR=1X;DP=100;DPB=100;DPRA=0;EPP=15.518;EPPR=0;GTI=0;LEN=1;MEANALT=1;MQM=60;MQMR=0;NS=1;NUMALT=1;ODDS=742.781;PAIRED=1;PAIREDR=0;PAO=0;PQA=0;PQR=0;PRO=0;QA=3671;QR=0;RO=0;RPP=34.3664;RPPR=0;RUN=1;SAF=45;SAP=5.18177;SAR=55;SRF=0;SRP=0;SRR=0;TYPE=snp;technology.ILLUMINA=1	GT:DP:RO:QR:AO:QA:GL	1:100:0:0:100:3671:-10,0
gi|126640115|ref|NC_009085.1|	55287	.	G	A	2801.22	.	AB=0;ABP=0;AC=1;AF=1;AN=1;AO=84;CIGAR=1X;DP=84;DPB=84;DPRA=0;EPP=3.94093;EPPR=0;GTI=0;LEN=1;MEANALT=1;MQM=60;MQMR=0;NS=1;NUMALT=1;ODDS=645.005;PAIRED=1;PAIREDR=0;PAO=0;PQA=0;PQR=0;PRO=0;QA=3149;QR=0;RO=0;RPP=3.1137;RPPR=0;RUN=1;SAF=46;SAP=4.66476;SAR=38;SRF=0;SRP=0;SRR=0;TYPE=snp;technology.ILLUMINA=1	GT:DP:RO:QR:AO:QA:GL	1:84:0:0:84:3149:-10,0
gi|126640115|ref|NC_009085.1|	55323	.	TAAAAAAG	TAAAAAAAG	1856.59	.	AB=0;ABP=0;AC=1;AF=1;AN=1;AO=57;CIGAR=1M1I7M;DP=58;DPB=67.5;DPRA=0;EPP=9.44853;EPPR=0;GTI=0;LEN=1;MEANALT=2;MQM=60;MQMR=0;NS=1;NUMALT=1;ODDS=427.495;PAIRED=1;PAIREDR=0;PAO=2;PQA=68;PQR=68;PRO=2;QA=2113;QR=0;RO=0;RPP=11.5819;RPPR=0;RUN=1;SAF=33;SAP=6.09608;SAR=24;SRF=0;SRP=0;SRR=0;TYPE=ins;technology.ILLUMINA=1	GT:DP:RO:QR:AO:QA:GL	1:58:0:0:57:2113:-10,0
gi|126640115|ref|NC_009085.1|	55354	.	G	T	2124.67	.	AB=0;ABP=0;AC=1;AF=1;AN=1;AO=64;CIGAR=1X;DP=64;DPB=64;DPRA=0;EPP=7.89611;EPPR=0;GTI=0;LEN=1;MEANALT=1;MQM=60;MQMR=0;NS=1;NUMALT=1;ODDS=489.224;PAIRED=1;PAIREDR=0;PAO=0;PQA=0;PQR=0;PRO=0;QA=2401;QR=0;RO=0;RPP=6.40323;RPPR=0;RUN=1;SAF=33;SAP=3.14602;SAR=31;SRF=0;SRP=0;SRR=0;TYPE=snp;technology.ILLUMINA=1	GT:DP:RO:QR:AO:QA:GL	1:64:0:0:64:2401:-10,0
gi|126640115|ref|NC_009085.1|	55561	.	A	G	2605.1	.	AB=0;ABP=0;AC=1;AF=1;AN=1;AO=82;CIGAR=1X;DP=82;DPB=82;DPRA=0;EPP=3.434;EPPR=0;GTI=0;LEN=1;MEANALT=1;MQM=60;MQMR=0;NS=1;NUMALT=1;ODDS=599.846;PAIRED=1;PAIREDR=0;PAO=0;PQA=0;PQR=0;PRO=0;QA=2930;QR=0;RO=0;RPP=3.11623;RPPR=0;RUN=1;SAF=37;SAP=4.70511;SAR=45;SRF=0;SRP=0;SRR=0;TYPE=snp;technology.ILLUMINA=1	GT:DP:RO:QR:AO:QA:GL	1:82:0:0:82:2930:-10,0
gi|126640115|ref|NC_009085.1|	55656	.	T	A	2045.61	.	AB=0;ABP=0;AC=1;AF=1;AN=1;AO=62;CIGAR=1X;DP=62;DPB=62;DPRA=0;EPP=3.15039;EPPR=0;GTI=0;LEN=1;MEANALT=1;MQM=60;MQMR=0;NS=1;NUMALT=1;ODDS=471.02;PAIRED=1;PAIREDR=0;PAO=0;PQA=0;PQR=0;PRO=0;QA=2320;QR=0;RO=0;RPP=17.0198;RPPR=0;RUN=1;SAF=33;SAP=3.57068;SAR=29;SRF=0;SRP=0;SRR=0;TYPE=snp;technology.ILLUMINA=1	GT:DP:RO:QR:AO:QA:GL	1:62:0:0:62:2320:-10,0
gi|126640115|ref|NC_009085.1|	55807	.	C	T	2343.92	.	AB=0;ABP=0;AC=1;AF=1;AN=1;AO=72;CIGAR=1X;DP=72;DPB=72;DPRA=0;EPP=4.09604;EPPR=0;GTI=0;LEN=1;MEANALT=1;MQM=60;MQMR=0;NS=1;NUMALT=1;ODDS=539.708;PAIRED=0.986111;PAIREDR=0;PAO=0;PQA=0;PQR=0;PRO=0;QA=2649;QR=0;RO=0;RPP=3.49285;RPPR=0;RUN=1;SAF=27;SAP=12.7819;SAR=45;SRF=0;SRP=0;SRR=0;TYPE=snp;technology.ILLUMINA=1	GT:DP:RO:QR:AO:QA:GL	1:72:0:0:72:2649:-10,0
gi|126640115|ref|NC_009085.1|	55918	.	T	C	2620.74	.	AB=0;ABP=0;AC=1;AF=1;AN=1;AO=82;CIGAR=1X;DP=82;DPB=82;DPRA=0;EPP=13.6028;EPPR=0;GTI=0;LEN=1;MEANALT=1;MQM=60;MQMR=0;NS=1;NUMALT=1;ODDS=603.448;PAIRED=1;PAIREDR=0;PAO=0;PQA=0;PQR=0;PRO=0;QA=3001;QR=0;RO=0;RPP=41.2494;RPPR=0;RUN=1;SAF=39;SAP=3.434;SAR=43;SRF=0;SRP=0;SRR=0;TYPE=snp;technology.ILLUMINA=1	GT:DP:RO:QR:AO:QA:GL	1:82:0:0:82:3001:-10,0
gi|126640115|ref|NC_009085.1|	55981	.	A	G	2008.09	.	AB=0;ABP=0;AC=1;AF=1;AN=1;AO=62;CIGAR=1X;DP=62;DPB=62;DPRA=0;EPP=3.0103;EPPR=0;GTI=0;LEN=1;MEANALT=1;MQM=60;MQMR=0;NS=1;NUMALT=1;ODDS=462.38;PAIRED=1;PAIREDR=0;PAO=0;PQA=0;PQR=0;PRO=0;QA=2275;QR=0;RO=0;RPP=9.87495;RPPR=0;RUN=1;SAF=37;SAP=8.05372;SAR=25;SRF=0;SRP=0;SRR=0;TYPE=snp;technology.ILLUMINA=1	GT:DP:RO:QR:AO:QA:GL	1:62:0:0:62:2275:-10,0
gi|126640115|ref|NC_009085.1|	56071	.	CAAAAAAAAC	CAAAAAAAC	2246.84	.	AB=0;ABP=0;AC=1;AF=1;AN=1;AO=71;CIGAR=1M1D8M;DP=73;DPB=72.9;DPRA=0;EPP=14.0512;EPPR=7.35324;GTI=0;LEN=1;MEANALT=1;MQM=60;MQMR=54.5;NS=1;NUMALT=1;ODDS=517.354;PAIRED=1;PAIREDR=1;PAO=6.5;PQA=205;PQR=205;PRO=6.5;QA=2590;QR=62;RO=2;RPP=6.71098;RPPR=7.35324;RUN=1;SAF=31;SAP=5.48761;SAR=40;SRF=0;SRP=7.35324;SRR=2;TYPE=del;technology.ILLUMINA=1	GT:DP:RO:QR:AO:QA:GL	1:73:2:62:71:2590:-10,0
gi|126640115|ref|NC_009085.1|	56208	.	G	A	4033.7	.	AB=0;ABP=0;AC=1;AF=1;AN=1;AO=122;CIGAR=1X;DP=122;DPB=122;DPRA=0;EPP=4.14943;EPPR=0;GTI=0;LEN=1;MEANALT=1;MQM=60;MQMR=0;NS=1;NUMALT=1;ODDS=928.793;PAIRED=0.991803;PAIREDR=0;PAO=0;PQA=0;PQR=0;PRO=0;QA=4524;QR=0;RO=0;RPP=3.65106;RPPR=0;RUN=1;SAF=67;SAP=5.57335;SAR=55;SRF=0;SRP=0;SRR=0;TYPE=snp;technology.ILLUMINA=1	GT:DP:RO:QR:AO:QA:GL	1:122:0:0:122:4524:-10,0
gi|126640115|ref|NC_009085.1|	56274	.	G	A	3504.1	.	AB=0;ABP=0;AC=1;AF=1;AN=1;AO=105;CIGAR=1X;DP=105;DPB=105;DPRA=0;EPP=15.9357;EPPR=0;GTI=0;LEN=1;MEANALT=1;MQM=60;MQMR=0;NS=1;NUMALT=1;ODDS=806.85;PAIRED=0.990476;PAIREDR=0;PAO=0;PQA=0;PQR=0;PRO=0;QA=3952;QR=0;RO=0;RPP=4.68544;RPPR=0;RUN=1;SAF=44;SAP=8.98702;SAR=61;SRF=0;SRP=0;SRR=0;TYPE=snp;technology.ILLUMINA=1	GT:DP:RO:QR:AO:QA:GL	1:105:0:0:105:3952:-10,0
gi|126640115|ref|NC_009085.1|	56428	.	G	A	2930.6	.	AB=0;ABP=0;AC=1;AF=1;AN=1;AO=91;CIGAR=1X;DP=91;DPB=91;DPRA=0;EPP=9.90651;EPPR=0;GTI=0;LEN=1;MEANALT=1;MQM=59.9341;MQMR=0;NS=1;NUMALT=1;ODDS=674.796;PAIRED=1;PAIREDR=0;PAO=0;PQA=0;PQR=0;PRO=0;QA=3315;QR=0;RO=0;RPP=3.22506;RPPR=0;RUN=1;SAF=58;SAP=17.9243;SAR=33;SRF=0;SRP=0;SRR=0;TYPE=snp;technology.ILLUMINA=1	GT:DP:RO:QR:AO:QA:GL	1:91:0:0:91:3315:-10,0
gi|126640115|ref|NC_009085.1|	56433	.	G	A	2831.83	.	AB=0;ABP=0;AC=1;AF=1;AN=1;AO=86;CIGAR=1X;DP=86;DPB=86;DPRA=0;EPP=3.91929;EPPR=0;GTI=0;LEN=1;MEANALT=1;MQM=59.9302;MQMR=0;NS=1;NUMALT=1;ODDS=652.052;PAIRED=1;PAIREDR=0;PAO=0;PQA=0;PQR=0;PRO=0;QA=3198;QR=0;RO=0;RPP=3.41429;RPPR=0;RUN=1;SAF=55;SAP=17.5541;SAR=31;SRF=0;SRP=0;SRR=0;TYPE=snp;technology.ILLUMINA=1	GT:DP:RO:QR:AO:QA:GL	1:86:0:0:86:3198:-10,0
gi|126640115|ref|NC_009085.1|	56442	.	G	A	2635.99	.	AB=0;ABP=0;AC=1;AF=1;AN=1;AO=81;CIGAR=1X;DP=81;DPB=81;DPRA=0;EPP=4.32391;EPPR=0;GTI=0;LEN=1;MEANALT=1;MQM=59.9259;MQMR=0;NS=1;NUMALT=1;ODDS=606.959;PAIRED=1;PAIREDR=0;PAO=0;PQA=0;PQR=0;PRO=0;QA=2995;QR=0;RO=0;RPP=5.18177;RPPR=0;RUN=1;SAF=56;SAP=28.7731;SAR=25;SRF=0;SRP=0;SRR=0;TYPE=snp;technology.ILLUMINA=1	GT:DP:RO:QR:AO:QA:GL	1:81:0:0:81:2995:-10,0
gi|126640115|ref|NC_009085.1|	56457	.	G	A	2959.07	.	AB=0;ABP=0;AC=1;AF=1;AN=1;AO=88;CIGAR=1X;DP=88;DPB=88;DPRA=0;EPP=3.89863;EPPR=0;GTI=0;LEN=1;MEANALT=1;MQM=60;MQMR=0;NS=1;NUMALT=1;ODDS=681.352;PAIRED=1;PAIREDR=0;PAO=0;PQA=0;PQR=0;PRO=0;QA=3327;QR=0;RO=0;RPP=3.109;RPPR=0;RUN=1;SAF=50;SAP=6.56362;SAR=38;SRF=0;SRP=0;SRR=0;TYPE=snp;technology.ILLUMINA=1	GT:DP:RO:QR:AO:QA:GL	1:88:0:0:88:3327:-10,0
gi|126640115|ref|NC_009085.1|	56643	.	G	C	3657.65	.	AB=0;ABP=0;AC=1;AF=1;AN=1;AO=112;CIGAR=1X;DP=112;DPB=112;DPRA=0;EPP=3.32051;EPPR=0;GTI=0;LEN=1;MEANALT=1;MQM=60;MQMR=0;NS=1;NUMALT=1;ODDS=842.205;PAIRED=1;PAIREDR=0;PAO=0;PQA=0;PQR=0;PRO=0;QA=4116;QR=0;RO=0;RPP=14.1779;RPPR=0;RUN=1;SAF=50;SAP=5.80219;SAR=62;SRF=0;SRP=0;SRR=0;TYPE=snp;technology.ILLUMINA=1	GT:DP:RO:QR:AO:QA:GL	1:112:0:0:112:4116:-10,0
gi|126640115|ref|NC_009085.1|	56652	.	C	T	3670.12	.	AB=0;ABP=0;AC=1;AF=1;AN=1;AO=110;CIGAR=1X;DP=110;DPB=110;DPRA=0;EPP=3.72096;EPPR=0;GTI=0;LEN=1;MEANALT=1;MQM=60;MQMR=0;NS=1;NUMALT=1;ODDS=845.075;PAIRED=1;PAIREDR=0;PAO=0;PQA=0;PQR=0;PRO=0;QA=4139;QR=0;RO=0;RPP=20.7769;RPPR=0;RUN=1;SAF=48;SAP=6.87947;SAR=62;SRF=0;SRP=0;SRR=0;TYPE=snp;technology.ILLUMINA=1	GT:DP:RO:QR:AO:QA:GL	1:110:0:0:110:4139:-10,0
gi|126640115|ref|NC_009085.1|	56661	.	G	A	3409.31	.	AB=0;ABP=0;AC=1;AF=1;AN=1;AO=104;CIGAR=1X;DP=104;DPB=104;DPRA=0;EPP=6.01695;EPPR=0;GTI=0;LEN=1;MEANALT=1;MQM=60;MQMR=0;NS=1;NUMALT=1;ODDS=785.022;PAIRED=1;PAIREDR=0;PAO=0;PQA=0;PQR=0;PRO=0;QA=3851;QR=0;RO=0;RPP=19.3799;RPPR=0;RUN=1;SAF=44;SAP=8.35546;SAR=60;SRF=0;SRP=0;SRR=0;TYPE=snp;technology.ILLUMINA=1	GT:DP:RO:QR:AO:QA:GL	1:104:0:0:104:3851:-10,0
gi|126640115|ref|NC_009085.1|	56838	.	G	A	2882.08	.	AB=0;ABP=0;AC=1;AF=1;AN=1;AO=87;CIGAR=1X;DP=87;DPB=87;DPRA=0;EPP=33.5856;EPPR=0;GTI=0;LEN=1;MEANALT=1;MQM=60;MQMR=0;NS=1;NUMALT=1;ODDS=663.624;PAIRED=1;PAIREDR=0;PAO=0;PQA=0;PQR=0;PRO=0;QA=3281;QR=0;RO=0;RPP=5.03202;RPPR=0;RUN=1;SAF=52;SAP=10.2236;SAR=35;SRF=0;SRP=0;SRR=0;TYPE=snp;technology.ILLUMINA=1	GT:DP:RO:QR:AO:QA:GL	1:87:0:0:87:3281:-10,0
gi|126640115|ref|NC_009085.1|	56997	.	ATT	AT	2281.73	.	AB=0;ABP=0;AC=1;AF=1;AN=1;AO=75;CIGAR=1M1D1M;DP=79;DPB=54;DPRA=0;EPP=11.3777;EPPR=5.18177;GTI=0;LEN=1;MEANALT=1;MQM=60;MQMR=60;NS=1;NUMALT=1;ODDS=525.388;PAIRED=0.986667;PAIREDR=1;PAO=0;PQA=0;PQR=0;PRO=0;QA=2727;QR=149;RO=4;RPP=9.52472;RPPR=11.6962;RUN=1;SAF=25;SAP=21.1059;SAR=50;SRF=3;SRP=5.18177;SRR=1;TYPE=del;technology.ILLUMINA=1	GT:DP:RO:QR:AO:QA:GL	1:79:4:149:75:2727:-10,0
gi|126640115|ref|NC_009085.1|	58083	.	T	C	3929.52	.	AB=0;ABP=0;AC=1;AF=1;AN=1;AO=119;CIGAR=1X;DP=119;DPB=119;DPRA=0;EPP=3.02855;EPPR=0;GTI=0;LEN=1;MEANALT=1;MQM=60;MQMR=0;NS=1;NUMALT=1;ODDS=904.806;PAIRED=1;PAIREDR=0;PAO=0;PQA=0;PQR=0;PRO=0;QA=4404;QR=0;RO=0;RPP=3.90444;RPPR=0;RUN=1;SAF=60;SAP=3.02855;SAR=59;SRF=0;SRP=0;SRR=0;TYPE=snp;technology.ILLUMINA=1	GT:DP:RO:QR:AO:QA:GL	1:119:0:0:119:4404:-10,0
gi|126640115|ref|NC_009085.1|	59049	.	TAAA	CAAC	3625.19	.	AB=0;ABP=0;AC=1;AF=1;AN=1;AO=114;CIGAR=1X2M1X;DP=115;DPB=116.5;DPRA=0;EPP=9.18185;EPPR=0;GTI=0;LEN=4;MEANALT=2;MQM=60;MQMR=0;NS=1;NUMALT=1;ODDS=834.731;PAIRED=1;PAIREDR=0;PAO=4;PQA=100;PQR=0;PRO=0;QA=3973;QR=0;RO=0;RPP=3.31507;RPPR=0;RUN=1;SAF=53;SAP=4.22937;SAR=61;SRF=0;SRP=0;SRR=0;TYPE=complex;technology.ILLUMINA=1	GT:DP:RO:QR:AO:QA:GL	1:115:0:0:114:3973:-10,0
gi|126640115|ref|NC_009085.1|	59798	.	A	G	4256.18	.	AB=0;ABP=0;AC=1;AF=1;AN=1;AO=129;CIGAR=1X;DP=129;DPB=129;DPRA=0;EPP=13.531;EPPR=0;GTI=0;LEN=1;MEANALT=1;MQM=59.9922;MQMR=0;NS=1;NUMALT=1;ODDS=980.022;PAIRED=0.992248;PAIREDR=0;PAO=0;PQA=0;PQR=0;PRO=0;QA=4819;QR=0;RO=0;RPP=28.6135;RPPR=0;RUN=1;SAF=77;SAP=13.531;SAR=52;SRF=0;SRP=0;SRR=0;TYPE=snp;technology.ILLUMINA=1	GT:DP:RO:QR:AO:QA:GL	1:129:0:0:129:4819:-10,0
gi|126640115|ref|NC_009085.1|	60293	.	A	C	3436.47	.	AB=0;ABP=0;AC=1;AF=1;AN=1;AO=105;CIGAR=1X;DP=105;DPB=105;DPRA=0;EPP=13.9504;EPPR=0;GTI=0;LEN=1;MEANALT=1;MQM=60;MQMR=0;NS=1;NUMALT=1;ODDS=791.276;PAIRED=1;PAIREDR=0;PAO=0;PQA=0;PQR=0;PRO=0;QA=3870;QR=0;RO=0;RPP=4.02365;RPPR=0;RUN=1;SAF=58;SAP=5.51266;SAR=47;SRF=0;SRP=0;SRR=0;TYPE=snp;technology.ILLUMINA=1	GT:DP:RO:QR:AO:QA:GL	1:105:0:0:105:3870:-10,0
gi|126640115|ref|NC_009085.1|	60876	.	C	T	1792.5	.	AB=0;ABP=0;AC=1;AF=1;AN=1;AO=55;CIGAR=1X;DP=56;DPB=56;DPRA=0;EPP=3.36563;EPPR=0;GTI=0;LEN=1;MEANALT=2;MQM=60;MQMR=0;NS=1;NUMALT=1;ODDS=412.739;PAIRED=1;PAIREDR=0;PAO=0;PQA=0;PQR=0;PRO=0;QA=2029;QR=0;RO=0;RPP=7.78754;RPPR=0;RUN=1;SAF=24;SAP=4.94488;SAR=31;SRF=0;SRP=0;SRR=0;TYPE=snp;technology.ILLUMINA=1	GT:DP:RO:QR:AO:QA:GL	1:56:0:0:55:2029:-10,0
gi|126640115|ref|NC_009085.1|	60980	.	GA	AG	860736	.	AB=0;ABP=0;AC=1;AF=1;AN=1;AO=27;CIGAR=2X;DP=27;DPB=28;DPRA=0;EPP=3.73412;EPPR=0;GTI=0;LEN=2;MEANALT=1;MQM=60;MQMR=0;NS=1;NUMALT=1;ODDS=198.192;PAIRED=1;PAIREDR=0;PAO=2;PQA=34;PQR=0;PRO=0;QA=968;QR=0;RO=0;RPP=21.1059;RPPR=0;RUN=1;SAF=14;SAP=3.09072;SAR=13;SRF=0;SRP=0;SRR=0;TYPE=mnp;technology.ILLUMINA=1	GT:DP:RO:QR:AO:QA:GL	1:27:0:0:27:968:-10,0
gi|126640115|ref|NC_009085.1|	61213	.	GGTAG	AGTAA	2312.46	.	AB=0;ABP=0;AC=1;AF=1;AN=1;AO=71;CIGAR=1X3M1X;DP=72;DPB=74.8;DPRA=0;EPP=4.50892;EPPR=0;GTI=0;LEN=5;MEANALT=2;MQM=59.9437;MQMR=0;NS=1;NUMALT=1;ODDS=532.464;PAIRED=1;PAIREDR=0;PAO=5;PQA=162;PQR=0;PRO=0;QA=2442;QR=0;RO=0;RPP=3.04088;RPPR=0;RUN=1;SAF=38;SAP=3.7749;SAR=33;SRF=0;SRP=0;SRR=0;TYPE=complex;technology.ILLUMINA=1	GT:DP:RO:QR:AO:QA:GL	1:72:0:0:71:2442:-10,0
gi|126640115|ref|NC_009085.1|	61225	.	T	C	2346.88	.	AB=0;ABP=0;AC=1;AF=1;AN=1;AO=72;CIGAR=1X;DP=72;DPB=72;DPRA=0;EPP=4.9405;EPPR=0;GTI=0;LEN=1;MEANALT=1;MQM=59.9444;MQMR=0;NS=1;NUMALT=1;ODDS=540.389;PAIRED=1;PAIREDR=0;PAO=0;PQA=0;PQR=0;PRO=0;QA=2646;QR=0;RO=0;RPP=4.9405;RPPR=0;RUN=1;SAF=40;SAP=4.9405;SAR=32;SRF=0;SRP=0;SRR=0;TYPE=snp;technology.ILLUMINA=1	GT:DP:RO:QR:AO:QA:GL	1:72:0:0:72:2646:-10,0
gi|126640115|ref|NC_009085.1|	61375	.	C	T	3554.7	.	AB=0;ABP=0;AC=1;AF=1;AN=1;AO=110;CIGAR=1X;DP=110;DPB=110;DPRA=0;EPP=3.32615;EPPR=0;GTI=0;LEN=1;MEANALT=1;MQM=60;MQMR=0;NS=1;NUMALT=1;ODDS=818.501;PAIRED=1;PAIREDR=0;PAO=0;PQA=0;PQR=0;PRO=0;QA=3998;QR=0;RO=0;RPP=12.5648;RPPR=0;RUN=1;SAF=59;SAP=4.2737;SAR=51;SRF=0;SRP=0;SRR=0;TYPE=snp;technology.ILLUMINA=1	GT:DP:RO:QR:AO:QA:GL	1:110:0:0:110:3998:-10,0
gi|126640115|ref|NC_009085.1|	61432	.	C	T	3350.47	.	AB=0;ABP=0;AC=1;AF=1;AN=1;AO=105;CIGAR=1X;DP=105;DPB=105;DPRA=0;EPP=13.9504;EPPR=0;GTI=0;LEN=1;MEANALT=1;MQM=60;MQMR=0;NS=1;NUMALT=1;ODDS=771.474;PAIRED=1;PAIREDR=0;PAO=0;PQA=0;PQR=0;PRO=0;QA=3779;QR=0;RO=0;RPP=10.476;RPPR=0;RUN=1;SAF=53;SAP=3.03098;SAR=52;SRF=0;SRP=0;SRR=0;TYPE=snp;technology.ILLUMINA=1	GT:DP:RO:QR:AO:QA:GL	1:105:0:0:105:3779:-10,0
gi|126640115|ref|NC_009085.1|	61486	.	A	G	4049.12	.	AB=0;ABP=0;AC=1;AF=1;AN=1;AO=124;CIGAR=1X;DP=124;DPB=124;DPRA=0;EPP=4.13106;EPPR=0;GTI=0;LEN=1;MEANALT=1;MQM=60;MQMR=0;NS=1;NUMALT=1;ODDS=932.345;PAIRED=1;PAIREDR=0;PAO=0;PQA=0;PQR=0;PRO=0;QA=4547;QR=0;RO=0;RPP=11.486;RPPR=0;RUN=1;SAF=63;SAP=3.08035;SAR=61;SRF=0;SRP=0;SRR=0;TYPE=snp;technology.ILLUMINA=1	GT:DP:RO:QR:AO:QA:GL	1:124:0:0:124:4547:-10,0
gi|126640115|ref|NC_009085.1|	61504	.	A	T	4100.23	.	AB=0;ABP=0;AC=1;AF=1;AN=1;AO=123;CIGAR=1X;DP=123;DPB=123;DPRA=0;EPP=3.02795;EPPR=0;GTI=0;LEN=1;MEANALT=1;MQM=60;MQMR=0;NS=1;NUMALT=1;ODDS=944.112;PAIRED=0.99187;PAIREDR=0;PAO=0;PQA=0;PQR=0;PRO=0;QA=4626;QR=0;RO=0;RPP=27.179;RPPR=0;RUN=1;SAF=70;SAP=8.11238;SAR=53;SRF=0;SRP=0;SRR=0;TYPE=snp;technology.ILLUMINA=1	GT:DP:RO:QR:AO:QA:GL	1:123:0:0:123:4626:-10,0
gi|126640115|ref|NC_009085.1|	61597	.	A	G	3959.08	.	AB=0;ABP=0;AC=1;AF=1;AN=1;AO=121;CIGAR=1X;DP=121;DPB=121;DPRA=0;EPP=14.2266;EPPR=0;GTI=0;LEN=1;MEANALT=1;MQM=60;MQMR=0;NS=1;NUMALT=1;ODDS=911.613;PAIRED=1;PAIREDR=0;PAO=0;PQA=0;PQR=0;PRO=0;QA=4461;QR=0;RO=0;RPP=14.2266;RPPR=0;RUN=1;SAF=59;SAP=3.17181;SAR=62;SRF=0;SRP=0;SRR=0;TYPE=snp;technology.ILLUMINA=1	GT:DP:RO:QR:AO:QA:GL	1:121:0:0:121:4461:-10,0
gi|126640115|ref|NC_009085.1|	61796	.	T	C	4120.17	.	AB=0;ABP=0;AC=1;AF=1;AN=1;AO=126;CIGAR=1X;DP=126;DPB=126;DPRA=0;EPP=5.49198;EPPR=0;GTI=0;LEN=1;MEANALT=1;MQM=60;MQMR=0;NS=1;NUMALT=1;ODDS=948.704;PAIRED=1;PAIREDR=0;PAO=0;PQA=0;PQR=0;PRO=0;QA=4619;QR=0;RO=0;RPP=3.28604;RPPR=0;RUN=1;SAF=60;SAP=3.63072;SAR=66;SRF=0;SRP=0;SRR=0;TYPE=snp;technology.ILLUMINA=1	GT:DP:RO:QR:AO:QA:GL	1:126:0:0:126:4619:-10,0
gi|126640115|ref|NC_009085.1|	61870	.	TTTG	CTTA	3711.49	.	AB=0;ABP=0;AC=1;AF=1;AN=1;AO=115;CIGAR=1X2M1X;DP=115;DPB=115.75;DPRA=0;EPP=3.48236;EPPR=0;GTI=0;LEN=4;MEANALT=1;MQM=60;MQMR=0;NS=1;NUMALT=1;ODDS=854.602;PAIRED=1;PAIREDR=0;PAO=1;PQA=33;PQR=0;PRO=0;QA=4130;QR=0;RO=0;RPP=4.53977;RPPR=0;RUN=1;SAF=60;SAP=3.48236;SAR=55;SRF=0;SRP=0;SRR=0;TYPE=complex;technology.ILLUMINA=1	GT:DP:RO:QR:AO:QA:GL	1:115:0:0:115:4130:-10,0
gi|126640115|ref|NC_009085.1|	62059	.	GCCA	ACCG	3200.52	.	AB=0;ABP=0;AC=1;AF=1;AN=1;AO=90;CIGAR=1X2M1X;DP=90;DPB=98.5;DPRA=0;EPP=6.48466;EPPR=0;GTI=0;LEN=4;MEANALT=1;MQM=60;MQMR=0;NS=1;NUMALT=1;ODDS=736.947;PAIRED=1;PAIREDR=0;PAO=16;PQA=551;PQR=16;PRO=1;QA=3068;QR=0;RO=0;RPP=10.8276;RPPR=0;RUN=1;SAF=43;SAP=3.39634;SAR=47;SRF=0;SRP=0;SRR=0;TYPE=complex;technology.ILLUMINA=1	GT:DP:RO:QR:AO:QA:GL	1:90:0:0:90:3068:-10,0
gi|126640115|ref|NC_009085.1|	62086	.	G	T	2958.46	.	AB=0;ABP=0;AC=1;AF=1;AN=1;AO=91;CIGAR=1X;DP=91;DPB=91;DPRA=0;EPP=7.04303;EPPR=0;GTI=0;LEN=1;MEANALT=1;MQM=60;MQMR=0;NS=1;NUMALT=1;ODDS=681.211;PAIRED=1;PAIREDR=0;PAO=0;PQA=0;PQR=0;PRO=0;QA=3336;QR=0;RO=0;RPP=11.6246;RPPR=0;RUN=1;SAF=43;SAP=3.60686;SAR=48;SRF=0;SRP=0;SRR=0;TYPE=snp;technology.ILLUMINA=1	GT:DP:RO:QR:AO:QA:GL	1:91:0:0:91:3336:-10,0
gi|126640115|ref|NC_009085.1|	62152	.	T	C	3687.04	.	AB=0;ABP=0;AC=1;AF=1;AN=1;AO=111;CIGAR=1X;DP=111;DPB=111;DPRA=0;EPP=11.6375;EPPR=0;GTI=0;LEN=1;MEANALT=1;MQM=60;MQMR=0;NS=1;NUMALT=1;ODDS=848.972;PAIRED=0.990991;PAIREDR=0;PAO=0;PQA=0;PQR=0;PRO=0;QA=4155;QR=0;RO=0;RPP=13.359;RPPR=0;RUN=1;SAF=52;SAP=3.96888;SAR=59;SRF=0;SRP=0;SRR=0;TYPE=snp;technology.ILLUMINA=1	GT:DP:RO:QR:AO:QA:GL	1:111:0:0:111:4155:-10,0
gi|126640115|ref|NC_009085.1|	62266	.	CCTA	TTTG	3288.6	.	AB=0;ABP=0;AC=1;AF=1;AN=1;AO=104;CIGAR=2X1M1X;DP=104;DPB=104;DPRA=0;EPP=3.34437;EPPR=0;GTI=0;LEN=4;MEANALT=1;MQM=60;MQMR=0;NS=1;NUMALT=1;ODDS=757.228;PAIRED=1;PAIREDR=0;PAO=0;PQA=0;PQR=0;PRO=0;QA=3699;QR=0;RO=0;RPP=11.3621;RPPR=0;RUN=1;SAF=52;SAP=3.0103;SAR=52;SRF=0;SRP=0;SRR=0;TYPE=complex;technology.ILLUMINA=1	GT:DP:RO:QR:AO:QA:GL	1:104:0:0:104:3699:-10,0
gi|126640115|ref|NC_009085.1|	62386	.	G	A	2201.7	.	AB=0;ABP=0;AC=1;AF=1;AN=1;AO=69;CIGAR=1X;DP=69;DPB=69;DPRA=0;EPP=10.0912;EPPR=0;GTI=0;LEN=1;MEANALT=1;MQM=60;MQMR=0;NS=1;NUMALT=1;ODDS=506.96;PAIRED=1;PAIREDR=0;PAO=0;PQA=0;PQR=0;PRO=0;QA=2552;QR=0;RO=0;RPP=41.5618;RPPR=0;RUN=1;SAF=22;SAP=22.6794;SAR=47;SRF=0;SRP=0;SRR=0;TYPE=snp;technology.ILLUMINA=1	GT:DP:RO:QR:AO:QA:GL	1:69:0:0:69:2552:-10,0
gi|126640115|ref|NC_009085.1|	62430	.	G	T	1238.42	.	AB=0;ABP=0;AC=1;AF=1;AN=1;AO=38;CIGAR=1X;DP=38;DPB=38;DPRA=0;EPP=3.23888;EPPR=0;GTI=0;LEN=1;MEANALT=1;MQM=60;MQMR=0;NS=1;NUMALT=1;ODDS=285.156;PAIRED=1;PAIREDR=0;PAO=0;PQA=0;PQR=0;PRO=0;QA=1405;QR=0;RO=0;RPP=3.9246;RPPR=0;RUN=1;SAF=17;SAP=3.9246;SAR=21;SRF=0;SRP=0;SRR=0;TYPE=snp;technology.ILLUMINA=1	GT:DP:RO:QR:AO:QA:GL	1:38:0:0:38:1405:-10,0
gi|126640115|ref|NC_009085.1|	62663	.	TTG	CTA	2619.08	.	AB=0;ABP=0;AC=1;AF=1;AN=1;AO=83;CIGAR=1X1M1X;DP=83;DPB=83;DPRA=0;EPP=3.66436;EPPR=0;GTI=0;LEN=3;MEANALT=1;MQM=60;MQMR=0;NS=1;NUMALT=1;ODDS=603.066;PAIRED=1;PAIREDR=0;PAO=0;PQA=0;PQR=0;PRO=0;QA=2959;QR=0;RO=0;RPP=10.5712;RPPR=0;RUN=1;SAF=49;SAP=8.89682;SAR=34;SRF=0;SRP=0;SRR=0;TYPE=complex;technology.ILLUMINA=1	GT:DP:RO:QR:AO:QA:GL	1:83:0:0:83:2959:-10,0
gi|126640115|ref|NC_009085.1|	63397	.	A	G	2504.77	.	AB=0;ABP=0;AC=1;AF=1;AN=1;AO=77;CIGAR=1X;DP=77;DPB=77;DPRA=0;EPP=5.29458;EPPR=0;GTI=0;LEN=1;MEANALT=1;MQM=60;MQMR=0;NS=1;NUMALT=1;ODDS=576.744;PAIRED=1;PAIREDR=0;PAO=0;PQA=0;PQR=0;PRO=0;QA=2853;QR=0;RO=0;RPP=33.7211;RPPR=0;RUN=1;SAF=39;SAP=3.0385;SAR=38;SRF=0;SRP=0;SRR=0;TYPE=snp;technology.ILLUMINA=1	GT:DP:RO:QR:AO:QA:GL	1:77:0:0:77:2853:-10,0
gi|126640115|ref|NC_009085.1|	63711	.	G	A	3359.36	.	AB=0;ABP=0;AC=1;AF=1;AN=1;AO=104;CIGAR=1X;DP=104;DPB=104;DPRA=0;EPP=6.01695;EPPR=0;GTI=0;LEN=1;MEANALT=1;MQM=59.6635;MQMR=0;NS=1;NUMALT=1;ODDS=773.521;PAIRED=1;PAIREDR=0;PAO=0;PQA=0;PQR=0;PRO=0;QA=3773;QR=0;RO=0;RPP=3.09382;RPPR=0;RUN=1;SAF=55;SAP=3.76196;SAR=49;SRF=0;SRP=0;SRR=0;TYPE=snp;technology.ILLUMINA=1	GT:DP:RO:QR:AO:QA:GL	1:104:0:0:104:3773:-10,0
gi|126640115|ref|NC_009085.1|	63826	.	TTA	CTG	1917.28	.	AB=0;ABP=0;AC=1;AF=1;AN=1;AO=57;CIGAR=1X1M1X;DP=57;DPB=59.3333;DPRA=0;EPP=3.0484;EPPR=0;GTI=0;LEN=3;MEANALT=1;MQM=60;MQMR=0;NS=1;NUMALT=1;ODDS=441.471;PAIRED=0.982456;PAIREDR=0;PAO=6;PQA=193;PQR=0;PRO=0;QA=2031;QR=0;RO=0;RPP=16.763;RPPR=0;RUN=1;SAF=12;SAP=44.4969;SAR=45;SRF=0;SRP=0;SRR=0;TYPE=complex;technology.ILLUMINA=1	GT:DP:RO:QR:AO:QA:GL	1:57:0:0:57:2031:-10,0
gi|126640115|ref|NC_009085.1|	63834	.	A	G	2357.85	.	AB=0;ABP=0;AC=1;AF=1;AN=1;AO=76;CIGAR=1X;DP=76;DPB=76;DPRA=0;EPP=3.0103;EPPR=0;GTI=0;LEN=1;MEANALT=1;MQM=60;MQMR=0;NS=1;NUMALT=1;ODDS=542.915;PAIRED=0.986842;PAIREDR=0;PAO=0;PQA=0;PQR=0;PRO=0;QA=2737;QR=0;RO=0;RPP=44.2683;RPPR=0;RUN=1;SAF=21;SAP=36.0395;SAR=55;SRF=0;SRP=0;SRR=0;TYPE=snp;technology.ILLUMINA=1	GT:DP:RO:QR:AO:QA:GL	1:76:0:0:76:2737:-10,0
gi|126640115|ref|NC_009085.1|	64317	.	G	T	2731.33	.	AB=0;ABP=0;AC=1;AF=1;AN=1;AO=82;CIGAR=1X;DP=82;DPB=82;DPRA=0;EPP=3.96363;EPPR=0;GTI=0;LEN=1;MEANALT=1;MQM=60;MQMR=0;NS=1;NUMALT=1;ODDS=628.912;PAIRED=1;PAIREDR=0;PAO=0;PQA=0;PQR=0;PRO=0;QA=3073;QR=0;RO=0;RPP=4.70511;RPPR=0;RUN=1;SAF=45;SAP=4.70511;SAR=37;SRF=0;SRP=0;SRR=0;TYPE=snp;technology.ILLUMINA=1	GT:DP:RO:QR:AO:QA:GL	1:82:0:0:82:3073:-10,0
gi|126640115|ref|NC_009085.1|	64401	.	T	C	3287.72	.	AB=0;ABP=0;AC=1;AF=1;AN=1;AO=99;CIGAR=1X;DP=99;DPB=99;DPRA=0;EPP=3.20771;EPPR=0;GTI=0;LEN=1;MEANALT=1;MQM=60;MQMR=0;NS=1;NUMALT=1;ODDS=757.026;PAIRED=1;PAIREDR=0;PAO=0;PQA=0;PQR=0;PRO=0;QA=3704;QR=0;RO=0;RPP=16.7191;RPPR=0;RUN=1;SAF=51;SAP=3.20771;SAR=48;SRF=0;SRP=0;SRR=0;TYPE=snp;technology.ILLUMINA=1	GT:DP:RO:QR:AO:QA:GL	1:99:0:0:99:3704:-10,0
gi|126640115|ref|NC_009085.1|	64478	.	A	G	4216.89	.	AB=0;ABP=0;AC=1;AF=1;AN=1;AO=132;CIGAR=1X;DP=132;DPB=132;DPRA=0;EPP=4.06314;EPPR=0;GTI=0;LEN=1;MEANALT=1;MQM=60;MQMR=0;NS=1;NUMALT=1;ODDS=970.975;PAIRED=1;PAIREDR=0;PAO=0;PQA=0;PQR=0;PRO=0;QA=4726;QR=0;RO=0;RPP=3.27351;RPPR=0;RUN=1;SAF=70;SAP=4.06314;SAR=62;SRF=0;SRP=0;SRR=0;TYPE=snp;technology.ILLUMINA=1	GT:DP:RO:QR:AO:QA:GL	1:132:0:0:132:4726:-10,0
gi|126640115|ref|NC_009085.1|	64654	.	T	G	3904.77	.	AB=0;ABP=0;AC=1;AF=1;AN=1;AO=121;CIGAR=1X;DP=121;DPB=121;DPRA=0;EPP=14.2266;EPPR=0;GTI=0;LEN=1;MEANALT=1;MQM=59.9669;MQMR=0;NS=1;NUMALT=1;ODDS=899.106;PAIRED=1;PAIREDR=0;PAO=0;PQA=0;PQR=0;PRO=0;QA=4429;QR=0;RO=0;RPP=39.3511;RPPR=0;RUN=1;SAF=60;SAP=3.02825;SAR=61;SRF=0;SRP=0;SRR=0;TYPE=snp;technology.ILLUMINA=1	GT:DP:RO:QR:AO:QA:GL	1:121:0:0:121:4429:-10,0
gi|126640115|ref|NC_009085.1|	64837	.	G	A	5272.01	.	AB=0;ABP=0;AC=1;AF=1;AN=1;AO=159;CIGAR=1X;DP=159;DPB=159;DPRA=0;EPP=7.9405;EPPR=0;GTI=0;LEN=1;MEANALT=1;MQM=60;MQMR=0;NS=1;NUMALT=1;ODDS=1213.92;PAIRED=0.993711;PAIREDR=0;PAO=0;PQA=0;PQR=0;PRO=0;QA=5922;QR=0;RO=0;RPP=19.7402;RPPR=0;RUN=1;SAF=79;SAP=3.02396;SAR=80;SRF=0;SRP=0;SRR=0;TYPE=snp;technology.ILLUMINA=1	GT:DP:RO:QR:AO:QA:GL	1:159:0:0:159:5922:-10,0
gi|126640115|ref|NC_009085.1|	65565	.	A	G	1537.9	.	AB=0;ABP=0;AC=1;AF=1;AN=1;AO=49;CIGAR=1X;DP=49;DPB=49;DPRA=0;EPP=4.11819;EPPR=0;GTI=0;LEN=1;MEANALT=1;MQM=60;MQMR=0;NS=1;NUMALT=1;ODDS=354.116;PAIRED=1;PAIREDR=0;PAO=0;PQA=0;PQR=0;PRO=0;QA=1739;QR=0;RO=0;RPP=3.05462;RPPR=0;RUN=1;SAF=23;SAP=3.40914;SAR=26;SRF=0;SRP=0;SRR=0;TYPE=snp;technology.ILLUMINA=1	GT:DP:RO:QR:AO:QA:GL	1:49:0:0:49:1739:-10,0
gi|126640115|ref|NC_009085.1|	65789	.	C	T	1343.31	.	AB=0;ABP=0;AC=1;AF=1;AN=1;AO=41;CIGAR=1X;DP=41;DPB=41;DPRA=0;EPP=3.48696;EPPR=0;GTI=0;LEN=1;MEANALT=1;MQM=59.9512;MQMR=0;NS=1;NUMALT=1;ODDS=309.309;PAIRED=1;PAIREDR=0;PAO=0;PQA=0;PQR=0;PRO=0;QA=1533;QR=0;RO=0;RPP=11.961;RPPR=0;RUN=1;SAF=24;SAP=5.60547;SAR=17;SRF=0;SRP=0;SRR=0;TYPE=snp;technology.ILLUMINA=1	GT:DP:RO:QR:AO:QA:GL	1:41:0:0:41:1533:-10,0
gi|126640115|ref|NC_009085.1|	65795	.	A	T	1334.65	.	AB=0;ABP=0;AC=1;AF=1;AN=1;AO=40;CIGAR=1X;DP=40;DPB=40;DPRA=0;EPP=4.96463;EPPR=0;GTI=0;LEN=1;MEANALT=1;MQM=60;MQMR=0;NS=1;NUMALT=1;ODDS=307.315;PAIRED=1;PAIREDR=0;PAO=0;PQA=0;PQR=0;PRO=0;QA=1519;QR=0;RO=0;RPP=8.43898;RPPR=0;RUN=1;SAF=22;SAP=3.87889;SAR=18;SRF=0;SRP=0;SRR=0;TYPE=snp;technology.ILLUMINA=1	GT:DP:RO:QR:AO:QA:GL	1:40:0:0:40:1519:-10,0
gi|126640115|ref|NC_009085.1|	65811	.	ATT	AT	1321.93	.	AB=0;ABP=0;AC=1;AF=1;AN=1;AO=42;CIGAR=1M1D1M;DP=42;DPB=29.3333;DPRA=0;EPP=3.83753;EPPR=0;GTI=0;LEN=1;MEANALT=1;MQM=60;MQMR=0;NS=1;NUMALT=1;ODDS=304.385;PAIRED=1;PAIREDR=0;PAO=1;PQA=34;PQR=34;PRO=1;QA=1504;QR=0;RO=0;RPP=8.18047;RPPR=0;RUN=1;SAF=23;SAP=3.83753;SAR=19;SRF=0;SRP=0;SRR=0;TYPE=del;technology.ILLUMINA=1	GT:DP:RO:QR:AO:QA:GL	1:42:0:0:42:1504:-10,0
gi|126640115|ref|NC_009085.1|	65840	.	GTC	GTTC	2231.68	.	AB=0;ABP=0;AC=1;AF=1;AN=1;AO=69;CIGAR=1M1I2M;DP=75;DPB=99.6667;DPRA=0;EPP=10.0912;EPPR=0;GTI=0;LEN=1;MEANALT=2;MQM=60;MQMR=0;NS=1;NUMALT=1;ODDS=513.864;PAIRED=1;PAIREDR=0;PAO=1.5;PQA=45.5;PQR=45.5;PRO=1.5;QA=2532;QR=0;RO=0;RPP=14.3712;RPPR=0;RUN=1;SAF=34;SAP=3.04177;SAR=35;SRF=0;SRP=0;SRR=0;TYPE=ins;technology.ILLUMINA=1	GT:DP:RO:QR:AO:QA:GL	1:75:0:0:69:2532:-10,0
gi|126640115|ref|NC_009085.1|	65969	.	TTAC	ATAT	1596.68	.	AB=0;ABP=0;AC=1;AF=1;AN=1;AO=48;CIGAR=1X2M1X;DP=48;DPB=49;DPRA=0;EPP=7.5342;EPPR=0;GTI=0;LEN=4;MEANALT=1;MQM=60;MQMR=0;NS=1;NUMALT=1;ODDS=367.65;PAIRED=1;PAIREDR=0;PAO=2;PQA=49;PQR=0;PRO=0;QA=1766;QR=0;RO=0;RPP=3.19126;RPPR=0;RUN=1;SAF=18;SAP=9.52472;SAR=30;SRF=0;SRP=0;SRR=0;TYPE=complex;technology.ILLUMINA=1	GT:DP:RO:QR:AO:QA:GL	1:48:0:0:48:1766:-10,0
gi|126640115|ref|NC_009085.1|	65977	.	C	T	1848	.	AB=0;ABP=0;AC=1;AF=1;AN=1;AO=56;CIGAR=1X;DP=56;DPB=56;DPRA=0;EPP=8.59409;EPPR=0;GTI=0;LEN=1;MEANALT=1;MQM=60;MQMR=0;NS=1;NUMALT=1;ODDS=425.519;PAIRED=1;PAIREDR=0;PAO=0;PQA=0;PQR=0;PRO=0;QA=2091;QR=0;RO=0;RPP=3.16541;RPPR=0;RUN=1;SAF=25;SAP=4.40625;SAR=31;SRF=0;SRP=0;SRR=0;TYPE=snp;technology.ILLUMINA=1	GT:DP:RO:QR:AO:QA:GL	1:56:0:0:56:2091:-10,0
gi|126640115|ref|NC_009085.1|	65985	.	T	C	1567.55	.	AB=0;ABP=0;AC=1;AF=1;AN=1;AO=48;CIGAR=1X;DP=48;DPB=48;DPRA=0;EPP=7.5342;EPPR=0;GTI=0;LEN=1;MEANALT=1;MQM=60;MQMR=0;NS=1;NUMALT=1;ODDS=360.941;PAIRED=1;PAIREDR=0;PAO=0;PQA=0;PQR=0;PRO=0;QA=1785;QR=0;RO=0;RPP=11.8771;RPPR=0;RUN=1;SAF=24;SAP=3.0103;SAR=24;SRF=0;SRP=0;SRR=0;TYPE=snp;technology.ILLUMINA=1	GT:DP:RO:QR:AO:QA:GL	1:48:0:0:48:1785:-10,0
gi|126640115|ref|NC_009085.1|	65999	.	T	C	1597.02	.	AB=0;ABP=0;AC=1;AF=1;AN=1;AO=48;CIGAR=1X;DP=48;DPB=48;DPRA=0;EPP=3.19126;EPPR=0;GTI=0;LEN=1;MEANALT=1;MQM=60;MQMR=0;NS=1;NUMALT=1;ODDS=367.727;PAIRED=1;PAIREDR=0;PAO=0;PQA=0;PQR=0;PRO=0;QA=1805;QR=0;RO=0;RPP=4.6389;RPPR=0;RUN=1;SAF=24;SAP=3.0103;SAR=24;SRF=0;SRP=0;SRR=0;TYPE=snp;technology.ILLUMINA=1	GT:DP:RO:QR:AO:QA:GL	1:48:0:0:48:1805:-10,0
gi|126640115|ref|NC_009085.1|	66011	.	AAGTAGTT	TAGTGGTC	2004.76	.	AB=0;ABP=0;AC=1;AF=1;AN=1;AO=60;CIGAR=1X3M1X2M1X;DP=60;DPB=61.625;DPRA=0;EPP=4.31318;EPPR=0;GTI=0;LEN=8;MEANALT=1;MQM=60;MQMR=0;NS=1;NUMALT=1;ODDS=461.614;PAIRED=1;PAIREDR=0;PAO=4;PQA=123;PQR=0;PRO=0;QA=2150;QR=0;RO=0;RPP=14.7363;RPPR=0;RUN=1;SAF=32;SAP=3.58936;SAR=28;SRF=0;SRP=0;SRR=0;TYPE=complex;technology.ILLUMINA=1	GT:DP:RO:QR:AO:QA:GL	1:60:0:0:60:2150:-10,0
gi|126640115|ref|NC_009085.1|	66041	.	CCCC	TCCT	2817.44	.	AB=0;ABP=0;AC=1;AF=1;AN=1;AO=84;CIGAR=1X2M1X;DP=84;DPB=88.75;DPRA=0;EPP=3.0103;EPPR=0;GTI=0;LEN=4;MEANALT=1;MQM=59.8452;MQMR=0;NS=1;NUMALT=1;ODDS=648.739;PAIRED=1;PAIREDR=0;PAO=7;PQA=219;PQR=0;PRO=0;QA=2955;QR=0;RO=0;RPP=11.386;RPPR=0;RUN=1;SAF=43;SAP=3.1137;SAR=41;SRF=0;SRP=0;SRR=0;TYPE=complex;technology.ILLUMINA=1	GT:DP:RO:QR:AO:QA:GL	1:84:0:0:84:2955:-10,0
gi|126640115|ref|NC_009085.1|	66050	.	G	A	3377.04	.	AB=0;ABP=0;AC=1;AF=1;AN=1;AO=102;CIGAR=1X;DP=102;DPB=102;DPRA=0;EPP=3.7767;EPPR=0;GTI=0;LEN=1;MEANALT=1;MQM=59.8725;MQMR=0;NS=1;NUMALT=1;ODDS=777.591;PAIRED=1;PAIREDR=0;PAO=0;PQA=0;PQR=0;PRO=0;QA=3826;QR=0;RO=0;RPP=33.7515;RPPR=0;RUN=1;SAF=56;SAP=5.13919;SAR=46;SRF=0;SRP=0;SRR=0;TYPE=snp;technology.ILLUMINA=1	GT:DP:RO:QR:AO:QA:GL	1:102:0:0:102:3826:-10,0
gi|126640115|ref|NC_009085.1|	66667	.	T	C	3012.34	.	AB=0;ABP=0;AC=1;AF=1;AN=1;AO=91;CIGAR=1X;DP=91;DPB=91;DPRA=0;EPP=8.37933;EPPR=0;GTI=0;LEN=1;MEANALT=1;MQM=60;MQMR=0;NS=1;NUMALT=1;ODDS=693.616;PAIRED=1;PAIREDR=0;PAO=0;PQA=0;PQR=0;PRO=0;QA=3411;QR=0;RO=0;RPP=23.0785;RPPR=0;RUN=1;SAF=49;SAP=4.17955;SAR=42;SRF=0;SRP=0;SRR=0;TYPE=snp;technology.ILLUMINA=1	GT:DP:RO:QR:AO:QA:GL	1:91:0:0:91:3411:-10,0
gi|126640115|ref|NC_009085.1|	67917	.	T	C	719078	.	AB=0;ABP=0;AC=1;AF=1;AN=1;AO=22;CIGAR=1X;DP=22;DPB=22;DPRA=0;EPP=4.58955;EPPR=0;GTI=0;LEN=1;MEANALT=1;MQM=60;MQMR=0;NS=1;NUMALT=1;ODDS=165.574;PAIRED=1;PAIREDR=0;PAO=0;PQA=0;PQR=0;PRO=0;QA=825;QR=0;RO=0;RPP=4.58955;RPPR=0;RUN=1;SAF=10;SAP=3.40511;SAR=12;SRF=0;SRP=0;SRR=0;TYPE=snp;technology.ILLUMINA=1	GT:DP:RO:QR:AO:QA:GL	1:22:0:0:22:825:-10,0
gi|126640115|ref|NC_009085.1|	68581	.	A	T	2480.75	.	AB=0;ABP=0;AC=1;AF=1;AN=1;AO=74;CIGAR=1X;DP=74;DPB=74;DPRA=0;EPP=5.94472;EPPR=0;GTI=0;LEN=1;MEANALT=1;MQM=60;MQMR=0;NS=1;NUMALT=1;ODDS=571.214;PAIRED=1;PAIREDR=0;PAO=0;PQA=0;PQR=0;PRO=0;QA=2820;QR=0;RO=0;RPP=26.0162;RPPR=0;RUN=1;SAF=33;SAP=4.88833;SAR=41;SRF=0;SRP=0;SRR=0;TYPE=snp;technology.ILLUMINA=1	GT:DP:RO:QR:AO:QA:GL	1:74:0:0:74:2820:-10,0
gi|126640115|ref|NC_009085.1|	69020	.	G	A	1418.66	.	AB=0;ABP=0;AC=1;AF=1;AN=1;AO=44;CIGAR=1X;DP=44;DPB=44;DPRA=0;EPP=10.1169;EPPR=0;GTI=0;LEN=1;MEANALT=1;MQM=60;MQMR=0;NS=1;NUMALT=1;ODDS=326.659;PAIRED=1;PAIREDR=0;PAO=0;PQA=0;PQR=0;PRO=0;QA=1641;QR=0;RO=0;RPP=26.8965;RPPR=0;RUN=1;SAF=25;SAP=4.78696;SAR=19;SRF=0;SRP=0;SRR=0;TYPE=snp;technology.ILLUMINA=1	GT:DP:RO:QR:AO:QA:GL	1:44:0:0:44:1641:-10,0
gi|126640115|ref|NC_009085.1|	70151	.	A	G	143775	.	AB=0;ABP=0;AC=1;AF=1;AN=1;AO=5;CIGAR=1X;DP=7;DPB=7;DPRA=0;EPP=3.44459;EPPR=0;GTI=0;LEN=1;MEANALT=2;MQM=60;MQMR=0;NS=1;NUMALT=1;ODDS=19.8902;PAIRED=1;PAIREDR=0;PAO=0;PQA=0;PQR=0;PRO=0;QA=174;QR=0;RO=0;RPP=3.44459;RPPR=0;RUN=1;SAF=2;SAP=3.44459;SAR=3;SRF=0;SRP=0;SRR=0;TYPE=snp;technology.ILLUMINA=1	GT:DP:RO:QR:AO:QA:GL	1:7:0:0:5:174:-10,0
gi|126640115|ref|NC_009085.1|	71099	.	C	T	2292.36	.	AB=0;ABP=0;AC=1;AF=1;AN=1;AO=69;CIGAR=1X;DP=69;DPB=69;DPRA=0;EPP=8.32883;EPPR=0;GTI=0;LEN=1;MEANALT=1;MQM=60;MQMR=0;NS=1;NUMALT=1;ODDS=527.834;PAIRED=1;PAIREDR=0;PAO=0;PQA=0;PQR=0;PRO=0;QA=2606;QR=0;RO=0;RPP=16.8888;RPPR=0;RUN=1;SAF=41;SAP=8.32883;SAR=28;SRF=0;SRP=0;SRR=0;TYPE=snp;technology.ILLUMINA=1	GT:DP:RO:QR:AO:QA:GL	1:69:0:0:69:2606:-10,0
gi|126640115|ref|NC_009085.1|	71166	.	GG	AA	2347.06	.	AB=0;ABP=0;AC=1;AF=1;AN=1;AO=71;CIGAR=2X;DP=71;DPB=71;DPRA=0;EPP=9.89173;EPPR=0;GTI=0;LEN=2;MEANALT=1;MQM=60;MQMR=0;NS=1;NUMALT=1;ODDS=540.432;PAIRED=1;PAIREDR=0;PAO=0;PQA=0;PQR=0;PRO=0;QA=2655;QR=0;RO=0;RPP=3.04088;RPPR=0;RUN=1;SAF=43;SAP=9.89173;SAR=28;SRF=0;SRP=0;SRR=0;TYPE=mnp;technology.ILLUMINA=1	GT:DP:RO:QR:AO:QA:GL	1:71:0:0:71:2655:-10,0
gi|126640115|ref|NC_009085.1|	71294	.	A	T	2374.93	.	AB=0;ABP=0;AC=1;AF=1;AN=1;AO=71;CIGAR=1X;DP=71;DPB=71;DPRA=0;EPP=3.04088;EPPR=0;GTI=0;LEN=1;MEANALT=1;MQM=59.9718;MQMR=0;NS=1;NUMALT=1;ODDS=546.847;PAIRED=1;PAIREDR=0;PAO=0;PQA=0;PQR=0;PRO=0;QA=2672;QR=0;RO=0;RPP=3.28556;RPPR=0;RUN=1;SAF=38;SAP=3.7749;SAR=33;SRF=0;SRP=0;SRR=0;TYPE=snp;technology.ILLUMINA=1	GT:DP:RO:QR:AO:QA:GL	1:71:0:0:71:2672:-10,0
gi|126640115|ref|NC_009085.1|	71327	.	G	T	2367.32	.	AB=0;ABP=0;AC=1;AF=1;AN=1;AO=71;CIGAR=1X;DP=71;DPB=71;DPRA=0;EPP=3.7749;EPPR=0;GTI=0;LEN=1;MEANALT=1;MQM=60;MQMR=0;NS=1;NUMALT=1;ODDS=545.096;PAIRED=1;PAIREDR=0;PAO=0;PQA=0;PQR=0;PRO=0;QA=2669;QR=0;RO=0;RPP=8.17902;RPPR=0;RUN=1;SAF=36;SAP=3.04088;SAR=35;SRF=0;SRP=0;SRR=0;TYPE=snp;technology.ILLUMINA=1	GT:DP:RO:QR:AO:QA:GL	1:71:0:0:71:2669:-10,0
gi|126640115|ref|NC_009085.1|	71351	.	A	G	2802.66	.	AB=0;ABP=0;AC=1;AF=1;AN=1;AO=84;CIGAR=1X;DP=84;DPB=84;DPRA=0;EPP=11.386;EPPR=0;GTI=0;LEN=1;MEANALT=1;MQM=60;MQMR=0;NS=1;NUMALT=1;ODDS=645.335;PAIRED=1;PAIREDR=0;PAO=0;PQA=0;PQR=0;PRO=0;QA=3157;QR=0;RO=0;RPP=3.0103;RPPR=0;RUN=1;SAF=41;SAP=3.1137;SAR=43;SRF=0;SRP=0;SRR=0;TYPE=snp;technology.ILLUMINA=1	GT:DP:RO:QR:AO:QA:GL	1:84:0:0:84:3157:-10,0
gi|126640115|ref|NC_009085.1|	71360	.	T	C	2786.64	.	AB=0;ABP=0;AC=1;AF=1;AN=1;AO=85;CIGAR=1X;DP=85;DPB=85;DPRA=0;EPP=5.07959;EPPR=0;GTI=0;LEN=1;MEANALT=1;MQM=60;MQMR=0;NS=1;NUMALT=1;ODDS=641.648;PAIRED=1;PAIREDR=0;PAO=0;PQA=0;PQR=0;PRO=0;QA=3135;QR=0;RO=0;RPP=5.07959;RPPR=0;RUN=1;SAF=40;SAP=3.64897;SAR=45;SRF=0;SRP=0;SRR=0;TYPE=snp;technology.ILLUMINA=1	GT:DP:RO:QR:AO:QA:GL	1:85:0:0:85:3135:-10,0
gi|126640115|ref|NC_009085.1|	71414	.	G	A	2265.55	.	AB=0;ABP=0;AC=1;AF=1;AN=1;AO=71;CIGAR=1X;DP=71;DPB=71;DPRA=0;EPP=3.04088;EPPR=0;GTI=0;LEN=1;MEANALT=1;MQM=59.8169;MQMR=0;NS=1;NUMALT=1;ODDS=521.661;PAIRED=1;PAIREDR=0;PAO=0;PQA=0;PQR=0;PRO=0;QA=2565;QR=0;RO=0;RPP=11.8491;RPPR=0;RUN=1;SAF=29;SAP=8.17902;SAR=42;SRF=0;SRP=0;SRR=0;TYPE=snp;technology.ILLUMINA=1	GT:DP:RO:QR:AO:QA:GL	1:71:0:0:71:2565:-10,0
gi|126640115|ref|NC_009085.1|	71552	.	T	A	2084.64	.	AB=0;ABP=0;AC=1;AF=1;AN=1;AO=63;CIGAR=1X;DP=63;DPB=63;DPRA=0;EPP=3.872;EPPR=0;GTI=0;LEN=1;MEANALT=1;MQM=60;MQMR=0;NS=1;NUMALT=1;ODDS=480.006;PAIRED=0.984127;PAIREDR=0;PAO=0;PQA=0;PQR=0;PRO=0;QA=2350;QR=0;RO=0;RPP=3.872;RPPR=0;RUN=1;SAF=29;SAP=3.872;SAR=34;SRF=0;SRP=0;SRR=0;TYPE=snp;technology.ILLUMINA=1	GT:DP:RO:QR:AO:QA:GL	1:63:0:0:63:2350:-10,0
gi|126640115|ref|NC_009085.1|	71568	.	G	A	1970.57	.	AB=0;ABP=0;AC=1;AF=1;AN=1;AO=61;CIGAR=1X;DP=61;DPB=61;DPRA=0;EPP=13.2981;EPPR=0;GTI=0;LEN=1;MEANALT=1;MQM=60;MQMR=0;NS=1;NUMALT=1;ODDS=453.74;PAIRED=0.983607;PAIREDR=0;PAO=0;PQA=0;PQR=0;PRO=0;QA=2249;QR=0;RO=0;RPP=18.709;RPPR=0;RUN=1;SAF=31;SAP=3.0459;SAR=30;SRF=0;SRP=0;SRR=0;TYPE=snp;technology.ILLUMINA=1	GT:DP:RO:QR:AO:QA:GL	1:61:0:0:61:2249:-10,0
gi|126640115|ref|NC_009085.1|	71577	.	G	C	2178.61	.	AB=0;ABP=0;AC=1;AF=1;AN=1;AO=66;CIGAR=1X;DP=66;DPB=66;DPRA=0;EPP=13.6703;EPPR=0;GTI=0;LEN=1;MEANALT=1;MQM=60;MQMR=0;NS=1;NUMALT=1;ODDS=501.644;PAIRED=1;PAIREDR=0;PAO=0;PQA=0;PQR=0;PRO=0;QA=2489;QR=0;RO=0;RPP=25.2514;RPPR=0;RUN=1;SAF=34;SAP=3.1419;SAR=32;SRF=0;SRP=0;SRR=0;TYPE=snp;technology.ILLUMINA=1	GT:DP:RO:QR:AO:QA:GL	1:66:0:0:66:2489:-10,0
gi|126640115|ref|NC_009085.1|	71636	.	G	A	1647.76	.	AB=0;ABP=0;AC=1;AF=1;AN=1;AO=50;CIGAR=1X;DP=50;DPB=50;DPRA=0;EPP=4.57376;EPPR=0;GTI=0;LEN=1;MEANALT=1;MQM=60;MQMR=0;NS=1;NUMALT=1;ODDS=379.412;PAIRED=0.98;PAIREDR=0;PAO=0;PQA=0;PQR=0;PRO=0;QA=1871;QR=0;RO=0;RPP=3.18402;RPPR=0;RUN=1;SAF=18;SAP=11.5225;SAR=32;SRF=0;SRP=0;SRR=0;TYPE=snp;technology.ILLUMINA=1	GT:DP:RO:QR:AO:QA:GL	1:50:0:0:50:1871:-10,0
gi|126640115|ref|NC_009085.1|	71741	.	A	G	1175.19	.	AB=0;ABP=0;AC=1;AF=1;AN=1;AO=37;CIGAR=1X;DP=37;DPB=37;DPRA=0;EPP=7.76406;EPPR=0;GTI=0;LEN=1;MEANALT=1;MQM=60;MQMR=0;NS=1;NUMALT=1;ODDS=270.598;PAIRED=1;PAIREDR=0;PAO=0;PQA=0;PQR=0;PRO=0;QA=1338;QR=0;RO=0;RPP=3.06899;RPPR=0;RUN=1;SAF=17;SAP=3.5385;SAR=20;SRF=0;SRP=0;SRR=0;TYPE=snp;technology.ILLUMINA=1	GT:DP:RO:QR:AO:QA:GL	1:37:0:0:37:1338:-10,0
gi|126640115|ref|NC_009085.1|	71858	.	C	G	2226.37	.	AB=0;ABP=0;AC=1;AF=1;AN=1;AO=67;CIGAR=1X;DP=67;DPB=67;DPRA=0;EPP=14.7103;EPPR=0;GTI=0;LEN=1;MEANALT=1;MQM=60;MQMR=0;NS=1;NUMALT=1;ODDS=512.64;PAIRED=1;PAIREDR=0;PAO=0;PQA=0;PQR=0;PRO=0;QA=2522;QR=0;RO=0;RPP=3.82055;RPPR=0;RUN=1;SAF=38;SAP=5.63551;SAR=29;SRF=0;SRP=0;SRR=0;TYPE=snp;technology.ILLUMINA=1	GT:DP:RO:QR:AO:QA:GL	1:67:0:0:67:2522:-10,0
gi|126640115|ref|NC_009085.1|	71880	.	G	A	2133.22	.	AB=0;ABP=0;AC=1;AF=1;AN=1;AO=64;CIGAR=1X;DP=64;DPB=64;DPRA=0;EPP=9.66043;EPPR=0;GTI=0;LEN=1;MEANALT=1;MQM=60;MQMR=0;NS=1;NUMALT=1;ODDS=491.193;PAIRED=1;PAIREDR=0;PAO=0;PQA=0;PQR=0;PRO=0;QA=2410;QR=0;RO=0;RPP=3.0103;RPPR=0;RUN=1;SAF=35;SAP=4.23175;SAR=29;SRF=0;SRP=0;SRR=0;TYPE=snp;technology.ILLUMINA=1	GT:DP:RO:QR:AO:QA:GL	1:64:0:0:64:2410:-10,0
gi|126640115|ref|NC_009085.1|	71996	.	T	C	1792.69	.	AB=0;ABP=0;AC=1;AF=1;AN=1;AO=57;CIGAR=1X;DP=59;DPB=59;DPRA=0;EPP=3.9627;EPPR=5.18177;GTI=0;LEN=1;MEANALT=2;MQM=60;MQMR=60;NS=1;NUMALT=1;ODDS=412.782;PAIRED=0.982456;PAIREDR=1;PAO=0;PQA=0;PQR=0;PRO=0;QA=2082;QR=35;RO=1;RPP=26.8203;RPPR=5.18177;RUN=1;SAF=35;SAP=9.44853;SAR=22;SRF=1;SRP=5.18177;SRR=0;TYPE=snp;technology.ILLUMINA=1	GT:DP:RO:QR:AO:QA:GL	1:59:1:35:57:2082:-10,0
gi|126640115|ref|NC_009085.1|	72062	.	G	A	2101.7	.	AB=0;ABP=0;AC=1;AF=1;AN=1;AO=65;CIGAR=1X;DP=65;DPB=65;DPRA=0;EPP=15.0703;EPPR=0;GTI=0;LEN=1;MEANALT=1;MQM=60;MQMR=0;NS=1;NUMALT=1;ODDS=483.934;PAIRED=1;PAIREDR=0;PAO=0;PQA=0;PQR=0;PRO=0;QA=2386;QR=0;RO=0;RPP=8.65613;RPPR=0;RUN=1;SAF=32;SAP=3.04371;SAR=33;SRF=0;SRP=0;SRR=0;TYPE=snp;technology.ILLUMINA=1	GT:DP:RO:QR:AO:QA:GL	1:65:0:0:65:2386:-10,0
gi|126640115|ref|NC_009085.1|	72098	.	A	G	2512.21	.	AB=0;ABP=0;AC=1;AF=1;AN=1;AO=77;CIGAR=1X;DP=77;DPB=77;DPRA=0;EPP=11.1604;EPPR=0;GTI=0;LEN=1;MEANALT=1;MQM=60;MQMR=0;NS=1;NUMALT=1;ODDS=578.458;PAIRED=0.987013;PAIREDR=0;PAO=0;PQA=0;PQR=0;PRO=0;QA=2834;QR=0;RO=0;RPP=3.71532;RPPR=0;RUN=1;SAF=37;SAP=3.26411;SAR=40;SRF=0;SRP=0;SRR=0;TYPE=snp;technology.ILLUMINA=1	GT:DP:RO:QR:AO:QA:GL	1:77:0:0:77:2834:-10,0
gi|126640115|ref|NC_009085.1|	72110	.	C	T	2348.74	.	AB=0;ABP=0;AC=1;AF=1;AN=1;AO=71;CIGAR=1X;DP=71;DPB=71;DPRA=0;EPP=5.48761;EPPR=0;GTI=0;LEN=1;MEANALT=1;MQM=60;MQMR=0;NS=1;NUMALT=1;ODDS=540.817;PAIRED=1;PAIREDR=0;PAO=0;PQA=0;PQR=0;PRO=0;QA=2646;QR=0;RO=0;RPP=3.04088;RPPR=0;RUN=1;SAF=32;SAP=4.50892;SAR=39;SRF=0;SRP=0;SRR=0;TYPE=snp;technology.ILLUMINA=1	GT:DP:RO:QR:AO:QA:GL	1:71:0:0:71:2646:-10,0
gi|126640115|ref|NC_009085.1|	72134	.	A	G	2463.88	.	AB=0;ABP=0;AC=1;AF=1;AN=1;AO=75;CIGAR=1X;DP=75;DPB=75;DPRA=0;EPP=4.429;EPPR=0;GTI=0;LEN=1;MEANALT=1;MQM=59.7467;MQMR=0;NS=1;NUMALT=1;ODDS=567.329;PAIRED=0.973333;PAIREDR=0;PAO=0;PQA=0;PQR=0;PRO=0;QA=2776;QR=0;RO=0;RPP=3.73412;RPPR=0;RUN=1;SAF=34;SAP=4.429;SAR=41;SRF=0;SRP=0;SRR=0;TYPE=snp;technology.ILLUMINA=1	GT:DP:RO:QR:AO:QA:GL	1:75:0:0:75:2776:-10,0
gi|126640115|ref|NC_009085.1|	72179	.	C	T	2439.95	.	AB=0;ABP=0;AC=1;AF=1;AN=1;AO=73;CIGAR=1X;DP=73;DPB=73;DPRA=0;EPP=3.04005;EPPR=0;GTI=0;LEN=1;MEANALT=1;MQM=60;MQMR=0;NS=1;NUMALT=1;ODDS=561.82;PAIRED=1;PAIREDR=0;PAO=0;PQA=0;PQR=0;PRO=0;QA=2749;QR=0;RO=0;RPP=3.04005;RPPR=0;RUN=1;SAF=30;SAP=8.03741;SAR=43;SRF=0;SRP=0;SRR=0;TYPE=snp;technology.ILLUMINA=1	GT:DP:RO:QR:AO:QA:GL	1:73:0:0:73:2749:-10,0
gi|126640115|ref|NC_009085.1|	72185	.	ATACCGGAAATCC	GTATCGAAAGTCA	1625.58	.	AB=0;ABP=0;AC=1;AF=1;AN=1;AO=47;CIGAR=1X2M1X2M1X2M1X2M1X;DP=50;DPB=50.8462;DPRA=0;EPP=10.8184;EPPR=0;GTI=0;LEN=13;MEANALT=4;MQM=60;MQMR=0;NS=1;NUMALT=1;ODDS=374.304;PAIRED=1;PAIREDR=0;PAO=6;PQA=207;PQR=0;PRO=0;QA=1640;QR=0;RO=0;RPP=4.16534;RPPR=0;RUN=1;SAF=20;SAP=5.27418;SAR=27;SRF=0;SRP=0;SRR=0;TYPE=complex;technology.ILLUMINA=1	GT:DP:RO:QR:AO:QA:GL	1:50:0:0:47:1640:-10,0
gi|126640115|ref|NC_009085.1|	72203	.	TCTG	CCTT	1666.49	.	AB=0;ABP=0;AC=1;AF=1;AN=1;AO=52;CIGAR=1X2M1X;DP=52;DPB=52;DPRA=0;EPP=3.67845;EPPR=0;GTI=0;LEN=4;MEANALT=1;MQM=60;MQMR=0;NS=1;NUMALT=1;ODDS=383.723;PAIRED=1;PAIREDR=0;PAO=0;PQA=0;PQR=0;PRO=0;QA=1889;QR=0;RO=0;RPP=9.02361;RPPR=0;RUN=1;SAF=24;SAP=3.67845;SAR=28;SRF=0;SRP=0;SRR=0;TYPE=complex;technology.ILLUMINA=1	GT:DP:RO:QR:AO:QA:GL	1:52:0:0:52:1889:-10,0
gi|126640115|ref|NC_009085.1|	72800	.	G	C	2905.79	.	AB=0;ABP=0;AC=1;AF=1;AN=1;AO=87;CIGAR=1X;DP=87;DPB=87;DPRA=0;EPP=4.23331;EPPR=0;GTI=0;LEN=1;MEANALT=1;MQM=60;MQMR=0;NS=1;NUMALT=1;ODDS=669.083;PAIRED=1;PAIREDR=0;PAO=0;PQA=0;PQR=0;PRO=0;QA=3264;QR=0;RO=0;RPP=3.03526;RPPR=0;RUN=1;SAF=43;SAP=3.03526;SAR=44;SRF=0;SRP=0;SRR=0;TYPE=snp;technology.ILLUMINA=1	GT:DP:RO:QR:AO:QA:GL	1:87:0:0:87:3264:-10,0
gi|126640115|ref|NC_009085.1|	72812	.	G	A	2958.02	.	AB=0;ABP=0;AC=1;AF=1;AN=1;AO=91;CIGAR=1X;DP=91;DPB=91;DPRA=0;EPP=11.6246;EPPR=0;GTI=0;LEN=1;MEANALT=1;MQM=60;MQMR=0;NS=1;NUMALT=1;ODDS=681.109;PAIRED=1;PAIREDR=0;PAO=0;PQA=0;PQR=0;PRO=0;QA=3335;QR=0;RO=0;RPP=7.04303;RPPR=0;RUN=1;SAF=45;SAP=3.03416;SAR=46;SRF=0;SRP=0;SRR=0;TYPE=snp;technology.ILLUMINA=1	GT:DP:RO:QR:AO:QA:GL	1:91:0:0:91:3335:-10,0
gi|126640115|ref|NC_009085.1|	72830	.	A	G	3109.64	.	AB=0;ABP=0;AC=1;AF=1;AN=1;AO=96;CIGAR=1X;DP=96;DPB=96;DPRA=0;EPP=16.0391;EPPR=0;GTI=0;LEN=1;MEANALT=1;MQM=60;MQMR=0;NS=1;NUMALT=1;ODDS=716.022;PAIRED=1;PAIREDR=0;PAO=0;PQA=0;PQR=0;PRO=0;QA=3515;QR=0;RO=0;RPP=12.0581;RPPR=0;RUN=1;SAF=50;SAP=3.37221;SAR=46;SRF=0;SRP=0;SRR=0;TYPE=snp;technology.ILLUMINA=1	GT:DP:RO:QR:AO:QA:GL	1:96:0:0:96:3515:-10,0
gi|126640115|ref|NC_009085.1|	73289	.	G	A	2409.47	.	AB=0;ABP=0;AC=1;AF=1;AN=1;AO=73;CIGAR=1X;DP=73;DPB=73;DPRA=0;EPP=3.27802;EPPR=0;GTI=0;LEN=1;MEANALT=1;MQM=60;MQMR=0;NS=1;NUMALT=1;ODDS=554.801;PAIRED=1;PAIREDR=0;PAO=0;PQA=0;PQR=0;PRO=0;QA=2721;QR=0;RO=0;RPP=6.60959;RPPR=0;RUN=1;SAF=44;SAP=9.70319;SAR=29;SRF=0;SRP=0;SRR=0;TYPE=snp;technology.ILLUMINA=1	GT:DP:RO:QR:AO:QA:GL	1:73:0:0:73:2721:-10,0
gi|126640115|ref|NC_009085.1|	74060	.	G	A	2578.46	.	AB=0;ABP=0;AC=1;AF=1;AN=1;AO=78;CIGAR=1X;DP=78;DPB=78;DPRA=0;EPP=8.46682;EPPR=0;GTI=0;LEN=1;MEANALT=1;MQM=60;MQMR=0;NS=1;NUMALT=1;ODDS=593.713;PAIRED=1;PAIREDR=0;PAO=0;PQA=0;PQR=0;PRO=0;QA=2935;QR=0;RO=0;RPP=21.8297;RPPR=0;RUN=1;SAF=30;SAP=12.0303;SAR=48;SRF=0;SRP=0;SRR=0;TYPE=snp;technology.ILLUMINA=1	GT:DP:RO:QR:AO:QA:GL	1:78:0:0:78:2935:-10,0
gi|126640115|ref|NC_009085.1|	74348	.	CTA	CA	1254.95	.	AB=0;ABP=0;AC=1;AF=1;AN=1;AO=39;CIGAR=1M1D1M;DP=39;DPB=27.3333;DPRA=0;EPP=5.73856;EPPR=0;GTI=0;LEN=1;MEANALT=1;MQM=60;MQMR=0;NS=1;NUMALT=1;ODDS=288.962;PAIRED=1;PAIREDR=0;PAO=2;PQA=71;PQR=71;PRO=2;QA=1428;QR=0;RO=0;RPP=3.51141;RPPR=0;RUN=1;SAF=23;SAP=5.73856;SAR=16;SRF=0;SRP=0;SRR=0;TYPE=del;technology.ILLUMINA=1	GT:DP:RO:QR:AO:QA:GL	1:39:0:0:39:1428:-10,0
gi|126640115|ref|NC_009085.1|	74647	.	GG	GAG	2610.56	.	AB=0;ABP=0;AC=1;AF=1;AN=1;AO=80;CIGAR=1M1I1M;DP=82;DPB=122;DPRA=0;EPP=9.95901;EPPR=0;GTI=0;LEN=1;MEANALT=2;MQM=60;MQMR=0;NS=1;NUMALT=1;ODDS=601.103;PAIRED=1;PAIREDR=0;PAO=0;PQA=0;PQR=0;PRO=0;QA=2950;QR=0;RO=0;RPP=8.33041;RPPR=0;RUN=1;SAF=35;SAP=5.72464;SAR=45;SRF=0;SRP=0;SRR=0;TYPE=ins;technology.ILLUMINA=1	GT:DP:RO:QR:AO:QA:GL	1:82:0:0:80:2950:-10,0
gi|126640115|ref|NC_009085.1|	74886	.	A	G	1823.36	.	AB=0;ABP=0;AC=1;AF=1;AN=1;AO=56;CIGAR=1X;DP=56;DPB=56;DPRA=0;EPP=10.6105;EPPR=0;GTI=0;LEN=1;MEANALT=1;MQM=60;MQMR=0;NS=1;NUMALT=1;ODDS=419.843;PAIRED=1;PAIREDR=0;PAO=0;PQA=0;PQR=0;PRO=0;QA=2067;QR=0;RO=0;RPP=5.49198;RPPR=0;RUN=1;SAF=27;SAP=3.16541;SAR=29;SRF=0;SRP=0;SRR=0;TYPE=snp;technology.ILLUMINA=1	GT:DP:RO:QR:AO:QA:GL	1:56:0:0:56:2067:-10,0
gi|126640115|ref|NC_009085.1|	75171	.	G	A	3333.85	.	AB=0;ABP=0;AC=1;AF=1;AN=1;AO=102;CIGAR=1X;DP=102;DPB=102;DPRA=0;EPP=3.35092;EPPR=0;GTI=0;LEN=1;MEANALT=1;MQM=60;MQMR=0;NS=1;NUMALT=1;ODDS=767.648;PAIRED=1;PAIREDR=0;PAO=0;PQA=0;PQR=0;PRO=0;QA=3771;QR=0;RO=0;RPP=27.6203;RPPR=0;RUN=1;SAF=57;SAP=6.07591;SAR=45;SRF=0;SRP=0;SRR=0;TYPE=snp;technology.ILLUMINA=1	GT:DP:RO:QR:AO:QA:GL	1:102:0:0:102:3771:-10,0
gi|126640115|ref|NC_009085.1|	75177	.	G	A	3738.93	.	AB=0;ABP=0;AC=1;AF=1;AN=1;AO=115;CIGAR=1X;DP=115;DPB=115;DPRA=0;EPP=3.18024;EPPR=0;GTI=0;LEN=1;MEANALT=1;MQM=59.9652;MQMR=0;NS=1;NUMALT=1;ODDS=860.919;PAIRED=1;PAIREDR=0;PAO=0;PQA=0;PQR=0;PRO=0;QA=4204;QR=0;RO=0;RPP=12.9991;RPPR=0;RUN=1;SAF=62;SAP=4.53977;SAR=53;SRF=0;SRP=0;SRR=0;TYPE=snp;technology.ILLUMINA=1	GT:DP:RO:QR:AO:QA:GL	1:115:0:0:115:4204:-10,0
gi|126640115|ref|NC_009085.1|	75206	.	C	A	4063.67	.	AB=0;ABP=0;AC=1;AF=1;AN=1;AO=125;CIGAR=1X;DP=125;DPB=125;DPRA=0;EPP=4.41741;EPPR=0;GTI=0;LEN=1;MEANALT=1;MQM=60;MQMR=0;NS=1;NUMALT=1;ODDS=935.695;PAIRED=1;PAIREDR=0;PAO=0;PQA=0;PQR=0;PRO=0;QA=4576;QR=0;RO=0;RPP=21.9282;RPPR=0;RUN=1;SAF=66;SAP=3.86152;SAR=59;SRF=0;SRP=0;SRR=0;TYPE=snp;technology.ILLUMINA=1	GT:DP:RO:QR:AO:QA:GL	1:125:0:0:125:4576:-10,0
gi|126640115|ref|NC_009085.1|	75455	.	A	G	3555.31	.	AB=0;ABP=0;AC=1;AF=1;AN=1;AO=107;CIGAR=1X;DP=107;DPB=107;DPRA=0;EPP=3.03059;EPPR=0;GTI=0;LEN=1;MEANALT=1;MQM=60;MQMR=0;NS=1;NUMALT=1;ODDS=818.641;PAIRED=1;PAIREDR=0;PAO=0;PQA=0;PQR=0;PRO=0;QA=4001;QR=0;RO=0;RPP=15.6941;RPPR=0;RUN=1;SAF=56;SAP=3.51765;SAR=51;SRF=0;SRP=0;SRR=0;TYPE=snp;technology.ILLUMINA=1	GT:DP:RO:QR:AO:QA:GL	1:107:0:0:107:4001:-10,0
gi|126640115|ref|NC_009085.1|	75620	.	A	T	3746.3	.	AB=0;ABP=0;AC=1;AF=1;AN=1;AO=113;CIGAR=1X;DP=113;DPB=113;DPRA=0;EPP=3.02952;EPPR=0;GTI=0;LEN=1;MEANALT=1;MQM=60;MQMR=0;NS=1;NUMALT=1;ODDS=862.617;PAIRED=1;PAIREDR=0;PAO=0;PQA=0;PQR=0;PRO=0;QA=4215;QR=0;RO=0;RPP=13.1759;RPPR=0;RUN=1;SAF=64;SAP=7.33403;SAR=49;SRF=0;SRP=0;SRR=0;TYPE=snp;technology.ILLUMINA=1	GT:DP:RO:QR:AO:QA:GL	1:113:0:0:113:4215:-10,0
gi|126640115|ref|NC_009085.1|	75686	.	C	G	2824.27	.	AB=0;ABP=0;AC=1;AF=1;AN=1;AO=87;CIGAR=1X;DP=87;DPB=87;DPRA=0;EPP=7.22845;EPPR=0;GTI=0;LEN=1;MEANALT=1;MQM=60;MQMR=0;NS=1;NUMALT=1;ODDS=650.312;PAIRED=1;PAIREDR=0;PAO=0;PQA=0;PQR=0;PRO=0;QA=3211;QR=0;RO=0;RPP=33.5856;RPPR=0;RUN=1;SAF=44;SAP=3.03526;SAR=43;SRF=0;SRP=0;SRR=0;TYPE=snp;technology.ILLUMINA=1	GT:DP:RO:QR:AO:QA:GL	1:87:0:0:87:3211:-10,0
gi|126640115|ref|NC_009085.1|	75698	.	A	G	2748.04	.	AB=0;ABP=0;AC=1;AF=1;AN=1;AO=83;CIGAR=1X;DP=83;DPB=83;DPRA=0;EPP=8.89682;EPPR=0;GTI=0;LEN=1;MEANALT=1;MQM=59.988;MQMR=0;NS=1;NUMALT=1;ODDS=632.761;PAIRED=1;PAIREDR=0;PAO=0;PQA=0;PQR=0;PRO=0;QA=3109;QR=0;RO=0;RPP=16.8502;RPPR=0;RUN=1;SAF=43;SAP=3.24576;SAR=40;SRF=0;SRP=0;SRR=0;TYPE=snp;technology.ILLUMINA=1	GT:DP:RO:QR:AO:QA:GL	1:83:0:0:83:3109:-10,0
gi|126640115|ref|NC_009085.1|	75710	.	C	T	2842.36	.	AB=0;ABP=0;AC=1;AF=1;AN=1;AO=87;CIGAR=1X;DP=87;DPB=87;DPRA=0;EPP=8.62618;EPPR=0;GTI=0;LEN=1;MEANALT=1;MQM=60;MQMR=0;NS=1;NUMALT=1;ODDS=654.477;PAIRED=1;PAIREDR=0;PAO=0;PQA=0;PQR=0;PRO=0;QA=3207;QR=0;RO=0;RPP=10.2236;RPPR=0;RUN=1;SAF=46;SAP=3.63429;SAR=41;SRF=0;SRP=0;SRR=0;TYPE=snp;technology.ILLUMINA=1	GT:DP:RO:QR:AO:QA:GL	1:87:0:0:87:3207:-10,0
gi|126640115|ref|NC_009085.1|	75743	.	TTTG	CTTA	3224.42	.	AB=0;ABP=0;AC=1;AF=1;AN=1;AO=102;CIGAR=1X2M1X;DP=102;DPB=102;DPRA=0;EPP=3.35092;EPPR=0;GTI=0;LEN=4;MEANALT=1;MQM=60;MQMR=0;NS=1;NUMALT=1;ODDS=742.449;PAIRED=0.990196;PAIREDR=0;PAO=0;PQA=0;PQR=0;PRO=0;QA=3639;QR=0;RO=0;RPP=13.3141;RPPR=0;RUN=1;SAF=61;SAP=11.5259;SAR=41;SRF=0;SRP=0;SRR=0;TYPE=complex;technology.ILLUMINA=1	GT:DP:RO:QR:AO:QA:GL	1:102:0:0:102:3639:-10,0
gi|126640115|ref|NC_009085.1|	75854	.	T	C	3424.97	.	AB=0;ABP=0;AC=1;AF=1;AN=1;AO=106;CIGAR=1X;DP=106;DPB=106;DPRA=0;EPP=3.74778;EPPR=0;GTI=0;LEN=1;MEANALT=1;MQM=60;MQMR=0;NS=1;NUMALT=1;ODDS=788.628;PAIRED=1;PAIREDR=0;PAO=0;PQA=0;PQR=0;PRO=0;QA=3849;QR=0;RO=0;RPP=8.25461;RPPR=0;RUN=1;SAF=49;SAP=4.32138;SAR=57;SRF=0;SRP=0;SRR=0;TYPE=snp;technology.ILLUMINA=1	GT:DP:RO:QR:AO:QA:GL	1:106:0:0:106:3849:-10,0
gi|126640115|ref|NC_009085.1|	75863	.	A	G	3706.44	.	AB=0;ABP=0;AC=1;AF=1;AN=1;AO=113;CIGAR=1X;DP=114;DPB=114;DPRA=0;EPP=6.2579;EPPR=0;GTI=0;LEN=1;MEANALT=2;MQM=60;MQMR=0;NS=1;NUMALT=1;ODDS=853.44;PAIRED=0.99115;PAIREDR=0;PAO=0;PQA=0;PQR=0;PRO=0;QA=4166;QR=0;RO=0;RPP=4.56684;RPPR=0;RUN=1;SAF=48;SAP=8.56389;SAR=65;SRF=0;SRP=0;SRR=0;TYPE=snp;technology.ILLUMINA=1	GT:DP:RO:QR:AO:QA:GL	1:114:0:0:113:4166:-10,0
gi|126640115|ref|NC_009085.1|	75917	.	A	G	3107.11	.	AB=0;ABP=0;AC=1;AF=1;AN=1;AO=95;CIGAR=1X;DP=95;DPB=95;DPRA=0;EPP=4.86177;EPPR=0;GTI=0;LEN=1;MEANALT=1;MQM=60;MQMR=0;NS=1;NUMALT=1;ODDS=715.439;PAIRED=1;PAIREDR=0;PAO=0;PQA=0;PQR=0;PRO=0;QA=3491;QR=0;RO=0;RPP=4.86177;RPPR=0;RUN=1;SAF=47;SAP=3.03316;SAR=48;SRF=0;SRP=0;SRR=0;TYPE=snp;technology.ILLUMINA=1	GT:DP:RO:QR:AO:QA:GL	1:95:0:0:95:3491:-10,0
gi|126640115|ref|NC_009085.1|	75980	.	G	A	3250.46	.	AB=0;ABP=0;AC=1;AF=1;AN=1;AO=100;CIGAR=1X;DP=100;DPB=100;DPRA=0;EPP=7.26639;EPPR=0;GTI=0;LEN=1;MEANALT=1;MQM=60;MQMR=0;NS=1;NUMALT=1;ODDS=748.447;PAIRED=0.99;PAIREDR=0;PAO=0;PQA=0;PQR=0;PRO=0;QA=3653;QR=0;RO=0;RPP=3.09716;RPPR=0;RUN=1;SAF=54;SAP=4.40004;SAR=46;SRF=0;SRP=0;SRR=0;TYPE=snp;technology.ILLUMINA=1	GT:DP:RO:QR:AO:QA:GL	1:100:0:0:100:3653:-10,0
gi|126640115|ref|NC_009085.1|	76391	.	A	G	4065.96	.	AB=0;ABP=0;AC=1;AF=1;AN=1;AO=125;CIGAR=1X;DP=125;DPB=125;DPRA=0;EPP=3.16665;EPPR=0;GTI=0;LEN=1;MEANALT=1;MQM=60;MQMR=0;NS=1;NUMALT=1;ODDS=936.222;PAIRED=1;PAIREDR=0;PAO=0;PQA=0;PQR=0;PRO=0;QA=4599;QR=0;RO=0;RPP=41.3846;RPPR=0;RUN=1;SAF=60;SAP=3.44459;SAR=65;SRF=0;SRP=0;SRR=0;TYPE=snp;technology.ILLUMINA=1	GT:DP:RO:QR:AO:QA:GL	1:125:0:0:125:4599:-10,0
gi|126640115|ref|NC_009085.1|	76703	.	G	A	4031.88	.	AB=0;ABP=0;AC=1;AF=1;AN=1;AO=123;CIGAR=1X;DP=123;DPB=123;DPRA=0;EPP=10.7958;EPPR=0;GTI=0;LEN=1;MEANALT=1;MQM=60;MQMR=0;NS=1;NUMALT=1;ODDS=928.376;PAIRED=1;PAIREDR=0;PAO=0;PQA=0;PQR=0;PRO=0;QA=4529;QR=0;RO=0;RPP=5.14646;RPPR=0;RUN=1;SAF=65;SAP=3.87536;SAR=58;SRF=0;SRP=0;SRR=0;TYPE=snp;technology.ILLUMINA=1	GT:DP:RO:QR:AO:QA:GL	1:123:0:0:123:4529:-10,0
gi|126640115|ref|NC_009085.1|	76722	.	A	T	3268.12	.	AB=0;ABP=0;AC=1;AF=1;AN=1;AO=100;CIGAR=1X;DP=100;DPB=100;DPRA=0;EPP=6.13722;EPPR=0;GTI=0;LEN=1;MEANALT=1;MQM=60;MQMR=0;NS=1;NUMALT=1;ODDS=752.512;PAIRED=1;PAIREDR=0;PAO=0;PQA=0;PQR=0;PRO=0;QA=3677;QR=0;RO=0;RPP=5.18177;RPPR=0;RUN=1;SAF=57;SAP=7.26639;SAR=43;SRF=0;SRP=0;SRR=0;TYPE=snp;technology.ILLUMINA=1	GT:DP:RO:QR:AO:QA:GL	1:100:0:0:100:3677:-10,0
gi|126640115|ref|NC_009085.1|	76781	.	C	T	3280.16	.	AB=0;ABP=0;AC=1;AF=1;AN=1;AO=98;CIGAR=1X;DP=98;DPB=98;DPRA=0;EPP=11.8735;EPPR=0;GTI=0;LEN=1;MEANALT=1;MQM=60;MQMR=0;NS=1;NUMALT=1;ODDS=755.284;PAIRED=1;PAIREDR=0;PAO=0;PQA=0;PQR=0;PRO=0;QA=3696;QR=0;RO=0;RPP=8.68272;RPPR=0;RUN=1;SAF=48;SAP=3.09893;SAR=50;SRF=0;SRP=0;SRR=0;TYPE=snp;technology.ILLUMINA=1	GT:DP:RO:QR:AO:QA:GL	1:98:0:0:98:3696:-10,0
gi|126640115|ref|NC_009085.1|	76880	.	A	T	2248.22	.	AB=0;ABP=0;AC=1;AF=1;AN=1;AO=69;CIGAR=1X;DP=69;DPB=69;DPRA=0;EPP=14.3712;EPPR=0;GTI=0;LEN=1;MEANALT=1;MQM=60;MQMR=0;NS=1;NUMALT=1;ODDS=517.672;PAIRED=1;PAIREDR=0;PAO=0;PQA=0;PQR=0;PRO=0;QA=2577;QR=0;RO=0;RPP=22.6794;RPPR=0;RUN=1;SAF=25;SAP=14.3712;SAR=44;SRF=0;SRP=0;SRR=0;TYPE=snp;technology.ILLUMINA=1	GT:DP:RO:QR:AO:QA:GL	1:69:0:0:69:2577:-10,0
gi|126640115|ref|NC_009085.1|	76904	.	A	G	2658.74	.	AB=0;ABP=0;AC=1;AF=1;AN=1;AO=80;CIGAR=1X;DP=80;DPB=80;DPRA=0;EPP=16.1477;EPPR=0;GTI=0;LEN=1;MEANALT=1;MQM=60;MQMR=0;NS=1;NUMALT=1;ODDS=612.197;PAIRED=1;PAIREDR=0;PAO=0;PQA=0;PQR=0;PRO=0;QA=3004;QR=0;RO=0;RPP=4.74748;RPPR=0;RUN=1;SAF=39;SAP=3.11887;SAR=41;SRF=0;SRP=0;SRR=0;TYPE=snp;technology.ILLUMINA=1	GT:DP:RO:QR:AO:QA:GL	1:80:0:0:80:3004:-10,0
gi|126640115|ref|NC_009085.1|	77024	.	T	C	2979.12	.	AB=0;ABP=0;AC=1;AF=1;AN=1;AO=91;CIGAR=1X;DP=91;DPB=91;DPRA=0;EPP=23.0785;EPPR=0;GTI=0;LEN=1;MEANALT=1;MQM=60;MQMR=0;NS=1;NUMALT=1;ODDS=685.968;PAIRED=1;PAIREDR=0;PAO=0;PQA=0;PQR=0;PRO=0;QA=3367;QR=0;RO=0;RPP=3.03416;RPPR=0;RUN=1;SAF=47;SAP=3.22506;SAR=44;SRF=0;SRP=0;SRR=0;TYPE=snp;technology.ILLUMINA=1	GT:DP:RO:QR:AO:QA:GL	1:91:0:0:91:3367:-10,0
gi|126640115|ref|NC_009085.1|	77046	.	G	A	2913.95	.	AB=0;ABP=0;AC=1;AF=1;AN=1;AO=87;CIGAR=1X;DP=87;DPB=87;DPRA=0;EPP=12.0207;EPPR=0;GTI=0;LEN=1;MEANALT=1;MQM=60;MQMR=0;NS=1;NUMALT=1;ODDS=670.962;PAIRED=1;PAIREDR=0;PAO=0;PQA=0;PQR=0;PRO=0;QA=3293;QR=0;RO=0;RPP=12.0207;RPPR=0;RUN=1;SAF=40;SAP=4.23331;SAR=47;SRF=0;SRP=0;SRR=0;TYPE=snp;technology.ILLUMINA=1	GT:DP:RO:QR:AO:QA:GL	1:87:0:0:87:3293:-10,0
gi|126640115|ref|NC_009085.1|	77271	.	C	T	2200.44	.	AB=0;ABP=0;AC=1;AF=1;AN=1;AO=70;CIGAR=1X;DP=70;DPB=70;DPRA=0;EPP=10.9517;EPPR=0;GTI=0;LEN=1;MEANALT=1;MQM=60;MQMR=0;NS=1;NUMALT=1;ODDS=506.67;PAIRED=1;PAIREDR=0;PAO=0;PQA=0;PQR=0;PRO=0;QA=2497;QR=0;RO=0;RPP=7.47733;RPPR=0;RUN=1;SAF=28;SAP=9.09042;SAR=42;SRF=0;SRP=0;SRR=0;TYPE=snp;technology.ILLUMINA=1	GT:DP:RO:QR:AO:QA:GL	1:70:0:0:70:2497:-10,0
gi|126640115|ref|NC_009085.1|	77406	.	GGGT	AGGC	2681.74	.	AB=0;ABP=0;AC=1;AF=1;AN=1;AO=81;CIGAR=1X2M1X;DP=81;DPB=84;DPRA=0;EPP=4.32391;EPPR=0;GTI=0;LEN=4;MEANALT=1;MQM=60;MQMR=0;NS=1;NUMALT=1;ODDS=617.495;PAIRED=1;PAIREDR=0;PAO=5;PQA=154;PQR=0;PRO=0;QA=2874;QR=0;RO=0;RPP=7.5409;RPPR=0;RUN=1;SAF=32;SAP=10.7579;SAR=49;SRF=0;SRP=0;SRR=0;TYPE=complex;technology.ILLUMINA=1	GT:DP:RO:QR:AO:QA:GL	1:81:0:0:81:2874:-10,0
gi|126640115|ref|NC_009085.1|	77424	.	TAAATCG	GAAGTCA	1871.42	.	AB=0;ABP=0;AC=1;AF=1;AN=1;AO=57;CIGAR=1X2M1X2M1X;DP=58;DPB=59.5714;DPRA=0;EPP=3.9627;EPPR=0;GTI=0;LEN=7;MEANALT=2;MQM=60;MQMR=0;NS=1;NUMALT=1;ODDS=430.91;PAIRED=1;PAIREDR=0;PAO=4;PQA=116;PQR=0;PRO=0;QA=2003;QR=0;RO=0;RPP=6.09608;RPPR=0;RUN=1;SAF=23;SAP=7.61992;SAR=34;SRF=0;SRP=0;SRR=0;TYPE=complex;technology.ILLUMINA=1	GT:DP:RO:QR:AO:QA:GL	1:58:0:0:57:2003:-10,0
gi|126640115|ref|NC_009085.1|	77436	.	AAAGGCA	GAAAGCT	1732.45	.	AB=0;ABP=0;AC=1;AF=1;AN=1;AO=54;CIGAR=1X2M1X2M1X;DP=54;DPB=54.8571;DPRA=0;EPP=3.0103;EPPR=0;GTI=0;LEN=7;MEANALT=1;MQM=60;MQMR=0;NS=1;NUMALT=1;ODDS=398.911;PAIRED=1;PAIREDR=0;PAO=1;PQA=38;PQR=0;PRO=0;QA=1923;QR=0;RO=0;RPP=3.17115;RPPR=0;RUN=1;SAF=21;SAP=8.80089;SAR=33;SRF=0;SRP=0;SRR=0;TYPE=complex;technology.ILLUMINA=1	GT:DP:RO:QR:AO:QA:GL	1:54:0:0:54:1923:-10,0
gi|126640115|ref|NC_009085.1|	77448	.	C	T	1963.71	.	AB=0;ABP=0;AC=1;AF=1;AN=1;AO=60;CIGAR=1X;DP=60;DPB=60;DPRA=0;EPP=5.32654;EPPR=0;GTI=0;LEN=1;MEANALT=1;MQM=60;MQMR=0;NS=1;NUMALT=1;ODDS=452.162;PAIRED=1;PAIREDR=0;PAO=0;PQA=0;PQR=0;PRO=0;QA=2218;QR=0;RO=0;RPP=3.58936;RPPR=0;RUN=1;SAF=26;SAP=5.32654;SAR=34;SRF=0;SRP=0;SRR=0;TYPE=snp;technology.ILLUMINA=1	GT:DP:RO:QR:AO:QA:GL	1:60:0:0:60:2218:-10,0
gi|126640115|ref|NC_009085.1|	77455	.	CTT	TTA	1863.13	.	AB=0;ABP=0;AC=1;AF=1;AN=1;AO=59;CIGAR=1X1M1X;DP=59;DPB=59;DPRA=0;EPP=7.46366;EPPR=0;GTI=0;LEN=3;MEANALT=1;MQM=60;MQMR=0;NS=1;NUMALT=1;ODDS=429.001;PAIRED=1;PAIREDR=0;PAO=0;PQA=0;PQR=0;PRO=0;QA=2109;QR=0;RO=0;RPP=3.34154;RPPR=0;RUN=1;SAF=25;SAP=5.99147;SAR=34;SRF=0;SRP=0;SRR=0;TYPE=complex;technology.ILLUMINA=1	GT:DP:RO:QR:AO:QA:GL	1:59:0:0:59:2109:-10,0
gi|126640115|ref|NC_009085.1|	77469	.	T	C	2529.02	.	AB=0;ABP=0;AC=1;AF=1;AN=1;AO=78;CIGAR=1X;DP=78;DPB=78;DPRA=0;EPP=21.8297;EPPR=0;GTI=0;LEN=1;MEANALT=1;MQM=59.4872;MQMR=0;NS=1;NUMALT=1;ODDS=582.329;PAIRED=1;PAIREDR=0;PAO=0;PQA=0;PQR=0;PRO=0;QA=2890;QR=0;RO=0;RPP=21.8297;RPPR=0;RUN=1;SAF=38;SAP=3.12166;SAR=40;SRF=0;SRP=0;SRR=0;TYPE=snp;technology.ILLUMINA=1	GT:DP:RO:QR:AO:QA:GL	1:78:0:0:78:2890:-10,0
gi|126640115|ref|NC_009085.1|	77478	.	A	C	2850.33	.	AB=0;ABP=0;AC=1;AF=1;AN=1;AO=88;CIGAR=1X;DP=88;DPB=88;DPRA=0;EPP=14.9534;EPPR=0;GTI=0;LEN=1;MEANALT=1;MQM=59.5455;MQMR=0;NS=1;NUMALT=1;ODDS=656.313;PAIRED=1;PAIREDR=0;PAO=0;PQA=0;PQR=0;PRO=0;QA=3227;QR=0;RO=0;RPP=11.0053;RPPR=0;RUN=1;SAF=42;SAP=3.40511;SAR=46;SRF=0;SRP=0;SRR=0;TYPE=snp;technology.ILLUMINA=1	GT:DP:RO:QR:AO:QA:GL	1:88:0:0:88:3227:-10,0
gi|126640115|ref|NC_009085.1|	77490	.	A	G	2968.29	.	AB=0;ABP=0;AC=1;AF=1;AN=1;AO=90;CIGAR=1X;DP=90;DPB=90;DPRA=0;EPP=3.39634;EPPR=0;GTI=0;LEN=1;MEANALT=1;MQM=59.7333;MQMR=0;NS=1;NUMALT=1;ODDS=683.473;PAIRED=1;PAIREDR=0;PAO=0;PQA=0;PQR=0;PRO=0;QA=3353;QR=0;RO=0;RPP=19.3205;RPPR=0;RUN=1;SAF=47;SAP=3.39634;SAR=43;SRF=0;SRP=0;SRR=0;TYPE=snp;technology.ILLUMINA=1	GT:DP:RO:QR:AO:QA:GL	1:90:0:0:90:3353:-10,0
gi|126640115|ref|NC_009085.1|	77505	.	TTTA	GCTG	3020.62	.	AB=0;ABP=0;AC=1;AF=1;AN=1;AO=97;CIGAR=2X1M1X;DP=97;DPB=97.25;DPRA=0;EPP=9.47994;EPPR=0;GTI=0;LEN=4;MEANALT=1;MQM=60;MQMR=0;NS=1;NUMALT=1;ODDS=695.523;PAIRED=1;PAIREDR=0;PAO=1;PQA=32;PQR=0;PRO=0;QA=3398;QR=0;RO=0;RPP=30.4335;RPPR=0;RUN=1;SAF=52;SAP=4.10723;SAR=45;SRF=0;SRP=0;SRR=0;TYPE=complex;technology.ILLUMINA=1	GT:DP:RO:QR:AO:QA:GL	1:97:0:0:97:3398:-10,0
gi|126640115|ref|NC_009085.1|	77544	.	C	T	4000.83	.	AB=0;ABP=0;AC=1;AF=1;AN=1;AO=122;CIGAR=1X;DP=122;DPB=122;DPRA=0;EPP=5.57335;EPPR=0;GTI=0;LEN=1;MEANALT=1;MQM=60;MQMR=0;NS=1;NUMALT=1;ODDS=921.225;PAIRED=0.991803;PAIREDR=0;PAO=0;PQA=0;PQR=0;PRO=0;QA=4500;QR=0;RO=0;RPP=11.625;RPPR=0;RUN=1;SAF=69;SAP=7.56683;SAR=53;SRF=0;SRP=0;SRR=0;TYPE=snp;technology.ILLUMINA=1	GT:DP:RO:QR:AO:QA:GL	1:122:0:0:122:4500:-10,0
gi|126640115|ref|NC_009085.1|	77619	.	C	T	3372.5	.	AB=0;ABP=0;AC=1;AF=1;AN=1;AO=102;CIGAR=1X;DP=102;DPB=102;DPRA=0;EPP=4.37279;EPPR=0;GTI=0;LEN=1;MEANALT=1;MQM=60;MQMR=0;NS=1;NUMALT=1;ODDS=776.548;PAIRED=0.990196;PAIREDR=0;PAO=0;PQA=0;PQR=0;PRO=0;QA=3796;QR=0;RO=0;RPP=13.3141;RPPR=0;RUN=1;SAF=53;SAP=3.35092;SAR=49;SRF=0;SRP=0;SRR=0;TYPE=snp;technology.ILLUMINA=1	GT:DP:RO:QR:AO:QA:GL	1:102:0:0:102:3796:-10,0
gi|126640115|ref|NC_009085.1|	77640	.	A	T	3849.13	.	AB=0;ABP=0;AC=1;AF=1;AN=1;AO=117;CIGAR=1X;DP=117;DPB=117;DPRA=0;EPP=3.17734;EPPR=0;GTI=0;LEN=1;MEANALT=1;MQM=60;MQMR=0;NS=1;NUMALT=1;ODDS=886.295;PAIRED=0.991453;PAIREDR=0;PAO=0;PQA=0;PQR=0;PRO=0;QA=4314;QR=0;RO=0;RPP=3.17734;RPPR=0;RUN=1;SAF=59;SAP=3.02886;SAR=58;SRF=0;SRP=0;SRR=0;TYPE=snp;technology.ILLUMINA=1	GT:DP:RO:QR:AO:QA:GL	1:117:0:0:117:4314:-10,0
gi|126640115|ref|NC_009085.1|	77730	.	C	T	3550.21	.	AB=0;ABP=0;AC=1;AF=1;AN=1;AO=113;CIGAR=1X;DP=113;DPB=113;DPRA=0;EPP=3.49071;EPPR=0;GTI=0;LEN=1;MEANALT=1;MQM=60;MQMR=0;NS=1;NUMALT=1;ODDS=817.466;PAIRED=0.99115;PAIREDR=0;PAO=0;PQA=0;PQR=0;PRO=0;QA=3991;QR=0;RO=0;RPP=11.4848;RPPR=0;RUN=1;SAF=59;SAP=3.49071;SAR=54;SRF=0;SRP=0;SRR=0;TYPE=snp;technology.ILLUMINA=1	GT:DP:RO:QR:AO:QA:GL	1:113:0:0:113:3991:-10,0
gi|126640115|ref|NC_009085.1|	77835	.	C	T	4571.48	.	AB=0;ABP=0;AC=1;AF=1;AN=1;AO=140;CIGAR=1X;DP=140;DPB=140;DPRA=0;EPP=3.56868;EPPR=0;GTI=0;LEN=1;MEANALT=1;MQM=60;MQMR=0;NS=1;NUMALT=1;ODDS=1052.62;PAIRED=0.978571;PAIREDR=0;PAO=0;PQA=0;PQR=0;PRO=0;QA=5122;QR=0;RO=0;RPP=5.24381;RPPR=0;RUN=1;SAF=67;SAP=3.56868;SAR=73;SRF=0;SRP=0;SRR=0;TYPE=snp;technology.ILLUMINA=1	GT:DP:RO:QR:AO:QA:GL	1:140:0:0:140:5122:-10,0
gi|126640115|ref|NC_009085.1|	77946	.	A	G	2911.04	.	AB=0;ABP=0;AC=1;AF=1;AN=1;AO=91;CIGAR=1X;DP=91;DPB=91;DPRA=0;EPP=3.60686;EPPR=0;GTI=0;LEN=1;MEANALT=1;MQM=60;MQMR=0;NS=1;NUMALT=1;ODDS=670.291;PAIRED=0.989011;PAIREDR=0;PAO=0;PQA=0;PQR=0;PRO=0;QA=3281;QR=0;RO=0;RPP=3.22506;RPPR=0;RUN=1;SAF=35;SAP=13.5336;SAR=56;SRF=0;SRP=0;SRR=0;TYPE=snp;technology.ILLUMINA=1	GT:DP:RO:QR:AO:QA:GL	1:91:0:0:91:3281:-10,0
gi|126640115|ref|NC_009085.1|	78182	.	C	T	2347.05	.	AB=0;ABP=0;AC=1;AF=1;AN=1;AO=81;CIGAR=1X;DP=81;DPB=81;DPRA=0;EPP=39.7109;EPPR=0;GTI=0;LEN=1;MEANALT=1;MQM=60;MQMR=0;NS=1;NUMALT=1;ODDS=540.428;PAIRED=0.962963;PAIREDR=0;PAO=0;PQA=0;PQR=0;PRO=0;QA=2984;QR=0;RO=0;RPP=178.9;RPPR=0;RUN=1;SAF=59;SAP=39.7109;SAR=22;SRF=0;SRP=0;SRR=0;TYPE=snp;technology.ILLUMINA=1	GT:DP:RO:QR:AO:QA:GL	1:81:0:0:81:2984:-10,0
gi|126640115|ref|NC_009085.1|	78196	.	A	G	3114.12	.	AB=0;ABP=0;AC=1;AF=1;AN=1;AO=97;CIGAR=1X;DP=97;DPB=97;DPRA=0;EPP=14.8527;EPPR=0;GTI=0;LEN=1;MEANALT=1;MQM=60;MQMR=0;NS=1;NUMALT=1;ODDS=717.052;PAIRED=0.969072;PAIREDR=0;PAO=0;PQA=0;PQR=0;PRO=0;QA=3639;QR=0;RO=0;RPP=70.7289;RPPR=0;RUN=1;SAF=71;SAP=48.3426;SAR=26;SRF=0;SRP=0;SRR=0;TYPE=snp;technology.ILLUMINA=1	GT:DP:RO:QR:AO:QA:GL	1:97:0:0:97:3639:-10,0
gi|126640115|ref|NC_009085.1|	78218	.	A	G	3263.53	.	AB=0;ABP=0;AC=1;AF=1;AN=1;AO=103;CIGAR=1X;DP=103;DPB=103;DPRA=0;EPP=12.3076;EPPR=0;GTI=0;LEN=1;MEANALT=1;MQM=59.8738;MQMR=0;NS=1;NUMALT=1;ODDS=751.456;PAIRED=0.980583;PAIREDR=0;PAO=0;PQA=0;PQR=0;PRO=0;QA=3741;QR=0;RO=0;RPP=28.8361;RPPR=0;RUN=1;SAF=72;SAP=38.4496;SAR=31;SRF=0;SRP=0;SRR=0;TYPE=snp;technology.ILLUMINA=1	GT:DP:RO:QR:AO:QA:GL	1:103:0:0:103:3741:-10,0
gi|126640115|ref|NC_009085.1|	78236	.	ATTAAGA	GTTGAGG	2599.64	.	AB=0;ABP=0;AC=1;AF=1;AN=1;AO=82;CIGAR=1X2M1X2M1X;DP=87;DPB=87.1429;DPRA=0;EPP=3.96363;EPPR=0;GTI=0;LEN=7;MEANALT=4;MQM=60;MQMR=0;NS=1;NUMALT=1;ODDS=598.59;PAIRED=0.987805;PAIREDR=0;PAO=1;PQA=32;PQR=0;PRO=0;QA=2937;QR=0;RO=0;RPP=9.78953;RPPR=0;RUN=1;SAF=59;SAP=37.3302;SAR=23;SRF=0;SRP=0;SRR=0;TYPE=complex;technology.ILLUMINA=1	GT:DP:RO:QR:AO:QA:GL	1:87:0:0:82:2937:-10,0
gi|126640115|ref|NC_009085.1|	78248	.	CAAAGGC	TAACGGT	2717.82	.	AB=0;ABP=0;AC=1;AF=1;AN=1;AO=86;CIGAR=1X2M1X2M1X;DP=87;DPB=87.8571;DPRA=0;EPP=6.64625;EPPR=0;GTI=0;LEN=7;MEANALT=2;MQM=60;MQMR=0;NS=1;NUMALT=1;ODDS=625.802;PAIRED=0.988372;PAIREDR=0;PAO=3;PQA=94;PQR=0;PRO=0;QA=2995;QR=0;RO=0;RPP=5.53527;RPPR=0;RUN=1;SAF=59;SAP=28.866;SAR=27;SRF=0;SRP=0;SRR=0;TYPE=complex;technology.ILLUMINA=1	GT:DP:RO:QR:AO:QA:GL	1:87:0:0:86:2995:-10,0
gi|126640115|ref|NC_009085.1|	78384	.	G	A	3512.4	.	AB=0;ABP=0;AC=1;AF=1;AN=1;AO=109;CIGAR=1X;DP=109;DPB=109;DPRA=0;EPP=24.7051;EPPR=0;GTI=0;LEN=1;MEANALT=1;MQM=60;MQMR=0;NS=1;NUMALT=1;ODDS=808.76;PAIRED=0.990826;PAIREDR=0;PAO=0;PQA=0;PQR=0;PRO=0;QA=3976;QR=0;RO=0;RPP=7.4927;RPPR=0;RUN=1;SAF=45;SAP=10.2021;SAR=64;SRF=0;SRP=0;SRR=0;TYPE=snp;technology.ILLUMINA=1	GT:DP:RO:QR:AO:QA:GL	1:109:0:0:109:3976:-10,0
gi|126640115|ref|NC_009085.1|	78494	.	A	G	3670.1	.	AB=0;ABP=0;AC=1;AF=1;AN=1;AO=112;CIGAR=1X;DP=112;DPB=112;DPRA=0;EPP=6.81038;EPPR=0;GTI=0;LEN=1;MEANALT=1;MQM=60;MQMR=0;NS=1;NUMALT=1;ODDS=845.071;PAIRED=1;PAIREDR=0;PAO=0;PQA=0;PQR=0;PRO=0;QA=4124;QR=0;RO=0;RPP=4.25114;RPPR=0;RUN=1;SAF=63;SAP=6.81038;SAR=49;SRF=0;SRP=0;SRR=0;TYPE=snp;technology.ILLUMINA=1	GT:DP:RO:QR:AO:QA:GL	1:112:0:0:112:4124:-10,0
gi|126640115|ref|NC_009085.1|	78542	.	G	A	3348.05	.	AB=0;ABP=0;AC=1;AF=1;AN=1;AO=109;CIGAR=1X;DP=111;DPB=111;DPRA=0;EPP=3.1896;EPPR=5.18177;GTI=0;LEN=1;MEANALT=2;MQM=60;MQMR=60;NS=1;NUMALT=1;ODDS=770.917;PAIRED=1;PAIREDR=1;PAO=0;PQA=0;PQR=0;PRO=0;QA=3769;QR=20;RO=1;RPP=3.03022;RPPR=5.18177;RUN=1;SAF=60;SAP=5.42083;SAR=49;SRF=0;SRP=5.18177;SRR=1;TYPE=snp;technology.ILLUMINA=1	GT:DP:RO:QR:AO:QA:GL	1:111:1:20:109:3769:-10,0
gi|126640115|ref|NC_009085.1|	78643	.	C	T	4131.27	.	AB=0;ABP=0;AC=1;AF=1;AN=1;AO=125;CIGAR=1X;DP=125;DPB=125;DPRA=0;EPP=10.6713;EPPR=0;GTI=0;LEN=1;MEANALT=1;MQM=60;MQMR=0;NS=1;NUMALT=1;ODDS=951.261;PAIRED=1;PAIREDR=0;PAO=0;PQA=0;PQR=0;PRO=0;QA=4638;QR=0;RO=0;RPP=4.41741;RPPR=0;RUN=1;SAF=64;SAP=3.16665;SAR=61;SRF=0;SRP=0;SRR=0;TYPE=snp;technology.ILLUMINA=1	GT:DP:RO:QR:AO:QA:GL	1:125:0:0:125:4638:-10,0
gi|126640115|ref|NC_009085.1|	78734	.	A	G	4170.34	.	AB=0;ABP=0;AC=1;AF=1;AN=1;AO=128;CIGAR=1X;DP=129;DPB=129;DPRA=0;EPP=3.07816;EPPR=0;GTI=0;LEN=1;MEANALT=2;MQM=60;MQMR=0;NS=1;NUMALT=1;ODDS=960.257;PAIRED=1;PAIREDR=0;PAO=0;PQA=0;PQR=0;PRO=0;QA=4699;QR=0;RO=0;RPP=27.5072;RPPR=0;RUN=1;SAF=62;SAP=3.28173;SAR=66;SRF=0;SRP=0;SRR=0;TYPE=snp;technology.ILLUMINA=1	GT:DP:RO:QR:AO:QA:GL	1:129:0:0:128:4699:-10,0
gi|126640115|ref|NC_009085.1|	78952	.	C	T	3329.44	.	AB=0;ABP=0;AC=1;AF=1;AN=1;AO=103;CIGAR=1X;DP=103;DPB=103;DPRA=0;EPP=12.3076;EPPR=0;GTI=0;LEN=1;MEANALT=1;MQM=60;MQMR=0;NS=1;NUMALT=1;ODDS=766.632;PAIRED=1;PAIREDR=0;PAO=0;PQA=0;PQR=0;PRO=0;QA=3753;QR=0;RO=0;RPP=6.5732;RPPR=0;RUN=1;SAF=45;SAP=6.5732;SAR=58;SRF=0;SRP=0;SRR=0;TYPE=snp;technology.ILLUMINA=1	GT:DP:RO:QR:AO:QA:GL	1:103:0:0:103:3753:-10,0
gi|126640115|ref|NC_009085.1|	79007	.	G	A	2877.25	.	AB=0;ABP=0;AC=1;AF=1;AN=1;AO=90;CIGAR=1X;DP=90;DPB=90;DPRA=0;EPP=7.73928;EPPR=0;GTI=0;LEN=1;MEANALT=1;MQM=60;MQMR=0;NS=1;NUMALT=1;ODDS=662.511;PAIRED=1;PAIREDR=0;PAO=0;PQA=0;PQR=0;PRO=0;QA=3250;QR=0;RO=0;RPP=10.8276;RPPR=0;RUN=1;SAF=38;SAP=7.73928;SAR=52;SRF=0;SRP=0;SRR=0;TYPE=snp;technology.ILLUMINA=1	GT:DP:RO:QR:AO:QA:GL	1:90:0:0:90:3250:-10,0
gi|126640115|ref|NC_009085.1|	79085	.	G	A	3041.02	.	AB=0;ABP=0;AC=1;AF=1;AN=1;AO=93;CIGAR=1X;DP=93;DPB=93;DPRA=0;EPP=5.83555;EPPR=0;GTI=0;LEN=1;MEANALT=1;MQM=60;MQMR=0;NS=1;NUMALT=1;ODDS=700.222;PAIRED=1;PAIREDR=0;PAO=0;PQA=0;PQR=0;PRO=0;QA=3431;QR=0;RO=0;RPP=13.3073;RPPR=0;RUN=1;SAF=52;SAP=5.83555;SAR=41;SRF=0;SRP=0;SRR=0;TYPE=snp;technology.ILLUMINA=1	GT:DP:RO:QR:AO:QA:GL	1:93:0:0:93:3431:-10,0
gi|126640115|ref|NC_009085.1|	79097	.	C	A	2642.61	.	AB=0;ABP=0;AC=1;AF=1;AN=1;AO=83;CIGAR=1X;DP=83;DPB=83;DPRA=0;EPP=3.03646;EPPR=0;GTI=0;LEN=1;MEANALT=1;MQM=60;MQMR=0;NS=1;NUMALT=1;ODDS=608.484;PAIRED=1;PAIREDR=0;PAO=0;PQA=0;PQR=0;PRO=0;QA=3014;QR=0;RO=0;RPP=38.8265;RPPR=0;RUN=1;SAF=47;SAP=6.17594;SAR=36;SRF=0;SRP=0;SRR=0;TYPE=snp;technology.ILLUMINA=1	GT:DP:RO:QR:AO:QA:GL	1:83:0:0:83:3014:-10,0
gi|126640115|ref|NC_009085.1|	79127	.	A	G	3713.49	.	AB=0;ABP=0;AC=1;AF=1;AN=1;AO=113;CIGAR=1X;DP=113;DPB=113;DPRA=0;EPP=19.1714;EPPR=0;GTI=0;LEN=1;MEANALT=1;MQM=60;MQMR=0;NS=1;NUMALT=1;ODDS=855.063;PAIRED=0.99115;PAIREDR=0;PAO=0;PQA=0;PQR=0;PRO=0;QA=4194;QR=0;RO=0;RPP=15.0207;RPPR=0;RUN=1;SAF=56;SAP=3.02952;SAR=57;SRF=0;SRP=0;SRR=0;TYPE=snp;technology.ILLUMINA=1	GT:DP:RO:QR:AO:QA:GL	1:113:0:0:113:4194:-10,0
gi|126640115|ref|NC_009085.1|	79274	.	A	G	3963.4	.	AB=0;ABP=0;AC=1;AF=1;AN=1;AO=119;CIGAR=1X;DP=119;DPB=119;DPRA=0;EPP=6.09416;EPPR=0;GTI=0;LEN=1;MEANALT=1;MQM=60;MQMR=0;NS=1;NUMALT=1;ODDS=912.608;PAIRED=0.991597;PAIREDR=0;PAO=0;PQA=0;PQR=0;PRO=0;QA=4449;QR=0;RO=0;RPP=7.11603;RPPR=0;RUN=1;SAF=58;SAP=3.17453;SAR=61;SRF=0;SRP=0;SRR=0;TYPE=snp;technology.ILLUMINA=1	GT:DP:RO:QR:AO:QA:GL	1:119:0:0:119:4449:-10,0
gi|126640115|ref|NC_009085.1|	79301	.	A	G	3713.11	.	AB=0;ABP=0;AC=1;AF=1;AN=1;AO=114;CIGAR=1X;DP=114;DPB=114;DPRA=0;EPP=3.08649;EPPR=0;GTI=0;LEN=1;MEANALT=1;MQM=60;MQMR=0;NS=1;NUMALT=1;ODDS=854.975;PAIRED=0.991228;PAIREDR=0;PAO=0;PQA=0;PQR=0;PRO=0;QA=4167;QR=0;RO=0;RPP=6.74371;RPPR=0;RUN=1;SAF=54;SAP=3.69603;SAR=60;SRF=0;SRP=0;SRR=0;TYPE=snp;technology.ILLUMINA=1	GT:DP:RO:QR:AO:QA:GL	1:114:0:0:114:4167:-10,0
gi|126640115|ref|NC_009085.1|	79412	.	T	C	3362.44	.	AB=0;ABP=0;AC=1;AF=1;AN=1;AO=103;CIGAR=1X;DP=103;DPB=103;DPRA=0;EPP=3.03138;EPPR=0;GTI=0;LEN=1;MEANALT=1;MQM=60;MQMR=0;NS=1;NUMALT=1;ODDS=774.229;PAIRED=0.990291;PAIREDR=0;PAO=0;PQA=0;PQR=0;PRO=0;QA=3800;QR=0;RO=0;RPP=25.9689;RPPR=0;RUN=1;SAF=57;SAP=5.56125;SAR=46;SRF=0;SRP=0;SRR=0;TYPE=snp;technology.ILLUMINA=1	GT:DP:RO:QR:AO:QA:GL	1:103:0:0:103:3800:-10,0
gi|126640115|ref|NC_009085.1|	79656	.	AAAGTA	GAAGCT	1680.16	.	AB=0;ABP=0;AC=1;AF=1;AN=1;AO=51;CIGAR=1X3M2X;DP=52;DPB=53.1667;DPRA=0;EPP=12.5903;EPPR=0;GTI=0;LEN=6;MEANALT=2;MQM=60;MQMR=0;NS=1;NUMALT=1;ODDS=386.871;PAIRED=0.980392;PAIREDR=0;PAO=5;PQA=111;PQR=0;PRO=0;QA=1813;QR=0;RO=0;RPP=18.3809;RPPR=0;RUN=1;SAF=25;SAP=3.05288;SAR=26;SRF=0;SRP=0;SRR=0;TYPE=complex;technology.ILLUMINA=1	GT:DP:RO:QR:AO:QA:GL	1:52:0:0:51:1813:-10,0
gi|126640115|ref|NC_009085.1|	79668	.	A	C	1833.16	.	AB=0;ABP=0;AC=1;AF=1;AN=1;AO=57;CIGAR=1X;DP=57;DPB=57;DPRA=0;EPP=7.61992;EPPR=0;GTI=0;LEN=1;MEANALT=1;MQM=60;MQMR=0;NS=1;NUMALT=1;ODDS=422.1;PAIRED=0.982456;PAIREDR=0;PAO=0;PQA=0;PQR=0;PRO=0;QA=2120;QR=0;RO=0;RPP=44.4969;RPPR=0;RUN=1;SAF=28;SAP=3.0484;SAR=29;SRF=0;SRP=0;SRR=0;TYPE=snp;technology.ILLUMINA=1	GT:DP:RO:QR:AO:QA:GL	1:57:0:0:57:2120:-10,0
gi|126640115|ref|NC_009085.1|	79679	.	TAATATGAA	GAATA	1063.01	.	AB=0;ABP=0;AC=1;AF=1;AN=1;AO=29;CIGAR=1X3M4D1M;DP=29;DPB=17.3333;DPRA=0;EPP=3.68421;EPPR=0;GTI=0;LEN=5;MEANALT=1;MQM=60;MQMR=0;NS=1;NUMALT=1;ODDS=244.767;PAIRED=0.965517;PAIREDR=0;PAO=4;PQA=146;PQR=0;PRO=0;QA=1065;QR=0;RO=0;RPP=3.68421;RPPR=0;RUN=1;SAF=11;SAP=6.67934;SAR=18;SRF=0;SRP=0;SRR=0;TYPE=complex;technology.ILLUMINA=1	GT:DP:RO:QR:AO:QA:GL	1:29:0:0:29:1065:-10,0
gi|126640115|ref|NC_009085.1|	79689	.	ATTTCT	AT	1019.45	.	AB=0;ABP=0;AC=1;AF=1;AN=1;AO=32;CIGAR=1M4D1M;DP=32;DPB=10.6667;DPRA=0;EPP=4.09604;EPPR=0;GTI=0;LEN=4;MEANALT=1;MQM=60;MQMR=0;NS=1;NUMALT=1;ODDS=234.736;PAIRED=0.96875;PAIREDR=0;PAO=0;PQA=0;PQR=0;PRO=0;QA=1165;QR=0;RO=0;RPP=7.35324;RPPR=0;RUN=1;SAF=14;SAP=4.09604;SAR=18;SRF=0;SRP=0;SRR=0;TYPE=del;technology.ILLUMINA=1	GT:DP:RO:QR:AO:QA:GL	1:32:0:0:32:1165:-10,0
gi|126640115|ref|NC_009085.1|	79705	.	G	T	1569.95	.	AB=0;ABP=0;AC=1;AF=1;AN=1;AO=47;CIGAR=1X;DP=47;DPB=47;DPRA=0;EPP=4.16534;EPPR=0;GTI=0;LEN=1;MEANALT=1;MQM=59.5745;MQMR=0;NS=1;NUMALT=1;ODDS=361.494;PAIRED=0.978723;PAIREDR=0;PAO=0;PQA=0;PQR=0;PRO=0;QA=1780;QR=0;RO=0;RPP=4.16534;RPPR=0;RUN=1;SAF=19;SAP=6.75262;SAR=28;SRF=0;SRP=0;SRR=0;TYPE=snp;technology.ILLUMINA=1	GT:DP:RO:QR:AO:QA:GL	1:47:0:0:47:1780:-10,0
gi|126640115|ref|NC_009085.1|	79717	.	A	T	1510.9	.	AB=0;ABP=0;AC=1;AF=1;AN=1;AO=46;CIGAR=1X;DP=46;DPB=46;DPRA=0;EPP=3.76559;EPPR=0;GTI=0;LEN=1;MEANALT=1;MQM=59.5652;MQMR=0;NS=1;NUMALT=1;ODDS=347.898;PAIRED=0.978261;PAIREDR=0;PAO=0;PQA=0;PQR=0;PRO=0;QA=1736;QR=0;RO=0;RPP=21.8927;RPPR=0;RUN=1;SAF=18;SAP=7.73089;SAR=28;SRF=0;SRP=0;SRR=0;TYPE=snp;technology.ILLUMINA=1	GT:DP:RO:QR:AO:QA:GL	1:46:0:0:46:1736:-10,0
gi|126640115|ref|NC_009085.1|	79723	.	CAC	TTA	901168	.	AB=0;ABP=0;AC=1;AF=1;AN=1;AO=26;CIGAR=3X;DP=26;DPB=27;DPRA=0;EPP=8.35546;EPPR=0;GTI=0;LEN=3;MEANALT=1;MQM=60;MQMR=0;NS=1;NUMALT=1;ODDS=207.502;PAIRED=1;PAIREDR=0;PAO=3;PQA=89;PQR=0;PRO=0;QA=951;QR=0;RO=0;RPP=6.01695;RPPR=0;RUN=1;SAF=9;SAP=8.35546;SAR=17;SRF=0;SRP=0;SRR=0;TYPE=mnp;technology.ILLUMINA=1	GT:DP:RO:QR:AO:QA:GL	1:26:0:0:26:951:-10,0
gi|126640115|ref|NC_009085.1|	79733	.	A	C	1297.85	.	AB=0;ABP=0;AC=1;AF=1;AN=1;AO=40;CIGAR=1X;DP=40;DPB=40;DPRA=0;EPP=8.43898;EPPR=0;GTI=0;LEN=1;MEANALT=1;MQM=60;MQMR=0;NS=1;NUMALT=1;ODDS=298.841;PAIRED=1;PAIREDR=0;PAO=0;PQA=0;PQR=0;PRO=0;QA=1479;QR=0;RO=0;RPP=3.22745;RPPR=0;RUN=1;SAF=16;SAP=6.48466;SAR=24;SRF=0;SRP=0;SRR=0;TYPE=snp;technology.ILLUMINA=1	GT:DP:RO:QR:AO:QA:GL	1:40:0:0:40:1479:-10,0
gi|126640115|ref|NC_009085.1|	79743	.	TCGGTG	ATGGTA	1232.61	.	AB=0;ABP=0;AC=1;AF=1;AN=1;AO=35;CIGAR=2X3M1X;DP=36;DPB=37.3333;DPRA=0;EPP=3.56868;EPPR=0;GTI=0;LEN=6;MEANALT=2;MQM=60;MQMR=0;NS=1;NUMALT=1;ODDS=283.82;PAIRED=1;PAIREDR=0;PAO=4;PQA=123;PQR=0;PRO=0;QA=1274;QR=0;RO=0;RPP=3.07234;RPPR=0;RUN=1;SAF=16;SAP=3.56868;SAR=19;SRF=0;SRP=0;SRR=0;TYPE=complex;technology.ILLUMINA=1	GT:DP:RO:QR:AO:QA:GL	1:36:0:0:35:1274:-10,0
gi|126640115|ref|NC_009085.1|	79769	.	A	T	1679.93	.	AB=0;ABP=0;AC=1;AF=1;AN=1;AO=51;CIGAR=1X;DP=51;DPB=51;DPRA=0;EPP=10.206;EPPR=0;GTI=0;LEN=1;MEANALT=1;MQM=60;MQMR=0;NS=1;NUMALT=1;ODDS=386.817;PAIRED=1;PAIREDR=0;PAO=0;PQA=0;PQR=0;PRO=0;QA=1904;QR=0;RO=0;RPP=3.3935;RPPR=0;RUN=1;SAF=26;SAP=3.05288;SAR=25;SRF=0;SRP=0;SRR=0;TYPE=snp;technology.ILLUMINA=1	GT:DP:RO:QR:AO:QA:GL	1:51:0:0:51:1904:-10,0
gi|126640115|ref|NC_009085.1|	79792	.	A	G	1925.66	.	AB=0;ABP=0;AC=1;AF=1;AN=1;AO=62;CIGAR=1X;DP=62;DPB=62;DPRA=0;EPP=11.9764;EPPR=0;GTI=0;LEN=1;MEANALT=1;MQM=60;MQMR=0;NS=1;NUMALT=1;ODDS=443.4;PAIRED=1;PAIREDR=0;PAO=0;PQA=0;PQR=0;PRO=0;QA=2240;QR=0;RO=0;RPP=53.5846;RPPR=0;RUN=1;SAF=33;SAP=3.57068;SAR=29;SRF=0;SRP=0;SRR=0;TYPE=snp;technology.ILLUMINA=1	GT:DP:RO:QR:AO:QA:GL	1:62:0:0:62:2240:-10,0
gi|126640115|ref|NC_009085.1|	79800	.	A	G	1810.78	.	AB=0;ABP=0;AC=1;AF=1;AN=1;AO=56;CIGAR=1X;DP=57;DPB=57;DPRA=0;EPP=4.40625;EPPR=0;GTI=0;LEN=1;MEANALT=2;MQM=60;MQMR=0;NS=1;NUMALT=1;ODDS=416.949;PAIRED=1;PAIREDR=0;PAO=0;PQA=0;PQR=0;PRO=0;QA=2070;QR=0;RO=0;RPP=25.3454;RPPR=0;RUN=1;SAF=31;SAP=4.40625;SAR=25;SRF=0;SRP=0;SRR=0;TYPE=snp;technology.ILLUMINA=1	GT:DP:RO:QR:AO:QA:GL	1:57:0:0:56:2070:-10,0
gi|126640115|ref|NC_009085.1|	79821	.	T	C	1925.93	.	AB=0;ABP=0;AC=1;AF=1;AN=1;AO=58;CIGAR=1X;DP=58;DPB=58;DPRA=0;EPP=3.16006;EPPR=0;GTI=0;LEN=1;MEANALT=1;MQM=60;MQMR=0;NS=1;NUMALT=1;ODDS=443.461;PAIRED=1;PAIREDR=0;PAO=0;PQA=0;PQR=0;PRO=0;QA=2184;QR=0;RO=0;RPP=15.1406;RPPR=0;RUN=1;SAF=30;SAP=3.16006;SAR=28;SRF=0;SRP=0;SRR=0;TYPE=snp;technology.ILLUMINA=1	GT:DP:RO:QR:AO:QA:GL	1:58:0:0:58:2184:-10,0
gi|126640115|ref|NC_009085.1|	79826	.	ATTTTTA	ATTTTA	1873.46	.	AB=0;ABP=0;AC=1;AF=1;AN=1;AO=58;CIGAR=1M1D5M;DP=59;DPB=50.7143;DPRA=0;EPP=3.0103;EPPR=0;GTI=0;LEN=1;MEANALT=2;MQM=60;MQMR=0;NS=1;NUMALT=1;ODDS=431.379;PAIRED=1;PAIREDR=0;PAO=0;PQA=0;PQR=0;PRO=0;QA=2116;QR=0;RO=0;RPP=5.40641;RPPR=0;RUN=1;SAF=32;SAP=4.35811;SAR=26;SRF=0;SRP=0;SRR=0;TYPE=del;technology.ILLUMINA=1	GT:DP:RO:QR:AO:QA:GL	1:59:0:0:58:2116:-10,0
gi|126640115|ref|NC_009085.1|	79852	.	GTA	GTTA	1897.76	.	AB=0;ABP=0;AC=1;AF=1;AN=1;AO=59;CIGAR=1M1I2M;DP=59;DPB=80;DPRA=0;EPP=3.93042;EPPR=0;GTI=0;LEN=1;MEANALT=1;MQM=60;MQMR=0;NS=1;NUMALT=1;ODDS=436.975;PAIRED=1;PAIREDR=0;PAO=1;PQA=28;PQR=28;PRO=1;QA=2140;QR=0;RO=0;RPP=3.0471;RPPR=0;RUN=1;SAF=30;SAP=3.0471;SAR=29;SRF=0;SRP=0;SRR=0;TYPE=ins;technology.ILLUMINA=1	GT:DP:RO:QR:AO:QA:GL	1:59:0:0:59:2140:-10,0
gi|126640115|ref|NC_009085.1|	79863	.	G	A	2072.9	.	AB=0;ABP=0;AC=1;AF=1;AN=1;AO=62;CIGAR=1X;DP=62;DPB=62;DPRA=0;EPP=6.51267;EPPR=0;GTI=0;LEN=1;MEANALT=1;MQM=60;MQMR=0;NS=1;NUMALT=1;ODDS=477.303;PAIRED=1;PAIREDR=0;PAO=0;PQA=0;PQR=0;PRO=0;QA=2363;QR=0;RO=0;RPP=23.184;RPPR=0;RUN=1;SAF=35;SAP=5.25182;SAR=27;SRF=0;SRP=0;SRR=0;TYPE=snp;technology.ILLUMINA=1	GT:DP:RO:QR:AO:QA:GL	1:62:0:0:62:2363:-10,0
gi|126640115|ref|NC_009085.1|	80214	.	A	G	2526.32	.	AB=0;ABP=0;AC=1;AF=1;AN=1;AO=77;CIGAR=1X;DP=77;DPB=77;DPRA=0;EPP=5.29458;EPPR=0;GTI=0;LEN=1;MEANALT=1;MQM=60;MQMR=0;NS=1;NUMALT=1;ODDS=581.707;PAIRED=0.987013;PAIREDR=0;PAO=0;PQA=0;PQR=0;PRO=0;QA=2856;QR=0;RO=0;RPP=15.4469;RPPR=0;RUN=1;SAF=38;SAP=3.0385;SAR=39;SRF=0;SRP=0;SRR=0;TYPE=snp;technology.ILLUMINA=1	GT:DP:RO:QR:AO:QA:GL	1:77:0:0:77:2856:-10,0
gi|126640115|ref|NC_009085.1|	80220	.	C	T	2307.13	.	AB=0;ABP=0;AC=1;AF=1;AN=1;AO=71;CIGAR=1X;DP=71;DPB=71;DPRA=0;EPP=3.04088;EPPR=0;GTI=0;LEN=1;MEANALT=1;MQM=60;MQMR=0;NS=1;NUMALT=1;ODDS=531.236;PAIRED=1;PAIREDR=0;PAO=0;PQA=0;PQR=0;PRO=0;QA=2602;QR=0;RO=0;RPP=8.17902;RPPR=0;RUN=1;SAF=38;SAP=3.7749;SAR=33;SRF=0;SRP=0;SRR=0;TYPE=snp;technology.ILLUMINA=1	GT:DP:RO:QR:AO:QA:GL	1:71:0:0:71:2602:-10,0
gi|126640115|ref|NC_009085.1|	80271	.	T	C	2279.13	.	AB=0;ABP=0;AC=1;AF=1;AN=1;AO=69;CIGAR=1X;DP=69;DPB=69;DPRA=0;EPP=8.32883;EPPR=0;GTI=0;LEN=1;MEANALT=1;MQM=60;MQMR=0;NS=1;NUMALT=1;ODDS=524.788;PAIRED=1;PAIREDR=0;PAO=0;PQA=0;PQR=0;PRO=0;QA=2573;QR=0;RO=0;RPP=5.55942;RPPR=0;RUN=1;SAF=36;SAP=3.29354;SAR=33;SRF=0;SRP=0;SRR=0;TYPE=snp;technology.ILLUMINA=1	GT:DP:RO:QR:AO:QA:GL	1:69:0:0:69:2573:-10,0
gi|126640115|ref|NC_009085.1|	80394	.	GATC	AATT	3031.28	.	AB=0;ABP=0;AC=1;AF=1;AN=1;AO=86;CIGAR=1X2M1X;DP=87;DPB=89.75;DPRA=0;EPP=7.95924;EPPR=0;GTI=0;LEN=4;MEANALT=2;MQM=60;MQMR=0;NS=1;NUMALT=1;ODDS=697.977;PAIRED=1;PAIREDR=0;PAO=8;PQA=270;PQR=0;PRO=0;QA=3143;QR=0;RO=0;RPP=3.1113;RPPR=0;RUN=1;SAF=36;SAP=7.95924;SAR=50;SRF=0;SRP=0;SRR=0;TYPE=complex;technology.ILLUMINA=1	GT:DP:RO:QR:AO:QA:GL	1:87:0:0:86:3143:-10,0
gi|126640115|ref|NC_009085.1|	80421	.	C	T	2966.61	.	AB=0;ABP=0;AC=1;AF=1;AN=1;AO=88;CIGAR=1X;DP=88;DPB=88;DPRA=0;EPP=5.47788;EPPR=0;GTI=0;LEN=1;MEANALT=1;MQM=60;MQMR=0;NS=1;NUMALT=1;ODDS=683.087;PAIRED=1;PAIREDR=0;PAO=0;PQA=0;PQR=0;PRO=0;QA=3335;QR=0;RO=0;RPP=3.109;RPPR=0;RUN=1;SAF=40;SAP=4.58955;SAR=48;SRF=0;SRP=0;SRR=0;TYPE=snp;technology.ILLUMINA=1	GT:DP:RO:QR:AO:QA:GL	1:88:0:0:88:3335:-10,0
gi|126640115|ref|NC_009085.1|	80451	.	GGGA	AGGG	1845.07	.	AB=0;ABP=0;AC=1;AF=1;AN=1;AO=58;CIGAR=1X2M1X;DP=59;DPB=61.25;DPRA=0;EPP=3.60933;EPPR=0;GTI=0;LEN=4;MEANALT=2;MQM=59.0862;MQMR=0;NS=1;NUMALT=1;ODDS=424.843;PAIRED=0.982759;PAIREDR=0;PAO=2;PQA=70;PQR=34;PRO=1;QA=2053;QR=0;RO=0;RPP=4.35811;RPPR=0;RUN=1;SAF=25;SAP=5.40641;SAR=33;SRF=0;SRP=0;SRR=0;TYPE=complex;technology.ILLUMINA=1	GT:DP:RO:QR:AO:QA:GL	1:59:0:0:58:2053:-10,0
gi|126640115|ref|NC_009085.1|	80460	.	TTCCGGT	GTCAGGC	1577.26	.	AB=0;ABP=0;AC=1;AF=1;AN=1;AO=50;CIGAR=1X2M1X2M1X;DP=50;DPB=51.7143;DPRA=0;EPP=9.26414;EPPR=0;GTI=0;LEN=7;MEANALT=1;MQM=59.34;MQMR=0;NS=1;NUMALT=1;ODDS=363.178;PAIRED=1;PAIREDR=0;PAO=4;PQA=141;PQR=0;PRO=0;QA=1661;QR=0;RO=0;RPP=5.78978;RPPR=0;RUN=1;SAF=18;SAP=11.5225;SAR=32;SRF=0;SRP=0;SRR=0;TYPE=complex;technology.ILLUMINA=1	GT:DP:RO:QR:AO:QA:GL	1:50:0:0:50:1661:-10,0
gi|126640115|ref|NC_009085.1|	80757	.	C	T	2813.67	.	AB=0;ABP=0;AC=1;AF=1;AN=1;AO=86;CIGAR=1X;DP=86;DPB=86;DPRA=0;EPP=13.1102;EPPR=0;GTI=0;LEN=1;MEANALT=1;MQM=60;MQMR=0;NS=1;NUMALT=1;ODDS=647.873;PAIRED=1;PAIREDR=0;PAO=0;PQA=0;PQR=0;PRO=0;QA=3192;QR=0;RO=0;RPP=15.2311;RPPR=0;RUN=1;SAF=35;SAP=9.47422;SAR=51;SRF=0;SRP=0;SRR=0;TYPE=snp;technology.ILLUMINA=1	GT:DP:RO:QR:AO:QA:GL	1:86:0:0:86:3192:-10,0
gi|126640115|ref|NC_009085.1|	80946	.	C	T	2158.75	.	AB=0;ABP=0;AC=1;AF=1;AN=1;AO=65;CIGAR=1X;DP=65;DPB=65;DPRA=0;EPP=3.84548;EPPR=0;GTI=0;LEN=1;MEANALT=1;MQM=60;MQMR=0;NS=1;NUMALT=1;ODDS=497.07;PAIRED=1;PAIREDR=0;PAO=0;PQA=0;PQR=0;PRO=0;QA=2434;QR=0;RO=0;RPP=5.71629;RPPR=0;RUN=1;SAF=31;SAP=3.31097;SAR=34;SRF=0;SRP=0;SRR=0;TYPE=snp;technology.ILLUMINA=1	GT:DP:RO:QR:AO:QA:GL	1:65:0:0:65:2434:-10,0
gi|126640115|ref|NC_009085.1|	81054	.	A	G	2430.89	.	AB=0;ABP=0;AC=1;AF=1;AN=1;AO=75;CIGAR=1X;DP=75;DPB=75;DPRA=0;EPP=3.73412;EPPR=0;GTI=0;LEN=1;MEANALT=1;MQM=60;MQMR=0;NS=1;NUMALT=1;ODDS=559.734;PAIRED=1;PAIREDR=0;PAO=0;PQA=0;PQR=0;PRO=0;QA=2736;QR=0;RO=0;RPP=4.429;RPPR=0;RUN=1;SAF=39;SAP=3.27088;SAR=36;SRF=0;SRP=0;SRR=0;TYPE=snp;technology.ILLUMINA=1	GT:DP:RO:QR:AO:QA:GL	1:75:0:0:75:2736:-10,0
gi|126640115|ref|NC_009085.1|	81114	.	A	G	2470.84	.	AB=0;ABP=0;AC=1;AF=1;AN=1;AO=76;CIGAR=1X;DP=76;DPB=76;DPRA=0;EPP=4.03889;EPPR=0;GTI=0;LEN=1;MEANALT=1;MQM=60;MQMR=0;NS=1;NUMALT=1;ODDS=568.932;PAIRED=1;PAIREDR=0;PAO=0;PQA=0;PQR=0;PRO=0;QA=2779;QR=0;RO=0;RPP=3.0103;RPPR=0;RUN=1;SAF=37;SAP=3.12459;SAR=39;SRF=0;SRP=0;SRR=0;TYPE=snp;technology.ILLUMINA=1	GT:DP:RO:QR:AO:QA:GL	1:76:0:0:76:2779:-10,0
gi|126640115|ref|NC_009085.1|	81322	.	C	T	3264.23	.	AB=0;ABP=0;AC=1;AF=1;AN=1;AO=100;CIGAR=1X;DP=100;DPB=100;DPRA=0;EPP=3.35774;EPPR=0;GTI=0;LEN=1;MEANALT=1;MQM=60;MQMR=0;NS=1;NUMALT=1;ODDS=751.617;PAIRED=0.98;PAIREDR=0;PAO=0;PQA=0;PQR=0;PRO=0;QA=3685;QR=0;RO=0;RPP=22.5536;RPPR=0;RUN=1;SAF=47;SAP=3.79203;SAR=53;SRF=0;SRP=0;SRR=0;TYPE=snp;technology.ILLUMINA=1	GT:DP:RO:QR:AO:QA:GL	1:100:0:0:100:3685:-10,0
gi|126640115|ref|NC_009085.1|	81333	.	TACA	CACC	3046.83	.	AB=0;ABP=0;AC=1;AF=1;AN=1;AO=93;CIGAR=1X2M1X;DP=95;DPB=99;DPRA=0;EPP=6.95631;EPPR=0;GTI=0;LEN=4;MEANALT=2;MQM=60;MQMR=0;NS=1;NUMALT=1;ODDS=701.559;PAIRED=0.989247;PAIREDR=0;PAO=6;PQA=196;PQR=0;PRO=0;QA=3242;QR=0;RO=0;RPP=15.362;RPPR=0;RUN=1;SAF=45;SAP=3.22044;SAR=48;SRF=0;SRP=0;SRR=0;TYPE=complex;technology.ILLUMINA=1	GT:DP:RO:QR:AO:QA:GL	1:95:0:0:93:3242:-10,0
gi|126640115|ref|NC_009085.1|	81378	.	T	G	2758.92	.	AB=0;ABP=0;AC=1;AF=1;AN=1;AO=84;CIGAR=1X;DP=84;DPB=84;DPRA=0;EPP=5.59539;EPPR=0;GTI=0;LEN=1;MEANALT=1;MQM=60;MQMR=0;NS=1;NUMALT=1;ODDS=635.265;PAIRED=1;PAIREDR=0;PAO=0;PQA=0;PQR=0;PRO=0;QA=3116;QR=0;RO=0;RPP=5.59539;RPPR=0;RUN=1;SAF=32;SAP=13.3506;SAR=52;SRF=0;SRP=0;SRR=0;TYPE=snp;technology.ILLUMINA=1	GT:DP:RO:QR:AO:QA:GL	1:84:0:0:84:3116:-10,0
gi|126640115|ref|NC_009085.1|	81387	.	C	T	2652.67	.	AB=0;ABP=0;AC=1;AF=1;AN=1;AO=82;CIGAR=1X;DP=82;DPB=82;DPRA=0;EPP=3.0103;EPPR=0;GTI=0;LEN=1;MEANALT=1;MQM=60;MQMR=0;NS=1;NUMALT=1;ODDS=610.8;PAIRED=0.987805;PAIREDR=0;PAO=0;PQA=0;PQR=0;PRO=0;QA=2998;QR=0;RO=0;RPP=8.20065;RPPR=0;RUN=1;SAF=31;SAP=13.6028;SAR=51;SRF=0;SRP=0;SRR=0;TYPE=snp;technology.ILLUMINA=1	GT:DP:RO:QR:AO:QA:GL	1:82:0:0:82:2998:-10,0
gi|126640115|ref|NC_009085.1|	81414	.	TCCT	GCCA	2134.28	.	AB=0;ABP=0;AC=1;AF=1;AN=1;AO=66;CIGAR=1X2M1X;DP=67;DPB=68.25;DPRA=0;EPP=9.45891;EPPR=5.18177;GTI=0;LEN=4;MEANALT=1;MQM=60;MQMR=60;NS=1;NUMALT=1;ODDS=491.436;PAIRED=1;PAIREDR=0;PAO=2;PQA=72;PQR=0;PRO=0;QA=2366;QR=25;RO=1;RPP=13.6703;RPPR=5.18177;RUN=1;SAF=30;SAP=4.19474;SAR=36;SRF=0;SRP=5.18177;SRR=1;TYPE=complex;technology.ILLUMINA=1	GT:DP:RO:QR:AO:QA:GL	1:67:1:25:66:2366:-10,0
gi|126640115|ref|NC_009085.1|	81429	.	C	G	2479.2	.	AB=0;ABP=0;AC=1;AF=1;AN=1;AO=75;CIGAR=1X;DP=75;DPB=75;DPRA=0;EPP=3.73412;EPPR=0;GTI=0;LEN=1;MEANALT=1;MQM=60;MQMR=0;NS=1;NUMALT=1;ODDS=570.857;PAIRED=0.986667;PAIREDR=0;PAO=0;PQA=0;PQR=0;PRO=0;QA=2798;QR=0;RO=0;RPP=3.73412;RPPR=0;RUN=1;SAF=29;SAP=11.3777;SAR=46;SRF=0;SRP=0;SRR=0;TYPE=snp;technology.ILLUMINA=1	GT:DP:RO:QR:AO:QA:GL	1:75:0:0:75:2798:-10,0
gi|126640115|ref|NC_009085.1|	81441	.	AGCG	CGCA	2239.73	.	AB=0;ABP=0;AC=1;AF=1;AN=1;AO=70;CIGAR=1X2M1X;DP=70;DPB=71;DPRA=0;EPP=3.0103;EPPR=0;GTI=0;LEN=4;MEANALT=1;MQM=59.8571;MQMR=0;NS=1;NUMALT=1;ODDS=515.717;PAIRED=0.985714;PAIREDR=0;PAO=2;PQA=51;PQR=0;PRO=0;QA=2485;QR=0;RO=0;RPP=10.9517;RPPR=0;RUN=1;SAF=28;SAP=9.09042;SAR=42;SRF=0;SRP=0;SRR=0;TYPE=complex;technology.ILLUMINA=1	GT:DP:RO:QR:AO:QA:GL	1:70:0:0:70:2485:-10,0
gi|126640115|ref|NC_009085.1|	81450	.	G	C	2316.86	.	AB=0;ABP=0;AC=1;AF=1;AN=1;AO=70;CIGAR=1X;DP=70;DPB=70;DPRA=0;EPP=3.50664;EPPR=0;GTI=0;LEN=1;MEANALT=1;MQM=60;MQMR=0;NS=1;NUMALT=1;ODDS=533.478;PAIRED=1;PAIREDR=0;PAO=0;PQA=0;PQR=0;PRO=0;QA=2615;QR=0;RO=0;RPP=6.1124;RPPR=0;RUN=1;SAF=29;SAP=7.47733;SAR=41;SRF=0;SRP=0;SRR=0;TYPE=snp;technology.ILLUMINA=1	GT:DP:RO:QR:AO:QA:GL	1:70:0:0:70:2615:-10,0
gi|126640115|ref|NC_009085.1|	81465	.	A	G	2379.45	.	AB=0;ABP=0;AC=1;AF=1;AN=1;AO=73;CIGAR=1X;DP=73;DPB=73;DPRA=0;EPP=8.03741;EPPR=0;GTI=0;LEN=1;MEANALT=1;MQM=59.863;MQMR=0;NS=1;NUMALT=1;ODDS=547.888;PAIRED=1;PAIREDR=0;PAO=0;PQA=0;PQR=0;PRO=0;QA=2701;QR=0;RO=0;RPP=13.7487;RPPR=0;RUN=1;SAF=29;SAP=9.70319;SAR=44;SRF=0;SRP=0;SRR=0;TYPE=snp;technology.ILLUMINA=1	GT:DP:RO:QR:AO:QA:GL	1:73:0:0:73:2701:-10,0
gi|126640115|ref|NC_009085.1|	81531	.	T	C	2628.65	.	AB=0;ABP=0;AC=1;AF=1;AN=1;AO=83;CIGAR=1X;DP=84;DPB=84;DPRA=0;EPP=14.5479;EPPR=5.18177;GTI=0;LEN=1;MEANALT=1;MQM=60;MQMR=60;NS=1;NUMALT=1;ODDS=605.269;PAIRED=0.987952;PAIREDR=1;PAO=0;PQA=0;PQR=0;PRO=0;QA=2998;QR=37;RO=1;RPP=3.66436;RPPR=5.18177;RUN=1;SAF=47;SAP=6.17594;SAR=36;SRF=1;SRP=5.18177;SRR=0;TYPE=snp;technology.ILLUMINA=1	GT:DP:RO:QR:AO:QA:GL	1:84:1:37:83:2998:-10,0
gi|126640115|ref|NC_009085.1|	81552	.	G	T	2744.79	.	AB=0;ABP=0;AC=1;AF=1;AN=1;AO=86;CIGAR=1X;DP=86;DPB=86;DPRA=0;EPP=6.64625;EPPR=0;GTI=0;LEN=1;MEANALT=1;MQM=60;MQMR=0;NS=1;NUMALT=1;ODDS=632.012;PAIRED=0.988372;PAIREDR=0;PAO=0;PQA=0;PQR=0;PRO=0;QA=3130;QR=0;RO=0;RPP=28.866;RPPR=0;RUN=1;SAF=54;SAP=15.2311;SAR=32;SRF=0;SRP=0;SRR=0;TYPE=snp;technology.ILLUMINA=1	GT:DP:RO:QR:AO:QA:GL	1:86:0:0:86:3130:-10,0
gi|126640115|ref|NC_009085.1|	81818	.	T	C	3161.3	.	AB=0;ABP=0;AC=1;AF=1;AN=1;AO=95;CIGAR=1X;DP=95;DPB=95;DPRA=0;EPP=3.58174;EPPR=0;GTI=0;LEN=1;MEANALT=1;MQM=60;MQMR=0;NS=1;NUMALT=1;ODDS=727.916;PAIRED=1;PAIREDR=0;PAO=0;PQA=0;PQR=0;PRO=0;QA=3548;QR=0;RO=0;RPP=3.03316;RPPR=0;RUN=1;SAF=48;SAP=3.03316;SAR=47;SRF=0;SRP=0;SRR=0;TYPE=snp;technology.ILLUMINA=1	GT:DP:RO:QR:AO:QA:GL	1:95:0:0:95:3548:-10,0
gi|126640115|ref|NC_009085.1|	81982	.	T	C	1988.05	.	AB=0;ABP=0;AC=1;AF=1;AN=1;AO=62;CIGAR=1X;DP=62;DPB=62;DPRA=0;EPP=3.0103;EPPR=0;GTI=0;LEN=1;MEANALT=1;MQM=60;MQMR=0;NS=1;NUMALT=1;ODDS=457.766;PAIRED=0.983871;PAIREDR=0;PAO=0;PQA=0;PQR=0;PRO=0;QA=2244;QR=0;RO=0;RPP=6.51267;RPPR=0;RUN=1;SAF=29;SAP=3.57068;SAR=33;SRF=0;SRP=0;SRR=0;TYPE=snp;technology.ILLUMINA=1	GT:DP:RO:QR:AO:QA:GL	1:62:0:0:62:2244:-10,0
gi|126640115|ref|NC_009085.1|	81988	.	T	C	1976.01	.	AB=0;ABP=0;AC=1;AF=1;AN=1;AO=62;CIGAR=1X;DP=62;DPB=62;DPRA=0;EPP=3.15039;EPPR=0;GTI=0;LEN=1;MEANALT=1;MQM=60;MQMR=0;NS=1;NUMALT=1;ODDS=454.993;PAIRED=0.983871;PAIREDR=0;PAO=0;PQA=0;PQR=0;PRO=0;QA=2239;QR=0;RO=0;RPP=14.358;RPPR=0;RUN=1;SAF=32;SAP=3.15039;SAR=30;SRF=0;SRP=0;SRR=0;TYPE=snp;technology.ILLUMINA=1	GT:DP:RO:QR:AO:QA:GL	1:62:0:0:62:2239:-10,0
gi|126640115|ref|NC_009085.1|	81997	.	G	A	1990.96	.	AB=0;ABP=0;AC=1;AF=1;AN=1;AO=61;CIGAR=1X;DP=61;DPB=61;DPRA=0;EPP=3.0459;EPPR=0;GTI=0;LEN=1;MEANALT=1;MQM=60;MQMR=0;NS=1;NUMALT=1;ODDS=458.435;PAIRED=1;PAIREDR=0;PAO=0;PQA=0;PQR=0;PRO=0;QA=2252;QR=0;RO=0;RPP=11.0198;RPPR=0;RUN=1;SAF=29;SAP=3.33068;SAR=32;SRF=0;SRP=0;SRR=0;TYPE=snp;technology.ILLUMINA=1	GT:DP:RO:QR:AO:QA:GL	1:61:0:0:61:2252:-10,0
gi|126640115|ref|NC_009085.1|	82015	.	T	C	2011.57	.	AB=0;ABP=0;AC=1;AF=1;AN=1;AO=62;CIGAR=1X;DP=62;DPB=62;DPRA=0;EPP=3.57068;EPPR=0;GTI=0;LEN=1;MEANALT=1;MQM=60;MQMR=0;NS=1;NUMALT=1;ODDS=463.181;PAIRED=1;PAIREDR=0;PAO=0;PQA=0;PQR=0;PRO=0;QA=2267;QR=0;RO=0;RPP=3.57068;RPPR=0;RUN=1;SAF=32;SAP=3.15039;SAR=30;SRF=0;SRP=0;SRR=0;TYPE=snp;technology.ILLUMINA=1	GT:DP:RO:QR:AO:QA:GL	1:62:0:0:62:2267:-10,0
gi|126640115|ref|NC_009085.1|	82021	.	C	G	1942.16	.	AB=0;ABP=0;AC=1;AF=1;AN=1;AO=62;CIGAR=1X;DP=62;DPB=62;DPRA=0;EPP=3.15039;EPPR=0;GTI=0;LEN=1;MEANALT=1;MQM=60;MQMR=0;NS=1;NUMALT=1;ODDS=447.199;PAIRED=1;PAIREDR=0;PAO=0;PQA=0;PQR=0;PRO=0;QA=2189;QR=0;RO=0;RPP=3.15039;RPPR=0;RUN=1;SAF=30;SAP=3.15039;SAR=32;SRF=0;SRP=0;SRR=0;TYPE=snp;technology.ILLUMINA=1	GT:DP:RO:QR:AO:QA:GL	1:62:0:0:62:2189:-10,0
gi|126640115|ref|NC_009085.1|	82033	.	A	G	1910.48	.	AB=0;ABP=0;AC=1;AF=1;AN=1;AO=58;CIGAR=1X;DP=58;DPB=58;DPRA=0;EPP=4.35811;EPPR=0;GTI=0;LEN=1;MEANALT=1;MQM=60;MQMR=0;NS=1;NUMALT=1;ODDS=439.904;PAIRED=1;PAIREDR=0;PAO=0;PQA=0;PQR=0;PRO=0;QA=2157;QR=0;RO=0;RPP=5.40641;RPPR=0;RUN=1;SAF=29;SAP=3.0103;SAR=29;SRF=0;SRP=0;SRR=0;TYPE=snp;technology.ILLUMINA=1	GT:DP:RO:QR:AO:QA:GL	1:58:0:0:58:2157:-10,0
gi|126640115|ref|NC_009085.1|	82042	.	A	G	1912.63	.	AB=0;ABP=0;AC=1;AF=1;AN=1;AO=59;CIGAR=1X;DP=59;DPB=59;DPRA=0;EPP=3.93042;EPPR=0;GTI=0;LEN=1;MEANALT=1;MQM=60;MQMR=0;NS=1;NUMALT=1;ODDS=440.4;PAIRED=1;PAIREDR=0;PAO=0;PQA=0;PQR=0;PRO=0;QA=2160;QR=0;RO=0;RPP=3.34154;RPPR=0;RUN=1;SAF=34;SAP=5.99147;SAR=25;SRF=0;SRP=0;SRR=0;TYPE=snp;technology.ILLUMINA=1	GT:DP:RO:QR:AO:QA:GL	1:59:0:0:59:2160:-10,0
gi|126640115|ref|NC_009085.1|	82090	.	AAGTCTA	TAGCTTG	1626.38	.	AB=0;ABP=0;AC=1;AF=1;AN=1;AO=51;CIGAR=1X2M2X1M1X;DP=52;DPB=52.4286;DPRA=0;EPP=3.3935;EPPR=0;GTI=0;LEN=7;MEANALT=2;MQM=59.4902;MQMR=0;NS=1;NUMALT=1;ODDS=374.487;PAIRED=1;PAIREDR=0;PAO=2;PQA=55;PQR=0;PRO=0;QA=1794;QR=0;RO=0;RPP=4.07475;RPPR=0;RUN=1;SAF=33;SAP=12.5903;SAR=18;SRF=0;SRP=0;SRR=0;TYPE=complex;technology.ILLUMINA=1	GT:DP:RO:QR:AO:QA:GL	1:52:0:0:51:1794:-10,0
gi|126640115|ref|NC_009085.1|	82111	.	A	G	2176.64	.	AB=0;ABP=0;AC=1;AF=1;AN=1;AO=66;CIGAR=1X;DP=66;DPB=66;DPRA=0;EPP=5.11597;EPPR=0;GTI=0;LEN=1;MEANALT=1;MQM=59.303;MQMR=0;NS=1;NUMALT=1;ODDS=501.19;PAIRED=0.984848;PAIREDR=0;PAO=0;PQA=0;PQR=0;PRO=0;QA=2463;QR=0;RO=0;RPP=3.1419;RPPR=0;RUN=1;SAF=41;SAP=11.433;SAR=25;SRF=0;SRP=0;SRR=0;TYPE=snp;technology.ILLUMINA=1	GT:DP:RO:QR:AO:QA:GL	1:66:0:0:66:2463:-10,0
gi|126640115|ref|NC_009085.1|	82126	.	AGGG	GGGA	2175.18	.	AB=0;ABP=0;AC=1;AF=1;AN=1;AO=68;CIGAR=1X2M1X;DP=68;DPB=70.25;DPRA=0;EPP=5.05404;EPPR=0;GTI=0;LEN=4;MEANALT=1;MQM=60;MQMR=0;NS=1;NUMALT=1;ODDS=500.853;PAIRED=1;PAIREDR=0;PAO=5;PQA=159;PQR=0;PRO=0;QA=2315;QR=0;RO=0;RPP=15.7837;RPPR=0;RUN=1;SAF=42;SAP=11.1853;SAR=26;SRF=0;SRP=0;SRR=0;TYPE=complex;technology.ILLUMINA=1	GT:DP:RO:QR:AO:QA:GL	1:68:0:0:68:2315:-10,0
gi|126640115|ref|NC_009085.1|	82165	.	T	C	2463.86	.	AB=0;ABP=0;AC=1;AF=1;AN=1;AO=77;CIGAR=1X;DP=77;DPB=77;DPRA=0;EPP=3.0385;EPPR=0;GTI=0;LEN=1;MEANALT=1;MQM=60;MQMR=0;NS=1;NUMALT=1;ODDS=567.325;PAIRED=1;PAIREDR=0;PAO=0;PQA=0;PQR=0;PRO=0;QA=2797;QR=0;RO=0;RPP=23.5688;RPPR=0;RUN=1;SAF=44;SAP=6.42261;SAR=33;SRF=0;SRP=0;SRR=0;TYPE=snp;technology.ILLUMINA=1	GT:DP:RO:QR:AO:QA:GL	1:77:0:0:77:2797:-10,0
gi|126640115|ref|NC_009085.1|	82171	.	C	G	2625.93	.	AB=0;ABP=0;AC=1;AF=1;AN=1;AO=81;CIGAR=1X;DP=83;DPB=83;DPRA=0;EPP=3.25157;EPPR=0;GTI=0;LEN=1;MEANALT=2;MQM=60;MQMR=0;NS=1;NUMALT=1;ODDS=604.642;PAIRED=1;PAIREDR=0;PAO=0;PQA=0;PQR=0;PRO=0;QA=2965;QR=0;RO=0;RPP=14.8328;RPPR=0;RUN=1;SAF=43;SAP=3.68051;SAR=38;SRF=0;SRP=0;SRR=0;TYPE=snp;technology.ILLUMINA=1	GT:DP:RO:QR:AO:QA:GL	1:83:0:0:81:2965:-10,0
gi|126640115|ref|NC_009085.1|	82392	.	T	C	2240.11	.	AB=0;ABP=0;AC=1;AF=1;AN=1;AO=68;CIGAR=1X;DP=68;DPB=68;DPRA=0;EPP=11.1853;EPPR=0;GTI=0;LEN=1;MEANALT=1;MQM=60;MQMR=0;NS=1;NUMALT=1;ODDS=515.804;PAIRED=0.985294;PAIREDR=0;PAO=0;PQA=0;PQR=0;PRO=0;QA=2540;QR=0;RO=0;RPP=9.26925;RPPR=0;RUN=1;SAF=29;SAP=6.20364;SAR=39;SRF=0;SRP=0;SRR=0;TYPE=snp;technology.ILLUMINA=1	GT:DP:RO:QR:AO:QA:GL	1:68:0:0:68:2540:-10,0
gi|126640115|ref|NC_009085.1|	82512	.	A	G	3742.58	.	AB=0;ABP=0;AC=1;AF=1;AN=1;AO=114;CIGAR=1X;DP=114;DPB=114;DPRA=0;EPP=3.08649;EPPR=0;GTI=0;LEN=1;MEANALT=1;MQM=60;MQMR=0;NS=1;NUMALT=1;ODDS=861.76;PAIRED=1;PAIREDR=0;PAO=0;PQA=0;PQR=0;PRO=0;QA=4207;QR=0;RO=0;RPP=3.0103;RPPR=0;RUN=1;SAF=69;SAP=13.982;SAR=45;SRF=0;SRP=0;SRR=0;TYPE=snp;technology.ILLUMINA=1	GT:DP:RO:QR:AO:QA:GL	1:114:0:0:114:4207:-10,0
gi|126640115|ref|NC_009085.1|	82542	.	CT	GC	3146.96	.	AB=0;ABP=0;AC=1;AF=1;AN=1;AO=98;CIGAR=2X;DP=98;DPB=98.5;DPRA=0;EPP=7.35324;EPPR=0;GTI=0;LEN=2;MEANALT=1;MQM=60;MQMR=0;NS=1;NUMALT=1;ODDS=724.614;PAIRED=1;PAIREDR=0;PAO=1;PQA=38;PQR=0;PRO=0;QA=3519;QR=0;RO=0;RPP=4.4284;RPPR=0;RUN=1;SAF=63;SAP=20.3821;SAR=35;SRF=0;SRP=0;SRR=0;TYPE=mnp;technology.ILLUMINA=1	GT:DP:RO:QR:AO:QA:GL	1:98:0:0:98:3519:-10,0
gi|126640115|ref|NC_009085.1|	82548	.	T	G	3575.03	.	AB=0;ABP=0;AC=1;AF=1;AN=1;AO=110;CIGAR=1X;DP=110;DPB=110;DPRA=0;EPP=3.72096;EPPR=0;GTI=0;LEN=1;MEANALT=1;MQM=59.8909;MQMR=0;NS=1;NUMALT=1;ODDS=823.181;PAIRED=1;PAIREDR=0;PAO=0;PQA=0;PQR=0;PRO=0;QA=4033;QR=0;RO=0;RPP=4.2737;RPPR=0;RUN=1;SAF=71;SAP=23.2247;SAR=39;SRF=0;SRP=0;SRR=0;TYPE=snp;technology.ILLUMINA=1	GT:DP:RO:QR:AO:QA:GL	1:110:0:0:110:4033:-10,0
gi|126640115|ref|NC_009085.1|	82560	.	ATTAGCG	CTTGGCT	2826.47	.	AB=0;ABP=0;AC=1;AF=1;AN=1;AO=86;CIGAR=1X2M1X2M1X;DP=86;DPB=88.4286;DPRA=0;EPP=3.91929;EPPR=0;GTI=0;LEN=7;MEANALT=1;MQM=59.6744;MQMR=0;NS=1;NUMALT=1;ODDS=650.819;PAIRED=1;PAIREDR=0;PAO=4;PQA=144;PQR=28;PRO=1;QA=3079;QR=0;RO=0;RPP=9.47422;RPPR=0;RUN=1;SAF=53;SAP=13.1102;SAR=33;SRF=0;SRP=0;SRR=0;TYPE=complex;technology.ILLUMINA=1	GT:DP:RO:QR:AO:QA:GL	1:86:0:0:86:3079:-10,0
gi|126640115|ref|NC_009085.1|	82572	.	A	G	3668.19	.	AB=0;ABP=0;AC=1;AF=1;AN=1;AO=112;CIGAR=1X;DP=112;DPB=112;DPRA=0;EPP=9.29206;EPPR=0;GTI=0;LEN=1;MEANALT=1;MQM=59.8929;MQMR=0;NS=1;NUMALT=1;ODDS=844.631;PAIRED=1;PAIREDR=0;PAO=0;PQA=0;PQR=0;PRO=0;QA=4139;QR=0;RO=0;RPP=16.1167;RPPR=0;RUN=1;SAF=64;SAP=7.97367;SAR=48;SRF=0;SRP=0;SRR=0;TYPE=snp;technology.ILLUMINA=1	GT:DP:RO:QR:AO:QA:GL	1:112:0:0:112:4139:-10,0
gi|126640115|ref|NC_009085.1|	82593	.	G	A	3899.66	.	AB=0;ABP=0;AC=1;AF=1;AN=1;AO=123;CIGAR=1X;DP=123;DPB=123;DPRA=0;EPP=4.44029;EPPR=0;GTI=0;LEN=1;MEANALT=1;MQM=60;MQMR=0;NS=1;NUMALT=1;ODDS=897.929;PAIRED=1;PAIREDR=0;PAO=0;PQA=0;PQR=0;PRO=0;QA=4400;QR=0;RO=0;RPP=9.38348;RPPR=0;RUN=1;SAF=78;SAP=22.2358;SAR=45;SRF=0;SRP=0;SRR=0;TYPE=snp;technology.ILLUMINA=1	GT:DP:RO:QR:AO:QA:GL	1:123:0:0:123:4400:-10,0
gi|126640115|ref|NC_009085.1|	82608	.	G	A	3748.64	.	AB=0;ABP=0;AC=1;AF=1;AN=1;AO=118;CIGAR=1X;DP=118;DPB=118;DPRA=0;EPP=4.18805;EPPR=0;GTI=0;LEN=1;MEANALT=1;MQM=59.9407;MQMR=0;NS=1;NUMALT=1;ODDS=863.156;PAIRED=1;PAIREDR=0;PAO=0;PQA=0;PQR=0;PRO=0;QA=4267;QR=0;RO=0;RPP=24.2834;RPPR=0;RUN=1;SAF=81;SAP=38.6372;SAR=37;SRF=0;SRP=0;SRR=0;TYPE=snp;technology.ILLUMINA=1	GT:DP:RO:QR:AO:QA:GL	1:118:0:0:118:4267:-10,0
gi|126640115|ref|NC_009085.1|	82629	.	C	T	4332.87	.	AB=0;ABP=0;AC=1;AF=1;AN=1;AO=133;CIGAR=1X;DP=133;DPB=133;DPRA=0;EPP=4.98585;EPPR=0;GTI=0;LEN=1;MEANALT=1;MQM=59.985;MQMR=0;NS=1;NUMALT=1;ODDS=997.681;PAIRED=0.992481;PAIREDR=0;PAO=0;PQA=0;PQR=0;PRO=0;QA=4879;QR=0;RO=0;RPP=23.0107;RPPR=0;RUN=1;SAF=72;SAP=4.98585;SAR=61;SRF=0;SRP=0;SRR=0;TYPE=snp;technology.ILLUMINA=1	GT:DP:RO:QR:AO:QA:GL	1:133:0:0:133:4879:-10,0
gi|126640115|ref|NC_009085.1|	82635	.	GGGC	AGGT	3334.8	.	AB=0;ABP=0;AC=1;AF=1;AN=1;AO=105;CIGAR=1X2M1X;DP=105;DPB=106;DPRA=0;EPP=3.19643;EPPR=0;GTI=0;LEN=4;MEANALT=1;MQM=59.9143;MQMR=0;NS=1;NUMALT=1;ODDS=767.866;PAIRED=0.990476;PAIREDR=0;PAO=2;PQA=71;PQR=0;PRO=0;QA=3672;QR=0;RO=0;RPP=4.68544;RPPR=0;RUN=1;SAF=51;SAP=3.19643;SAR=54;SRF=0;SRP=0;SRR=0;TYPE=complex;technology.ILLUMINA=1	GT:DP:RO:QR:AO:QA:GL	1:105:0:0:105:3672:-10,0
gi|126640115|ref|NC_009085.1|	82671	.	T	C	4437.64	.	AB=0;ABP=0;AC=1;AF=1;AN=1;AO=137;CIGAR=1X;DP=138;DPB=138;DPRA=0;EPP=14.5651;EPPR=5.18177;GTI=0;LEN=1;MEANALT=1;MQM=59.9562;MQMR=60;NS=1;NUMALT=1;ODDS=1021.8;PAIRED=0.992701;PAIREDR=1;PAO=0;PQA=0;PQR=0;PRO=0;QA=5032;QR=38;RO=1;RPP=20.2711;RPPR=5.18177;RUN=1;SAF=62;SAP=5.68898;SAR=75;SRF=0;SRP=5.18177;SRR=1;TYPE=snp;technology.ILLUMINA=1	GT:DP:RO:QR:AO:QA:GL	1:138:1:38:137:5032:-10,0
gi|126640115|ref|NC_009085.1|	82695	.	G	A	4428.56	.	AB=0;ABP=0;AC=1;AF=1;AN=1;AO=135;CIGAR=1X;DP=135;DPB=135;DPRA=0;EPP=3.79846;EPPR=0;GTI=0;LEN=1;MEANALT=1;MQM=60;MQMR=0;NS=1;NUMALT=1;ODDS=1019.71;PAIRED=0.992593;PAIREDR=0;PAO=0;PQA=0;PQR=0;PRO=0;QA=4982;QR=0;RO=0;RPP=22.7144;RPPR=0;RUN=1;SAF=67;SAP=3.02638;SAR=68;SRF=0;SRP=0;SRR=0;TYPE=snp;technology.ILLUMINA=1	GT:DP:RO:QR:AO:QA:GL	1:135:0:0:135:4982:-10,0
gi|126640115|ref|NC_009085.1|	82716	.	T	C	3770.59	.	AB=0;ABP=0;AC=1;AF=1;AN=1;AO=115;CIGAR=1X;DP=116;DPB=116;DPRA=0;EPP=7.25883;EPPR=0;GTI=0;LEN=1;MEANALT=2;MQM=60;MQMR=0;NS=1;NUMALT=1;ODDS=868.21;PAIRED=1;PAIREDR=0;PAO=0;PQA=0;PQR=0;PRO=0;QA=4237;QR=0;RO=0;RPP=8.4673;RPPR=0;RUN=1;SAF=56;SAP=3.18024;SAR=59;SRF=0;SRP=0;SRR=0;TYPE=snp;technology.ILLUMINA=1	GT:DP:RO:QR:AO:QA:GL	1:116:0:0:115:4237:-10,0
gi|126640115|ref|NC_009085.1|	82728	.	G	A	3890.61	.	AB=0;ABP=0;AC=1;AF=1;AN=1;AO=119;CIGAR=1X;DP=119;DPB=119;DPRA=0;EPP=3.17453;EPPR=0;GTI=0;LEN=1;MEANALT=1;MQM=60;MQMR=0;NS=1;NUMALT=1;ODDS=895.847;PAIRED=1;PAIREDR=0;PAO=0;PQA=0;PQR=0;PRO=0;QA=4360;QR=0;RO=0;RPP=3.02855;RPPR=0;RUN=1;SAF=58;SAP=3.17453;SAR=61;SRF=0;SRP=0;SRR=0;TYPE=snp;technology.ILLUMINA=1	GT:DP:RO:QR:AO:QA:GL	1:119:0:0:119:4360:-10,0
gi|126640115|ref|NC_009085.1|	82740	.	T	C	3398.71	.	AB=0;ABP=0;AC=1;AF=1;AN=1;AO=106;CIGAR=1X;DP=106;DPB=106;DPRA=0;EPP=3.74778;EPPR=0;GTI=0;LEN=1;MEANALT=1;MQM=60;MQMR=0;NS=1;NUMALT=1;ODDS=782.583;PAIRED=0.990566;PAIREDR=0;PAO=0;PQA=0;PQR=0;PRO=0;QA=3828;QR=0;RO=0;RPP=12.9253;RPPR=0;RUN=1;SAF=46;SAP=7.02548;SAR=60;SRF=0;SRP=0;SRR=0;TYPE=snp;technology.ILLUMINA=1	GT:DP:RO:QR:AO:QA:GL	1:106:0:0:106:3828:-10,0
gi|126640115|ref|NC_009085.1|	82782	.	C	T	4190.41	.	AB=0;ABP=0;AC=1;AF=1;AN=1;AO=126;CIGAR=1X;DP=126;DPB=126;DPRA=0;EPP=6.38815;EPPR=0;GTI=0;LEN=1;MEANALT=1;MQM=60;MQMR=0;NS=1;NUMALT=1;ODDS=964.877;PAIRED=0.992063;PAIREDR=0;PAO=0;PQA=0;PQR=0;PRO=0;QA=4730;QR=0;RO=0;RPP=9.90386;RPPR=0;RUN=1;SAF=45;SAP=25.3454;SAR=81;SRF=0;SRP=0;SRR=0;TYPE=snp;technology.ILLUMINA=1	GT:DP:RO:QR:AO:QA:GL	1:126:0:0:126:4730:-10,0
gi|126640115|ref|NC_009085.1|	82797	.	A	G	4587.04	.	AB=0;ABP=0;AC=1;AF=1;AN=1;AO=139;CIGAR=1X;DP=139;DPB=139;DPRA=0;EPP=4.27569;EPPR=0;GTI=0;LEN=1;MEANALT=1;MQM=60;MQMR=0;NS=1;NUMALT=1;ODDS=1056.2;PAIRED=0.992806;PAIREDR=0;PAO=0;PQA=0;PQR=0;PRO=0;QA=5151;QR=0;RO=0;RPP=7.52509;RPPR=0;RUN=1;SAF=58;SAP=11.2744;SAR=81;SRF=0;SRP=0;SRR=0;TYPE=snp;technology.ILLUMINA=1	GT:DP:RO:QR:AO:QA:GL	1:139:0:0:139:5151:-10,0
gi|126640115|ref|NC_009085.1|	82818	.	G	A	5045.19	.	AB=0;ABP=0;AC=1;AF=1;AN=1;AO=158;CIGAR=1X;DP=158;DPB=158;DPRA=0;EPP=3.0103;EPPR=0;GTI=0;LEN=1;MEANALT=1;MQM=59.9494;MQMR=0;NS=1;NUMALT=1;ODDS=1161.7;PAIRED=0.993671;PAIREDR=0;PAO=0;PQA=0;PQR=0;PRO=0;QA=5654;QR=0;RO=0;RPP=10.9266;RPPR=0;RUN=1;SAF=78;SAP=3.06527;SAR=80;SRF=0;SRP=0;SRR=0;TYPE=snp;technology.ILLUMINA=1	GT:DP:RO:QR:AO:QA:GL	1:158:0:0:158:5654:-10,0
gi|126640115|ref|NC_009085.1|	82878	.	T	C	4150.95	.	AB=0;ABP=0;AC=1;AF=1;AN=1;AO=131;CIGAR=1X;DP=131;DPB=131;DPRA=0;EPP=8.99428;EPPR=0;GTI=0;LEN=1;MEANALT=1;MQM=60;MQMR=0;NS=1;NUMALT=1;ODDS=955.792;PAIRED=1;PAIREDR=0;PAO=0;PQA=0;PQR=0;PRO=0;QA=4678;QR=0;RO=0;RPP=18.94;RPPR=0;RUN=1;SAF=58;SAP=6.73993;SAR=73;SRF=0;SRP=0;SRR=0;TYPE=snp;technology.ILLUMINA=1	GT:DP:RO:QR:AO:QA:GL	1:131:0:0:131:4678:-10,0
gi|126640115|ref|NC_009085.1|	82890	.	A	G	4181.4	.	AB=0;ABP=0;AC=1;AF=1;AN=1;AO=126;CIGAR=1X;DP=127;DPB=127;DPRA=0;EPP=4.11327;EPPR=5.18177;GTI=0;LEN=1;MEANALT=1;MQM=60;MQMR=60;NS=1;NUMALT=1;ODDS=962.802;PAIRED=1;PAIREDR=1;PAO=0;PQA=0;PQR=0;PRO=0;QA=4737;QR=35;RO=1;RPP=22.9327;RPPR=5.18177;RUN=1;SAF=55;SAP=7.42218;SAR=71;SRF=0;SRP=5.18177;SRR=1;TYPE=snp;technology.ILLUMINA=1	GT:DP:RO:QR:AO:QA:GL	1:127:1:35:126:4737:-10,0
gi|126640115|ref|NC_009085.1|	82896	.	A	G	4068.62	.	AB=0;ABP=0;AC=1;AF=1;AN=1;AO=122;CIGAR=1X;DP=122;DPB=122;DPRA=0;EPP=5.57335;EPPR=0;GTI=0;LEN=1;MEANALT=1;MQM=60;MQMR=0;NS=1;NUMALT=1;ODDS=936.834;PAIRED=1;PAIREDR=0;PAO=0;PQA=0;PQR=0;PRO=0;QA=4599;QR=0;RO=0;RPP=34.4077;RPPR=0;RUN=1;SAF=55;SAP=5.57335;SAR=67;SRF=0;SRP=0;SRR=0;TYPE=snp;technology.ILLUMINA=1	GT:DP:RO:QR:AO:QA:GL	1:122:0:0:122:4599:-10,0
gi|126640115|ref|NC_009085.1|	82908	.	T	C	3735.06	.	AB=0;ABP=0;AC=1;AF=1;AN=1;AO=115;CIGAR=1X;DP=115;DPB=115;DPRA=0;EPP=12.9991;EPPR=0;GTI=0;LEN=1;MEANALT=1;MQM=59.9826;MQMR=0;NS=1;NUMALT=1;ODDS=860.03;PAIRED=1;PAIREDR=0;PAO=0;PQA=0;PQR=0;PRO=0;QA=4207;QR=0;RO=0;RPP=6.20142;RPPR=0;RUN=1;SAF=49;SAP=8.4673;SAR=66;SRF=0;SRP=0;SRR=0;TYPE=snp;technology.ILLUMINA=1	GT:DP:RO:QR:AO:QA:GL	1:115:0:0:115:4207:-10,0
gi|126640115|ref|NC_009085.1|	82926	.	T	C	3071.95	.	AB=0;ABP=0;AC=1;AF=1;AN=1;AO=94;CIGAR=1X;DP=94;DPB=94;DPRA=0;EPP=6.33681;EPPR=0;GTI=0;LEN=1;MEANALT=1;MQM=60;MQMR=0;NS=1;NUMALT=1;ODDS=707.342;PAIRED=1;PAIREDR=0;PAO=0;PQA=0;PQR=0;PRO=0;QA=3454;QR=0;RO=0;RPP=3.84193;RPPR=0;RUN=1;SAF=51;SAP=4.48875;SAR=43;SRF=0;SRP=0;SRR=0;TYPE=snp;technology.ILLUMINA=1	GT:DP:RO:QR:AO:QA:GL	1:94:0:0:94:3454:-10,0
gi|126640115|ref|NC_009085.1|	82935	.	G	A	3226.73	.	AB=0;ABP=0;AC=1;AF=1;AN=1;AO=99;CIGAR=1X;DP=99;DPB=99;DPRA=0;EPP=4.08507;EPPR=0;GTI=0;LEN=1;MEANALT=1;MQM=60;MQMR=0;NS=1;NUMALT=1;ODDS=742.983;PAIRED=1;PAIREDR=0;PAO=0;PQA=0;PQR=0;PRO=0;QA=3629;QR=0;RO=0;RPP=9.34924;RPPR=0;RUN=1;SAF=47;SAP=3.55865;SAR=52;SRF=0;SRP=0;SRR=0;TYPE=snp;technology.ILLUMINA=1	GT:DP:RO:QR:AO:QA:GL	1:99:0:0:99:3629:-10,0
gi|126640115|ref|NC_009085.1|	82947	.	T	C	3611.12	.	AB=0;ABP=0;AC=1;AF=1;AN=1;AO=111;CIGAR=1X;DP=111;DPB=111;DPRA=0;EPP=3.02986;EPPR=0;GTI=0;LEN=1;MEANALT=1;MQM=60;MQMR=0;NS=1;NUMALT=1;ODDS=831.492;PAIRED=1;PAIREDR=0;PAO=0;PQA=0;PQR=0;PRO=0;QA=4051;QR=0;RO=0;RPP=5.3774;RPPR=0;RUN=1;SAF=55;SAP=3.02986;SAR=56;SRF=0;SRP=0;SRR=0;TYPE=snp;technology.ILLUMINA=1	GT:DP:RO:QR:AO:QA:GL	1:111:0:0:111:4051:-10,0
gi|126640115|ref|NC_009085.1|	82977	.	G	A	3282.64	.	AB=0;ABP=0;AC=1;AF=1;AN=1;AO=102;CIGAR=1X;DP=102;DPB=102;DPRA=0;EPP=7.18293;EPPR=0;GTI=0;LEN=1;MEANALT=1;MQM=59.9902;MQMR=0;NS=1;NUMALT=1;ODDS=755.855;PAIRED=1;PAIREDR=0;PAO=0;PQA=0;PQR=0;PRO=0;QA=3688;QR=0;RO=0;RPP=3.35092;RPPR=0;RUN=1;SAF=49;SAP=3.35092;SAR=53;SRF=0;SRP=0;SRR=0;TYPE=snp;technology.ILLUMINA=1	GT:DP:RO:QR:AO:QA:GL	1:102:0:0:102:3688:-10,0
gi|126640115|ref|NC_009085.1|	82995	.	T	C	3891.6	.	AB=0;ABP=0;AC=1;AF=1;AN=1;AO=119;CIGAR=1X;DP=119;DPB=119;DPRA=0;EPP=6.09416;EPPR=0;GTI=0;LEN=1;MEANALT=1;MQM=60;MQMR=0;NS=1;NUMALT=1;ODDS=896.074;PAIRED=1;PAIREDR=0;PAO=0;PQA=0;PQR=0;PRO=0;QA=4369;QR=0;RO=0;RPP=7.11603;RPPR=0;RUN=1;SAF=59;SAP=3.02855;SAR=60;SRF=0;SRP=0;SRR=0;TYPE=snp;technology.ILLUMINA=1	GT:DP:RO:QR:AO:QA:GL	1:119:0:0:119:4369:-10,0
gi|126640115|ref|NC_009085.1|	83004	.	T	C	3700.5	.	AB=0;ABP=0;AC=1;AF=1;AN=1;AO=113;CIGAR=1X;DP=113;DPB=113;DPRA=0;EPP=6.2579;EPPR=0;GTI=0;LEN=1;MEANALT=1;MQM=60;MQMR=0;NS=1;NUMALT=1;ODDS=852.072;PAIRED=0.99115;PAIREDR=0;PAO=0;PQA=0;PQR=0;PRO=0;QA=4179;QR=0;RO=0;RPP=26.5506;RPPR=0;RUN=1;SAF=53;SAP=3.95191;SAR=60;SRF=0;SRP=0;SRR=0;TYPE=snp;technology.ILLUMINA=1	GT:DP:RO:QR:AO:QA:GL	1:113:0:0:113:4179:-10,0
gi|126640115|ref|NC_009085.1|	83064	.	G	A	3858.21	.	AB=0;ABP=0;AC=1;AF=1;AN=1;AO=119;CIGAR=1X;DP=119;DPB=119;DPRA=0;EPP=11.0575;EPPR=0;GTI=0;LEN=1;MEANALT=1;MQM=59.9916;MQMR=0;NS=1;NUMALT=1;ODDS=888.386;PAIRED=0.983193;PAIREDR=0;PAO=0;PQA=0;PQR=0;PRO=0;QA=4344;QR=0;RO=0;RPP=11.0575;RPPR=0;RUN=1;SAF=54;SAP=5.21827;SAR=65;SRF=0;SRP=0;SRR=0;TYPE=snp;technology.ILLUMINA=1	GT:DP:RO:QR:AO:QA:GL	1:119:0:0:119:4344:-10,0
gi|126640115|ref|NC_009085.1|	83091	.	GGGC	AGGT	2746.54	.	AB=0;ABP=0;AC=1;AF=1;AN=1;AO=85;CIGAR=1X2M1X;DP=86;DPB=87.75;DPRA=0;EPP=7.3277;EPPR=0;GTI=0;LEN=4;MEANALT=2;MQM=59.9882;MQMR=0;NS=1;NUMALT=1;ODDS=632.413;PAIRED=0.988235;PAIREDR=0;PAO=3;PQA=91;PQR=0;PRO=0;QA=3003;QR=0;RO=0;RPP=3.64897;RPPR=0;RUN=1;SAF=37;SAP=6.10145;SAR=48;SRF=0;SRP=0;SRR=0;TYPE=complex;technology.ILLUMINA=1	GT:DP:RO:QR:AO:QA:GL	1:86:0:0:85:3003:-10,0
gi|126640115|ref|NC_009085.1|	83139	.	AGAT	TGAC	2936.05	.	AB=0;ABP=0;AC=1;AF=1;AN=1;AO=95;CIGAR=1X2M1X;DP=95;DPB=95.25;DPRA=0;EPP=27.9022;EPPR=0;GTI=0;LEN=4;MEANALT=1;MQM=60;MQMR=0;NS=1;NUMALT=1;ODDS=676.05;PAIRED=0.978947;PAIREDR=0;PAO=1;PQA=36;PQR=0;PRO=0;QA=3298;QR=0;RO=0;RPP=9.61615;RPPR=0;RUN=1;SAF=43;SAP=4.86177;SAR=52;SRF=0;SRP=0;SRR=0;TYPE=complex;technology.ILLUMINA=1	GT:DP:RO:QR:AO:QA:GL	1:95:0:0:95:3298:-10,0
gi|126640115|ref|NC_009085.1|	83151	.	AGTGTCG	GGTATCA	2993.33	.	AB=0;ABP=0;AC=1;AF=1;AN=1;AO=87;CIGAR=1X2M1X2M1X;DP=89;DPB=92.4286;DPRA=0;EPP=26.9963;EPPR=0;GTI=0;LEN=7;MEANALT=2;MQM=59.7701;MQMR=0;NS=1;NUMALT=1;ODDS=689.239;PAIRED=0.977011;PAIREDR=0;PAO=8;PQA=277;PQR=0;PRO=0;QA=3121;QR=0;RO=0;RPP=10.2236;RPPR=0;RUN=1;SAF=38;SAP=6.03039;SAR=49;SRF=0;SRP=0;SRR=0;TYPE=complex;technology.ILLUMINA=1	GT:DP:RO:QR:AO:QA:GL	1:89:0:0:87:3121:-10,0
gi|126640115|ref|NC_009085.1|	83163	.	C	T	3058.14	.	AB=0;ABP=0;AC=1;AF=1;AN=1;AO=93;CIGAR=1X;DP=93;DPB=93;DPRA=0;EPP=20.0318;EPPR=0;GTI=0;LEN=1;MEANALT=1;MQM=59.6559;MQMR=0;NS=1;NUMALT=1;ODDS=704.163;PAIRED=0.967742;PAIREDR=0;PAO=0;PQA=0;PQR=0;PRO=0;QA=3467;QR=0;RO=0;RPP=11.4393;RPPR=0;RUN=1;SAF=39;SAP=8.26386;SAR=54;SRF=0;SRP=0;SRR=0;TYPE=snp;technology.ILLUMINA=1	GT:DP:RO:QR:AO:QA:GL	1:93:0:0:93:3467:-10,0
gi|126640115|ref|NC_009085.1|	83184	.	C	T	2244.03	.	AB=0;ABP=0;AC=1;AF=1;AN=1;AO=71;CIGAR=1X;DP=71;DPB=71;DPRA=0;EPP=9.89173;EPPR=0;GTI=0;LEN=1;MEANALT=1;MQM=59.7887;MQMR=0;NS=1;NUMALT=1;ODDS=516.707;PAIRED=0.971831;PAIREDR=0;PAO=0;PQA=0;PQR=0;PRO=0;QA=2597;QR=0;RO=0;RPP=6.71098;RPPR=0;RUN=1;SAF=15;SAP=54.4222;SAR=56;SRF=0;SRP=0;SRR=0;TYPE=snp;technology.ILLUMINA=1	GT:DP:RO:QR:AO:QA:GL	1:71:0:0:71:2597:-10,0
gi|126640115|ref|NC_009085.1|	83193	.	T	A	2414.4	.	AB=0;ABP=0;AC=1;AF=1;AN=1;AO=76;CIGAR=1X;DP=76;DPB=76;DPRA=0;EPP=4.03889;EPPR=0;GTI=0;LEN=1;MEANALT=1;MQM=59.8421;MQMR=0;NS=1;NUMALT=1;ODDS=555.936;PAIRED=0.973684;PAIREDR=0;PAO=0;PQA=0;PQR=0;PRO=0;QA=2741;QR=0;RO=0;RPP=8.61041;RPPR=0;RUN=1;SAF=26;SAP=19.4678;SAR=50;SRF=0;SRP=0;SRR=0;TYPE=snp;technology.ILLUMINA=1	GT:DP:RO:QR:AO:QA:GL	1:76:0:0:76:2741:-10,0
gi|126640115|ref|NC_009085.1|	83208	.	G	A	1929.6	.	AB=0;ABP=0;AC=1;AF=1;AN=1;AO=63;CIGAR=1X;DP=64;DPB=64;DPRA=0;EPP=21.2438;EPPR=0;GTI=0;LEN=1;MEANALT=2;MQM=60;MQMR=0;NS=1;NUMALT=1;ODDS=444.307;PAIRED=0.984127;PAIREDR=0;PAO=0;PQA=0;PQR=0;PRO=0;QA=2222;QR=0;RO=0;RPP=21.2438;RPPR=0;RUN=1;SAF=25;SAP=8.83536;SAR=38;SRF=0;SRP=0;SRR=0;TYPE=snp;technology.ILLUMINA=1	GT:DP:RO:QR:AO:QA:GL	1:64:0:0:63:2222:-10,0
gi|126640115|ref|NC_009085.1|	83220	.	TGAT	CGAC	2054.18	.	AB=0;ABP=0;AC=1;AF=1;AN=1;AO=69;CIGAR=1X2M1X;DP=69;DPB=69.5;DPRA=0;EPP=29.4771;EPPR=0;GTI=0;LEN=4;MEANALT=1;MQM=60;MQMR=0;NS=1;NUMALT=1;ODDS=472.992;PAIRED=0.985507;PAIREDR=0;PAO=1;PQA=35;PQR=0;PRO=0;QA=2319;QR=0;RO=0;RPP=6.81824;RPPR=0;RUN=1;SAF=28;SAP=8.32883;SAR=41;SRF=0;SRP=0;SRR=0;TYPE=complex;technology.ILLUMINA=1	GT:DP:RO:QR:AO:QA:GL	1:69:0:0:69:2319:-10,0
gi|126640115|ref|NC_009085.1|	83229	.	C	T	2927.99	.	AB=0;ABP=0;AC=1;AF=1;AN=1;AO=90;CIGAR=1X;DP=90;DPB=90;DPRA=0;EPP=19.3205;EPPR=0;GTI=0;LEN=1;MEANALT=1;MQM=60;MQMR=0;NS=1;NUMALT=1;ODDS=674.194;PAIRED=0.977778;PAIREDR=0;PAO=0;PQA=0;PQR=0;PRO=0;QA=3323;QR=0;RO=0;RPP=10.8276;RPPR=0;RUN=1;SAF=36;SAP=10.8276;SAR=54;SRF=0;SRP=0;SRR=0;TYPE=snp;technology.ILLUMINA=1	GT:DP:RO:QR:AO:QA:GL	1:90:0:0:90:3323:-10,0
gi|126640115|ref|NC_009085.1|	83253	.	G	T	2903.19	.	AB=0;ABP=0;AC=1;AF=1;AN=1;AO=88;CIGAR=1X;DP=88;DPB=88;DPRA=0;EPP=11.0053;EPPR=0;GTI=0;LEN=1;MEANALT=1;MQM=59.8864;MQMR=0;NS=1;NUMALT=1;ODDS=668.484;PAIRED=0.965909;PAIREDR=0;PAO=0;PQA=0;PQR=0;PRO=0;QA=3272;QR=0;RO=0;RPP=3.40511;RPPR=0;RUN=1;SAF=39;SAP=5.47788;SAR=49;SRF=0;SRP=0;SRR=0;TYPE=snp;technology.ILLUMINA=1	GT:DP:RO:QR:AO:QA:GL	1:88:0:0:88:3272:-10,0
gi|126640115|ref|NC_009085.1|	83259	.	A	G	2735.09	.	AB=0;ABP=0;AC=1;AF=1;AN=1;AO=83;CIGAR=1X;DP=83;DPB=83;DPRA=0;EPP=3.03646;EPPR=0;GTI=0;LEN=1;MEANALT=1;MQM=59.8795;MQMR=0;NS=1;NUMALT=1;ODDS=629.778;PAIRED=0.963855;PAIREDR=0;PAO=0;PQA=0;PQR=0;PRO=0;QA=3081;QR=0;RO=0;RPP=7.43173;RPPR=0;RUN=1;SAF=36;SAP=6.17594;SAR=47;SRF=0;SRP=0;SRR=0;TYPE=snp;technology.ILLUMINA=1	GT:DP:RO:QR:AO:QA:GL	1:83:0:0:83:3081:-10,0
gi|126640115|ref|NC_009085.1|	83280	.	CGTG	TGTA	2706.89	.	AB=0;ABP=0;AC=1;AF=1;AN=1;AO=77;CIGAR=1X2M1X;DP=78;DPB=82.5;DPRA=0;EPP=3.0385;EPPR=0;GTI=0;LEN=4;MEANALT=2;MQM=60;MQMR=0;NS=1;NUMALT=1;ODDS=623.284;PAIRED=1;PAIREDR=0;PAO=11;PQA=328;PQR=0;PRO=0;QA=2713;QR=0;RO=0;RPP=3.26411;RPPR=0;RUN=1;SAF=39;SAP=3.0385;SAR=38;SRF=0;SRP=0;SRR=0;TYPE=complex;technology.ILLUMINA=1	GT:DP:RO:QR:AO:QA:GL	1:78:0:0:77:2713:-10,0
gi|126640115|ref|NC_009085.1|	83289	.	C	T	2657.46	.	AB=0;ABP=0;AC=1;AF=1;AN=1;AO=83;CIGAR=1X;DP=83;DPB=83;DPRA=0;EPP=3.03646;EPPR=0;GTI=0;LEN=1;MEANALT=1;MQM=59.8434;MQMR=0;NS=1;NUMALT=1;ODDS=611.902;PAIRED=0.987952;PAIREDR=0;PAO=0;PQA=0;PQR=0;PRO=0;QA=2987;QR=0;RO=0;RPP=3.03646;RPPR=0;RUN=1;SAF=44;SAP=3.66436;SAR=39;SRF=0;SRP=0;SRR=0;TYPE=snp;technology.ILLUMINA=1	GT:DP:RO:QR:AO:QA:GL	1:83:0:0:83:2987:-10,0
gi|126640115|ref|NC_009085.1|	83301	.	T	C	2540.83	.	AB=0;ABP=0;AC=1;AF=1;AN=1;AO=79;CIGAR=1X;DP=79;DPB=79;DPRA=0;EPP=3.25768;EPPR=0;GTI=0;LEN=1;MEANALT=1;MQM=59.8354;MQMR=0;NS=1;NUMALT=1;ODDS=585.047;PAIRED=0.987342;PAIREDR=0;PAO=0;PQA=0;PQR=0;PRO=0;QA=2871;QR=0;RO=0;RPP=12.9331;RPPR=0;RUN=1;SAF=45;SAP=6.33623;SAR=34;SRF=0;SRP=0;SRR=0;TYPE=snp;technology.ILLUMINA=1	GT:DP:RO:QR:AO:QA:GL	1:79:0:0:79:2871:-10,0
gi|126640115|ref|NC_009085.1|	83307	.	G	C	2720.08	.	AB=0;ABP=0;AC=1;AF=1;AN=1;AO=83;CIGAR=1X;DP=84;DPB=84;DPRA=0;EPP=4.29225;EPPR=0;GTI=0;LEN=1;MEANALT=2;MQM=60;MQMR=0;NS=1;NUMALT=1;ODDS=626.321;PAIRED=0.987952;PAIREDR=0;PAO=0;PQA=0;PQR=0;PRO=0;QA=3064;QR=0;RO=0;RPP=6.17594;RPPR=0;RUN=1;SAF=47;SAP=6.17594;SAR=36;SRF=0;SRP=0;SRR=0;TYPE=snp;technology.ILLUMINA=1	GT:DP:RO:QR:AO:QA:GL	1:84:0:0:83:3064:-10,0
gi|126640115|ref|NC_009085.1|	83397	.	G	A	3441.94	.	AB=0;ABP=0;AC=1;AF=1;AN=1;AO=103;CIGAR=1X;DP=103;DPB=103;DPRA=0;EPP=4.71796;EPPR=0;GTI=0;LEN=1;MEANALT=1;MQM=60;MQMR=0;NS=1;NUMALT=1;ODDS=792.535;PAIRED=1;PAIREDR=0;PAO=0;PQA=0;PQR=0;PRO=0;QA=3864;QR=0;RO=0;RPP=3.20004;RPPR=0;RUN=1;SAF=47;SAP=4.71796;SAR=56;SRF=0;SRP=0;SRR=0;TYPE=snp;technology.ILLUMINA=1	GT:DP:RO:QR:AO:QA:GL	1:103:0:0:103:3864:-10,0
gi|126640115|ref|NC_009085.1|	83418	.	GCTC	CTTA	2872.33	.	AB=0;ABP=0;AC=1;AF=1;AN=1;AO=91;CIGAR=2X1M1X;DP=92;DPB=92.25;DPRA=0;EPP=3.60686;EPPR=0;GTI=0;LEN=4;MEANALT=2;MQM=60;MQMR=0;NS=1;NUMALT=1;ODDS=661.379;PAIRED=1;PAIREDR=0;PAO=1;PQA=32;PQR=0;PRO=0;QA=3202;QR=0;RO=0;RPP=7.04303;RPPR=0;RUN=1;SAF=40;SAP=5.89764;SAR=51;SRF=0;SRP=0;SRR=0;TYPE=complex;technology.ILLUMINA=1	GT:DP:RO:QR:AO:QA:GL	1:92:0:0:91:3202:-10,0
gi|126640115|ref|NC_009085.1|	83442	.	A	G	3169.49	.	AB=0;ABP=0;AC=1;AF=1;AN=1;AO=95;CIGAR=1X;DP=95;DPB=95;DPRA=0;EPP=4.13032;EPPR=0;GTI=0;LEN=1;MEANALT=1;MQM=60;MQMR=0;NS=1;NUMALT=1;ODDS=729.803;PAIRED=1;PAIREDR=0;PAO=0;PQA=0;PQR=0;PRO=0;QA=3593;QR=0;RO=0;RPP=27.9022;RPPR=0;RUN=1;SAF=39;SAP=9.61615;SAR=56;SRF=0;SRP=0;SRR=0;TYPE=snp;technology.ILLUMINA=1	GT:DP:RO:QR:AO:QA:GL	1:95:0:0:95:3593:-10,0
gi|126640115|ref|NC_009085.1|	83587	.	ACC	AC	8.07671e-10	.	AB=0;ABP=0;AC=0;AF=0;AN=1;AO=45;CIGAR=1M1D1M;DP=146;DPB=131.333;DPRA=0;EPP=3.44459;EPPR=4.06379;GTI=0;LEN=1;MEANALT=1;MQM=60;MQMR=54.9307;NS=1;NUMALT=1;ODDS=431.466;PAIRED=1;PAIREDR=0.940594;PAO=0.5;PQA=18.5;PQR=18.5;PRO=0.5;QA=1684;QR=3661;RO=101;RPP=100.727;RPPR=3.54779;RUN=1;SAF=24;SAP=3.44459;SAR=21;SRF=54;SRP=4.06379;SRR=47;TYPE=del;technology.ILLUMINA=1	GT:DP:RO:QR:AO:QA:GL	0:146:101:3661:45:1684:0,-10
gi|126640115|ref|NC_009085.1|	83898	.	A	T	4602.7	.	AB=0;ABP=0;AC=1;AF=1;AN=1;AO=141;CIGAR=1X;DP=141;DPB=141;DPRA=0;EPP=11.1572;EPPR=0;GTI=0;LEN=1;MEANALT=1;MQM=60;MQMR=0;NS=1;NUMALT=1;ODDS=1059.81;PAIRED=0.992908;PAIREDR=0;PAO=0;PQA=0;PQR=0;PRO=0;QA=5171;QR=0;RO=0;RPP=3.1489;RPPR=0;RUN=1;SAF=59;SAP=11.1572;SAR=82;SRF=0;SRP=0;SRR=0;TYPE=snp;technology.ILLUMINA=1	GT:DP:RO:QR:AO:QA:GL	1:141:0:0:141:5171:-10,0
gi|126640115|ref|NC_009085.1|	83934	.	T	C	4850.48	.	AB=0;ABP=0;AC=1;AF=1;AN=1;AO=149;CIGAR=1X;DP=149;DPB=149;DPRA=0;EPP=3.72441;EPPR=0;GTI=0;LEN=1;MEANALT=1;MQM=60;MQMR=0;NS=1;NUMALT=1;ODDS=1116.86;PAIRED=0.993289;PAIREDR=0;PAO=0;PQA=0;PQR=0;PRO=0;QA=5433;QR=0;RO=0;RPP=6.28937;RPPR=0;RUN=1;SAF=73;SAP=3.14146;SAR=76;SRF=0;SRP=0;SRR=0;TYPE=snp;technology.ILLUMINA=1	GT:DP:RO:QR:AO:QA:GL	1:149:0:0:149:5433:-10,0
gi|126640115|ref|NC_009085.1|	83976	.	G	A	4089.18	.	AB=0;ABP=0;AC=1;AF=1;AN=1;AO=125;CIGAR=1X;DP=125;DPB=125;DPRA=0;EPP=6.91895;EPPR=0;GTI=0;LEN=1;MEANALT=1;MQM=59.84;MQMR=0;NS=1;NUMALT=1;ODDS=941.569;PAIRED=1;PAIREDR=0;PAO=0;PQA=0;PQR=0;PRO=0;QA=4629;QR=0;RO=0;RPP=32.2123;RPPR=0;RUN=1;SAF=52;SAP=10.6713;SAR=73;SRF=0;SRP=0;SRR=0;TYPE=snp;technology.ILLUMINA=1	GT:DP:RO:QR:AO:QA:GL	1:125:0:0:125:4629:-10,0
gi|126640115|ref|NC_009085.1|	83988	.	G	C	3738.31	.	AB=0;ABP=0;AC=1;AF=1;AN=1;AO=114;CIGAR=1X;DP=114;DPB=114;DPRA=0;EPP=5.75321;EPPR=0;GTI=0;LEN=1;MEANALT=1;MQM=59.7368;MQMR=0;NS=1;NUMALT=1;ODDS=860.778;PAIRED=1;PAIREDR=0;PAO=0;PQA=0;PQR=0;PRO=0;QA=4239;QR=0;RO=0;RPP=33.4871;RPPR=0;RUN=1;SAF=46;SAP=12.2295;SAR=68;SRF=0;SRP=0;SRR=0;TYPE=snp;technology.ILLUMINA=1	GT:DP:RO:QR:AO:QA:GL	1:114:0:0:114:4239:-10,0
gi|126640115|ref|NC_009085.1|	84000	.	GGCC	AGCA	1655.59	.	AB=0;ABP=0;AC=1;AF=1;AN=1;AO=52;CIGAR=1X2M1X;DP=52;DPB=52.25;DPRA=0;EPP=11.1951;EPPR=0;GTI=0;LEN=4;MEANALT=1;MQM=60;MQMR=0;NS=1;NUMALT=1;ODDS=381.213;PAIRED=1;PAIREDR=0;PAO=1;PQA=34;PQR=0;PRO=0;QA=1867;QR=0;RO=0;RPP=7.18621;RPPR=0;RUN=1;SAF=16;SAP=19.7139;SAR=36;SRF=0;SRP=0;SRR=0;TYPE=complex;technology.ILLUMINA=1	GT:DP:RO:QR:AO:QA:GL	1:52:0:0:52:1867:-10,0
gi|126640115|ref|NC_009085.1|	84009	.	GGGATTGACCGGT	AGGACTCACTGGC	1500.62	.	AB=0;ABP=0;AC=1;AF=1;AN=1;AO=43;CIGAR=1X3M1X1M1X2M1X2M1X;DP=43;DPB=44.3846;DPRA=0;EPP=3.46479;EPPR=0;GTI=0;LEN=13;MEANALT=1;MQM=60;MQMR=0;NS=1;NUMALT=1;ODDS=345.531;PAIRED=1;PAIREDR=0;PAO=5;PQA=173;PQR=0;PRO=0;QA=1543;QR=0;RO=0;RPP=3.0608;RPPR=0;RUN=1;SAF=12;SAP=21.2406;SAR=31;SRF=0;SRP=0;SRR=0;TYPE=complex;technology.ILLUMINA=1	GT:DP:RO:QR:AO:QA:GL	1:43:0:0:43:1543:-10,0
gi|126640115|ref|NC_009085.1|	84030	.	TCCG	CCCA	1433.74	.	AB=0;ABP=0;AC=1;AF=1;AN=1;AO=48;CIGAR=1X2M1X;DP=48;DPB=48.25;DPRA=0;EPP=5.9056;EPPR=0;GTI=0;LEN=4;MEANALT=1;MQM=60;MQMR=0;NS=1;NUMALT=1;ODDS=330.13;PAIRED=1;PAIREDR=0;PAO=1;PQA=32;PQR=0;PRO=0;QA=1665;QR=0;RO=0;RPP=3.73412;RPPR=0;RUN=1;SAF=6;SAP=61.6401;SAR=42;SRF=0;SRP=0;SRR=0;TYPE=complex;technology.ILLUMINA=1	GT:DP:RO:QR:AO:QA:GL	1:48:0:0:48:1665:-10,0
gi|126640115|ref|NC_009085.1|	84039	.	C	T	1653.81	.	AB=0;ABP=0;AC=1;AF=1;AN=1;AO=55;CIGAR=1X;DP=55;DPB=55;DPRA=0;EPP=9.68264;EPPR=0;GTI=0;LEN=1;MEANALT=1;MQM=59.9636;MQMR=0;NS=1;NUMALT=1;ODDS=380.804;PAIRED=1;PAIREDR=0;PAO=0;PQA=0;PQR=0;PRO=0;QA=1921;QR=0;RO=0;RPP=4.94488;RPPR=0;RUN=1;SAF=12;SAP=40.9518;SAR=43;SRF=0;SRP=0;SRR=0;TYPE=snp;technology.ILLUMINA=1	GT:DP:RO:QR:AO:QA:GL	1:55:0:0:55:1921:-10,0
gi|126640115|ref|NC_009085.1|	84045	.	T	C	2362.21	.	AB=0;ABP=0;AC=1;AF=1;AN=1;AO=75;CIGAR=1X;DP=75;DPB=75;DPRA=0;EPP=34.5401;EPPR=0;GTI=0;LEN=1;MEANALT=1;MQM=59.7067;MQMR=0;NS=1;NUMALT=1;ODDS=543.919;PAIRED=1;PAIREDR=0;PAO=0;PQA=0;PQR=0;PRO=0;QA=2701;QR=0;RO=0;RPP=3.27088;RPPR=0;RUN=1;SAF=30;SAP=9.52472;SAR=45;SRF=0;SRP=0;SRR=0;TYPE=snp;technology.ILLUMINA=1	GT:DP:RO:QR:AO:QA:GL	1:75:0:0:75:2701:-10,0
gi|126640115|ref|NC_009085.1|	84063	.	AGTC	GGTG	2079.57	.	AB=0;ABP=0;AC=1;AF=1;AN=1;AO=66;CIGAR=1X2M1X;DP=66;DPB=67.25;DPRA=0;EPP=32.6213;EPPR=0;GTI=0;LEN=4;MEANALT=1;MQM=59.9697;MQMR=0;NS=1;NUMALT=1;ODDS=478.84;PAIRED=1;PAIREDR=0;PAO=4;PQA=60;PQR=0;PRO=0;QA=2336;QR=0;RO=0;RPP=7.74806;RPPR=0;RUN=1;SAF=23;SAP=16.1707;SAR=43;SRF=0;SRP=0;SRR=0;TYPE=complex;technology.ILLUMINA=1	GT:DP:RO:QR:AO:QA:GL	1:66:0:0:66:2336:-10,0
gi|126640115|ref|NC_009085.1|	84075	.	T	A	2622.51	.	AB=0;ABP=0;AC=1;AF=1;AN=1;AO=83;CIGAR=1X;DP=83;DPB=83;DPRA=0;EPP=25.0128;EPPR=0;GTI=0;LEN=1;MEANALT=1;MQM=59.7349;MQMR=0;NS=1;NUMALT=1;ODDS=603.855;PAIRED=0.987952;PAIREDR=0;PAO=0;PQA=0;PQR=0;PRO=0;QA=2987;QR=0;RO=0;RPP=14.5479;RPPR=0;RUN=1;SAF=39;SAP=3.66436;SAR=44;SRF=0;SRP=0;SRR=0;TYPE=snp;technology.ILLUMINA=1	GT:DP:RO:QR:AO:QA:GL	1:83:0:0:83:2987:-10,0
gi|126640115|ref|NC_009085.1|	84090	.	GATT	CATA	3080.18	.	AB=0;ABP=0;AC=1;AF=1;AN=1;AO=100;CIGAR=1X2M1X;DP=100;DPB=100;DPRA=0;EPP=17.6895;EPPR=0;GTI=0;LEN=4;MEANALT=1;MQM=59.98;MQMR=0;NS=1;NUMALT=1;ODDS=709.238;PAIRED=0.99;PAIREDR=0;PAO=0;PQA=0;PQR=0;PRO=0;QA=3538;QR=0;RO=0;RPP=57.2971;RPPR=0;RUN=1;SAF=46;SAP=4.40004;SAR=54;SRF=0;SRP=0;SRR=0;TYPE=complex;technology.ILLUMINA=1	GT:DP:RO:QR:AO:QA:GL	1:100:0:0:100:3538:-10,0
gi|126640115|ref|NC_009085.1|	84102	.	C	T	3930.31	.	AB=0;ABP=0;AC=1;AF=1;AN=1;AO=119;CIGAR=1X;DP=119;DPB=119;DPRA=0;EPP=11.0575;EPPR=0;GTI=0;LEN=1;MEANALT=1;MQM=59.7815;MQMR=0;NS=1;NUMALT=1;ODDS=904.987;PAIRED=0.991597;PAIREDR=0;PAO=0;PQA=0;PQR=0;PRO=0;QA=4479;QR=0;RO=0;RPP=58.2095;RPPR=0;RUN=1;SAF=56;SAP=3.90444;SAR=63;SRF=0;SRP=0;SRR=0;TYPE=snp;technology.ILLUMINA=1	GT:DP:RO:QR:AO:QA:GL	1:119:0:0:119:4479:-10,0
gi|126640115|ref|NC_009085.1|	84108	.	C	G	3682.6	.	AB=0;ABP=0;AC=1;AF=1;AN=1;AO=112;CIGAR=1X;DP=112;DPB=112;DPRA=0;EPP=5.80219;EPPR=0;GTI=0;LEN=1;MEANALT=1;MQM=59.7857;MQMR=0;NS=1;NUMALT=1;ODDS=847.95;PAIRED=0.982143;PAIREDR=0;PAO=0;PQA=0;PQR=0;PRO=0;QA=4219;QR=0;RO=0;RPP=72.8076;RPPR=0;RUN=1;SAF=48;SAP=7.97367;SAR=64;SRF=0;SRP=0;SRR=0;TYPE=snp;technology.ILLUMINA=1	GT:DP:RO:QR:AO:QA:GL	1:112:0:0:112:4219:-10,0
gi|126640115|ref|NC_009085.1|	84120	.	GATCTGC	CATTTGT	3758.19	.	AB=0;ABP=0;AC=1;AF=1;AN=1;AO=119;CIGAR=1X2M1X2M1X;DP=121;DPB=121.286;DPRA=0;EPP=18.3566;EPPR=0;GTI=0;LEN=7;MEANALT=2;MQM=59.9664;MQMR=0;NS=1;NUMALT=1;ODDS=865.355;PAIRED=0.983193;PAIREDR=0;PAO=1;PQA=32;PQR=0;PRO=0;QA=4221;QR=0;RO=0;RPP=22.882;RPPR=0;RUN=1;SAF=56;SAP=3.90444;SAR=63;SRF=0;SRP=0;SRR=0;TYPE=complex;technology.ILLUMINA=1	GT:DP:RO:QR:AO:QA:GL	1:121:0:0:119:4221:-10,0
gi|126640115|ref|NC_009085.1|	84156	.	A	G	4695.17	.	AB=0;ABP=0;AC=1;AF=1;AN=1;AO=140;CIGAR=1X;DP=140;DPB=140;DPRA=0;EPP=11.9444;EPPR=0;GTI=0;LEN=1;MEANALT=1;MQM=60;MQMR=0;NS=1;NUMALT=1;ODDS=1081.1;PAIRED=0.978571;PAIREDR=0;PAO=0;PQA=0;PQR=0;PRO=0;QA=5273;QR=0;RO=0;RPP=8.03571;RPPR=0;RUN=1;SAF=65;SAP=4.56135;SAR=75;SRF=0;SRP=0;SRR=0;TYPE=snp;technology.ILLUMINA=1	GT:DP:RO:QR:AO:QA:GL	1:140:0:0:140:5273:-10,0
gi|126640115|ref|NC_009085.1|	84163	.	C	T	4768.4	.	AB=0;ABP=0;AC=1;AF=1;AN=1;AO=141;CIGAR=1X;DP=141;DPB=141;DPRA=0;EPP=19.7815;EPPR=0;GTI=0;LEN=1;MEANALT=1;MQM=60;MQMR=0;NS=1;NUMALT=1;ODDS=1097.97;PAIRED=0.978723;PAIREDR=0;PAO=0;PQA=0;PQR=0;PRO=0;QA=5369;QR=0;RO=0;RPP=14.2373;RPPR=0;RUN=1;SAF=68;SAP=3.39531;SAR=73;SRF=0;SRP=0;SRR=0;TYPE=snp;technology.ILLUMINA=1	GT:DP:RO:QR:AO:QA:GL	1:141:0:0:141:5369:-10,0
gi|126640115|ref|NC_009085.1|	84186	.	A	G	5014.33	.	AB=0;ABP=0;AC=1;AF=1;AN=1;AO=153;CIGAR=1X;DP=153;DPB=153;DPRA=0;EPP=5.40885;EPPR=0;GTI=0;LEN=1;MEANALT=1;MQM=59.8889;MQMR=0;NS=1;NUMALT=1;ODDS=1154.59;PAIRED=0.980392;PAIREDR=0;PAO=0;PQA=0;PQR=0;PRO=0;QA=5633;QR=0;RO=0;RPP=14.9463;RPPR=0;RUN=1;SAF=67;SAP=8.13384;SAR=86;SRF=0;SRP=0;SRR=0;TYPE=snp;technology.ILLUMINA=1	GT:DP:RO:QR:AO:QA:GL	1:153:0:0:153:5633:-10,0
gi|126640115|ref|NC_009085.1|	84192	.	GGTG	AGTA	4973.18	.	AB=0;ABP=0;AC=1;AF=1;AN=1;AO=140;CIGAR=1X2M1X;DP=140;DPB=147;DPRA=0;EPP=3.07234;EPPR=0;GTI=0;LEN=4;MEANALT=1;MQM=60;MQMR=0;NS=1;NUMALT=1;ODDS=1145.12;PAIRED=0.978571;PAIREDR=0;PAO=12;PQA=421;PQR=0;PRO=0;QA=5169;QR=0;RO=0;RPP=13.4954;RPPR=0;RUN=1;SAF=56;SAP=15.1705;SAR=84;SRF=0;SRP=0;SRR=0;TYPE=complex;technology.ILLUMINA=1	GT:DP:RO:QR:AO:QA:GL	1:140:0:0:140:5169:-10,0
gi|126640115|ref|NC_009085.1|	84207	.	T	C	4995.49	.	AB=0;ABP=0;AC=1;AF=1;AN=1;AO=151;CIGAR=1X;DP=151;DPB=151;DPRA=0;EPP=7.1663;EPPR=0;GTI=0;LEN=1;MEANALT=1;MQM=59.8874;MQMR=0;NS=1;NUMALT=1;ODDS=1150.25;PAIRED=0.986755;PAIREDR=0;PAO=0;PQA=0;PQR=0;PRO=0;QA=5628;QR=0;RO=0;RPP=18.6708;RPPR=0;RUN=1;SAF=60;SAP=16.8301;SAR=91;SRF=0;SRP=0;SRR=0;TYPE=snp;technology.ILLUMINA=1	GT:DP:RO:QR:AO:QA:GL	1:151:0:0:151:5628:-10,0
gi|126640115|ref|NC_009085.1|	84216	.	TGCATCG	GGCTTCA	3804.27	.	AB=0;ABP=0;AC=1;AF=1;AN=1;AO=115;CIGAR=1X2M1X2M1X;DP=115;DPB=117;DPRA=0;EPP=7.25883;EPPR=0;GTI=0;LEN=7;MEANALT=1;MQM=60;MQMR=0;NS=1;NUMALT=1;ODDS=875.967;PAIRED=0.982609;PAIREDR=0;PAO=6;PQA=208;PQR=0;PRO=0;QA=4071;QR=0;RO=0;RPP=3.02918;RPPR=0;RUN=1;SAF=46;SAP=12.9991;SAR=69;SRF=0;SRP=0;SRR=0;TYPE=complex;technology.ILLUMINA=1	GT:DP:RO:QR:AO:QA:GL	1:115:0:0:115:4071:-10,0
gi|126640115|ref|NC_009085.1|	84228	.	CGGCGGT	GGGTGGG	3504.62	.	AB=0;ABP=0;AC=1;AF=1;AN=1;AO=109;CIGAR=1X2M1X2M1X;DP=111;DPB=111.857;DPRA=0;EPP=10.2021;EPPR=0;GTI=0;LEN=7;MEANALT=3;MQM=60;MQMR=0;NS=1;NUMALT=1;ODDS=806.968;PAIRED=0.990826;PAIREDR=0;PAO=2;PQA=68;PQR=0;PRO=0;QA=3878;QR=0;RO=0;RPP=3.50834;RPPR=0;RUN=1;SAF=45;SAP=10.2021;SAR=64;SRF=0;SRP=0;SRR=0;TYPE=complex;technology.ILLUMINA=1	GT:DP:RO:QR:AO:QA:GL	1:111:0:0:109:3878:-10,0
gi|126640115|ref|NC_009085.1|	84261	.	G	A	4865.24	.	AB=0;ABP=0;AC=1;AF=1;AN=1;AO=147;CIGAR=1X;DP=147;DPB=147;DPRA=0;EPP=19.0969;EPPR=0;GTI=0;LEN=1;MEANALT=1;MQM=59.8844;MQMR=0;NS=1;NUMALT=1;ODDS=1120.26;PAIRED=0.993197;PAIREDR=0;PAO=0;PQA=0;PQR=0;PRO=0;QA=5467;QR=0;RO=0;RPP=6.33398;RPPR=0;RUN=1;SAF=73;SAP=3.02507;SAR=74;SRF=0;SRP=0;SRR=0;TYPE=snp;technology.ILLUMINA=1	GT:DP:RO:QR:AO:QA:GL	1:147:0:0:147:5467:-10,0
gi|126640115|ref|NC_009085.1|	84273	.	TCCT	ACCC	4195.92	.	AB=0;ABP=0;AC=1;AF=1;AN=1;AO=126;CIGAR=1X2M1X;DP=126;DPB=131.25;DPRA=0;EPP=16.5217;EPPR=0;GTI=0;LEN=4;MEANALT=1;MQM=60;MQMR=0;NS=1;NUMALT=1;ODDS=966.146;PAIRED=0.992063;PAIREDR=0;PAO=12;PQA=375;PQR=0;PRO=0;QA=4348;QR=0;RO=0;RPP=9.90386;RPPR=0;RUN=1;SAF=66;SAP=3.63072;SAR=60;SRF=0;SRP=0;SRR=0;TYPE=complex;technology.ILLUMINA=1	GT:DP:RO:QR:AO:QA:GL	1:126:0:0:126:4348:-10,0
gi|126640115|ref|NC_009085.1|	84285	.	G	T	4749.13	.	AB=0;ABP=0;AC=1;AF=1;AN=1;AO=141;CIGAR=1X;DP=141;DPB=141;DPRA=0;EPP=8.56989;EPPR=0;GTI=0;LEN=1;MEANALT=1;MQM=59.9716;MQMR=0;NS=1;NUMALT=1;ODDS=1093.53;PAIRED=1;PAIREDR=0;PAO=0;PQA=0;PQR=0;PRO=0;QA=5323;QR=0;RO=0;RPP=3.1489;RPPR=0;RUN=1;SAF=74;SAP=3.76493;SAR=67;SRF=0;SRP=0;SRR=0;TYPE=snp;technology.ILLUMINA=1	GT:DP:RO:QR:AO:QA:GL	1:141:0:0:141:5323:-10,0
gi|126640115|ref|NC_009085.1|	84309	.	C	G	3990.26	.	AB=0;ABP=0;AC=1;AF=1;AN=1;AO=120;CIGAR=1X;DP=120;DPB=120;DPRA=0;EPP=4.81986;EPPR=0;GTI=0;LEN=1;MEANALT=1;MQM=59.9667;MQMR=0;NS=1;NUMALT=1;ODDS=918.791;PAIRED=1;PAIREDR=0;PAO=0;PQA=0;PQR=0;PRO=0;QA=4476;QR=0;RO=0;RPP=4.16842;RPPR=0;RUN=1;SAF=65;SAP=4.81986;SAR=55;SRF=0;SRP=0;SRR=0;TYPE=snp;technology.ILLUMINA=1	GT:DP:RO:QR:AO:QA:GL	1:120:0:0:120:4476:-10,0
gi|126640115|ref|NC_009085.1|	84315	.	TG	CA	3737.66	.	AB=0;ABP=0;AC=1;AF=1;AN=1;AO=114;CIGAR=2X;DP=115;DPB=115;DPRA=0;EPP=3.0103;EPPR=5.18177;GTI=0;LEN=2;MEANALT=1;MQM=59.7281;MQMR=60;NS=1;NUMALT=1;ODDS=860.627;PAIRED=0.991228;PAIREDR=1;PAO=0;PQA=0;PQR=0;PRO=0;QA=4226;QR=39;RO=1;RPP=3.0103;RPPR=5.18177;RUN=1;SAF=66;SAP=9.18185;SAR=48;SRF=0;SRP=5.18177;SRR=1;TYPE=mnp;technology.ILLUMINA=1	GT:DP:RO:QR:AO:QA:GL	1:115:1:39:114:4226:-10,0
gi|126640115|ref|NC_009085.1|	84330	.	G	A	3943.23	.	AB=0;ABP=0;AC=1;AF=1;AN=1;AO=118;CIGAR=1X;DP=118;DPB=118;DPRA=0;EPP=3.67278;EPPR=0;GTI=0;LEN=1;MEANALT=1;MQM=59.8475;MQMR=0;NS=1;NUMALT=1;ODDS=907.962;PAIRED=0.983051;PAIREDR=0;PAO=0;PQA=0;PQR=0;PRO=0;QA=4422;QR=0;RO=0;RPP=3.67278;RPPR=0;RUN=1;SAF=64;SAP=4.85053;SAR=54;SRF=0;SRP=0;SRR=0;TYPE=snp;technology.ILLUMINA=1	GT:DP:RO:QR:AO:QA:GL	1:118:0:0:118:4422:-10,0
gi|126640115|ref|NC_009085.1|	84339	.	T	C	3537.89	.	AB=0;ABP=0;AC=1;AF=1;AN=1;AO=106;CIGAR=1X;DP=106;DPB=106;DPRA=0;EPP=12.9253;EPPR=0;GTI=0;LEN=1;MEANALT=1;MQM=59.7736;MQMR=0;NS=1;NUMALT=1;ODDS=814.629;PAIRED=0.981132;PAIREDR=0;PAO=0;PQA=0;PQR=0;PRO=0;QA=3986;QR=0;RO=0;RPP=3.09224;RPPR=0;RUN=1;SAF=62;SAP=9.64763;SAR=44;SRF=0;SRP=0;SRR=0;TYPE=snp;technology.ILLUMINA=1	GT:DP:RO:QR:AO:QA:GL	1:106:0:0:106:3986:-10,0
gi|126640115|ref|NC_009085.1|	84348	.	GGTG	CGTA	3455.96	.	AB=0;ABP=0;AC=1;AF=1;AN=1;AO=106;CIGAR=1X2M1X;DP=108;DPB=109.5;DPRA=0;EPP=9.64763;EPPR=0;GTI=0;LEN=4;MEANALT=2;MQM=59.9528;MQMR=0;NS=1;NUMALT=1;ODDS=795.764;PAIRED=0.990566;PAIREDR=0;PAO=3;PQA=101;PQR=0;PRO=0;QA=3787;QR=0;RO=0;RPP=3.74778;RPPR=0;RUN=1;SAF=60;SAP=7.02548;SAR=46;SRF=0;SRP=0;SRR=0;TYPE=complex;technology.ILLUMINA=1	GT:DP:RO:QR:AO:QA:GL	1:108:0:0:106:3787:-10,0
gi|126640115|ref|NC_009085.1|	84360	.	C	T	3524.98	.	AB=0;ABP=0;AC=1;AF=1;AN=1;AO=109;CIGAR=1X;DP=109;DPB=109;DPRA=0;EPP=8.76769;EPPR=0;GTI=0;LEN=1;MEANALT=1;MQM=59.8349;MQMR=0;NS=1;NUMALT=1;ODDS=811.657;PAIRED=0.981651;PAIREDR=0;PAO=0;PQA=0;PQR=0;PRO=0;QA=3960;QR=0;RO=0;RPP=3.03022;RPPR=0;RUN=1;SAF=57;SAP=3.50834;SAR=52;SRF=0;SRP=0;SRR=0;TYPE=snp;technology.ILLUMINA=1	GT:DP:RO:QR:AO:QA:GL	1:109:0:0:109:3960:-10,0
gi|126640115|ref|NC_009085.1|	84366	.	A	T	3399.92	.	AB=0;ABP=0;AC=1;AF=1;AN=1;AO=105;CIGAR=1X;DP=105;DPB=105;DPRA=0;EPP=18.0865;EPPR=0;GTI=0;LEN=1;MEANALT=1;MQM=59.8286;MQMR=0;NS=1;NUMALT=1;ODDS=782.859;PAIRED=0.980952;PAIREDR=0;PAO=0;PQA=0;PQR=0;PRO=0;QA=3832;QR=0;RO=0;RPP=4.68544;RPPR=0;RUN=1;SAF=54;SAP=3.19643;SAR=51;SRF=0;SRP=0;SRR=0;TYPE=snp;technology.ILLUMINA=1	GT:DP:RO:QR:AO:QA:GL	1:105:0:0:105:3832:-10,0
gi|126640115|ref|NC_009085.1|	84384	.	T	G	3288.41	.	AB=0;ABP=0;AC=1;AF=1;AN=1;AO=101;CIGAR=1X;DP=101;DPB=101;DPRA=0;EPP=12.4917;EPPR=0;GTI=0;LEN=1;MEANALT=1;MQM=59.8218;MQMR=0;NS=1;NUMALT=1;ODDS=757.184;PAIRED=0.980198;PAIREDR=0;PAO=0;PQA=0;PQR=0;PRO=0;QA=3709;QR=0;RO=0;RPP=10.7717;RPPR=0;RUN=1;SAF=48;SAP=3.54779;SAR=53;SRF=0;SRP=0;SRR=0;TYPE=snp;technology.ILLUMINA=1	GT:DP:RO:QR:AO:QA:GL	1:101:0:0:101:3709:-10,0
gi|126640115|ref|NC_009085.1|	84402	.	A	G	3534.74	.	AB=0;ABP=0;AC=1;AF=1;AN=1;AO=107;CIGAR=1X;DP=107;DPB=107;DPRA=0;EPP=10.3365;EPPR=0;GTI=0;LEN=1;MEANALT=1;MQM=59.8318;MQMR=0;NS=1;NUMALT=1;ODDS=813.904;PAIRED=0.981308;PAIREDR=0;PAO=0;PQA=0;PQR=0;PRO=0;QA=3983;QR=0;RO=0;RPP=11.96;RPPR=0;RUN=1;SAF=50;SAP=4.00471;SAR=57;SRF=0;SRP=0;SRR=0;TYPE=snp;technology.ILLUMINA=1	GT:DP:RO:QR:AO:QA:GL	1:107:0:0:107:3983:-10,0
gi|126640115|ref|NC_009085.1|	84411	.	C	T	3206.14	.	AB=0;ABP=0;AC=1;AF=1;AN=1;AO=96;CIGAR=1X;DP=96;DPB=96;DPRA=0;EPP=5.27225;EPPR=0;GTI=0;LEN=1;MEANALT=1;MQM=59.8125;MQMR=0;NS=1;NUMALT=1;ODDS=738.242;PAIRED=0.979167;PAIREDR=0;PAO=0;PQA=0;PQR=0;PRO=0;QA=3615;QR=0;RO=0;RPP=12.0581;RPPR=0;RUN=1;SAF=41;SAP=7.44372;SAR=55;SRF=0;SRP=0;SRR=0;TYPE=snp;technology.ILLUMINA=1	GT:DP:RO:QR:AO:QA:GL	1:96:0:0:96:3615:-10,0
gi|126640115|ref|NC_009085.1|	84431	.	AC	GT	3061.81	.	AB=0;ABP=0;AC=1;AF=1;AN=1;AO=86;CIGAR=2X;DP=87;DPB=90.5;DPRA=0;EPP=3.41429;EPPR=0;GTI=0;LEN=2;MEANALT=2;MQM=59.6512;MQMR=0;NS=1;NUMALT=1;ODDS=705.008;PAIRED=0.988372;PAIREDR=0;PAO=7;PQA=270;PQR=0;PRO=0;QA=3178;QR=0;RO=0;RPP=3.41429;RPPR=0;RUN=1;SAF=34;SAP=11.1912;SAR=52;SRF=0;SRP=0;SRR=0;TYPE=mnp;technology.ILLUMINA=1	GT:DP:RO:QR:AO:QA:GL	1:87:0:0:86:3178:-10,0
gi|126640115|ref|NC_009085.1|	84444	.	ATCG	GTCT	2681.75	.	AB=0;ABP=0;AC=1;AF=1;AN=1;AO=84;CIGAR=1X2M1X;DP=85;DPB=85.75;DPRA=0;EPP=4.66476;EPPR=0;GTI=0;LEN=4;MEANALT=2;MQM=59.5476;MQMR=0;NS=1;NUMALT=1;ODDS=617.496;PAIRED=0.988095;PAIREDR=0;PAO=2;PQA=66;PQR=0;PRO=0;QA=2964;QR=0;RO=0;RPP=3.1137;RPPR=0;RUN=1;SAF=31;SAP=15.5221;SAR=53;SRF=0;SRP=0;SRR=0;TYPE=complex;technology.ILLUMINA=1	GT:DP:RO:QR:AO:QA:GL	1:85:0:0:84:2964:-10,0
gi|126640115|ref|NC_009085.1|	84456	.	C	T	2789.35	.	AB=0;ABP=0;AC=1;AF=1;AN=1;AO=85;CIGAR=1X;DP=85;DPB=85;DPRA=0;EPP=3.64897;EPPR=0;GTI=0;LEN=1;MEANALT=1;MQM=59.7882;MQMR=0;NS=1;NUMALT=1;ODDS=642.271;PAIRED=0.976471;PAIREDR=0;PAO=0;PQA=0;PQR=0;PRO=0;QA=3147;QR=0;RO=0;RPP=3.64897;RPPR=0;RUN=1;SAF=32;SAP=14.2764;SAR=53;SRF=0;SRP=0;SRR=0;TYPE=snp;technology.ILLUMINA=1	GT:DP:RO:QR:AO:QA:GL	1:85:0:0:85:3147:-10,0
gi|126640115|ref|NC_009085.1|	84474	.	TCAGGTC	GCAAGTT	2277.53	.	AB=0;ABP=0;AC=1;AF=1;AN=1;AO=67;CIGAR=1X2M1X2M1X;DP=67;DPB=68.2857;DPRA=0;EPP=8.4876;EPPR=0;GTI=0;LEN=7;MEANALT=1;MQM=60;MQMR=0;NS=1;NUMALT=1;ODDS=524.42;PAIRED=1;PAIREDR=0;PAO=6;PQA=209;PQR=0;PRO=0;QA=2372;QR=0;RO=0;RPP=3.04271;RPPR=0;RUN=1;SAF=24;SAP=14.7103;SAR=43;SRF=0;SRP=0;SRR=0;TYPE=complex;technology.ILLUMINA=1	GT:DP:RO:QR:AO:QA:GL	1:67:0:0:67:2372:-10,0
gi|126640115|ref|NC_009085.1|	84492	.	GCCT	ACCC	2283.66	.	AB=0;ABP=0;AC=1;AF=1;AN=1;AO=72;CIGAR=1X2M1X;DP=73;DPB=77.5;DPRA=0;EPP=3.13094;EPPR=0;GTI=0;LEN=4;MEANALT=2;MQM=60;MQMR=0;NS=1;NUMALT=1;ODDS=525.832;PAIRED=1;PAIREDR=0;PAO=6;PQA=159;PQR=0;PRO=0;QA=2414;QR=0;RO=0;RPP=4.9405;RPPR=0;RUN=1;SAF=33;SAP=4.09604;SAR=39;SRF=0;SRP=0;SRR=0;TYPE=complex;technology.ILLUMINA=1	GT:DP:RO:QR:AO:QA:GL	1:73:0:0:72:2414:-10,0
gi|126640115|ref|NC_009085.1|	84522	.	T	C	2466.88	.	AB=0;ABP=0;AC=1;AF=1;AN=1;AO=75;CIGAR=1X;DP=76;DPB=76;DPRA=0;EPP=3.73412;EPPR=5.18177;GTI=0;LEN=1;MEANALT=1;MQM=60;MQMR=40;NS=1;NUMALT=1;ODDS=568.021;PAIRED=0.986667;PAIREDR=1;PAO=0;PQA=0;PQR=0;PRO=0;QA=2803;QR=33;RO=1;RPP=6.51361;RPPR=5.18177;RUN=1;SAF=33;SAP=5.35549;SAR=42;SRF=0;SRP=5.18177;SRR=1;TYPE=snp;technology.ILLUMINA=1	GT:DP:RO:QR:AO:QA:GL	1:76:1:33:75:2803:-10,0
gi|126640115|ref|NC_009085.1|	84531	.	AGCC	GGCT	2447.13	.	AB=0;ABP=0;AC=1;AF=1;AN=1;AO=75;CIGAR=1X2M1X;DP=77;DPB=79.5;DPRA=0;EPP=3.03925;EPPR=0;GTI=0;LEN=4;MEANALT=3;MQM=59.7333;MQMR=0;NS=1;NUMALT=1;ODDS=563.472;PAIRED=1;PAIREDR=0;PAO=5;PQA=170;PQR=0;PRO=0;QA=2584;QR=0;RO=0;RPP=5.35549;RPPR=0;RUN=1;SAF=38;SAP=3.03925;SAR=37;SRF=0;SRP=0;SRR=0;TYPE=complex;technology.ILLUMINA=1	GT:DP:RO:QR:AO:QA:GL	1:77:0:0:75:2584:-10,0
gi|126640115|ref|NC_009085.1|	84552	.	GGTC	AGTT	1958.13	.	AB=0;ABP=0;AC=1;AF=1;AN=1;AO=62;CIGAR=1X2M1X;DP=63;DPB=65;DPRA=0;EPP=5.25182;EPPR=0;GTI=0;LEN=4;MEANALT=2;MQM=60;MQMR=0;NS=1;NUMALT=1;ODDS=450.877;PAIRED=1;PAIREDR=0;PAO=4;PQA=138;PQR=0;PRO=0;QA=2089;QR=0;RO=0;RPP=8.05372;RPPR=0;RUN=1;SAF=22;SAP=14.358;SAR=40;SRF=0;SRP=0;SRR=0;TYPE=complex;technology.ILLUMINA=1	GT:DP:RO:QR:AO:QA:GL	1:63:0:0:62:2089:-10,0
gi|126640115|ref|NC_009085.1|	84642	.	GGCT	AGCC	2494.76	.	AB=0;ABP=0;AC=1;AF=1;AN=1;AO=73;CIGAR=1X2M1X;DP=73;DPB=77.5;DPRA=0;EPP=13.7487;EPPR=0;GTI=0;LEN=4;MEANALT=1;MQM=60;MQMR=0;NS=1;NUMALT=1;ODDS=574.44;PAIRED=0.986301;PAIREDR=0;PAO=7;PQA=225;PQR=0;PRO=0;QA=2596;QR=0;RO=0;RPP=6.60959;RPPR=0;RUN=1;SAF=39;SAP=3.75395;SAR=34;SRF=0;SRP=0;SRR=0;TYPE=complex;technology.ILLUMINA=1	GT:DP:RO:QR:AO:QA:GL	1:73:0:0:73:2596:-10,0
gi|126640115|ref|NC_009085.1|	84654	.	C	T	2725.69	.	AB=0;ABP=0;AC=1;AF=1;AN=1;AO=83;CIGAR=1X;DP=83;DPB=83;DPRA=0;EPP=3.66436;EPPR=0;GTI=0;LEN=1;MEANALT=1;MQM=60;MQMR=0;NS=1;NUMALT=1;ODDS=627.612;PAIRED=1;PAIREDR=0;PAO=0;PQA=0;PQR=0;PRO=0;QA=3064;QR=0;RO=0;RPP=3.66436;RPPR=0;RUN=1;SAF=39;SAP=3.66436;SAR=44;SRF=0;SRP=0;SRR=0;TYPE=snp;technology.ILLUMINA=1	GT:DP:RO:QR:AO:QA:GL	1:83:0:0:83:3064:-10,0
gi|126640115|ref|NC_009085.1|	84663	.	GACC	CACT	2581.87	.	AB=0;ABP=0;AC=1;AF=1;AN=1;AO=80;CIGAR=1X2M1X;DP=81;DPB=82.5;DPRA=0;EPP=3.11887;EPPR=0;GTI=0;LEN=4;MEANALT=2;MQM=60;MQMR=0;NS=1;NUMALT=1;ODDS=594.497;PAIRED=1;PAIREDR=0;PAO=2;PQA=71;PQR=0;PRO=0;QA=2831;QR=0;RO=0;RPP=3.11887;RPPR=0;RUN=1;SAF=40;SAP=3.0103;SAR=40;SRF=0;SRP=0;SRR=0;TYPE=complex;technology.ILLUMINA=1	GT:DP:RO:QR:AO:QA:GL	1:81:0:0:80:2831:-10,0
gi|126640115|ref|NC_009085.1|	84678	.	CTTGCCA	TCTACCG	2046.69	.	AB=0;ABP=0;AC=1;AF=1;AN=1;AO=65;CIGAR=2X1M1X2M1X;DP=65;DPB=65;DPRA=0;EPP=3.04371;EPPR=0;GTI=0;LEN=7;MEANALT=1;MQM=60;MQMR=0;NS=1;NUMALT=1;ODDS=471.268;PAIRED=1;PAIREDR=0;PAO=0;PQA=0;PQR=0;PRO=0;QA=2309;QR=0;RO=0;RPP=5.71629;RPPR=0;RUN=1;SAF=35;SAP=3.84548;SAR=30;SRF=0;SRP=0;SRR=0;TYPE=complex;technology.ILLUMINA=1	GT:DP:RO:QR:AO:QA:GL	1:65:0:0:65:2309:-10,0
gi|126640115|ref|NC_009085.1|	84690	.	GGGT	AGGC	1859.45	.	AB=0;ABP=0;AC=1;AF=1;AN=1;AO=59;CIGAR=1X2M1X;DP=59;DPB=59;DPRA=0;EPP=3.93042;EPPR=0;GTI=0;LEN=4;MEANALT=1;MQM=60;MQMR=0;NS=1;NUMALT=1;ODDS=428.153;PAIRED=1;PAIREDR=0;PAO=0;PQA=0;PQR=0;PRO=0;QA=2112;QR=0;RO=0;RPP=16.2968;RPPR=0;RUN=1;SAF=30;SAP=3.0471;SAR=29;SRF=0;SRP=0;SRR=0;TYPE=complex;technology.ILLUMINA=1	GT:DP:RO:QR:AO:QA:GL	1:59:0:0:59:2112:-10,0
gi|126640115|ref|NC_009085.1|	84705	.	TCGAGAC	CCGTGAT	2503.47	.	AB=0;ABP=0;AC=1;AF=1;AN=1;AO=77;CIGAR=1X2M1X2M1X;DP=77;DPB=78.2857;DPRA=0;EPP=5.29458;EPPR=0;GTI=0;LEN=7;MEANALT=1;MQM=60;MQMR=0;NS=1;NUMALT=1;ODDS=576.445;PAIRED=1;PAIREDR=0;PAO=3;PQA=110;PQR=0;PRO=0;QA=2712;QR=0;RO=0;RPP=4.39215;RPPR=0;RUN=1;SAF=44;SAP=6.42261;SAR=33;SRF=0;SRP=0;SRR=0;TYPE=complex;technology.ILLUMINA=1	GT:DP:RO:QR:AO:QA:GL	1:77:0:0:77:2712:-10,0
gi|126640115|ref|NC_009085.1|	84765	.	G	A	2223.78	.	AB=0;ABP=0;AC=1;AF=1;AN=1;AO=66;CIGAR=1X;DP=66;DPB=66;DPRA=0;EPP=3.1419;EPPR=0;GTI=0;LEN=1;MEANALT=1;MQM=60;MQMR=0;NS=1;NUMALT=1;ODDS=512.045;PAIRED=0.969697;PAIREDR=0;PAO=0;PQA=0;PQR=0;PRO=0;QA=2503;QR=0;RO=0;RPP=3.0103;RPPR=0;RUN=1;SAF=35;SAP=3.53672;SAR=31;SRF=0;SRP=0;SRR=0;TYPE=snp;technology.ILLUMINA=1	GT:DP:RO:QR:AO:QA:GL	1:66:0:0:66:2503:-10,0
gi|126640115|ref|NC_009085.1|	84771	.	T	C	2132.88	.	AB=0;ABP=0;AC=1;AF=1;AN=1;AO=64;CIGAR=1X;DP=64;DPB=64;DPRA=0;EPP=3.14602;EPPR=0;GTI=0;LEN=1;MEANALT=1;MQM=60;MQMR=0;NS=1;NUMALT=1;ODDS=491.114;PAIRED=0.984375;PAIREDR=0;PAO=0;PQA=0;PQR=0;PRO=0;QA=2403;QR=0;RO=0;RPP=4.23175;RPPR=0;RUN=1;SAF=30;SAP=3.55317;SAR=34;SRF=0;SRP=0;SRR=0;TYPE=snp;technology.ILLUMINA=1	GT:DP:RO:QR:AO:QA:GL	1:64:0:0:64:2403:-10,0
gi|126640115|ref|NC_009085.1|	84795	.	TGCG	CGCC	2079.94	.	AB=0;ABP=0;AC=1;AF=1;AN=1;AO=60;CIGAR=1X2M1X;DP=61;DPB=65;DPRA=0;EPP=4.31318;EPPR=0;GTI=0;LEN=4;MEANALT=2;MQM=60;MQMR=0;NS=1;NUMALT=1;ODDS=478.924;PAIRED=0.983333;PAIREDR=0;PAO=6;PQA=213;PQR=0;PRO=0;QA=2132;QR=0;RO=0;RPP=4.31318;RPPR=0;RUN=1;SAF=32;SAP=3.58936;SAR=28;SRF=0;SRP=0;SRR=0;TYPE=complex;technology.ILLUMINA=1	GT:DP:RO:QR:AO:QA:GL	1:61:0:0:60:2132:-10,0
gi|126640115|ref|NC_009085.1|	84846	.	T	A	1928.65	.	AB=0;ABP=0;AC=1;AF=1;AN=1;AO=59;CIGAR=1X;DP=59;DPB=59;DPRA=0;EPP=4.81373;EPPR=0;GTI=0;LEN=1;MEANALT=1;MQM=60;MQMR=0;NS=1;NUMALT=1;ODDS=444.087;PAIRED=0.983051;PAIREDR=0;PAO=0;PQA=0;PQR=0;PRO=0;QA=2189;QR=0;RO=0;RPP=13.6468;RPPR=0;RUN=1;SAF=26;SAP=4.81373;SAR=33;SRF=0;SRP=0;SRR=0;TYPE=snp;technology.ILLUMINA=1	GT:DP:RO:QR:AO:QA:GL	1:59:0:0:59:2189:-10,0
gi|126640115|ref|NC_009085.1|	84858	.	G	T	2196.08	.	AB=0;ABP=0;AC=1;AF=1;AN=1;AO=67;CIGAR=1X;DP=67;DPB=67;DPRA=0;EPP=5.63551;EPPR=0;GTI=0;LEN=1;MEANALT=1;MQM=60;MQMR=0;NS=1;NUMALT=1;ODDS=505.667;PAIRED=0.970149;PAIREDR=0;PAO=0;PQA=0;PQR=0;PRO=0;QA=2477;QR=0;RO=0;RPP=4.59839;RPPR=0;RUN=1;SAF=31;SAP=3.82055;SAR=36;SRF=0;SRP=0;SRR=0;TYPE=snp;technology.ILLUMINA=1	GT:DP:RO:QR:AO:QA:GL	1:67:0:0:67:2477:-10,0
gi|126640115|ref|NC_009085.1|	84876	.	CTTC	GTTT	2021.18	.	AB=0;ABP=0;AC=1;AF=1;AN=1;AO=62;CIGAR=1X2M1X;DP=62;DPB=65.75;DPRA=0;EPP=6.51267;EPPR=0;GTI=0;LEN=4;MEANALT=1;MQM=60;MQMR=0;NS=1;NUMALT=1;ODDS=465.393;PAIRED=0.983871;PAIREDR=0;PAO=5;PQA=185;PQR=0;PRO=0;QA=2096;QR=0;RO=0;RPP=3.57068;RPPR=0;RUN=1;SAF=31;SAP=3.0103;SAR=31;SRF=0;SRP=0;SRR=0;TYPE=complex;technology.ILLUMINA=1	GT:DP:RO:QR:AO:QA:GL	1:62:0:0:62:2096:-10,0
gi|126640115|ref|NC_009085.1|	84900	.	T	G	1940.24	.	AB=0;ABP=0;AC=1;AF=1;AN=1;AO=62;CIGAR=1X;DP=63;DPB=63;DPRA=0;EPP=3.15039;EPPR=5.18177;GTI=0;LEN=1;MEANALT=1;MQM=60;MQMR=60;NS=1;NUMALT=1;ODDS=446.756;PAIRED=0.983871;PAIREDR=1;PAO=0;PQA=0;PQR=0;PRO=0;QA=2229;QR=37;RO=1;RPP=8.05372;RPPR=5.18177;RUN=1;SAF=23;SAP=11.9764;SAR=39;SRF=0;SRP=5.18177;SRR=1;TYPE=snp;technology.ILLUMINA=1	GT:DP:RO:QR:AO:QA:GL	1:63:1:37:62:2229:-10,0
gi|126640115|ref|NC_009085.1|	84924	.	T	C	1949.3	.	AB=0;ABP=0;AC=1;AF=1;AN=1;AO=62;CIGAR=1X;DP=62;DPB=62;DPRA=0;EPP=9.87495;EPPR=0;GTI=0;LEN=1;MEANALT=1;MQM=60;MQMR=0;NS=1;NUMALT=1;ODDS=448.844;PAIRED=0.983871;PAIREDR=0;PAO=0;PQA=0;PQR=0;PRO=0;QA=2208;QR=0;RO=0;RPP=6.51267;RPPR=0;RUN=1;SAF=32;SAP=3.15039;SAR=30;SRF=0;SRP=0;SRR=0;TYPE=snp;technology.ILLUMINA=1	GT:DP:RO:QR:AO:QA:GL	1:62:0:0:62:2208:-10,0
gi|126640115|ref|NC_009085.1|	84942	.	AGTG	GGTT	1953.23	.	AB=0;ABP=0;AC=1;AF=1;AN=1;AO=60;CIGAR=1X2M1X;DP=60;DPB=62.25;DPRA=0;EPP=3.15506;EPPR=0;GTI=0;LEN=4;MEANALT=1;MQM=59.6667;MQMR=0;NS=1;NUMALT=1;ODDS=449.747;PAIRED=0.966667;PAIREDR=0;PAO=3;PQA=97;PQR=0;PRO=0;QA=2104;QR=0;RO=0;RPP=3.0103;RPPR=0;RUN=1;SAF=31;SAP=3.15506;SAR=29;SRF=0;SRP=0;SRR=0;TYPE=complex;technology.ILLUMINA=1	GT:DP:RO:QR:AO:QA:GL	1:60:0:0:60:2104:-10,0
gi|126640115|ref|NC_009085.1|	84954	.	T	C	2033.93	.	AB=0;ABP=0;AC=1;AF=1;AN=1;AO=63;CIGAR=1X;DP=63;DPB=63;DPRA=0;EPP=10.7656;EPPR=0;GTI=0;LEN=1;MEANALT=1;MQM=59.7937;MQMR=0;NS=1;NUMALT=1;ODDS=468.329;PAIRED=0.968254;PAIREDR=0;PAO=0;PQA=0;PQR=0;PRO=0;QA=2300;QR=0;RO=0;RPP=3.32051;RPPR=0;RUN=1;SAF=33;SAP=3.32051;SAR=30;SRF=0;SRP=0;SRR=0;TYPE=snp;technology.ILLUMINA=1	GT:DP:RO:QR:AO:QA:GL	1:63:0:0:63:2300:-10,0
gi|126640115|ref|NC_009085.1|	84966	.	A	G	2266.58	.	AB=0;ABP=0;AC=1;AF=1;AN=1;AO=70;CIGAR=1X;DP=70;DPB=70;DPRA=0;EPP=9.09042;EPPR=0;GTI=0;LEN=1;MEANALT=1;MQM=59.9143;MQMR=0;NS=1;NUMALT=1;ODDS=521.9;PAIRED=0.971429;PAIREDR=0;PAO=0;PQA=0;PQR=0;PRO=0;QA=2559;QR=0;RO=0;RPP=4.99565;RPPR=0;RUN=1;SAF=35;SAP=3.0103;SAR=35;SRF=0;SRP=0;SRR=0;TYPE=snp;technology.ILLUMINA=1	GT:DP:RO:QR:AO:QA:GL	1:70:0:0:70:2559:-10,0
gi|126640115|ref|NC_009085.1|	84972	.	T	A	2291.77	.	AB=0;ABP=0;AC=1;AF=1;AN=1;AO=70;CIGAR=1X;DP=70;DPB=70;DPRA=0;EPP=7.47733;EPPR=0;GTI=0;LEN=1;MEANALT=1;MQM=59.9143;MQMR=0;NS=1;NUMALT=1;ODDS=527.699;PAIRED=0.985714;PAIREDR=0;PAO=0;PQA=0;PQR=0;PRO=0;QA=2585;QR=0;RO=0;RPP=3.50664;RPPR=0;RUN=1;SAF=32;SAP=4.12706;SAR=38;SRF=0;SRP=0;SRR=0;TYPE=snp;technology.ILLUMINA=1	GT:DP:RO:QR:AO:QA:GL	1:70:0:0:70:2585:-10,0
gi|126640115|ref|NC_009085.1|	84978	.	C	A	2599.16	.	AB=0;ABP=0;AC=1;AF=1;AN=1;AO=78;CIGAR=1X;DP=78;DPB=78;DPRA=0;EPP=3.45573;EPPR=0;GTI=0;LEN=1;MEANALT=1;MQM=59.9231;MQMR=0;NS=1;NUMALT=1;ODDS=598.479;PAIRED=0.974359;PAIREDR=0;PAO=0;PQA=0;PQR=0;PRO=0;QA=2922;QR=0;RO=0;RPP=3.12166;RPPR=0;RUN=1;SAF=37;SAP=3.45573;SAR=41;SRF=0;SRP=0;SRR=0;TYPE=snp;technology.ILLUMINA=1	GT:DP:RO:QR:AO:QA:GL	1:78:0:0:78:2922:-10,0
gi|126640115|ref|NC_009085.1|	85020	.	C	T	2947.09	.	AB=0;ABP=0;AC=1;AF=1;AN=1;AO=92;CIGAR=1X;DP=92;DPB=92;DPRA=0;EPP=14.4341;EPPR=0;GTI=0;LEN=1;MEANALT=1;MQM=60;MQMR=0;NS=1;NUMALT=1;ODDS=678.592;PAIRED=0.98913;PAIREDR=0;PAO=0;PQA=0;PQR=0;PRO=0;QA=3323;QR=0;RO=0;RPP=3.86001;RPPR=0;RUN=1;SAF=44;SAP=3.38795;SAR=48;SRF=0;SRP=0;SRR=0;TYPE=snp;technology.ILLUMINA=1	GT:DP:RO:QR:AO:QA:GL	1:92:0:0:92:3323:-10,0
gi|126640115|ref|NC_009085.1|	85038	.	C	T	3256.33	.	AB=0;ABP=0;AC=1;AF=1;AN=1;AO=99;CIGAR=1X;DP=99;DPB=99;DPRA=0;EPP=7.94546;EPPR=0;GTI=0;LEN=1;MEANALT=1;MQM=59.8384;MQMR=0;NS=1;NUMALT=1;ODDS=749.798;PAIRED=0.989899;PAIREDR=0;PAO=0;PQA=0;PQR=0;PRO=0;QA=3666;QR=0;RO=0;RPP=9.34924;RPPR=0;RUN=1;SAF=49;SAP=3.03223;SAR=50;SRF=0;SRP=0;SRR=0;TYPE=snp;technology.ILLUMINA=1	GT:DP:RO:QR:AO:QA:GL	1:99:0:0:99:3666:-10,0
gi|126640115|ref|NC_009085.1|	85044	.	AGAGGGG	GGAAGGT	2376.09	.	AB=0;ABP=0;AC=1;AF=1;AN=1;AO=73;CIGAR=1X2M1X2M1X;DP=75;DPB=76.5714;DPRA=0;EPP=3.75395;EPPR=0;GTI=0;LEN=7;MEANALT=3;MQM=59.8904;MQMR=0;NS=1;NUMALT=1;ODDS=547.114;PAIRED=0.986301;PAIREDR=0;PAO=3;PQA=111;PQR=37;PRO=1;QA=2615;QR=0;RO=0;RPP=13.7487;RPPR=0;RUN=1;SAF=31;SAP=6.60959;SAR=42;SRF=0;SRP=0;SRR=0;TYPE=complex;technology.ILLUMINA=1	GT:DP:RO:QR:AO:QA:GL	1:75:0:0:73:2615:-10,0
gi|126640115|ref|NC_009085.1|	85059	.	G	A	3320.5	.	AB=0;ABP=0;AC=1;AF=1;AN=1;AO=100;CIGAR=1X;DP=100;DPB=100;DPRA=0;EPP=6.13722;EPPR=0;GTI=0;LEN=1;MEANALT=1;MQM=59.84;MQMR=0;NS=1;NUMALT=1;ODDS=764.574;PAIRED=1;PAIREDR=0;PAO=0;PQA=0;PQR=0;PRO=0;QA=3736;QR=0;RO=0;RPP=8.56927;RPPR=0;RUN=1;SAF=54;SAP=4.40004;SAR=46;SRF=0;SRP=0;SRR=0;TYPE=snp;technology.ILLUMINA=1	GT:DP:RO:QR:AO:QA:GL	1:100:0:0:100:3736:-10,0
gi|126640115|ref|NC_009085.1|	85086	.	GGCG	AGCT	3236.96	.	AB=0;ABP=0;AC=1;AF=1;AN=1;AO=99;CIGAR=1X2M1X;DP=100;DPB=102.25;DPRA=0;EPP=6.71716;EPPR=0;GTI=0;LEN=4;MEANALT=2;MQM=60;MQMR=0;NS=1;NUMALT=1;ODDS=745.338;PAIRED=0.979798;PAIREDR=0;PAO=5;PQA=176;PQR=0;PRO=0;QA=3461;QR=0;RO=0;RPP=4.08507;RPPR=0;RUN=1;SAF=49;SAP=3.03223;SAR=50;SRF=0;SRP=0;SRR=0;TYPE=complex;technology.ILLUMINA=1	GT:DP:RO:QR:AO:QA:GL	1:100:0:0:99:3461:-10,0
gi|126640115|ref|NC_009085.1|	85104	.	T	C	3449.67	.	AB=0;ABP=0;AC=1;AF=1;AN=1;AO=108;CIGAR=1X;DP=108;DPB=108;DPRA=0;EPP=6.95112;EPPR=0;GTI=0;LEN=1;MEANALT=1;MQM=60;MQMR=0;NS=1;NUMALT=1;ODDS=794.316;PAIRED=0.981481;PAIREDR=0;PAO=0;PQA=0;PQR=0;PRO=0;QA=3896;QR=0;RO=0;RPP=23.5991;RPPR=0;RUN=1;SAF=55;SAP=3.09072;SAR=53;SRF=0;SRP=0;SRR=0;TYPE=snp;technology.ILLUMINA=1	GT:DP:RO:QR:AO:QA:GL	1:108:0:0:108:3896:-10,0
gi|126640115|ref|NC_009085.1|	85110	.	G	A	3831.49	.	AB=0;ABP=0;AC=1;AF=1;AN=1;AO=121;CIGAR=1X;DP=121;DPB=121;DPRA=0;EPP=7.04816;EPPR=0;GTI=0;LEN=1;MEANALT=1;MQM=59.9669;MQMR=0;NS=1;NUMALT=1;ODDS=882.233;PAIRED=0.983471;PAIREDR=0;PAO=0;PQA=0;PQR=0;PRO=0;QA=4320;QR=0;RO=0;RPP=20.2565;RPPR=0;RUN=1;SAF=66;SAP=5.18177;SAR=55;SRF=0;SRP=0;SRR=0;TYPE=snp;technology.ILLUMINA=1	GT:DP:RO:QR:AO:QA:GL	1:121:0:0:121:4320:-10,0
gi|126640115|ref|NC_009085.1|	85137	.	A	G	3450.3	.	AB=0;ABP=0;AC=1;AF=1;AN=1;AO=105;CIGAR=1X;DP=105;DPB=105;DPRA=0;EPP=5.51266;EPPR=0;GTI=0;LEN=1;MEANALT=1;MQM=59.9619;MQMR=0;NS=1;NUMALT=1;ODDS=794.461;PAIRED=0.971429;PAIREDR=0;PAO=0;PQA=0;PQR=0;PRO=0;QA=3874;QR=0;RO=0;RPP=3.19643;RPPR=0;RUN=1;SAF=57;SAP=4.68544;SAR=48;SRF=0;SRP=0;SRR=0;TYPE=snp;technology.ILLUMINA=1	GT:DP:RO:QR:AO:QA:GL	1:105:0:0:105:3874:-10,0
gi|126640115|ref|NC_009085.1|	85153	.	C	T	3216.47	.	AB=0;ABP=0;AC=1;AF=1;AN=1;AO=99;CIGAR=1X;DP=99;DPB=99;DPRA=0;EPP=4.78696;EPPR=0;GTI=0;LEN=1;MEANALT=1;MQM=60;MQMR=0;NS=1;NUMALT=1;ODDS=740.62;PAIRED=0.969697;PAIREDR=0;PAO=0;PQA=0;PQR=0;PRO=0;QA=3615;QR=0;RO=0;RPP=3.20771;RPPR=0;RUN=1;SAF=56;SAP=6.71716;SAR=43;SRF=0;SRP=0;SRR=0;TYPE=snp;technology.ILLUMINA=1	GT:DP:RO:QR:AO:QA:GL	1:99:0:0:99:3615:-10,0
gi|126640115|ref|NC_009085.1|	85158	.	C	T	3008.97	.	AB=0;ABP=0;AC=1;AF=1;AN=1;AO=92;CIGAR=1X;DP=92;DPB=92;DPRA=0;EPP=3.38795;EPPR=0;GTI=0;LEN=1;MEANALT=1;MQM=60;MQMR=0;NS=1;NUMALT=1;ODDS=692.841;PAIRED=0.978261;PAIREDR=0;PAO=0;PQA=0;PQR=0;PRO=0;QA=3380;QR=0;RO=0;RPP=3.38795;RPPR=0;RUN=1;SAF=50;SAP=4.52089;SAR=42;SRF=0;SRP=0;SRR=0;TYPE=snp;technology.ILLUMINA=1	GT:DP:RO:QR:AO:QA:GL	1:92:0:0:92:3380:-10,0
gi|126640115|ref|NC_009085.1|	85170	.	T	C	3141.58	.	AB=0;ABP=0;AC=1;AF=1;AN=1;AO=96;CIGAR=1X;DP=96;DPB=96;DPRA=0;EPP=3.37221;EPPR=0;GTI=0;LEN=1;MEANALT=1;MQM=60;MQMR=0;NS=1;NUMALT=1;ODDS=723.376;PAIRED=0.96875;PAIREDR=0;PAO=0;PQA=0;PQR=0;PRO=0;QA=3529;QR=0;RO=0;RPP=4.45795;RPPR=0;RUN=1;SAF=52;SAP=4.45795;SAR=44;SRF=0;SRP=0;SRR=0;TYPE=snp;technology.ILLUMINA=1	GT:DP:RO:QR:AO:QA:GL	1:96:0:0:96:3529:-10,0
gi|126640115|ref|NC_009085.1|	85206	.	G	C	2708.96	.	AB=0;ABP=0;AC=1;AF=1;AN=1;AO=81;CIGAR=1X;DP=81;DPB=81;DPRA=0;EPP=3.68051;EPPR=0;GTI=0;LEN=1;MEANALT=1;MQM=60;MQMR=0;NS=1;NUMALT=1;ODDS=623.762;PAIRED=0.962963;PAIREDR=0;PAO=0;PQA=0;PQR=0;PRO=0;QA=3063;QR=0;RO=0;RPP=19.7655;RPPR=0;RUN=1;SAF=42;SAP=3.25157;SAR=39;SRF=0;SRP=0;SRR=0;TYPE=snp;technology.ILLUMINA=1	GT:DP:RO:QR:AO:QA:GL	1:81:0:0:81:3063:-10,0
gi|126640115|ref|NC_009085.1|	85212	.	CATCC	TCTCT	2519.8	.	AB=0;ABP=0;AC=1;AF=1;AN=1;AO=73;CIGAR=2X2M1X;DP=75;DPB=77.6;DPRA=0;EPP=6.60959;EPPR=0;GTI=0;LEN=5;MEANALT=3;MQM=60;MQMR=0;NS=1;NUMALT=1;ODDS=580.205;PAIRED=0.958904;PAIREDR=0;PAO=7;PQA=235;PQR=0;PRO=0;QA=2613;QR=0;RO=0;RPP=13.7487;RPPR=0;RUN=1;SAF=36;SAP=3.04005;SAR=37;SRF=0;SRP=0;SRR=0;TYPE=complex;technology.ILLUMINA=1	GT:DP:RO:QR:AO:QA:GL	1:75:0:0:73:2613:-10,0
gi|126640115|ref|NC_009085.1|	85260	.	G	A	3422.06	.	AB=0;ABP=0;AC=1;AF=1;AN=1;AO=102;CIGAR=1X;DP=102;DPB=102;DPRA=0;EPP=3.09546;EPPR=0;GTI=0;LEN=1;MEANALT=1;MQM=59.8333;MQMR=0;NS=1;NUMALT=1;ODDS=787.957;PAIRED=0.970588;PAIREDR=0;PAO=0;PQA=0;PQR=0;PRO=0;QA=3850;QR=0;RO=0;RPP=11.5259;RPPR=0;RUN=1;SAF=55;SAP=4.37279;SAR=47;SRF=0;SRP=0;SRR=0;TYPE=snp;technology.ILLUMINA=1	GT:DP:RO:QR:AO:QA:GL	1:102:0:0:102:3850:-10,0
gi|126640115|ref|NC_009085.1|	85281	.	T	C	3171.12	.	AB=0;ABP=0;AC=1;AF=1;AN=1;AO=97;CIGAR=1X;DP=97;DPB=97;DPRA=0;EPP=3.03269;EPPR=0;GTI=0;LEN=1;MEANALT=1;MQM=59.8247;MQMR=0;NS=1;NUMALT=1;ODDS=730.178;PAIRED=0.979381;PAIREDR=0;PAO=0;PQA=0;PQR=0;PRO=0;QA=3597;QR=0;RO=0;RPP=33.6572;RPPR=0;RUN=1;SAF=54;SAP=5.71904;SAR=43;SRF=0;SRP=0;SRR=0;TYPE=snp;technology.ILLUMINA=1	GT:DP:RO:QR:AO:QA:GL	1:97:0:0:97:3597:-10,0
gi|126640115|ref|NC_009085.1|	85290	.	G	T	3485.89	.	AB=0;ABP=0;AC=1;AF=1;AN=1;AO=105;CIGAR=1X;DP=105;DPB=105;DPRA=0;EPP=3.52732;EPPR=0;GTI=0;LEN=1;MEANALT=1;MQM=59.8381;MQMR=0;NS=1;NUMALT=1;ODDS=802.656;PAIRED=0.980952;PAIREDR=0;PAO=0;PQA=0;PQR=0;PRO=0;QA=3943;QR=0;RO=0;RPP=28.3441;RPPR=0;RUN=1;SAF=59;SAP=6.50534;SAR=46;SRF=0;SRP=0;SRR=0;TYPE=snp;technology.ILLUMINA=1	GT:DP:RO:QR:AO:QA:GL	1:105:0:0:105:3943:-10,0
gi|126640115|ref|NC_009085.1|	85362	.	T	C	3117.15	.	AB=0;ABP=0;AC=1;AF=1;AN=1;AO=96;CIGAR=1X;DP=98;DPB=98;DPRA=0;EPP=16.0391;EPPR=0;GTI=0;LEN=1;MEANALT=2;MQM=59.3646;MQMR=0;NS=1;NUMALT=1;ODDS=717.75;PAIRED=0.989583;PAIREDR=0;PAO=0;PQA=0;PQR=0;PRO=0;QA=3529;QR=0;RO=0;RPP=13.9581;RPPR=0;RUN=1;SAF=45;SAP=3.8246;SAR=51;SRF=0;SRP=0;SRR=0;TYPE=snp;technology.ILLUMINA=1	GT:DP:RO:QR:AO:QA:GL	1:98:0:0:96:3529:-10,0
gi|126640115|ref|NC_009085.1|	85368	.	C	T	3186.76	.	AB=0;ABP=0;AC=1;AF=1;AN=1;AO=97;CIGAR=1X;DP=97;DPB=97;DPRA=0;EPP=6.79359;EPPR=0;GTI=0;LEN=1;MEANALT=1;MQM=59.3196;MQMR=0;NS=1;NUMALT=1;ODDS=733.779;PAIRED=0.989691;PAIREDR=0;PAO=0;PQA=0;PQR=0;PRO=0;QA=3590;QR=0;RO=0;RPP=9.47994;RPPR=0;RUN=1;SAF=47;SAP=3.21178;SAR=50;SRF=0;SRP=0;SRR=0;TYPE=snp;technology.ILLUMINA=1	GT:DP:RO:QR:AO:QA:GL	1:97:0:0:97:3590:-10,0
gi|126640115|ref|NC_009085.1|	85374	.	C	T	3061.98	.	AB=0;ABP=0;AC=1;AF=1;AN=1;AO=93;CIGAR=1X;DP=93;DPB=93;DPRA=0;EPP=3.03365;EPPR=0;GTI=0;LEN=1;MEANALT=1;MQM=59.4731;MQMR=0;NS=1;NUMALT=1;ODDS=705.048;PAIRED=1;PAIREDR=0;PAO=0;PQA=0;PQR=0;PRO=0;QA=3447;QR=0;RO=0;RPP=5.83555;RPPR=0;RUN=1;SAF=43;SAP=4.15441;SAR=50;SRF=0;SRP=0;SRR=0;TYPE=snp;technology.ILLUMINA=1	GT:DP:RO:QR:AO:QA:GL	1:93:0:0:93:3447:-10,0
gi|126640115|ref|NC_009085.1|	85383	.	A	G	2329.89	.	AB=0;ABP=0;AC=1;AF=1;AN=1;AO=72;CIGAR=1X;DP=72;DPB=72;DPRA=0;EPP=3.49285;EPPR=0;GTI=0;LEN=1;MEANALT=1;MQM=59.7639;MQMR=0;NS=1;NUMALT=1;ODDS=536.477;PAIRED=0.986111;PAIREDR=0;PAO=0;PQA=0;PQR=0;PRO=0;QA=2625;QR=0;RO=0;RPP=4.09604;RPPR=0;RUN=1;SAF=33;SAP=4.09604;SAR=39;SRF=0;SRP=0;SRR=0;TYPE=snp;technology.ILLUMINA=1	GT:DP:RO:QR:AO:QA:GL	1:72:0:0:72:2625:-10,0
gi|126640115|ref|NC_009085.1|	85389	.	A	C	2333.22	.	AB=0;ABP=0;AC=1;AF=1;AN=1;AO=70;CIGAR=1X;DP=70;DPB=70;DPRA=0;EPP=4.12706;EPPR=0;GTI=0;LEN=1;MEANALT=1;MQM=59.6571;MQMR=0;NS=1;NUMALT=1;ODDS=537.243;PAIRED=1;PAIREDR=0;PAO=0;PQA=0;PQR=0;PRO=0;QA=2631;QR=0;RO=0;RPP=4.12706;RPPR=0;RUN=1;SAF=34;SAP=3.13438;SAR=36;SRF=0;SRP=0;SRR=0;TYPE=snp;technology.ILLUMINA=1	GT:DP:RO:QR:AO:QA:GL	1:70:0:0:70:2631:-10,0
gi|126640115|ref|NC_009085.1|	85398	.	TTTC	CTTT	2106.71	.	AB=0;ABP=0;AC=1;AF=1;AN=1;AO=65;CIGAR=1X2M1X;DP=66;DPB=67.5;DPRA=0;EPP=5.71629;EPPR=0;GTI=0;LEN=4;MEANALT=2;MQM=59.6308;MQMR=0;NS=1;NUMALT=1;ODDS=485.088;PAIRED=1;PAIREDR=0;PAO=1;PQA=32;PQR=32;PRO=1;QA=2383;QR=0;RO=0;RPP=5.71629;RPPR=0;RUN=1;SAF=30;SAP=3.84548;SAR=35;SRF=0;SRP=0;SRR=0;TYPE=complex;technology.ILLUMINA=1	GT:DP:RO:QR:AO:QA:GL	1:66:0:0:65:2383:-10,0
gi|126640115|ref|NC_009085.1|	85425	.	CAGT	TAGC	2469.6	.	AB=0;ABP=0;AC=1;AF=1;AN=1;AO=66;CIGAR=1X2M1X;DP=66;DPB=73.75;DPRA=0;EPP=18.9344;EPPR=0;GTI=0;LEN=4;MEANALT=1;MQM=60;MQMR=0;NS=1;NUMALT=1;ODDS=568.645;PAIRED=0.984848;PAIREDR=0;PAO=15;PQA=493;PQR=0;PRO=0;QA=2305;QR=0;RO=0;RPP=5.11597;RPPR=0;RUN=1;SAF=29;SAP=5.11597;SAR=37;SRF=0;SRP=0;SRR=0;TYPE=complex;technology.ILLUMINA=1	GT:DP:RO:QR:AO:QA:GL	1:66:0:0:66:2305:-10,0
gi|126640115|ref|NC_009085.1|	85440	.	T	G	2461.65	.	AB=0;ABP=0;AC=1;AF=1;AN=1;AO=76;CIGAR=1X;DP=77;DPB=77;DPRA=0;EPP=5.8675;EPPR=5.18177;GTI=0;LEN=1;MEANALT=1;MQM=60;MQMR=60;NS=1;NUMALT=1;ODDS=566.816;PAIRED=0.986842;PAIREDR=1;PAO=0;PQA=0;PQR=0;PRO=0;QA=2796;QR=32;RO=1;RPP=5.8675;RPPR=5.18177;RUN=1;SAF=38;SAP=3.0103;SAR=38;SRF=1;SRP=5.18177;SRR=0;TYPE=snp;technology.ILLUMINA=1	GT:DP:RO:QR:AO:QA:GL	1:77:1:32:76:2796:-10,0
gi|126640115|ref|NC_009085.1|	85446	.	C	A	2837.56	.	AB=0;ABP=0;AC=1;AF=1;AN=1;AO=87;CIGAR=1X;DP=89;DPB=89;DPRA=0;EPP=3.03526;EPPR=0;GTI=0;LEN=1;MEANALT=2;MQM=60;MQMR=0;NS=1;NUMALT=1;ODDS=653.373;PAIRED=0.988506;PAIREDR=0;PAO=0;PQA=0;PQR=0;PRO=0;QA=3199;QR=0;RO=0;RPP=14.0174;RPPR=0;RUN=1;SAF=43;SAP=3.03526;SAR=44;SRF=0;SRP=0;SRR=0;TYPE=snp;technology.ILLUMINA=1	GT:DP:RO:QR:AO:QA:GL	1:89:0:0:87:3199:-10,0
gi|126640115|ref|NC_009085.1|	85473	.	T	C	2961.63	.	AB=0;ABP=0;AC=1;AF=1;AN=1;AO=90;CIGAR=1X;DP=90;DPB=90;DPRA=0;EPP=5.42305;EPPR=0;GTI=0;LEN=1;MEANALT=1;MQM=60;MQMR=0;NS=1;NUMALT=1;ODDS=681.94;PAIRED=0.988889;PAIREDR=0;PAO=0;PQA=0;PQR=0;PRO=0;QA=3349;QR=0;RO=0;RPP=21.9262;RPPR=0;RUN=1;SAF=43;SAP=3.39634;SAR=47;SRF=0;SRP=0;SRR=0;TYPE=snp;technology.ILLUMINA=1	GT:DP:RO:QR:AO:QA:GL	1:90:0:0:90:3349:-10,0
gi|126640115|ref|NC_009085.1|	85485	.	T	G	3214.01	.	AB=0;ABP=0;AC=1;AF=1;AN=1;AO=99;CIGAR=1X;DP=99;DPB=99;DPRA=0;EPP=4.08507;EPPR=0;GTI=0;LEN=1;MEANALT=1;MQM=60;MQMR=0;NS=1;NUMALT=1;ODDS=740.052;PAIRED=0.989899;PAIREDR=0;PAO=0;PQA=0;PQR=0;PRO=0;QA=3632;QR=0;RO=0;RPP=24.0889;RPPR=0;RUN=1;SAF=46;SAP=4.08507;SAR=53;SRF=0;SRP=0;SRR=0;TYPE=snp;technology.ILLUMINA=1	GT:DP:RO:QR:AO:QA:GL	1:99:0:0:99:3632:-10,0
gi|126640115|ref|NC_009085.1|	85526	.	TAA	TA	3019.14	.	AB=0;ABP=0;AC=1;AF=1;AN=1;AO=93;CIGAR=1M1D1M;DP=100;DPB=69.3333;DPRA=0;EPP=5.83555;EPPR=0;GTI=0;LEN=1;MEANALT=2;MQM=60;MQMR=0;NS=1;NUMALT=1;ODDS=695.184;PAIRED=0.989247;PAIREDR=0;PAO=0.5;PQA=17;PQR=17;PRO=0.5;QA=3416;QR=0;RO=0;RPP=17.6035;RPPR=0;RUN=1;SAF=38;SAP=9.75821;SAR=55;SRF=0;SRP=0;SRR=0;TYPE=del;technology.ILLUMINA=1	GT:DP:RO:QR:AO:QA:GL	1:100:0:0:93:3416:-10,0
gi|126640115|ref|NC_009085.1|	85543	.	T	A	3724.67	.	AB=0;ABP=0;AC=1;AF=1;AN=1;AO=112;CIGAR=1X;DP=112;DPB=112;DPRA=0;EPP=3.08785;EPPR=0;GTI=0;LEN=1;MEANALT=1;MQM=60;MQMR=0;NS=1;NUMALT=1;ODDS=857.638;PAIRED=1;PAIREDR=0;PAO=0;PQA=0;PQR=0;PRO=0;QA=4194;QR=0;RO=0;RPP=12.3942;RPPR=0;RUN=1;SAF=46;SAP=10.7656;SAR=66;SRF=0;SRP=0;SRR=0;TYPE=snp;technology.ILLUMINA=1	GT:DP:RO:QR:AO:QA:GL	1:112:0:0:112:4194:-10,0
gi|126640115|ref|NC_009085.1|	85552	.	T	A	3701	.	AB=0;ABP=0;AC=1;AF=1;AN=1;AO=110;CIGAR=1X;DP=110;DPB=110;DPRA=0;EPP=3.72096;EPPR=0;GTI=0;LEN=1;MEANALT=1;MQM=60;MQMR=0;NS=1;NUMALT=1;ODDS=852.188;PAIRED=1;PAIREDR=0;PAO=0;PQA=0;PQR=0;PRO=0;QA=4167;QR=0;RO=0;RPP=9.40627;RPPR=0;RUN=1;SAF=44;SAP=12.5648;SAR=66;SRF=0;SRP=0;SRR=0;TYPE=snp;technology.ILLUMINA=1	GT:DP:RO:QR:AO:QA:GL	1:110:0:0:110:4167:-10,0
gi|126640115|ref|NC_009085.1|	85576	.	T	C	3811.14	.	AB=0;ABP=0;AC=1;AF=1;AN=1;AO=116;CIGAR=1X;DP=116;DPB=116;DPRA=0;EPP=12.0706;EPPR=0;GTI=0;LEN=1;MEANALT=1;MQM=60;MQMR=0;NS=1;NUMALT=1;ODDS=877.547;PAIRED=1;PAIREDR=0;PAO=0;PQA=0;PQR=0;PRO=0;QA=4312;QR=0;RO=0;RPP=19.8579;RPPR=0;RUN=1;SAF=46;SAP=13.7928;SAR=70;SRF=0;SRP=0;SRR=0;TYPE=snp;technology.ILLUMINA=1	GT:DP:RO:QR:AO:QA:GL	1:116:0:0:116:4312:-10,0
gi|126640115|ref|NC_009085.1|	85678	.	C	T	4576.4	.	AB=0;ABP=0;AC=1;AF=1;AN=1;AO=138;CIGAR=1X;DP=138;DPB=138;DPRA=0;EPP=15.3468;EPPR=0;GTI=0;LEN=1;MEANALT=1;MQM=60;MQMR=0;NS=1;NUMALT=1;ODDS=1053.75;PAIRED=1;PAIREDR=0;PAO=0;PQA=0;PQR=0;PRO=0;QA=5151;QR=0;RO=0;RPP=3.07324;RPPR=0;RUN=1;SAF=83;SAP=15.3468;SAR=55;SRF=0;SRP=0;SRR=0;TYPE=snp;technology.ILLUMINA=1	GT:DP:RO:QR:AO:QA:GL	1:138:0:0:138:5151:-10,0
gi|126640115|ref|NC_009085.1|	85705	.	A	G	4746.56	.	AB=0;ABP=0;AC=1;AF=1;AN=1;AO=143;CIGAR=1X;DP=145;DPB=145;DPRA=0;EPP=7.3988;EPPR=0;GTI=0;LEN=1;MEANALT=2;MQM=60;MQMR=0;NS=1;NUMALT=1;ODDS=1092.93;PAIRED=1;PAIREDR=0;PAO=0;PQA=0;PQR=0;PRO=0;QA=5340;QR=0;RO=0;RPP=6.42695;RPPR=0;RUN=1;SAF=88;SAP=19.5469;SAR=55;SRF=0;SRP=0;SRR=0;TYPE=snp;technology.ILLUMINA=1	GT:DP:RO:QR:AO:QA:GL	1:145:0:0:143:5340:-10,0
gi|126640115|ref|NC_009085.1|	85753	.	C	T	4897.53	.	AB=0;ABP=0;AC=1;AF=1;AN=1;AO=147;CIGAR=1X;DP=147;DPB=147;DPRA=0;EPP=8.34296;EPPR=0;GTI=0;LEN=1;MEANALT=1;MQM=60;MQMR=0;NS=1;NUMALT=1;ODDS=1127.7;PAIRED=1;PAIREDR=0;PAO=0;PQA=0;PQR=0;PRO=0;QA=5498;QR=0;RO=0;RPP=3.73412;RPPR=0;RUN=1;SAF=86;SAP=12.2428;SAR=61;SRF=0;SRP=0;SRR=0;TYPE=snp;technology.ILLUMINA=1	GT:DP:RO:QR:AO:QA:GL	1:147:0:0:147:5498:-10,0
gi|126640115|ref|NC_009085.1|	85768	.	A	G	4603.93	.	AB=0;ABP=0;AC=1;AF=1;AN=1;AO=140;CIGAR=1X;DP=140;DPB=140;DPRA=0;EPP=18.8931;EPPR=0;GTI=0;LEN=1;MEANALT=1;MQM=60;MQMR=0;NS=1;NUMALT=1;ODDS=1060.09;PAIRED=1;PAIREDR=0;PAO=0;PQA=0;PQR=0;PRO=0;QA=5186;QR=0;RO=0;RPP=6.98099;RPPR=0;RUN=1;SAF=82;SAP=11.9444;SAR=58;SRF=0;SRP=0;SRR=0;TYPE=snp;technology.ILLUMINA=1	GT:DP:RO:QR:AO:QA:GL	1:140:0:0:140:5186:-10,0
gi|126640115|ref|NC_009085.1|	85822	.	G	A	4221.66	.	AB=0;ABP=0;AC=1;AF=1;AN=1;AO=129;CIGAR=1X;DP=129;DPB=129;DPRA=0;EPP=3.02713;EPPR=0;GTI=0;LEN=1;MEANALT=1;MQM=60;MQMR=0;NS=1;NUMALT=1;ODDS=972.073;PAIRED=1;PAIREDR=0;PAO=0;PQA=0;PQR=0;PRO=0;QA=4732;QR=0;RO=0;RPP=3.43113;RPPR=0;RUN=1;SAF=71;SAP=5.8551;SAR=58;SRF=0;SRP=0;SRR=0;TYPE=snp;technology.ILLUMINA=1	GT:DP:RO:QR:AO:QA:GL	1:129:0:0:129:4732:-10,0
gi|126640115|ref|NC_009085.1|	85872	.	A	G	3654.29	.	AB=0;ABP=0;AC=1;AF=1;AN=1;AO=111;CIGAR=1X;DP=111;DPB=111;DPRA=0;EPP=5.3774;EPPR=0;GTI=0;LEN=1;MEANALT=1;MQM=60;MQMR=0;NS=1;NUMALT=1;ODDS=841.432;PAIRED=1;PAIREDR=0;PAO=0;PQA=0;PQR=0;PRO=0;QA=4138;QR=0;RO=0;RPP=35.8954;RPPR=0;RUN=1;SAF=51;SAP=4.59489;SAR=60;SRF=0;SRP=0;SRR=0;TYPE=snp;technology.ILLUMINA=1	GT:DP:RO:QR:AO:QA:GL	1:111:0:0:111:4138:-10,0
gi|126640115|ref|NC_009085.1|	85939	.	G	A	4025.98	.	AB=0;ABP=0;AC=1;AF=1;AN=1;AO=127;CIGAR=1X;DP=127;DPB=127;DPRA=0;EPP=21.6302;EPPR=0;GTI=0;LEN=1;MEANALT=1;MQM=60;MQMR=0;NS=1;NUMALT=1;ODDS=927.016;PAIRED=1;PAIREDR=0;PAO=0;PQA=0;PQR=0;PRO=0;QA=4537;QR=0;RO=0;RPP=4.39525;RPPR=0;RUN=1;SAF=71;SAP=6.8574;SAR=56;SRF=0;SRP=0;SRR=0;TYPE=snp;technology.ILLUMINA=1	GT:DP:RO:QR:AO:QA:GL	1:127:0:0:127:4537:-10,0
gi|126640115|ref|NC_009085.1|	85978	.	G	A	3087.67	.	AB=0;ABP=0;AC=1;AF=1;AN=1;AO=96;CIGAR=1X;DP=96;DPB=96;DPRA=0;EPP=3.0103;EPPR=0;GTI=0;LEN=1;MEANALT=1;MQM=60;MQMR=0;NS=1;NUMALT=1;ODDS=710.963;PAIRED=1;PAIREDR=0;PAO=0;PQA=0;PQR=0;PRO=0;QA=3476;QR=0;RO=0;RPP=5.27225;RPPR=0;RUN=1;SAF=57;SAP=10.339;SAR=39;SRF=0;SRP=0;SRR=0;TYPE=snp;technology.ILLUMINA=1	GT:DP:RO:QR:AO:QA:GL	1:96:0:0:96:3476:-10,0
gi|126640115|ref|NC_009085.1|	85987	.	GCGT	ACGC	3527.48	.	AB=0;ABP=0;AC=1;AF=1;AN=1;AO=111;CIGAR=1X2M1X;DP=111;DPB=114.5;DPRA=0;EPP=3.49937;EPPR=0;GTI=0;LEN=4;MEANALT=1;MQM=59.7387;MQMR=0;NS=1;NUMALT=1;ODDS=812.232;PAIRED=0.990991;PAIREDR=0;PAO=7;PQA=207;PQR=0;PRO=0;QA=3759;QR=0;RO=0;RPP=6.31642;RPPR=0;RUN=1;SAF=57;SAP=3.18637;SAR=54;SRF=0;SRP=0;SRR=0;TYPE=complex;technology.ILLUMINA=1	GT:DP:RO:QR:AO:QA:GL	1:111:0:0:111:3759:-10,0
gi|126640115|ref|NC_009085.1|	86047	.	C	T	3617.96	.	AB=0;ABP=0;AC=1;AF=1;AN=1;AO=110;CIGAR=1X;DP=110;DPB=110;DPRA=0;EPP=10.9066;EPPR=0;GTI=0;LEN=1;MEANALT=1;MQM=59.7182;MQMR=0;NS=1;NUMALT=1;ODDS=833.067;PAIRED=0.990909;PAIREDR=0;PAO=0;PQA=0;PQR=0;PRO=0;QA=4075;QR=0;RO=0;RPP=3.72096;RPPR=0;RUN=1;SAF=49;SAP=5.85295;SAR=61;SRF=0;SRP=0;SRR=0;TYPE=snp;technology.ILLUMINA=1	GT:DP:RO:QR:AO:QA:GL	1:110:0:0:110:4075:-10,0
gi|126640115|ref|NC_009085.1|	86065	.	G	A	3882.34	.	AB=0;ABP=0;AC=1;AF=1;AN=1;AO=119;CIGAR=1X;DP=119;DPB=119;DPRA=0;EPP=3.17453;EPPR=0;GTI=0;LEN=1;MEANALT=1;MQM=59.7395;MQMR=0;NS=1;NUMALT=1;ODDS=893.943;PAIRED=0.991597;PAIREDR=0;PAO=0;PQA=0;PQR=0;PRO=0;QA=4360;QR=0;RO=0;RPP=5.21827;RPPR=0;RUN=1;SAF=60;SAP=3.02855;SAR=59;SRF=0;SRP=0;SRR=0;TYPE=snp;technology.ILLUMINA=1	GT:DP:RO:QR:AO:QA:GL	1:119:0:0:119:4360:-10,0
gi|126640115|ref|NC_009085.1|	86074	.	C	T	4001.79	.	AB=0;ABP=0;AC=1;AF=1;AN=1;AO=120;CIGAR=1X;DP=120;DPB=120;DPRA=0;EPP=3.29983;EPPR=0;GTI=0;LEN=1;MEANALT=1;MQM=59.7583;MQMR=0;NS=1;NUMALT=1;ODDS=921.446;PAIRED=0.991667;PAIREDR=0;PAO=0;PQA=0;PQR=0;PRO=0;QA=4499;QR=0;RO=0;RPP=10.2485;RPPR=0;RUN=1;SAF=60;SAP=3.0103;SAR=60;SRF=0;SRP=0;SRR=0;TYPE=snp;technology.ILLUMINA=1	GT:DP:RO:QR:AO:QA:GL	1:120:0:0:120:4499:-10,0
gi|126640115|ref|NC_009085.1|	86140	.	G	A	4597.15	.	AB=0;ABP=0;AC=1;AF=1;AN=1;AO=140;CIGAR=1X;DP=140;DPB=140;DPRA=0;EPP=6.05036;EPPR=0;GTI=0;LEN=1;MEANALT=1;MQM=60;MQMR=0;NS=1;NUMALT=1;ODDS=1058.53;PAIRED=0.992857;PAIREDR=0;PAO=0;PQA=0;PQR=0;PRO=0;QA=5151;QR=0;RO=0;RPP=3.07234;RPPR=0;RUN=1;SAF=66;SAP=4.00297;SAR=74;SRF=0;SRP=0;SRR=0;TYPE=snp;technology.ILLUMINA=1	GT:DP:RO:QR:AO:QA:GL	1:140:0:0:140:5151:-10,0
gi|126640115|ref|NC_009085.1|	86154	.	CAATT	TAATC	4620.38	.	AB=0;ABP=0;AC=1;AF=1;AN=1;AO=141;CIGAR=1X3M1X;DP=145;DPB=147;DPRA=0;EPP=5.61299;EPPR=0;GTI=0;LEN=5;MEANALT=3;MQM=60;MQMR=0;NS=1;NUMALT=1;ODDS=1063.88;PAIRED=0.992908;PAIREDR=0;PAO=6;PQA=188;PQR=0;PRO=0;QA=4990;QR=0;RO=0;RPP=5.61299;RPPR=0;RUN=1;SAF=71;SAP=3.0257;SAR=70;SRF=0;SRP=0;SRR=0;TYPE=complex;technology.ILLUMINA=1	GT:DP:RO:QR:AO:QA:GL	1:145:0:0:141:4990:-10,0
gi|126640115|ref|NC_009085.1|	86185	.	A	G	5019.96	.	AB=0;ABP=0;AC=1;AF=1;AN=1;AO=151;CIGAR=1X;DP=151;DPB=151;DPRA=0;EPP=3.02468;EPPR=0;GTI=0;LEN=1;MEANALT=1;MQM=60;MQMR=0;NS=1;NUMALT=1;ODDS=1155.89;PAIRED=1;PAIREDR=0;PAO=0;PQA=0;PQR=0;PRO=0;QA=5619;QR=0;RO=0;RPP=4.17513;RPPR=0;RUN=1;SAF=73;SAP=3.36982;SAR=78;SRF=0;SRP=0;SRR=0;TYPE=snp;technology.ILLUMINA=1	GT:DP:RO:QR:AO:QA:GL	1:151:0:0:151:5619:-10,0
gi|126640115|ref|NC_009085.1|	86287	.	C	T	3345.01	.	AB=0;ABP=0;AC=1;AF=1;AN=1;AO=103;CIGAR=1X;DP=103;DPB=103;DPRA=0;EPP=7.75381;EPPR=0;GTI=0;LEN=1;MEANALT=1;MQM=60;MQMR=0;NS=1;NUMALT=1;ODDS=770.218;PAIRED=1;PAIREDR=0;PAO=0;PQA=0;PQR=0;PRO=0;QA=3762;QR=0;RO=0;RPP=4.71796;RPPR=0;RUN=1;SAF=57;SAP=5.56125;SAR=46;SRF=0;SRP=0;SRR=0;TYPE=snp;technology.ILLUMINA=1	GT:DP:RO:QR:AO:QA:GL	1:103:0:0:103:3762:-10,0
gi|126640115|ref|NC_009085.1|	86790	.	G	T	2456.94	.	AB=0;ABP=0;AC=1;AF=1;AN=1;AO=76;CIGAR=1X;DP=76;DPB=76;DPRA=0;EPP=4.83891;EPPR=0;GTI=0;LEN=1;MEANALT=1;MQM=60;MQMR=0;NS=1;NUMALT=1;ODDS=565.731;PAIRED=1;PAIREDR=0;PAO=0;PQA=0;PQR=0;PRO=0;QA=2783;QR=0;RO=0;RPP=16.8392;RPPR=0;RUN=1;SAF=33;SAP=5.8675;SAR=43;SRF=0;SRP=0;SRR=0;TYPE=snp;technology.ILLUMINA=1	GT:DP:RO:QR:AO:QA:GL	1:76:0:0:76:2783:-10,0
gi|126640115|ref|NC_009085.1|	87095	.	C	T	661316	.	AB=0;ABP=0;AC=1;AF=1;AN=1;AO=20;CIGAR=1X;DP=20;DPB=20;DPRA=0;EPP=3.0103;EPPR=0;GTI=0;LEN=1;MEANALT=1;MQM=60;MQMR=0;NS=1;NUMALT=1;ODDS=152.274;PAIRED=1;PAIREDR=0;PAO=0;PQA=0;PQR=0;PRO=0;QA=760;QR=0;RO=0;RPP=4.74748;RPPR=0;RUN=1;SAF=12;SAP=4.74748;SAR=8;SRF=0;SRP=0;SRR=0;TYPE=snp;technology.ILLUMINA=1	GT:DP:RO:QR:AO:QA:GL	1:20:0:0:20:760:-10,0
gi|126640115|ref|NC_009085.1|	87120	.	GTA	ATG	847497	.	AB=0;ABP=0;AC=1;AF=1;AN=1;AO=27;CIGAR=1X1M1X;DP=27;DPB=27.6667;DPRA=0;EPP=6.95112;EPPR=0;GTI=0;LEN=3;MEANALT=1;MQM=60;MQMR=0;NS=1;NUMALT=1;ODDS=195.143;PAIRED=1;PAIREDR=0;PAO=1;PQA=16;PQR=0;PRO=0;QA=969;QR=0;RO=0;RPP=6.95112;RPPR=0;RUN=1;SAF=19;SAP=12.7417;SAR=8;SRF=0;SRP=0;SRR=0;TYPE=complex;technology.ILLUMINA=1	GT:DP:RO:QR:AO:QA:GL	1:27:0:0:27:969:-10,0
gi|126640115|ref|NC_009085.1|	87287	.	G	A	1871.27	.	AB=0;ABP=0;AC=1;AF=1;AN=1;AO=59;CIGAR=1X;DP=59;DPB=59;DPRA=0;EPP=3.34154;EPPR=0;GTI=0;LEN=1;MEANALT=1;MQM=60;MQMR=0;NS=1;NUMALT=1;ODDS=430.875;PAIRED=1;PAIREDR=0;PAO=0;PQA=0;PQR=0;PRO=0;QA=2119;QR=0;RO=0;RPP=3.0471;RPPR=0;RUN=1;SAF=37;SAP=11.2913;SAR=22;SRF=0;SRP=0;SRR=0;TYPE=snp;technology.ILLUMINA=1	GT:DP:RO:QR:AO:QA:GL	1:59:0:0:59:2119:-10,0
gi|126640115|ref|NC_009085.1|	87362	.	G	A	3342.33	.	AB=0;ABP=0;AC=1;AF=1;AN=1;AO=101;CIGAR=1X;DP=101;DPB=101;DPRA=0;EPP=3.2038;EPPR=0;GTI=0;LEN=1;MEANALT=1;MQM=60;MQMR=0;NS=1;NUMALT=1;ODDS=769.599;PAIRED=1;PAIREDR=0;PAO=0;PQA=0;PQR=0;PRO=0;QA=3755;QR=0;RO=0;RPP=7.84774;RPPR=0;RUN=1;SAF=52;SAP=3.2038;SAR=49;SRF=0;SRP=0;SRR=0;TYPE=snp;technology.ILLUMINA=1	GT:DP:RO:QR:AO:QA:GL	1:101:0:0:101:3755:-10,0
gi|126640115|ref|NC_009085.1|	87380	.	C	T	2865.56	.	AB=0;ABP=0;AC=1;AF=1;AN=1;AO=87;CIGAR=1X;DP=87;DPB=87;DPRA=0;EPP=4.23331;EPPR=0;GTI=0;LEN=1;MEANALT=1;MQM=60;MQMR=0;NS=1;NUMALT=1;ODDS=659.819;PAIRED=1;PAIREDR=0;PAO=0;PQA=0;PQR=0;PRO=0;QA=3226;QR=0;RO=0;RPP=5.03202;RPPR=0;RUN=1;SAF=37;SAP=7.22845;SAR=50;SRF=0;SRP=0;SRR=0;TYPE=snp;technology.ILLUMINA=1	GT:DP:RO:QR:AO:QA:GL	1:87:0:0:87:3226:-10,0
gi|126640115|ref|NC_009085.1|	87395	.	A	G	3406.51	.	AB=0;ABP=0;AC=1;AF=1;AN=1;AO=102;CIGAR=1X;DP=102;DPB=102;DPRA=0;EPP=7.18293;EPPR=0;GTI=0;LEN=1;MEANALT=1;MQM=60;MQMR=0;NS=1;NUMALT=1;ODDS=784.377;PAIRED=1;PAIREDR=0;PAO=0;PQA=0;PQR=0;PRO=0;QA=3826;QR=0;RO=0;RPP=3.09546;RPPR=0;RUN=1;SAF=48;SAP=3.7767;SAR=54;SRF=0;SRP=0;SRR=0;TYPE=snp;technology.ILLUMINA=1	GT:DP:RO:QR:AO:QA:GL	1:102:0:0:102:3826:-10,0
gi|126640115|ref|NC_009085.1|	87425	.	T	C	3025.8	.	AB=0;ABP=0;AC=1;AF=1;AN=1;AO=93;CIGAR=1X;DP=93;DPB=93;DPRA=0;EPP=3.22044;EPPR=0;GTI=0;LEN=1;MEANALT=1;MQM=60;MQMR=0;NS=1;NUMALT=1;ODDS=696.715;PAIRED=1;PAIREDR=0;PAO=0;PQA=0;PQR=0;PRO=0;QA=3410;QR=0;RO=0;RPP=13.3073;RPPR=0;RUN=1;SAF=42;SAP=4.90158;SAR=51;SRF=0;SRP=0;SRR=0;TYPE=snp;technology.ILLUMINA=1	GT:DP:RO:QR:AO:QA:GL	1:93:0:0:93:3410:-10,0
gi|126640115|ref|NC_009085.1|	87449	.	C	T	3305.79	.	AB=0;ABP=0;AC=1;AF=1;AN=1;AO=99;CIGAR=1X;DP=99;DPB=99;DPRA=0;EPP=3.55865;EPPR=0;GTI=0;LEN=1;MEANALT=1;MQM=60;MQMR=0;NS=1;NUMALT=1;ODDS=761.186;PAIRED=1;PAIREDR=0;PAO=0;PQA=0;PQR=0;PRO=0;QA=3715;QR=0;RO=0;RPP=7.94546;RPPR=0;RUN=1;SAF=47;SAP=3.55865;SAR=52;SRF=0;SRP=0;SRR=0;TYPE=snp;technology.ILLUMINA=1	GT:DP:RO:QR:AO:QA:GL	1:99:0:0:99:3715:-10,0
gi|126640115|ref|NC_009085.1|	87470	.	TT	AC	2382.8	.	AB=0;ABP=0;AC=1;AF=1;AN=1;AO=76;CIGAR=2X;DP=76;DPB=76;DPRA=0;EPP=12.2676;EPPR=0;GTI=0;LEN=2;MEANALT=1;MQM=60;MQMR=0;NS=1;NUMALT=1;ODDS=548.661;PAIRED=1;PAIREDR=0;PAO=0;PQA=0;PQR=0;PRO=0;QA=2701;QR=0;RO=0;RPP=12.2676;RPPR=0;RUN=1;SAF=36;SAP=3.46745;SAR=40;SRF=0;SRP=0;SRR=0;TYPE=mnp;technology.ILLUMINA=1	GT:DP:RO:QR:AO:QA:GL	1:76:0:0:76:2701:-10,0
gi|126640115|ref|NC_009085.1|	87482	.	CACAGCT	TACTGCA	2505.7	.	AB=0;ABP=0;AC=1;AF=1;AN=1;AO=71;CIGAR=1X2M1X2M1X;DP=73;DPB=76.1429;DPRA=0;EPP=9.89173;EPPR=0;GTI=0;LEN=7;MEANALT=3;MQM=60;MQMR=0;NS=1;NUMALT=1;ODDS=576.96;PAIRED=0.985915;PAIREDR=0;PAO=10;PQA=336;PQR=0;PRO=0;QA=2488;QR=0;RO=0;RPP=3.28556;RPPR=0;RUN=1;SAF=35;SAP=3.04088;SAR=36;SRF=0;SRP=0;SRR=0;TYPE=complex;technology.ILLUMINA=1	GT:DP:RO:QR:AO:QA:GL	1:73:0:0:71:2488:-10,0
gi|126640115|ref|NC_009085.1|	87497	.	C	A	2561.4	.	AB=0;ABP=0;AC=1;AF=1;AN=1;AO=80;CIGAR=1X;DP=80;DPB=80;DPRA=0;EPP=8.33041;EPPR=0;GTI=0;LEN=1;MEANALT=1;MQM=60;MQMR=0;NS=1;NUMALT=1;ODDS=589.783;PAIRED=0.9875;PAIREDR=0;PAO=0;PQA=0;PQR=0;PRO=0;QA=2891;QR=0;RO=0;RPP=8.33041;RPPR=0;RUN=1;SAF=42;SAP=3.44459;SAR=38;SRF=0;SRP=0;SRR=0;TYPE=snp;technology.ILLUMINA=1	GT:DP:RO:QR:AO:QA:GL	1:80:0:0:80:2891:-10,0
gi|126640115|ref|NC_009085.1|	87515	.	C	T	2889.1	.	AB=0;ABP=0;AC=1;AF=1;AN=1;AO=86;CIGAR=1X;DP=86;DPB=86;DPRA=0;EPP=3.41429;EPPR=0;GTI=0;LEN=1;MEANALT=1;MQM=60;MQMR=0;NS=1;NUMALT=1;ODDS=665.24;PAIRED=0.988372;PAIREDR=0;PAO=0;PQA=0;PQR=0;PRO=0;QA=3254;QR=0;RO=0;RPP=11.1912;RPPR=0;RUN=1;SAF=41;SAP=3.41429;SAR=45;SRF=0;SRP=0;SRR=0;TYPE=snp;technology.ILLUMINA=1	GT:DP:RO:QR:AO:QA:GL	1:86:0:0:86:3254:-10,0
gi|126640115|ref|NC_009085.1|	87545	.	A	G	3197.26	.	AB=0;ABP=0;AC=1;AF=1;AN=1;AO=97;CIGAR=1X;DP=97;DPB=97;DPRA=0;EPP=3.21178;EPPR=0;GTI=0;LEN=1;MEANALT=1;MQM=59.7938;MQMR=0;NS=1;NUMALT=1;ODDS=736.196;PAIRED=0.989691;PAIREDR=0;PAO=0;PQA=0;PQR=0;PRO=0;QA=3594;QR=0;RO=0;RPP=6.79359;RPPR=0;RUN=1;SAF=51;SAP=3.56996;SAR=46;SRF=0;SRP=0;SRR=0;TYPE=snp;technology.ILLUMINA=1	GT:DP:RO:QR:AO:QA:GL	1:97:0:0:97:3594:-10,0
gi|126640115|ref|NC_009085.1|	87551	.	GGCT	AGCG	2816.77	.	AB=0;ABP=0;AC=1;AF=1;AN=1;AO=92;CIGAR=1X2M1X;DP=93;DPB=93;DPRA=0;EPP=3.0103;EPPR=0;GTI=0;LEN=4;MEANALT=2;MQM=60;MQMR=0;NS=1;NUMALT=1;ODDS=648.585;PAIRED=0.98913;PAIREDR=0;PAO=0;PQA=0;PQR=0;PRO=0;QA=3171;QR=0;RO=0;RPP=9.05266;RPPR=0;RUN=1;SAF=48;SAP=3.38795;SAR=44;SRF=0;SRP=0;SRR=0;TYPE=complex;technology.ILLUMINA=1	GT:DP:RO:QR:AO:QA:GL	1:93:0:0:92:3171:-10,0
gi|126640115|ref|NC_009085.1|	87569	.	GGCC	AGCT	3108.99	.	AB=0;ABP=0;AC=1;AF=1;AN=1;AO=97;CIGAR=1X2M1X;DP=97;DPB=98.5;DPRA=0;EPP=8.04722;EPPR=0;GTI=0;LEN=4;MEANALT=1;MQM=60;MQMR=0;NS=1;NUMALT=1;ODDS=715.872;PAIRED=0.989691;PAIREDR=0;PAO=3;PQA=104;PQR=0;PRO=0;QA=3393;QR=0;RO=0;RPP=4.82359;RPPR=0;RUN=1;SAF=48;SAP=3.03269;SAR=49;SRF=0;SRP=0;SRR=0;TYPE=complex;technology.ILLUMINA=1	GT:DP:RO:QR:AO:QA:GL	1:97:0:0:97:3393:-10,0
gi|126640115|ref|NC_009085.1|	87584	.	T	G	3286.31	.	AB=0;ABP=0;AC=1;AF=1;AN=1;AO=102;CIGAR=1X;DP=103;DPB=103;DPRA=0;EPP=4.37279;EPPR=5.18177;GTI=0;LEN=1;MEANALT=1;MQM=60;MQMR=60;NS=1;NUMALT=1;ODDS=756.702;PAIRED=0.990196;PAIREDR=1;PAO=0;PQA=0;PQR=0;PRO=0;QA=3720;QR=38;RO=1;RPP=5.13919;RPPR=5.18177;RUN=1;SAF=55;SAP=4.37279;SAR=47;SRF=0;SRP=5.18177;SRR=1;TYPE=snp;technology.ILLUMINA=1	GT:DP:RO:QR:AO:QA:GL	1:103:1:38:102:3720:-10,0
gi|126640115|ref|NC_009085.1|	87611	.	T	C	3320.11	.	AB=0;ABP=0;AC=1;AF=1;AN=1;AO=101;CIGAR=1X;DP=101;DPB=101;DPRA=0;EPP=3.0318;EPPR=0;GTI=0;LEN=1;MEANALT=1;MQM=60;MQMR=0;NS=1;NUMALT=1;ODDS=764.484;PAIRED=0.990099;PAIREDR=0;PAO=0;PQA=0;PQR=0;PRO=0;QA=3733;QR=0;RO=0;RPP=10.7717;RPPR=0;RUN=1;SAF=50;SAP=3.0318;SAR=51;SRF=0;SRP=0;SRR=0;TYPE=snp;technology.ILLUMINA=1	GT:DP:RO:QR:AO:QA:GL	1:101:0:0:101:3733:-10,0
gi|126640115|ref|NC_009085.1|	87620	.	G	A	3311.24	.	AB=0;ABP=0;AC=1;AF=1;AN=1;AO=103;CIGAR=1X;DP=103;DPB=103;DPRA=0;EPP=3.03138;EPPR=0;GTI=0;LEN=1;MEANALT=1;MQM=60;MQMR=0;NS=1;NUMALT=1;ODDS=762.442;PAIRED=1;PAIREDR=0;PAO=0;PQA=0;PQR=0;PRO=0;QA=3737;QR=0;RO=0;RPP=23.2703;RPPR=0;RUN=1;SAF=52;SAP=3.03138;SAR=51;SRF=0;SRP=0;SRR=0;TYPE=snp;technology.ILLUMINA=1	GT:DP:RO:QR:AO:QA:GL	1:103:0:0:103:3737:-10,0
gi|126640115|ref|NC_009085.1|	87671	.	G	A	3342.35	.	AB=0;ABP=0;AC=1;AF=1;AN=1;AO=102;CIGAR=1X;DP=102;DPB=102;DPRA=0;EPP=3.35092;EPPR=0;GTI=0;LEN=1;MEANALT=1;MQM=60;MQMR=0;NS=1;NUMALT=1;ODDS=769.604;PAIRED=1;PAIREDR=0;PAO=0;PQA=0;PQR=0;PRO=0;QA=3750;QR=0;RO=0;RPP=3.09546;RPPR=0;RUN=1;SAF=53;SAP=3.35092;SAR=49;SRF=0;SRP=0;SRR=0;TYPE=snp;technology.ILLUMINA=1	GT:DP:RO:QR:AO:QA:GL	1:102:0:0:102:3750:-10,0
gi|126640115|ref|NC_009085.1|	87698	.	T	C	3008.61	.	AB=0;ABP=0;AC=1;AF=1;AN=1;AO=92;CIGAR=1X;DP=92;DPB=92;DPRA=0;EPP=4.52089;EPPR=0;GTI=0;LEN=1;MEANALT=1;MQM=60;MQMR=0;NS=1;NUMALT=1;ODDS=692.757;PAIRED=1;PAIREDR=0;PAO=0;PQA=0;PQR=0;PRO=0;QA=3383;QR=0;RO=0;RPP=6.40913;RPPR=0;RUN=1;SAF=48;SAP=3.38795;SAR=44;SRF=0;SRP=0;SRR=0;TYPE=snp;technology.ILLUMINA=1	GT:DP:RO:QR:AO:QA:GL	1:92:0:0:92:3383:-10,0
gi|126640115|ref|NC_009085.1|	87740	.	GT	CC	2650.36	.	AB=0;ABP=0;AC=1;AF=1;AN=1;AO=82;CIGAR=2X;DP=82;DPB=82;DPRA=0;EPP=3.96363;EPPR=0;GTI=0;LEN=2;MEANALT=1;MQM=60;MQMR=0;NS=1;NUMALT=1;ODDS=610.267;PAIRED=1;PAIREDR=0;PAO=0;PQA=0;PQR=0;PRO=0;QA=2983;QR=0;RO=0;RPP=5.65844;RPPR=0;RUN=1;SAF=44;SAP=3.96363;SAR=38;SRF=0;SRP=0;SRR=0;TYPE=mnp;technology.ILLUMINA=1	GT:DP:RO:QR:AO:QA:GL	1:82:0:0:82:2983:-10,0
gi|126640115|ref|NC_009085.1|	87806	.	T	C	3283.76	.	AB=0;ABP=0;AC=1;AF=1;AN=1;AO=101;CIGAR=1X;DP=101;DPB=101;DPRA=0;EPP=5.61177;EPPR=0;GTI=0;LEN=1;MEANALT=1;MQM=59.9802;MQMR=0;NS=1;NUMALT=1;ODDS=756.113;PAIRED=1;PAIREDR=0;PAO=0;PQA=0;PQR=0;PRO=0;QA=3699;QR=0;RO=0;RPP=12.4917;RPPR=0;RUN=1;SAF=55;SAP=4.75178;SAR=46;SRF=0;SRP=0;SRR=0;TYPE=snp;technology.ILLUMINA=1	GT:DP:RO:QR:AO:QA:GL	1:101:0:0:101:3699:-10,0
[truncated: 50,066 more rows]
