# Supplementary material for: Colistin Resistant A. baumannii: Genomic and Transcriptomic Traits Acquired Under Colistin Therapy
Source: Front Microbiol. 2019 Jan 7;9:3195. doi: 10.3389/fmicb.2018.03195 (PMC6330354; doi:10.3389/fmicb.2018.03195)
Supplement: Supplementary file 8 [file Table_8.XLSX]

## Sheet: 1S_Q20
S-Table_8-1S
##fileformat=VCFv4.1
##fileDate=20180621
##source=freeBayes v9.9.2-27-g5d5b8ac
##reference=AbaumanniiACICU.fasta
##phasing=none
##commandline="freebayes -f AbaumanniiACICU.fasta output_marked_duplicates.bam"
##INFO=<ID=NS,Number=1,Type=Integer,Description="Number of samples with data">
##INFO=<ID=DP,Number=1,Type=Integer,Description="Total read depth at the locus">
##INFO=<ID=DPB,Number=1,Type=Float,Description="Total read depth per bp at the locus; bases in reads overlapping / bases in haplotype">
##INFO=<ID=AC,Number=A,Type=Integer,Description="Total number of alternate alleles in called genotypes">
##INFO=<ID=AN,Number=1,Type=Integer,Description="Total number of alleles in called genotypes">
##INFO=<ID=AF,Number=A,Type=Float,Description="Estimated allele frequency in the range (0,1]">
##INFO=<ID=RO,Number=1,Type=Integer,Description="Reference allele observation count, with partial observations recorded fractionally">
##INFO=<ID=AO,Number=A,Type=Integer,Description="Alternate allele observations, with partial observations recorded fractionally">
##INFO=<ID=PRO,Number=1,Type=Float,Description="Reference allele observation count, with partial observations recorded fractionally">
##INFO=<ID=PAO,Number=A,Type=Float,Description="Alternate allele observations, with partial observations recorded fractionally">
##INFO=<ID=QR,Number=1,Type=Integer,Description="Reference allele quality sum in phred">
##INFO=<ID=QA,Number=A,Type=Integer,Description="Alternate allele quality sum in phred">
##INFO=<ID=PQR,Number=1,Type=Float,Description="Reference allele quality sum in phred for partial observations">
##INFO=<ID=PQA,Number=A,Type=Float,Description="Alternate allele quality sum in phred for partial observations">
##INFO=<ID=SRF,Number=1,Type=Integer,Description="Number of reference observations on the forward strand">
##INFO=<ID=SRR,Number=1,Type=Integer,Description="Number of reference observations on the reverse strand">
##INFO=<ID=SAF,Number=A,Type=Integer,Description="Number of alternate observations on the forward strand">
##INFO=<ID=SAR,Number=A,Type=Integer,Description="Number of alternate observations on the reverse strand">
##INFO=<ID=SRP,Number=1,Type=Float,Description="Strand balance probability for the reference allele: Phred-scaled upper-bounds estimate of the probability of observing the deviation between SRF and SRR given E(SRF/SRR) ~ 0.5, derived using Hoeffding's inequality">
##INFO=<ID=SAP,Number=A,Type=Float,Description="Strand balance probability for the alternate allele: Phred-scaled upper-bounds estimate of the probability of observing the deviation between SAF and SAR given E(SAF/SAR) ~ 0.5, derived using Hoeffding's inequality">
##INFO=<ID=AB,Number=A,Type=Float,Description="Allele balance at heterozygous sites: a number between 0 and 1 representing the ratio of reads showing the reference allele to all reads, considering only reads from individuals called as heterozygous">
##INFO=<ID=ABP,Number=A,Type=Float,Description="Allele balance probability at heterozygous sites: Phred-scaled upper-bounds estimate of the probability of observing the deviation between ABR and ABA given E(ABR/ABA) ~ 0.5, derived using Hoeffding's inequality">
##INFO=<ID=RUN,Number=A,Type=Integer,Description="Run length: the number of consecutive repeats of the alternate allele in the reference genome">
##INFO=<ID=RPP,Number=A,Type=Float,Description="Read Placement Probability: Phred-scaled upper-bounds estimate of the probability of observing the deviation between RPL and RPR given E(RPL/RPR) ~ 0.5, derived using Hoeffding's inequality">
##INFO=<ID=RPPR,Number=1,Type=Float,Description="Read Placement Probability for reference observations: Phred-scaled upper-bounds estimate of the probability of observing the deviation between RPL and RPR given E(RPL/RPR) ~ 0.5, derived using Hoeffding's inequality">
##INFO=<ID=EPP,Number=A,Type=Float,Description="End Placement Probability: Phred-scaled upper-bounds estimate of the probability of observing the deviation between EL and ER given E(EL/ER) ~ 0.5, derived using Hoeffding's inequality">
##INFO=<ID=EPPR,Number=1,Type=Float,Description="End Placement Probability for reference observations: Phred-scaled upper-bounds estimate of the probability of observing the deviation between EL and ER given E(EL/ER) ~ 0.5, derived using Hoeffding's inequality">
##INFO=<ID=DPRA,Number=A,Type=Float,Description="Alternate allele depth ratio. Ratio between depth in samples with each called alternate allele and those without.">
##INFO=<ID=ODDS,Number=1,Type=Float,Description="The log odds ratio of the best genotype combination to the second-best.">
##INFO=<ID=BVAR,Number=0,Type=Flag,Description="The best genotype combination in the posterior is variant (non homozygous).">
##INFO=<ID=GTI,Number=1,Type=Integer,Description="Number of genotyping iterations required to reach convergence or bailout.">
##INFO=<ID=TYPE,Number=A,Type=String,Description="The type of allele, either snp, mnp, ins, del, or complex.">
##INFO=<ID=CIGAR,Number=A,Type=String,Description="The extended CIGAR representation of each alternate allele, with the exception that '=' is replaced by 'M' to ease VCF parsing. Note that INDEL alleles do not have the first matched base (which is provided by default, per the spec) referred to by the CIGAR.">
##INFO=<ID=NUMALT,Number=1,Type=Integer,Description="Number of unique non-reference alleles in called genotypes at this position.">
##INFO=<ID=MEANALT,Number=A,Type=Float,Description="Mean number of unique non-reference allele observations per sample with the corresponding alternate alleles.">
##INFO=<ID=LEN,Number=A,Type=Integer,Description="allele length">
##INFO=<ID=MQM,Number=A,Type=Float,Description="Mean mapping quality of observed alternate alleles">
##INFO=<ID=MQMR,Number=1,Type=Float,Description="Mean mapping quality of observed reference alleles">
##INFO=<ID=PAIRED,Number=A,Type=Float,Description="Proportion of observed alternate alleles which are supported by properly paired read fragments">
##INFO=<ID=PAIREDR,Number=1,Type=Float,Description="Proportion of observed reference alleles which are supported by properly paired read fragments">
##FORMAT=<ID=GT,Number=1,Type=String,Description="Genotype">
##FORMAT=<ID=GQ,Number=1,Type=Float,Description="Genotype Quality, the Phred-scaled marginal (or unconditional) probability of the called genotype">
##FORMAT=<ID=GL,Number=G,Type=Float,Description="Genotype Likelihood, log10-scaled likelihoods of the data given the called genotype for each possible genotype generated from the reference and alternate alleles given the sample ploidy">
##FORMAT=<ID=DP,Number=1,Type=Integer,Description="Read Depth">
##FORMAT=<ID=RO,Number=1,Type=Integer,Description="Reference allele observation count">
##FORMAT=<ID=QR,Number=1,Type=Integer,Description="Sum of quality of the reference observations">
##FORMAT=<ID=AO,Number=A,Type=Integer,Description="Alternate allele observation count">
##FORMAT=<ID=QA,Number=A,Type=Integer,Description="Sum of quality of the alternate observations">
#CHROM	POS	ID	REF	ALT	QUAL	FILTER	INFO	FORMAT	Sample_1-S
NC_010611.1	207	.	T	C	2963.23	.	AB=0;ABP=0;AC=2;AF=1;AN=2;AO=92;CIGAR=1X;DP=92;DPB=92;DPRA=0;EPP=6.40913;EPPR=0;GTI=0;LEN=1;MEANALT=1;MQM=60;MQMR=0;NS=1;NUMALT=1;ODDS=130.758;PAIRED=0.978261;PAIREDR=0;PAO=0;PQA=0;PQR=0;PRO=0;QA=3345;QR=0;RO=0;RPP=4.52089;RPPR=0;RUN=1;SAF=58;SAP=16.6056;SAR=34;SRF=0;SRP=0;SRR=0;TYPE=snp;BVAR	GT:DP:RO:QR:AO:QA:GL	1/1:92:0:0:92:3345:-5,-5,0
NC_010611.1	551	.	G	A	4526.49	.	AB=0;ABP=0;AC=2;AF=1;AN=2;AO=145;CIGAR=1X;DP=145;DPB=145;DPRA=0;EPP=3.74411;EPPR=0;GTI=0;LEN=1;MEANALT=1;MQM=60;MQMR=0;NS=1;NUMALT=1;ODDS=204.232;PAIRED=1;PAIREDR=0;PAO=0;PQA=0;PQR=0;PRO=0;QA=5081;QR=0;RO=0;RPP=15.6048;RPPR=0;RUN=1;SAF=68;SAP=4.22333;SAR=77;SRF=0;SRP=0;SRR=0;TYPE=snp;BVAR	GT:DP:RO:QR:AO:QA:GL	1/1:145:0:0:145:5081:-5,-5,0
NC_010611.1	572	.	G	A	5008.76	.	AB=0;ABP=0;AC=2;AF=1;AN=2;AO=159;CIGAR=1X;DP=160;DPB=160;DPRA=0;EPP=3.35173;EPPR=0;GTI=0;LEN=1;MEANALT=2;MQM=60;MQMR=0;NS=1;NUMALT=1;ODDS=223.64;PAIRED=1;PAIREDR=0;PAO=0;PQA=0;PQR=0;PRO=0;QA=5604;QR=0;RO=0;RPP=3.13321;RPPR=0;RUN=1;SAF=79;SAP=3.02396;SAR=80;SRF=0;SRP=0;SRR=0;TYPE=snp;BVAR	GT:DP:RO:QR:AO:QA:GL	1/1:160:0:0:159:5604:-5,-5,0
NC_010611.1	797	.	C	T	4798.99	.	AB=0;ABP=0;AC=2;AF=1;AN=2;AO=146;CIGAR=1X;DP=146;DPB=146;DPRA=0;EPP=24.4871;EPPR=0;GTI=0;LEN=1;MEANALT=1;MQM=60;MQMR=0;NS=1;NUMALT=1;ODDS=205.618;PAIRED=1;PAIREDR=0;PAO=0;PQA=0;PQR=0;PRO=0;QA=5400;QR=0;RO=0;RPP=10.2089;RPPR=0;RUN=1;SAF=70;SAP=3.54573;SAR=76;SRF=0;SRP=0;SRR=0;TYPE=snp;BVAR	GT:DP:RO:QR:AO:QA:GL	1/1:146:0:0:146:5400:-5,-5,0
NC_010611.1	1055	.	TTGT	CTGG	4451.38	.	AB=0;ABP=0;AC=2;AF=1;AN=2;AO=142;CIGAR=1X2M1X;DP=142;DPB=286.25;DPRA=0;EPP=4.53951;EPPR=0;GTI=0;LEN=4;MEANALT=1;MQM=60;MQMR=0;NS=1;NUMALT=1;ODDS=200.073;PAIRED=0.992958;PAIREDR=0;PAO=0;PQA=0;PQR=0;PRO=0;QA=4995;QR=0;RO=0;RPP=13.3477;RPPR=0;RUN=1;SAF=74;SAP=3.56081;SAR=68;SRF=0;SRP=0;SRR=0;TYPE=complex;BVAR	GT:DP:RO:QR:AO:QA:GL	1/1:142:0:0:142:4995:-5,-5,0
NC_010611.1	1237	.	A	G	5392.53	.	AB=0;ABP=0;AC=2;AF=1;AN=2;AO=163;CIGAR=1X;DP=163;DPB=163;DPRA=0;EPP=6.86033;EPPR=0;GTI=0;LEN=1;MEANALT=1;MQM=60;MQMR=0;NS=1;NUMALT=1;ODDS=229.185;PAIRED=1;PAIREDR=0;PAO=0;PQA=0;PQR=0;PRO=0;QA=6052;QR=0;RO=0;RPP=11.3365;RPPR=0;RUN=1;SAF=68;SAP=12.722;SAR=95;SRF=0;SRP=0;SRR=0;TYPE=snp;BVAR	GT:DP:RO:QR:AO:QA:GL	1/1:163:0:0:163:6052:-5,-5,0
NC_010611.1	1433	.	G	A	3766.21	.	AB=0;ABP=0;AC=2;AF=1;AN=2;AO=115;CIGAR=1X;DP=115;DPB=115;DPRA=0;EPP=3.02918;EPPR=0;GTI=0;LEN=1;MEANALT=1;MQM=60;MQMR=0;NS=1;NUMALT=1;ODDS=162.643;PAIRED=1;PAIREDR=0;PAO=0;PQA=0;PQR=0;PRO=0;QA=4228;QR=0;RO=0;RPP=3.48236;RPPR=0;RUN=1;SAF=68;SAP=11.3374;SAR=47;SRF=0;SRP=0;SRR=0;TYPE=snp;BVAR	GT:DP:RO:QR:AO:QA:GL	1/1:115:0:0:115:4228:-5,-5,0
NC_010611.1	1538	.	T	A	3035.07	.	AB=0;ABP=0;AC=2;AF=1;AN=2;AO=92;CIGAR=1X;DP=92;DPB=92;DPRA=0;EPP=3.86001;EPPR=0;GTI=0;LEN=1;MEANALT=1;MQM=60;MQMR=0;NS=1;NUMALT=1;ODDS=130.758;PAIRED=0.98913;PAIREDR=0;PAO=0;PQA=0;PQR=0;PRO=0;QA=3414;QR=0;RO=0;RPP=6.40913;RPPR=0;RUN=1;SAF=53;SAP=7.63648;SAR=39;SRF=0;SRP=0;SRR=0;TYPE=snp;BVAR	GT:DP:RO:QR:AO:QA:GL	1/1:92:0:0:92:3414:-5,-5,0
NC_010611.1	1559	.	A	G	3071.19	.	AB=0;ABP=0;AC=2;AF=1;AN=2;AO=91;CIGAR=1X;DP=91;DPB=91;DPRA=0;EPP=3.22506;EPPR=0;GTI=0;LEN=1;MEANALT=1;MQM=60;MQMR=0;NS=1;NUMALT=1;ODDS=129.372;PAIRED=0.989011;PAIREDR=0;PAO=0;PQA=0;PQR=0;PRO=0;QA=3451;QR=0;RO=0;RPP=3.60686;RPPR=0;RUN=1;SAF=53;SAP=8.37933;SAR=38;SRF=0;SRP=0;SRR=0;TYPE=snp;BVAR	GT:DP:RO:QR:AO:QA:GL	1/1:91:0:0:91:3451:-5,-5,0
NC_010611.1	1685	.	A	C	4261.71	.	AB=0;ABP=0;AC=2;AF=1;AN=2;AO=129;CIGAR=1X;DP=129;DPB=129;DPRA=0;EPP=4.37378;EPPR=0;GTI=0;LEN=1;MEANALT=1;MQM=60;MQMR=0;NS=1;NUMALT=1;ODDS=182.051;PAIRED=0.992248;PAIREDR=0;PAO=0;PQA=0;PQR=0;PRO=0;QA=4787;QR=0;RO=0;RPP=17.167;RPPR=0;RUN=1;SAF=66;SAP=3.1618;SAR=63;SRF=0;SRP=0;SRR=0;TYPE=snp;BVAR	GT:DP:RO:QR:AO:QA:GL	1/1:129:0:0:129:4787:-5,-5,0
NC_010611.1	1946	.	C	T	2725.51	.	AB=0;ABP=0;AC=2;AF=1;AN=2;AO=81;CIGAR=1X;DP=81;DPB=81;DPRA=0;EPP=3.25157;EPPR=0;GTI=0;LEN=1;MEANALT=1;MQM=60;MQMR=0;NS=1;NUMALT=1;ODDS=115.509;PAIRED=1;PAIREDR=0;PAO=0;PQA=0;PQR=0;PRO=0;QA=3061;QR=0;RO=0;RPP=3.68051;RPPR=0;RUN=1;SAF=38;SAP=3.68051;SAR=43;SRF=0;SRP=0;SRR=0;TYPE=snp;BVAR	GT:DP:RO:QR:AO:QA:GL	1/1:81:0:0:81:3061:-5,-5,0
NC_010611.1	1973	.	G	C	2709.19	.	AB=0;ABP=0;AC=2;AF=1;AN=2;AO=83;CIGAR=1X;DP=83;DPB=83;DPRA=0;EPP=19.3617;EPPR=0;GTI=0;LEN=1;MEANALT=1;MQM=60;MQMR=0;NS=1;NUMALT=1;ODDS=118.281;PAIRED=1;PAIREDR=0;PAO=0;PQA=0;PQR=0;PRO=0;QA=3062;QR=0;RO=0;RPP=3.03646;RPPR=0;RUN=1;SAF=37;SAP=5.12945;SAR=46;SRF=0;SRP=0;SRR=0;TYPE=snp;BVAR	GT:DP:RO:QR:AO:QA:GL	1/1:83:0:0:83:3062:-5,-5,0
NC_010611.1	2174	.	T	A	3953.22	.	AB=0;ABP=0;AC=2;AF=1;AN=2;AO=119;CIGAR=1X;DP=119;DPB=119;DPRA=0;EPP=16.3128;EPPR=0;GTI=0;LEN=1;MEANALT=1;MQM=60;MQMR=0;NS=1;NUMALT=1;ODDS=168.188;PAIRED=1;PAIREDR=0;PAO=0;PQA=0;PQR=0;PRO=0;QA=4442;QR=0;RO=0;RPP=3.90444;RPPR=0;RUN=1;SAF=59;SAP=3.02855;SAR=60;SRF=0;SRP=0;SRR=0;TYPE=snp;BVAR	GT:DP:RO:QR:AO:QA:GL	1/1:119:0:0:119:4442:-5,-5,0
NC_010611.1	2189	.	G	A	4250.48	.	AB=0;ABP=0;AC=2;AF=1;AN=2;AO=134;CIGAR=1X;DP=134;DPB=134;DPRA=0;EPP=21.7433;EPPR=0;GTI=0;LEN=1;MEANALT=1;MQM=60;MQMR=0;NS=1;NUMALT=1;ODDS=188.982;PAIRED=1;PAIREDR=0;PAO=0;PQA=0;PQR=0;PRO=0;QA=4781;QR=0;RO=0;RPP=5.34382;RPPR=0;RUN=1;SAF=67;SAP=3.0103;SAR=67;SRF=0;SRP=0;SRR=0;TYPE=snp;BVAR	GT:DP:RO:QR:AO:QA:GL	1/1:134:0:0:134:4781:-5,-5,0
NC_010611.1	2276	.	A	G	3447.88	.	AB=0;ABP=0;AC=2;AF=1;AN=2;AO=107;CIGAR=1X;DP=107;DPB=107;DPRA=0;EPP=25.1106;EPPR=0;GTI=0;LEN=1;MEANALT=1;MQM=60;MQMR=0;NS=1;NUMALT=1;ODDS=151.552;PAIRED=1;PAIREDR=0;PAO=0;PQA=0;PQR=0;PRO=0;QA=3925;QR=0;RO=0;RPP=30.793;RPPR=0;RUN=1;SAF=46;SAP=7.57648;SAR=61;SRF=0;SRP=0;SRR=0;TYPE=snp;BVAR	GT:DP:RO:QR:AO:QA:GL	1/1:107:0:0:107:3925:-5,-5,0
NC_010611.1	2396	.	G	A	4102.53	.	AB=0;ABP=0;AC=2;AF=1;AN=2;AO=123;CIGAR=1X;DP=123;DPB=123;DPRA=0;EPP=12.3494;EPPR=0;GTI=0;LEN=1;MEANALT=1;MQM=60;MQMR=0;NS=1;NUMALT=1;ODDS=173.733;PAIRED=1;PAIREDR=0;PAO=0;PQA=0;PQR=0;PRO=0;QA=4606;QR=0;RO=0;RPP=3.02795;RPPR=0;RUN=1;SAF=68;SAP=5.99387;SAR=55;SRF=0;SRP=0;SRR=0;TYPE=snp;BVAR	GT:DP:RO:QR:AO:QA:GL	1/1:123:0:0:123:4606:-5,-5,0
NC_010611.1	2489	.	G	A	3735.35	.	AB=0;ABP=0;AC=2;AF=1;AN=2;AO=116;CIGAR=1X;DP=117;DPB=117;DPRA=0;EPP=3.30981;EPPR=0;GTI=0;LEN=1;MEANALT=2;MQM=60;MQMR=0;NS=1;NUMALT=1;ODDS=164.029;PAIRED=1;PAIREDR=0;PAO=0;PQA=0;PQR=0;PRO=0;QA=4191;QR=0;RO=0;RPP=6.67934;RPPR=0;RUN=1;SAF=55;SAP=3.68421;SAR=61;SRF=0;SRP=0;SRR=0;TYPE=snp;BVAR	GT:DP:RO:QR:AO:QA:GL	1/1:117:0:0:116:4191:-5,-5,0
NC_010611.1	2534	.	T	C	3977.11	.	AB=0;ABP=0;AC=2;AF=1;AN=2;AO=121;CIGAR=1X;DP=121;DPB=121;DPRA=0;EPP=4.46393;EPPR=0;GTI=0;LEN=1;MEANALT=1;MQM=60;MQMR=0;NS=1;NUMALT=1;ODDS=170.96;PAIRED=1;PAIREDR=0;PAO=0;PQA=0;PQR=0;PRO=0;QA=4456;QR=0;RO=0;RPP=3.45895;RPPR=0;RUN=1;SAF=64;SAP=3.88966;SAR=57;SRF=0;SRP=0;SRR=0;TYPE=snp;BVAR	GT:DP:RO:QR:AO:QA:GL	1/1:121:0:0:121:4456:-5,-5,0
NC_010611.1	2539	.	G	A	4006.23	.	AB=0;ABP=0;AC=2;AF=1;AN=2;AO=122;CIGAR=1X;DP=122;DPB=122;DPRA=0;EPP=3.0815;EPPR=0;GTI=0;LEN=1;MEANALT=1;MQM=60;MQMR=0;NS=1;NUMALT=1;ODDS=172.347;PAIRED=1;PAIREDR=0;PAO=0;PQA=0;PQR=0;PRO=0;QA=4487;QR=0;RO=0;RPP=3.29508;RPPR=0;RUN=1;SAF=65;SAP=4.14943;SAR=57;SRF=0;SRP=0;SRR=0;TYPE=snp;BVAR	GT:DP:RO:QR:AO:QA:GL	1/1:122:0:0:122:4487:-5,-5,0
NC_010611.1	2570	.	C	A	4009.44	.	AB=0;ABP=0;AC=2;AF=1;AN=2;AO=122;CIGAR=1X;DP=122;DPB=122;DPRA=0;EPP=3.29508;EPPR=0;GTI=0;LEN=1;MEANALT=1;MQM=60;MQMR=0;NS=1;NUMALT=1;ODDS=172.347;PAIRED=1;PAIREDR=0;PAO=0;PQA=0;PQR=0;PRO=0;QA=4518;QR=0;RO=0;RPP=28.712;RPPR=0;RUN=1;SAF=61;SAP=3.0103;SAR=61;SRF=0;SRP=0;SRR=0;TYPE=snp;BVAR	GT:DP:RO:QR:AO:QA:GL	1/1:122:0:0:122:4518:-5,-5,0
NC_010611.1	2636	.	A	G	3776.29	.	AB=0;ABP=0;AC=2;AF=1;AN=2;AO=119;CIGAR=1X;DP=119;DPB=119;DPRA=0;EPP=7.11603;EPPR=0;GTI=0;LEN=1;MEANALT=1;MQM=60;MQMR=0;NS=1;NUMALT=1;ODDS=168.188;PAIRED=1;PAIREDR=0;PAO=0;PQA=0;PQR=0;PRO=0;QA=4236;QR=0;RO=0;RPP=4.48836;RPPR=0;RUN=1;SAF=59;SAP=3.02855;SAR=60;SRF=0;SRP=0;SRR=0;TYPE=snp;BVAR	GT:DP:RO:QR:AO:QA:GL	1/1:119:0:0:119:4236:-5,-5,0
NC_010611.1	2738	.	C	T	4266.47	.	AB=0;ABP=0;AC=2;AF=1;AN=2;AO=133;CIGAR=1X;DP=134;DPB=134;DPRA=0;EPP=5.76954;EPPR=5.18177;GTI=0;LEN=1;MEANALT=1;MQM=60;MQMR=60;NS=1;NUMALT=1;ODDS=177.582;PAIRED=1;PAIREDR=1;PAO=0;PQA=0;PQR=0;PRO=0;QA=4814;QR=16;RO=1;RPP=25.3618;RPPR=5.18177;RUN=1;SAF=60;SAP=5.76954;SAR=73;SRF=1;SRP=5.18177;SRR=0;TYPE=snp;BVAR	GT:DP:RO:QR:AO:QA:GL	1/1:134:1:16:133:4814:-5,-5,0
NC_010611.1	2765	.	G	A	4723.38	.	AB=0;ABP=0;AC=2;AF=1;AN=2;AO=149;CIGAR=1X;DP=149;DPB=149;DPRA=0;EPP=3.72441;EPPR=0;GTI=0;LEN=1;MEANALT=1;MQM=60;MQMR=0;NS=1;NUMALT=1;ODDS=209.777;PAIRED=0.993289;PAIREDR=0;PAO=0;PQA=0;PQR=0;PRO=0;QA=5294;QR=0;RO=0;RPP=6.28937;RPPR=0;RUN=1;SAF=65;SAP=8.27138;SAR=84;SRF=0;SRP=0;SRR=0;TYPE=snp;BVAR	GT:DP:RO:QR:AO:QA:GL	1/1:149:0:0:149:5294:-5,-5,0
NC_010611.1	3216	.	C	T	3767.24	.	AB=0;ABP=0;AC=2;AF=1;AN=2;AO=113;CIGAR=1X;DP=113;DPB=113;DPRA=0;EPP=3.49071;EPPR=0;GTI=0;LEN=1;MEANALT=1;MQM=60;MQMR=0;NS=1;NUMALT=1;ODDS=159.87;PAIRED=0.99115;PAIREDR=0;PAO=0;PQA=0;PQR=0;PRO=0;QA=4224;QR=0;RO=0;RPP=4.56684;RPPR=0;RUN=1;SAF=62;SAP=5.3355;SAR=51;SRF=0;SRP=0;SRR=0;TYPE=snp;BVAR	GT:DP:RO:QR:AO:QA:GL	1/1:113:0:0:113:4224:-5,-5,0
NC_010611.1	3413	.	A	G	4310.13	.	AB=0;ABP=0;AC=2;AF=1;AN=2;AO=133;CIGAR=1X;DP=133;DPB=133;DPRA=0;EPP=14.9126;EPPR=0;GTI=0;LEN=1;MEANALT=1;MQM=60;MQMR=0;NS=1;NUMALT=1;ODDS=187.596;PAIRED=1;PAIREDR=0;PAO=0;PQA=0;PQR=0;PRO=0;QA=4844;QR=0;RO=0;RPP=6.68384;RPPR=0;RUN=1;SAF=60;SAP=5.76954;SAR=73;SRF=0;SRP=0;SRR=0;TYPE=snp;BVAR	GT:DP:RO:QR:AO:QA:GL	1/1:133:0:0:133:4844:-5,-5,0
NC_010611.1	3492	.	G	A	4007.05	.	AB=0;ABP=0;AC=2;AF=1;AN=2;AO=127;CIGAR=1X;DP=128;DPB=128;DPRA=0;EPP=3.0274;EPPR=5.18177;GTI=0;LEN=1;MEANALT=1;MQM=60;MQMR=60;NS=1;NUMALT=1;ODDS=169.356;PAIRED=1;PAIREDR=1;PAO=0;PQA=0;PQR=0;PRO=0;QA=4506;QR=16;RO=1;RPP=10.5506;RPPR=5.18177;RUN=1;SAF=70;SAP=5.8999;SAR=57;SRF=0;SRP=5.18177;SRR=1;TYPE=snp;BVAR	GT:DP:RO:QR:AO:QA:GL	1/1:128:1:16:127:4506:-5,-5,0
NC_010611.1	3569	.	C	T	4648.16	.	AB=0;ABP=0;AC=2;AF=1;AN=2;AO=141;CIGAR=1X;DP=141;DPB=141;DPRA=0;EPP=4.25774;EPPR=0;GTI=0;LEN=1;MEANALT=1;MQM=60;MQMR=0;NS=1;NUMALT=1;ODDS=198.686;PAIRED=1;PAIREDR=0;PAO=0;PQA=0;PQR=0;PRO=0;QA=5202;QR=0;RO=0;RPP=3.1489;RPPR=0;RUN=1;SAF=74;SAP=3.76493;SAR=67;SRF=0;SRP=0;SRR=0;TYPE=snp;BVAR	GT:DP:RO:QR:AO:QA:GL	1/1:141:0:0:141:5202:-5,-5,0
NC_010611.1	3753	.	A	T	4284.6	.	AB=0;ABP=0;AC=2;AF=1;AN=2;AO=131;CIGAR=1X;DP=131;DPB=131;DPRA=0;EPP=5.81167;EPPR=0;GTI=0;LEN=1;MEANALT=1;MQM=60;MQMR=0;NS=1;NUMALT=1;ODDS=184.823;PAIRED=1;PAIREDR=0;PAO=0;PQA=0;PQR=0;PRO=0;QA=4808;QR=0;RO=0;RPP=11.7791;RPPR=0;RUN=1;SAF=65;SAP=3.02688;SAR=66;SRF=0;SRP=0;SRR=0;TYPE=snp;BVAR	GT:DP:RO:QR:AO:QA:GL	1/1:131:0:0:131:4808:-5,-5,0
NC_010611.1	3834	.	T	C	3938.96	.	AB=0;ABP=0;AC=2;AF=1;AN=2;AO=119;CIGAR=1X;DP=119;DPB=119;DPRA=0;EPP=5.21827;EPPR=0;GTI=0;LEN=1;MEANALT=1;MQM=60;MQMR=0;NS=1;NUMALT=1;ODDS=168.188;PAIRED=0.991597;PAIREDR=0;PAO=0;PQA=0;PQR=0;PRO=0;QA=4414;QR=0;RO=0;RPP=3.90444;RPPR=0;RUN=1;SAF=58;SAP=3.17453;SAR=61;SRF=0;SRP=0;SRR=0;TYPE=snp;BVAR	GT:DP:RO:QR:AO:QA:GL	1/1:119:0:0:119:4414:-5,-5,0
NC_010611.1	3864	.	T	C	3651.02	.	AB=0;ABP=0;AC=2;AF=1;AN=2;AO=109;CIGAR=1X;DP=109;DPB=109;DPRA=0;EPP=10.2021;EPPR=0;GTI=0;LEN=1;MEANALT=1;MQM=60;MQMR=0;NS=1;NUMALT=1;ODDS=154.325;PAIRED=0.990826;PAIREDR=0;PAO=0;PQA=0;PQR=0;PRO=0;QA=4099;QR=0;RO=0;RPP=3.98647;RPPR=0;RUN=1;SAF=53;SAP=3.1896;SAR=56;SRF=0;SRP=0;SRR=0;TYPE=snp;BVAR	GT:DP:RO:QR:AO:QA:GL	1/1:109:0:0:109:4099:-5,-5,0
NC_010611.1	4145	.	C	A	4634.9	.	AB=0;ABP=0;AC=2;AF=1;AN=2;AO=141;CIGAR=1X;DP=141;DPB=141;DPRA=0;EPP=5.61299;EPPR=0;GTI=0;LEN=1;MEANALT=1;MQM=60;MQMR=0;NS=1;NUMALT=1;ODDS=198.686;PAIRED=1;PAIREDR=0;PAO=0;PQA=0;PQR=0;PRO=0;QA=5190;QR=0;RO=0;RPP=4.87376;RPPR=0;RUN=1;SAF=69;SAP=3.1489;SAR=72;SRF=0;SRP=0;SRR=0;TYPE=snp;BVAR	GT:DP:RO:QR:AO:QA:GL	1/1:141:0:0:141:5190:-5,-5,0
NC_010611.1	4163	.	A	G	4344.13	.	AB=0;ABP=0;AC=2;AF=1;AN=2;AO=130;CIGAR=1X;DP=130;DPB=130;DPRA=0;EPP=3.07711;EPPR=0;GTI=0;LEN=1;MEANALT=1;MQM=60;MQMR=0;NS=1;NUMALT=1;ODDS=183.437;PAIRED=1;PAIREDR=0;PAO=0;PQA=0;PQR=0;PRO=0;QA=4862;QR=0;RO=0;RPP=3.07711;RPPR=0;RUN=1;SAF=68;SAP=3.61163;SAR=62;SRF=0;SRP=0;SRR=0;TYPE=snp;BVAR	GT:DP:RO:QR:AO:QA:GL	1/1:130:0:0:130:4862:-5,-5,0
NC_010611.1	4235	.	T	C	5285.4	.	AB=0;ABP=0;AC=2;AF=1;AN=2;AO=168;CIGAR=1X;DP=169;DPB=169;DPRA=0;EPP=4.30284;EPPR=5.18177;GTI=0;LEN=1;MEANALT=1;MQM=60;MQMR=60;NS=1;NUMALT=1;ODDS=221.263;PAIRED=1;PAIREDR=1;PAO=0;PQA=0;PQR=0;PRO=0;QA=5950;QR=35;RO=1;RPP=11.7479;RPPR=5.18177;RUN=1;SAF=88;SAP=3.83753;SAR=80;SRF=1;SRP=5.18177;SRR=0;TYPE=snp;BVAR	GT:DP:RO:QR:AO:QA:GL	1/1:169:1:35:168:5950:-5,-5,0
NC_010611.1	4290	.	C	T	5212.45	.	AB=0;ABP=0;AC=2;AF=1;AN=2;AO=156;CIGAR=1X;DP=156;DPB=156;DPRA=0;EPP=11.028;EPPR=0;GTI=0;LEN=1;MEANALT=1;MQM=60;MQMR=0;NS=1;NUMALT=1;ODDS=219.481;PAIRED=1;PAIREDR=0;PAO=0;PQA=0;PQR=0;PRO=0;QA=5853;QR=0;RO=0;RPP=17.2641;RPPR=0;RUN=1;SAF=82;SAP=3.90116;SAR=74;SRF=0;SRP=0;SRR=0;TYPE=snp;BVAR	GT:DP:RO:QR:AO:QA:GL	1/1:156:0:0:156:5853:-5,-5,0
NC_010611.1	4499	.	A	T	4012.92	.	AB=0;ABP=0;AC=2;AF=1;AN=2;AO=122;CIGAR=1X;DP=123;DPB=123;DPRA=0;EPP=8.77716;EPPR=5.18177;GTI=0;LEN=1;MEANALT=1;MQM=59.9672;MQMR=60;NS=1;NUMALT=1;ODDS=161.813;PAIRED=0.991803;PAIREDR=1;PAO=0;PQA=0;PQR=0;PRO=0;QA=4511;QR=19;RO=1;RPP=3.65106;RPPR=5.18177;RUN=1;SAF=62;SAP=3.0815;SAR=60;SRF=1;SRP=5.18177;SRR=0;TYPE=snp;BVAR	GT:DP:RO:QR:AO:QA:GL	1/1:123:1:19:122:4511:-5,-5,0
NC_010611.1	4532	.	A	G	3946.6	.	AB=0;ABP=0;AC=2;AF=1;AN=2;AO=120;CIGAR=1X;DP=120;DPB=120;DPRA=0;EPP=3.66174;EPPR=0;GTI=0;LEN=1;MEANALT=1;MQM=60;MQMR=0;NS=1;NUMALT=1;ODDS=169.574;PAIRED=0.991667;PAIREDR=0;PAO=0;PQA=0;PQR=0;PRO=0;QA=4422;QR=0;RO=0;RPP=4.81986;RPPR=0;RUN=1;SAF=58;SAP=3.29983;SAR=62;SRF=0;SRP=0;SRR=0;TYPE=snp;BVAR	GT:DP:RO:QR:AO:QA:GL	1/1:120:0:0:120:4422:-5,-5,0
NC_010611.1	4613	.	A	T	4463.78	.	AB=0;ABP=0;AC=2;AF=1;AN=2;AO=136;CIGAR=1X;DP=136;DPB=136;DPRA=0;EPP=3.5851;EPPR=0;GTI=0;LEN=1;MEANALT=1;MQM=60;MQMR=0;NS=1;NUMALT=1;ODDS=191.755;PAIRED=0.992647;PAIREDR=0;PAO=0;PQA=0;PQR=0;PRO=0;QA=5004;QR=0;RO=0;RPP=10.7382;RPPR=0;RUN=1;SAF=70;SAP=3.26577;SAR=66;SRF=0;SRP=0;SRR=0;TYPE=snp;BVAR	GT:DP:RO:QR:AO:QA:GL	1/1:136:0:0:136:5004:-5,-5,0
NC_010611.1	4649	.	T	C	4127.63	.	AB=0;ABP=0;AC=2;AF=1;AN=2;AO=126;CIGAR=1X;DP=127;DPB=127;DPRA=0;EPP=3.0103;EPPR=0;GTI=0;LEN=1;MEANALT=2;MQM=60;MQMR=0;NS=1;NUMALT=1;ODDS=177.892;PAIRED=1;PAIREDR=0;PAO=0;PQA=0;PQR=0;PRO=0;QA=4630;QR=0;RO=0;RPP=8.59409;RPPR=0;RUN=1;SAF=67;SAP=4.11327;SAR=59;SRF=0;SRP=0;SRR=0;TYPE=snp;BVAR	GT:DP:RO:QR:AO:QA:GL	1/1:127:0:0:126:4630:-5,-5,0
NC_010611.1	4655	.	A	G	4010.99	.	AB=0;ABP=0;AC=2;AF=1;AN=2;AO=124;CIGAR=1X;DP=124;DPB=124;DPRA=0;EPP=3.0103;EPPR=0;GTI=0;LEN=1;MEANALT=1;MQM=60;MQMR=0;NS=1;NUMALT=1;ODDS=175.119;PAIRED=1;PAIREDR=0;PAO=0;PQA=0;PQR=0;PRO=0;QA=4497;QR=0;RO=0;RPP=7.49334;RPPR=0;RUN=1;SAF=66;SAP=4.13106;SAR=58;SRF=0;SRP=0;SRR=0;TYPE=snp;BVAR	GT:DP:RO:QR:AO:QA:GL	1/1:124:0:0:124:4497:-5,-5,0
NC_010611.1	4690	.	A	G	4252.94	.	AB=0;ABP=0;AC=2;AF=1;AN=2;AO=127;CIGAR=1X;DP=127;DPB=127;DPRA=0;EPP=5.07918;EPPR=0;GTI=0;LEN=1;MEANALT=1;MQM=60;MQMR=0;NS=1;NUMALT=1;ODDS=179.278;PAIRED=1;PAIREDR=0;PAO=0;PQA=0;PQR=0;PRO=0;QA=4762;QR=0;RO=0;RPP=3.0274;RPPR=0;RUN=1;SAF=63;SAP=3.0274;SAR=64;SRF=0;SRP=0;SRR=0;TYPE=snp;BVAR	GT:DP:RO:QR:AO:QA:GL	1/1:127:0:0:127:4762:-5,-5,0
NC_010611.1	4964	.	T	C	3491.46	.	AB=0;ABP=0;AC=2;AF=1;AN=2;AO=108;CIGAR=1X;DP=108;DPB=108;DPRA=0;EPP=3.73412;EPPR=0;GTI=0;LEN=1;MEANALT=1;MQM=60;MQMR=0;NS=1;NUMALT=1;ODDS=152.939;PAIRED=1;PAIREDR=0;PAO=0;PQA=0;PQR=0;PRO=0;QA=3927;QR=0;RO=0;RPP=14.5915;RPPR=0;RUN=1;SAF=57;SAP=3.73412;SAR=51;SRF=0;SRP=0;SRR=0;TYPE=snp;BVAR	GT:DP:RO:QR:AO:QA:GL	1/1:108:0:0:108:3927:-5,-5,0
NC_010611.1	5517	.	T	C	3141.73	.	AB=0;ABP=0;AC=2;AF=1;AN=2;AO=98;CIGAR=1X;DP=98;DPB=98;DPRA=0;EPP=3.09893;EPPR=0;GTI=0;LEN=1;MEANALT=1;MQM=60;MQMR=0;NS=1;NUMALT=1;ODDS=139.076;PAIRED=0.989796;PAIREDR=0;PAO=0;PQA=0;PQR=0;PRO=0;QA=3553;QR=0;RO=0;RPP=28.6248;RPPR=0;RUN=1;SAF=52;SAP=3.80798;SAR=46;SRF=0;SRP=0;SRR=0;TYPE=snp;BVAR	GT:DP:RO:QR:AO:QA:GL	1/1:98:0:0:98:3553:-5,-5,0
NC_010611.1	5529	.	A	G	2958.88	.	AB=0;ABP=0;AC=2;AF=1;AN=2;AO=94;CIGAR=1X;DP=94;DPB=94;DPRA=0;EPP=3.37991;EPPR=0;GTI=0;LEN=1;MEANALT=1;MQM=60;MQMR=0;NS=1;NUMALT=1;ODDS=133.531;PAIRED=0.989362;PAIREDR=0;PAO=0;PQA=0;PQR=0;PRO=0;QA=3336;QR=0;RO=0;RPP=16.3163;RPPR=0;RUN=1;SAF=50;SAP=3.84193;SAR=44;SRF=0;SRP=0;SRR=0;TYPE=snp;BVAR	GT:DP:RO:QR:AO:QA:GL	1/1:94:0:0:94:3336:-5,-5,0
NC_010611.1	5760	.	G	T	3609.84	.	AB=0;ABP=0;AC=2;AF=1;AN=2;AO=114;CIGAR=1X;DP=114;DPB=114;DPRA=0;EPP=3.31507;EPPR=0;GTI=0;LEN=1;MEANALT=1;MQM=60;MQMR=0;NS=1;NUMALT=1;ODDS=161.256;PAIRED=1;PAIREDR=0;PAO=0;PQA=0;PQR=0;PRO=0;QA=4046;QR=0;RO=0;RPP=3.31507;RPPR=0;RUN=1;SAF=60;SAP=3.69603;SAR=54;SRF=0;SRP=0;SRR=0;TYPE=snp;BVAR	GT:DP:RO:QR:AO:QA:GL	1/1:114:0:0:114:4046:-5,-5,0
NC_010611.1	5970	.	AGAA	TGAC	3137.74	.	AB=0;ABP=0;AC=2;AF=1;AN=2;AO=99;CIGAR=1X2M1X;DP=99;DPB=200.5;DPRA=0;EPP=3.03223;EPPR=0;GTI=0;LEN=4;MEANALT=1;MQM=60;MQMR=0;NS=1;NUMALT=1;ODDS=140.462;PAIRED=1;PAIREDR=0;PAO=0;PQA=0;PQR=0;PRO=0;QA=3521;QR=0;RO=0;RPP=4.78696;RPPR=0;RUN=1;SAF=50;SAP=3.03223;SAR=49;SRF=0;SRP=0;SRR=0;TYPE=complex;BVAR	GT:DP:RO:QR:AO:QA:GL	1/1:99:0:0:99:3521:-5,-5,0
NC_010611.1	5991	.	G	A	3510	.	AB=0;ABP=0;AC=2;AF=1;AN=2;AO=108;CIGAR=1X;DP=108;DPB=108;DPRA=0;EPP=4.2971;EPPR=0;GTI=0;LEN=1;MEANALT=1;MQM=60;MQMR=0;NS=1;NUMALT=1;ODDS=152.939;PAIRED=1;PAIREDR=0;PAO=0;PQA=0;PQR=0;PRO=0;QA=3939;QR=0;RO=0;RPP=6.95112;RPPR=0;RUN=1;SAF=53;SAP=3.09072;SAR=55;SRF=0;SRP=0;SRR=0;TYPE=snp;BVAR	GT:DP:RO:QR:AO:QA:GL	1/1:108:0:0:108:3939:-5,-5,0
NC_010611.1	6270	.	T	C	3749.54	.	AB=0;ABP=0;AC=2;AF=1;AN=2;AO=117;CIGAR=1X;DP=117;DPB=117;DPRA=0;EPP=9.71031;EPPR=0;GTI=0;LEN=1;MEANALT=1;MQM=60;MQMR=0;NS=1;NUMALT=1;ODDS=165.415;PAIRED=1;PAIREDR=0;PAO=0;PQA=0;PQR=0;PRO=0;QA=4210;QR=0;RO=0;RPP=3.91972;RPPR=0;RUN=1;SAF=63;SAP=4.51363;SAR=54;SRF=0;SRP=0;SRR=0;TYPE=snp;BVAR	GT:DP:RO:QR:AO:QA:GL	1/1:117:0:0:117:4210:-5,-5,0
NC_010611.1	6464	.	G	T	3463.81	.	AB=0;ABP=0;AC=2;AF=1;AN=2;AO=108;CIGAR=1X;DP=108;DPB=108;DPRA=0;EPP=18.7736;EPPR=0;GTI=0;LEN=1;MEANALT=1;MQM=60;MQMR=0;NS=1;NUMALT=1;ODDS=152.939;PAIRED=0.990741;PAIREDR=0;PAO=0;PQA=0;PQR=0;PRO=0;QA=3901;QR=0;RO=0;RPP=3.73412;RPPR=0;RUN=1;SAF=51;SAP=3.73412;SAR=57;SRF=0;SRP=0;SRR=0;TYPE=snp;BVAR	GT:DP:RO:QR:AO:QA:GL	1/1:108:0:0:108:3901:-5,-5,0
NC_010611.1	6516	.	G	A	3437.04	.	AB=0;ABP=0;AC=2;AF=1;AN=2;AO=107;CIGAR=1X;DP=107;DPB=107;DPRA=0;EPP=7.57648;EPPR=0;GTI=0;LEN=1;MEANALT=1;MQM=60;MQMR=0;NS=1;NUMALT=1;ODDS=151.552;PAIRED=0.990654;PAIREDR=0;PAO=0;PQA=0;PQR=0;PRO=0;QA=3860;QR=0;RO=0;RPP=4.65412;RPPR=0;RUN=1;SAF=57;SAP=4.00471;SAR=50;SRF=0;SRP=0;SRR=0;TYPE=snp;BVAR	GT:DP:RO:QR:AO:QA:GL	1/1:107:0:0:107:3860:-5,-5,0
NC_010611.1	6902	.	T	C	1706.52	.	AB=0;ABP=0;AC=2;AF=1;AN=2;AO=53;CIGAR=1X;DP=53;DPB=53;DPRA=0;EPP=24.6841;EPPR=0;GTI=0;LEN=1;MEANALT=1;MQM=60;MQMR=0;NS=1;NUMALT=1;ODDS=76.6925;PAIRED=1;PAIREDR=0;PAO=0;PQA=0;PQR=0;PRO=0;QA=1954;QR=0;RO=0;RPP=3.05127;RPPR=0;RUN=1;SAF=21;SAP=7.96781;SAR=32;SRF=0;SRP=0;SRR=0;TYPE=snp;BVAR	GT:DP:RO:QR:AO:QA:GL	1/1:53:0:0:53:1954:-5,-5,0
NC_010611.1	7068	.	A	G	745307	.	AB=0;ABP=0;AC=2;AF=1;AN=2;AO=23;CIGAR=1X;DP=23;DPB=23;DPRA=0;EPP=3.10471;EPPR=0;GTI=0;LEN=1;MEANALT=1;MQM=60;MQMR=0;NS=1;NUMALT=1;ODDS=35.1036;PAIRED=1;PAIREDR=0;PAO=0;PQA=0;PQR=0;PRO=0;QA=877;QR=0;RO=0;RPP=24.253;RPPR=0;RUN=1;SAF=14;SAP=5.3706;SAR=9;SRF=0;SRP=0;SRR=0;TYPE=snp;BVAR	GT:DP:RO:QR:AO:QA:GL	1/1:23:0:0:23:877:-5,-5,0
NC_010611.1	7133	.	C	T	762682	.	AB=0;ABP=0;AC=2;AF=1;AN=2;AO=24;CIGAR=1X;DP=24;DPB=24;DPRA=0;EPP=3.37221;EPPR=0;GTI=0;LEN=1;MEANALT=1;MQM=60;MQMR=0;NS=1;NUMALT=1;ODDS=36.4899;PAIRED=1;PAIREDR=0;PAO=0;PQA=0;PQR=0;PRO=0;QA=885;QR=0;RO=0;RPP=16.0391;RPPR=0;RUN=1;SAF=13;SAP=3.37221;SAR=11;SRF=0;SRP=0;SRR=0;TYPE=snp;BVAR	GT:DP:RO:QR:AO:QA:GL	1/1:24:0:0:24:885:-5,-5,0
NC_010611.1	7231	.	A	T	765.64	.	AB=0;ABP=0;AC=2;AF=1;AN=2;AO=24;CIGAR=1X;DP=24;DPB=24;DPRA=0;EPP=4.45795;EPPR=0;GTI=0;LEN=1;MEANALT=1;MQM=60;MQMR=0;NS=1;NUMALT=1;ODDS=36.4899;PAIRED=1;PAIREDR=0;PAO=0;PQA=0;PQR=0;PRO=0;QA=888;QR=0;RO=0;RPP=12.0581;RPPR=0;RUN=1;SAF=15;SAP=6.26751;SAR=9;SRF=0;SRP=0;SRR=0;TYPE=snp;BVAR	GT:DP:RO:QR:AO:QA:GL	1/1:24:0:0:24:888:-5,-5,0
NC_010611.1	7270	.	C	A	664996	.	AB=0;ABP=0;AC=2;AF=1;AN=2;AO=21;CIGAR=1X;DP=21;DPB=21;DPRA=0;EPP=3.1137;EPPR=0;GTI=0;LEN=1;MEANALT=1;MQM=60;MQMR=0;NS=1;NUMALT=1;ODDS=32.3311;PAIRED=1;PAIREDR=0;PAO=0;PQA=0;PQR=0;PRO=0;QA=777;QR=0;RO=0;RPP=15.5221;RPPR=0;RUN=1;SAF=13;SAP=5.59539;SAR=8;SRF=0;SRP=0;SRR=0;TYPE=snp;BVAR	GT:DP:RO:QR:AO:QA:GL	1/1:21:0:0:21:777:-5,-5,0
NC_010611.1	7277	.	T	C	775838	.	AB=0;ABP=0;AC=2;AF=1;AN=2;AO=25;CIGAR=1X;DP=25;DPB=25;DPRA=0;EPP=5.18177;EPPR=0;GTI=0;LEN=1;MEANALT=1;MQM=60;MQMR=0;NS=1;NUMALT=1;ODDS=37.8762;PAIRED=1;PAIREDR=0;PAO=0;PQA=0;PQR=0;PRO=0;QA=901;QR=0;RO=0;RPP=13.5202;RPPR=0;RUN=1;SAF=15;SAP=5.18177;SAR=10;SRF=0;SRP=0;SRR=0;TYPE=snp;BVAR	GT:DP:RO:QR:AO:QA:GL	1/1:25:0:0:25:901:-5,-5,0
NC_010611.1	7322	.	A	G	1292.98	.	AB=0;ABP=0;AC=2;AF=1;AN=2;AO=40;CIGAR=1X;DP=40;DPB=40;DPRA=0;EPP=3.0103;EPPR=0;GTI=0;LEN=1;MEANALT=1;MQM=60;MQMR=0;NS=1;NUMALT=1;ODDS=58.6707;PAIRED=1;PAIREDR=0;PAO=0;PQA=0;PQR=0;PRO=0;QA=1475;QR=0;RO=0;RPP=10.8276;RPPR=0;RUN=1;SAF=24;SAP=6.48466;SAR=16;SRF=0;SRP=0;SRR=0;TYPE=snp;BVAR	GT:DP:RO:QR:AO:QA:GL	1/1:40:0:0:40:1475:-5,-5,0
NC_010611.1	7360	.	T	G	1310.64	.	AB=0;ABP=0;AC=2;AF=1;AN=2;AO=40;CIGAR=1X;DP=40;DPB=40;DPRA=0;EPP=4.96463;EPPR=0;GTI=0;LEN=1;MEANALT=1;MQM=60;MQMR=0;NS=1;NUMALT=1;ODDS=58.6707;PAIRED=1;PAIREDR=0;PAO=0;PQA=0;PQR=0;PRO=0;QA=1497;QR=0;RO=0;RPP=13.6505;RPPR=0;RUN=1;SAF=22;SAP=3.87889;SAR=18;SRF=0;SRP=0;SRR=0;TYPE=snp;BVAR	GT:DP:RO:QR:AO:QA:GL	1/1:40:0:0:40:1497:-5,-5,0
NC_010611.1	7366	.	T	C	1957.29	.	AB=0;ABP=0;AC=2;AF=1;AN=2;AO=62;CIGAR=1X;DP=62;DPB=62;DPRA=0;EPP=11.9764;EPPR=0;GTI=0;LEN=1;MEANALT=1;MQM=60;MQMR=0;NS=1;NUMALT=1;ODDS=89.1691;PAIRED=1;PAIREDR=0;PAO=0;PQA=0;PQR=0;PRO=0;QA=2227;QR=0;RO=0;RPP=9.87495;RPPR=0;RUN=1;SAF=37;SAP=8.05372;SAR=25;SRF=0;SRP=0;SRR=0;TYPE=snp;BVAR	GT:DP:RO:QR:AO:QA:GL	1/1:62:0:0:62:2227:-5,-5,0
NC_010611.1	9104	.	G	A	4498.24	.	AB=0;ABP=0;AC=2;AF=1;AN=2;AO=140;CIGAR=1X;DP=140;DPB=140;DPRA=0;EPP=18.8931;EPPR=0;GTI=0;LEN=1;MEANALT=1;MQM=60;MQMR=0;NS=1;NUMALT=1;ODDS=197.3;PAIRED=1;PAIREDR=0;PAO=0;PQA=0;PQR=0;PRO=0;QA=5132;QR=0;RO=0;RPP=58.8482;RPPR=0;RUN=1;SAF=86;SAP=18.8931;SAR=54;SRF=0;SRP=0;SRR=0;TYPE=snp;BVAR	GT:DP:RO:QR:AO:QA:GL	1/1:140:0:0:140:5132:-5,-5,0
NC_010611.1	9350	.	G	A	3637.03	.	AB=0;ABP=0;AC=2;AF=1;AN=2;AO=122;CIGAR=1X;DP=122;DPB=122;DPRA=0;EPP=4.7902;EPPR=0;GTI=0;LEN=1;MEANALT=1;MQM=60;MQMR=0;NS=1;NUMALT=1;ODDS=172.347;PAIRED=1;PAIREDR=0;PAO=0;PQA=0;PQR=0;PRO=0;QA=4098;QR=0;RO=0;RPP=7.56683;RPPR=0;RUN=1;SAF=47;SAP=16.9647;SAR=75;SRF=0;SRP=0;SRR=0;TYPE=snp;BVAR	GT:DP:RO:QR:AO:QA:GL	1/1:122:0:0:122:4098:-5,-5,0
NC_010611.1	9698	.	G	A	4644.71	.	AB=0;ABP=0;AC=2;AF=1;AN=2;AO=144;CIGAR=1X;DP=144;DPB=144;DPRA=0;EPP=3.9754;EPPR=0;GTI=0;LEN=1;MEANALT=1;MQM=60;MQMR=0;NS=1;NUMALT=1;ODDS=202.845;PAIRED=1;PAIREDR=0;PAO=0;PQA=0;PQR=0;PRO=0;QA=5232;QR=0;RO=0;RPP=14.8328;RPPR=0;RUN=1;SAF=54;SAP=22.5536;SAR=90;SRF=0;SRP=0;SRR=0;TYPE=snp;BVAR	GT:DP:RO:QR:AO:QA:GL	1/1:144:0:0:144:5232:-5,-5,0
NC_010611.1	9836	.	C	T	5012.97	.	AB=0;ABP=0;AC=2;AF=1;AN=2;AO=154;CIGAR=1X;DP=154;DPB=154;DPRA=0;EPP=3.51792;EPPR=0;GTI=0;LEN=1;MEANALT=1;MQM=60;MQMR=0;NS=1;NUMALT=1;ODDS=216.708;PAIRED=1;PAIREDR=0;PAO=0;PQA=0;PQR=0;PRO=0;QA=5643;QR=0;RO=0;RPP=30.3088;RPPR=0;RUN=1;SAF=87;SAP=8.65049;SAR=67;SRF=0;SRP=0;SRR=0;TYPE=snp;BVAR	GT:DP:RO:QR:AO:QA:GL	1/1:154:0:0:154:5643:-5,-5,0
NC_010611.1	9869	.	G	A	5724.73	.	AB=0;ABP=0;AC=2;AF=1;AN=2;AO=172;CIGAR=1X;DP=172;DPB=172;DPRA=0;EPP=32.0979;EPPR=0;GTI=0;LEN=1;MEANALT=1;MQM=60;MQMR=0;NS=1;NUMALT=1;ODDS=241.662;PAIRED=1;PAIREDR=0;PAO=0;PQA=0;PQR=0;PRO=0;QA=6433;QR=0;RO=0;RPP=5.48477;RPPR=0;RUN=1;SAF=89;SAP=3.46479;SAR=83;SRF=0;SRP=0;SRR=0;TYPE=snp;BVAR	GT:DP:RO:QR:AO:QA:GL	1/1:172:0:0:172:6433:-5,-5,0
NC_010611.1	10049	.	C	T	4078.6	.	AB=0;ABP=0;AC=2;AF=1;AN=2;AO=129;CIGAR=1X;DP=129;DPB=129;DPRA=0;EPP=9.08706;EPPR=0;GTI=0;LEN=1;MEANALT=1;MQM=60;MQMR=0;NS=1;NUMALT=1;ODDS=182.051;PAIRED=0.992248;PAIREDR=0;PAO=0;PQA=0;PQR=0;PRO=0;QA=4608;QR=0;RO=0;RPP=34.1347;RPPR=0;RUN=1;SAF=65;SAP=3.02713;SAR=64;SRF=0;SRP=0;SRR=0;TYPE=snp;BVAR	GT:DP:RO:QR:AO:QA:GL	1/1:129:0:0:129:4608:-5,-5,0
NC_010611.1	10268	.	C	T	4272.49	.	AB=0;ABP=0;AC=2;AF=1;AN=2;AO=130;CIGAR=1X;DP=130;DPB=130;DPRA=0;EPP=3.61163;EPPR=0;GTI=0;LEN=1;MEANALT=1;MQM=60;MQMR=0;NS=1;NUMALT=1;ODDS=183.437;PAIRED=1;PAIREDR=0;PAO=0;PQA=0;PQR=0;PRO=0;QA=4786;QR=0;RO=0;RPP=6.28421;RPPR=0;RUN=1;SAF=66;SAP=3.07711;SAR=64;SRF=0;SRP=0;SRR=0;TYPE=snp;BVAR	GT:DP:RO:QR:AO:QA:GL	1/1:130:0:0:130:4786:-5,-5,0
NC_010611.1	10344	.	G	A	3473.28	.	AB=0;ABP=0;AC=2;AF=1;AN=2;AO=112;CIGAR=1X;DP=112;DPB=112;DPRA=0;EPP=6.81038;EPPR=0;GTI=0;LEN=1;MEANALT=1;MQM=60;MQMR=0;NS=1;NUMALT=1;ODDS=158.484;PAIRED=0.991071;PAIREDR=0;PAO=0;PQA=0;PQR=0;PRO=0;QA=3907;QR=0;RO=0;RPP=9.29206;RPPR=0;RUN=1;SAF=50;SAP=5.80219;SAR=62;SRF=0;SRP=0;SRR=0;TYPE=snp;BVAR	GT:DP:RO:QR:AO:QA:GL	1/1:112:0:0:112:3907:-5,-5,0
NC_010611.1	10370	.	T	C	3076.54	.	AB=0;ABP=0;AC=2;AF=1;AN=2;AO=94;CIGAR=1X;DP=94;DPB=94;DPRA=0;EPP=3.1027;EPPR=0;GTI=0;LEN=1;MEANALT=1;MQM=60;MQMR=0;NS=1;NUMALT=1;ODDS=133.531;PAIRED=0.989362;PAIREDR=0;PAO=0;PQA=0;PQR=0;PRO=0;QA=3451;QR=0;RO=0;RPP=3.0103;RPPR=0;RUN=1;SAF=49;SAP=3.37991;SAR=45;SRF=0;SRP=0;SRR=0;TYPE=snp;BVAR	GT:DP:RO:QR:AO:QA:GL	1/1:94:0:0:94:3451:-5,-5,0
NC_010611.1	10406	.	T	C	3198.11	.	AB=0;ABP=0;AC=2;AF=1;AN=2;AO=97;CIGAR=1X;DP=97;DPB=97;DPRA=0;EPP=5.71904;EPPR=0;GTI=0;LEN=1;MEANALT=1;MQM=60;MQMR=0;NS=1;NUMALT=1;ODDS=137.689;PAIRED=0.989691;PAIREDR=0;PAO=0;PQA=0;PQR=0;PRO=0;QA=3589;QR=0;RO=0;RPP=3.03269;RPPR=0;RUN=1;SAF=50;SAP=3.21178;SAR=47;SRF=0;SRP=0;SRR=0;TYPE=snp;BVAR	GT:DP:RO:QR:AO:QA:GL	1/1:97:0:0:97:3589:-5,-5,0
NC_010611.1	10431	.	A	G	2926.14	.	AB=0;ABP=0;AC=2;AF=1;AN=2;AO=90;CIGAR=1X;DP=90;DPB=90;DPRA=0;EPP=4.55446;EPPR=0;GTI=0;LEN=1;MEANALT=1;MQM=60;MQMR=0;NS=1;NUMALT=1;ODDS=127.985;PAIRED=0.988889;PAIREDR=0;PAO=0;PQA=0;PQR=0;PRO=0;QA=3290;QR=0;RO=0;RPP=7.73928;RPPR=0;RUN=1;SAF=45;SAP=3.0103;SAR=45;SRF=0;SRP=0;SRR=0;TYPE=snp;BVAR	GT:DP:RO:QR:AO:QA:GL	1/1:90:0:0:90:3290:-5,-5,0
NC_010611.1	10442	.	T	C	3107.67	.	AB=0;ABP=0;AC=2;AF=1;AN=2;AO=98;CIGAR=1X;DP=98;DPB=98;DPRA=0;EPP=4.4284;EPPR=0;GTI=0;LEN=1;MEANALT=1;MQM=60;MQMR=0;NS=1;NUMALT=1;ODDS=139.076;PAIRED=0.989796;PAIREDR=0;PAO=0;PQA=0;PQR=0;PRO=0;QA=3495;QR=0;RO=0;RPP=10.1895;RPPR=0;RUN=1;SAF=49;SAP=3.0103;SAR=49;SRF=0;SRP=0;SRR=0;TYPE=snp;BVAR	GT:DP:RO:QR:AO:QA:GL	1/1:98:0:0:98:3495:-5,-5,0
NC_010611.1	10683	.	C	T	2542.46	.	AB=0;ABP=0;AC=2;AF=1;AN=2;AO=80;CIGAR=1X;DP=80;DPB=80;DPRA=0;EPP=3.11887;EPPR=0;GTI=0;LEN=1;MEANALT=1;MQM=60;MQMR=0;NS=1;NUMALT=1;ODDS=114.122;PAIRED=1;PAIREDR=0;PAO=0;PQA=0;PQR=0;PRO=0;QA=2906;QR=0;RO=0;RPP=46.4397;RPPR=0;RUN=1;SAF=41;SAP=3.11887;SAR=39;SRF=0;SRP=0;SRR=0;TYPE=snp;BVAR	GT:DP:RO:QR:AO:QA:GL	1/1:80:0:0:80:2906:-5,-5,0
NC_010611.1	10757	.	GTTG	ACTT	2903.91	.	AB=0;ABP=0;AC=2;AF=1;AN=2;AO=90;CIGAR=2X1M1X;DP=90;DPB=180;DPRA=0;EPP=9.18693;EPPR=0;GTI=0;LEN=4;MEANALT=1;MQM=60;MQMR=0;NS=1;NUMALT=1;ODDS=127.985;PAIRED=0.988889;PAIREDR=0;PAO=0;PQA=0;PQR=0;PRO=0;QA=3285;QR=0;RO=0;RPP=9.18693;RPPR=0;RUN=1;SAF=34;SAP=14.688;SAR=56;SRF=0;SRP=0;SRR=0;TYPE=complex;BVAR	GT:DP:RO:QR:AO:QA:GL	1/1:90:0:0:90:3285:-5,-5,0
NC_010611.1	10766	.	T	C	3009.58	.	AB=0;ABP=0;AC=2;AF=1;AN=2;AO=91;CIGAR=1X;DP=91;DPB=91;DPRA=0;EPP=4.17955;EPPR=0;GTI=0;LEN=1;MEANALT=1;MQM=60;MQMR=0;NS=1;NUMALT=1;ODDS=129.372;PAIRED=0.989011;PAIREDR=0;PAO=0;PQA=0;PQR=0;PRO=0;QA=3428;QR=0;RO=0;RPP=35.6778;RPPR=0;RUN=1;SAF=34;SAP=15.6335;SAR=57;SRF=0;SRP=0;SRR=0;TYPE=snp;BVAR	GT:DP:RO:QR:AO:QA:GL	1/1:91:0:0:91:3428:-5,-5,0
NC_010611.1	10772	.	ACAA	GCAG	3097.76	.	AB=0;ABP=0;AC=2;AF=1;AN=2;AO=97;CIGAR=1X2M1X;DP=97;DPB=197;DPRA=0;EPP=3.21178;EPPR=0;GTI=0;LEN=4;MEANALT=1;MQM=60;MQMR=0;NS=1;NUMALT=1;ODDS=137.689;PAIRED=0.989691;PAIREDR=0;PAO=0;PQA=0;PQR=0;PRO=0;QA=3524;QR=0;RO=0;RPP=37.0599;RPPR=0;RUN=1;SAF=38;SAP=12.8827;SAR=59;SRF=0;SRP=0;SRR=0;TYPE=complex;BVAR	GT:DP:RO:QR:AO:QA:GL	1/1:97:0:0:97:3524:-5,-5,0
NC_010611.1	10787	.	C	T	3878.11	.	AB=0;ABP=0;AC=2;AF=1;AN=2;AO=116;CIGAR=1X;DP=116;DPB=116;DPRA=0;EPP=3.08518;EPPR=0;GTI=0;LEN=1;MEANALT=1;MQM=60;MQMR=0;NS=1;NUMALT=1;ODDS=164.029;PAIRED=0.991379;PAIREDR=0;PAO=0;PQA=0;PQR=0;PRO=0;QA=4351;QR=0;RO=0;RPP=10.4981;RPPR=0;RUN=1;SAF=59;SAP=3.08518;SAR=57;SRF=0;SRP=0;SRR=0;TYPE=snp;BVAR	GT:DP:RO:QR:AO:QA:GL	1/1:116:0:0:116:4351:-5,-5,0
NC_010611.1	10859	.	CGCG	TGCA	3598.72	.	AB=0;ABP=0;AC=2;AF=1;AN=2;AO=110;CIGAR=1X2M1X;DP=110;DPB=224.75;DPRA=0;EPP=3.08926;EPPR=0;GTI=0;LEN=4;MEANALT=1;MQM=60;MQMR=0;NS=1;NUMALT=1;ODDS=155.711;PAIRED=0.990909;PAIREDR=0;PAO=0;PQA=0;PQR=0;PRO=0;QA=4041;QR=0;RO=0;RPP=10.9066;RPPR=0;RUN=1;SAF=57;SAP=3.32615;SAR=53;SRF=0;SRP=0;SRR=0;TYPE=complex;BVAR	GT:DP:RO:QR:AO:QA:GL	1/1:110:0:0:110:4041:-5,-5,0
NC_010611.1	10988	.	G	A	3782.51	.	AB=0;ABP=0;AC=2;AF=1;AN=2;AO=114;CIGAR=1X;DP=114;DPB=114;DPRA=0;EPP=3.31507;EPPR=0;GTI=0;LEN=1;MEANALT=1;MQM=60;MQMR=0;NS=1;NUMALT=1;ODDS=161.256;PAIRED=1;PAIREDR=0;PAO=0;PQA=0;PQR=0;PRO=0;QA=4238;QR=0;RO=0;RPP=3.08649;RPPR=0;RUN=1;SAF=61;SAP=4.22937;SAR=53;SRF=0;SRP=0;SRR=0;TYPE=snp;BVAR	GT:DP:RO:QR:AO:QA:GL	1/1:114:0:0:114:4238:-5,-5,0
NC_010611.1	10997	.	G	A	3613.49	.	AB=0;ABP=0;AC=2;AF=1;AN=2;AO=110;CIGAR=1X;DP=110;DPB=110;DPRA=0;EPP=5.85295;EPPR=0;GTI=0;LEN=1;MEANALT=1;MQM=60;MQMR=0;NS=1;NUMALT=1;ODDS=155.711;PAIRED=1;PAIREDR=0;PAO=0;PQA=0;PQR=0;PRO=0;QA=4064;QR=0;RO=0;RPP=9.40627;RPPR=0;RUN=1;SAF=63;SAP=8.06391;SAR=47;SRF=0;SRP=0;SRR=0;TYPE=snp;BVAR	GT:DP:RO:QR:AO:QA:GL	1/1:110:0:0:110:4064:-5,-5,0
NC_010611.1	11042	.	T	A	3705.07	.	AB=0;ABP=0;AC=2;AF=1;AN=2;AO=114;CIGAR=1X;DP=114;DPB=114;DPRA=0;EPP=10.6295;EPPR=0;GTI=0;LEN=1;MEANALT=1;MQM=60;MQMR=0;NS=1;NUMALT=1;ODDS=161.256;PAIRED=1;PAIREDR=0;PAO=0;PQA=0;PQR=0;PRO=0;QA=4173;QR=0;RO=0;RPP=15.8868;RPPR=0;RUN=1;SAF=57;SAP=3.0103;SAR=57;SRF=0;SRP=0;SRR=0;TYPE=snp;BVAR	GT:DP:RO:QR:AO:QA:GL	1/1:114:0:0:114:4173:-5,-5,0
NC_010611.1	11177	.	T	C	3477.07	.	AB=0;ABP=0;AC=2;AF=1;AN=2;AO=106;CIGAR=1X;DP=106;DPB=106;DPRA=0;EPP=4.32138;EPPR=0;GTI=0;LEN=1;MEANALT=1;MQM=60;MQMR=0;NS=1;NUMALT=1;ODDS=150.166;PAIRED=0.981132;PAIREDR=0;PAO=0;PQA=0;PQR=0;PRO=0;QA=3899;QR=0;RO=0;RPP=3.74778;RPPR=0;RUN=1;SAF=51;SAP=3.33807;SAR=55;SRF=0;SRP=0;SRR=0;TYPE=snp;BVAR	GT:DP:RO:QR:AO:QA:GL	1/1:106:0:0:106:3899:-5,-5,0
NC_010611.1	11202	.	C	T	3543.41	.	AB=0;ABP=0;AC=2;AF=1;AN=2;AO=110;CIGAR=1X;DP=110;DPB=110;DPRA=0;EPP=3.08926;EPPR=0;GTI=0;LEN=1;MEANALT=1;MQM=60;MQMR=0;NS=1;NUMALT=1;ODDS=155.711;PAIRED=0.981818;PAIREDR=0;PAO=0;PQA=0;PQR=0;PRO=0;QA=3974;QR=0;RO=0;RPP=5.85295;RPPR=0;RUN=1;SAF=57;SAP=3.32615;SAR=53;SRF=0;SRP=0;SRR=0;TYPE=snp;BVAR	GT:DP:RO:QR:AO:QA:GL	1/1:110:0:0:110:3974:-5,-5,0
NC_010611.1	11207	.	C	T	3546.81	.	AB=0;ABP=0;AC=2;AF=1;AN=2;AO=108;CIGAR=1X;DP=108;DPB=108;DPRA=0;EPP=3.0103;EPPR=0;GTI=0;LEN=1;MEANALT=1;MQM=60;MQMR=0;NS=1;NUMALT=1;ODDS=152.939;PAIRED=0.981481;PAIREDR=0;PAO=0;PQA=0;PQR=0;PRO=0;QA=3982;QR=0;RO=0;RPP=9.52472;RPPR=0;RUN=1;SAF=57;SAP=3.73412;SAR=51;SRF=0;SRP=0;SRR=0;TYPE=snp;BVAR	GT:DP:RO:QR:AO:QA:GL	1/1:108:0:0:108:3982:-5,-5,0
NC_010611.1	11267	.	T	C	3163.61	.	AB=0;ABP=0;AC=2;AF=1;AN=2;AO=98;CIGAR=1X;DP=98;DPB=98;DPRA=0;EPP=3.09893;EPPR=0;GTI=0;LEN=1;MEANALT=1;MQM=60;MQMR=0;NS=1;NUMALT=1;ODDS=139.076;PAIRED=0.989796;PAIREDR=0;PAO=0;PQA=0;PQR=0;PRO=0;QA=3551;QR=0;RO=0;RPP=5.22609;RPPR=0;RUN=1;SAF=46;SAP=3.80798;SAR=52;SRF=0;SRP=0;SRR=0;TYPE=snp;BVAR	GT:DP:RO:QR:AO:QA:GL	1/1:98:0:0:98:3551:-5,-5,0
NC_010611.1	11285	.	T	C	2988.51	.	AB=0;ABP=0;AC=2;AF=1;AN=2;AO=90;CIGAR=1X;DP=90;DPB=90;DPRA=0;EPP=3.87889;EPPR=0;GTI=0;LEN=1;MEANALT=1;MQM=60;MQMR=0;NS=1;NUMALT=1;ODDS=127.985;PAIRED=1;PAIREDR=0;PAO=0;PQA=0;PQR=0;PRO=0;QA=3362;QR=0;RO=0;RPP=10.8276;RPPR=0;RUN=1;SAF=46;SAP=3.10681;SAR=44;SRF=0;SRP=0;SRR=0;TYPE=snp;BVAR	GT:DP:RO:QR:AO:QA:GL	1/1:90:0:0:90:3362:-5,-5,0
NC_010611.1	11306	.	A	C	3612.6	.	AB=0;ABP=0;AC=2;AF=1;AN=2;AO=111;CIGAR=1X;DP=111;DPB=111;DPRA=0;EPP=3.96888;EPPR=0;GTI=0;LEN=1;MEANALT=1;MQM=60;MQMR=0;NS=1;NUMALT=1;ODDS=157.098;PAIRED=1;PAIREDR=0;PAO=0;PQA=0;PQR=0;PRO=0;QA=4059;QR=0;RO=0;RPP=11.6375;RPPR=0;RUN=1;SAF=59;SAP=3.96888;SAR=52;SRF=0;SRP=0;SRR=0;TYPE=snp;BVAR	GT:DP:RO:QR:AO:QA:GL	1/1:111:0:0:111:4059:-5,-5,0
NC_010611.1	11417	.	T	A	3938.79	.	AB=0;ABP=0;AC=2;AF=1;AN=2;AO=118;CIGAR=1X;DP=118;DPB=118;DPRA=0;EPP=3.08391;EPPR=0;GTI=0;LEN=1;MEANALT=1;MQM=60;MQMR=0;NS=1;NUMALT=1;ODDS=166.802;PAIRED=1;PAIREDR=0;PAO=0;PQA=0;PQR=0;PRO=0;QA=4411;QR=0;RO=0;RPP=3.08391;RPPR=0;RUN=1;SAF=62;SAP=3.67278;SAR=56;SRF=0;SRP=0;SRR=0;TYPE=snp;BVAR	GT:DP:RO:QR:AO:QA:GL	1/1:118:0:0:118:4411:-5,-5,0
NC_010611.1	11423	.	G	A	4031.33	.	AB=0;ABP=0;AC=2;AF=1;AN=2;AO=125;CIGAR=1X;DP=125;DPB=125;DPRA=0;EPP=5.11229;EPPR=0;GTI=0;LEN=1;MEANALT=1;MQM=60;MQMR=0;NS=1;NUMALT=1;ODDS=176.506;PAIRED=1;PAIREDR=0;PAO=0;PQA=0;PQR=0;PRO=0;QA=4516;QR=0;RO=0;RPP=3.16665;RPPR=0;RUN=1;SAF=62;SAP=3.02767;SAR=63;SRF=0;SRP=0;SRR=0;TYPE=snp;BVAR	GT:DP:RO:QR:AO:QA:GL	1/1:125:0:0:125:4516:-5,-5,0
NC_010611.1	11480	.	C	T	4002.7	.	AB=0;ABP=0;AC=2;AF=1;AN=2;AO=120;CIGAR=1X;DP=120;DPB=120;DPRA=0;EPP=8.87328;EPPR=0;GTI=0;LEN=1;MEANALT=1;MQM=60;MQMR=0;NS=1;NUMALT=1;ODDS=169.574;PAIRED=1;PAIREDR=0;PAO=0;PQA=0;PQR=0;PRO=0;QA=4491;QR=0;RO=0;RPP=4.81986;RPPR=0;RUN=1;SAF=56;SAP=4.16842;SAR=64;SRF=0;SRP=0;SRR=0;TYPE=snp;BVAR	GT:DP:RO:QR:AO:QA:GL	1/1:120:0:0:120:4491:-5,-5,0
NC_010611.1	12032	.	G	A	4816.91	.	AB=0;ABP=0;AC=2;AF=1;AN=2;AO=150;CIGAR=1X;DP=150;DPB=150;DPRA=0;EPP=5.84769;EPPR=0;GTI=0;LEN=1;MEANALT=1;MQM=60;MQMR=0;NS=1;NUMALT=1;ODDS=211.163;PAIRED=1;PAIREDR=0;PAO=0;PQA=0;PQR=0;PRO=0;QA=5436;QR=0;RO=0;RPP=33.6425;RPPR=0;RUN=1;SAF=88;SAP=12.7964;SAR=62;SRF=0;SRP=0;SRR=0;TYPE=snp;BVAR	GT:DP:RO:QR:AO:QA:GL	1/1:150:0:0:150:5436:-5,-5,0
NC_010611.1	12131	.	T	C	3712.44	.	AB=0;ABP=0;AC=2;AF=1;AN=2;AO=117;CIGAR=1X;DP=117;DPB=117;DPRA=0;EPP=12.8283;EPPR=0;GTI=0;LEN=1;MEANALT=1;MQM=60;MQMR=0;NS=1;NUMALT=1;ODDS=165.415;PAIRED=1;PAIREDR=0;PAO=0;PQA=0;PQR=0;PRO=0;QA=4183;QR=0;RO=0;RPP=14.61;RPPR=0;RUN=1;SAF=61;SAP=3.47429;SAR=56;SRF=0;SRP=0;SRR=0;TYPE=snp;BVAR	GT:DP:RO:QR:AO:QA:GL	1/1:117:0:0:117:4183:-5,-5,0
NC_010611.1	12188	.	C	T	3208.22	.	AB=0;ABP=0;AC=2;AF=1;AN=2;AO=99;CIGAR=1X;DP=100;DPB=100;DPRA=0;EPP=4.08507;EPPR=0;GTI=0;LEN=1;MEANALT=2;MQM=60;MQMR=0;NS=1;NUMALT=1;ODDS=140.462;PAIRED=0.989899;PAIREDR=0;PAO=0;PQA=0;PQR=0;PRO=0;QA=3629;QR=0;RO=0;RPP=26.8965;RPPR=0;RUN=1;SAF=45;SAP=4.78696;SAR=54;SRF=0;SRP=0;SRR=0;TYPE=snp;BVAR	GT:DP:RO:QR:AO:QA:GL	1/1:100:0:0:99:3629:-5,-5,0
NC_010611.1	12236	.	T	G	3315.61	.	AB=0;ABP=0;AC=2;AF=1;AN=2;AO=102;CIGAR=1X;DP=102;DPB=102;DPRA=0;EPP=11.5259;EPPR=0;GTI=0;LEN=1;MEANALT=1;MQM=60;MQMR=0;NS=1;NUMALT=1;ODDS=144.621;PAIRED=1;PAIREDR=0;PAO=0;PQA=0;PQR=0;PRO=0;QA=3727;QR=0;RO=0;RPP=3.0103;RPPR=0;RUN=1;SAF=48;SAP=3.7767;SAR=54;SRF=0;SRP=0;SRR=0;TYPE=snp;BVAR	GT:DP:RO:QR:AO:QA:GL	1/1:102:0:0:102:3727:-5,-5,0
NC_010611.1	12266	.	G	A	2743.98	.	AB=0;ABP=0;AC=2;AF=1;AN=2;AO=88;CIGAR=1X;DP=88;DPB=88;DPRA=0;EPP=55.2243;EPPR=0;GTI=0;LEN=1;MEANALT=1;MQM=60;MQMR=0;NS=1;NUMALT=1;ODDS=125.213;PAIRED=1;PAIREDR=0;PAO=0;PQA=0;PQR=0;PRO=0;QA=3158;QR=0;RO=0;RPP=14.9534;RPPR=0;RUN=1;SAF=38;SAP=6.56362;SAR=50;SRF=0;SRP=0;SRR=0;TYPE=snp;BVAR	GT:DP:RO:QR:AO:QA:GL	1/1:88:0:0:88:3158:-5,-5,0
NC_010611.1	12332	.	TGCC	CGCA	2803.01	.	AB=0;ABP=0;AC=2;AF=1;AN=2;AO=93;CIGAR=1X2M1X;DP=93;DPB=186;DPRA=0;EPP=8.26386;EPPR=0;GTI=0;LEN=4;MEANALT=1;MQM=60;MQMR=0;NS=1;NUMALT=1;ODDS=132.144;PAIRED=1;PAIREDR=0;PAO=0;PQA=0;PQR=0;PRO=0;QA=3231;QR=0;RO=0;RPP=59.0716;RPPR=0;RUN=1;SAF=35;SAP=15.362;SAR=58;SRF=0;SRP=0;SRR=0;TYPE=complex;BVAR	GT:DP:RO:QR:AO:QA:GL	1/1:93:0:0:93:3231:-5,-5,0
NC_010611.1	12355	.	GTCACCATCACCA	G	577585	.	AB=0;ABP=0;AC=2;AF=1;AN=2;AO=24;CIGAR=1M12D;DP=28;DPB=92.6;DPRA=0;EPP=3.37221;EPPR=0;GTI=0;LEN=12;MEANALT=5;MQM=60;MQMR=0;NS=1;NUMALT=1;ODDS=36.4899;PAIRED=1;PAIREDR=0;PAO=3;PQA=104;PQR=0;PRO=0;QA=695;QR=0;RO=0;RPP=26.1727;RPPR=0;RUN=1;SAF=13;SAP=3.37221;SAR=11;SRF=0;SRP=0;SRR=0;TYPE=del;BVAR	GT:DP:RO:QR:AO:QA:GL	1/1:28:0:0:24:695:-5,-5,0
NC_010611.1	12407	.	C	T	2648.32	.	AB=0;ABP=0;AC=2;AF=1;AN=2;AO=82;CIGAR=1X;DP=82;DPB=82;DPRA=0;EPP=9.78953;EPPR=0;GTI=0;LEN=1;MEANALT=1;MQM=58.6098;MQMR=0;NS=1;NUMALT=1;ODDS=116.895;PAIRED=1;PAIREDR=0;PAO=0;PQA=0;PQR=0;PRO=0;QA=3020;QR=0;RO=0;RPP=33.6228;RPPR=0;RUN=1;SAF=47;SAP=6.82362;SAR=35;SRF=0;SRP=0;SRR=0;TYPE=snp;BVAR	GT:DP:RO:QR:AO:QA:GL	1/1:82:0:0:82:3020:-5,-5,0
NC_010611.1	12414	.	G	A	2849.4	.	AB=0;ABP=0;AC=2;AF=1;AN=2;AO=88;CIGAR=1X;DP=88;DPB=88;DPRA=0;EPP=14.9534;EPPR=0;GTI=0;LEN=1;MEANALT=1;MQM=58.7045;MQMR=0;NS=1;NUMALT=1;ODDS=125.213;PAIRED=1;PAIREDR=0;PAO=0;PQA=0;PQR=0;PRO=0;QA=3250;QR=0;RO=0;RPP=31.5356;RPPR=0;RUN=1;SAF=52;SAP=9.32731;SAR=36;SRF=0;SRP=0;SRR=0;TYPE=snp;BVAR	GT:DP:RO:QR:AO:QA:GL	1/1:88:0:0:88:3250:-5,-5,0
NC_010611.1	12549	.	A	C	2737.46	.	AB=0;ABP=0;AC=2;AF=1;AN=2;AO=83;CIGAR=1X;DP=83;DPB=83;DPRA=0;EPP=12.4549;EPPR=0;GTI=0;LEN=1;MEANALT=1;MQM=60;MQMR=0;NS=1;NUMALT=1;ODDS=118.281;PAIRED=1;PAIREDR=0;PAO=0;PQA=0;PQR=0;PRO=0;QA=3084;QR=0;RO=0;RPP=3.66436;RPPR=0;RUN=1;SAF=41;SAP=3.03646;SAR=42;SRF=0;SRP=0;SRR=0;TYPE=snp;BVAR	GT:DP:RO:QR:AO:QA:GL	1/1:83:0:0:83:3084:-5,-5,0
NC_010611.1	12620	.	C	T	2499.8	.	AB=0;ABP=0;AC=2;AF=1;AN=2;AO=77;CIGAR=1X;DP=77;DPB=77;DPRA=0;EPP=6.42261;EPPR=0;GTI=0;LEN=1;MEANALT=1;MQM=60;MQMR=0;NS=1;NUMALT=1;ODDS=109.964;PAIRED=1;PAIREDR=0;PAO=0;PQA=0;PQR=0;PRO=0;QA=2821;QR=0;RO=0;RPP=6.42261;RPPR=0;RUN=1;SAF=32;SAP=7.77626;SAR=45;SRF=0;SRP=0;SRR=0;TYPE=snp;BVAR	GT:DP:RO:QR:AO:QA:GL	1/1:77:0:0:77:2821:-5,-5,0
NC_010611.1	12694	.	T	C	2992.86	.	AB=0;ABP=0;AC=2;AF=1;AN=2;AO=93;CIGAR=1X;DP=93;DPB=93;DPRA=0;EPP=3.03365;EPPR=0;GTI=0;LEN=1;MEANALT=1;MQM=60;MQMR=0;NS=1;NUMALT=1;ODDS=132.144;PAIRED=1;PAIREDR=0;PAO=0;PQA=0;PQR=0;PRO=0;QA=3365;QR=0;RO=0;RPP=9.75821;RPPR=0;RUN=1;SAF=46;SAP=3.03365;SAR=47;SRF=0;SRP=0;SRR=0;TYPE=snp;BVAR	GT:DP:RO:QR:AO:QA:GL	1/1:93:0:0:93:3365:-5,-5,0
NC_010611.1	12755	.	G	A	3399.45	.	AB=0;ABP=0;AC=2;AF=1;AN=2;AO=105;CIGAR=1X;DP=106;DPB=106;DPRA=0;EPP=12.1305;EPPR=0;GTI=0;LEN=1;MEANALT=2;MQM=60;MQMR=0;NS=1;NUMALT=1;ODDS=148.78;PAIRED=1;PAIREDR=0;PAO=0;PQA=0;PQR=0;PRO=0;QA=3831;QR=0;RO=0;RPP=7.66346;RPPR=0;RUN=1;SAF=46;SAP=6.50534;SAR=59;SRF=0;SRP=0;SRR=0;TYPE=snp;BVAR	GT:DP:RO:QR:AO:QA:GL	1/1:106:0:0:105:3831:-5,-5,0
NC_010611.1	12767	.	C	T	3468.08	.	AB=0;ABP=0;AC=2;AF=1;AN=2;AO=105;CIGAR=1X;DP=105;DPB=105;DPRA=0;EPP=5.51266;EPPR=0;GTI=0;LEN=1;MEANALT=1;MQM=60;MQMR=0;NS=1;NUMALT=1;ODDS=148.78;PAIRED=1;PAIREDR=0;PAO=0;PQA=0;PQR=0;PRO=0;QA=3903;QR=0;RO=0;RPP=12.1305;RPPR=0;RUN=1;SAF=46;SAP=6.50534;SAR=59;SRF=0;SRP=0;SRR=0;TYPE=snp;BVAR	GT:DP:RO:QR:AO:QA:GL	1/1:105:0:0:105:3903:-5,-5,0
NC_010611.1	12887	.	A	G	2580.26	.	AB=0;ABP=0;AC=2;AF=1;AN=2;AO=80;CIGAR=1X;DP=80;DPB=80;DPRA=0;EPP=5.72464;EPPR=0;GTI=0;LEN=1;MEANALT=1;MQM=60;MQMR=0;NS=1;NUMALT=1;ODDS=114.122;PAIRED=1;PAIREDR=0;PAO=0;PQA=0;PQR=0;PRO=0;QA=2916;QR=0;RO=0;RPP=16.1477;RPPR=0;RUN=1;SAF=38;SAP=3.44459;SAR=42;SRF=0;SRP=0;SRR=0;TYPE=snp;BVAR	GT:DP:RO:QR:AO:QA:GL	1/1:80:0:0:80:2916:-5,-5,0
NC_010611.1	13129	.	G	A	2940.72	.	AB=0;ABP=0;AC=2;AF=1;AN=2;AO=92;CIGAR=1X;DP=92;DPB=92;DPRA=0;EPP=12.4515;EPPR=0;GTI=0;LEN=1;MEANALT=1;MQM=60;MQMR=0;NS=1;NUMALT=1;ODDS=130.758;PAIRED=0.98913;PAIREDR=0;PAO=0;PQA=0;PQR=0;PRO=0;QA=3316;QR=0;RO=0;RPP=7.63648;RPPR=0;RUN=1;SAF=49;SAP=3.86001;SAR=43;SRF=0;SRP=0;SRR=0;TYPE=snp;BVAR	GT:DP:RO:QR:AO:QA:GL	1/1:92:0:0:92:3316:-5,-5,0
NC_010611.1	13294	.	C	T	3667.23	.	AB=0;ABP=0;AC=2;AF=1;AN=2;AO=110;CIGAR=1X;DP=110;DPB=110;DPRA=0;EPP=3.32615;EPPR=0;GTI=0;LEN=1;MEANALT=1;MQM=60;MQMR=0;NS=1;NUMALT=1;ODDS=155.711;PAIRED=1;PAIREDR=0;PAO=0;PQA=0;PQR=0;PRO=0;QA=4109;QR=0;RO=0;RPP=3.0103;RPPR=0;RUN=1;SAF=58;SAP=3.72096;SAR=52;SRF=0;SRP=0;SRR=0;TYPE=snp;BVAR	GT:DP:RO:QR:AO:QA:GL	1/1:110:0:0:110:4109:-5,-5,0
NC_010611.1	13318	.	C	T	3797.74	.	AB=0;ABP=0;AC=2;AF=1;AN=2;AO=119;CIGAR=1X;DP=119;DPB=119;DPRA=0;EPP=7.11603;EPPR=0;GTI=0;LEN=1;MEANALT=1;MQM=60;MQMR=0;NS=1;NUMALT=1;ODDS=168.188;PAIRED=1;PAIREDR=0;PAO=0;PQA=0;PQR=0;PRO=0;QA=4264;QR=0;RO=0;RPP=6.09416;RPPR=0;RUN=1;SAF=65;SAP=5.21827;SAR=54;SRF=0;SRP=0;SRR=0;TYPE=snp;BVAR	GT:DP:RO:QR:AO:QA:GL	1/1:119:0:0:119:4264:-5,-5,0
NC_010611.1	13366	.	A	G	4001.64	.	AB=0;ABP=0;AC=2;AF=1;AN=2;AO=123;CIGAR=1X;DP=123;DPB=123;DPRA=0;EPP=3.02795;EPPR=0;GTI=0;LEN=1;MEANALT=1;MQM=60;MQMR=0;NS=1;NUMALT=1;ODDS=173.733;PAIRED=1;PAIREDR=0;PAO=0;PQA=0;PQR=0;PRO=0;QA=4489;QR=0;RO=0;RPP=10.7958;RPPR=0;RUN=1;SAF=61;SAP=3.02795;SAR=62;SRF=0;SRP=0;SRR=0;TYPE=snp;BVAR	GT:DP:RO:QR:AO:QA:GL	1/1:123:0:0:123:4489:-5,-5,0
NC_010611.1	13375	.	G	A	4040.31	.	AB=0;ABP=0;AC=2;AF=1;AN=2;AO=130;CIGAR=1X;DP=132;DPB=132;DPRA=0;EPP=3.0103;EPPR=0;GTI=0;LEN=1;MEANALT=3;MQM=60;MQMR=0;NS=1;NUMALT=1;ODDS=183.437;PAIRED=1;PAIREDR=0;PAO=0;PQA=0;PQR=0;PRO=0;QA=4535;QR=0;RO=0;RPP=11.0949;RPPR=0;RUN=1;SAF=63;SAP=3.27756;SAR=67;SRF=0;SRP=0;SRR=0;TYPE=snp;BVAR	GT:DP:RO:QR:AO:QA:GL	1/1:132:0:0:130:4535:-5,-5,0
NC_010611.1	13393	.	G	T	4536.92	.	AB=0;ABP=0;AC=2;AF=1;AN=2;AO=136;CIGAR=1X;DP=136;DPB=136;DPRA=0;EPP=3.5851;EPPR=0;GTI=0;LEN=1;MEANALT=1;MQM=60;MQMR=0;NS=1;NUMALT=1;ODDS=191.755;PAIRED=1;PAIREDR=0;PAO=0;PQA=0;PQR=0;PRO=0;QA=5077;QR=0;RO=0;RPP=3.0103;RPPR=0;RUN=1;SAF=65;SAP=3.5851;SAR=71;SRF=0;SRP=0;SRR=0;TYPE=snp;BVAR	GT:DP:RO:QR:AO:QA:GL	1/1:136:0:0:136:5077:-5,-5,0
NC_010611.1	13402	.	G	C	3995.38	.	AB=0;ABP=0;AC=2;AF=1;AN=2;AO=124;CIGAR=1X;DP=125;DPB=125;DPRA=0;EPP=3.0103;EPPR=0;GTI=0;LEN=1;MEANALT=2;MQM=60;MQMR=0;NS=1;NUMALT=1;ODDS=175.119;PAIRED=1;PAIREDR=0;PAO=0;PQA=0;PQR=0;PRO=0;QA=4477;QR=0;RO=0;RPP=3.64073;RPPR=0;RUN=1;SAF=59;SAP=3.64073;SAR=65;SRF=0;SRP=0;SRR=0;TYPE=snp;BVAR	GT:DP:RO:QR:AO:QA:GL	1/1:125:0:0:124:4477:-5,-5,0
NC_010611.1	13414	.	GTTC	TTTT	4020.29	.	AB=0;ABP=0;AC=2;AF=1;AN=2;AO=123;CIGAR=1X2M1X;DP=123;DPB=248.5;DPRA=0;EPP=3.16919;EPPR=0;GTI=0;LEN=4;MEANALT=1;MQM=59.878;MQMR=0;NS=1;NUMALT=1;ODDS=173.733;PAIRED=1;PAIREDR=0;PAO=1;PQA=32;PQR=0;PRO=0;QA=4505;QR=0;RO=0;RPP=3.45166;RPPR=0;RUN=1;SAF=55;SAP=5.99387;SAR=68;SRF=0;SRP=0;SRR=0;TYPE=complex;BVAR	GT:DP:RO:QR:AO:QA:GL	1/1:123:0:0:123:4505:-5,-5,0
NC_010611.1	13524	.	C	T	2772.89	.	AB=0;ABP=0;AC=2;AF=1;AN=2;AO=85;CIGAR=1X;DP=86;DPB=86;DPRA=0;EPP=3.03585;EPPR=0;GTI=0;LEN=1;MEANALT=2;MQM=60;MQMR=0;NS=1;NUMALT=1;ODDS=121.054;PAIRED=1;PAIREDR=0;PAO=0;PQA=0;PQR=0;PRO=0;QA=3119;QR=0;RO=0;RPP=7.3277;RPPR=0;RUN=1;SAF=43;SAP=3.03585;SAR=42;SRF=0;SRP=0;SRR=0;TYPE=snp;BVAR	GT:DP:RO:QR:AO:QA:GL	1/1:86:0:0:85:3119:-5,-5,0
NC_010611.1	13531	.	G	A	3080.19	.	AB=0;ABP=0;AC=2;AF=1;AN=2;AO=92;CIGAR=1X;DP=92;DPB=92;DPRA=0;EPP=3.86001;EPPR=0;GTI=0;LEN=1;MEANALT=1;MQM=60;MQMR=0;NS=1;NUMALT=1;ODDS=130.758;PAIRED=1;PAIREDR=0;PAO=0;PQA=0;PQR=0;PRO=0;QA=3457;QR=0;RO=0;RPP=4.52089;RPPR=0;RUN=1;SAF=45;SAP=3.10471;SAR=47;SRF=0;SRP=0;SRR=0;TYPE=snp;BVAR	GT:DP:RO:QR:AO:QA:GL	1/1:92:0:0:92:3457:-5,-5,0
NC_010611.1	13636	.	A	G	1937.15	.	AB=0;ABP=0;AC=2;AF=1;AN=2;AO=60;CIGAR=1X;DP=60;DPB=60;DPRA=0;EPP=3.15506;EPPR=0;GTI=0;LEN=1;MEANALT=1;MQM=60;MQMR=0;NS=1;NUMALT=1;ODDS=86.3965;PAIRED=1;PAIREDR=0;PAO=0;PQA=0;PQR=0;PRO=0;QA=2195;QR=0;RO=0;RPP=8.22183;RPPR=0;RUN=1;SAF=23;SAP=10.1038;SAR=37;SRF=0;SRP=0;SRR=0;TYPE=snp;BVAR	GT:DP:RO:QR:AO:QA:GL	1/1:60:0:0:60:2195:-5,-5,0
NC_010611.1	13705	.	G	T	1890.59	.	AB=0;ABP=0;AC=2;AF=1;AN=2;AO=58;CIGAR=1X;DP=58;DPB=58;DPRA=0;EPP=8.40154;EPPR=0;GTI=0;LEN=1;MEANALT=1;MQM=60;MQMR=0;NS=1;NUMALT=1;ODDS=83.6239;PAIRED=1;PAIREDR=0;PAO=0;PQA=0;PQR=0;PRO=0;QA=2138;QR=0;RO=0;RPP=5.40641;RPPR=0;RUN=1;SAF=28;SAP=3.16006;SAR=30;SRF=0;SRP=0;SRR=0;TYPE=snp;BVAR	GT:DP:RO:QR:AO:QA:GL	1/1:58:0:0:58:2138:-5,-5,0
NC_010611.1	13713	.	CT	C	1771.95	.	AB=0;ABP=0;AC=2;AF=1;AN=2;AO=57;CIGAR=1M1D;DP=57;DPB=101.333;DPRA=0;EPP=7.61992;EPPR=0;GTI=0;LEN=1;MEANALT=1;MQM=60;MQMR=0;NS=1;NUMALT=1;ODDS=82.2377;PAIRED=1;PAIREDR=0;PAO=0;PQA=0;PQR=0;PRO=0;QA=2003;QR=0;RO=0;RPP=3.35316;RPPR=0;RUN=1;SAF=28;SAP=3.0484;SAR=29;SRF=0;SRP=0;SRR=0;TYPE=del;BVAR	GT:DP:RO:QR:AO:QA:GL	1/1:57:0:0:57:2003:-5,-5,0
NC_010611.1	13873	.	T	A	2795.35	.	AB=0;ABP=0;AC=2;AF=1;AN=2;AO=86;CIGAR=1X;DP=86;DPB=86;DPRA=0;EPP=3.1113;EPPR=0;GTI=0;LEN=1;MEANALT=1;MQM=60;MQMR=0;NS=1;NUMALT=1;ODDS=122.44;PAIRED=0.976744;PAIREDR=0;PAO=0;PQA=0;PQR=0;PRO=0;QA=3144;QR=0;RO=0;RPP=7.95924;RPPR=0;RUN=1;SAF=46;SAP=3.91929;SAR=40;SRF=0;SRP=0;SRR=0;TYPE=snp;BVAR	GT:DP:RO:QR:AO:QA:GL	1/1:86:0:0:86:3144:-5,-5,0
NC_010611.1	14110	.	G	A	2162.1	.	AB=0;ABP=0;AC=2;AF=1;AN=2;AO=67;CIGAR=1X;DP=67;DPB=67;DPRA=0;EPP=3.30199;EPPR=0;GTI=0;LEN=1;MEANALT=1;MQM=60;MQMR=0;NS=1;NUMALT=1;ODDS=96.1006;PAIRED=1;PAIREDR=0;PAO=0;PQA=0;PQR=0;PRO=0;QA=2435;QR=0;RO=0;RPP=4.59839;RPPR=0;RUN=1;SAF=36;SAP=3.82055;SAR=31;SRF=0;SRP=0;SRR=0;TYPE=snp;BVAR	GT:DP:RO:QR:AO:QA:GL	1/1:67:0:0:67:2435:-5,-5,0
NC_010611.1	14116	.	C	G	2253.02	.	AB=0;ABP=0;AC=2;AF=1;AN=2;AO=67;CIGAR=1X;DP=67;DPB=67;DPRA=0;EPP=4.59839;EPPR=0;GTI=0;LEN=1;MEANALT=1;MQM=60;MQMR=0;NS=1;NUMALT=1;ODDS=96.1006;PAIRED=1;PAIREDR=0;PAO=0;PQA=0;PQR=0;PRO=0;QA=2535;QR=0;RO=0;RPP=3.04271;RPPR=0;RUN=1;SAF=35;SAP=3.30199;SAR=32;SRF=0;SRP=0;SRR=0;TYPE=snp;BVAR	GT:DP:RO:QR:AO:QA:GL	1/1:67:0:0:67:2535:-5,-5,0
NC_010611.1	14124	.	T	TA	1794.47	.	AB=0;ABP=0;AC=2;AF=1;AN=2;AO=56;CIGAR=1M1I;DP=56;DPB=128.25;DPRA=0;EPP=4.40625;EPPR=0;GTI=0;LEN=1;MEANALT=1;MQM=60;MQMR=0;NS=1;NUMALT=1;ODDS=80.8514;PAIRED=1;PAIREDR=0;PAO=0;PQA=0;PQR=0;PRO=0;QA=2024;QR=0;RO=0;RPP=3.16541;RPPR=0;RUN=1;SAF=28;SAP=3.0103;SAR=28;SRF=0;SRP=0;SRR=0;TYPE=ins;BVAR	GT:DP:RO:QR:AO:QA:GL	1/1:56:0:0:56:2024:-5,-5,0
NC_010611.1	14140	.	G	A	1900.71	.	AB=0;ABP=0;AC=2;AF=1;AN=2;AO=59;CIGAR=1X;DP=59;DPB=59;DPRA=0;EPP=3.34154;EPPR=0;GTI=0;LEN=1;MEANALT=1;MQM=60;MQMR=0;NS=1;NUMALT=1;ODDS=85.0102;PAIRED=1;PAIREDR=0;PAO=0;PQA=0;PQR=0;PRO=0;QA=2146;QR=0;RO=0;RPP=7.46366;RPPR=0;RUN=1;SAF=29;SAP=3.0471;SAR=30;SRF=0;SRP=0;SRR=0;TYPE=snp;BVAR	GT:DP:RO:QR:AO:QA:GL	1/1:59:0:0:59:2146:-5,-5,0
NC_010611.1	14164	.	TAGG	CAGA	1490.71	.	AB=0;ABP=0;AC=2;AF=1;AN=2;AO=49;CIGAR=1X2M1X;DP=49;DPB=98.5;DPRA=0;EPP=3.40914;EPPR=0;GTI=0;LEN=4;MEANALT=1;MQM=60;MQMR=0;NS=1;NUMALT=1;ODDS=71.1473;PAIRED=1;PAIREDR=0;PAO=0;PQA=0;PQR=0;PRO=0;QA=1716;QR=0;RO=0;RPP=30.7077;RPPR=0;RUN=1;SAF=24;SAP=3.05462;SAR=25;SRF=0;SRP=0;SRR=0;TYPE=complex;BVAR	GT:DP:RO:QR:AO:QA:GL	1/1:49:0:0:49:1716:-5,-5,0
NC_010611.1	14173	.	C	T	1797.42	.	AB=0;ABP=0;AC=2;AF=1;AN=2;AO=55;CIGAR=1X;DP=55;DPB=55;DPRA=0;EPP=4.94488;EPPR=0;GTI=0;LEN=1;MEANALT=1;MQM=60;MQMR=0;NS=1;NUMALT=1;ODDS=79.4651;PAIRED=1;PAIREDR=0;PAO=0;PQA=0;PQR=0;PRO=0;QA=2052;QR=0;RO=0;RPP=23.8959;RPPR=0;RUN=1;SAF=25;SAP=3.99733;SAR=30;SRF=0;SRP=0;SRR=0;TYPE=snp;BVAR	GT:DP:RO:QR:AO:QA:GL	1/1:55:0:0:55:2052:-5,-5,0
NC_010611.1	14314	.	T	C	2972.76	.	AB=0;ABP=0;AC=2;AF=1;AN=2;AO=92;CIGAR=1X;DP=92;DPB=92;DPRA=0;EPP=5.3706;EPPR=0;GTI=0;LEN=1;MEANALT=1;MQM=60;MQMR=0;NS=1;NUMALT=1;ODDS=130.758;PAIRED=1;PAIREDR=0;PAO=0;PQA=0;PQR=0;PRO=0;QA=3357;QR=0;RO=0;RPP=9.05266;RPPR=0;RUN=1;SAF=57;SAP=14.4341;SAR=35;SRF=0;SRP=0;SRR=0;TYPE=snp;BVAR	GT:DP:RO:QR:AO:QA:GL	1/1:92:0:0:92:3357:-5,-5,0
NC_010611.1	14323	.	C	T	2889.77	.	AB=0;ABP=0;AC=2;AF=1;AN=2;AO=87;CIGAR=1X;DP=87;DPB=87;DPRA=0;EPP=4.23331;EPPR=0;GTI=0;LEN=1;MEANALT=1;MQM=60;MQMR=0;NS=1;NUMALT=1;ODDS=123.826;PAIRED=1;PAIREDR=0;PAO=0;PQA=0;PQR=0;PRO=0;QA=3273;QR=0;RO=0;RPP=16.2139;RPPR=0;RUN=1;SAF=55;SAP=16.2139;SAR=32;SRF=0;SRP=0;SRR=0;TYPE=snp;BVAR	GT:DP:RO:QR:AO:QA:GL	1/1:87:0:0:87:3273:-5,-5,0
NC_010611.1	14341	.	C	T	2877.82	.	AB=0;ABP=0;AC=2;AF=1;AN=2;AO=89;CIGAR=1X;DP=90;DPB=90;DPRA=0;EPP=4.20583;EPPR=0;GTI=0;LEN=1;MEANALT=2;MQM=60;MQMR=0;NS=1;NUMALT=1;ODDS=126.599;PAIRED=1;PAIREDR=0;PAO=0;PQA=0;PQR=0;PRO=0;QA=3242;QR=0;RO=0;RPP=4.20583;RPPR=0;RUN=1;SAF=53;SAP=10.0615;SAR=36;SRF=0;SRP=0;SRR=0;TYPE=snp;BVAR	GT:DP:RO:QR:AO:QA:GL	1/1:90:0:0:89:3242:-5,-5,0
NC_010611.1	14614	.	G	A	2834.3	.	AB=0;ABP=0;AC=2;AF=1;AN=2;AO=84;CIGAR=1X;DP=84;DPB=84;DPRA=0;EPP=3.94093;EPPR=0;GTI=0;LEN=1;MEANALT=1;MQM=60;MQMR=0;NS=1;NUMALT=1;ODDS=119.668;PAIRED=1;PAIREDR=0;PAO=0;PQA=0;PQR=0;PRO=0;QA=3187;QR=0;RO=0;RPP=8.07707;RPPR=0;RUN=1;SAF=42;SAP=3.0103;SAR=42;SRF=0;SRP=0;SRR=0;TYPE=snp;BVAR	GT:DP:RO:QR:AO:QA:GL	1/1:84:0:0:84:3187:-5,-5,0
NC_010611.1	14788	.	G	A	2142.65	.	AB=0;ABP=0;AC=2;AF=1;AN=2;AO=64;CIGAR=1X;DP=64;DPB=64;DPRA=0;EPP=3.55317;EPPR=0;GTI=0;LEN=1;MEANALT=1;MQM=60;MQMR=0;NS=1;NUMALT=1;ODDS=91.9417;PAIRED=1;PAIREDR=0;PAO=0;PQA=0;PQR=0;PRO=0;QA=2429;QR=0;RO=0;RPP=19.4321;RPPR=0;RUN=1;SAF=31;SAP=3.14602;SAR=33;SRF=0;SRP=0;SRR=0;TYPE=snp;BVAR	GT:DP:RO:QR:AO:QA:GL	1/1:64:0:0:64:2429:-5,-5,0
NC_010611.1	14848	.	T	C	2061.1	.	AB=0;ABP=0;AC=2;AF=1;AN=2;AO=64;CIGAR=1X;DP=64;DPB=64;DPRA=0;EPP=4.23175;EPPR=0;GTI=0;LEN=1;MEANALT=1;MQM=60;MQMR=0;NS=1;NUMALT=1;ODDS=91.9417;PAIRED=1;PAIREDR=0;PAO=0;PQA=0;PQR=0;PRO=0;QA=2321;QR=0;RO=0;RPP=3.0103;RPPR=0;RUN=1;SAF=31;SAP=3.14602;SAR=33;SRF=0;SRP=0;SRR=0;TYPE=snp;BVAR	GT:DP:RO:QR:AO:QA:GL	1/1:64:0:0:64:2321:-5,-5,0
NC_010611.1	14896	.	G	A	1802.42	.	AB=0;ABP=0;AC=2;AF=1;AN=2;AO=60;CIGAR=1X;DP=61;DPB=61;DPRA=0;EPP=6.62942;EPPR=0;GTI=0;LEN=1;MEANALT=2;MQM=60;MQMR=0;NS=1;NUMALT=1;ODDS=86.3965;PAIRED=1;PAIREDR=0;PAO=0;PQA=0;PQR=0;PRO=0;QA=2048;QR=0;RO=0;RPP=10.1038;RPPR=0;RUN=1;SAF=34;SAP=5.32654;SAR=26;SRF=0;SRP=0;SRR=0;TYPE=snp;BVAR	GT:DP:RO:QR:AO:QA:GL	1/1:61:0:0:60:2048:-5,-5,0
NC_010611.1	15011	.	C	T	2981.99	.	AB=0;ABP=0;AC=2;AF=1;AN=2;AO=90;CIGAR=1X;DP=91;DPB=91;DPRA=0;EPP=3.0103;EPPR=0;GTI=0;LEN=1;MEANALT=2;MQM=60;MQMR=0;NS=1;NUMALT=1;ODDS=127.985;PAIRED=1;PAIREDR=0;PAO=0;PQA=0;PQR=0;PRO=0;QA=3354;QR=0;RO=0;RPP=7.73928;RPPR=0;RUN=1;SAF=49;SAP=4.55446;SAR=41;SRF=0;SRP=0;SRR=0;TYPE=snp;BVAR	GT:DP:RO:QR:AO:QA:GL	1/1:91:0:0:90:3354:-5,-5,0
NC_010611.1	15098	.	A	G	3656.24	.	AB=0;ABP=0;AC=2;AF=1;AN=2;AO=111;CIGAR=1X;DP=112;DPB=112;DPRA=0;EPP=6.31642;EPPR=0;GTI=0;LEN=1;MEANALT=2;MQM=60;MQMR=0;NS=1;NUMALT=1;ODDS=157.098;PAIRED=1;PAIREDR=0;PAO=0;PQA=0;PQR=0;PRO=0;QA=4102;QR=0;RO=0;RPP=3.49937;RPPR=0;RUN=1;SAF=56;SAP=3.02986;SAR=55;SRF=0;SRP=0;SRR=0;TYPE=snp;BVAR	GT:DP:RO:QR:AO:QA:GL	1/1:112:0:0:111:4102:-5,-5,0
NC_010611.1	15482	.	A	C	4866.24	.	AB=0;ABP=0;AC=2;AF=1;AN=2;AO=148;CIGAR=1X;DP=148;DPB=148;DPRA=0;EPP=8.87914;EPPR=0;GTI=0;LEN=1;MEANALT=1;MQM=60;MQMR=0;NS=1;NUMALT=1;ODDS=208.39;PAIRED=1;PAIREDR=0;PAO=0;PQA=0;PQR=0;PRO=0;QA=5451;QR=0;RO=0;RPP=3.5385;RPPR=0;RUN=1;SAF=79;SAP=4.47751;SAR=69;SRF=0;SRP=0;SRR=0;TYPE=snp;BVAR	GT:DP:RO:QR:AO:QA:GL	1/1:148:0:0:148:5451:-5,-5,0
NC_010611.1	15577	.	G	A	4584.38	.	AB=0;ABP=0;AC=2;AF=1;AN=2;AO=139;CIGAR=1X;DP=139;DPB=139;DPRA=0;EPP=9.89965;EPPR=0;GTI=0;LEN=1;MEANALT=1;MQM=60;MQMR=0;NS=1;NUMALT=1;ODDS=195.914;PAIRED=1;PAIREDR=0;PAO=0;PQA=0;PQR=0;PRO=0;QA=5146;QR=0;RO=0;RPP=4.90057;RPPR=0;RUN=1;SAF=59;SAP=9.89965;SAR=80;SRF=0;SRP=0;SRR=0;TYPE=snp;BVAR	GT:DP:RO:QR:AO:QA:GL	1/1:139:0:0:139:5146:-5,-5,0
NC_010611.1	15659	.	T	C	5338.03	.	AB=0;ABP=0;AC=2;AF=1;AN=2;AO=163;CIGAR=1X;DP=163;DPB=163;DPRA=0;EPP=7.81951;EPPR=0;GTI=0;LEN=1;MEANALT=1;MQM=60;MQMR=0;NS=1;NUMALT=1;ODDS=229.185;PAIRED=1;PAIREDR=0;PAO=0;PQA=0;PQR=0;PRO=0;QA=5976;QR=0;RO=0;RPP=3.1302;RPPR=0;RUN=1;SAF=89;SAP=6.00773;SAR=74;SRF=0;SRP=0;SRR=0;TYPE=snp;BVAR	GT:DP:RO:QR:AO:QA:GL	1/1:163:0:0:163:5976:-5,-5,0
NC_010611.1	15665	.	G	A	5718.93	.	AB=0;ABP=0;AC=2;AF=1;AN=2;AO=173;CIGAR=1X;DP=173;DPB=173;DPRA=0;EPP=3.62534;EPPR=0;GTI=0;LEN=1;MEANALT=1;MQM=60;MQMR=0;NS=1;NUMALT=1;ODDS=243.048;PAIRED=1;PAIREDR=0;PAO=0;PQA=0;PQR=0;PRO=0;QA=6395;QR=0;RO=0;RPP=4.027;RPPR=0;RUN=1;SAF=93;SAP=5.13156;SAR=80;SRF=0;SRP=0;SRR=0;TYPE=snp;BVAR	GT:DP:RO:QR:AO:QA:GL	1/1:173:0:0:173:6395:-5,-5,0
NC_010611.1	15680	.	C	T	5194.47	.	AB=0;ABP=0;AC=2;AF=1;AN=2;AO=154;CIGAR=1X;DP=154;DPB=154;DPRA=0;EPP=3.23591;EPPR=0;GTI=0;LEN=1;MEANALT=1;MQM=60;MQMR=0;NS=1;NUMALT=1;ODDS=216.708;PAIRED=1;PAIREDR=0;PAO=0;PQA=0;PQR=0;PRO=0;QA=5809;QR=0;RO=0;RPP=3.0103;RPPR=0;RUN=1;SAF=82;SAP=4.42035;SAR=72;SRF=0;SRP=0;SRR=0;TYPE=snp;BVAR	GT:DP:RO:QR:AO:QA:GL	1/1:154:0:0:154:5809:-5,-5,0
NC_010611.1	15707	.	T	A	5225.98	.	AB=0;ABP=0;AC=2;AF=1;AN=2;AO=158;CIGAR=1X;DP=158;DPB=158;DPRA=0;EPP=17.0836;EPPR=0;GTI=0;LEN=1;MEANALT=1;MQM=60;MQMR=0;NS=1;NUMALT=1;ODDS=222.253;PAIRED=1;PAIREDR=0;PAO=0;PQA=0;PQR=0;PRO=0;QA=5864;QR=0;RO=0;RPP=7.46319;RPPR=0;RUN=1;SAF=83;SAP=3.88988;SAR=75;SRF=0;SRP=0;SRR=0;TYPE=snp;BVAR	GT:DP:RO:QR:AO:QA:GL	1/1:158:0:0:158:5864:-5,-5,0
NC_010611.1	15737	.	A	G	4871.38	.	AB=0;ABP=0;AC=2;AF=1;AN=2;AO=149;CIGAR=1X;DP=149;DPB=149;DPRA=0;EPP=4.77371;EPPR=0;GTI=0;LEN=1;MEANALT=1;MQM=60;MQMR=0;NS=1;NUMALT=1;ODDS=209.777;PAIRED=1;PAIREDR=0;PAO=0;PQA=0;PQR=0;PRO=0;QA=5456;QR=0;RO=0;RPP=4.19076;RPPR=0;RUN=1;SAF=83;SAP=7.22208;SAR=66;SRF=0;SRP=0;SRR=0;TYPE=snp;BVAR	GT:DP:RO:QR:AO:QA:GL	1/1:149:0:0:149:5456:-5,-5,0
NC_010611.1	15785	.	A	T	5559.01	.	AB=0;ABP=0;AC=2;AF=1;AN=2;AO=167;CIGAR=1X;DP=167;DPB=167;DPRA=0;EPP=6.76812;EPPR=0;GTI=0;LEN=1;MEANALT=1;MQM=60;MQMR=0;NS=1;NUMALT=1;ODDS=234.73;PAIRED=1;PAIREDR=0;PAO=0;PQA=0;PQR=0;PRO=0;QA=6231;QR=0;RO=0;RPP=9.8888;RPPR=0;RUN=1;SAF=73;SAP=8.74455;SAR=94;SRF=0;SRP=0;SRR=0;TYPE=snp;BVAR	GT:DP:RO:QR:AO:QA:GL	1/1:167:0:0:167:6231:-5,-5,0
NC_010611.1	15791	.	C	T	5289.43	.	AB=0;ABP=0;AC=2;AF=1;AN=2;AO=164;CIGAR=1X;DP=164;DPB=164;DPRA=0;EPP=3.8577;EPPR=0;GTI=0;LEN=1;MEANALT=1;MQM=60;MQMR=0;NS=1;NUMALT=1;ODDS=230.571;PAIRED=1;PAIREDR=0;PAO=0;PQA=0;PQR=0;PRO=0;QA=5926;QR=0;RO=0;RPP=8.30657;RPPR=0;RUN=1;SAF=72;SAP=8.30657;SAR=92;SRF=0;SRP=0;SRR=0;TYPE=snp;BVAR	GT:DP:RO:QR:AO:QA:GL	1/1:164:0:0:164:5926:-5,-5,0
NC_010611.1	15974	.	AGGG	CGGA	3001.76	.	AB=0;ABP=0;AC=2;AF=1;AN=2;AO=96;CIGAR=1X2M1X;DP=97;DPB=194.5;DPRA=0;EPP=4.45795;EPPR=0;GTI=0;LEN=4;MEANALT=2;MQM=60;MQMR=0;NS=1;NUMALT=1;ODDS=136.303;PAIRED=0.989583;PAIREDR=0;PAO=0;PQA=0;PQR=0;PRO=0;QA=3379;QR=0;RO=0;RPP=4.45795;RPPR=0;RUN=1;SAF=40;SAP=8.80089;SAR=56;SRF=0;SRP=0;SRR=0;TYPE=complex;BVAR	GT:DP:RO:QR:AO:QA:GL	1/1:97:0:0:96:3379:-5,-5,0
NC_010611.1	15989	.	A	C	3260.48	.	AB=0;ABP=0;AC=2;AF=1;AN=2;AO=100;CIGAR=1X;DP=100;DPB=100;DPRA=0;EPP=3.0103;EPPR=0;GTI=0;LEN=1;MEANALT=1;MQM=60;MQMR=0;NS=1;NUMALT=1;ODDS=141.848;PAIRED=0.99;PAIREDR=0;PAO=0;PQA=0;PQR=0;PRO=0;QA=3663;QR=0;RO=0;RPP=4.40004;RPPR=0;RUN=1;SAF=42;SAP=8.56927;SAR=58;SRF=0;SRP=0;SRR=0;TYPE=snp;BVAR	GT:DP:RO:QR:AO:QA:GL	1/1:100:0:0:100:3663:-5,-5,0
NC_010611.1	16004	.	A	G	3782.02	.	AB=0;ABP=0;AC=2;AF=1;AN=2;AO=116;CIGAR=1X;DP=116;DPB=116;DPRA=0;EPP=4.20835;EPPR=0;GTI=0;LEN=1;MEANALT=1;MQM=60;MQMR=0;NS=1;NUMALT=1;ODDS=164.029;PAIRED=0.991379;PAIREDR=0;PAO=0;PQA=0;PQR=0;PRO=0;QA=4242;QR=0;RO=0;RPP=3.68421;RPPR=0;RUN=1;SAF=51;SAP=6.67934;SAR=65;SRF=0;SRP=0;SRR=0;TYPE=snp;BVAR	GT:DP:RO:QR:AO:QA:GL	1/1:116:0:0:116:4242:-5,-5,0
NC_010611.1	16052	.	A	T	3629.6	.	AB=0;ABP=0;AC=2;AF=1;AN=2;AO=118;CIGAR=1X;DP=119;DPB=119;DPRA=0;EPP=3.08391;EPPR=5.18177;GTI=0;LEN=1;MEANALT=1;MQM=60;MQMR=60;NS=1;NUMALT=1;ODDS=157.025;PAIRED=0.991525;PAIREDR=1;PAO=0;PQA=0;PQR=0;PRO=0;QA=4076;QR=16;RO=1;RPP=3.0103;RPPR=5.18177;RUN=1;SAF=55;SAP=4.18805;SAR=63;SRF=1;SRP=5.18177;SRR=0;TYPE=snp;BVAR	GT:DP:RO:QR:AO:QA:GL	1/1:119:1:16:118:4076:-5,-5,0
NC_010611.1	16071	.	G	T	3624.44	.	AB=0;ABP=0;AC=2;AF=1;AN=2;AO=111;CIGAR=1X;DP=111;DPB=111;DPRA=0;EPP=6.31642;EPPR=0;GTI=0;LEN=1;MEANALT=1;MQM=60;MQMR=0;NS=1;NUMALT=1;ODDS=157.098;PAIRED=1;PAIREDR=0;PAO=0;PQA=0;PQR=0;PRO=0;QA=4069;QR=0;RO=0;RPP=3.02986;RPPR=0;RUN=1;SAF=48;SAP=7.41193;SAR=63;SRF=0;SRP=0;SRR=0;TYPE=snp;BVAR	GT:DP:RO:QR:AO:QA:GL	1/1:111:0:0:111:4069:-5,-5,0
NC_010611.1	16094	.	T	C	3871.49	.	AB=0;ABP=0;AC=2;AF=1;AN=2;AO=118;CIGAR=1X;DP=118;DPB=118;DPRA=0;EPP=4.18805;EPPR=0;GTI=0;LEN=1;MEANALT=1;MQM=60;MQMR=0;NS=1;NUMALT=1;ODDS=166.802;PAIRED=1;PAIREDR=0;PAO=0;PQA=0;PQR=0;PRO=0;QA=4341;QR=0;RO=0;RPP=3.30474;RPPR=0;RUN=1;SAF=52;SAP=6.61715;SAR=66;SRF=0;SRP=0;SRR=0;TYPE=snp;BVAR	GT:DP:RO:QR:AO:QA:GL	1/1:118:0:0:118:4341:-5,-5,0
NC_010611.1	16384	.	A	G	3209.39	.	AB=0;ABP=0;AC=2;AF=1;AN=2;AO=99;CIGAR=1X;DP=99;DPB=99;DPRA=0;EPP=3.20771;EPPR=0;GTI=0;LEN=1;MEANALT=1;MQM=60;MQMR=0;NS=1;NUMALT=1;ODDS=140.462;PAIRED=1;PAIREDR=0;PAO=0;PQA=0;PQR=0;PRO=0;QA=3604;QR=0;RO=0;RPP=6.71716;RPPR=0;RUN=1;SAF=53;SAP=4.08507;SAR=46;SRF=0;SRP=0;SRR=0;TYPE=snp;BVAR	GT:DP:RO:QR:AO:QA:GL	1/1:99:0:0:99:3604:-5,-5,0
NC_010611.1	16390	.	C	T	3366.17	.	AB=0;ABP=0;AC=2;AF=1;AN=2;AO=108;CIGAR=1X;DP=109;DPB=109;DPRA=0;EPP=3.332;EPPR=0;GTI=0;LEN=1;MEANALT=2;MQM=60;MQMR=0;NS=1;NUMALT=1;ODDS=152.939;PAIRED=1;PAIREDR=0;PAO=0;PQA=0;PQR=0;PRO=0;QA=3776;QR=0;RO=0;RPP=3.0103;RPPR=0;RUN=1;SAF=56;SAP=3.332;SAR=52;SRF=0;SRP=0;SRR=0;TYPE=snp;BVAR	GT:DP:RO:QR:AO:QA:GL	1/1:109:0:0:108:3776:-5,-5,0
NC_010611.1	16402	.	C	T	3141.93	.	AB=0;ABP=0;AC=2;AF=1;AN=2;AO=100;CIGAR=1X;DP=100;DPB=100;DPRA=0;EPP=3.79203;EPPR=0;GTI=0;LEN=1;MEANALT=1;MQM=60;MQMR=0;NS=1;NUMALT=1;ODDS=141.848;PAIRED=1;PAIREDR=0;PAO=0;PQA=0;PQR=0;PRO=0;QA=3527;QR=0;RO=0;RPP=4.40004;RPPR=0;RUN=1;SAF=53;SAP=3.79203;SAR=47;SRF=0;SRP=0;SRR=0;TYPE=snp;BVAR	GT:DP:RO:QR:AO:QA:GL	1/1:100:0:0:100:3527:-5,-5,0
NC_010611.1	16420	.	A	G	3452.05	.	AB=0;ABP=0;AC=2;AF=1;AN=2;AO=104;CIGAR=1X;DP=104;DPB=104;DPRA=0;EPP=3.76196;EPPR=0;GTI=0;LEN=1;MEANALT=1;MQM=60;MQMR=0;NS=1;NUMALT=1;ODDS=147.393;PAIRED=0.990385;PAIREDR=0;PAO=0;PQA=0;PQR=0;PRO=0;QA=3873;QR=0;RO=0;RPP=4.34659;RPPR=0;RUN=1;SAF=57;SAP=5.09825;SAR=47;SRF=0;SRP=0;SRR=0;TYPE=snp;BVAR	GT:DP:RO:QR:AO:QA:GL	1/1:104:0:0:104:3873:-5,-5,0
NC_010611.1	16513	.	G	A	3029.37	.	AB=0;ABP=0;AC=2;AF=1;AN=2;AO=93;CIGAR=1X;DP=94;DPB=94;DPRA=0;EPP=4.15441;EPPR=0;GTI=0;LEN=1;MEANALT=2;MQM=60;MQMR=0;NS=1;NUMALT=1;ODDS=132.144;PAIRED=0.989247;PAIREDR=0;PAO=0;PQA=0;PQR=0;PRO=0;QA=3404;QR=0;RO=0;RPP=3.03365;RPPR=0;RUN=1;SAF=52;SAP=5.83555;SAR=41;SRF=0;SRP=0;SRR=0;TYPE=snp;BVAR	GT:DP:RO:QR:AO:QA:GL	1/1:94:0:0:93:3404:-5,-5,0
NC_010611.1	16569	.	C	T	3831.53	.	AB=0;ABP=0;AC=2;AF=1;AN=2;AO=115;CIGAR=1X;DP=115;DPB=115;DPRA=0;EPP=5.29507;EPPR=0;GTI=0;LEN=1;MEANALT=1;MQM=60;MQMR=0;NS=1;NUMALT=1;ODDS=162.643;PAIRED=1;PAIREDR=0;PAO=0;PQA=0;PQR=0;PRO=0;QA=4317;QR=0;RO=0;RPP=21.1563;RPPR=0;RUN=1;SAF=64;SAP=6.20142;SAR=51;SRF=0;SRP=0;SRR=0;TYPE=snp;BVAR	GT:DP:RO:QR:AO:QA:GL	1/1:115:0:0:115:4317:-5,-5,0
NC_010611.1	16606	.	C	T	4053.1	.	AB=0;ABP=0;AC=2;AF=1;AN=2;AO=128;CIGAR=1X;DP=128;DPB=128;DPRA=0;EPP=20.3821;EPPR=0;GTI=0;LEN=1;MEANALT=1;MQM=60;MQMR=0;NS=1;NUMALT=1;ODDS=180.665;PAIRED=1;PAIREDR=0;PAO=0;PQA=0;PQR=0;PRO=0;QA=4561;QR=0;RO=0;RPP=6.33537;RPPR=0;RUN=1;SAF=65;SAP=3.07816;SAR=63;SRF=0;SRP=0;SRR=0;TYPE=snp;BVAR	GT:DP:RO:QR:AO:QA:GL	1/1:128:0:0:128:4561:-5,-5,0
NC_010611.1	16621	.	A	G	4343.44	.	AB=0;ABP=0;AC=2;AF=1;AN=2;AO=134;CIGAR=1X;DP=134;DPB=134;DPRA=0;EPP=9.49231;EPPR=0;GTI=0;LEN=1;MEANALT=1;MQM=60;MQMR=0;NS=1;NUMALT=1;ODDS=188.982;PAIRED=1;PAIREDR=0;PAO=0;PQA=0;PQR=0;PRO=0;QA=4868;QR=0;RO=0;RPP=3.0103;RPPR=0;RUN=1;SAF=66;SAP=3.07512;SAR=68;SRF=0;SRP=0;SRR=0;TYPE=snp;BVAR	GT:DP:RO:QR:AO:QA:GL	1/1:134:0:0:134:4868:-5,-5,0
NC_010611.1	16627	.	C	T	4460.91	.	AB=0;ABP=0;AC=2;AF=1;AN=2;AO=135;CIGAR=1X;DP=135;DPB=135;DPRA=0;EPP=4.95658;EPPR=0;GTI=0;LEN=1;MEANALT=1;MQM=60;MQMR=0;NS=1;NUMALT=1;ODDS=190.369;PAIRED=1;PAIREDR=0;PAO=0;PQA=0;PQR=0;PRO=0;QA=4995;QR=0;RO=0;RPP=4.31318;RPPR=0;RUN=1;SAF=66;SAP=3.15506;SAR=69;SRF=0;SRP=0;SRR=0;TYPE=snp;BVAR	GT:DP:RO:QR:AO:QA:GL	1/1:135:0:0:135:4995:-5,-5,0
NC_010611.1	16639	.	G	A	4229.74	.	AB=0;ABP=0;AC=2;AF=1;AN=2;AO=136;CIGAR=1X;DP=138;DPB=138;DPRA=0;EPP=6.13977;EPPR=5.18177;GTI=0;LEN=1;MEANALT=2;MQM=60;MQMR=60;NS=1;NUMALT=1;ODDS=177.022;PAIRED=0.992647;PAIREDR=1;PAO=0;PQA=0;PQR=0;PRO=0;QA=4773;QR=39;RO=1;RPP=4.03217;RPPR=5.18177;RUN=1;SAF=63;SAP=4.60697;SAR=73;SRF=0;SRP=5.18177;SRR=1;TYPE=snp;BVAR	GT:DP:RO:QR:AO:QA:GL	1/1:138:1:39:136:4773:-5,-5,0
NC_010611.1	16746	.	TGGGA	CAGGG	4825.48	.	AB=0;ABP=0;AC=2;AF=1;AN=2;AO=150;CIGAR=2X2M1X;DP=150;DPB=303;DPRA=0;EPP=10.0169;EPPR=0;GTI=0;LEN=5;MEANALT=1;MQM=60;MQMR=0;NS=1;NUMALT=1;ODDS=211.163;PAIRED=0.993333;PAIREDR=0;PAO=2;PQA=77;PQR=0;PRO=0;QA=5421;QR=0;RO=0;RPP=12.7964;RPPR=0;RUN=1;SAF=84;SAP=7.70068;SAR=66;SRF=0;SRP=0;SRR=0;TYPE=complex;BVAR	GT:DP:RO:QR:AO:QA:GL	1/1:150:0:0:150:5421:-5,-5,0
NC_010611.1	16804	.	G	A	7411.42	.	AB=0;ABP=0;AC=2;AF=1;AN=2;AO=225;CIGAR=1X;DP=225;DPB=225;DPRA=0;EPP=24.3293;EPPR=0;GTI=0;LEN=1;MEANALT=1;MQM=60;MQMR=0;NS=1;NUMALT=1;ODDS=315.135;PAIRED=0.995556;PAIREDR=0;PAO=0;PQA=0;PQR=0;PRO=0;QA=8312;QR=0;RO=0;RPP=16.2225;RPPR=0;RUN=1;SAF=115;SAP=3.25157;SAR=110;SRF=0;SRP=0;SRR=0;TYPE=snp;BVAR	GT:DP:RO:QR:AO:QA:GL	1/1:225:0:0:225:8312:-5,-5,0
NC_010611.1	16846	.	T	C	6697.22	.	AB=0;ABP=0;AC=2;AF=1;AN=2;AO=204;CIGAR=1X;DP=206;DPB=206;DPRA=0;EPP=3.05288;EPPR=0;GTI=0;LEN=1;MEANALT=2;MQM=60;MQMR=0;NS=1;NUMALT=1;ODDS=286.023;PAIRED=0.995098;PAIREDR=0;PAO=0;PQA=0;PQR=0;PRO=0;QA=7484;QR=0;RO=0;RPP=3.18061;RPPR=0;RUN=1;SAF=99;SAP=3.3935;SAR=105;SRF=0;SRP=0;SRR=0;TYPE=snp;BVAR	GT:DP:RO:QR:AO:QA:GL	1/1:206:0:0:204:7484:-5,-5,0
NC_010611.1	16914	.	TATCAAT	GAGTAAC	3154.72	.	AB=0;ABP=0;AC=2;AF=1;AN=2;AO=99;CIGAR=1X1M2X2M1X;DP=99;DPB=198.571;DPRA=0;EPP=6.71716;EPPR=0;GTI=0;LEN=7;MEANALT=1;MQM=60;MQMR=0;NS=1;NUMALT=1;ODDS=140.462;PAIRED=0.989899;PAIREDR=0;PAO=0;PQA=0;PQR=0;PRO=0;QA=3555;QR=0;RO=0;RPP=14.6134;RPPR=0;RUN=1;SAF=51;SAP=3.20771;SAR=48;SRF=0;SRP=0;SRR=0;TYPE=complex;BVAR	GT:DP:RO:QR:AO:QA:GL	1/1:99:0:0:99:3555:-5,-5,0
NC_010611.1	17008	.	C	T	4766.52	.	AB=0;ABP=0;AC=2;AF=1;AN=2;AO=145;CIGAR=1X;DP=145;DPB=145;DPRA=0;EPP=4.82236;EPPR=0;GTI=0;LEN=1;MEANALT=1;MQM=60;MQMR=0;NS=1;NUMALT=1;ODDS=204.232;PAIRED=0.993103;PAIREDR=0;PAO=0;PQA=0;PQR=0;PRO=0;QA=5418;QR=0;RO=0;RPP=74.3095;RPPR=0;RUN=1;SAF=66;SAP=5.54119;SAR=79;SRF=0;SRP=0;SRR=0;TYPE=snp;BVAR	GT:DP:RO:QR:AO:QA:GL	1/1:145:0:0:145:5418:-5,-5,0
NC_010611.1	17032	.	G	A	4291.98	.	AB=0;ABP=0;AC=2;AF=1;AN=2;AO=132;CIGAR=1X;DP=132;DPB=132;DPRA=0;EPP=3.0761;EPPR=0;GTI=0;LEN=1;MEANALT=1;MQM=59.6364;MQMR=0;NS=1;NUMALT=1;ODDS=186.21;PAIRED=0.992424;PAIREDR=0;PAO=0;PQA=0;PQR=0;PRO=0;QA=4895;QR=0;RO=0;RPP=79.0776;RPPR=0;RUN=1;SAF=59;SAP=6.23461;SAR=73;SRF=0;SRP=0;SRR=0;TYPE=snp;BVAR	GT:DP:RO:QR:AO:QA:GL	1/1:132:0:0:132:4895:-5,-5,0
NC_010611.1	17048	.	G	C	4020.3	.	AB=0;ABP=0;AC=2;AF=1;AN=2;AO=126;CIGAR=1X;DP=126;DPB=126;DPRA=0;EPP=8.59409;EPPR=0;GTI=0;LEN=1;MEANALT=1;MQM=59.619;MQMR=0;NS=1;NUMALT=1;ODDS=177.892;PAIRED=0.992063;PAIREDR=0;PAO=0;PQA=0;PQR=0;PRO=0;QA=4574;QR=0;RO=0;RPP=57.0558;RPPR=0;RUN=1;SAF=55;SAP=7.42218;SAR=71;SRF=0;SRP=0;SRR=0;TYPE=snp;BVAR	GT:DP:RO:QR:AO:QA:GL	1/1:126:0:0:126:4574:-5,-5,0
NC_010611.1	17062	.	ACCG	CCCA	3428.36	.	AB=0;ABP=0;AC=2;AF=1;AN=2;AO=110;CIGAR=1X2M1X;DP=110;DPB=226.75;DPRA=0;EPP=5.85295;EPPR=0;GTI=0;LEN=4;MEANALT=1;MQM=60;MQMR=0;NS=1;NUMALT=1;ODDS=155.711;PAIRED=0.990909;PAIREDR=0;PAO=0;PQA=0;PQR=0;PRO=0;QA=3847;QR=0;RO=0;RPP=3.32615;RPPR=0;RUN=1;SAF=52;SAP=3.72096;SAR=58;SRF=0;SRP=0;SRR=0;TYPE=complex;BVAR	GT:DP:RO:QR:AO:QA:GL	1/1:110:0:0:110:3847:-5,-5,0
NC_010611.1	17077	.	A	G	3677.45	.	AB=0;ABP=0;AC=2;AF=1;AN=2;AO=114;CIGAR=1X;DP=114;DPB=114;DPRA=0;EPP=5.75321;EPPR=0;GTI=0;LEN=1;MEANALT=1;MQM=60;MQMR=0;NS=1;NUMALT=1;ODDS=161.256;PAIRED=0.991228;PAIREDR=0;PAO=0;PQA=0;PQR=0;PRO=0;QA=4140;QR=0;RO=0;RPP=17.9439;RPPR=0;RUN=1;SAF=54;SAP=3.69603;SAR=60;SRF=0;SRP=0;SRR=0;TYPE=snp;BVAR	GT:DP:RO:QR:AO:QA:GL	1/1:114:0:0:114:4140:-5,-5,0
NC_010611.1	17119	.	G	C	3764.86	.	AB=0;ABP=0;AC=2;AF=1;AN=2;AO=117;CIGAR=1X;DP=117;DPB=117;DPRA=0;EPP=3.91972;EPPR=0;GTI=0;LEN=1;MEANALT=1;MQM=60;MQMR=0;NS=1;NUMALT=1;ODDS=165.415;PAIRED=0.991453;PAIREDR=0;PAO=0;PQA=0;PQR=0;PRO=0;QA=4228;QR=0;RO=0;RPP=11.1951;RPPR=0;RUN=1;SAF=55;SAP=3.91972;SAR=62;SRF=0;SRP=0;SRR=0;TYPE=snp;BVAR	GT:DP:RO:QR:AO:QA:GL	1/1:117:0:0:117:4228:-5,-5,0
NC_010611.1	17131	.	A	G	3734.86	.	AB=0;ABP=0;AC=2;AF=1;AN=2;AO=116;CIGAR=1X;DP=116;DPB=116;DPRA=0;EPP=4.88226;EPPR=0;GTI=0;LEN=1;MEANALT=1;MQM=59.931;MQMR=0;NS=1;NUMALT=1;ODDS=164.029;PAIRED=0.991379;PAIREDR=0;PAO=0;PQA=0;PQR=0;PRO=0;QA=4188;QR=0;RO=0;RPP=4.88226;RPPR=0;RUN=1;SAF=56;SAP=3.30981;SAR=60;SRF=0;SRP=0;SRR=0;TYPE=snp;BVAR	GT:DP:RO:QR:AO:QA:GL	1/1:116:0:0:116:4188:-5,-5,0
NC_010611.1	17137	.	G	A	3791.24	.	AB=0;ABP=0;AC=2;AF=1;AN=2;AO=117;CIGAR=1X;DP=117;DPB=117;DPRA=0;EPP=3.17734;EPPR=0;GTI=0;LEN=1;MEANALT=1;MQM=59.4188;MQMR=0;NS=1;NUMALT=1;ODDS=165.415;PAIRED=0.991453;PAIREDR=0;PAO=0;PQA=0;PQR=0;PRO=0;QA=4254;QR=0;RO=0;RPP=9.71031;RPPR=0;RUN=1;SAF=57;SAP=3.17734;SAR=60;SRF=0;SRP=0;SRR=0;TYPE=snp;BVAR	GT:DP:RO:QR:AO:QA:GL	1/1:117:0:0:117:4254:-5,-5,0
NC_010611.1	17143	.	G	A	3826.91	.	AB=0;ABP=0;AC=2;AF=1;AN=2;AO=118;CIGAR=1X;DP=118;DPB=118;DPRA=0;EPP=3.67278;EPPR=0;GTI=0;LEN=1;MEANALT=1;MQM=59.3559;MQMR=0;NS=1;NUMALT=1;ODDS=166.802;PAIRED=0.991525;PAIREDR=0;PAO=0;PQA=0;PQR=0;PRO=0;QA=4303;QR=0;RO=0;RPP=17.4377;RPPR=0;RUN=1;SAF=57;SAP=3.30474;SAR=61;SRF=0;SRP=0;SRR=0;TYPE=snp;BVAR	GT:DP:RO:QR:AO:QA:GL	1/1:118:0:0:118:4303:-5,-5,0
NC_010611.1	17158	.	A	T	3935.86	.	AB=0;ABP=0;AC=2;AF=1;AN=2;AO=121;CIGAR=1X;DP=121;DPB=121;DPRA=0;EPP=3.88966;EPPR=0;GTI=0;LEN=1;MEANALT=1;MQM=59.3719;MQMR=0;NS=1;NUMALT=1;ODDS=170.96;PAIRED=1;PAIREDR=0;PAO=0;PQA=0;PQR=0;PRO=0;QA=4436;QR=0;RO=0;RPP=24.9942;RPPR=0;RUN=1;SAF=54;SAP=6.04318;SAR=67;SRF=0;SRP=0;SRR=0;TYPE=snp;BVAR	GT:DP:RO:QR:AO:QA:GL	1/1:121:0:0:121:4436:-5,-5,0
NC_010611.1	17166	.	T	C	3854.06	.	AB=0;ABP=0;AC=2;AF=1;AN=2;AO=117;CIGAR=1X;DP=117;DPB=117;DPRA=0;EPP=3.91972;EPPR=0;GTI=0;LEN=1;MEANALT=1;MQM=59.2051;MQMR=0;NS=1;NUMALT=1;ODDS=165.415;PAIRED=1;PAIREDR=0;PAO=0;PQA=0;PQR=0;PRO=0;QA=4364;QR=0;RO=0;RPP=40.5935;RPPR=0;RUN=1;SAF=51;SAP=7.18621;SAR=66;SRF=0;SRP=0;SRR=0;TYPE=snp;BVAR	GT:DP:RO:QR:AO:QA:GL	1/1:117:0:0:117:4364:-5,-5,0
NC_010611.1	17173	.	ATAGAGG	GTATAAC	2672.26	.	AB=0;ABP=0;AC=2;AF=1;AN=2;AO=86;CIGAR=1X2M1X1M2X;DP=86;DPB=173;DPRA=0;EPP=3.1113;EPPR=0;GTI=0;LEN=7;MEANALT=1;MQM=59.0581;MQMR=0;NS=1;NUMALT=1;ODDS=122.44;PAIRED=1;PAIREDR=0;PAO=0;PQA=0;PQR=0;PRO=0;QA=3034;QR=0;RO=0;RPP=28.866;RPPR=0;RUN=1;SAF=37;SAP=6.64625;SAR=49;SRF=0;SRP=0;SRR=0;TYPE=complex;BVAR	GT:DP:RO:QR:AO:QA:GL	1/1:86:0:0:86:3034:-5,-5,0
NC_010611.1	17200	.	TG	CT	2806.22	.	AB=0;ABP=0;AC=2;AF=1;AN=2;AO=89;CIGAR=2X;DP=89;DPB=178.5;DPRA=0;EPP=3.0347;EPPR=0;GTI=0;LEN=2;MEANALT=1;MQM=59.3371;MQMR=0;NS=1;NUMALT=1;ODDS=126.599;PAIRED=1;PAIREDR=0;PAO=0;PQA=0;PQR=0;PRO=0;QA=3164;QR=0;RO=0;RPP=13.7701;RPPR=0;RUN=1;SAF=40;SAP=4.98658;SAR=49;SRF=0;SRP=0;SRR=0;TYPE=mnp;BVAR	GT:DP:RO:QR:AO:QA:GL	1/1:89:0:0:89:3164:-5,-5,0
NC_010611.1	17215	.	CGCATTG	TGCAGTA	2393.9	.	AB=0;ABP=0;AC=2;AF=1;AN=2;AO=75;CIGAR=1X3M1X1M1X;DP=75;DPB=152.571;DPRA=0;EPP=5.35549;EPPR=0;GTI=0;LEN=7;MEANALT=1;MQM=59.88;MQMR=0;NS=1;NUMALT=1;ODDS=107.191;PAIRED=1;PAIREDR=0;PAO=0;PQA=0;PQR=0;PRO=0;QA=2701;QR=0;RO=0;RPP=5.35549;RPPR=0;RUN=1;SAF=31;SAP=7.90335;SAR=44;SRF=0;SRP=0;SRR=0;TYPE=complex;BVAR	GT:DP:RO:QR:AO:QA:GL	1/1:75:0:0:75:2701:-5,-5,0
NC_010611.1	17239	.	TGCGACG	CGCAACC	2115.71	.	AB=0;ABP=0;AC=2;AF=1;AN=2;AO=67;CIGAR=1X2M1X2M1X;DP=68;DPB=137.714;DPRA=0;EPP=3.82055;EPPR=0;GTI=0;LEN=7;MEANALT=2;MQM=60;MQMR=0;NS=1;NUMALT=1;ODDS=96.1006;PAIRED=1;PAIREDR=0;PAO=0;PQA=0;PQR=0;PRO=0;QA=2389;QR=0;RO=0;RPP=5.63551;RPPR=0;RUN=1;SAF=30;SAP=4.59839;SAR=37;SRF=0;SRP=0;SRR=0;TYPE=complex;BVAR	GT:DP:RO:QR:AO:QA:GL	1/1:68:0:0:67:2389:-5,-5,0
NC_010611.1	17332	.	A	C	1947.61	.	AB=0;ABP=0;AC=2;AF=1;AN=2;AO=59;CIGAR=1X;DP=59;DPB=59;DPRA=0;EPP=5.99147;EPPR=0;GTI=0;LEN=1;MEANALT=1;MQM=60;MQMR=0;NS=1;NUMALT=1;ODDS=85.0102;PAIRED=1;PAIREDR=0;PAO=0;PQA=0;PQR=0;PRO=0;QA=2210;QR=0;RO=0;RPP=7.46366;RPPR=0;RUN=1;SAF=22;SAP=11.2913;SAR=37;SRF=0;SRP=0;SRR=0;TYPE=snp;BVAR	GT:DP:RO:QR:AO:QA:GL	1/1:59:0:0:59:2210:-5,-5,0
NC_010611.1	17341	.	T	G	1962.84	.	AB=0;ABP=0;AC=2;AF=1;AN=2;AO=60;CIGAR=1X;DP=60;DPB=60;DPRA=0;EPP=3.15506;EPPR=0;GTI=0;LEN=1;MEANALT=1;MQM=60;MQMR=0;NS=1;NUMALT=1;ODDS=86.3965;PAIRED=1;PAIREDR=0;PAO=0;PQA=0;PQR=0;PRO=0;QA=2228;QR=0;RO=0;RPP=12.2752;RPPR=0;RUN=1;SAF=23;SAP=10.1038;SAR=37;SRF=0;SRP=0;SRR=0;TYPE=snp;BVAR	GT:DP:RO:QR:AO:QA:GL	1/1:60:0:0:60:2228:-5,-5,0
NC_010611.1	17346	.	T	C	1864.35	.	AB=0;ABP=0;AC=2;AF=1;AN=2;AO=57;CIGAR=1X;DP=57;DPB=57;DPRA=0;EPP=3.35316;EPPR=0;GTI=0;LEN=1;MEANALT=1;MQM=60;MQMR=0;NS=1;NUMALT=1;ODDS=82.2377;PAIRED=1;PAIREDR=0;PAO=0;PQA=0;PQR=0;PRO=0;QA=2122;QR=0;RO=0;RPP=14.02;RPPR=0;RUN=1;SAF=21;SAP=11.5819;SAR=36;SRF=0;SRP=0;SRR=0;TYPE=snp;BVAR	GT:DP:RO:QR:AO:QA:GL	1/1:57:0:0:57:2122:-5,-5,0
NC_010611.1	17520	.	TA	T	1025.52	.	AB=0;ABP=0;AC=2;AF=1;AN=2;AO=33;CIGAR=1M1D;DP=35;DPB=48;DPRA=0;EPP=4.65535;EPPR=5.18177;GTI=0;LEN=1;MEANALT=2;MQM=60;MQMR=60;NS=1;NUMALT=1;ODDS=38.7482;PAIRED=1;PAIREDR=1;PAO=0;PQA=0;PQR=0;PRO=0;QA=1208;QR=32;RO=1;RPP=17.8158;RPPR=5.18177;RUN=1;SAF=16;SAP=3.0761;SAR=17;SRF=0;SRP=5.18177;SRR=1;TYPE=del;BVAR	GT:DP:RO:QR:AO:QA:GL	1/1:35:1:32:33:1208:-5,-5,0
NC_010611.1	17538	.	A	C	1477.39	.	AB=0;ABP=0;AC=2;AF=1;AN=2;AO=47;CIGAR=1X;DP=47;DPB=47;DPRA=0;EPP=6.75262;EPPR=0;GTI=0;LEN=1;MEANALT=1;MQM=60;MQMR=0;NS=1;NUMALT=1;ODDS=68.3747;PAIRED=1;PAIREDR=0;PAO=0;PQA=0;PQR=0;PRO=0;QA=1701;QR=0;RO=0;RPP=27.4509;RPPR=0;RUN=1;SAF=22;SAP=3.42611;SAR=25;SRF=0;SRP=0;SRR=0;TYPE=snp;BVAR	GT:DP:RO:QR:AO:QA:GL	1/1:47:0:0:47:1701:-5,-5,0
NC_010611.1	17577	.	AAGG	GAGA	2108.93	.	AB=0;ABP=0;AC=2;AF=1;AN=2;AO=72;CIGAR=1X2M1X;DP=72;DPB=144;DPRA=0;EPP=6.02623;EPPR=0;GTI=0;LEN=4;MEANALT=1;MQM=60;MQMR=0;NS=1;NUMALT=1;ODDS=103.032;PAIRED=1;PAIREDR=0;PAO=0;PQA=0;PQR=0;PRO=0;QA=2389;QR=0;RO=0;RPP=10.7311;RPPR=0;RUN=1;SAF=41;SAP=6.02623;SAR=31;SRF=0;SRP=0;SRR=0;TYPE=complex;BVAR	GT:DP:RO:QR:AO:QA:GL	1/1:72:0:0:72:2389:-5,-5,0
NC_010611.1	17721	.	T	C	4901.75	.	AB=0;ABP=0;AC=2;AF=1;AN=2;AO=152;CIGAR=1X;DP=152;DPB=152;DPRA=0;EPP=3.06744;EPPR=0;GTI=0;LEN=1;MEANALT=1;MQM=60;MQMR=0;NS=1;NUMALT=1;ODDS=213.936;PAIRED=1;PAIREDR=0;PAO=0;PQA=0;PQR=0;PRO=0;QA=5490;QR=0;RO=0;RPP=8.7247;RPPR=0;RUN=1;SAF=81;SAP=4.4389;SAR=71;SRF=0;SRP=0;SRR=0;TYPE=snp;BVAR	GT:DP:RO:QR:AO:QA:GL	1/1:152:0:0:152:5490:-5,-5,0
NC_010611.1	17746	.	G	A	4791.34	.	AB=0;ABP=0;AC=2;AF=1;AN=2;AO=146;CIGAR=1X;DP=146;DPB=146;DPRA=0;EPP=5.92543;EPPR=0;GTI=0;LEN=1;MEANALT=1;MQM=60;MQMR=0;NS=1;NUMALT=1;ODDS=205.618;PAIRED=1;PAIREDR=0;PAO=0;PQA=0;PQR=0;PRO=0;QA=5375;QR=0;RO=0;RPP=13.0645;RPPR=0;RUN=1;SAF=78;SAP=4.49761;SAR=68;SRF=0;SRP=0;SRR=0;TYPE=snp;BVAR	GT:DP:RO:QR:AO:QA:GL	1/1:146:0:0:146:5375:-5,-5,0
NC_010611.1	17754	.	T	C	4287.74	.	AB=0;ABP=0;AC=2;AF=1;AN=2;AO=129;CIGAR=1X;DP=129;DPB=129;DPRA=0;EPP=3.43113;EPPR=0;GTI=0;LEN=1;MEANALT=1;MQM=60;MQMR=0;NS=1;NUMALT=1;ODDS=182.051;PAIRED=1;PAIREDR=0;PAO=0;PQA=0;PQR=0;PRO=0;QA=4816;QR=0;RO=0;RPP=13.531;RPPR=0;RUN=1;SAF=73;SAP=7.87507;SAR=56;SRF=0;SRP=0;SRR=0;TYPE=snp;BVAR	GT:DP:RO:QR:AO:QA:GL	1/1:129:0:0:129:4816:-5,-5,0
NC_010611.1	17838	.	CGCG	TGCA	2893.09	.	AB=0;ABP=0;AC=2;AF=1;AN=2;AO=98;CIGAR=1X2M1X;DP=98;DPB=198.25;DPRA=0;EPP=3.80798;EPPR=0;GTI=0;LEN=4;MEANALT=1;MQM=60;MQMR=0;NS=1;NUMALT=1;ODDS=139.076;PAIRED=1;PAIREDR=0;PAO=0;PQA=0;PQR=0;PRO=0;QA=3258;QR=0;RO=0;RPP=8.68272;RPPR=0;RUN=1;SAF=55;SAP=6.20103;SAR=43;SRF=0;SRP=0;SRR=0;TYPE=complex;BVAR	GT:DP:RO:QR:AO:QA:GL	1/1:98:0:0:98:3258:-5,-5,0
NC_010611.1	17868	.	C	T	3078.95	.	AB=0;ABP=0;AC=2;AF=1;AN=2;AO=95;CIGAR=1X;DP=95;DPB=95;DPRA=0;EPP=4.13032;EPPR=0;GTI=0;LEN=1;MEANALT=1;MQM=60;MQMR=0;NS=1;NUMALT=1;ODDS=134.917;PAIRED=1;PAIREDR=0;PAO=0;PQA=0;PQR=0;PRO=0;QA=3459;QR=0;RO=0;RPP=3.21602;RPPR=0;RUN=1;SAF=54;SAP=6.87324;SAR=41;SRF=0;SRP=0;SRR=0;TYPE=snp;BVAR	GT:DP:RO:QR:AO:QA:GL	1/1:95:0:0:95:3459:-5,-5,0
NC_010611.1	17886	.	C	T	2769.18	.	AB=0;ABP=0;AC=2;AF=1;AN=2;AO=87;CIGAR=1X;DP=87;DPB=87;DPRA=0;EPP=3.23494;EPPR=0;GTI=0;LEN=1;MEANALT=1;MQM=60;MQMR=0;NS=1;NUMALT=1;ODDS=123.826;PAIRED=1;PAIREDR=0;PAO=0;PQA=0;PQR=0;PRO=0;QA=3115;QR=0;RO=0;RPP=3.03526;RPPR=0;RUN=1;SAF=51;SAP=8.62618;SAR=36;SRF=0;SRP=0;SRR=0;TYPE=snp;BVAR	GT:DP:RO:QR:AO:QA:GL	1/1:87:0:0:87:3115:-5,-5,0
NC_010611.1	17892	.	T	C	2746.82	.	AB=0;ABP=0;AC=2;AF=1;AN=2;AO=82;CIGAR=1X;DP=82;DPB=82;DPRA=0;EPP=3.11623;EPPR=0;GTI=0;LEN=1;MEANALT=1;MQM=59.9634;MQMR=0;NS=1;NUMALT=1;ODDS=116.895;PAIRED=1;PAIREDR=0;PAO=0;PQA=0;PQR=0;PRO=0;QA=3089;QR=0;RO=0;RPP=3.11623;RPPR=0;RUN=1;SAF=48;SAP=8.20065;SAR=34;SRF=0;SRP=0;SRR=0;TYPE=snp;BVAR	GT:DP:RO:QR:AO:QA:GL	1/1:82:0:0:82:3089:-5,-5,0
NC_010611.1	17980	.	T	C	4279.12	.	AB=0;ABP=0;AC=2;AF=1;AN=2;AO=132;CIGAR=1X;DP=132;DPB=132;DPRA=0;EPP=3.60252;EPPR=0;GTI=0;LEN=1;MEANALT=1;MQM=60;MQMR=0;NS=1;NUMALT=1;ODDS=186.21;PAIRED=1;PAIREDR=0;PAO=0;PQA=0;PQR=0;PRO=0;QA=4829;QR=0;RO=0;RPP=37.8197;RPPR=0;RUN=1;SAF=66;SAP=3.0103;SAR=66;SRF=0;SRP=0;SRR=0;TYPE=snp;BVAR	GT:DP:RO:QR:AO:QA:GL	1/1:132:0:0:132:4829:-5,-5,0
NC_010611.1	17999	.	A	G	4384.96	.	AB=0;ABP=0;AC=2;AF=1;AN=2;AO=131;CIGAR=1X;DP=131;DPB=131;DPRA=0;EPP=5.81167;EPPR=0;GTI=0;LEN=1;MEANALT=1;MQM=60;MQMR=0;NS=1;NUMALT=1;ODDS=184.823;PAIRED=1;PAIREDR=0;PAO=0;PQA=0;PQR=0;PRO=0;QA=4924;QR=0;RO=0;RPP=15.0943;RPPR=0;RUN=1;SAF=62;SAP=3.82253;SAR=69;SRF=0;SRP=0;SRR=0;TYPE=snp;BVAR	GT:DP:RO:QR:AO:QA:GL	1/1:131:0:0:131:4924:-5,-5,0
NC_010611.1	18020	.	A	G	4277.42	.	AB=0;ABP=0;AC=2;AF=1;AN=2;AO=130;CIGAR=1X;DP=130;DPB=130;DPRA=0;EPP=3.61163;EPPR=0;GTI=0;LEN=1;MEANALT=1;MQM=60;MQMR=0;NS=1;NUMALT=1;ODDS=183.437;PAIRED=1;PAIREDR=0;PAO=0;PQA=0;PQR=0;PRO=0;QA=4808;QR=0;RO=0;RPP=20.1148;RPPR=0;RUN=1;SAF=61;SAP=4.07933;SAR=69;SRF=0;SRP=0;SRR=0;TYPE=snp;BVAR	GT:DP:RO:QR:AO:QA:GL	1/1:130:0:0:130:4808:-5,-5,0
NC_010611.1	18057	.	A	G	4426.66	.	AB=0;ABP=0;AC=2;AF=1;AN=2;AO=138;CIGAR=1X;DP=138;DPB=138;DPRA=0;EPP=4.01736;EPPR=0;GTI=0;LEN=1;MEANALT=1;MQM=60;MQMR=0;NS=1;NUMALT=1;ODDS=194.527;PAIRED=1;PAIREDR=0;PAO=0;PQA=0;PQR=0;PRO=0;QA=4958;QR=0;RO=0;RPP=6.09442;RPPR=0;RUN=1;SAF=69;SAP=3.0103;SAR=69;SRF=0;SRP=0;SRR=0;TYPE=snp;BVAR	GT:DP:RO:QR:AO:QA:GL	1/1:138:0:0:138:4958:-5,-5,0
NC_010611.1	18120	.	C	T	3788.82	.	AB=0;ABP=0;AC=2;AF=1;AN=2;AO=118;CIGAR=1X;DP=119;DPB=119;DPRA=0;EPP=26.8597;EPPR=0;GTI=0;LEN=1;MEANALT=2;MQM=60;MQMR=0;NS=1;NUMALT=1;ODDS=166.802;PAIRED=1;PAIREDR=0;PAO=0;PQA=0;PQR=0;PRO=0;QA=4279;QR=0;RO=0;RPP=5.66023;RPPR=0;RUN=1;SAF=66;SAP=6.61715;SAR=52;SRF=0;SRP=0;SRR=0;TYPE=snp;BVAR	GT:DP:RO:QR:AO:QA:GL	1/1:119:0:0:118:4279:-5,-5,0
NC_010611.1	18210	.	A	G	4311.55	.	AB=0;ABP=0;AC=2;AF=1;AN=2;AO=135;CIGAR=1X;DP=135;DPB=135;DPRA=0;EPP=8.81698;EPPR=0;GTI=0;LEN=1;MEANALT=1;MQM=59.9407;MQMR=0;NS=1;NUMALT=1;ODDS=190.369;PAIRED=1;PAIREDR=0;PAO=0;PQA=0;PQR=0;PRO=0;QA=4838;QR=0;RO=0;RPP=4.95658;RPPR=0;RUN=1;SAF=75;SAP=6.62942;SAR=60;SRF=0;SRP=0;SRR=0;TYPE=snp;BVAR	GT:DP:RO:QR:AO:QA:GL	1/1:135:0:0:135:4838:-5,-5,0
NC_010611.1	18222	.	T	C	4038.78	.	AB=0;ABP=0;AC=2;AF=1;AN=2;AO=121;CIGAR=1X;DP=123;DPB=123;DPRA=0;EPP=8.19671;EPPR=0;GTI=0;LEN=1;MEANALT=2;MQM=59.9008;MQMR=0;NS=1;NUMALT=1;ODDS=170.96;PAIRED=1;PAIREDR=0;PAO=0;PQA=0;PQR=0;PRO=0;QA=4541;QR=0;RO=0;RPP=5.18177;RPPR=0;RUN=1;SAF=70;SAP=9.48883;SAR=51;SRF=0;SRP=0;SRR=0;TYPE=snp;BVAR	GT:DP:RO:QR:AO:QA:GL	1/1:123:0:0:121:4541:-5,-5,0
NC_010611.1	18234	.	TAAATTA	GAGATTG	3291.38	.	AB=0;ABP=0;AC=2;AF=1;AN=2;AO=107;CIGAR=1X1M1X3M1X;DP=107;DPB=219.714;DPRA=0;EPP=4.65412;EPPR=0;GTI=0;LEN=7;MEANALT=1;MQM=59.9626;MQMR=0;NS=1;NUMALT=1;ODDS=151.552;PAIRED=1;PAIREDR=0;PAO=0;PQA=0;PQR=0;PRO=0;QA=3703;QR=0;RO=0;RPP=5.46589;RPPR=0;RUN=1;SAF=63;SAP=10.3365;SAR=44;SRF=0;SRP=0;SRR=0;TYPE=complex;BVAR	GT:DP:RO:QR:AO:QA:GL	1/1:107:0:0:107:3703:-5,-5,0
NC_010611.1	18261	.	C	T	4188.58	.	AB=0;ABP=0;AC=2;AF=1;AN=2;AO=128;CIGAR=1X;DP=129;DPB=129;DPRA=0;EPP=12.7819;EPPR=0;GTI=0;LEN=1;MEANALT=2;MQM=59.8594;MQMR=0;NS=1;NUMALT=1;ODDS=180.665;PAIRED=1;PAIREDR=0;PAO=0;PQA=0;PQR=0;PRO=0;QA=4710;QR=0;RO=0;RPP=11.2212;RPPR=0;RUN=1;SAF=63;SAP=3.07816;SAR=65;SRF=0;SRP=0;SRR=0;TYPE=snp;BVAR	GT:DP:RO:QR:AO:QA:GL	1/1:129:0:0:128:4710:-5,-5,0
NC_010611.1	18339	.	G	A	4292.79	.	AB=0;ABP=0;AC=2;AF=1;AN=2;AO=137;CIGAR=1X;DP=138;DPB=138;DPRA=0;EPP=10.0002;EPPR=5.18177;GTI=0;LEN=1;MEANALT=1;MQM=60;MQMR=60;NS=1;NUMALT=1;ODDS=183.068;PAIRED=1;PAIREDR=1;PAO=0;PQA=0;PQR=0;PRO=0;QA=4828;QR=16;RO=1;RPP=10.0002;RPPR=5.18177;RUN=1;SAF=68;SAP=3.02615;SAR=69;SRF=0;SRP=5.18177;SRR=1;TYPE=snp;BVAR	GT:DP:RO:QR:AO:QA:GL	1/1:138:1:16:137:4828:-5,-5,0
NC_010611.1	18345	.	A	G	4674.31	.	AB=0;ABP=0;AC=2;AF=1;AN=2;AO=143;CIGAR=1X;DP=145;DPB=145;DPRA=0;EPP=8.49213;EPPR=0;GTI=0;LEN=1;MEANALT=2;MQM=60;MQMR=0;NS=1;NUMALT=1;ODDS=201.459;PAIRED=1;PAIREDR=0;PAO=0;PQA=0;PQR=0;PRO=0;QA=5241;QR=0;RO=0;RPP=3.38993;RPPR=0;RUN=1;SAF=76;SAP=4.24029;SAR=67;SRF=0;SRP=0;SRR=0;TYPE=snp;BVAR	GT:DP:RO:QR:AO:QA:GL	1/1:145:0:0:143:5241:-5,-5,0
NC_010611.1	18369	.	TGAA	CGAG	4176.6	.	AB=0;ABP=0;AC=2;AF=1;AN=2;AO=131;CIGAR=1X2M1X;DP=131;DPB=263.75;DPRA=0;EPP=5.01601;EPPR=0;GTI=0;LEN=4;MEANALT=1;MQM=60;MQMR=0;NS=1;NUMALT=1;ODDS=184.823;PAIRED=1;PAIREDR=0;PAO=0;PQA=0;PQR=0;PRO=0;QA=4679;QR=0;RO=0;RPP=4.35297;RPPR=0;RUN=1;SAF=66;SAP=3.02688;SAR=65;SRF=0;SRP=0;SRR=0;TYPE=complex;BVAR	GT:DP:RO:QR:AO:QA:GL	1/1:131:0:0:131:4679:-5,-5,0
NC_010611.1	18396	.	C	T	4725.25	.	AB=0;ABP=0;AC=2;AF=1;AN=2;AO=147;CIGAR=1X;DP=147;DPB=147;DPRA=0;EPP=3.14325;EPPR=0;GTI=0;LEN=1;MEANALT=1;MQM=60;MQMR=0;NS=1;NUMALT=1;ODDS=207.004;PAIRED=1;PAIREDR=0;PAO=0;PQA=0;PQR=0;PRO=0;QA=5314;QR=0;RO=0;RPP=27.8419;RPPR=0;RUN=1;SAF=76;SAP=3.3796;SAR=71;SRF=0;SRP=0;SRR=0;TYPE=snp;BVAR	GT:DP:RO:QR:AO:QA:GL	1/1:147:0:0:147:5314:-5,-5,0
NC_010611.1	18405	.	G	A	4795.61	.	AB=0;ABP=0;AC=2;AF=1;AN=2;AO=146;CIGAR=1X;DP=146;DPB=146;DPRA=0;EPP=3.06979;EPPR=0;GTI=0;LEN=1;MEANALT=1;MQM=59.863;MQMR=0;NS=1;NUMALT=1;ODDS=205.618;PAIRED=1;PAIREDR=0;PAO=0;PQA=0;PQR=0;PRO=0;QA=5377;QR=0;RO=0;RPP=14.6708;RPPR=0;RUN=1;SAF=75;SAP=3.24827;SAR=71;SRF=0;SRP=0;SRR=0;TYPE=snp;BVAR	GT:DP:RO:QR:AO:QA:GL	1/1:146:0:0:146:5377:-5,-5,0
NC_010611.1	18411	.	G	A	4981.31	.	AB=0;ABP=0;AC=2;AF=1;AN=2;AO=148;CIGAR=1X;DP=148;DPB=148;DPRA=0;EPP=5.12308;EPPR=0;GTI=0;LEN=1;MEANALT=1;MQM=59.8649;MQMR=0;NS=1;NUMALT=1;ODDS=208.39;PAIRED=1;PAIREDR=0;PAO=0;PQA=0;PQR=0;PRO=0;QA=5575;QR=0;RO=0;RPP=5.12308;RPPR=0;RUN=1;SAF=76;SAP=3.24505;SAR=72;SRF=0;SRP=0;SRR=0;TYPE=snp;BVAR	GT:DP:RO:QR:AO:QA:GL	1/1:148:0:0:148:5575:-5,-5,0
NC_010611.1	18423	.	AGGC	CGGT	4286.15	.	AB=0;ABP=0;AC=2;AF=1;AN=2;AO=142;CIGAR=1X2M1X;DP=142;DPB=285.5;DPRA=0;EPP=6.92507;EPPR=0;GTI=0;LEN=4;MEANALT=1;MQM=60;MQMR=0;NS=1;NUMALT=1;ODDS=200.073;PAIRED=1;PAIREDR=0;PAO=0;PQA=0;PQR=0;PRO=0;QA=4803;QR=0;RO=0;RPP=3.56081;RPPR=0;RUN=1;SAF=73;SAP=3.25497;SAR=69;SRF=0;SRP=0;SRR=0;TYPE=complex;BVAR	GT:DP:RO:QR:AO:QA:GL	1/1:142:0:0:142:4803:-5,-5,0
NC_010611.1	18519	.	A	G	4006.41	.	AB=0;ABP=0;AC=2;AF=1;AN=2;AO=121;CIGAR=1X;DP=123;DPB=123;DPRA=0;EPP=6.04318;EPPR=5.18177;GTI=0;LEN=1;MEANALT=2;MQM=59.9008;MQMR=60;NS=1;NUMALT=1;ODDS=161.537;PAIRED=1;PAIREDR=1;PAO=0;PQA=0;PQR=0;PRO=0;QA=4516;QR=16;RO=1;RPP=10.9245;RPPR=5.18177;RUN=1;SAF=49;SAP=12.5038;SAR=72;SRF=0;SRP=5.18177;SRR=1;TYPE=snp;BVAR	GT:DP:RO:QR:AO:QA:GL	1/1:123:1:16:121:4516:-5,-5,0
NC_010611.1	18532	.	T	C	3702.2	.	AB=0;ABP=0;AC=2;AF=1;AN=2;AO=112;CIGAR=1X;DP=112;DPB=112;DPRA=0;EPP=5.80219;EPPR=0;GTI=0;LEN=1;MEANALT=1;MQM=59.8661;MQMR=0;NS=1;NUMALT=1;ODDS=158.484;PAIRED=1;PAIREDR=0;PAO=0;PQA=0;PQR=0;PRO=0;QA=4157;QR=0;RO=0;RPP=3.08785;RPPR=0;RUN=1;SAF=47;SAP=9.29206;SAR=65;SRF=0;SRP=0;SRR=0;TYPE=snp;BVAR	GT:DP:RO:QR:AO:QA:GL	1/1:112:0:0:112:4157:-5,-5,0
NC_010611.1	18546	.	T	A	3117.13	.	AB=0;ABP=0;AC=2;AF=1;AN=2;AO=94;CIGAR=1X;DP=95;DPB=95;DPRA=0;EPP=3.84193;EPPR=0;GTI=0;LEN=1;MEANALT=2;MQM=59.9681;MQMR=0;NS=1;NUMALT=1;ODDS=133.531;PAIRED=1;PAIREDR=0;PAO=0;PQA=0;PQR=0;PRO=0;QA=3512;QR=0;RO=0;RPP=3.84193;RPPR=0;RUN=1;SAF=36;SAP=14.1911;SAR=58;SRF=0;SRP=0;SRR=0;TYPE=snp;BVAR	GT:DP:RO:QR:AO:QA:GL	1/1:95:0:0:94:3512:-5,-5,0
NC_010611.1	18558	.	GTAAACAGGATAGTTTCCC	ATAAGCTGGGTAATCCCCG	1973.79	.	AB=0;ABP=0;AC=2;AF=1;AN=2;AO=62;CIGAR=1X3M1X1M1X2M1X2M1X1M2X2M1X;DP=63;DPB=126.421;DPRA=0;EPP=3.57068;EPPR=0;GTI=0;LEN=19;MEANALT=2;MQM=60;MQMR=0;NS=1;NUMALT=1;ODDS=89.1691;PAIRED=1;PAIREDR=0;PAO=0;PQA=0;PQR=0;PRO=0;QA=2246;QR=0;RO=0;RPP=3.57068;RPPR=0;RUN=1;SAF=20;SAP=19.9618;SAR=42;SRF=0;SRP=0;SRR=0;TYPE=complex;BVAR	GT:DP:RO:QR:AO:QA:GL	1/1:63:0:0:62:2246:-5,-5,0
NC_010611.1	18588	.	G	A	3050.74	.	AB=0;ABP=0;AC=2;AF=1;AN=2;AO=96;CIGAR=1X;DP=96;DPB=96;DPRA=0;EPP=3.10078;EPPR=0;GTI=0;LEN=1;MEANALT=1;MQM=60;MQMR=0;NS=1;NUMALT=1;ODDS=136.303;PAIRED=1;PAIREDR=0;PAO=0;PQA=0;PQR=0;PRO=0;QA=3453;QR=0;RO=0;RPP=7.44372;RPPR=0;RUN=1;SAF=32;SAP=26.1727;SAR=64;SRF=0;SRP=0;SRR=0;TYPE=snp;BVAR	GT:DP:RO:QR:AO:QA:GL	1/1:96:0:0:96:3453:-5,-5,0
NC_010611.1	18600	.	T	C	3622.9	.	AB=0;ABP=0;AC=2;AF=1;AN=2;AO=111;CIGAR=1X;DP=111;DPB=111;DPRA=0;EPP=5.3774;EPPR=0;GTI=0;LEN=1;MEANALT=1;MQM=60;MQMR=0;NS=1;NUMALT=1;ODDS=157.098;PAIRED=1;PAIREDR=0;PAO=0;PQA=0;PQR=0;PRO=0;QA=4076;QR=0;RO=0;RPP=3.96888;RPPR=0;RUN=1;SAF=43;SAP=15.2371;SAR=68;SRF=0;SRP=0;SRR=0;TYPE=snp;BVAR	GT:DP:RO:QR:AO:QA:GL	1/1:111:0:0:111:4076:-5,-5,0
NC_010611.1	18618	.	C	T	3708.43	.	AB=0;ABP=0;AC=2;AF=1;AN=2;AO=114;CIGAR=1X;DP=115;DPB=115;DPRA=0;EPP=4.9151;EPPR=0;GTI=0;LEN=1;MEANALT=2;MQM=60;MQMR=0;NS=1;NUMALT=1;ODDS=161.256;PAIRED=1;PAIREDR=0;PAO=0;PQA=0;PQR=0;PRO=0;QA=4168;QR=0;RO=0;RPP=10.6295;RPPR=0;RUN=1;SAF=53;SAP=4.22937;SAR=61;SRF=0;SRP=0;SRR=0;TYPE=snp;BVAR	GT:DP:RO:QR:AO:QA:GL	1/1:115:0:0:114:4168:-5,-5,0
NC_010611.1	18639	.	G	A	3957.82	.	AB=0;ABP=0;AC=2;AF=1;AN=2;AO=118;CIGAR=1X;DP=118;DPB=118;DPRA=0;EPP=15.4503;EPPR=0;GTI=0;LEN=1;MEANALT=1;MQM=59.8305;MQMR=0;NS=1;NUMALT=1;ODDS=166.802;PAIRED=1;PAIREDR=0;PAO=0;PQA=0;PQR=0;PRO=0;QA=4453;QR=0;RO=0;RPP=6.61715;RPPR=0;RUN=1;SAF=52;SAP=6.61715;SAR=66;SRF=0;SRP=0;SRR=0;TYPE=snp;BVAR	GT:DP:RO:QR:AO:QA:GL	1/1:118:0:0:118:4453:-5,-5,0
NC_010611.1	18660	.	G	A	3824.07	.	AB=0;ABP=0;AC=2;AF=1;AN=2;AO=115;CIGAR=1X;DP=115;DPB=115;DPRA=0;EPP=11.3374;EPPR=0;GTI=0;LEN=1;MEANALT=1;MQM=60;MQMR=0;NS=1;NUMALT=1;ODDS=162.643;PAIRED=1;PAIREDR=0;PAO=0;PQA=0;PQR=0;PRO=0;QA=4307;QR=0;RO=0;RPP=16.7755;RPPR=0;RUN=1;SAF=57;SAP=3.02918;SAR=58;SRF=0;SRP=0;SRR=0;TYPE=snp;BVAR	GT:DP:RO:QR:AO:QA:GL	1/1:115:0:0:115:4307:-5,-5,0
NC_010611.1	18747	.	T	C	2719.13	.	AB=0;ABP=0;AC=2;AF=1;AN=2;AO=84;CIGAR=1X;DP=84;DPB=84;DPRA=0;EPP=3.0103;EPPR=0;GTI=0;LEN=1;MEANALT=1;MQM=60;MQMR=0;NS=1;NUMALT=1;ODDS=119.668;PAIRED=1;PAIREDR=0;PAO=0;PQA=0;PQR=0;PRO=0;QA=3064;QR=0;RO=0;RPP=6.73282;RPPR=0;RUN=1;SAF=50;SAP=9.62812;SAR=34;SRF=0;SRP=0;SRR=0;TYPE=snp;BVAR	GT:DP:RO:QR:AO:QA:GL	1/1:84:0:0:84:3064:-5,-5,0
NC_010611.1	18807	.	GAGGAT	AAAGAC	2166.08	.	AB=0;ABP=0;AC=2;AF=1;AN=2;AO=70;CIGAR=1X1M1X2M1X;DP=71;DPB=142.833;DPRA=0;EPP=4.12706;EPPR=0;GTI=0;LEN=6;MEANALT=2;MQM=60;MQMR=0;NS=1;NUMALT=1;ODDS=100.259;PAIRED=1;PAIREDR=0;PAO=0;PQA=0;PQR=0;PRO=0;QA=2448;QR=0;RO=0;RPP=6.1124;RPPR=0;RUN=1;SAF=40;SAP=6.1124;SAR=30;SRF=0;SRP=0;SRR=0;TYPE=complex;BVAR	GT:DP:RO:QR:AO:QA:GL	1/1:71:0:0:70:2448:-5,-5,0
NC_010611.1	18894	.	G	A	3688.3	.	AB=0;ABP=0;AC=2;AF=1;AN=2;AO=110;CIGAR=1X;DP=110;DPB=110;DPRA=0;EPP=16.355;EPPR=0;GTI=0;LEN=1;MEANALT=1;MQM=60;MQMR=0;NS=1;NUMALT=1;ODDS=155.711;PAIRED=1;PAIREDR=0;PAO=0;PQA=0;PQR=0;PRO=0;QA=4152;QR=0;RO=0;RPP=3.32615;RPPR=0;RUN=1;SAF=47;SAP=8.06391;SAR=63;SRF=0;SRP=0;SRR=0;TYPE=snp;BVAR	GT:DP:RO:QR:AO:QA:GL	1/1:110:0:0:110:4152:-5,-5,0
NC_010611.1	18911	.	C	T	3853.22	.	AB=0;ABP=0;AC=2;AF=1;AN=2;AO=117;CIGAR=1X;DP=117;DPB=117;DPRA=0;EPP=6.14687;EPPR=0;GTI=0;LEN=1;MEANALT=1;MQM=60;MQMR=0;NS=1;NUMALT=1;ODDS=165.415;PAIRED=1;PAIREDR=0;PAO=0;PQA=0;PQR=0;PRO=0;QA=4331;QR=0;RO=0;RPP=11.1951;RPPR=0;RUN=1;SAF=52;SAP=6.14687;SAR=65;SRF=0;SRP=0;SRR=0;TYPE=snp;BVAR	GT:DP:RO:QR:AO:QA:GL	1/1:117:0:0:117:4331:-5,-5,0
NC_010611.1	19041	.	T	G	4477.75	.	AB=0;ABP=0;AC=2;AF=1;AN=2;AO=135;CIGAR=1X;DP=135;DPB=135;DPRA=0;EPP=3.02638;EPPR=0;GTI=0;LEN=1;MEANALT=1;MQM=60;MQMR=0;NS=1;NUMALT=1;ODDS=190.369;PAIRED=0.992593;PAIREDR=0;PAO=0;PQA=0;PQR=0;PRO=0;QA=5011;QR=0;RO=0;RPP=3.79846;RPPR=0;RUN=1;SAF=66;SAP=3.15506;SAR=69;SRF=0;SRP=0;SRR=0;TYPE=snp;BVAR	GT:DP:RO:QR:AO:QA:GL	1/1:135:0:0:135:5011:-5,-5,0
NC_010611.1	19065	.	G	A	4530.21	.	AB=0;ABP=0;AC=2;AF=1;AN=2;AO=141;CIGAR=1X;DP=141;DPB=141;DPRA=0;EPP=4.87376;EPPR=0;GTI=0;LEN=1;MEANALT=1;MQM=60;MQMR=0;NS=1;NUMALT=1;ODDS=198.686;PAIRED=0.992908;PAIREDR=0;PAO=0;PQA=0;PQR=0;PRO=0;QA=5075;QR=0;RO=0;RPP=6.47542;RPPR=0;RUN=1;SAF=68;SAP=3.39531;SAR=73;SRF=0;SRP=0;SRR=0;TYPE=snp;BVAR	GT:DP:RO:QR:AO:QA:GL	1/1:141:0:0:141:5075:-5,-5,0
NC_010611.1	19104	.	T	C	4793.58	.	AB=0;ABP=0;AC=2;AF=1;AN=2;AO=145;CIGAR=1X;DP=146;DPB=146;DPRA=0;EPP=3.14508;EPPR=0;GTI=0;LEN=1;MEANALT=2;MQM=60;MQMR=0;NS=1;NUMALT=1;ODDS=204.232;PAIRED=0.972414;PAIREDR=0;PAO=0;PQA=0;PQR=0;PRO=0;QA=5364;QR=0;RO=0;RPP=3.38469;RPPR=0;RUN=1;SAF=73;SAP=3.02528;SAR=72;SRF=0;SRP=0;SRR=0;TYPE=snp;BVAR	GT:DP:RO:QR:AO:QA:GL	1/1:146:0:0:145:5364:-5,-5,0
NC_010611.1	19111	.	T	C	4557.38	.	AB=0;ABP=0;AC=2;AF=1;AN=2;AO=137;CIGAR=1X;DP=137;DPB=137;DPRA=0;EPP=3.02615;EPPR=0;GTI=0;LEN=1;MEANALT=1;MQM=60;MQMR=0;NS=1;NUMALT=1;ODDS=193.141;PAIRED=0.970803;PAIREDR=0;PAO=0;PQA=0;PQR=0;PRO=0;QA=5099;QR=0;RO=0;RPP=3.02615;RPPR=0;RUN=1;SAF=71;SAP=3.40655;SAR=66;SRF=0;SRP=0;SRR=0;TYPE=snp;BVAR	GT:DP:RO:QR:AO:QA:GL	1/1:137:0:0:137:5099:-5,-5,0
NC_010611.1	19151	.	C	T	3978.81	.	AB=0;ABP=0;AC=2;AF=1;AN=2;AO=120;CIGAR=1X;DP=120;DPB=120;DPRA=0;EPP=4.16842;EPPR=0;GTI=0;LEN=1;MEANALT=1;MQM=60;MQMR=0;NS=1;NUMALT=1;ODDS=169.574;PAIRED=0.95;PAIREDR=0;PAO=0;PQA=0;PQR=0;PRO=0;QA=4456;QR=0;RO=0;RPP=3.0103;RPPR=0;RUN=1;SAF=60;SAP=3.0103;SAR=60;SRF=0;SRP=0;SRR=0;TYPE=snp;BVAR	GT:DP:RO:QR:AO:QA:GL	1/1:120:0:0:120:4456:-5,-5,0
NC_010611.1	20014	.	A	T	141044	.	AB=0;ABP=0;AC=2;AF=1;AN=2;AO=6;CIGAR=1X;DP=6;DPB=6;DPRA=0;EPP=8.80089;EPPR=0;GTI=0;LEN=1;MEANALT=1;MQM=60;MQMR=0;NS=1;NUMALT=1;ODDS=11.5366;PAIRED=1;PAIREDR=0;PAO=0;PQA=0;PQR=0;PRO=0;QA=196;QR=0;RO=0;RPP=16.0391;RPPR=0;RUN=1;SAF=5;SAP=8.80089;SAR=1;SRF=0;SRP=0;SRR=0;TYPE=snp;BVAR	GT:DP:RO:QR:AO:QA:GL	1/1:6:0:0:6:196:-5,-1.80618,0
NC_010611.1	20101	.	T	C	4486.72	.	AB=0;ABP=0;AC=2;AF=1;AN=2;AO=136;CIGAR=1X;DP=136;DPB=136;DPRA=0;EPP=3.07417;EPPR=0;GTI=0;LEN=1;MEANALT=1;MQM=60;MQMR=0;NS=1;NUMALT=1;ODDS=191.755;PAIRED=0.963235;PAIREDR=0;PAO=0;PQA=0;PQR=0;PRO=0;QA=5056;QR=0;RO=0;RPP=12.2071;RPPR=0;RUN=1;SAF=87;SAP=26.0662;SAR=49;SRF=0;SRP=0;SRR=0;TYPE=snp;BVAR	GT:DP:RO:QR:AO:QA:GL	1/1:136:0:0:136:5056:-5,-5,0
NC_010611.1	20134	.	A	G	3627.89	.	AB=0;ABP=0;AC=2;AF=1;AN=2;AO=111;CIGAR=1X;DP=111;DPB=111;DPRA=0;EPP=3.18637;EPPR=0;GTI=0;LEN=1;MEANALT=1;MQM=60;MQMR=0;NS=1;NUMALT=1;ODDS=157.098;PAIRED=0.945946;PAIREDR=0;PAO=0;PQA=0;PQR=0;PRO=0;QA=4083;QR=0;RO=0;RPP=3.18637;RPPR=0;RUN=1;SAF=70;SAP=19.4626;SAR=41;SRF=0;SRP=0;SRR=0;TYPE=snp;BVAR	GT:DP:RO:QR:AO:QA:GL	1/1:111:0:0:111:4083:-5,-5,0
NC_010611.1	20284	.	T	G	2319	.	AB=0;ABP=0;AC=2;AF=1;AN=2;AO=73;CIGAR=1X;DP=73;DPB=73;DPRA=0;EPP=5.41974;EPPR=0;GTI=0;LEN=1;MEANALT=1;MQM=60;MQMR=0;NS=1;NUMALT=1;ODDS=104.418;PAIRED=0.972603;PAIREDR=0;PAO=0;PQA=0;PQR=0;PRO=0;QA=2615;QR=0;RO=0;RPP=5.41974;RPPR=0;RUN=1;SAF=32;SAP=5.41974;SAR=41;SRF=0;SRP=0;SRR=0;TYPE=snp;BVAR	GT:DP:RO:QR:AO:QA:GL	1/1:73:0:0:73:2615:-5,-5,0
NC_010611.1	20335	.	T	C	2687.31	.	AB=0;ABP=0;AC=2;AF=1;AN=2;AO=85;CIGAR=1X;DP=85;DPB=85;DPRA=0;EPP=10.3933;EPPR=0;GTI=0;LEN=1;MEANALT=1;MQM=60;MQMR=0;NS=1;NUMALT=1;ODDS=121.054;PAIRED=1;PAIREDR=0;PAO=0;PQA=0;PQR=0;PRO=0;QA=3036;QR=0;RO=0;RPP=5.07959;RPPR=0;RUN=1;SAF=34;SAP=10.3933;SAR=51;SRF=0;SRP=0;SRR=0;TYPE=snp;BVAR	GT:DP:RO:QR:AO:QA:GL	1/1:85:0:0:85:3036:-5,-5,0
NC_010611.1	20344	.	T	C	3382.84	.	AB=0;ABP=0;AC=2;AF=1;AN=2;AO=105;CIGAR=1X;DP=105;DPB=105;DPRA=0;EPP=4.02365;EPPR=0;GTI=0;LEN=1;MEANALT=1;MQM=60;MQMR=0;NS=1;NUMALT=1;ODDS=148.78;PAIRED=0.990476;PAIREDR=0;PAO=0;PQA=0;PQR=0;PRO=0;QA=3811;QR=0;RO=0;RPP=6.50534;RPPR=0;RUN=1;SAF=40;SAP=15.9357;SAR=65;SRF=0;SRP=0;SRR=0;TYPE=snp;BVAR	GT:DP:RO:QR:AO:QA:GL	1/1:105:0:0:105:3811:-5,-5,0
NC_010611.1	20359	.	G	A	3282.5	.	AB=0;ABP=0;AC=2;AF=1;AN=2;AO=105;CIGAR=1X;DP=105;DPB=105;DPRA=0;EPP=3.19643;EPPR=0;GTI=0;LEN=1;MEANALT=1;MQM=60;MQMR=0;NS=1;NUMALT=1;ODDS=148.78;PAIRED=0.990476;PAIREDR=0;PAO=0;PQA=0;PQR=0;PRO=0;QA=3700;QR=0;RO=0;RPP=7.66346;RPPR=0;RUN=1;SAF=40;SAP=15.9357;SAR=65;SRF=0;SRP=0;SRR=0;TYPE=snp;BVAR	GT:DP:RO:QR:AO:QA:GL	1/1:105:0:0:105:3700:-5,-5,0
NC_010611.1	20368	.	A	G	3760.98	.	AB=0;ABP=0;AC=2;AF=1;AN=2;AO=114;CIGAR=1X;DP=114;DPB=114;DPRA=0;EPP=4.22937;EPPR=0;GTI=0;LEN=1;MEANALT=1;MQM=60;MQMR=0;NS=1;NUMALT=1;ODDS=161.256;PAIRED=0.991228;PAIREDR=0;PAO=0;PQA=0;PQR=0;PRO=0;QA=4231;QR=0;RO=0;RPP=5.75321;RPPR=0;RUN=1;SAF=44;SAP=15.8868;SAR=70;SRF=0;SRP=0;SRR=0;TYPE=snp;BVAR	GT:DP:RO:QR:AO:QA:GL	1/1:114:0:0:114:4231:-5,-5,0
NC_010611.1	20392	.	C	T	4715.25	.	AB=0;ABP=0;AC=2;AF=1;AN=2;AO=151;CIGAR=1X;DP=152;DPB=152;DPRA=0;EPP=8.2017;EPPR=0;GTI=0;LEN=1;MEANALT=2;MQM=60;MQMR=0;NS=1;NUMALT=1;ODDS=212.549;PAIRED=0.986755;PAIREDR=0;PAO=0;PQA=0;PQR=0;PRO=0;QA=5317;QR=0;RO=0;RPP=24.8832;RPPR=0;RUN=1;SAF=63;SAP=11.9982;SAR=88;SRF=0;SRP=0;SRR=0;TYPE=snp;BVAR	GT:DP:RO:QR:AO:QA:GL	1/1:152:0:0:151:5317:-5,-5,0
NC_010611.1	20443	.	A	G	5119.49	.	AB=0;ABP=0;AC=2;AF=1;AN=2;AO=155;CIGAR=1X;DP=155;DPB=155;DPRA=0;EPP=7.05905;EPPR=0;GTI=0;LEN=1;MEANALT=1;MQM=60;MQMR=0;NS=1;NUMALT=1;ODDS=218.095;PAIRED=0.993548;PAIREDR=0;PAO=0;PQA=0;PQR=0;PRO=0;QA=5731;QR=0;RO=0;RPP=4.14507;RPPR=0;RUN=1;SAF=73;SAP=4.14507;SAR=82;SRF=0;SRP=0;SRR=0;TYPE=snp;BVAR	GT:DP:RO:QR:AO:QA:GL	1/1:155:0:0:155:5731:-5,-5,0
NC_010611.1	20500	.	A	G	4597.8	.	AB=0;ABP=0;AC=2;AF=1;AN=2;AO=145;CIGAR=1X;DP=146;DPB=146;DPRA=0;EPP=4.22333;EPPR=0;GTI=0;LEN=1;MEANALT=2;MQM=60;MQMR=0;NS=1;NUMALT=1;ODDS=204.232;PAIRED=1;PAIREDR=0;PAO=0;PQA=0;PQR=0;PRO=0;QA=5148;QR=0;RO=0;RPP=3.38469;RPPR=0;RUN=1;SAF=75;SAP=3.38469;SAR=70;SRF=0;SRP=0;SRR=0;TYPE=snp;BVAR	GT:DP:RO:QR:AO:QA:GL	1/1:146:0:0:145:5148:-5,-5,0
NC_010611.1	20560	.	G	C	3903.71	.	AB=0;ABP=0;AC=2;AF=1;AN=2;AO=117;CIGAR=1X;DP=117;DPB=117;DPRA=0;EPP=9.71031;EPPR=0;GTI=0;LEN=1;MEANALT=1;MQM=60;MQMR=0;NS=1;NUMALT=1;ODDS=165.415;PAIRED=1;PAIREDR=0;PAO=0;PQA=0;PQR=0;PRO=0;QA=4400;QR=0;RO=0;RPP=20.8461;RPPR=0;RUN=1;SAF=54;SAP=4.51363;SAR=63;SRF=0;SRP=0;SRR=0;TYPE=snp;BVAR	GT:DP:RO:QR:AO:QA:GL	1/1:117:0:0:117:4400:-5,-5,0
NC_010611.1	20581	.	A	G	3911.91	.	AB=0;ABP=0;AC=2;AF=1;AN=2;AO=119;CIGAR=1X;DP=119;DPB=119;DPRA=0;EPP=3.17453;EPPR=0;GTI=0;LEN=1;MEANALT=1;MQM=60;MQMR=0;NS=1;NUMALT=1;ODDS=168.188;PAIRED=1;PAIREDR=0;PAO=0;PQA=0;PQR=0;PRO=0;QA=4383;QR=0;RO=0;RPP=3.02855;RPPR=0;RUN=1;SAF=65;SAP=5.21827;SAR=54;SRF=0;SRP=0;SRR=0;TYPE=snp;BVAR	GT:DP:RO:QR:AO:QA:GL	1/1:119:0:0:119:4383:-5,-5,0
NC_010611.1	20623	.	T	C	4012.24	.	AB=0;ABP=0;AC=2;AF=1;AN=2;AO=123;CIGAR=1X;DP=123;DPB=123;DPRA=0;EPP=14.0442;EPPR=0;GTI=0;LEN=1;MEANALT=1;MQM=60;MQMR=0;NS=1;NUMALT=1;ODDS=173.733;PAIRED=1;PAIREDR=0;PAO=0;PQA=0;PQR=0;PRO=0;QA=4510;QR=0;RO=0;RPP=8.11238;RPPR=0;RUN=1;SAF=62;SAP=3.02795;SAR=61;SRF=0;SRP=0;SRR=0;TYPE=snp;BVAR	GT:DP:RO:QR:AO:QA:GL	1/1:123:0:0:123:4510:-5,-5,0
NC_010611.1	20656	.	C	G	3883.67	.	AB=0;ABP=0;AC=2;AF=1;AN=2;AO=119;CIGAR=1X;DP=119;DPB=119;DPRA=0;EPP=7.11603;EPPR=0;GTI=0;LEN=1;MEANALT=1;MQM=60;MQMR=0;NS=1;NUMALT=1;ODDS=168.188;PAIRED=1;PAIREDR=0;PAO=0;PQA=0;PQR=0;PRO=0;QA=4356;QR=0;RO=0;RPP=5.21827;RPPR=0;RUN=1;SAF=60;SAP=3.02855;SAR=59;SRF=0;SRP=0;SRR=0;TYPE=snp;BVAR	GT:DP:RO:QR:AO:QA:GL	1/1:119:0:0:119:4356:-5,-5,0
NC_010611.1	20725	.	ATTT	GTTA	3410.52	.	AB=0;ABP=0;AC=2;AF=1;AN=2;AO=105;CIGAR=1X2M1X;DP=106;DPB=213.5;DPRA=0;EPP=3.03098;EPPR=0;GTI=0;LEN=4;MEANALT=2;MQM=60;MQMR=0;NS=1;NUMALT=1;ODDS=148.78;PAIRED=0.990476;PAIREDR=0;PAO=0;PQA=0;PQR=0;PRO=0;QA=3841;QR=0;RO=0;RPP=7.66346;RPPR=0;RUN=1;SAF=42;SAP=12.1305;SAR=63;SRF=0;SRP=0;SRR=0;TYPE=complex;BVAR	GT:DP:RO:QR:AO:QA:GL	1/1:106:0:0:105:3841:-5,-5,0
NC_010611.1	20773	.	G	A	3073.68	.	AB=0;ABP=0;AC=2;AF=1;AN=2;AO=101;CIGAR=1X;DP=101;DPB=101;DPRA=0;EPP=4.06379;EPPR=0;GTI=0;LEN=1;MEANALT=1;MQM=60;MQMR=0;NS=1;NUMALT=1;ODDS=143.235;PAIRED=0.980198;PAIREDR=0;PAO=0;PQA=0;PQR=0;PRO=0;QA=3459;QR=0;RO=0;RPP=9.22372;RPPR=0;RUN=1;SAF=45;SAP=5.61177;SAR=56;SRF=0;SRP=0;SRR=0;TYPE=snp;BVAR	GT:DP:RO:QR:AO:QA:GL	1/1:101:0:0:101:3459:-5,-5,0
NC_010611.1	20866	.	CAAG	TAAA	3883.46	.	AB=0;ABP=0;AC=2;AF=1;AN=2;AO=119;CIGAR=1X2M1X;DP=119;DPB=238.75;DPRA=0;EPP=9.59771;EPPR=0;GTI=0;LEN=4;MEANALT=1;MQM=60;MQMR=0;NS=1;NUMALT=1;ODDS=168.188;PAIRED=0.991597;PAIREDR=0;PAO=0;PQA=0;PQR=0;PRO=0;QA=4364;QR=0;RO=0;RPP=7.11603;RPPR=0;RUN=1;SAF=66;SAP=6.09416;SAR=53;SRF=0;SRP=0;SRR=0;TYPE=complex;BVAR	GT:DP:RO:QR:AO:QA:GL	1/1:119:0:0:119:4364:-5,-5,0
NC_010611.1	20913	.	T	C	4850.23	.	AB=0;ABP=0;AC=2;AF=1;AN=2;AO=148;CIGAR=1X;DP=148;DPB=148;DPRA=0;EPP=3.94932;EPPR=0;GTI=0;LEN=1;MEANALT=1;MQM=60;MQMR=0;NS=1;NUMALT=1;ODDS=208.39;PAIRED=1;PAIREDR=0;PAO=0;PQA=0;PQR=0;PRO=0;QA=5434;QR=0;RO=0;RPP=7.76406;RPPR=0;RUN=1;SAF=81;SAP=5.88603;SAR=67;SRF=0;SRP=0;SRR=0;TYPE=snp;BVAR	GT:DP:RO:QR:AO:QA:GL	1/1:148:0:0:148:5434:-5,-5,0
NC_010611.1	21085	.	T	C	3274.5	.	AB=0;ABP=0;AC=2;AF=1;AN=2;AO=99;CIGAR=1X;DP=99;DPB=99;DPRA=0;EPP=10.9285;EPPR=0;GTI=0;LEN=1;MEANALT=1;MQM=60;MQMR=0;NS=1;NUMALT=1;ODDS=140.462;PAIRED=1;PAIREDR=0;PAO=0;PQA=0;PQR=0;PRO=0;QA=3685;QR=0;RO=0;RPP=7.94546;RPPR=0;RUN=1;SAF=50;SAP=3.03223;SAR=49;SRF=0;SRP=0;SRR=0;TYPE=snp;BVAR	GT:DP:RO:QR:AO:QA:GL	1/1:99:0:0:99:3685:-5,-5,0
NC_010611.1	21160	.	G	T	4127.87	.	AB=0;ABP=0;AC=2;AF=1;AN=2;AO=122;CIGAR=1X;DP=122;DPB=122;DPRA=0;EPP=4.14943;EPPR=0;GTI=0;LEN=1;MEANALT=1;MQM=60;MQMR=0;NS=1;NUMALT=1;ODDS=172.347;PAIRED=1;PAIREDR=0;PAO=0;PQA=0;PQR=0;PRO=0;QA=4634;QR=0;RO=0;RPP=11.625;RPPR=0;RUN=1;SAF=67;SAP=5.57335;SAR=55;SRF=0;SRP=0;SRR=0;TYPE=snp;BVAR	GT:DP:RO:QR:AO:QA:GL	1/1:122:0:0:122:4634:-5,-5,0
NC_010611.1	21174	.	A	T	4155.58	.	AB=0;ABP=0;AC=2;AF=1;AN=2;AO=126;CIGAR=1X;DP=126;DPB=126;DPRA=0;EPP=3.63072;EPPR=0;GTI=0;LEN=1;MEANALT=1;MQM=60;MQMR=0;NS=1;NUMALT=1;ODDS=177.892;PAIRED=1;PAIREDR=0;PAO=0;PQA=0;PQR=0;PRO=0;QA=4656;QR=0;RO=0;RPP=6.38815;RPPR=0;RUN=1;SAF=64;SAP=3.07924;SAR=62;SRF=0;SRP=0;SRR=0;TYPE=snp;BVAR	GT:DP:RO:QR:AO:QA:GL	1/1:126:0:0:126:4656:-5,-5,0
NC_010611.1	21454	.	T	C	3325.96	.	AB=0;ABP=0;AC=2;AF=1;AN=2;AO=100;CIGAR=1X;DP=100;DPB=100;DPRA=0;EPP=4.40004;EPPR=0;GTI=0;LEN=1;MEANALT=1;MQM=60;MQMR=0;NS=1;NUMALT=1;ODDS=141.848;PAIRED=1;PAIREDR=0;PAO=0;PQA=0;PQR=0;PRO=0;QA=3742;QR=0;RO=0;RPP=10.0459;RPPR=0;RUN=1;SAF=57;SAP=7.26639;SAR=43;SRF=0;SRP=0;SRR=0;TYPE=snp;BVAR	GT:DP:RO:QR:AO:QA:GL	1/1:100:0:0:100:3742:-5,-5,0
NC_010611.1	21487	.	C	T	3107.42	.	AB=0;ABP=0;AC=2;AF=1;AN=2;AO=95;CIGAR=1X;DP=95;DPB=95;DPRA=0;EPP=22.2335;EPPR=0;GTI=0;LEN=1;MEANALT=1;MQM=60;MQMR=0;NS=1;NUMALT=1;ODDS=134.917;PAIRED=1;PAIREDR=0;PAO=0;PQA=0;PQR=0;PRO=0;QA=3528;QR=0;RO=0;RPP=22.2335;RPPR=0;RUN=1;SAF=49;SAP=3.21602;SAR=46;SRF=0;SRP=0;SRR=0;TYPE=snp;BVAR	GT:DP:RO:QR:AO:QA:GL	1/1:95:0:0:95:3528:-5,-5,0
NC_010611.1	21505	.	T	C	3295.25	.	AB=0;ABP=0;AC=2;AF=1;AN=2;AO=101;CIGAR=1X;DP=101;DPB=101;DPRA=0;EPP=14.3837;EPPR=0;GTI=0;LEN=1;MEANALT=1;MQM=60;MQMR=0;NS=1;NUMALT=1;ODDS=143.235;PAIRED=1;PAIREDR=0;PAO=0;PQA=0;PQR=0;PRO=0;QA=3712;QR=0;RO=0;RPP=7.84774;RPPR=0;RUN=1;SAF=51;SAP=3.0318;SAR=50;SRF=0;SRP=0;SRR=0;TYPE=snp;BVAR	GT:DP:RO:QR:AO:QA:GL	1/1:101:0:0:101:3712:-5,-5,0
NC_010611.1	21568	.	C	T	2847.25	.	AB=0;ABP=0;AC=2;AF=1;AN=2;AO=92;CIGAR=1X;DP=92;DPB=92;DPRA=0;EPP=4.52089;EPPR=0;GTI=0;LEN=1;MEANALT=1;MQM=60;MQMR=0;NS=1;NUMALT=1;ODDS=130.758;PAIRED=1;PAIREDR=0;PAO=0;PQA=0;PQR=0;PRO=0;QA=3211;QR=0;RO=0;RPP=10.6577;RPPR=0;RUN=1;SAF=39;SAP=7.63648;SAR=53;SRF=0;SRP=0;SRR=0;TYPE=snp;BVAR	GT:DP:RO:QR:AO:QA:GL	1/1:92:0:0:92:3211:-5,-5,0
NC_010611.1	21669	.	G	A	2355.2	.	AB=0;ABP=0;AC=2;AF=1;AN=2;AO=73;CIGAR=1X;DP=75;DPB=75;DPRA=0;EPP=3.75395;EPPR=3.0103;GTI=0;LEN=1;MEANALT=1;MQM=60;MQMR=60;NS=1;NUMALT=1;ODDS=87.1069;PAIRED=1;PAIREDR=1;PAO=0;PQA=0;PQR=0;PRO=0;QA=2669;QR=32;RO=2;RPP=3.27802;RPPR=7.35324;RUN=1;SAF=35;SAP=3.27802;SAR=38;SRF=1;SRP=3.0103;SRR=1;TYPE=snp;BVAR	GT:DP:RO:QR:AO:QA:GL	1/1:75:2:32:73:2669:-5,-5,0
NC_010611.1	21834	.	C	T	2672.35	.	AB=0;ABP=0;AC=2;AF=1;AN=2;AO=82;CIGAR=1X;DP=82;DPB=82;DPRA=0;EPP=3.11623;EPPR=0;GTI=0;LEN=1;MEANALT=1;MQM=60;MQMR=0;NS=1;NUMALT=1;ODDS=116.895;PAIRED=1;PAIREDR=0;PAO=0;PQA=0;PQR=0;PRO=0;QA=3001;QR=0;RO=0;RPP=3.434;RPPR=0;RUN=1;SAF=41;SAP=3.0103;SAR=41;SRF=0;SRP=0;SRR=0;TYPE=snp;BVAR	GT:DP:RO:QR:AO:QA:GL	1/1:82:0:0:82:3001:-5,-5,0
NC_010611.1	22035	.	G	A	2619.65	.	AB=0;ABP=0;AC=2;AF=1;AN=2;AO=81;CIGAR=1X;DP=81;DPB=81;DPRA=0;EPP=5.18177;EPPR=0;GTI=0;LEN=1;MEANALT=1;MQM=60;MQMR=0;NS=1;NUMALT=1;ODDS=115.509;PAIRED=1;PAIREDR=0;PAO=0;PQA=0;PQR=0;PRO=0;QA=2978;QR=0;RO=0;RPP=25.5561;RPPR=0;RUN=1;SAF=49;SAP=10.7579;SAR=32;SRF=0;SRP=0;SRR=0;TYPE=snp;BVAR	GT:DP:RO:QR:AO:QA:GL	1/1:81:0:0:81:2978:-5,-5,0
NC_010611.1	22105	.	T	G	2988.9	.	AB=0;ABP=0;AC=2;AF=1;AN=2;AO=92;CIGAR=1X;DP=92;DPB=92;DPRA=0;EPP=4.52089;EPPR=0;GTI=0;LEN=1;MEANALT=1;MQM=60;MQMR=0;NS=1;NUMALT=1;ODDS=130.758;PAIRED=1;PAIREDR=0;PAO=0;PQA=0;PQR=0;PRO=0;QA=3375;QR=0;RO=0;RPP=18.9659;RPPR=0;RUN=1;SAF=51;SAP=5.3706;SAR=41;SRF=0;SRP=0;SRR=0;TYPE=snp;BVAR	GT:DP:RO:QR:AO:QA:GL	1/1:92:0:0:92:3375:-5,-5,0
NC_010611.1	22176	.	A	G	2789.41	.	AB=0;ABP=0;AC=2;AF=1;AN=2;AO=88;CIGAR=1X;DP=88;DPB=88;DPRA=0;EPP=4.58955;EPPR=0;GTI=0;LEN=1;MEANALT=1;MQM=60;MQMR=0;NS=1;NUMALT=1;ODDS=125.213;PAIRED=1;PAIREDR=0;PAO=0;PQA=0;PQR=0;PRO=0;QA=3147;QR=0;RO=0;RPP=11.0053;RPPR=0;RUN=1;SAF=51;SAP=7.84676;SAR=37;SRF=0;SRP=0;SRR=0;TYPE=snp;BVAR	GT:DP:RO:QR:AO:QA:GL	1/1:88:0:0:88:3147:-5,-5,0
NC_010611.1	22254	.	C	T	4177.36	.	AB=0;ABP=0;AC=2;AF=1;AN=2;AO=129;CIGAR=1X;DP=129;DPB=129;DPRA=0;EPP=5.04711;EPPR=0;GTI=0;LEN=1;MEANALT=1;MQM=60;MQMR=0;NS=1;NUMALT=1;ODDS=182.051;PAIRED=1;PAIREDR=0;PAO=0;PQA=0;PQR=0;PRO=0;QA=4696;QR=0;RO=0;RPP=15.2816;RPPR=0;RUN=1;SAF=72;SAP=6.79775;SAR=57;SRF=0;SRP=0;SRR=0;TYPE=snp;BVAR	GT:DP:RO:QR:AO:QA:GL	1/1:129:0:0:129:4696:-5,-5,0
NC_010611.1	22359	.	G	A	5191.82	.	AB=0;ABP=0;AC=2;AF=1;AN=2;AO=156;CIGAR=1X;DP=157;DPB=157;DPRA=0;EPP=3.51141;EPPR=0;GTI=0;LEN=1;MEANALT=2;MQM=60;MQMR=0;NS=1;NUMALT=1;ODDS=219.481;PAIRED=1;PAIREDR=0;PAO=0;PQA=0;PQR=0;PRO=0;QA=5810;QR=0;RO=0;RPP=3.23302;RPPR=0;RUN=1;SAF=85;SAP=5.73856;SAR=71;SRF=0;SRP=0;SRR=0;TYPE=snp;BVAR	GT:DP:RO:QR:AO:QA:GL	1/1:157:0:0:156:5810:-5,-5,0
NC_010611.1	22368	.	A	G	5445.6	.	AB=0;ABP=0;AC=2;AF=1;AN=2;AO=170;CIGAR=1X;DP=170;DPB=170;DPRA=0;EPP=3.47014;EPPR=0;GTI=0;LEN=1;MEANALT=1;MQM=60;MQMR=0;NS=1;NUMALT=1;ODDS=238.889;PAIRED=1;PAIREDR=0;PAO=0;PQA=0;PQR=0;PRO=0;QA=6095;QR=0;RO=0;RPP=7.14887;RPPR=0;RUN=1;SAF=92;SAP=5.51388;SAR=78;SRF=0;SRP=0;SRR=0;TYPE=snp;BVAR	GT:DP:RO:QR:AO:QA:GL	1/1:170:0:0:170:6095:-5,-5,0
NC_010611.1	22455	.	G	A	5458.43	.	AB=0;ABP=0;AC=2;AF=1;AN=2;AO=165;CIGAR=1X;DP=165;DPB=165;DPRA=0;EPP=6.81367;EPPR=0;GTI=0;LEN=1;MEANALT=1;MQM=60;MQMR=0;NS=1;NUMALT=1;ODDS=231.957;PAIRED=1;PAIREDR=0;PAO=0;PQA=0;PQR=0;PRO=0;QA=6111;QR=0;RO=0;RPP=5.23441;RPPR=0;RUN=1;SAF=90;SAP=5.9714;SAR=75;SRF=0;SRP=0;SRR=0;TYPE=snp;BVAR	GT:DP:RO:QR:AO:QA:GL	1/1:165:0:0:165:6111:-5,-5,0
NC_010611.1	22512	.	G	A	5362.29	.	AB=0;ABP=0;AC=2;AF=1;AN=2;AO=162;CIGAR=1X;DP=163;DPB=163;DPRA=0;EPP=8.37196;EPPR=0;GTI=0;LEN=1;MEANALT=2;MQM=60;MQMR=0;NS=1;NUMALT=1;ODDS=227.799;PAIRED=1;PAIREDR=0;PAO=0;PQA=0;PQR=0;PRO=0;QA=6021;QR=0;RO=0;RPP=20.3821;RPPR=0;RUN=1;SAF=80;SAP=3.06392;SAR=82;SRF=0;SRP=0;SRR=0;TYPE=snp;BVAR	GT:DP:RO:QR:AO:QA:GL	1/1:163:0:0:162:6021:-5,-5,0
NC_010611.1	22521	.	T	C	5300.82	.	AB=0;ABP=0;AC=2;AF=1;AN=2;AO=165;CIGAR=1X;DP=165;DPB=165;DPRA=0;EPP=4.0763;EPPR=0;GTI=0;LEN=1;MEANALT=1;MQM=60;MQMR=0;NS=1;NUMALT=1;ODDS=231.957;PAIRED=1;PAIREDR=0;PAO=0;PQA=0;PQR=0;PRO=0;QA=5948;QR=0;RO=0;RPP=21.0269;RPPR=0;RUN=1;SAF=86;SAP=3.65516;SAR=79;SRF=0;SRP=0;SRR=0;TYPE=snp;BVAR	GT:DP:RO:QR:AO:QA:GL	1/1:165:0:0:165:5948:-5,-5,0
NC_010611.1	22528	.	G	A	5642.81	.	AB=0;ABP=0;AC=2;AF=1;AN=2;AO=172;CIGAR=1X;DP=172;DPB=172;DPRA=0;EPP=9.12072;EPPR=0;GTI=0;LEN=1;MEANALT=1;MQM=60;MQMR=0;NS=1;NUMALT=1;ODDS=241.662;PAIRED=1;PAIREDR=0;PAO=0;PQA=0;PQR=0;PRO=0;QA=6318;QR=0;RO=0;RPP=6.24226;RPPR=0;RUN=1;SAF=91;SAP=4.27278;SAR=81;SRF=0;SRP=0;SRR=0;TYPE=snp;BVAR	GT:DP:RO:QR:AO:QA:GL	1/1:172:0:0:172:6318:-5,-5,0
NC_010611.1	22537	.	G	A	6338.31	.	AB=0;ABP=0;AC=2;AF=1;AN=2;AO=194;CIGAR=1X;DP=194;DPB=194;DPRA=0;EPP=4.12962;EPPR=0;GTI=0;LEN=1;MEANALT=1;MQM=60;MQMR=0;NS=1;NUMALT=1;ODDS=272.16;PAIRED=1;PAIREDR=0;PAO=0;PQA=0;PQR=0;PRO=0;QA=7090;QR=0;RO=0;RPP=10.5769;RPPR=0;RUN=1;SAF=100;SAP=3.41325;SAR=94;SRF=0;SRP=0;SRR=0;TYPE=snp;BVAR	GT:DP:RO:QR:AO:QA:GL	1/1:194:0:0:194:7090:-5,-5,0
NC_010611.1	22554	.	T	C	5774.23	.	AB=0;ABP=0;AC=2;AF=1;AN=2;AO=175;CIGAR=1X;DP=175;DPB=175;DPRA=0;EPP=5.10732;EPPR=0;GTI=0;LEN=1;MEANALT=1;MQM=60;MQMR=0;NS=1;NUMALT=1;ODDS=245.82;PAIRED=1;PAIREDR=0;PAO=0;PQA=0;PQR=0;PRO=0;QA=6504;QR=0;RO=0;RPP=46.204;RPPR=0;RUN=1;SAF=91;SAP=3.61831;SAR=84;SRF=0;SRP=0;SRR=0;TYPE=snp;BVAR	GT:DP:RO:QR:AO:QA:GL	1/1:175:0:0:175:6504:-5,-5,0
NC_010611.1	22581	.	T	C	6225.71	.	AB=0;ABP=0;AC=2;AF=1;AN=2;AO=191;CIGAR=1X;DP=191;DPB=191;DPRA=0;EPP=7.1145;EPPR=0;GTI=0;LEN=1;MEANALT=1;MQM=60;MQMR=0;NS=1;NUMALT=1;ODDS=268.001;PAIRED=1;PAIREDR=0;PAO=0;PQA=0;PQR=0;PRO=0;QA=7001;QR=0;RO=0;RPP=39.9481;RPPR=0;RUN=1;SAF=93;SAP=3.29452;SAR=98;SRF=0;SRP=0;SRR=0;TYPE=snp;BVAR	GT:DP:RO:QR:AO:QA:GL	1/1:191:0:0:191:7001:-5,-5,0
NC_010611.1	22653	.	T	G	5574.93	.	AB=0;ABP=0;AC=2;AF=1;AN=2;AO=172;CIGAR=1X;DP=172;DPB=172;DPRA=0;EPP=3.2123;EPPR=0;GTI=0;LEN=1;MEANALT=1;MQM=60;MQMR=0;NS=1;NUMALT=1;ODDS=241.662;PAIRED=1;PAIREDR=0;PAO=0;PQA=0;PQR=0;PRO=0;QA=6318;QR=0;RO=0;RPP=75.9314;RPPR=0;RUN=1;SAF=78;SAP=6.24226;SAR=94;SRF=0;SRP=0;SRR=0;TYPE=snp;BVAR	GT:DP:RO:QR:AO:QA:GL	1/1:172:0:0:172:6318:-5,-5,0
NC_010611.1	22740	.	T	C	4968.34	.	AB=0;ABP=0;AC=2;AF=1;AN=2;AO=148;CIGAR=1X;DP=148;DPB=148;DPRA=0;EPP=3.5385;EPPR=0;GTI=0;LEN=1;MEANALT=1;MQM=60;MQMR=0;NS=1;NUMALT=1;ODDS=208.39;PAIRED=1;PAIREDR=0;PAO=0;PQA=0;PQR=0;PRO=0;QA=5601;QR=0;RO=0;RPP=42.6837;RPPR=0;RUN=1;SAF=73;SAP=3.06899;SAR=75;SRF=0;SRP=0;SRR=0;TYPE=snp;BVAR	GT:DP:RO:QR:AO:QA:GL	1/1:148:0:0:148:5601:-5,-5,0
NC_010611.1	22816	.	T	C	5098.67	.	AB=0;ABP=0;AC=2;AF=1;AN=2;AO=155;CIGAR=1X;DP=155;DPB=155;DPRA=0;EPP=3.13639;EPPR=0;GTI=0;LEN=1;MEANALT=1;MQM=60;MQMR=0;NS=1;NUMALT=1;ODDS=218.095;PAIRED=1;PAIREDR=0;PAO=0;PQA=0;PQR=0;PRO=0;QA=5742;QR=0;RO=0;RPP=39.449;RPPR=0;RUN=1;SAF=78;SAP=3.02431;SAR=77;SRF=0;SRP=0;SRR=0;TYPE=snp;BVAR	GT:DP:RO:QR:AO:QA:GL	1/1:155:0:0:155:5742:-5,-5,0
NC_010611.1	23144	.	C	T	4346.33	.	AB=0;ABP=0;AC=2;AF=1;AN=2;AO=135;CIGAR=1X;DP=135;DPB=135;DPRA=0;EPP=5.72866;EPPR=0;GTI=0;LEN=1;MEANALT=1;MQM=60;MQMR=0;NS=1;NUMALT=1;ODDS=190.369;PAIRED=1;PAIREDR=0;PAO=0;PQA=0;PQR=0;PRO=0;QA=4917;QR=0;RO=0;RPP=41.6303;RPPR=0;RUN=1;SAF=58;SAP=8.81698;SAR=77;SRF=0;SRP=0;SRR=0;TYPE=snp;BVAR	GT:DP:RO:QR:AO:QA:GL	1/1:135:0:0:135:4917:-5,-5,0
NC_010611.1	23240	.	G	T	1831.64	.	AB=0;ABP=0;AC=2;AF=1;AN=2;AO=59;CIGAR=1X;DP=59;DPB=59;DPRA=0;EPP=9.23028;EPPR=0;GTI=0;LEN=1;MEANALT=1;MQM=60;MQMR=0;NS=1;NUMALT=1;ODDS=85.0102;PAIRED=0.983051;PAIREDR=0;PAO=0;PQA=0;PQR=0;PRO=0;QA=2096;QR=0;RO=0;RPP=5.99147;RPPR=0;RUN=1;SAF=41;SAP=22.4799;SAR=18;SRF=0;SRP=0;SRR=0;TYPE=snp;BVAR	GT:DP:RO:QR:AO:QA:GL	1/1:59:0:0:59:2096:-5,-5,0
NC_010611.1	23250	.	C	A	1858.05	.	AB=0;ABP=0;AC=2;AF=1;AN=2;AO=56;CIGAR=1X;DP=56;DPB=56;DPRA=0;EPP=4.40625;EPPR=0;GTI=0;LEN=1;MEANALT=1;MQM=60;MQMR=0;NS=1;NUMALT=1;ODDS=80.8514;PAIRED=0.982143;PAIREDR=0;PAO=0;PQA=0;PQR=0;PRO=0;QA=2116;QR=0;RO=0;RPP=3.63072;RPPR=0;RUN=1;SAF=39;SAP=21.778;SAR=17;SRF=0;SRP=0;SRR=0;TYPE=snp;BVAR	GT:DP:RO:QR:AO:QA:GL	1/1:56:0:0:56:2116:-5,-5,0
NC_010611.1	23257	.	AT	CTA	1373.19	.	AB=0;ABP=0;AC=2;AF=1;AN=2;AO=45;CIGAR=1X1M1I;DP=45;DPB=103.222;DPRA=0;EPP=4.21667;EPPR=0;GTI=0;LEN=10;MEANALT=1;MQM=60;MQMR=0;NS=1;NUMALT=1;ODDS=65.6021;PAIRED=0.977778;PAIREDR=0;PAO=0;PQA=0;PQR=0;PRO=0;QA=1580;QR=0;RO=0;RPP=8.84915;RPPR=0;RUN=1;SAF=32;SAP=20.4303;SAR=13;SRF=0;SRP=0;SRR=0;TYPE=complex;BVAR	GT:DP:RO:QR:AO:QA:GL	1/1:45:0:0:45:1580:-5,-5,0
NC_010611.1	23281	.	A	C	1813.9	.	AB=0;ABP=0;AC=2;AF=1;AN=2;AO=55;CIGAR=1X;DP=55;DPB=55;DPRA=0;EPP=14.4204;EPPR=0;GTI=0;LEN=1;MEANALT=1;MQM=60;MQMR=0;NS=1;NUMALT=1;ODDS=79.4651;PAIRED=0.981818;PAIREDR=0;PAO=0;PQA=0;PQR=0;PRO=0;QA=2064;QR=0;RO=0;RPP=3.36563;RPPR=0;RUN=1;SAF=34;SAP=9.68264;SAR=21;SRF=0;SRP=0;SRR=0;TYPE=snp;BVAR	GT:DP:RO:QR:AO:QA:GL	1/1:55:0:0:55:2064:-5,-5,0
NC_010611.1	23297	.	T	A	1749.08	.	AB=0;ABP=0;AC=2;AF=1;AN=2;AO=54;CIGAR=1X;DP=55;DPB=55;DPRA=0;EPP=39.2015;EPPR=0;GTI=0;LEN=1;MEANALT=2;MQM=60;MQMR=0;NS=1;NUMALT=1;ODDS=78.0788;PAIRED=0.981481;PAIREDR=0;PAO=0;PQA=0;PQR=0;PRO=0;QA=2021;QR=0;RO=0;RPP=4.45795;RPPR=0;RUN=1;SAF=32;SAP=7.03155;SAR=22;SRF=0;SRP=0;SRR=0;TYPE=snp;BVAR	GT:DP:RO:QR:AO:QA:GL	1/1:55:0:0:54:2021:-5,-5,0
NC_010611.1	23386	.	T	C	2042.76	.	AB=0;ABP=0;AC=2;AF=1;AN=2;AO=64;CIGAR=1X;DP=64;DPB=64;DPRA=0;EPP=7.89611;EPPR=0;GTI=0;LEN=1;MEANALT=1;MQM=60;MQMR=0;NS=1;NUMALT=1;ODDS=91.9417;PAIRED=1;PAIREDR=0;PAO=0;PQA=0;PQR=0;PRO=0;QA=2312;QR=0;RO=0;RPP=9.66043;RPPR=0;RUN=1;SAF=33;SAP=3.14602;SAR=31;SRF=0;SRP=0;SRR=0;TYPE=snp;BVAR	GT:DP:RO:QR:AO:QA:GL	1/1:64:0:0:64:2312:-5,-5,0
NC_010611.1	23398	.	A	G	2143.1	.	AB=0;ABP=0;AC=2;AF=1;AN=2;AO=68;CIGAR=1X;DP=68;DPB=68;DPRA=0;EPP=7.60871;EPPR=0;GTI=0;LEN=1;MEANALT=1;MQM=60;MQMR=0;NS=1;NUMALT=1;ODDS=97.4869;PAIRED=1;PAIREDR=0;PAO=0;PQA=0;PQR=0;PRO=0;QA=2419;QR=0;RO=0;RPP=5.05404;RPPR=0;RUN=1;SAF=36;SAP=3.52123;SAR=32;SRF=0;SRP=0;SRR=0;TYPE=snp;BVAR	GT:DP:RO:QR:AO:QA:GL	1/1:68:0:0:68:2419:-5,-5,0
NC_010611.1	23425	.	TTC	CTT	2260.82	.	AB=0;ABP=0;AC=2;AF=1;AN=2;AO=71;CIGAR=1X1M1X;DP=71;DPB=144.667;DPRA=0;EPP=6.71098;EPPR=0;GTI=0;LEN=3;MEANALT=1;MQM=60;MQMR=0;NS=1;NUMALT=1;ODDS=101.646;PAIRED=1;PAIREDR=0;PAO=1;PQA=32;PQR=0;PRO=0;QA=2552;QR=0;RO=0;RPP=3.04088;RPPR=0;RUN=1;SAF=42;SAP=8.17902;SAR=29;SRF=0;SRP=0;SRR=0;TYPE=complex;BVAR	GT:DP:RO:QR:AO:QA:GL	1/1:71:0:0:71:2552:-5,-5,0
NC_010611.1	23452	.	G	C	2464.2	.	AB=0;ABP=0;AC=2;AF=1;AN=2;AO=79;CIGAR=1X;DP=80;DPB=80;DPRA=0;EPP=3.25768;EPPR=0;GTI=0;LEN=1;MEANALT=2;MQM=60;MQMR=0;NS=1;NUMALT=1;ODDS=112.736;PAIRED=0.987342;PAIREDR=0;PAO=0;PQA=0;PQR=0;PRO=0;QA=2784;QR=0;RO=0;RPP=9.19487;RPPR=0;RUN=1;SAF=45;SAP=6.33623;SAR=34;SRF=0;SRP=0;SRR=0;TYPE=snp;BVAR	GT:DP:RO:QR:AO:QA:GL	1/1:80:0:0:79:2784:-5,-5,0
NC_010611.1	23458	.	G	A	2641.02	.	AB=0;ABP=0;AC=2;AF=1;AN=2;AO=81;CIGAR=1X;DP=81;DPB=81;DPRA=0;EPP=3.25157;EPPR=0;GTI=0;LEN=1;MEANALT=1;MQM=59.6296;MQMR=0;NS=1;NUMALT=1;ODDS=115.509;PAIRED=0.987654;PAIREDR=0;PAO=0;PQA=0;PQR=0;PRO=0;QA=2976;QR=0;RO=0;RPP=6.2541;RPPR=0;RUN=1;SAF=48;SAP=9.04217;SAR=33;SRF=0;SRP=0;SRR=0;TYPE=snp;BVAR	GT:DP:RO:QR:AO:QA:GL	1/1:81:0:0:81:2976:-5,-5,0
NC_010611.1	23469	.	TCGCG	AAGCA	2440.92	.	AB=0;ABP=0;AC=2;AF=1;AN=2;AO=76;CIGAR=2X2M1X;DP=76;DPB=152.4;DPRA=0;EPP=3.46745;EPPR=0;GTI=0;LEN=5;MEANALT=1;MQM=59.6053;MQMR=0;NS=1;NUMALT=1;ODDS=108.577;PAIRED=0.986842;PAIREDR=0;PAO=0;PQA=0;PQR=0;PRO=0;QA=2768;QR=0;RO=0;RPP=22.325;RPPR=0;RUN=1;SAF=43;SAP=5.8675;SAR=33;SRF=0;SRP=0;SRR=0;TYPE=complex;BVAR	GT:DP:RO:QR:AO:QA:GL	1/1:76:0:0:76:2768:-5,-5,0
NC_010611.1	23482	.	C	T	3294.88	.	AB=0;ABP=0;AC=2;AF=1;AN=2;AO=99;CIGAR=1X;DP=99;DPB=99;DPRA=0;EPP=6.71716;EPPR=0;GTI=0;LEN=1;MEANALT=1;MQM=59.697;MQMR=0;NS=1;NUMALT=1;ODDS=140.462;PAIRED=0.989899;PAIREDR=0;PAO=0;PQA=0;PQR=0;PRO=0;QA=3720;QR=0;RO=0;RPP=21.4568;RPPR=0;RUN=1;SAF=54;SAP=4.78696;SAR=45;SRF=0;SRP=0;SRR=0;TYPE=snp;BVAR	GT:DP:RO:QR:AO:QA:GL	1/1:99:0:0:99:3720:-5,-5,0
NC_010611.1	23500	.	G	A	4099.61	.	AB=0;ABP=0;AC=2;AF=1;AN=2;AO=124;CIGAR=1X;DP=124;DPB=124;DPRA=0;EPP=4.13106;EPPR=0;GTI=0;LEN=1;MEANALT=1;MQM=59.7581;MQMR=0;NS=1;NUMALT=1;ODDS=175.119;PAIRED=0.991935;PAIREDR=0;PAO=0;PQA=0;PQR=0;PRO=0;QA=4636;QR=0;RO=0;RPP=40.0654;RPPR=0;RUN=1;SAF=69;SAP=6.44263;SAR=55;SRF=0;SRP=0;SRR=0;TYPE=snp;BVAR	GT:DP:RO:QR:AO:QA:GL	1/1:124:0:0:124:4636:-5,-5,0
NC_010611.1	23505	.	G	A	4151	.	AB=0;ABP=0;AC=2;AF=1;AN=2;AO=124;CIGAR=1X;DP=124;DPB=124;DPRA=0;EPP=3.0103;EPPR=0;GTI=0;LEN=1;MEANALT=1;MQM=59.7581;MQMR=0;NS=1;NUMALT=1;ODDS=175.119;PAIRED=0.991935;PAIREDR=0;PAO=0;PQA=0;PQR=0;PRO=0;QA=4669;QR=0;RO=0;RPP=20.9425;RPPR=0;RUN=1;SAF=68;SAP=5.53201;SAR=56;SRF=0;SRP=0;SRR=0;TYPE=snp;BVAR	GT:DP:RO:QR:AO:QA:GL	1/1:124:0:0:124:4669:-5,-5,0
NC_010611.1	23542	.	A	G	4564.39	.	AB=0;ABP=0;AC=2;AF=1;AN=2;AO=141;CIGAR=1X;DP=141;DPB=141;DPRA=0;EPP=4.25774;EPPR=0;GTI=0;LEN=1;MEANALT=1;MQM=60;MQMR=0;NS=1;NUMALT=1;ODDS=198.686;PAIRED=0.985816;PAIREDR=0;PAO=0;PQA=0;PQR=0;PRO=0;QA=5109;QR=0;RO=0;RPP=3.1489;RPPR=0;RUN=1;SAF=74;SAP=3.76493;SAR=67;SRF=0;SRP=0;SRR=0;TYPE=snp;BVAR	GT:DP:RO:QR:AO:QA:GL	1/1:141:0:0:141:5109:-5,-5,0
NC_010611.1	23548	.	A	T	4489.12	.	AB=0;ABP=0;AC=2;AF=1;AN=2;AO=137;CIGAR=1X;DP=137;DPB=137;DPRA=0;EPP=3.40655;EPPR=0;GTI=0;LEN=1;MEANALT=1;MQM=60;MQMR=0;NS=1;NUMALT=1;ODDS=193.141;PAIRED=0.985401;PAIREDR=0;PAO=0;PQA=0;PQR=0;PRO=0;QA=5027;QR=0;RO=0;RPP=5.68898;RPPR=0;RUN=1;SAF=72;SAP=3.78696;SAR=65;SRF=0;SRP=0;SRR=0;TYPE=snp;BVAR	GT:DP:RO:QR:AO:QA:GL	1/1:137:0:0:137:5027:-5,-5,0
NC_010611.1	23557	.	C	T	4387.16	.	AB=0;ABP=0;AC=2;AF=1;AN=2;AO=132;CIGAR=1X;DP=132;DPB=132;DPRA=0;EPP=6.23461;EPPR=0;GTI=0;LEN=1;MEANALT=1;MQM=60;MQMR=0;NS=1;NUMALT=1;ODDS=186.21;PAIRED=0.984848;PAIREDR=0;PAO=0;PQA=0;PQR=0;PRO=0;QA=4925;QR=0;RO=0;RPP=12.4858;RPPR=0;RUN=1;SAF=71;SAP=4.65535;SAR=61;SRF=0;SRP=0;SRR=0;TYPE=snp;BVAR	GT:DP:RO:QR:AO:QA:GL	1/1:132:0:0:132:4925:-5,-5,0
NC_010611.1	23572	.	GCTA	ACTG	4116.66	.	AB=0;ABP=0;AC=2;AF=1;AN=2;AO=129;CIGAR=1X2M1X;DP=129;DPB=268.5;DPRA=0;EPP=3.02713;EPPR=0;GTI=0;LEN=4;MEANALT=1;MQM=59.9535;MQMR=0;NS=1;NUMALT=1;ODDS=182.051;PAIRED=0.992248;PAIREDR=0;PAO=0;PQA=0;PQR=0;PRO=0;QA=4611;QR=0;RO=0;RPP=3.1618;RPPR=0;RUN=1;SAF=70;SAP=5.04711;SAR=59;SRF=0;SRP=0;SRR=0;TYPE=complex;BVAR	GT:DP:RO:QR:AO:QA:GL	1/1:129:0:0:129:4611:-5,-5,0
NC_010611.1	23581	.	G	A	4876.84	.	AB=0;ABP=0;AC=2;AF=1;AN=2;AO=153;CIGAR=1X;DP=154;DPB=154;DPRA=0;EPP=3.36512;EPPR=0;GTI=0;LEN=1;MEANALT=2;MQM=59.9608;MQMR=0;NS=1;NUMALT=1;ODDS=215.322;PAIRED=0.993464;PAIREDR=0;PAO=0;PQA=0;PQR=0;PRO=0;QA=5466;QR=0;RO=0;RPP=10.5182;RPPR=0;RUN=1;SAF=81;SAP=4.1599;SAR=72;SRF=0;SRP=0;SRR=0;TYPE=snp;BVAR	GT:DP:RO:QR:AO:QA:GL	1/1:154:0:0:153:5466:-5,-5,0
NC_010611.1	23587	.	GGTA	CGTG	4654.52	.	AB=0;ABP=0;AC=2;AF=1;AN=2;AO=144;CIGAR=1X2M1X;DP=144;DPB=294.25;DPRA=0;EPP=3.0103;EPPR=0;GTI=0;LEN=4;MEANALT=1;MQM=59.9583;MQMR=0;NS=1;NUMALT=1;ODDS=202.845;PAIRED=0.993056;PAIREDR=0;PAO=0;PQA=0;PQR=0;PRO=0;QA=5214;QR=0;RO=0;RPP=7.89611;RPPR=0;RUN=1;SAF=77;SAP=4.51827;SAR=67;SRF=0;SRP=0;SRR=0;TYPE=complex;BVAR	GT:DP:RO:QR:AO:QA:GL	1/1:144:0:0:144:5214:-5,-5,0
NC_010611.1	23602	.	C	T	5361.37	.	AB=0;ABP=0;AC=2;AF=1;AN=2;AO=164;CIGAR=1X;DP=164;DPB=164;DPRA=0;EPP=4.33437;EPPR=0;GTI=0;LEN=1;MEANALT=1;MQM=59.9634;MQMR=0;NS=1;NUMALT=1;ODDS=230.571;PAIRED=0.993902;PAIREDR=0;PAO=0;PQA=0;PQR=0;PRO=0;QA=6006;QR=0;RO=0;RPP=10.6369;RPPR=0;RUN=1;SAF=89;SAP=5.60547;SAR=75;SRF=0;SRP=0;SRR=0;TYPE=snp;BVAR	GT:DP:RO:QR:AO:QA:GL	1/1:164:0:0:164:6006:-5,-5,0
NC_010611.1	23623	.	A	G	4609.39	.	AB=0;ABP=0;AC=2;AF=1;AN=2;AO=152;CIGAR=1X;DP=152;DPB=152;DPRA=0;EPP=3.23888;EPPR=0;GTI=0;LEN=1;MEANALT=1;MQM=59.9605;MQMR=0;NS=1;NUMALT=1;ODDS=213.936;PAIRED=0.993421;PAIREDR=0;PAO=0;PQA=0;PQR=0;PRO=0;QA=5164;QR=0;RO=0;RPP=5.06748;RPPR=0;RUN=1;SAF=84;SAP=6.66752;SAR=68;SRF=0;SRP=0;SRR=0;TYPE=snp;BVAR	GT:DP:RO:QR:AO:QA:GL	1/1:152:0:0:152:5164:-5,-5,0
NC_010611.1	23629	.	G	A	4637.56	.	AB=0;ABP=0;AC=2;AF=1;AN=2;AO=147;CIGAR=1X;DP=149;DPB=149;DPRA=0;EPP=4.20683;EPPR=5.18177;GTI=0;LEN=1;MEANALT=2;MQM=59.9592;MQMR=60;NS=1;NUMALT=1;ODDS=196.734;PAIRED=0.993197;PAIREDR=1;PAO=0;PQA=0;PQR=0;PRO=0;QA=5206;QR=18;RO=1;RPP=5.50675;RPPR=5.18177;RUN=1;SAF=81;SAP=6.33398;SAR=66;SRF=0;SRP=5.18177;SRR=1;TYPE=snp;BVAR	GT:DP:RO:QR:AO:QA:GL	1/1:149:1:18:147:5206:-5,-5,0
NC_010611.1	23635	.	A	G	4687.57	.	AB=0;ABP=0;AC=2;AF=1;AN=2;AO=146;CIGAR=1X;DP=146;DPB=146;DPRA=0;EPP=3.24827;EPPR=0;GTI=0;LEN=1;MEANALT=1;MQM=60;MQMR=0;NS=1;NUMALT=1;ODDS=205.618;PAIRED=0.993151;PAIREDR=0;PAO=0;PQA=0;PQR=0;PRO=0;QA=5247;QR=0;RO=0;RPP=3.54573;RPPR=0;RUN=1;SAF=79;SAP=5.15203;SAR=67;SRF=0;SRP=0;SRR=0;TYPE=snp;BVAR	GT:DP:RO:QR:AO:QA:GL	1/1:146:0:0:146:5247:-5,-5,0
NC_010611.1	23662	.	GTCG	ATCA	4397.16	.	AB=0;ABP=0;AC=2;AF=1;AN=2;AO=138;CIGAR=1X2M1X;DP=138;DPB=277.75;DPRA=0;EPP=3.07324;EPPR=0;GTI=0;LEN=4;MEANALT=1;MQM=60;MQMR=0;NS=1;NUMALT=1;ODDS=194.527;PAIRED=0.992754;PAIREDR=0;PAO=0;PQA=0;PQR=0;PRO=0;QA=4936;QR=0;RO=0;RPP=13.6474;RPPR=0;RUN=1;SAF=76;SAP=6.09442;SAR=62;SRF=0;SRP=0;SRR=0;TYPE=complex;BVAR	GT:DP:RO:QR:AO:QA:GL	1/1:138:0:0:138:4936:-5,-5,0
NC_010611.1	23674	.	G	T	5158.6	.	AB=0;ABP=0;AC=2;AF=1;AN=2;AO=158;CIGAR=1X;DP=158;DPB=158;DPRA=0;EPP=4.98936;EPPR=0;GTI=0;LEN=1;MEANALT=1;MQM=60;MQMR=0;NS=1;NUMALT=1;ODDS=222.253;PAIRED=0.993671;PAIREDR=0;PAO=0;PQA=0;PQR=0;PRO=0;QA=5775;QR=0;RO=0;RPP=4.98936;RPPR=0;RUN=1;SAF=86;SAP=5.70403;SAR=72;SRF=0;SRP=0;SRR=0;TYPE=snp;BVAR	GT:DP:RO:QR:AO:QA:GL	1/1:158:0:0:158:5775:-5,-5,0
NC_010611.1	23686	.	G	A	4821.7	.	AB=0;ABP=0;AC=2;AF=1;AN=2;AO=145;CIGAR=1X;DP=145;DPB=145;DPRA=0;EPP=3.74411;EPPR=0;GTI=0;LEN=1;MEANALT=1;MQM=59.8621;MQMR=0;NS=1;NUMALT=1;ODDS=204.232;PAIRED=0.993103;PAIREDR=0;PAO=0;PQA=0;PQR=0;PRO=0;QA=5403;QR=0;RO=0;RPP=7.33827;RPPR=0;RUN=1;SAF=81;SAP=7.33827;SAR=64;SRF=0;SRP=0;SRR=0;TYPE=snp;BVAR	GT:DP:RO:QR:AO:QA:GL	1/1:145:0:0:145:5403:-5,-5,0
NC_010611.1	23713	.	GATCGTG	CACGGTA	3327.03	.	AB=0;ABP=0;AC=2;AF=1;AN=2;AO=106;CIGAR=1X1M2X2M1X;DP=106;DPB=217.286;DPRA=0;EPP=3.0103;EPPR=0;GTI=0;LEN=7;MEANALT=1;MQM=60;MQMR=0;NS=1;NUMALT=1;ODDS=150.166;PAIRED=0.990566;PAIREDR=0;PAO=0;PQA=0;PQR=0;PRO=0;QA=3739;QR=0;RO=0;RPP=3.09224;RPPR=0;RUN=1;SAF=63;SAP=11.2045;SAR=43;SRF=0;SRP=0;SRR=0;TYPE=complex;BVAR	GT:DP:RO:QR:AO:QA:GL	1/1:106:0:0:106:3739:-5,-5,0
NC_010611.1	23815	.	C	G	4299.68	.	AB=0;ABP=0;AC=2;AF=1;AN=2;AO=132;CIGAR=1X;DP=132;DPB=132;DPRA=0;EPP=9.59052;EPPR=0;GTI=0;LEN=1;MEANALT=1;MQM=60;MQMR=0;NS=1;NUMALT=1;ODDS=186.21;PAIRED=1;PAIREDR=0;PAO=0;PQA=0;PQR=0;PRO=0;QA=4862;QR=0;RO=0;RPP=37.8197;RPPR=0;RUN=1;SAF=73;SAP=6.23461;SAR=59;SRF=0;SRP=0;SRR=0;TYPE=snp;BVAR	GT:DP:RO:QR:AO:QA:GL	1/1:132:0:0:132:4862:-5,-5,0
NC_010611.1	23895	.	C	A	4344.43	.	AB=0;ABP=0;AC=2;AF=1;AN=2;AO=130;CIGAR=1X;DP=130;DPB=130;DPRA=0;EPP=8.42228;EPPR=0;GTI=0;LEN=1;MEANALT=1;MQM=60;MQMR=0;NS=1;NUMALT=1;ODDS=183.437;PAIRED=1;PAIREDR=0;PAO=0;PQA=0;PQR=0;PRO=0;QA=4886;QR=0;RO=0;RPP=14.302;RPPR=0;RUN=1;SAF=56;SAP=8.42228;SAR=74;SRF=0;SRP=0;SRR=0;TYPE=snp;BVAR	GT:DP:RO:QR:AO:QA:GL	1/1:130:0:0:130:4886:-5,-5,0
NC_010611.1	23929	.	A	G	4027.54	.	AB=0;ABP=0;AC=2;AF=1;AN=2;AO=124;CIGAR=1X;DP=124;DPB=124;DPRA=0;EPP=3.29049;EPPR=0;GTI=0;LEN=1;MEANALT=1;MQM=60;MQMR=0;NS=1;NUMALT=1;ODDS=175.119;PAIRED=0.991935;PAIREDR=0;PAO=0;PQA=0;PQR=0;PRO=0;QA=4540;QR=0;RO=0;RPP=16.7396;RPPR=0;RUN=1;SAF=48;SAP=16.7396;SAR=76;SRF=0;SRP=0;SRR=0;TYPE=snp;BVAR	GT:DP:RO:QR:AO:QA:GL	1/1:124:0:0:124:4540:-5,-5,0
NC_010611.1	24230	.	T	G	2528.55	.	AB=0;ABP=0;AC=2;AF=1;AN=2;AO=82;CIGAR=1X;DP=82;DPB=82;DPRA=0;EPP=18.2636;EPPR=0;GTI=0;LEN=1;MEANALT=1;MQM=60;MQMR=0;NS=1;NUMALT=1;ODDS=116.895;PAIRED=0.987805;PAIREDR=0;PAO=0;PQA=0;PQR=0;PRO=0;QA=2864;QR=0;RO=0;RPP=3.434;RPPR=0;RUN=1;SAF=48;SAP=8.20065;SAR=34;SRF=0;SRP=0;SRR=0;TYPE=snp;BVAR	GT:DP:RO:QR:AO:QA:GL	1/1:82:0:0:82:2864:-5,-5,0
NC_010611.1	24340	.	A	G	1982.04	.	AB=0;ABP=0;AC=2;AF=1;AN=2;AO=66;CIGAR=1X;DP=66;DPB=66;DPRA=0;EPP=3.53672;EPPR=0;GTI=0;LEN=1;MEANALT=1;MQM=59.4545;MQMR=0;NS=1;NUMALT=1;ODDS=94.7143;PAIRED=1;PAIREDR=0;PAO=0;PQA=0;PQR=0;PRO=0;QA=2312;QR=0;RO=0;RPP=18.9344;RPPR=0;RUN=1;SAF=53;SAP=55.6521;SAR=13;SRF=0;SRP=0;SRR=0;TYPE=snp;BVAR	GT:DP:RO:QR:AO:QA:GL	1/1:66:0:0:66:2312:-5,-5,0
NC_010611.1	24349	.	CCCG	TCCA	1558.94	.	AB=0;ABP=0;AC=2;AF=1;AN=2;AO=51;CIGAR=1X2M1X;DP=52;DPB=104.75;DPRA=0;EPP=4.07475;EPPR=0;GTI=0;LEN=4;MEANALT=2;MQM=60;MQMR=0;NS=1;NUMALT=1;ODDS=73.9199;PAIRED=1;PAIREDR=0;PAO=0;PQA=0;PQR=0;PRO=0;QA=1845;QR=0;RO=0;RPP=5.09662;RPPR=0;RUN=1;SAF=45;SAP=67.7713;SAR=6;SRF=0;SRP=0;SRR=0;TYPE=complex;BVAR	GT:DP:RO:QR:AO:QA:GL	1/1:52:0:0:51:1845:-5,-5,0
NC_010611.1	24373	.	C	T	3644.83	.	AB=0;ABP=0;AC=2;AF=1;AN=2;AO=115;CIGAR=1X;DP=115;DPB=115;DPRA=0;EPP=37.9238;EPPR=0;GTI=0;LEN=1;MEANALT=1;MQM=60;MQMR=0;NS=1;NUMALT=1;ODDS=162.643;PAIRED=0.991304;PAIREDR=0;PAO=0;PQA=0;PQR=0;PRO=0;QA=4190;QR=0;RO=0;RPP=60.1295;RPPR=0;RUN=1;SAF=62;SAP=4.53977;SAR=53;SRF=0;SRP=0;SRR=0;TYPE=snp;BVAR	GT:DP:RO:QR:AO:QA:GL	1/1:115:0:0:115:4190:-5,-5,0
NC_010611.1	24457	.	G	A	4575.66	.	AB=0;ABP=0;AC=2;AF=1;AN=2;AO=143;CIGAR=1X;DP=143;DPB=143;DPRA=0;EPP=5.57659;EPPR=0;GTI=0;LEN=1;MEANALT=1;MQM=60;MQMR=0;NS=1;NUMALT=1;ODDS=201.459;PAIRED=0.993007;PAIREDR=0;PAO=0;PQA=0;PQR=0;PRO=0;QA=5127;QR=0;RO=0;RPP=5.57659;RPPR=0;RUN=1;SAF=77;SAP=4.8477;SAR=66;SRF=0;SRP=0;SRR=0;TYPE=snp;BVAR	GT:DP:RO:QR:AO:QA:GL	1/1:143:0:0:143:5127:-5,-5,0
NC_010611.1	24740	.	T	G	3362.08	.	AB=0;ABP=0;AC=2;AF=1;AN=2;AO=104;CIGAR=1X;DP=104;DPB=104;DPRA=0;EPP=5.09825;EPPR=0;GTI=0;LEN=1;MEANALT=1;MQM=60;MQMR=0;NS=1;NUMALT=1;ODDS=147.393;PAIRED=1;PAIREDR=0;PAO=0;PQA=0;PQR=0;PRO=0;QA=3785;QR=0;RO=0;RPP=15.0369;RPPR=0;RUN=1;SAF=55;SAP=3.76196;SAR=49;SRF=0;SRP=0;SRR=0;TYPE=snp;BVAR	GT:DP:RO:QR:AO:QA:GL	1/1:104:0:0:104:3785:-5,-5,0
NC_010611.1	24880	.	A	C	2140.71	.	AB=0;ABP=0;AC=2;AF=1;AN=2;AO=65;CIGAR=1X;DP=65;DPB=65;DPRA=0;EPP=7.05258;EPPR=0;GTI=0;LEN=1;MEANALT=1;MQM=60;MQMR=0;NS=1;NUMALT=1;ODDS=93.328;PAIRED=1;PAIREDR=0;PAO=0;PQA=0;PQR=0;PRO=0;QA=2432;QR=0;RO=0;RPP=8.65613;RPPR=0;RUN=1;SAF=23;SAP=15.0703;SAR=42;SRF=0;SRP=0;SRR=0;TYPE=snp;BVAR	GT:DP:RO:QR:AO:QA:GL	1/1:65:0:0:65:2432:-5,-5,0
NC_010611.1	25063	.	C	T	4366.77	.	AB=0;ABP=0;AC=2;AF=1;AN=2;AO=132;CIGAR=1X;DP=132;DPB=132;DPRA=0;EPP=6.23461;EPPR=0;GTI=0;LEN=1;MEANALT=1;MQM=60;MQMR=0;NS=1;NUMALT=1;ODDS=186.21;PAIRED=1;PAIREDR=0;PAO=0;PQA=0;PQR=0;PRO=0;QA=4917;QR=0;RO=0;RPP=17.8158;RPPR=0;RUN=1;SAF=78;SAP=12.4858;SAR=54;SRF=0;SRP=0;SRR=0;TYPE=snp;BVAR	GT:DP:RO:QR:AO:QA:GL	1/1:132:0:0:132:4917:-5,-5,0
NC_010611.1	25205	.	C	T	3544.96	.	AB=0;ABP=0;AC=2;AF=1;AN=2;AO=108;CIGAR=1X;DP=108;DPB=108;DPRA=0;EPP=6.95112;EPPR=0;GTI=0;LEN=1;MEANALT=1;MQM=60;MQMR=0;NS=1;NUMALT=1;ODDS=152.939;PAIRED=1;PAIREDR=0;PAO=0;PQA=0;PQR=0;PRO=0;QA=3981;QR=0;RO=0;RPP=3.332;RPPR=0;RUN=1;SAF=47;SAP=6.95112;SAR=61;SRF=0;SRP=0;SRR=0;TYPE=snp;BVAR	GT:DP:RO:QR:AO:QA:GL	1/1:108:0:0:108:3981:-5,-5,0
NC_010611.1	25298	.	A	C	3586.12	.	AB=0;ABP=0;AC=2;AF=1;AN=2;AO=106;CIGAR=1X;DP=106;DPB=106;DPRA=0;EPP=3.74778;EPPR=0;GTI=0;LEN=1;MEANALT=1;MQM=60;MQMR=0;NS=1;NUMALT=1;ODDS=150.166;PAIRED=1;PAIREDR=0;PAO=0;PQA=0;PQR=0;PRO=0;QA=4030;QR=0;RO=0;RPP=9.64763;RPPR=0;RUN=1;SAF=60;SAP=7.02548;SAR=46;SRF=0;SRP=0;SRR=0;TYPE=snp;BVAR	GT:DP:RO:QR:AO:QA:GL	1/1:106:0:0:106:4030:-5,-5,0
NC_010611.1	25687	.	C	T	4795.27	.	AB=0;ABP=0;AC=2;AF=1;AN=2;AO=151;CIGAR=1X;DP=153;DPB=153;DPRA=0;EPP=3.02468;EPPR=0;GTI=0;LEN=1;MEANALT=2;MQM=60;MQMR=0;NS=1;NUMALT=1;ODDS=212.549;PAIRED=0.993377;PAIREDR=0;PAO=0;PQA=0;PQR=0;PRO=0;QA=5379;QR=0;RO=0;RPP=13.4938;RPPR=0;RUN=1;SAF=70;SAP=4.75035;SAR=81;SRF=0;SRP=0;SRR=0;TYPE=snp;BVAR	GT:DP:RO:QR:AO:QA:GL	1/1:153:0:0:151:5379:-5,-5,0
NC_010611.1	25786	.	C	T	3604.81	.	AB=0;ABP=0;AC=2;AF=1;AN=2;AO=112;CIGAR=1X;DP=112;DPB=112;DPRA=0;EPP=6.81038;EPPR=0;GTI=0;LEN=1;MEANALT=1;MQM=60;MQMR=0;NS=1;NUMALT=1;ODDS=158.484;PAIRED=1;PAIREDR=0;PAO=0;PQA=0;PQR=0;PRO=0;QA=4053;QR=0;RO=0;RPP=9.29206;RPPR=0;RUN=1;SAF=62;SAP=5.80219;SAR=50;SRF=0;SRP=0;SRR=0;TYPE=snp;BVAR	GT:DP:RO:QR:AO:QA:GL	1/1:112:0:0:112:4053:-5,-5,0
NC_010611.1	25978	.	A	G	2723.85	.	AB=0;ABP=0;AC=2;AF=1;AN=2;AO=86;CIGAR=1X;DP=86;DPB=86;DPRA=0;EPP=4.62628;EPPR=0;GTI=0;LEN=1;MEANALT=1;MQM=60;MQMR=0;NS=1;NUMALT=1;ODDS=122.44;PAIRED=1;PAIREDR=0;PAO=0;PQA=0;PQR=0;PRO=0;QA=3068;QR=0;RO=0;RPP=3.91929;RPPR=0;RUN=1;SAF=35;SAP=9.47422;SAR=51;SRF=0;SRP=0;SRR=0;TYPE=snp;BVAR	GT:DP:RO:QR:AO:QA:GL	1/1:86:0:0:86:3068:-5,-5,0
NC_010611.1	26059	.	T	G	2702.35	.	AB=0;ABP=0;AC=2;AF=1;AN=2;AO=84;CIGAR=1X;DP=85;DPB=85;DPRA=0;EPP=3.0103;EPPR=0;GTI=0;LEN=1;MEANALT=2;MQM=60;MQMR=0;NS=1;NUMALT=1;ODDS=119.668;PAIRED=1;PAIREDR=0;PAO=0;PQA=0;PQR=0;PRO=0;QA=3039;QR=0;RO=0;RPP=3.1137;RPPR=0;RUN=1;SAF=39;SAP=3.94093;SAR=45;SRF=0;SRP=0;SRR=0;TYPE=snp;BVAR	GT:DP:RO:QR:AO:QA:GL	1/1:85:0:0:84:3039:-5,-5,0
NC_010611.1	26291	.	T	C	4734.88	.	AB=0;ABP=0;AC=2;AF=1;AN=2;AO=142;CIGAR=1X;DP=142;DPB=142;DPRA=0;EPP=7.96493;EPPR=0;GTI=0;LEN=1;MEANALT=1;MQM=60;MQMR=0;NS=1;NUMALT=1;ODDS=200.073;PAIRED=0.992958;PAIREDR=0;PAO=0;PQA=0;PQR=0;PRO=0;QA=5318;QR=0;RO=0;RPP=11.8185;RPPR=0;RUN=1;SAF=81;SAP=9.12712;SAR=61;SRF=0;SRP=0;SRR=0;TYPE=snp;BVAR	GT:DP:RO:QR:AO:QA:GL	1/1:142:0:0:142:5318:-5,-5,0
NC_010611.1	26395	.	ACCA	GCCG	2904.23	.	AB=0;ABP=0;AC=2;AF=1;AN=2;AO=93;CIGAR=1X2M1X;DP=93;DPB=186.75;DPRA=0;EPP=6.95631;EPPR=0;GTI=0;LEN=4;MEANALT=1;MQM=60;MQMR=0;NS=1;NUMALT=1;ODDS=132.144;PAIRED=0.989247;PAIREDR=0;PAO=0;PQA=0;PQR=0;PRO=0;QA=3266;QR=0;RO=0;RPP=4.15441;RPPR=0;RUN=1;SAF=50;SAP=4.15441;SAR=43;SRF=0;SRP=0;SRR=0;TYPE=complex;BVAR	GT:DP:RO:QR:AO:QA:GL	1/1:93:0:0:93:3266:-5,-5,0
NC_010611.1	26629	.	G	T	3887.6	.	AB=0;ABP=0;AC=2;AF=1;AN=2;AO=119;CIGAR=1X;DP=119;DPB=119;DPRA=0;EPP=4.48836;EPPR=0;GTI=0;LEN=1;MEANALT=1;MQM=60;MQMR=0;NS=1;NUMALT=1;ODDS=168.188;PAIRED=1;PAIREDR=0;PAO=0;PQA=0;PQR=0;PRO=0;QA=4380;QR=0;RO=0;RPP=3.02855;RPPR=0;RUN=1;SAF=42;SAP=25.3637;SAR=77;SRF=0;SRP=0;SRR=0;TYPE=snp;BVAR	GT:DP:RO:QR:AO:QA:GL	1/1:119:0:0:119:4380:-5,-5,0
NC_010611.1	26761	.	G	A	5680.9	.	AB=0;ABP=0;AC=2;AF=1;AN=2;AO=168;CIGAR=1X;DP=168;DPB=168;DPRA=0;EPP=3.062;EPPR=0;GTI=0;LEN=1;MEANALT=1;MQM=60;MQMR=0;NS=1;NUMALT=1;ODDS=236.116;PAIRED=1;PAIREDR=0;PAO=0;PQA=0;PQR=0;PRO=0;QA=6350;QR=0;RO=0;RPP=3.21711;RPPR=0;RUN=1;SAF=89;SAP=4.30284;SAR=79;SRF=0;SRP=0;SRR=0;TYPE=snp;BVAR	GT:DP:RO:QR:AO:QA:GL	1/1:168:0:0:168:6350:-5,-5,0
NC_010611.1	26821	.	T	C	5993.44	.	AB=0;ABP=0;AC=2;AF=1;AN=2;AO=180;CIGAR=1X;DP=180;DPB=180;DPRA=0;EPP=4.74748;EPPR=0;GTI=0;LEN=1;MEANALT=1;MQM=60;MQMR=0;NS=1;NUMALT=1;ODDS=252.752;PAIRED=1;PAIREDR=0;PAO=0;PQA=0;PQR=0;PRO=0;QA=6699;QR=0;RO=0;RPP=3.44459;RPPR=0;RUN=1;SAF=93;SAP=3.44459;SAR=87;SRF=0;SRP=0;SRR=0;TYPE=snp;BVAR	GT:DP:RO:QR:AO:QA:GL	1/1:180:0:0:180:6699:-5,-5,0
NC_010611.1	26936	.	A	G	4360.39	.	AB=0;ABP=0;AC=2;AF=1;AN=2;AO=129;CIGAR=1X;DP=129;DPB=129;DPRA=0;EPP=3.83512;EPPR=0;GTI=0;LEN=1;MEANALT=1;MQM=60;MQMR=0;NS=1;NUMALT=1;ODDS=182.051;PAIRED=1;PAIREDR=0;PAO=0;PQA=0;PQR=0;PRO=0;QA=4904;QR=0;RO=0;RPP=17.167;RPPR=0;RUN=1;SAF=54;SAP=10.4337;SAR=75;SRF=0;SRP=0;SRR=0;TYPE=snp;BVAR	GT:DP:RO:QR:AO:QA:GL	1/1:129:0:0:129:4904:-5,-5,0
NC_010611.1	26949	.	C	T	3892.15	.	AB=0;ABP=0;AC=2;AF=1;AN=2;AO=123;CIGAR=1X;DP=123;DPB=123;DPRA=0;EPP=5.99387;EPPR=0;GTI=0;LEN=1;MEANALT=1;MQM=60;MQMR=0;NS=1;NUMALT=1;ODDS=173.733;PAIRED=1;PAIREDR=0;PAO=0;PQA=0;PQR=0;PRO=0;QA=4408;QR=0;RO=0;RPP=27.179;RPPR=0;RUN=1;SAF=46;SAP=19.976;SAR=77;SRF=0;SRP=0;SRR=0;TYPE=snp;BVAR	GT:DP:RO:QR:AO:QA:GL	1/1:123:0:0:123:4408:-5,-5,0
NC_010611.1	27004	.	A	G	3076.92	.	AB=0;ABP=0;AC=2;AF=1;AN=2;AO=92;CIGAR=1X;DP=92;DPB=92;DPRA=0;EPP=3.10471;EPPR=0;GTI=0;LEN=1;MEANALT=1;MQM=59.8261;MQMR=0;NS=1;NUMALT=1;ODDS=130.758;PAIRED=1;PAIREDR=0;PAO=0;PQA=0;PQR=0;PRO=0;QA=3474;QR=0;RO=0;RPP=5.3706;RPPR=0;RUN=1;SAF=32;SAP=21.515;SAR=60;SRF=0;SRP=0;SRR=0;TYPE=snp;BVAR	GT:DP:RO:QR:AO:QA:GL	1/1:92:0:0:92:3474:-5,-5,0
NC_010611.1	27013	.	TATCACT	CATTACG	2306.56	.	AB=0;ABP=0;AC=2;AF=1;AN=2;AO=72;CIGAR=1X2M1X2M1X;DP=72;DPB=144.286;DPRA=0;EPP=3.49285;EPPR=0;GTI=0;LEN=7;MEANALT=1;MQM=59.7778;MQMR=0;NS=1;NUMALT=1;ODDS=103.032;PAIRED=1;PAIREDR=0;PAO=0;PQA=0;PQR=0;PRO=0;QA=2610;QR=0;RO=0;RPP=3.13094;RPPR=0;RUN=1;SAF=25;SAP=17.6074;SAR=47;SRF=0;SRP=0;SRR=0;TYPE=complex;BVAR	GT:DP:RO:QR:AO:QA:GL	1/1:72:0:0:72:2610:-5,-5,0
NC_010611.1	27040	.	C	T	2382.9	.	AB=0;ABP=0;AC=2;AF=1;AN=2;AO=74;CIGAR=1X;DP=74;DPB=74;DPRA=0;EPP=5.94472;EPPR=0;GTI=0;LEN=1;MEANALT=1;MQM=60;MQMR=0;NS=1;NUMALT=1;ODDS=105.805;PAIRED=1;PAIREDR=0;PAO=0;PQA=0;PQR=0;PRO=0;QA=2694;QR=0;RO=0;RPP=8.76177;RPPR=0;RUN=1;SAF=30;SAP=8.76177;SAR=44;SRF=0;SRP=0;SRR=0;TYPE=snp;BVAR	GT:DP:RO:QR:AO:QA:GL	1/1:74:0:0:74:2694:-5,-5,0
NC_010611.1	27111	.	C	T	852493	.	AB=0;ABP=0;AC=2;AF=1;AN=2;AO=27;CIGAR=1X;DP=27;DPB=27;DPRA=0;EPP=3.73412;EPPR=0;GTI=0;LEN=1;MEANALT=1;MQM=60;MQMR=0;NS=1;NUMALT=1;ODDS=40.6488;PAIRED=0.962963;PAIREDR=0;PAO=0;PQA=0;PQR=0;PRO=0;QA=1000;QR=0;RO=0;RPP=26.2531;RPPR=0;RUN=1;SAF=11;SAP=5.02092;SAR=16;SRF=0;SRP=0;SRR=0;TYPE=snp;BVAR	GT:DP:RO:QR:AO:QA:GL	1/1:27:0:0:27:1000:-5,-5,0
NC_010611.1	27116	.	TA	T	514171	.	AB=0;ABP=0;AC=2;AF=1;AN=2;AO=18;CIGAR=1M1D;DP=23;DPB=34.6667;DPRA=0;EPP=3.0103;EPPR=3.0103;GTI=0;LEN=1;MEANALT=3;MQM=60;MQMR=60;NS=1;NUMALT=1;ODDS=8.92579;PAIRED=0.944444;PAIREDR=1;PAO=0;PQA=0;PQR=0;PRO=0;QA=660;QR=69;RO=2;RPP=10.7311;RPPR=7.35324;RUN=1;SAF=8;SAP=3.49285;SAR=10;SRF=1;SRP=3.0103;SRR=1;TYPE=del;BVAR	GT:DP:RO:QR:AO:QA:GL	1/1:23:2:69:18:660:-5,0,-2.46749
NC_010611.1	27133	.	T	C	461127	.	AB=0;ABP=0;AC=2;AF=1;AN=2;AO=14;CIGAR=1X;DP=14;DPB=14;DPRA=0;EPP=3.63072;EPPR=0;GTI=0;LEN=1;MEANALT=1;MQM=60;MQMR=0;NS=1;NUMALT=1;ODDS=22.627;PAIRED=0.928571;PAIREDR=0;PAO=0;PQA=0;PQR=0;PRO=0;QA=534;QR=0;RO=0;RPP=5.49198;RPPR=0;RUN=1;SAF=7;SAP=3.0103;SAR=7;SRF=0;SRP=0;SRR=0;TYPE=snp;BVAR	GT:DP:RO:QR:AO:QA:GL	1/1:14:0:0:14:534:-5,-4.21442,0
NC_010611.1	27155	.	C	CT	404884	.	AB=0;ABP=0;AC=2;AF=1;AN=2;AO=14;CIGAR=1M1I;DP=14;DPB=31.6667;DPRA=0;EPP=3.0103;EPPR=0;GTI=0;LEN=1;MEANALT=1;MQM=60;MQMR=0;NS=1;NUMALT=1;ODDS=22.627;PAIRED=0.928571;PAIREDR=0;PAO=0;PQA=0;PQR=0;PRO=0;QA=472;QR=0;RO=0;RPP=3.63072;RPPR=0;RUN=1;SAF=5;SAP=5.49198;SAR=9;SRF=0;SRP=0;SRR=0;TYPE=ins;BVAR	GT:DP:RO:QR:AO:QA:GL	1/1:14:0:0:14:472:-5,-4.21442,0
NC_010611.1	27188	.	A	T	436634	.	AB=0;ABP=0;AC=2;AF=1;AN=2;AO=14;CIGAR=1X;DP=14;DPB=14;DPRA=0;EPP=3.63072;EPPR=0;GTI=0;LEN=1;MEANALT=1;MQM=60;MQMR=0;NS=1;NUMALT=1;ODDS=22.627;PAIRED=0.928571;PAIREDR=0;PAO=0;PQA=0;PQR=0;PRO=0;QA=507;QR=0;RO=0;RPP=3.0103;RPPR=0;RUN=1;SAF=5;SAP=5.49198;SAR=9;SRF=0;SRP=0;SRR=0;TYPE=snp;BVAR	GT:DP:RO:QR:AO:QA:GL	1/1:14:0:0:14:507:-5,-4.21442,0
NC_010611.1	27204	.	TGC	CAT	368935	.	AB=0;ABP=0;AC=2;AF=1;AN=2;AO=12;CIGAR=3X;DP=12;DPB=24;DPRA=0;EPP=3.0103;EPPR=0;GTI=0;LEN=3;MEANALT=1;MQM=60;MQMR=0;NS=1;NUMALT=1;ODDS=19.8544;PAIRED=0.916667;PAIREDR=0;PAO=0;PQA=0;PQR=0;PRO=0;QA=429;QR=0;RO=0;RPP=3.73412;RPPR=0;RUN=1;SAF=5;SAP=3.73412;SAR=7;SRF=0;SRP=0;SRR=0;TYPE=mnp;BVAR	GT:DP:RO:QR:AO:QA:GL	1/1:12:0:0:12:429:-5,-3.61236,0
NC_010611.1	27226	.	G	A	354815	.	AB=0;ABP=0;AC=2;AF=1;AN=2;AO=12;CIGAR=1X;DP=13;DPB=13;DPRA=0;EPP=3.73412;EPPR=0;GTI=0;LEN=1;MEANALT=2;MQM=60;MQMR=0;NS=1;NUMALT=1;ODDS=19.8544;PAIRED=1;PAIREDR=0;PAO=0;PQA=0;PQR=0;PRO=0;QA=428;QR=0;RO=0;RPP=14.5915;RPPR=0;RUN=1;SAF=5;SAP=3.73412;SAR=7;SRF=0;SRP=0;SRR=0;TYPE=snp;BVAR	GT:DP:RO:QR:AO:QA:GL	1/1:13:0:0:12:428:-5,-3.61236,0
NC_010611.1	27287	.	A	G	180679	.	AB=0;ABP=0;AC=2;AF=1;AN=2;AO=6;CIGAR=1X;DP=6;DPB=6;DPRA=0;EPP=3.0103;EPPR=0;GTI=0;LEN=1;MEANALT=1;MQM=60;MQMR=0;NS=1;NUMALT=1;ODDS=11.5366;PAIRED=1;PAIREDR=0;PAO=0;PQA=0;PQR=0;PRO=0;QA=215;QR=0;RO=0;RPP=4.45795;RPPR=0;RUN=1;SAF=3;SAP=3.0103;SAR=3;SRF=0;SRP=0;SRR=0;TYPE=snp;BVAR	GT:DP:RO:QR:AO:QA:GL	1/1:6:0:0:6:215:-5,-1.80618,0
NC_010611.1	27294	.	G	A	190763	.	AB=0;ABP=0;AC=2;AF=1;AN=2;AO=6;CIGAR=1X;DP=6;DPB=6;DPRA=0;EPP=3.0103;EPPR=0;GTI=0;LEN=1;MEANALT=1;MQM=60;MQMR=0;NS=1;NUMALT=1;ODDS=11.5366;PAIRED=1;PAIREDR=0;PAO=0;PQA=0;PQR=0;PRO=0;QA=226;QR=0;RO=0;RPP=4.45795;RPPR=0;RUN=1;SAF=3;SAP=3.0103;SAR=3;SRF=0;SRP=0;SRR=0;TYPE=snp;BVAR	GT:DP:RO:QR:AO:QA:GL	1/1:6:0:0:6:226:-5,-1.80618,0
NC_010611.1	27319	.	GTTTG	ACTTA	529174	.	AB=0;ABP=0;AC=2;AF=1;AN=2;AO=17;CIGAR=2X2M1X;DP=17;DPB=34;DPRA=0;EPP=6.20364;EPPR=0;GTI=0;LEN=5;MEANALT=1;MQM=60;MQMR=0;NS=1;NUMALT=1;ODDS=26.7859;PAIRED=1;PAIREDR=0;PAO=0;PQA=0;PQR=0;PRO=0;QA=626;QR=0;RO=0;RPP=13.3567;RPPR=0;RUN=1;SAF=11;SAP=6.20364;SAR=6;SRF=0;SRP=0;SRR=0;TYPE=complex;BVAR	GT:DP:RO:QR:AO:QA:GL	1/1:17:0:0:17:626:-5,-5,0
NC_010611.1	27348	.	TC	CT	1069.87	.	AB=0;ABP=0;AC=2;AF=1;AN=2;AO=36;CIGAR=2X;DP=36;DPB=72.5;DPRA=0;EPP=11.6962;EPPR=0;GTI=0;LEN=2;MEANALT=1;MQM=60;MQMR=0;NS=1;NUMALT=1;ODDS=53.1255;PAIRED=1;PAIREDR=0;PAO=0;PQA=0;PQR=0;PRO=0;QA=1274;QR=0;RO=0;RPP=37.7539;RPPR=0;RUN=1;SAF=24;SAP=11.6962;SAR=12;SRF=0;SRP=0;SRR=0;TYPE=mnp;BVAR	GT:DP:RO:QR:AO:QA:GL	1/1:36:0:0:36:1274:-5,-5,0
NC_010611.1	27395	.	G	A	2541.78	.	AB=0;ABP=0;AC=2;AF=1;AN=2;AO=79;CIGAR=1X;DP=79;DPB=79;DPRA=0;EPP=3.03779;EPPR=0;GTI=0;LEN=1;MEANALT=1;MQM=60;MQMR=0;NS=1;NUMALT=1;ODDS=112.736;PAIRED=1;PAIREDR=0;PAO=0;PQA=0;PQR=0;PRO=0;QA=2919;QR=0;RO=0;RPP=53.8337;RPPR=0;RUN=1;SAF=46;SAP=7.6556;SAR=33;SRF=0;SRP=0;SRR=0;TYPE=snp;BVAR	GT:DP:RO:QR:AO:QA:GL	1/1:79:0:0:79:2919:-5,-5,0
NC_010611.1	27403	.	A	G	2514.9	.	AB=0;ABP=0;AC=2;AF=1;AN=2;AO=78;CIGAR=1X;DP=78;DPB=78;DPRA=0;EPP=3.0103;EPPR=0;GTI=0;LEN=1;MEANALT=1;MQM=60;MQMR=0;NS=1;NUMALT=1;ODDS=111.35;PAIRED=1;PAIREDR=0;PAO=0;PQA=0;PQR=0;PRO=0;QA=2866;QR=0;RO=0;RPP=35.1926;RPPR=0;RUN=1;SAF=45;SAP=7.01917;SAR=33;SRF=0;SRP=0;SRR=0;TYPE=snp;BVAR	GT:DP:RO:QR:AO:QA:GL	1/1:78:0:0:78:2866:-5,-5,0
NC_010611.1	27510	.	G	A	2259.97	.	AB=0;ABP=0;AC=2;AF=1;AN=2;AO=70;CIGAR=1X;DP=70;DPB=70;DPRA=0;EPP=6.1124;EPPR=0;GTI=0;LEN=1;MEANALT=1;MQM=60;MQMR=0;NS=1;NUMALT=1;ODDS=100.259;PAIRED=1;PAIREDR=0;PAO=0;PQA=0;PQR=0;PRO=0;QA=2565;QR=0;RO=0;RPP=20.8784;RPPR=0;RUN=1;SAF=33;SAP=3.50664;SAR=37;SRF=0;SRP=0;SRR=0;TYPE=snp;BVAR	GT:DP:RO:QR:AO:QA:GL	1/1:70:0:0:70:2565:-5,-5,0
NC_010611.1	27523	.	T	C	1770.89	.	AB=0;ABP=0;AC=2;AF=1;AN=2;AO=54;CIGAR=1X;DP=54;DPB=54;DPRA=0;EPP=3.6537;EPPR=0;GTI=0;LEN=1;MEANALT=1;MQM=60;MQMR=0;NS=1;NUMALT=1;ODDS=78.0788;PAIRED=1;PAIREDR=0;PAO=0;PQA=0;PQR=0;PRO=0;QA=2008;QR=0;RO=0;RPP=13.3047;RPPR=0;RUN=1;SAF=26;SAP=3.17115;SAR=28;SRF=0;SRP=0;SRR=0;TYPE=snp;BVAR	GT:DP:RO:QR:AO:QA:GL	1/1:54:0:0:54:2008:-5,-5,0
NC_010611.1	27534	.	A	G	1788.38	.	AB=0;ABP=0;AC=2;AF=1;AN=2;AO=54;CIGAR=1X;DP=54;DPB=54;DPRA=0;EPP=3.6537;EPPR=0;GTI=0;LEN=1;MEANALT=1;MQM=60;MQMR=0;NS=1;NUMALT=1;ODDS=78.0788;PAIRED=1;PAIREDR=0;PAO=0;PQA=0;PQR=0;PRO=0;QA=2031;QR=0;RO=0;RPP=16.0391;RPPR=0;RUN=1;SAF=25;SAP=3.6537;SAR=29;SRF=0;SRP=0;SRR=0;TYPE=snp;BVAR	GT:DP:RO:QR:AO:QA:GL	1/1:54:0:0:54:2031:-5,-5,0
NC_010611.1	27557	.	T	C	996257	.	AB=0;ABP=0;AC=2;AF=1;AN=2;AO=31;CIGAR=1X;DP=31;DPB=31;DPRA=0;EPP=3.08035;EPPR=0;GTI=0;LEN=1;MEANALT=1;MQM=60;MQMR=0;NS=1;NUMALT=1;ODDS=46.194;PAIRED=1;PAIREDR=0;PAO=0;PQA=0;PQR=0;PRO=0;QA=1135;QR=0;RO=0;RPP=6.44263;RPPR=0;RUN=1;SAF=15;SAP=3.08035;SAR=16;SRF=0;SRP=0;SRR=0;TYPE=snp;BVAR	GT:DP:RO:QR:AO:QA:GL	1/1:31:0:0:31:1135:-5,-5,0
NC_010611.1	27600	.	G	T	687734	.	AB=0;ABP=0;AC=2;AF=1;AN=2;AO=21;CIGAR=1X;DP=21;DPB=21;DPRA=0;EPP=3.1137;EPPR=0;GTI=0;LEN=1;MEANALT=1;MQM=60;MQMR=0;NS=1;NUMALT=1;ODDS=32.3311;PAIRED=1;PAIREDR=0;PAO=0;PQA=0;PQR=0;PRO=0;QA=792;QR=0;RO=0;RPP=8.07707;RPPR=0;RUN=1;SAF=12;SAP=3.94093;SAR=9;SRF=0;SRP=0;SRR=0;TYPE=snp;BVAR	GT:DP:RO:QR:AO:QA:GL	1/1:21:0:0:21:792:-5,-5,0
NC_010611.1	27606	.	A	G	553069	.	AB=0;ABP=0;AC=2;AF=1;AN=2;AO=17;CIGAR=1X;DP=17;DPB=17;DPRA=0;EPP=3.13803;EPPR=0;GTI=0;LEN=1;MEANALT=1;MQM=60;MQMR=0;NS=1;NUMALT=1;ODDS=26.7859;PAIRED=1;PAIREDR=0;PAO=0;PQA=0;PQR=0;PRO=0;QA=638;QR=0;RO=0;RPP=6.20364;RPPR=0;RUN=1;SAF=9;SAP=3.13803;SAR=8;SRF=0;SRP=0;SRR=0;TYPE=snp;BVAR	GT:DP:RO:QR:AO:QA:GL	1/1:17:0:0:17:638:-5,-5,0
NC_010611.1	27665	.	G	GA	443365	.	AB=0;ABP=0;AC=2;AF=1;AN=2;AO=14;CIGAR=1M1I;DP=14;DPB=42;DPRA=0;EPP=5.49198;EPPR=0;GTI=0;LEN=1;MEANALT=1;MQM=60;MQMR=0;NS=1;NUMALT=1;ODDS=22.627;PAIRED=1;PAIREDR=0;PAO=0;PQA=0;PQR=0;PRO=0;QA=517;QR=0;RO=0;RPP=3.63072;RPPR=0;RUN=1;SAF=5;SAP=5.49198;SAR=9;SRF=0;SRP=0;SRR=0;TYPE=ins;BVAR	GT:DP:RO:QR:AO:QA:GL	1/1:14:0:0:14:517:-5,-4.21442,0
NC_010611.1	27830	.	G	T	2695.8	.	AB=0;ABP=0;AC=2;AF=1;AN=2;AO=81;CIGAR=1X;DP=81;DPB=81;DPRA=0;EPP=3.25157;EPPR=0;GTI=0;LEN=1;MEANALT=1;MQM=60;MQMR=0;NS=1;NUMALT=1;ODDS=115.509;PAIRED=1;PAIREDR=0;PAO=0;PQA=0;PQR=0;PRO=0;QA=3033;QR=0;RO=0;RPP=7.5409;RPPR=0;RUN=1;SAF=44;SAP=4.32391;SAR=37;SRF=0;SRP=0;SRR=0;TYPE=snp;BVAR	GT:DP:RO:QR:AO:QA:GL	1/1:81:0:0:81:3033:-5,-5,0
NC_010611.1	28019	.	G	C	3724.17	.	AB=0;ABP=0;AC=2;AF=1;AN=2;AO=114;CIGAR=1X;DP=114;DPB=114;DPRA=0;EPP=13.982;EPPR=0;GTI=0;LEN=1;MEANALT=1;MQM=60;MQMR=0;NS=1;NUMALT=1;ODDS=161.256;PAIRED=1;PAIREDR=0;PAO=0;PQA=0;PQR=0;PRO=0;QA=4201;QR=0;RO=0;RPP=3.69603;RPPR=0;RUN=1;SAF=71;SAP=17.9439;SAR=43;SRF=0;SRP=0;SRR=0;TYPE=snp;BVAR	GT:DP:RO:QR:AO:QA:GL	1/1:114:0:0:114:4201:-5,-5,0
NC_010611.1	28158	.	T	C	3004.26	.	AB=0;ABP=0;AC=2;AF=1;AN=2;AO=95;CIGAR=1X;DP=95;DPB=95;DPRA=0;EPP=9.61615;EPPR=0;GTI=0;LEN=1;MEANALT=1;MQM=60;MQMR=0;NS=1;NUMALT=1;ODDS=134.917;PAIRED=0.989474;PAIREDR=0;PAO=0;PQA=0;PQR=0;PRO=0;QA=3416;QR=0;RO=0;RPP=34.3024;RPPR=0;RUN=1;SAF=42;SAP=5.77607;SAR=53;SRF=0;SRP=0;SRR=0;TYPE=snp;BVAR	GT:DP:RO:QR:AO:QA:GL	1/1:95:0:0:95:3416:-5,-5,0
NC_010611.1	28194	.	A	T	2933.32	.	AB=0;ABP=0;AC=2;AF=1;AN=2;AO=93;CIGAR=1X;DP=93;DPB=93;DPRA=0;EPP=11.4393;EPPR=0;GTI=0;LEN=1;MEANALT=1;MQM=60;MQMR=0;NS=1;NUMALT=1;ODDS=132.144;PAIRED=0.989247;PAIREDR=0;PAO=0;PQA=0;PQR=0;PRO=0;QA=3301;QR=0;RO=0;RPP=3.22044;RPPR=0;RUN=1;SAF=46;SAP=3.03365;SAR=47;SRF=0;SRP=0;SRR=0;TYPE=snp;BVAR	GT:DP:RO:QR:AO:QA:GL	1/1:93:0:0:93:3301:-5,-5,0
NC_010611.1	28210	.	T	G	2292.31	.	AB=0;ABP=0;AC=2;AF=1;AN=2;AO=72;CIGAR=1X;DP=72;DPB=72;DPRA=0;EPP=8.92153;EPPR=0;GTI=0;LEN=1;MEANALT=1;MQM=60;MQMR=0;NS=1;NUMALT=1;ODDS=103.032;PAIRED=0.986111;PAIREDR=0;PAO=0;PQA=0;PQR=0;PRO=0;QA=2585;QR=0;RO=0;RPP=3.0103;RPPR=0;RUN=1;SAF=39;SAP=4.09604;SAR=33;SRF=0;SRP=0;SRR=0;TYPE=snp;BVAR	GT:DP:RO:QR:AO:QA:GL	1/1:72:0:0:72:2585:-5,-5,0
NC_010611.1	28222	.	A	G	2590.29	.	AB=0;ABP=0;AC=2;AF=1;AN=2;AO=82;CIGAR=1X;DP=82;DPB=82;DPRA=0;EPP=5.65844;EPPR=0;GTI=0;LEN=1;MEANALT=1;MQM=60;MQMR=0;NS=1;NUMALT=1;ODDS=116.895;PAIRED=0.987805;PAIREDR=0;PAO=0;PQA=0;PQR=0;PRO=0;QA=2916;QR=0;RO=0;RPP=4.70511;RPPR=0;RUN=1;SAF=45;SAP=4.70511;SAR=37;SRF=0;SRP=0;SRR=0;TYPE=snp;BVAR	GT:DP:RO:QR:AO:QA:GL	1/1:82:0:0:82:2916:-5,-5,0
NC_010611.1	28291	.	A	G	2855.8	.	AB=0;ABP=0;AC=2;AF=1;AN=2;AO=89;CIGAR=1X;DP=89;DPB=89;DPRA=0;EPP=3.62026;EPPR=0;GTI=0;LEN=1;MEANALT=1;MQM=60;MQMR=0;NS=1;NUMALT=1;ODDS=126.599;PAIRED=1;PAIREDR=0;PAO=0;PQA=0;PQR=0;PRO=0;QA=3211;QR=0;RO=0;RPP=5.96253;RPPR=0;RUN=1;SAF=49;SAP=4.98658;SAR=40;SRF=0;SRP=0;SRR=0;TYPE=snp;BVAR	GT:DP:RO:QR:AO:QA:GL	1/1:89:0:0:89:3211:-5,-5,0
NC_010611.1	28621	.	C	A	3053.67	.	AB=0;ABP=0;AC=2;AF=1;AN=2;AO=95;CIGAR=1X;DP=95;DPB=95;DPRA=0;EPP=4.13032;EPPR=0;GTI=0;LEN=1;MEANALT=1;MQM=60;MQMR=0;NS=1;NUMALT=1;ODDS=134.917;PAIRED=1;PAIREDR=0;PAO=0;PQA=0;PQR=0;PRO=0;QA=3448;QR=0;RO=0;RPP=8.15326;RPPR=0;RUN=1;SAF=35;SAP=17.2963;SAR=60;SRF=0;SRP=0;SRR=0;TYPE=snp;BVAR	GT:DP:RO:QR:AO:QA:GL	1/1:95:0:0:95:3448:-5,-5,0
NC_010611.1	28912	.	C	T	3448.99	.	AB=0;ABP=0;AC=2;AF=1;AN=2;AO=104;CIGAR=1X;DP=104;DPB=104;DPRA=0;EPP=3.34437;EPPR=0;GTI=0;LEN=1;MEANALT=1;MQM=59.9423;MQMR=0;NS=1;NUMALT=1;ODDS=147.393;PAIRED=0.990385;PAIREDR=0;PAO=0;PQA=0;PQR=0;PRO=0;QA=3872;QR=0;RO=0;RPP=6.01695;RPPR=0;RUN=1;SAF=46;SAP=6.01695;SAR=58;SRF=0;SRP=0;SRR=0;TYPE=snp;BVAR	GT:DP:RO:QR:AO:QA:GL	1/1:104:0:0:104:3872:-5,-5,0
NC_010611.1	28942	.	T	C	3148.45	.	AB=0;ABP=0;AC=2;AF=1;AN=2;AO=101;CIGAR=1X;DP=101;DPB=101;DPRA=0;EPP=5.61177;EPPR=0;GTI=0;LEN=1;MEANALT=1;MQM=59.9406;MQMR=0;NS=1;NUMALT=1;ODDS=143.235;PAIRED=0.990099;PAIREDR=0;PAO=0;PQA=0;PQR=0;PRO=0;QA=3574;QR=0;RO=0;RPP=29.3475;RPPR=0;RUN=1;SAF=40;SAP=12.4917;SAR=61;SRF=0;SRP=0;SRR=0;TYPE=snp;BVAR	GT:DP:RO:QR:AO:QA:GL	1/1:101:0:0:101:3574:-5,-5,0
NC_010611.1	29105	.	C	A	1681.47	.	AB=0;ABP=0;AC=2;AF=1;AN=2;AO=51;CIGAR=1X;DP=51;DPB=51;DPRA=0;EPP=6.45911;EPPR=0;GTI=0;LEN=1;MEANALT=1;MQM=60;MQMR=0;NS=1;NUMALT=1;ODDS=73.9199;PAIRED=1;PAIREDR=0;PAO=0;PQA=0;PQR=0;PRO=0;QA=1933;QR=0;RO=0;RPP=25.534;RPPR=0;RUN=1;SAF=19;SAP=10.206;SAR=32;SRF=0;SRP=0;SRR=0;TYPE=snp;BVAR	GT:DP:RO:QR:AO:QA:GL	1/1:51:0:0:51:1933:-5,-5,0
NC_010611.1	29168	.	G	A	2298.12	.	AB=0;ABP=0;AC=2;AF=1;AN=2;AO=71;CIGAR=1X;DP=72;DPB=72;DPRA=0;EPP=9.89173;EPPR=0;GTI=0;LEN=1;MEANALT=2;MQM=60;MQMR=0;NS=1;NUMALT=1;ODDS=101.646;PAIRED=1;PAIREDR=0;PAO=0;PQA=0;PQR=0;PRO=0;QA=2623;QR=0;RO=0;RPP=28.7315;RPPR=0;RUN=1;SAF=38;SAP=3.7749;SAR=33;SRF=0;SRP=0;SRR=0;TYPE=snp;BVAR	GT:DP:RO:QR:AO:QA:GL	1/1:72:0:0:71:2623:-5,-5,0
NC_010611.1	29235	.	A	G	2501.14	.	AB=0;ABP=0;AC=2;AF=1;AN=2;AO=75;CIGAR=1X;DP=75;DPB=75;DPRA=0;EPP=3.73412;EPPR=0;GTI=0;LEN=1;MEANALT=1;MQM=60;MQMR=0;NS=1;NUMALT=1;ODDS=107.191;PAIRED=1;PAIREDR=0;PAO=0;PQA=0;PQR=0;PRO=0;QA=2820;QR=0;RO=0;RPP=9.52472;RPPR=0;RUN=1;SAF=42;SAP=5.35549;SAR=33;SRF=0;SRP=0;SRR=0;TYPE=snp;BVAR	GT:DP:RO:QR:AO:QA:GL	1/1:75:0:0:75:2820:-5,-5,0
NC_010611.1	29342	.	A	G	3192.53	.	AB=0;ABP=0;AC=2;AF=1;AN=2;AO=97;CIGAR=1X;DP=97;DPB=97;DPRA=0;EPP=4.82359;EPPR=0;GTI=0;LEN=1;MEANALT=1;MQM=60;MQMR=0;NS=1;NUMALT=1;ODDS=137.689;PAIRED=1;PAIREDR=0;PAO=0;PQA=0;PQR=0;PRO=0;QA=3583;QR=0;RO=0;RPP=3.21178;RPPR=0;RUN=1;SAF=45;SAP=4.10723;SAR=52;SRF=0;SRP=0;SRR=0;TYPE=snp;BVAR	GT:DP:RO:QR:AO:QA:GL	1/1:97:0:0:97:3583:-5,-5,0
NC_010611.1	29975	.	G	A	2465.67	.	AB=0;ABP=0;AC=2;AF=1;AN=2;AO=76;CIGAR=1X;DP=76;DPB=76;DPRA=0;EPP=3.46745;EPPR=0;GTI=0;LEN=1;MEANALT=1;MQM=60;MQMR=0;NS=1;NUMALT=1;ODDS=108.577;PAIRED=1;PAIREDR=0;PAO=0;PQA=0;PQR=0;PRO=0;QA=2772;QR=0;RO=0;RPP=4.03889;RPPR=0;RUN=1;SAF=39;SAP=3.12459;SAR=37;SRF=0;SRP=0;SRR=0;TYPE=snp;BVAR	GT:DP:RO:QR:AO:QA:GL	1/1:76:0:0:76:2772:-5,-5,0
NC_010611.1	30032	.	G	T	1651.91	.	AB=0;ABP=0;AC=2;AF=1;AN=2;AO=56;CIGAR=1X;DP=56;DPB=56;DPRA=0;EPP=3.63072;EPPR=0;GTI=0;LEN=1;MEANALT=1;MQM=59.9464;MQMR=0;NS=1;NUMALT=1;ODDS=80.8514;PAIRED=1;PAIREDR=0;PAO=0;PQA=0;PQR=0;PRO=0;QA=1879;QR=0;RO=0;RPP=15.5738;RPPR=0;RUN=1;SAF=29;SAP=3.16541;SAR=27;SRF=0;SRP=0;SRR=0;TYPE=snp;BVAR	GT:DP:RO:QR:AO:QA:GL	1/1:56:0:0:56:1879:-5,-5,0
NC_010611.1	30041	.	G	A	1835.17	.	AB=0;ABP=0;AC=2;AF=1;AN=2;AO=58;CIGAR=1X;DP=58;DPB=58;DPRA=0;EPP=3.0103;EPPR=0;GTI=0;LEN=1;MEANALT=1;MQM=59.9483;MQMR=0;NS=1;NUMALT=1;ODDS=83.6239;PAIRED=1;PAIREDR=0;PAO=0;PQA=0;PQR=0;PRO=0;QA=2107;QR=0;RO=0;RPP=36.7056;RPPR=0;RUN=1;SAF=31;SAP=3.60933;SAR=27;SRF=0;SRP=0;SRR=0;TYPE=snp;BVAR	GT:DP:RO:QR:AO:QA:GL	1/1:58:0:0:58:2107:-5,-5,0
NC_010611.1	30074	.	T	C	2239.98	.	AB=0;ABP=0;AC=2;AF=1;AN=2;AO=71;CIGAR=1X;DP=71;DPB=71;DPRA=0;EPP=3.28556;EPPR=0;GTI=0;LEN=1;MEANALT=1;MQM=59.9577;MQMR=0;NS=1;NUMALT=1;ODDS=101.646;PAIRED=1;PAIREDR=0;PAO=0;PQA=0;PQR=0;PRO=0;QA=2545;QR=0;RO=0;RPP=19.1893;RPPR=0;RUN=1;SAF=43;SAP=9.89173;SAR=28;SRF=0;SRP=0;SRR=0;TYPE=snp;BVAR	GT:DP:RO:QR:AO:QA:GL	1/1:71:0:0:71:2545:-5,-5,0
NC_010611.1	30622	.	C	T	525495	.	AB=0;ABP=0;AC=2;AF=1;AN=2;AO=16;CIGAR=1X;DP=16;DPB=16;DPRA=0;EPP=3.0103;EPPR=0;GTI=0;LEN=1;MEANALT=1;MQM=60;MQMR=0;NS=1;NUMALT=1;ODDS=25.3996;PAIRED=0.9375;PAIREDR=0;PAO=0;PQA=0;PQR=0;PRO=0;QA=609;QR=0;RO=0;RPP=7.89611;RPPR=0;RUN=1;SAF=7;SAP=3.55317;SAR=9;SRF=0;SRP=0;SRR=0;TYPE=snp;BVAR	GT:DP:RO:QR:AO:QA:GL	1/1:16:0:0:16:609:-5,-4.81648,0
NC_010611.1	30635	.	CTTGA	TCTGC	423027	.	AB=0;ABP=0;AC=2;AF=1;AN=2;AO=14;CIGAR=2X2M1X;DP=14;DPB=28;DPRA=0;EPP=5.49198;EPPR=0;GTI=0;LEN=5;MEANALT=1;MQM=60;MQMR=0;NS=1;NUMALT=1;ODDS=22.627;PAIRED=0.928571;PAIREDR=0;PAO=0;PQA=0;PQR=0;PRO=0;QA=492;QR=0;RO=0;RPP=3.63072;RPPR=0;RUN=1;SAF=7;SAP=3.0103;SAR=7;SRF=0;SRP=0;SRR=0;TYPE=complex;BVAR	GT:DP:RO:QR:AO:QA:GL	1/1:14:0:0:14:492:-5,-4.21442,0
NC_010611.1	30725	.	G	A	702736	.	AB=0;ABP=0;AC=2;AF=1;AN=2;AO=23;CIGAR=1X;DP=23;DPB=23;DPRA=0;EPP=3.10471;EPPR=0;GTI=0;LEN=1;MEANALT=1;MQM=60;MQMR=0;NS=1;NUMALT=1;ODDS=35.1036;PAIRED=0.956522;PAIREDR=0;PAO=0;PQA=0;PQR=0;PRO=0;QA=847;QR=0;RO=0;RPP=37.093;RPPR=0;RUN=1;SAF=14;SAP=5.3706;SAR=9;SRF=0;SRP=0;SRR=0;TYPE=snp;BVAR	GT:DP:RO:QR:AO:QA:GL	1/1:23:0:0:23:847:-5,-5,0
NC_010611.1	30827	.	G	A	2984.39	.	AB=0;ABP=0;AC=2;AF=1;AN=2;AO=93;CIGAR=1X;DP=93;DPB=93;DPRA=0;EPP=4.90158;EPPR=0;GTI=0;LEN=1;MEANALT=1;MQM=60;MQMR=0;NS=1;NUMALT=1;ODDS=132.144;PAIRED=1;PAIREDR=0;PAO=0;PQA=0;PQR=0;PRO=0;QA=3383;QR=0;RO=0;RPP=3.59403;RPPR=0;RUN=1;SAF=64;SAP=31.613;SAR=29;SRF=0;SRP=0;SRR=0;TYPE=snp;BVAR	GT:DP:RO:QR:AO:QA:GL	1/1:93:0:0:93:3383:-5,-5,0
NC_010611.1	30854	.	G	A	2897.76	.	AB=0;ABP=0;AC=2;AF=1;AN=2;AO=90;CIGAR=1X;DP=90;DPB=90;DPRA=0;EPP=3.39634;EPPR=0;GTI=0;LEN=1;MEANALT=1;MQM=60;MQMR=0;NS=1;NUMALT=1;ODDS=127.985;PAIRED=1;PAIREDR=0;PAO=0;PQA=0;PQR=0;PRO=0;QA=3274;QR=0;RO=0;RPP=6.48466;RPPR=0;RUN=1;SAF=58;SAP=19.3205;SAR=32;SRF=0;SRP=0;SRR=0;TYPE=snp;BVAR	GT:DP:RO:QR:AO:QA:GL	1/1:90:0:0:90:3274:-5,-5,0
NC_010611.1	30874	.	G	C	3114.75	.	AB=0;ABP=0;AC=2;AF=1;AN=2;AO=96;CIGAR=1X;DP=96;DPB=96;DPRA=0;EPP=3.37221;EPPR=0;GTI=0;LEN=1;MEANALT=1;MQM=60;MQMR=0;NS=1;NUMALT=1;ODDS=136.303;PAIRED=1;PAIREDR=0;PAO=0;PQA=0;PQR=0;PRO=0;QA=3518;QR=0;RO=0;RPP=12.0581;RPPR=0;RUN=1;SAF=60;SAP=16.0391;SAR=36;SRF=0;SRP=0;SRR=0;TYPE=snp;BVAR	GT:DP:RO:QR:AO:QA:GL	1/1:96:0:0:96:3518:-5,-5,0
NC_010611.1	30883	.	A	C	3116.84	.	AB=0;ABP=0;AC=2;AF=1;AN=2;AO=94;CIGAR=1X;DP=94;DPB=94;DPRA=0;EPP=14.1911;EPPR=0;GTI=0;LEN=1;MEANALT=1;MQM=60;MQMR=0;NS=1;NUMALT=1;ODDS=133.531;PAIRED=1;PAIREDR=0;PAO=0;PQA=0;PQR=0;PRO=0;QA=3524;QR=0;RO=0;RPP=4.48875;RPPR=0;RUN=1;SAF=59;SAP=16.3163;SAR=35;SRF=0;SRP=0;SRR=0;TYPE=snp;BVAR	GT:DP:RO:QR:AO:QA:GL	1/1:94:0:0:94:3524:-5,-5,0
NC_010611.1	31024	.	A	G	1983.31	.	AB=0;ABP=0;AC=2;AF=1;AN=2;AO=60;CIGAR=1X;DP=60;DPB=60;DPRA=0;EPP=3.58936;EPPR=0;GTI=0;LEN=1;MEANALT=1;MQM=60;MQMR=0;NS=1;NUMALT=1;ODDS=86.3965;PAIRED=1;PAIREDR=0;PAO=0;PQA=0;PQR=0;PRO=0;QA=2244;QR=0;RO=0;RPP=3.58936;RPPR=0;RUN=1;SAF=22;SAP=12.2752;SAR=38;SRF=0;SRP=0;SRR=0;TYPE=snp;BVAR	GT:DP:RO:QR:AO:QA:GL	1/1:60:0:0:60:2244:-5,-5,0
NC_010611.1	31082	.	G	A	2207.57	.	AB=0;ABP=0;AC=2;AF=1;AN=2;AO=66;CIGAR=1X;DP=66;DPB=66;DPRA=0;EPP=3.0103;EPPR=0;GTI=0;LEN=1;MEANALT=1;MQM=60;MQMR=0;NS=1;NUMALT=1;ODDS=94.7143;PAIRED=1;PAIREDR=0;PAO=0;PQA=0;PQR=0;PRO=0;QA=2490;QR=0;RO=0;RPP=3.53672;RPPR=0;RUN=1;SAF=26;SAP=9.45891;SAR=40;SRF=0;SRP=0;SRR=0;TYPE=snp;BVAR	GT:DP:RO:QR:AO:QA:GL	1/1:66:0:0:66:2490:-5,-5,0
NC_010611.1	31123	.	T	C	1930.19	.	AB=0;ABP=0;AC=2;AF=1;AN=2;AO=59;CIGAR=1X;DP=59;DPB=59;DPRA=0;EPP=4.81373;EPPR=0;GTI=0;LEN=1;MEANALT=1;MQM=60;MQMR=0;NS=1;NUMALT=1;ODDS=85.0102;PAIRED=1;PAIREDR=0;PAO=0;PQA=0;PQR=0;PRO=0;QA=2195;QR=0;RO=0;RPP=16.2968;RPPR=0;RUN=1;SAF=24;SAP=7.46366;SAR=35;SRF=0;SRP=0;SRR=0;TYPE=snp;BVAR	GT:DP:RO:QR:AO:QA:GL	1/1:59:0:0:59:2195:-5,-5,0
NC_010611.1	31223	.	CTTG	ATTA	622094	.	AB=0;ABP=0;AC=2;AF=1;AN=2;AO=19;CIGAR=1X2M1X;DP=19;DPB=39;DPRA=0;EPP=5.8675;EPPR=0;GTI=0;LEN=4;MEANALT=1;MQM=60;MQMR=0;NS=1;NUMALT=1;ODDS=29.5585;PAIRED=1;PAIREDR=0;PAO=0;PQA=0;PQR=0;PRO=0;QA=718;QR=0;RO=0;RPP=5.8675;RPPR=0;RUN=1;SAF=9;SAP=3.12459;SAR=10;SRF=0;SRP=0;SRR=0;TYPE=complex;BVAR	GT:DP:RO:QR:AO:QA:GL	1/1:19:0:0:19:718:-5,-5,0
NC_010611.1	31255	.	TA	AG	663814	.	AB=0;ABP=0;AC=2;AF=1;AN=2;AO=21;CIGAR=2X;DP=21;DPB=42;DPRA=0;EPP=3.1137;EPPR=0;GTI=0;LEN=2;MEANALT=1;MQM=60;MQMR=0;NS=1;NUMALT=1;ODDS=32.3311;PAIRED=1;PAIREDR=0;PAO=0;PQA=0;PQR=0;PRO=0;QA=762;QR=0;RO=0;RPP=3.1137;RPPR=0;RUN=1;SAF=8;SAP=5.59539;SAR=13;SRF=0;SRP=0;SRR=0;TYPE=mnp;BVAR	GT:DP:RO:QR:AO:QA:GL	1/1:21:0:0:21:762:-5,-5,0
NC_010611.1	31371	.	T	G	1713.53	.	AB=0;ABP=0;AC=2;AF=1;AN=2;AO=53;CIGAR=1X;DP=53;DPB=53;DPRA=0;EPP=7.96781;EPPR=0;GTI=0;LEN=1;MEANALT=1;MQM=60;MQMR=0;NS=1;NUMALT=1;ODDS=76.6925;PAIRED=1;PAIREDR=0;PAO=0;PQA=0;PQR=0;PRO=0;QA=1945;QR=0;RO=0;RPP=7.96781;RPPR=0;RUN=1;SAF=30;SAP=5.01789;SAR=23;SRF=0;SRP=0;SRR=0;TYPE=snp;BVAR	GT:DP:RO:QR:AO:QA:GL	1/1:53:0:0:53:1945:-5,-5,0
NC_010611.1	31376	.	A	G	1535.09	.	AB=0;ABP=0;AC=2;AF=1;AN=2;AO=51;CIGAR=1X;DP=51;DPB=51;DPRA=0;EPP=6.45911;EPPR=0;GTI=0;LEN=1;MEANALT=1;MQM=60;MQMR=0;NS=1;NUMALT=1;ODDS=73.9199;PAIRED=1;PAIREDR=0;PAO=0;PQA=0;PQR=0;PRO=0;QA=1742;QR=0;RO=0;RPP=5.09662;RPPR=0;RUN=1;SAF=29;SAP=5.09662;SAR=22;SRF=0;SRP=0;SRR=0;TYPE=snp;BVAR	GT:DP:RO:QR:AO:QA:GL	1/1:51:0:0:51:1742:-5,-5,0
NC_010611.1	31388	.	C	T	1588.5	.	AB=0;ABP=0;AC=2;AF=1;AN=2;AO=48;CIGAR=1X;DP=48;DPB=48;DPRA=0;EPP=3.0103;EPPR=0;GTI=0;LEN=1;MEANALT=1;MQM=60;MQMR=0;NS=1;NUMALT=1;ODDS=69.761;PAIRED=1;PAIREDR=0;PAO=0;PQA=0;PQR=0;PRO=0;QA=1793;QR=0;RO=0;RPP=3.0103;RPPR=0;RUN=1;SAF=26;SAP=3.73412;SAR=22;SRF=0;SRP=0;SRR=0;TYPE=snp;BVAR	GT:DP:RO:QR:AO:QA:GL	1/1:48:0:0:48:1793:-5,-5,0
NC_010611.1	31397	.	G	A	1746.71	.	AB=0;ABP=0;AC=2;AF=1;AN=2;AO=55;CIGAR=1X;DP=55;DPB=55;DPRA=0;EPP=3.36563;EPPR=0;GTI=0;LEN=1;MEANALT=1;MQM=60;MQMR=0;NS=1;NUMALT=1;ODDS=79.4651;PAIRED=1;PAIREDR=0;PAO=0;PQA=0;PQR=0;PRO=0;QA=1971;QR=0;RO=0;RPP=3.99733;RPPR=0;RUN=1;SAF=29;SAP=3.36563;SAR=26;SRF=0;SRP=0;SRR=0;TYPE=snp;BVAR	GT:DP:RO:QR:AO:QA:GL	1/1:55:0:0:55:1971:-5,-5,0
NC_010611.1	31418	.	G	A	1776.24	.	AB=0;ABP=0;AC=2;AF=1;AN=2;AO=54;CIGAR=1X;DP=54;DPB=54;DPRA=0;EPP=5.5839;EPPR=0;GTI=0;LEN=1;MEANALT=1;MQM=60;MQMR=0;NS=1;NUMALT=1;ODDS=78.0788;PAIRED=0.981481;PAIREDR=0;PAO=0;PQA=0;PQR=0;PRO=0;QA=2024;QR=0;RO=0;RPP=19.0953;RPPR=0;RUN=1;SAF=30;SAP=4.45795;SAR=24;SRF=0;SRP=0;SRR=0;TYPE=snp;BVAR	GT:DP:RO:QR:AO:QA:GL	1/1:54:0:0:54:2024:-5,-5,0
NC_010611.1	31525	.	TC	CA	1456.3	.	AB=0;ABP=0;AC=2;AF=1;AN=2;AO=44;CIGAR=2X;DP=44;DPB=89.5;DPRA=0;EPP=3.79993;EPPR=0;GTI=0;LEN=2;MEANALT=1;MQM=60;MQMR=0;NS=1;NUMALT=1;ODDS=64.2158;PAIRED=1;PAIREDR=0;PAO=0;PQA=0;PQR=0;PRO=0;QA=1649;QR=0;RO=0;RPP=3.0103;RPPR=0;RUN=1;SAF=18;SAP=6.16881;SAR=26;SRF=0;SRP=0;SRR=0;TYPE=mnp;BVAR	GT:DP:RO:QR:AO:QA:GL	1/1:44:0:0:44:1649:-5,-5,0
NC_010611.1	31591	.	T	C	1096.01	.	AB=0;ABP=0;AC=2;AF=1;AN=2;AO=35;CIGAR=1X;DP=35;DPB=35;DPRA=0;EPP=8.03571;EPPR=0;GTI=0;LEN=1;MEANALT=1;MQM=60;MQMR=0;NS=1;NUMALT=1;ODDS=51.7392;PAIRED=1;PAIREDR=0;PAO=0;PQA=0;PQR=0;PRO=0;QA=1295;QR=0;RO=0;RPP=41.7866;RPPR=0;RUN=1;SAF=16;SAP=3.56868;SAR=19;SRF=0;SRP=0;SRR=0;TYPE=snp;BVAR	GT:DP:RO:QR:AO:QA:GL	1/1:35:0:0:35:1295:-5,-5,0
NC_010611.1	31721	.	GAGT	AAGA	843108	.	AB=0;ABP=0;AC=2;AF=1;AN=2;AO=27;CIGAR=1X2M1X;DP=27;DPB=54;DPRA=0;EPP=5.02092;EPPR=0;GTI=0;LEN=4;MEANALT=1;MQM=60;MQMR=0;NS=1;NUMALT=1;ODDS=40.6488;PAIRED=1;PAIREDR=0;PAO=0;PQA=0;PQR=0;PRO=0;QA=973;QR=0;RO=0;RPP=12.7417;RPPR=0;RUN=1;SAF=14;SAP=3.09072;SAR=13;SRF=0;SRP=0;SRR=0;TYPE=complex;BVAR	GT:DP:RO:QR:AO:QA:GL	1/1:27:0:0:27:973:-5,-5,0
NC_010611.1	31733	.	T	G	851528	.	AB=0;ABP=0;AC=2;AF=1;AN=2;AO=27;CIGAR=1X;DP=27;DPB=27;DPRA=0;EPP=5.02092;EPPR=0;GTI=0;LEN=1;MEANALT=1;MQM=60;MQMR=0;NS=1;NUMALT=1;ODDS=40.6488;PAIRED=1;PAIREDR=0;PAO=0;PQA=0;PQR=0;PRO=0;QA=992;QR=0;RO=0;RPP=21.1059;RPPR=0;RUN=1;SAF=14;SAP=3.09072;SAR=13;SRF=0;SRP=0;SRR=0;TYPE=snp;BVAR	GT:DP:RO:QR:AO:QA:GL	1/1:27:0:0:27:992:-5,-5,0
NC_010611.1	31742	.	T	A	717012	.	AB=0;ABP=0;AC=2;AF=1;AN=2;AO=23;CIGAR=1X;DP=24;DPB=24;DPRA=0;EPP=3.10471;EPPR=5.18177;GTI=0;LEN=1;MEANALT=1;MQM=60;MQMR=60;NS=1;NUMALT=1;ODDS=28.5291;PAIRED=1;PAIREDR=1;PAO=0;PQA=0;PQR=0;PRO=0;QA=851;QR=16;RO=1;RPP=24.253;RPPR=5.18177;RUN=1;SAF=11;SAP=3.10471;SAR=12;SRF=0;SRP=5.18177;SRR=1;TYPE=snp;BVAR	GT:DP:RO:QR:AO:QA:GL	1/1:24:1:16:23:851:-5,-4.24451,0
NC_010611.1	31789	.	A	G	822782	.	AB=0;ABP=0;AC=2;AF=1;AN=2;AO=25;CIGAR=1X;DP=25;DPB=25;DPRA=0;EPP=5.18177;EPPR=0;GTI=0;LEN=1;MEANALT=1;MQM=60;MQMR=0;NS=1;NUMALT=1;ODDS=37.8762;PAIRED=1;PAIREDR=0;PAO=0;PQA=0;PQR=0;PRO=0;QA=940;QR=0;RO=0;RPP=3.79203;RPPR=0;RUN=1;SAF=12;SAP=3.09716;SAR=13;SRF=0;SRP=0;SRR=0;TYPE=snp;BVAR	GT:DP:RO:QR:AO:QA:GL	1/1:25:0:0:25:940:-5,-5,0
NC_010611.1	31857	.	G	A	482715	.	AB=0;ABP=0;AC=2;AF=1;AN=2;AO=15;CIGAR=1X;DP=15;DPB=15;DPRA=0;EPP=3.15506;EPPR=0;GTI=0;LEN=1;MEANALT=1;MQM=60;MQMR=0;NS=1;NUMALT=1;ODDS=24.0133;PAIRED=1;PAIREDR=0;PAO=0;PQA=0;PQR=0;PRO=0;QA=557;QR=0;RO=0;RPP=4.31318;RPPR=0;RUN=1;SAF=8;SAP=3.15506;SAR=7;SRF=0;SRP=0;SRR=0;TYPE=snp;BVAR	GT:DP:RO:QR:AO:QA:GL	1/1:15:0:0:15:557:-5,-4.51545,0
NC_010611.1	31865	.	A	G	377.11	.	AB=0;ABP=0;AC=2;AF=1;AN=2;AO=12;CIGAR=1X;DP=12;DPB=12;DPRA=0;EPP=3.73412;EPPR=0;GTI=0;LEN=1;MEANALT=1;MQM=60;MQMR=0;NS=1;NUMALT=1;ODDS=19.8544;PAIRED=1;PAIREDR=0;PAO=0;PQA=0;PQR=0;PRO=0;QA=438;QR=0;RO=0;RPP=3.73412;RPPR=0;RUN=1;SAF=6;SAP=3.0103;SAR=6;SRF=0;SRP=0;SRR=0;TYPE=snp;BVAR	GT:DP:RO:QR:AO:QA:GL	1/1:12:0:0:12:438:-5,-3.61236,0
NC_010611.1	31919	.	A	G	376899	.	AB=0;ABP=0;AC=2;AF=1;AN=2;AO=12;CIGAR=1X;DP=12;DPB=12;DPRA=0;EPP=9.52472;EPPR=0;GTI=0;LEN=1;MEANALT=1;MQM=60;MQMR=0;NS=1;NUMALT=1;ODDS=19.8544;PAIRED=1;PAIREDR=0;PAO=0;PQA=0;PQR=0;PRO=0;QA=453;QR=0;RO=0;RPP=9.52472;RPPR=0;RUN=1;SAF=4;SAP=5.9056;SAR=8;SRF=0;SRP=0;SRR=0;TYPE=snp;BVAR	GT:DP:RO:QR:AO:QA:GL	1/1:12:0:0:12:453:-5,-3.61236,0
NC_010611.1	31970	.	G	A	566809	.	AB=0;ABP=0;AC=2;AF=1;AN=2;AO=17;CIGAR=1X;DP=17;DPB=17;DPRA=0;EPP=3.13803;EPPR=0;GTI=0;LEN=1;MEANALT=1;MQM=60;MQMR=0;NS=1;NUMALT=1;ODDS=26.7859;PAIRED=1;PAIREDR=0;PAO=0;PQA=0;PQR=0;PRO=0;QA=651;QR=0;RO=0;RPP=3.13803;RPPR=0;RUN=1;SAF=7;SAP=4.1599;SAR=10;SRF=0;SRP=0;SRR=0;TYPE=snp;BVAR	GT:DP:RO:QR:AO:QA:GL	1/1:17:0:0:17:651:-5,-5,0
NC_010611.1	32072	.	G	A	2014.98	.	AB=0;ABP=0;AC=2;AF=1;AN=2;AO=64;CIGAR=1X;DP=64;DPB=64;DPRA=0;EPP=3.0103;EPPR=0;GTI=0;LEN=1;MEANALT=1;MQM=60;MQMR=0;NS=1;NUMALT=1;ODDS=91.9417;PAIRED=1;PAIREDR=0;PAO=0;PQA=0;PQR=0;PRO=0;QA=2293;QR=0;RO=0;RPP=11.6962;RPPR=0;RUN=1;SAF=42;SAP=16.582;SAR=22;SRF=0;SRP=0;SRR=0;TYPE=snp;BVAR	GT:DP:RO:QR:AO:QA:GL	1/1:64:0:0:64:2293:-5,-5,0
NC_010611.1	32108	.	T	C	2647.26	.	AB=0;ABP=0;AC=2;AF=1;AN=2;AO=79;CIGAR=1X;DP=79;DPB=79;DPRA=0;EPP=7.6556;EPPR=0;GTI=0;LEN=1;MEANALT=1;MQM=60;MQMR=0;NS=1;NUMALT=1;ODDS=112.736;PAIRED=1;PAIREDR=0;PAO=0;PQA=0;PQR=0;PRO=0;QA=2989;QR=0;RO=0;RPP=3.69747;RPPR=0;RUN=1;SAF=49;SAP=12.9331;SAR=30;SRF=0;SRP=0;SRR=0;TYPE=snp;BVAR	GT:DP:RO:QR:AO:QA:GL	1/1:79:0:0:79:2989:-5,-5,0
NC_010611.1	32126	.	G	A	2645.61	.	AB=0;ABP=0;AC=2;AF=1;AN=2;AO=81;CIGAR=1X;DP=81;DPB=81;DPRA=0;EPP=9.04217;EPPR=0;GTI=0;LEN=1;MEANALT=1;MQM=60;MQMR=0;NS=1;NUMALT=1;ODDS=115.509;PAIRED=1;PAIREDR=0;PAO=0;PQA=0;PQR=0;PRO=0;QA=2988;QR=0;RO=0;RPP=3.03711;RPPR=0;RUN=1;SAF=50;SAP=12.6881;SAR=31;SRF=0;SRP=0;SRR=0;TYPE=snp;BVAR	GT:DP:RO:QR:AO:QA:GL	1/1:81:0:0:81:2988:-5,-5,0
NC_010611.1	32750	.	C	T	5909.13	.	AB=0;ABP=0;AC=2;AF=1;AN=2;AO=185;CIGAR=1X;DP=186;DPB=186;DPRA=0;EPP=15.7926;EPPR=0;GTI=0;LEN=1;MEANALT=2;MQM=60;MQMR=0;NS=1;NUMALT=1;ODDS=259.683;PAIRED=0.989189;PAIREDR=0;PAO=0;PQA=0;PQR=0;PRO=0;QA=6621;QR=0;RO=0;RPP=3.02204;RPPR=0;RUN=1;SAF=99;SAP=4.99397;SAR=86;SRF=0;SRP=0;SRR=0;TYPE=snp;BVAR	GT:DP:RO:QR:AO:QA:GL	1/1:186:0:0:185:6621:-5,-5,0
NC_010611.1	33293	.	A	G	3094.88	.	AB=0;ABP=0;AC=2;AF=1;AN=2;AO=97;CIGAR=1X;DP=97;DPB=97;DPRA=0;EPP=4.10723;EPPR=0;GTI=0;LEN=1;MEANALT=1;MQM=60;MQMR=0;NS=1;NUMALT=1;ODDS=137.689;PAIRED=1;PAIREDR=0;PAO=0;PQA=0;PQR=0;PRO=0;QA=3476;QR=0;RO=0;RPP=3.56996;RPPR=0;RUN=1;SAF=43;SAP=5.71904;SAR=54;SRF=0;SRP=0;SRR=0;TYPE=snp;BVAR	GT:DP:RO:QR:AO:QA:GL	1/1:97:0:0:97:3476:-5,-5,0
NC_010611.1	33305	.	A	G	3171.1	.	AB=0;ABP=0;AC=2;AF=1;AN=2;AO=93;CIGAR=1X;DP=93;DPB=93;DPRA=0;EPP=4.90158;EPPR=0;GTI=0;LEN=1;MEANALT=1;MQM=60;MQMR=0;NS=1;NUMALT=1;ODDS=132.144;PAIRED=1;PAIREDR=0;PAO=0;PQA=0;PQR=0;PRO=0;QA=3563;QR=0;RO=0;RPP=4.15441;RPPR=0;RUN=1;SAF=40;SAP=6.95631;SAR=53;SRF=0;SRP=0;SRR=0;TYPE=snp;BVAR	GT:DP:RO:QR:AO:QA:GL	1/1:93:0:0:93:3563:-5,-5,0
NC_010611.1	34337	.	A	G	2666.73	.	AB=0;ABP=0;AC=2;AF=1;AN=2;AO=84;CIGAR=1X;DP=84;DPB=84;DPRA=0;EPP=11.386;EPPR=0;GTI=0;LEN=1;MEANALT=1;MQM=60;MQMR=0;NS=1;NUMALT=1;ODDS=119.668;PAIRED=1;PAIREDR=0;PAO=0;PQA=0;PQR=0;PRO=0;QA=3007;QR=0;RO=0;RPP=3.42391;RPPR=0;RUN=1;SAF=37;SAP=5.59539;SAR=47;SRF=0;SRP=0;SRR=0;TYPE=snp;BVAR	GT:DP:RO:QR:AO:QA:GL	1/1:84:0:0:84:3007:-5,-5,0
NC_010611.1	34370	.	C	T	2888.62	.	AB=0;ABP=0;AC=2;AF=1;AN=2;AO=88;CIGAR=1X;DP=88;DPB=88;DPRA=0;EPP=9.32731;EPPR=0;GTI=0;LEN=1;MEANALT=1;MQM=60;MQMR=0;NS=1;NUMALT=1;ODDS=125.213;PAIRED=1;PAIREDR=0;PAO=0;PQA=0;PQR=0;PRO=0;QA=3274;QR=0;RO=0;RPP=25.2185;RPPR=0;RUN=1;SAF=41;SAP=3.89863;SAR=47;SRF=0;SRP=0;SRR=0;TYPE=snp;BVAR	GT:DP:RO:QR:AO:QA:GL	1/1:88:0:0:88:3274:-5,-5,0
NC_010611.1	34442	.	T	C	3427.1	.	AB=0;ABP=0;AC=2;AF=1;AN=2;AO=107;CIGAR=1X;DP=107;DPB=107;DPRA=0;EPP=4.00471;EPPR=0;GTI=0;LEN=1;MEANALT=1;MQM=60;MQMR=0;NS=1;NUMALT=1;ODDS=151.552;PAIRED=0.990654;PAIREDR=0;PAO=0;PQA=0;PQR=0;PRO=0;QA=3921;QR=0;RO=0;RPP=64.4001;RPPR=0;RUN=1;SAF=63;SAP=10.3365;SAR=44;SRF=0;SRP=0;SRR=0;TYPE=snp;BVAR	GT:DP:RO:QR:AO:QA:GL	1/1:107:0:0:107:3921:-5,-5,0
NC_010611.1	34457	.	A	T	3615.98	.	AB=0;ABP=0;AC=2;AF=1;AN=2;AO=110;CIGAR=1X;DP=110;DPB=110;DPRA=0;EPP=4.2737;EPPR=0;GTI=0;LEN=1;MEANALT=1;MQM=60;MQMR=0;NS=1;NUMALT=1;ODDS=155.711;PAIRED=0.990909;PAIREDR=0;PAO=0;PQA=0;PQR=0;PRO=0;QA=4082;QR=0;RO=0;RPP=23.2247;RPPR=0;RUN=1;SAF=64;SAP=9.40627;SAR=46;SRF=0;SRP=0;SRR=0;TYPE=snp;BVAR	GT:DP:RO:QR:AO:QA:GL	1/1:110:0:0:110:4082:-5,-5,0
NC_010611.1	34893	.	A	G	2768.6	.	AB=0;ABP=0;AC=2;AF=1;AN=2;AO=85;CIGAR=1X;DP=85;DPB=85;DPRA=0;EPP=4.26209;EPPR=0;GTI=0;LEN=1;MEANALT=1;MQM=59.8824;MQMR=0;NS=1;NUMALT=1;ODDS=121.054;PAIRED=0.894118;PAIREDR=0;PAO=0;PQA=0;PQR=0;PRO=0;QA=3175;QR=0;RO=0;RPP=54.7424;RPPR=0;RUN=1;SAF=50;SAP=8.75832;SAR=35;SRF=0;SRP=0;SRR=0;TYPE=snp;BVAR	GT:DP:RO:QR:AO:QA:GL	1/1:85:0:0:85:3175:-5,-5,0
NC_010611.1	34902	.	GGGG	CGGA	2505.94	.	AB=0;ABP=0;AC=2;AF=1;AN=2;AO=82;CIGAR=1X2M1X;DP=83;DPB=166;DPRA=0;EPP=3.0103;EPPR=0;GTI=0;LEN=4;MEANALT=2;MQM=60;MQMR=0;NS=1;NUMALT=1;ODDS=116.895;PAIRED=0.890244;PAIREDR=0;PAO=0;PQA=0;PQR=0;PRO=0;QA=2852;QR=0;RO=0;RPP=26.8435;RPPR=0;RUN=1;SAF=49;SAP=9.78953;SAR=33;SRF=0;SRP=0;SRR=0;TYPE=complex;BVAR	GT:DP:RO:QR:AO:QA:GL	1/1:83:0:0:82:2852:-5,-5,0
NC_010611.1	34971	.	A	T	2997.71	.	AB=0;ABP=0;AC=2;AF=1;AN=2;AO=91;CIGAR=1X;DP=92;DPB=92;DPRA=0;EPP=5.89764;EPPR=0;GTI=0;LEN=1;MEANALT=2;MQM=60;MQMR=0;NS=1;NUMALT=1;ODDS=129.372;PAIRED=0.956044;PAIREDR=0;PAO=0;PQA=0;PQR=0;PRO=0;QA=3374;QR=0;RO=0;RPP=8.37933;RPPR=0;RUN=1;SAF=45;SAP=3.03416;SAR=46;SRF=0;SRP=0;SRR=0;TYPE=snp;BVAR	GT:DP:RO:QR:AO:QA:GL	1/1:92:0:0:91:3374:-5,-5,0
NC_010611.1	34983	.	G	A	3416.58	.	AB=0;ABP=0;AC=2;AF=1;AN=2;AO=104;CIGAR=1X;DP=105;DPB=105;DPRA=0;EPP=3.76196;EPPR=0;GTI=0;LEN=1;MEANALT=2;MQM=60;MQMR=0;NS=1;NUMALT=1;ODDS=147.393;PAIRED=0.980769;PAIREDR=0;PAO=0;PQA=0;PQR=0;PRO=0;QA=3832;QR=0;RO=0;RPP=3.09382;RPPR=0;RUN=1;SAF=54;SAP=3.34437;SAR=50;SRF=0;SRP=0;SRR=0;TYPE=snp;BVAR	GT:DP:RO:QR:AO:QA:GL	1/1:105:0:0:104:3832:-5,-5,0
NC_010611.1	35073	.	C	T	4543.52	.	AB=0;ABP=0;AC=2;AF=1;AN=2;AO=138;CIGAR=1X;DP=139;DPB=139;DPRA=0;EPP=8.10854;EPPR=0;GTI=0;LEN=1;MEANALT=2;MQM=60;MQMR=0;NS=1;NUMALT=1;ODDS=194.527;PAIRED=0.985507;PAIREDR=0;PAO=0;PQA=0;PQR=0;PRO=0;QA=5098;QR=0;RO=0;RPP=9.30442;RPPR=0;RUN=1;SAF=67;SAP=3.26206;SAR=71;SRF=0;SRP=0;SRR=0;TYPE=snp;BVAR	GT:DP:RO:QR:AO:QA:GL	1/1:139:0:0:138:5098:-5,-5,0
NC_010611.1	35103	.	T	C	4799.8	.	AB=0;ABP=0;AC=2;AF=1;AN=2;AO=146;CIGAR=1X;DP=146;DPB=146;DPRA=0;EPP=3.96218;EPPR=0;GTI=0;LEN=1;MEANALT=1;MQM=60;MQMR=0;NS=1;NUMALT=1;ODDS=205.618;PAIRED=0.986301;PAIREDR=0;PAO=0;PQA=0;PQR=0;PRO=0;QA=5408;QR=0;RO=0;RPP=37.2779;RPPR=0;RUN=1;SAF=72;SAP=3.06979;SAR=74;SRF=0;SRP=0;SRR=0;TYPE=snp;BVAR	GT:DP:RO:QR:AO:QA:GL	1/1:146:0:0:146:5408:-5,-5,0
NC_010611.1	35127	.	A	G	4212.3	.	AB=0;ABP=0;AC=2;AF=1;AN=2;AO=127;CIGAR=1X;DP=127;DPB=127;DPRA=0;EPP=3.16418;EPPR=0;GTI=0;LEN=1;MEANALT=1;MQM=60;MQMR=0;NS=1;NUMALT=1;ODDS=179.278;PAIRED=0.984252;PAIREDR=0;PAO=0;PQA=0;PQR=0;PRO=0;QA=4719;QR=0;RO=0;RPP=6.8574;RPPR=0;RUN=1;SAF=64;SAP=3.0274;SAR=63;SRF=0;SRP=0;SRR=0;TYPE=snp;BVAR	GT:DP:RO:QR:AO:QA:GL	1/1:127:0:0:127:4719:-5,-5,0
NC_010611.1	35205	.	G	A	3612.87	.	AB=0;ABP=0;AC=2;AF=1;AN=2;AO=109;CIGAR=1X;DP=109;DPB=109;DPRA=0;EPP=5.42083;EPPR=0;GTI=0;LEN=1;MEANALT=1;MQM=60;MQMR=0;NS=1;NUMALT=1;ODDS=154.325;PAIRED=0.990826;PAIREDR=0;PAO=0;PQA=0;PQR=0;PRO=0;QA=4054;QR=0;RO=0;RPP=6.37708;RPPR=0;RUN=1;SAF=53;SAP=3.1896;SAR=56;SRF=0;SRP=0;SRR=0;TYPE=snp;BVAR	GT:DP:RO:QR:AO:QA:GL	1/1:109:0:0:109:4054:-5,-5,0
NC_010611.1	35256	.	G	C	3448.39	.	AB=0;ABP=0;AC=2;AF=1;AN=2;AO=106;CIGAR=1X;DP=106;DPB=106;DPRA=0;EPP=3.09224;EPPR=0;GTI=0;LEN=1;MEANALT=1;MQM=60;MQMR=0;NS=1;NUMALT=1;ODDS=150.166;PAIRED=1;PAIREDR=0;PAO=0;PQA=0;PQR=0;PRO=0;QA=3865;QR=0;RO=0;RPP=3.0103;RPPR=0;RUN=1;SAF=51;SAP=3.33807;SAR=55;SRF=0;SRP=0;SRR=0;TYPE=snp;BVAR	GT:DP:RO:QR:AO:QA:GL	1/1:106:0:0:106:3865:-5,-5,0
NC_010611.1	35292	.	CATC	AATT	3665.51	.	AB=0;ABP=0;AC=2;AF=1;AN=2;AO=111;CIGAR=1X2M1X;DP=111;DPB=225.75;DPRA=0;EPP=7.41193;EPPR=0;GTI=0;LEN=4;MEANALT=1;MQM=60;MQMR=0;NS=1;NUMALT=1;ODDS=157.098;PAIRED=1;PAIREDR=0;PAO=0;PQA=0;PQR=0;PRO=0;QA=4112;QR=0;RO=0;RPP=3.02986;RPPR=0;RUN=1;SAF=59;SAP=3.96888;SAR=52;SRF=0;SRP=0;SRR=0;TYPE=complex;BVAR	GT:DP:RO:QR:AO:QA:GL	1/1:111:0:0:111:4112:-5,-5,0
NC_010611.1	35313	.	C	T	4027.01	.	AB=0;ABP=0;AC=2;AF=1;AN=2;AO=125;CIGAR=1X;DP=125;DPB=125;DPRA=0;EPP=24.2907;EPPR=0;GTI=0;LEN=1;MEANALT=1;MQM=60;MQMR=0;NS=1;NUMALT=1;ODDS=176.506;PAIRED=1;PAIREDR=0;PAO=0;PQA=0;PQR=0;PRO=0;QA=4538;QR=0;RO=0;RPP=5.94613;RPPR=0;RUN=1;SAF=68;SAP=5.11229;SAR=57;SRF=0;SRP=0;SRR=0;TYPE=snp;BVAR	GT:DP:RO:QR:AO:QA:GL	1/1:125:0:0:125:4538:-5,-5,0
NC_010611.1	35430	.	T	C	3841.39	.	AB=0;ABP=0;AC=2;AF=1;AN=2;AO=119;CIGAR=1X;DP=121;DPB=121;DPRA=0;EPP=22.882;EPPR=3.0103;GTI=0;LEN=1;MEANALT=1;MQM=60;MQMR=60;NS=1;NUMALT=1;ODDS=140.859;PAIRED=1;PAIREDR=1;PAO=0;PQA=0;PQR=0;PRO=0;QA=4384;QR=69;RO=2;RPP=3.17453;RPPR=7.35324;RUN=1;SAF=61;SAP=3.17453;SAR=58;SRF=1;SRP=3.0103;SRR=1;TYPE=snp;BVAR	GT:DP:RO:QR:AO:QA:GL	1/1:121:2:69:119:4384:-5,-5,0
NC_010611.1	35445	.	T	C	3770.55	.	AB=0;ABP=0;AC=2;AF=1;AN=2;AO=113;CIGAR=1X;DP=113;DPB=113;DPRA=0;EPP=11.4848;EPPR=0;GTI=0;LEN=1;MEANALT=1;MQM=60;MQMR=0;NS=1;NUMALT=1;ODDS=159.87;PAIRED=1;PAIREDR=0;PAO=0;PQA=0;PQR=0;PRO=0;QA=4235;QR=0;RO=0;RPP=5.3355;RPPR=0;RUN=1;SAF=55;SAP=3.18325;SAR=58;SRF=0;SRP=0;SRR=0;TYPE=snp;BVAR	GT:DP:RO:QR:AO:QA:GL	1/1:113:0:0:113:4235:-5,-5,0
NC_010611.1	35487	.	G	A	3151.76	.	AB=0;ABP=0;AC=2;AF=1;AN=2;AO=96;CIGAR=1X;DP=96;DPB=96;DPRA=0;EPP=3.10078;EPPR=0;GTI=0;LEN=1;MEANALT=1;MQM=60;MQMR=0;NS=1;NUMALT=1;ODDS=136.303;PAIRED=1;PAIREDR=0;PAO=0;PQA=0;PQR=0;PRO=0;QA=3544;QR=0;RO=0;RPP=10.339;RPPR=0;RUN=1;SAF=44;SAP=4.45795;SAR=52;SRF=0;SRP=0;SRR=0;TYPE=snp;BVAR	GT:DP:RO:QR:AO:QA:GL	1/1:96:0:0:96:3544:-5,-5,0
NC_010611.1	35604	.	A	G	3075.4	.	AB=0;ABP=0;AC=2;AF=1;AN=2;AO=93;CIGAR=1X;DP=93;DPB=93;DPRA=0;EPP=9.75821;EPPR=0;GTI=0;LEN=1;MEANALT=1;MQM=60;MQMR=0;NS=1;NUMALT=1;ODDS=132.144;PAIRED=1;PAIREDR=0;PAO=0;PQA=0;PQR=0;PRO=0;QA=3473;QR=0;RO=0;RPP=3.22044;RPPR=0;RUN=1;SAF=34;SAP=17.6035;SAR=59;SRF=0;SRP=0;SRR=0;TYPE=snp;BVAR	GT:DP:RO:QR:AO:QA:GL	1/1:93:0:0:93:3473:-5,-5,0
NC_010611.1	35631	.	A	G	2721.41	.	AB=0;ABP=0;AC=2;AF=1;AN=2;AO=85;CIGAR=1X;DP=85;DPB=85;DPRA=0;EPP=3.64897;EPPR=0;GTI=0;LEN=1;MEANALT=1;MQM=60;MQMR=0;NS=1;NUMALT=1;ODDS=121.054;PAIRED=1;PAIREDR=0;PAO=0;PQA=0;PQR=0;PRO=0;QA=3076;QR=0;RO=0;RPP=5.07959;RPPR=0;RUN=1;SAF=30;SAP=18.977;SAR=55;SRF=0;SRP=0;SRR=0;TYPE=snp;BVAR	GT:DP:RO:QR:AO:QA:GL	1/1:85:0:0:85:3076:-5,-5,0
NC_010611.1	35730	.	G	A	2027.97	.	AB=0;ABP=0;AC=2;AF=1;AN=2;AO=64;CIGAR=1X;DP=64;DPB=64;DPRA=0;EPP=6.40323;EPPR=0;GTI=0;LEN=1;MEANALT=1;MQM=60;MQMR=0;NS=1;NUMALT=1;ODDS=91.9417;PAIRED=1;PAIREDR=0;PAO=0;PQA=0;PQR=0;PRO=0;QA=2292;QR=0;RO=0;RPP=7.89611;RPPR=0;RUN=1;SAF=33;SAP=3.14602;SAR=31;SRF=0;SRP=0;SRR=0;TYPE=snp;BVAR	GT:DP:RO:QR:AO:QA:GL	1/1:64:0:0:64:2292:-5,-5,0
NC_010611.1	35807	.	T	A	2210.94	.	AB=0;ABP=0;AC=2;AF=1;AN=2;AO=68;CIGAR=1X;DP=68;DPB=68;DPRA=0;EPP=3.52123;EPPR=0;GTI=0;LEN=1;MEANALT=1;MQM=60;MQMR=0;NS=1;NUMALT=1;ODDS=97.4869;PAIRED=1;PAIREDR=0;PAO=0;PQA=0;PQR=0;PRO=0;QA=2505;QR=0;RO=0;RPP=11.1853;RPPR=0;RUN=1;SAF=42;SAP=11.1853;SAR=26;SRF=0;SRP=0;SRR=0;TYPE=snp;BVAR	GT:DP:RO:QR:AO:QA:GL	1/1:68:0:0:68:2505:-5,-5,0
NC_010611.1	35936	.	A	G	2125.99	.	AB=0;ABP=0;AC=2;AF=1;AN=2;AO=66;CIGAR=1X;DP=66;DPB=66;DPRA=0;EPP=3.53672;EPPR=0;GTI=0;LEN=1;MEANALT=1;MQM=60;MQMR=0;NS=1;NUMALT=1;ODDS=94.7143;PAIRED=1;PAIREDR=0;PAO=0;PQA=0;PQR=0;PRO=0;QA=2403;QR=0;RO=0;RPP=4.19474;RPPR=0;RUN=1;SAF=41;SAP=11.433;SAR=25;SRF=0;SRP=0;SRR=0;TYPE=snp;BVAR	GT:DP:RO:QR:AO:QA:GL	1/1:66:0:0:66:2403:-5,-5,0
NC_010611.1	36049	.	C	T	3147.12	.	AB=0;ABP=0;AC=2;AF=1;AN=2;AO=98;CIGAR=1X;DP=99;DPB=99;DPRA=0;EPP=5.22609;EPPR=0;GTI=0;LEN=1;MEANALT=2;MQM=60;MQMR=0;NS=1;NUMALT=1;ODDS=139.076;PAIRED=0.989796;PAIREDR=0;PAO=0;PQA=0;PQR=0;PRO=0;QA=3542;QR=0;RO=0;RPP=10.1895;RPPR=0;RUN=1;SAF=48;SAP=3.09893;SAR=50;SRF=0;SRP=0;SRR=0;TYPE=snp;BVAR	GT:DP:RO:QR:AO:QA:GL	1/1:99:0:0:98:3542:-5,-5,0
NC_010611.1	36058	.	C	T	3096.98	.	AB=0;ABP=0;AC=2;AF=1;AN=2;AO=96;CIGAR=1X;DP=96;DPB=96;DPRA=0;EPP=3.10078;EPPR=0;GTI=0;LEN=1;MEANALT=1;MQM=60;MQMR=0;NS=1;NUMALT=1;ODDS=136.303;PAIRED=0.989583;PAIREDR=0;PAO=0;PQA=0;PQR=0;PRO=0;QA=3476;QR=0;RO=0;RPP=5.27225;RPPR=0;RUN=1;SAF=48;SAP=3.0103;SAR=48;SRF=0;SRP=0;SRR=0;TYPE=snp;BVAR	GT:DP:RO:QR:AO:QA:GL	1/1:96:0:0:96:3476:-5,-5,0
NC_010611.1	36076	.	T	C	2884.13	.	AB=0;ABP=0;AC=2;AF=1;AN=2;AO=88;CIGAR=1X;DP=88;DPB=88;DPRA=0;EPP=3.40511;EPPR=0;GTI=0;LEN=1;MEANALT=1;MQM=60;MQMR=0;NS=1;NUMALT=1;ODDS=125.213;PAIRED=0.988636;PAIREDR=0;PAO=0;PQA=0;PQR=0;PRO=0;QA=3241;QR=0;RO=0;RPP=6.56362;RPPR=0;RUN=1;SAF=42;SAP=3.40511;SAR=46;SRF=0;SRP=0;SRR=0;TYPE=snp;BVAR	GT:DP:RO:QR:AO:QA:GL	1/1:88:0:0:88:3241:-5,-5,0
NC_010611.1	36109	.	C	T	3931.97	.	AB=0;ABP=0;AC=2;AF=1;AN=2;AO=120;CIGAR=1X;DP=120;DPB=120;DPRA=0;EPP=3.08268;EPPR=0;GTI=0;LEN=1;MEANALT=1;MQM=59.8667;MQMR=0;NS=1;NUMALT=1;ODDS=169.574;PAIRED=0.991667;PAIREDR=0;PAO=0;PQA=0;PQR=0;PRO=0;QA=4408;QR=0;RO=0;RPP=7.64277;RPPR=0;RUN=1;SAF=61;SAP=3.08268;SAR=59;SRF=0;SRP=0;SRR=0;TYPE=snp;BVAR	GT:DP:RO:QR:AO:QA:GL	1/1:120:0:0:120:4408:-5,-5,0
NC_010611.1	36205	.	G	A	3845.07	.	AB=0;ABP=0;AC=2;AF=1;AN=2;AO=116;CIGAR=1X;DP=116;DPB=116;DPRA=0;EPP=5.70592;EPPR=0;GTI=0;LEN=1;MEANALT=1;MQM=60;MQMR=0;NS=1;NUMALT=1;ODDS=164.029;PAIRED=0.991379;PAIREDR=0;PAO=0;PQA=0;PQR=0;PRO=0;QA=4311;QR=0;RO=0;RPP=4.88226;RPPR=0;RUN=1;SAF=57;SAP=3.08518;SAR=59;SRF=0;SRP=0;SRR=0;TYPE=snp;BVAR	GT:DP:RO:QR:AO:QA:GL	1/1:116:0:0:116:4311:-5,-5,0
NC_010611.1	36283	.	A	G	3221.73	.	AB=0;ABP=0;AC=2;AF=1;AN=2;AO=99;CIGAR=1X;DP=99;DPB=99;DPRA=0;EPP=4.78696;EPPR=0;GTI=0;LEN=1;MEANALT=1;MQM=60;MQMR=0;NS=1;NUMALT=1;ODDS=140.462;PAIRED=0.989899;PAIREDR=0;PAO=0;PQA=0;PQR=0;PRO=0;QA=3627;QR=0;RO=0;RPP=10.9285;RPPR=0;RUN=1;SAF=43;SAP=6.71716;SAR=56;SRF=0;SRP=0;SRR=0;TYPE=snp;BVAR	GT:DP:RO:QR:AO:QA:GL	1/1:99:0:0:99:3627:-5,-5,0
NC_010611.1	36319	.	T	C	3171.32	.	AB=0;ABP=0;AC=2;AF=1;AN=2;AO=101;CIGAR=1X;DP=101;DPB=101;DPRA=0;EPP=3.54779;EPPR=0;GTI=0;LEN=1;MEANALT=1;MQM=60;MQMR=0;NS=1;NUMALT=1;ODDS=143.235;PAIRED=1;PAIREDR=0;PAO=0;PQA=0;PQR=0;PRO=0;QA=3563;QR=0;RO=0;RPP=3.54779;RPPR=0;RUN=1;SAF=43;SAP=7.84774;SAR=58;SRF=0;SRP=0;SRR=0;TYPE=snp;BVAR	GT:DP:RO:QR:AO:QA:GL	1/1:101:0:0:101:3563:-5,-5,0
NC_010611.1	36328	.	G	T	2911.53	.	AB=0;ABP=0;AC=2;AF=1;AN=2;AO=98;CIGAR=1X;DP=98;DPB=98;DPRA=0;EPP=3.36483;EPPR=0;GTI=0;LEN=1;MEANALT=1;MQM=60;MQMR=0;NS=1;NUMALT=1;ODDS=139.076;PAIRED=1;PAIREDR=0;PAO=0;PQA=0;PQR=0;PRO=0;QA=3273;QR=0;RO=0;RPP=3.0103;RPPR=0;RUN=1;SAF=42;SAP=7.35324;SAR=56;SRF=0;SRP=0;SRR=0;TYPE=snp;BVAR	GT:DP:RO:QR:AO:QA:GL	1/1:98:0:0:98:3273:-5,-5,0
NC_010611.1	36370	.	A	T	3056.57	.	AB=0;ABP=0;AC=2;AF=1;AN=2;AO=93;CIGAR=1X;DP=93;DPB=93;DPRA=0;EPP=3.22044;EPPR=0;GTI=0;LEN=1;MEANALT=1;MQM=60;MQMR=0;NS=1;NUMALT=1;ODDS=132.144;PAIRED=1;PAIREDR=0;PAO=0;PQA=0;PQR=0;PRO=0;QA=3439;QR=0;RO=0;RPP=9.75821;RPPR=0;RUN=1;SAF=41;SAP=5.83555;SAR=52;SRF=0;SRP=0;SRR=0;TYPE=snp;BVAR	GT:DP:RO:QR:AO:QA:GL	1/1:93:0:0:93:3439:-5,-5,0
NC_010611.1	36427	.	C	A	3053.84	.	AB=0;ABP=0;AC=2;AF=1;AN=2;AO=97;CIGAR=1X;DP=97;DPB=97;DPRA=0;EPP=4.82359;EPPR=0;GTI=0;LEN=1;MEANALT=1;MQM=60;MQMR=0;NS=1;NUMALT=1;ODDS=137.689;PAIRED=1;PAIREDR=0;PAO=0;PQA=0;PQR=0;PRO=0;QA=3441;QR=0;RO=0;RPP=14.8527;RPPR=0;RUN=1;SAF=47;SAP=3.21178;SAR=50;SRF=0;SRP=0;SRR=0;TYPE=snp;BVAR	GT:DP:RO:QR:AO:QA:GL	1/1:97:0:0:97:3441:-5,-5,0
NC_010611.1	36467	.	A	G	2230.55	.	AB=0;ABP=0;AC=2;AF=1;AN=2;AO=71;CIGAR=1X;DP=71;DPB=71;DPRA=0;EPP=4.50892;EPPR=0;GTI=0;LEN=1;MEANALT=1;MQM=60;MQMR=0;NS=1;NUMALT=1;ODDS=101.646;PAIRED=1;PAIREDR=0;PAO=0;PQA=0;PQR=0;PRO=0;QA=2516;QR=0;RO=0;RPP=8.17902;RPPR=0;RUN=1;SAF=35;SAP=3.04088;SAR=36;SRF=0;SRP=0;SRR=0;TYPE=snp;BVAR	GT:DP:RO:QR:AO:QA:GL	1/1:71:0:0:71:2516:-5,-5,0
NC_010611.1	36499	.	A	G	2460.12	.	AB=0;ABP=0;AC=2;AF=1;AN=2;AO=74;CIGAR=1X;DP=74;DPB=74;DPRA=0;EPP=4.06669;EPPR=0;GTI=0;LEN=1;MEANALT=1;MQM=60;MQMR=0;NS=1;NUMALT=1;ODDS=105.805;PAIRED=1;PAIREDR=0;PAO=0;PQA=0;PQR=0;PRO=0;QA=2767;QR=0;RO=0;RPP=4.88833;RPPR=0;RUN=1;SAF=37;SAP=3.0103;SAR=37;SRF=0;SRP=0;SRR=0;TYPE=snp;BVAR	GT:DP:RO:QR:AO:QA:GL	1/1:74:0:0:74:2767:-5,-5,0
NC_010611.1	36504	.	G	A	2498.33	.	AB=0;ABP=0;AC=2;AF=1;AN=2;AO=76;CIGAR=1X;DP=76;DPB=76;DPRA=0;EPP=4.83891;EPPR=0;GTI=0;LEN=1;MEANALT=1;MQM=60;MQMR=0;NS=1;NUMALT=1;ODDS=108.577;PAIRED=1;PAIREDR=0;PAO=0;PQA=0;PQR=0;PRO=0;QA=2811;QR=0;RO=0;RPP=4.83891;RPPR=0;RUN=1;SAF=36;SAP=3.46745;SAR=40;SRF=0;SRP=0;SRR=0;TYPE=snp;BVAR	GT:DP:RO:QR:AO:QA:GL	1/1:76:0:0:76:2811:-5,-5,0
NC_010611.1	36579	.	A	T	2519.75	.	AB=0;ABP=0;AC=2;AF=1;AN=2;AO=76;CIGAR=1X;DP=76;DPB=76;DPRA=0;EPP=3.46745;EPPR=0;GTI=0;LEN=1;MEANALT=1;MQM=60;MQMR=0;NS=1;NUMALT=1;ODDS=108.577;PAIRED=1;PAIREDR=0;PAO=0;PQA=0;PQR=0;PRO=0;QA=2833;QR=0;RO=0;RPP=4.03889;RPPR=0;RUN=1;SAF=35;SAP=4.03889;SAR=41;SRF=0;SRP=0;SRR=0;TYPE=snp;BVAR	GT:DP:RO:QR:AO:QA:GL	1/1:76:0:0:76:2833:-5,-5,0
NC_010611.1	36619	.	T	C	2667.34	.	AB=0;ABP=0;AC=2;AF=1;AN=2;AO=82;CIGAR=1X;DP=82;DPB=82;DPRA=0;EPP=3.96363;EPPR=0;GTI=0;LEN=1;MEANALT=1;MQM=60;MQMR=0;NS=1;NUMALT=1;ODDS=116.895;PAIRED=1;PAIREDR=0;PAO=0;PQA=0;PQR=0;PRO=0;QA=2998;QR=0;RO=0;RPP=3.96363;RPPR=0;RUN=1;SAF=38;SAP=3.96363;SAR=44;SRF=0;SRP=0;SRR=0;TYPE=snp;BVAR	GT:DP:RO:QR:AO:QA:GL	1/1:82:0:0:82:2998:-5,-5,0
NC_010611.1	36724	.	G	A	2293.08	.	AB=0;ABP=0;AC=2;AF=1;AN=2;AO=69;CIGAR=1X;DP=69;DPB=69;DPRA=0;EPP=4.55236;EPPR=0;GTI=0;LEN=1;MEANALT=1;MQM=60;MQMR=0;NS=1;NUMALT=1;ODDS=98.8732;PAIRED=1;PAIREDR=0;PAO=0;PQA=0;PQR=0;PRO=0;QA=2639;QR=0;RO=0;RPP=50.8771;RPPR=0;RUN=1;SAF=29;SAP=6.81824;SAR=40;SRF=0;SRP=0;SRR=0;TYPE=snp;BVAR	GT:DP:RO:QR:AO:QA:GL	1/1:69:0:0:69:2639:-5,-5,0
NC_010611.1	36766	.	A	G	1405.19	.	AB=0;ABP=0;AC=2;AF=1;AN=2;AO=43;CIGAR=1X;DP=43;DPB=43;DPRA=0;EPP=3.0608;EPPR=0;GTI=0;LEN=1;MEANALT=1;MQM=60;MQMR=0;NS=1;NUMALT=1;ODDS=62.8295;PAIRED=1;PAIREDR=0;PAO=0;PQA=0;PQR=0;PRO=0;QA=1599;QR=0;RO=0;RPP=9.12072;RPPR=0;RUN=1;SAF=17;SAP=7.10075;SAR=26;SRF=0;SRP=0;SRR=0;TYPE=snp;BVAR	GT:DP:RO:QR:AO:QA:GL	1/1:43:0:0:43:1599:-5,-5,0
NC_010611.1	36806	.	A	G	588.71	.	AB=0;ABP=0;AC=2;AF=1;AN=2;AO=18;CIGAR=1X;DP=18;DPB=18;DPRA=0;EPP=7.35324;EPPR=0;GTI=0;LEN=1;MEANALT=1;MQM=60;MQMR=0;NS=1;NUMALT=1;ODDS=28.1722;PAIRED=1;PAIREDR=0;PAO=0;PQA=0;PQR=0;PRO=0;QA=681;QR=0;RO=0;RPP=3.0103;RPPR=0;RUN=1;SAF=7;SAP=4.9405;SAR=11;SRF=0;SRP=0;SRR=0;TYPE=snp;BVAR	GT:DP:RO:QR:AO:QA:GL	1/1:18:0:0:18:681:-5,-5,0
NC_010611.1	37130	.	T	C	3767.56	.	AB=0;ABP=0;AC=2;AF=1;AN=2;AO=117;CIGAR=1X;DP=117;DPB=117;DPRA=0;EPP=3.91972;EPPR=0;GTI=0;LEN=1;MEANALT=1;MQM=60;MQMR=0;NS=1;NUMALT=1;ODDS=165.415;PAIRED=1;PAIREDR=0;PAO=0;PQA=0;PQR=0;PRO=0;QA=4231;QR=0;RO=0;RPP=11.1951;RPPR=0;RUN=1;SAF=62;SAP=3.91972;SAR=55;SRF=0;SRP=0;SRR=0;TYPE=snp;BVAR	GT:DP:RO:QR:AO:QA:GL	1/1:117:0:0:117:4231:-5,-5,0
NC_010611.1	37286	.	TA	T	2964.64	.	AB=0;ABP=0;AC=2;AF=1;AN=2;AO=92;CIGAR=1M1D;DP=93;DPB=164.429;DPRA=0;EPP=3.86001;EPPR=0;GTI=0;LEN=1;MEANALT=2;MQM=60;MQMR=0;NS=1;NUMALT=1;ODDS=130.758;PAIRED=1;PAIREDR=0;PAO=0;PQA=0;PQR=0;PRO=0;QA=3392;QR=0;RO=0;RPP=48.7056;RPPR=0;RUN=1;SAF=37;SAP=10.6577;SAR=55;SRF=0;SRP=0;SRR=0;TYPE=del;BVAR	GT:DP:RO:QR:AO:QA:GL	1/1:93:0:0:92:3392:-5,-5,0
NC_010611.1	37395	.	C	CA	2182.97	.	AB=0;ABP=0;AC=2;AF=1;AN=2;AO=69;CIGAR=1M1I;DP=70;DPB=160;DPRA=0;EPP=5.55942;EPPR=0;GTI=0;LEN=1;MEANALT=2;MQM=60;MQMR=0;NS=1;NUMALT=1;ODDS=98.8732;PAIRED=1;PAIREDR=0;PAO=0;PQA=0;PQR=0;PRO=0;QA=2475;QR=0;RO=0;RPP=3.79707;RPPR=0;RUN=1;SAF=44;SAP=14.3712;SAR=25;SRF=0;SRP=0;SRR=0;TYPE=ins;BVAR	GT:DP:RO:QR:AO:QA:GL	1/1:70:0:0:69:2475:-5,-5,0
NC_010611.1	37442	.	G	T	3251.09	.	AB=0;ABP=0;AC=2;AF=1;AN=2;AO=100;CIGAR=1X;DP=100;DPB=100;DPRA=0;EPP=3.0103;EPPR=0;GTI=0;LEN=1;MEANALT=1;MQM=60;MQMR=0;NS=1;NUMALT=1;ODDS=141.848;PAIRED=1;PAIREDR=0;PAO=0;PQA=0;PQR=0;PRO=0;QA=3669;QR=0;RO=0;RPP=10.0459;RPPR=0;RUN=1;SAF=63;SAP=17.6895;SAR=37;SRF=0;SRP=0;SRR=0;TYPE=snp;BVAR	GT:DP:RO:QR:AO:QA:GL	1/1:100:0:0:100:3669:-5,-5,0
NC_010611.1	37516	.	T	C	4683.26	.	AB=0;ABP=0;AC=2;AF=1;AN=2;AO=143;CIGAR=1X;DP=143;DPB=143;DPRA=0;EPP=6.42695;EPPR=0;GTI=0;LEN=1;MEANALT=1;MQM=60;MQMR=0;NS=1;NUMALT=1;ODDS=201.459;PAIRED=1;PAIREDR=0;PAO=0;PQA=0;PQR=0;PRO=0;QA=5267;QR=0;RO=0;RPP=19.5469;RPPR=0;RUN=1;SAF=81;SAP=8.49213;SAR=62;SRF=0;SRP=0;SRR=0;TYPE=snp;BVAR	GT:DP:RO:QR:AO:QA:GL	1/1:143:0:0:143:5267:-5,-5,0
NC_010611.1	37552	.	C	G	5597.35	.	AB=0;ABP=0;AC=2;AF=1;AN=2;AO=170;CIGAR=1X;DP=170;DPB=170;DPRA=0;EPP=17.7763;EPPR=0;GTI=0;LEN=1;MEANALT=1;MQM=60;MQMR=0;NS=1;NUMALT=1;ODDS=238.889;PAIRED=1;PAIREDR=0;PAO=0;PQA=0;PQR=0;PRO=0;QA=6275;QR=0;RO=0;RPP=4.84966;RPPR=0;RUN=1;SAF=89;SAP=3.8278;SAR=81;SRF=0;SRP=0;SRR=0;TYPE=snp;BVAR	GT:DP:RO:QR:AO:QA:GL	1/1:170:0:0:170:6275:-5,-5,0
NC_010611.1	37559	.	G	A	5250.23	.	AB=0;ABP=0;AC=2;AF=1;AN=2;AO=162;CIGAR=1X;DP=162;DPB=162;DPRA=0;EPP=13.5192;EPPR=0;GTI=0;LEN=1;MEANALT=1;MQM=60;MQMR=0;NS=1;NUMALT=1;ODDS=227.799;PAIRED=1;PAIREDR=0;PAO=0;PQA=0;PQR=0;PRO=0;QA=5884;QR=0;RO=0;RPP=4.9405;RPPR=0;RUN=1;SAF=84;SAP=3.49285;SAR=78;SRF=0;SRP=0;SRR=0;TYPE=snp;BVAR	GT:DP:RO:QR:AO:QA:GL	1/1:162:0:0:162:5884:-5,-5,0
NC_010611.1	37647	.	C	T	4585.07	.	AB=0;ABP=0;AC=2;AF=1;AN=2;AO=139;CIGAR=1X;DP=139;DPB=139;DPRA=0;EPP=3.77578;EPPR=0;GTI=0;LEN=1;MEANALT=1;MQM=60;MQMR=0;NS=1;NUMALT=1;ODDS=195.914;PAIRED=1;PAIREDR=0;PAO=0;PQA=0;PQR=0;PRO=0;QA=5135;QR=0;RO=0;RPP=6.52527;RPPR=0;RUN=1;SAF=66;SAP=3.77578;SAR=73;SRF=0;SRP=0;SRR=0;TYPE=snp;BVAR	GT:DP:RO:QR:AO:QA:GL	1/1:139:0:0:139:5135:-5,-5,0
NC_010611.1	37685	.	A	T	4945.47	.	AB=0;ABP=0;AC=2;AF=1;AN=2;AO=150;CIGAR=1X;DP=150;DPB=150;DPRA=0;EPP=10.0169;EPPR=0;GTI=0;LEN=1;MEANALT=1;MQM=60;MQMR=0;NS=1;NUMALT=1;ODDS=211.163;PAIRED=1;PAIREDR=0;PAO=0;PQA=0;PQR=0;PRO=0;QA=5551;QR=0;RO=0;RPP=8.80089;RPPR=0;RUN=1;SAF=85;SAP=8.80089;SAR=65;SRF=0;SRP=0;SRR=0;TYPE=snp;BVAR	GT:DP:RO:QR:AO:QA:GL	1/1:150:0:0:150:5551:-5,-5,0
NC_010611.1	38044	.	C	T	3327.98	.	AB=0;ABP=0;AC=2;AF=1;AN=2;AO=103;CIGAR=1X;DP=103;DPB=103;DPRA=0;EPP=5.56125;EPPR=0;GTI=0;LEN=1;MEANALT=1;MQM=60;MQMR=0;NS=1;NUMALT=1;ODDS=146.007;PAIRED=1;PAIREDR=0;PAO=0;PQA=0;PQR=0;PRO=0;QA=3742;QR=0;RO=0;RPP=4.71796;RPPR=0;RUN=1;SAF=43;SAP=9.10307;SAR=60;SRF=0;SRP=0;SRR=0;TYPE=snp;BVAR	GT:DP:RO:QR:AO:QA:GL	1/1:103:0:0:103:3742:-5,-5,0
NC_010611.1	38069	.	A	C	3568.02	.	AB=0;ABP=0;AC=2;AF=1;AN=2;AO=112;CIGAR=1X;DP=112;DPB=112;DPRA=0;EPP=3.70827;EPPR=0;GTI=0;LEN=1;MEANALT=1;MQM=60;MQMR=0;NS=1;NUMALT=1;ODDS=158.484;PAIRED=1;PAIREDR=0;PAO=0;PQA=0;PQR=0;PRO=0;QA=4006;QR=0;RO=0;RPP=3.32051;RPPR=0;RUN=1;SAF=47;SAP=9.29206;SAR=65;SRF=0;SRP=0;SRR=0;TYPE=snp;BVAR	GT:DP:RO:QR:AO:QA:GL	1/1:112:0:0:112:4006:-5,-5,0
NC_010611.1	38281	.	C	T	3233.32	.	AB=0;ABP=0;AC=2;AF=1;AN=2;AO=102;CIGAR=1X;DP=102;DPB=102;DPRA=0;EPP=3.0103;EPPR=0;GTI=0;LEN=1;MEANALT=1;MQM=60;MQMR=0;NS=1;NUMALT=1;ODDS=144.621;PAIRED=1;PAIREDR=0;PAO=0;PQA=0;PQR=0;PRO=0;QA=3627;QR=0;RO=0;RPP=4.37279;RPPR=0;RUN=1;SAF=50;SAP=3.09546;SAR=52;SRF=0;SRP=0;SRR=0;TYPE=snp;BVAR	GT:DP:RO:QR:AO:QA:GL	1/1:102:0:0:102:3627:-5,-5,0
NC_010611.1	38317	.	G	A	3962.93	.	AB=0;ABP=0;AC=2;AF=1;AN=2;AO=122;CIGAR=1X;DP=122;DPB=122;DPRA=0;EPP=7.56683;EPPR=0;GTI=0;LEN=1;MEANALT=1;MQM=60;MQMR=0;NS=1;NUMALT=1;ODDS=172.347;PAIRED=1;PAIREDR=0;PAO=0;PQA=0;PQR=0;PRO=0;QA=4449;QR=0;RO=0;RPP=8.77716;RPPR=0;RUN=1;SAF=63;SAP=3.29508;SAR=59;SRF=0;SRP=0;SRR=0;TYPE=snp;BVAR	GT:DP:RO:QR:AO:QA:GL	1/1:122:0:0:122:4449:-5,-5,0
NC_010611.1	38338	.	T	C	4026.79	.	AB=0;ABP=0;AC=2;AF=1;AN=2;AO=122;CIGAR=1X;DP=122;DPB=122;DPRA=0;EPP=4.7902;EPPR=0;GTI=0;LEN=1;MEANALT=1;MQM=60;MQMR=0;NS=1;NUMALT=1;ODDS=172.347;PAIRED=1;PAIREDR=0;PAO=0;PQA=0;PQR=0;PRO=0;QA=4518;QR=0;RO=0;RPP=5.57335;RPPR=0;RUN=1;SAF=69;SAP=7.56683;SAR=53;SRF=0;SRP=0;SRR=0;TYPE=snp;BVAR	GT:DP:RO:QR:AO:QA:GL	1/1:122:0:0:122:4518:-5,-5,0
NC_010611.1	38383	.	G	T	3933.24	.	AB=0;ABP=0;AC=2;AF=1;AN=2;AO=121;CIGAR=1X;DP=121;DPB=121;DPRA=0;EPP=5.18177;EPPR=0;GTI=0;LEN=1;MEANALT=1;MQM=60;MQMR=0;NS=1;NUMALT=1;ODDS=170.96;PAIRED=1;PAIREDR=0;PAO=0;PQA=0;PQR=0;PRO=0;QA=4426;QR=0;RO=0;RPP=20.2565;RPPR=0;RUN=1;SAF=62;SAP=3.17181;SAR=59;SRF=0;SRP=0;SRR=0;TYPE=snp;BVAR	GT:DP:RO:QR:AO:QA:GL	1/1:121:0:0:121:4426:-5,-5,0
NC_010611.1	38395	.	G	A	4042.07	.	AB=0;ABP=0;AC=2;AF=1;AN=2;AO=123;CIGAR=1X;DP=123;DPB=123;DPRA=0;EPP=14.0442;EPPR=0;GTI=0;LEN=1;MEANALT=1;MQM=60;MQMR=0;NS=1;NUMALT=1;ODDS=173.733;PAIRED=1;PAIREDR=0;PAO=0;PQA=0;PQR=0;PRO=0;QA=4540;QR=0;RO=0;RPP=5.14646;RPPR=0;RUN=1;SAF=63;SAP=3.16919;SAR=60;SRF=0;SRP=0;SRR=0;TYPE=snp;BVAR	GT:DP:RO:QR:AO:QA:GL	1/1:123:0:0:123:4540:-5,-5,0
NC_010611.1	38413	.	C	T	3900.07	.	AB=0;ABP=0;AC=2;AF=1;AN=2;AO=121;CIGAR=1X;DP=121;DPB=121;DPRA=0;EPP=14.2266;EPPR=0;GTI=0;LEN=1;MEANALT=1;MQM=60;MQMR=0;NS=1;NUMALT=1;ODDS=170.96;PAIRED=1;PAIREDR=0;PAO=0;PQA=0;PQR=0;PRO=0;QA=4381;QR=0;RO=0;RPP=3.88966;RPPR=0;RUN=1;SAF=62;SAP=3.17181;SAR=59;SRF=0;SRP=0;SRR=0;TYPE=snp;BVAR	GT:DP:RO:QR:AO:QA:GL	1/1:121:0:0:121:4381:-5,-5,0
NC_010611.1	38447	.	G	C	4125.69	.	AB=0;ABP=0;AC=2;AF=1;AN=2;AO=128;CIGAR=1X;DP=128;DPB=128;DPRA=0;EPP=4.70676;EPPR=0;GTI=0;LEN=1;MEANALT=1;MQM=60;MQMR=0;NS=1;NUMALT=1;ODDS=180.665;PAIRED=1;PAIREDR=0;PAO=0;PQA=0;PQR=0;PRO=0;QA=4645;QR=0;RO=0;RPP=24.9965;RPPR=0;RUN=1;SAF=63;SAP=3.07816;SAR=65;SRF=0;SRP=0;SRR=0;TYPE=snp;BVAR	GT:DP:RO:QR:AO:QA:GL	1/1:128:0:0:128:4645:-5,-5,0
NC_010611.1	38590	.	C	T	2882.91	.	AB=0;ABP=0;AC=2;AF=1;AN=2;AO=89;CIGAR=1X;DP=89;DPB=89;DPRA=0;EPP=3.0347;EPPR=0;GTI=0;LEN=1;MEANALT=1;MQM=60;MQMR=0;NS=1;NUMALT=1;ODDS=126.599;PAIRED=1;PAIREDR=0;PAO=0;PQA=0;PQR=0;PRO=0;QA=3245;QR=0;RO=0;RPP=11.8182;RPPR=0;RUN=1;SAF=46;SAP=3.22989;SAR=43;SRF=0;SRP=0;SRR=0;TYPE=snp;BVAR	GT:DP:RO:QR:AO:QA:GL	1/1:89:0:0:89:3245:-5,-5,0
NC_010611.1	38614	.	TGTA	CGTG	2922.53	.	AB=0;ABP=0;AC=2;AF=1;AN=2;AO=95;CIGAR=1X2M1X;DP=97;DPB=196.25;DPRA=0;EPP=4.86177;EPPR=0;GTI=0;LEN=4;MEANALT=3;MQM=60;MQMR=0;NS=1;NUMALT=1;ODDS=134.917;PAIRED=1;PAIREDR=0;PAO=0;PQA=0;PQR=0;PRO=0;QA=3286;QR=0;RO=0;RPP=4.13032;RPPR=0;RUN=1;SAF=44;SAP=4.13032;SAR=51;SRF=0;SRP=0;SRR=0;TYPE=complex;BVAR	GT:DP:RO:QR:AO:QA:GL	1/1:97:0:0:95:3286:-5,-5,0
NC_010611.1	38650	.	A	G	3728.81	.	AB=0;ABP=0;AC=2;AF=1;AN=2;AO=115;CIGAR=1X;DP=115;DPB=115;DPRA=0;EPP=3.48236;EPPR=0;GTI=0;LEN=1;MEANALT=1;MQM=60;MQMR=0;NS=1;NUMALT=1;ODDS=162.643;PAIRED=1;PAIREDR=0;PAO=0;PQA=0;PQR=0;PRO=0;QA=4210;QR=0;RO=0;RPP=31.7304;RPPR=0;RUN=1;SAF=55;SAP=3.48236;SAR=60;SRF=0;SRP=0;SRR=0;TYPE=snp;BVAR	GT:DP:RO:QR:AO:QA:GL	1/1:115:0:0:115:4210:-5,-5,0
NC_010611.1	38710	.	C	T	4187.13	.	AB=0;ABP=0;AC=2;AF=1;AN=2;AO=126;CIGAR=1X;DP=126;DPB=126;DPRA=0;EPP=5.49198;EPPR=0;GTI=0;LEN=1;MEANALT=1;MQM=60;MQMR=0;NS=1;NUMALT=1;ODDS=177.892;PAIRED=1;PAIREDR=0;PAO=0;PQA=0;PQR=0;PRO=0;QA=4709;QR=0;RO=0;RPP=20.6578;RPPR=0;RUN=1;SAF=64;SAP=3.07924;SAR=62;SRF=0;SRP=0;SRR=0;TYPE=snp;BVAR	GT:DP:RO:QR:AO:QA:GL	1/1:126:0:0:126:4709:-5,-5,0
NC_010611.1	38761	.	A	T	4026.2	.	AB=0;ABP=0;AC=2;AF=1;AN=2;AO=123;CIGAR=1X;DP=124;DPB=124;DPRA=0;EPP=3.02795;EPPR=5.18177;GTI=0;LEN=1;MEANALT=1;MQM=60;MQMR=60;NS=1;NUMALT=1;ODDS=162.953;PAIRED=1;PAIREDR=1;PAO=0;PQA=0;PQR=0;PRO=0;QA=4520;QR=20;RO=1;RPP=3.02795;RPPR=5.18177;RUN=1;SAF=60;SAP=3.16919;SAR=63;SRF=0;SRP=5.18177;SRR=1;TYPE=snp;BVAR	GT:DP:RO:QR:AO:QA:GL	1/1:124:1:20:123:4520:-5,-5,0
NC_010611.1	38933	.	C	T	2738.28	.	AB=0;ABP=0;AC=2;AF=1;AN=2;AO=86;CIGAR=1X;DP=86;DPB=86;DPRA=0;EPP=3.1113;EPPR=0;GTI=0;LEN=1;MEANALT=1;MQM=60;MQMR=0;NS=1;NUMALT=1;ODDS=122.44;PAIRED=1;PAIREDR=0;PAO=0;PQA=0;PQR=0;PRO=0;QA=3080;QR=0;RO=0;RPP=6.64625;RPPR=0;RUN=1;SAF=39;SAP=4.62628;SAR=47;SRF=0;SRP=0;SRR=0;TYPE=snp;BVAR	GT:DP:RO:QR:AO:QA:GL	1/1:86:0:0:86:3080:-5,-5,0
NC_010611.1	38950	.	G	A	2739.76	.	AB=0;ABP=0;AC=2;AF=1;AN=2;AO=83;CIGAR=1X;DP=83;DPB=83;DPRA=0;EPP=3.66436;EPPR=0;GTI=0;LEN=1;MEANALT=1;MQM=60;MQMR=0;NS=1;NUMALT=1;ODDS=118.281;PAIRED=1;PAIREDR=0;PAO=0;PQA=0;PQR=0;PRO=0;QA=3090;QR=0;RO=0;RPP=12.4549;RPPR=0;RUN=1;SAF=36;SAP=6.17594;SAR=47;SRF=0;SRP=0;SRR=0;TYPE=snp;BVAR	GT:DP:RO:QR:AO:QA:GL	1/1:83:0:0:83:3090:-5,-5,0
NC_010611.1	38959	.	C	T	2805.14	.	AB=0;ABP=0;AC=2;AF=1;AN=2;AO=85;CIGAR=1X;DP=85;DPB=85;DPRA=0;EPP=4.26209;EPPR=0;GTI=0;LEN=1;MEANALT=1;MQM=60;MQMR=0;NS=1;NUMALT=1;ODDS=121.054;PAIRED=1;PAIREDR=0;PAO=0;PQA=0;PQR=0;PRO=0;QA=3155;QR=0;RO=0;RPP=3.64897;RPPR=0;RUN=1;SAF=36;SAP=7.3277;SAR=49;SRF=0;SRP=0;SRR=0;TYPE=snp;BVAR	GT:DP:RO:QR:AO:QA:GL	1/1:85:0:0:85:3155:-5,-5,0
NC_010611.1	39009	.	T	C	2408.33	.	AB=0;ABP=0;AC=2;AF=1;AN=2;AO=74;CIGAR=1X;DP=74;DPB=74;DPRA=0;EPP=7.23587;EPPR=0;GTI=0;LEN=1;MEANALT=1;MQM=60;MQMR=0;NS=1;NUMALT=1;ODDS=105.805;PAIRED=1;PAIREDR=0;PAO=0;PQA=0;PQR=0;PRO=0;QA=2722;QR=0;RO=0;RPP=3.47981;RPPR=0;RUN=1;SAF=28;SAP=12.5178;SAR=46;SRF=0;SRP=0;SRR=0;TYPE=snp;BVAR	GT:DP:RO:QR:AO:QA:GL	1/1:74:0:0:74:2722:-5,-5,0
NC_010611.1	39103	.	A	AAAAGCTATAT	538643	.	AB=0;ABP=0;AC=2;AF=1;AN=2;AO=18;CIGAR=1M10I;DP=19;DPB=159.667;DPRA=0;EPP=10.7311;EPPR=5.18177;GTI=0;LEN=10;MEANALT=1;MQM=60;MQMR=60;NS=1;NUMALT=1;ODDS=17.4597;PAIRED=1;PAIREDR=1;PAO=31;PQA=1084;PQR=0;PRO=0;QA=666;QR=36;RO=1;RPP=10.7311;RPPR=5.18177;RUN=1;SAF=10;SAP=3.49285;SAR=8;SRF=0;SRP=5.18177;SRR=1;TYPE=ins;BVAR	GT:DP:RO:QR:AO:QA:GL	1/1:19:1:36:18:666:-5,-0.840816,0
NC_010611.1	39206	.	A	G	3409.22	.	AB=0;ABP=0;AC=2;AF=1;AN=2;AO=102;CIGAR=1X;DP=102;DPB=102;DPRA=0;EPP=11.5259;EPPR=0;GTI=0;LEN=1;MEANALT=1;MQM=60;MQMR=0;NS=1;NUMALT=1;ODDS=144.621;PAIRED=1;PAIREDR=0;PAO=0;PQA=0;PQR=0;PRO=0;QA=3858;QR=0;RO=0;RPP=27.6203;RPPR=0;RUN=1;SAF=53;SAP=3.35092;SAR=49;SRF=0;SRP=0;SRR=0;TYPE=snp;BVAR	GT:DP:RO:QR:AO:QA:GL	1/1:102:0:0:102:3858:-5,-5,0
NC_010611.1	39345	.	G	A	3417.52	.	AB=0;ABP=0;AC=2;AF=1;AN=2;AO=103;CIGAR=1X;DP=103;DPB=103;DPRA=0;EPP=12.3076;EPPR=0;GTI=0;LEN=1;MEANALT=1;MQM=60;MQMR=0;NS=1;NUMALT=1;ODDS=146.007;PAIRED=1;PAIREDR=0;PAO=0;PQA=0;PQR=0;PRO=0;QA=3847;QR=0;RO=0;RPP=3.03138;RPPR=0;RUN=1;SAF=60;SAP=9.10307;SAR=43;SRF=0;SRP=0;SRR=0;TYPE=snp;BVAR	GT:DP:RO:QR:AO:QA:GL	1/1:103:0:0:103:3847:-5,-5,0
NC_010611.1	39557	.	C	T	3224.9	.	AB=0;ABP=0;AC=2;AF=1;AN=2;AO=95;CIGAR=1X;DP=95;DPB=95;DPRA=0;EPP=6.87324;EPPR=0;GTI=0;LEN=1;MEANALT=1;MQM=60;MQMR=0;NS=1;NUMALT=1;ODDS=134.917;PAIRED=1;PAIREDR=0;PAO=0;PQA=0;PQR=0;PRO=0;QA=3625;QR=0;RO=0;RPP=6.87324;RPPR=0;RUN=1;SAF=44;SAP=4.13032;SAR=51;SRF=0;SRP=0;SRR=0;TYPE=snp;BVAR	GT:DP:RO:QR:AO:QA:GL	1/1:95:0:0:95:3625:-5,-5,0
NC_010611.1	39608	.	T	C	2767.87	.	AB=0;ABP=0;AC=2;AF=1;AN=2;AO=86;CIGAR=1X;DP=87;DPB=87;DPRA=0;EPP=5.53527;EPPR=5.18177;GTI=0;LEN=1;MEANALT=1;MQM=60;MQMR=60;NS=1;NUMALT=1;ODDS=107.994;PAIRED=1;PAIREDR=1;PAO=0;PQA=0;PQR=0;PRO=0;QA=3181;QR=39;RO=1;RPP=20.0791;RPPR=5.18177;RUN=1;SAF=30;SAP=20.0791;SAR=56;SRF=0;SRP=5.18177;SRR=1;TYPE=snp;BVAR	GT:DP:RO:QR:AO:QA:GL	1/1:87:1:39:86:3181:-5,-5,0
NC_010611.1	39646	.	T	A	2216.41	.	AB=0;ABP=0;AC=2;AF=1;AN=2;AO=72;CIGAR=1X;DP=72;DPB=72;DPRA=0;EPP=17.6074;EPPR=0;GTI=0;LEN=1;MEANALT=1;MQM=60;MQMR=0;NS=1;NUMALT=1;ODDS=103.032;PAIRED=1;PAIREDR=0;PAO=0;PQA=0;PQR=0;PRO=0;QA=2594;QR=0;RO=0;RPP=61.3988;RPPR=0;RUN=1;SAF=25;SAP=17.6074;SAR=47;SRF=0;SRP=0;SRR=0;TYPE=snp;BVAR	GT:DP:RO:QR:AO:QA:GL	1/1:72:0:0:72:2594:-5,-5,0
NC_010611.1	39737	.	A	T	789274	.	AB=0;ABP=0;AC=2;AF=1;AN=2;AO=24;CIGAR=1X;DP=24;DPB=24;DPRA=0;EPP=3.0103;EPPR=0;GTI=0;LEN=1;MEANALT=1;MQM=60;MQMR=0;NS=1;NUMALT=1;ODDS=36.4899;PAIRED=1;PAIREDR=0;PAO=0;PQA=0;PQR=0;PRO=0;QA=900;QR=0;RO=0;RPP=3.37221;RPPR=0;RUN=1;SAF=13;SAP=3.37221;SAR=11;SRF=0;SRP=0;SRR=0;TYPE=snp;BVAR	GT:DP:RO:QR:AO:QA:GL	1/1:24:0:0:24:900:-5,-5,0
NC_010611.1	39768	.	C	T	819274	.	AB=0;ABP=0;AC=2;AF=1;AN=2;AO=26;CIGAR=1X;DP=26;DPB=26;DPRA=0;EPP=11.3621;EPPR=0;GTI=0;LEN=1;MEANALT=1;MQM=60;MQMR=0;NS=1;NUMALT=1;ODDS=39.2625;PAIRED=1;PAIREDR=0;PAO=0;PQA=0;PQR=0;PRO=0;QA=946;QR=0;RO=0;RPP=6.01695;RPPR=0;RUN=1;SAF=14;SAP=3.34437;SAR=12;SRF=0;SRP=0;SRR=0;TYPE=snp;BVAR	GT:DP:RO:QR:AO:QA:GL	1/1:26:0:0:26:946:-5,-5,0
NC_010611.1	39786	.	A	G	897.16	.	AB=0;ABP=0;AC=2;AF=1;AN=2;AO=27;CIGAR=1X;DP=27;DPB=27;DPRA=0;EPP=6.95112;EPPR=0;GTI=0;LEN=1;MEANALT=1;MQM=60;MQMR=0;NS=1;NUMALT=1;ODDS=40.6488;PAIRED=1;PAIREDR=0;PAO=0;PQA=0;PQR=0;PRO=0;QA=1032;QR=0;RO=0;RPP=9.52472;RPPR=0;RUN=1;SAF=15;SAP=3.73412;SAR=12;SRF=0;SRP=0;SRR=0;TYPE=snp;BVAR	GT:DP:RO:QR:AO:QA:GL	1/1:27:0:0:27:1032:-5,-5,0
NC_010611.1	39847	.	TGG	CGGT	1384.85	.	AB=0;ABP=0;AC=2;AF=1;AN=2;AO=46;CIGAR=1X2M1I;DP=49;DPB=105.364;DPRA=0;EPP=6.03148;EPPR=0;GTI=0;LEN=12;MEANALT=3;MQM=60;MQMR=0;NS=1;NUMALT=1;ODDS=66.9884;PAIRED=1;PAIREDR=0;PAO=1;PQA=34;PQR=0;PRO=0;QA=1581;QR=0;RO=0;RPP=9.80795;RPPR=0;RUN=1;SAF=24;SAP=3.19912;SAR=22;SRF=0;SRP=0;SRR=0;TYPE=complex;BVAR	GT:DP:RO:QR:AO:QA:GL	1/1:49:0:0:46:1581:-5,-5,0
NC_010611.1	39914	.	TGGTTGC	AGATGAA	1474.01	.	AB=0;ABP=0;AC=2;AF=1;AN=2;AO=48;CIGAR=1X1M1X1M3X;DP=48;DPB=96.2857;DPRA=0;EPP=7.5342;EPPR=0;GTI=0;LEN=7;MEANALT=1;MQM=60;MQMR=0;NS=1;NUMALT=1;ODDS=69.761;PAIRED=1;PAIREDR=0;PAO=0;PQA=0;PQR=0;PRO=0;QA=1688;QR=0;RO=0;RPP=7.5342;RPPR=0;RUN=1;SAF=32;SAP=14.5915;SAR=16;SRF=0;SRP=0;SRR=0;TYPE=complex;BVAR	GT:DP:RO:QR:AO:QA:GL	1/1:48:0:0:48:1688:-5,-5,0
NC_010611.1	39927	.	T	G	2390.66	.	AB=0;ABP=0;AC=2;AF=1;AN=2;AO=73;CIGAR=1X;DP=73;DPB=73;DPRA=0;EPP=16.1284;EPPR=0;GTI=0;LEN=1;MEANALT=1;MQM=59.9863;MQMR=0;NS=1;NUMALT=1;ODDS=104.418;PAIRED=1;PAIREDR=0;PAO=0;PQA=0;PQR=0;PRO=0;QA=2750;QR=0;RO=0;RPP=28.0269;RPPR=0;RUN=1;SAF=49;SAP=21.6017;SAR=24;SRF=0;SRP=0;SRR=0;TYPE=snp;BVAR	GT:DP:RO:QR:AO:QA:GL	1/1:73:0:0:73:2750:-5,-5,0
NC_010611.1	39961	.	G	GAAAA	2065.24	.	AB=0;ABP=0;AC=2;AF=1;AN=2;AO=70;CIGAR=1M4I;DP=72;DPB=425;DPRA=0;EPP=3.0103;EPPR=3.0103;GTI=0;LEN=4;MEANALT=1;MQM=56.7857;MQMR=0;NS=1;NUMALT=1;ODDS=74.1438;PAIRED=1;PAIREDR=1;PAO=1;PQA=39;PQR=0;PRO=0;QA=2412;QR=73;RO=2;RPP=6.1124;RPPR=7.35324;RUN=1;SAF=47;SAP=20.8784;SAR=23;SRF=1;SRP=3.0103;SRR=1;TYPE=ins;BVAR	GT:DP:RO:QR:AO:QA:GL	1/1:72:2:73:70:2412:-5,-5,0
NC_010611.1	40095	.	A	G	879107	.	AB=0;ABP=0;AC=2;AF=1;AN=2;AO=30;CIGAR=1X;DP=30;DPB=30;DPRA=0;EPP=21.5402;EPPR=0;GTI=0;LEN=1;MEANALT=1;MQM=35.0333;MQMR=0;NS=1;NUMALT=1;ODDS=44.8077;PAIRED=1;PAIREDR=0;PAO=0;PQA=0;PQR=0;PRO=0;QA=1117;QR=0;RO=0;RPP=31.9633;RPPR=0;RUN=1;SAF=2;SAP=51.9408;SAR=28;SRF=0;SRP=0;SRR=0;TYPE=snp;BVAR	GT:DP:RO:QR:AO:QA:GL	1/1:30:0:0:30:1117:-5,-5,0
NC_010611.1	40103	.	T	C	740132	.	AB=0;ABP=0;AC=2;AF=1;AN=2;AO=26;CIGAR=1X;DP=26;DPB=26;DPRA=0;EPP=19.3799;EPPR=0;GTI=0;LEN=1;MEANALT=1;MQM=38.6923;MQMR=0;NS=1;NUMALT=1;ODDS=39.2625;PAIRED=1;PAIREDR=0;PAO=0;PQA=0;PQR=0;PRO=0;QA=960;QR=0;RO=0;RPP=19.3799;RPPR=0;RUN=1;SAF=0;SAP=59.4686;SAR=26;SRF=0;SRP=0;SRR=0;TYPE=snp;BVAR	GT:DP:RO:QR:AO:QA:GL	1/1:26:0:0:26:960:-5,-5,0
NC_010611.1	40114	.	TA	T	776989	.	AB=0.627907;ABP=9.12072;AC=1;AF=0.5;AN=2;AO=27;CIGAR=1M1D;DP=43;DPB=73.3333;DPRA=0;EPP=6.95112;EPPR=14.5915;GTI=0;LEN=1;MEANALT=3;MQM=21.1481;MQMR=19.5833;NS=1;NUMALT=1;ODDS=63.3907;PAIRED=1;PAIREDR=1;PAO=0;PQA=0;PQR=0;PRO=0;QA=974;QR=405;RO=12;RPP=12.7417;RPPR=3.0103;RUN=1;SAF=9;SAP=9.52472;SAR=18;SRF=4;SRP=5.9056;SRR=8;TYPE=del;BVAR	GT:DP:RO:QR:AO:QA:GL	0/1:43:12:405:27:974:-5,0,-5
NC_010611.1	40525	.	C	T	307158	.	AB=0.222222;ABP=45.2334;AC=1;AF=0.5;AN=2;AO=14;CIGAR=1X;DP=63;DPB=63;DPRA=0;EPP=3.63072;EPPR=3.40914;GTI=0;LEN=1;MEANALT=1;MQM=0;MQMR=0.918367;NS=1;NUMALT=1;ODDS=70.7257;PAIRED=1;PAIREDR=1;PAO=0;PQA=0;PQR=0;PRO=0;QA=514;QR=1808;RO=49;RPP=18.5208;RPPR=26.4533;RUN=1;SAF=6;SAP=3.63072;SAR=8;SRF=22;SRP=4.11819;SRR=27;TYPE=snp;BVAR	GT:DP:RO:QR:AO:QA:GL	0/1:63:49:1808:14:514:-5,0,-5
NC_010611.1	41985	.	G	A	462043	.	AB=0.208333;ABP=73.9451;AC=1;AF=0.5;AN=2;AO=20;CIGAR=1X;DP=96;DPB=96;DPRA=0;EPP=3.44459;EPPR=3.46745;GTI=0;LEN=1;MEANALT=1;MQM=0;MQMR=0;NS=1;NUMALT=1;ODDS=106.389;PAIRED=1;PAIREDR=1;PAO=0;PQA=0;PQR=0;PRO=0;QA=743;QR=2835;RO=76;RPP=4.74748;RPPR=7.12467;RUN=1;SAF=9;SAP=3.44459;SAR=11;SRF=46;SRP=10.3247;SRR=30;TYPE=snp;BVAR	GT:DP:RO:QR:AO:QA:GL	0/1:96:76:2835:20:743:-5,0,-5
NC_010611.1	42259	.	G	A	1594.24	.	AB=0.333333;ABP=41.373;AC=1;AF=0.5;AN=2;AO=53;CIGAR=1X;DP=159;DPB=159;DPRA=0;EPP=17.8009;EPPR=16.8586;GTI=0;LEN=1;MEANALT=1;MQM=0;MQMR=0;NS=1;NUMALT=1;ODDS=367.087;PAIRED=1;PAIREDR=1;PAO=0;PQA=0;PQR=0;PRO=0;QA=1952;QR=3837;RO=106;RPP=7.96781;RPPR=3.0103;RUN=1;SAF=30;SAP=5.01789;SAR=23;SRF=65;SRP=14.81;SRR=41;TYPE=snp;BVAR	GT:DP:RO:QR:AO:QA:GL	0/1:159:106:3837:53:1952:-5,0,-5
NC_010611.1	45322	.	T	TA	200241	.	AB=0;ABP=0;AC=2;AF=1;AN=2;AO=7;CIGAR=1M1I;DP=8;DPB=22.6667;DPRA=0;EPP=5.80219;EPPR=0;GTI=0;LEN=1;MEANALT=2;MQM=39.4286;MQMR=0;NS=1;NUMALT=1;ODDS=12.9229;PAIRED=1;PAIREDR=0;PAO=0;PQA=0;PQR=0;PRO=0;QA=263;QR=0;RO=0;RPP=5.80219;RPPR=0;RUN=1;SAF=7;SAP=18.2106;SAR=0;SRF=0;SRP=0;SRR=0;TYPE=ins;BVAR	GT:DP:RO:QR:AO:QA:GL	1/1:8:0:0:7:263:-5,-2.10721,0
NC_010611.1	45480	.	T	C	1188.11	.	AB=0.578125;ABP=6.40323;AC=1;AF=0.5;AN=2;AO=37;CIGAR=1X;DP=64;DPB=64;DPRA=0;EPP=5.88603;EPPR=6.95112;GTI=0;LEN=1;MEANALT=1;MQM=44.2432;MQMR=12.8889;NS=1;NUMALT=1;ODDS=170.501;PAIRED=1;PAIREDR=1;PAO=0;PQA=0;PQR=0;PRO=0;QA=1396;QR=981;RO=27;RPP=3.5385;RPPR=61.6401;RUN=1;SAF=16;SAP=4.47751;SAR=21;SRF=10;SRP=6.95112;SRR=17;TYPE=snp;BVAR	GT:DP:RO:QR:AO:QA:GL	0/1:64:27:981:37:1396:-5,0,-5
NC_010611.1	45485	.	A	AC	1040.88	.	AB=0;ABP=0;AC=2;AF=1;AN=2;AO=53;CIGAR=1M1I;DP=59;DPB=153.667;DPRA=0;EPP=3.05127;EPPR=3.73412;GTI=0;LEN=1;MEANALT=2;MQM=36.566;MQMR=22.3333;NS=1;NUMALT=1;ODDS=42.4506;PAIRED=1;PAIREDR=1;PAO=0;PQA=0;PQR=0;PRO=0;QA=1293;QR=106;RO=3;RPP=14.851;RPPR=9.52472;RUN=1;SAF=22;SAP=6.32897;SAR=31;SRF=2;SRP=3.73412;SRR=1;TYPE=ins;BVAR	GT:DP:RO:QR:AO:QA:GL	1/1:59:3:106:53:1293:-5,-2.86822,0
NC_010611.1	45495	.	G	T	1266.45	.	AB=0.7;ABP=23.8564;AC=1;AF=0.5;AN=2;AO=42;CIGAR=1X;DP=60;DPB=60;DPRA=0;EPP=3.21711;EPPR=3.49285;GTI=0;LEN=1;MEANALT=1;MQM=47.8571;MQMR=19.3333;NS=1;NUMALT=1;ODDS=104.92;PAIRED=1;PAIREDR=1;PAO=0;PQA=0;PQR=0;PRO=0;QA=1519;QR=664;RO=18;RPP=3.0103;RPPR=42.0968;RUN=1;SAF=19;SAP=3.83753;SAR=23;SRF=8;SRP=3.49285;SRR=10;TYPE=snp;BVAR	GT:DP:RO:QR:AO:QA:GL	0/1:60:18:664:42:1519:-5,0,-5
NC_010611.1	45518	.	T	G	1074.2	.	AB=0;ABP=0;AC=2;AF=1;AN=2;AO=35;CIGAR=1X;DP=38;DPB=38;DPRA=0;EPP=6.05036;EPPR=3.73412;GTI=0;LEN=1;MEANALT=1;MQM=54.3429;MQMR=21;NS=1;NUMALT=1;ODDS=17.574;PAIRED=1;PAIREDR=1;PAO=0;PQA=0;PQR=0;PRO=0;QA=1325;QR=113;RO=3;RPP=3.07234;RPPR=9.52472;RUN=1;SAF=13;SAP=8.03571;SAR=22;SRF=1;SRP=3.73412;SRR=2;TYPE=snp;BVAR	GT:DP:RO:QR:AO:QA:GL	1/1:38:3:113:35:1325:-5,0,-3.03366
NC_010611.1	45527	.	C	A	1129.2	.	AB=0;ABP=0;AC=2;AF=1;AN=2;AO=35;CIGAR=1X;DP=35;DPB=35;DPRA=0;EPP=16.9698;EPPR=0;GTI=0;LEN=1;MEANALT=1;MQM=55.8;MQMR=0;NS=1;NUMALT=1;ODDS=51.7392;PAIRED=1;PAIREDR=0;PAO=0;PQA=0;PQR=0;PRO=0;QA=1314;QR=0;RO=0;RPP=16.9698;RPPR=0;RUN=1;SAF=14;SAP=6.05036;SAR=21;SRF=0;SRP=0;SRR=0;TYPE=snp;BVAR	GT:DP:RO:QR:AO:QA:GL	1/1:35:0:0:35:1314:-5,-5,0
NC_010611.1	45536	.	A	G	942362	.	AB=0;ABP=0;AC=2;AF=1;AN=2;AO=31;CIGAR=1X;DP=31;DPB=31;DPRA=0;EPP=18.771;EPPR=0;GTI=0;LEN=1;MEANALT=1;MQM=58.8065;MQMR=0;NS=1;NUMALT=1;ODDS=46.194;PAIRED=1;PAIREDR=0;PAO=0;PQA=0;PQR=0;PRO=0;QA=1104;QR=0;RO=0;RPP=14.8483;RPPR=0;RUN=1;SAF=13;SAP=4.76149;SAR=18;SRF=0;SRP=0;SRR=0;TYPE=snp;BVAR	GT:DP:RO:QR:AO:QA:GL	1/1:31:0:0:31:1104:-5,-5,0
NC_010611.1	45577	.	CTTACTCGA	TTTATTCGG	1157.13	.	AB=0;ABP=0;AC=2;AF=1;AN=2;AO=36;CIGAR=1X3M1X3M1X;DP=36;DPB=73.6667;DPRA=0;EPP=3.9754;EPPR=0;GTI=0;LEN=9;MEANALT=1;MQM=60;MQMR=0;NS=1;NUMALT=1;ODDS=53.1255;PAIRED=1;PAIREDR=0;PAO=7;PQA=240;PQR=0;PRO=0;QA=1312;QR=0;RO=0;RPP=3.0103;RPPR=0;RUN=1;SAF=18;SAP=3.0103;SAR=18;SRF=0;SRP=0;SRR=0;TYPE=complex;BVAR	GT:DP:RO:QR:AO:QA:GL	1/1:36:0:0:36:1312:-5,-5,0
NC_010611.1	45607	.	G	GT	1711.75	.	AB=0;ABP=0;AC=2;AF=1;AN=2;AO=57;CIGAR=1M1I;DP=59;DPB=132.875;DPRA=0;EPP=3.0484;EPPR=0;GTI=0;LEN=1;MEANALT=2;MQM=59.9474;MQMR=0;NS=1;NUMALT=1;ODDS=82.2377;PAIRED=1;PAIREDR=0;PAO=0;PQA=0;PQR=0;PRO=0;QA=1981;QR=0;RO=0;RPP=35.049;RPPR=0;RUN=1;SAF=36;SAP=11.5819;SAR=21;SRF=0;SRP=0;SRR=0;TYPE=ins;BVAR	GT:DP:RO:QR:AO:QA:GL	1/1:59:0:0:57:1981:-5,-5,0
NC_010611.1	45622	.	T	TG	1595.08	.	AB=0;ABP=0;AC=2;AF=1;AN=2;AO=56;CIGAR=1M1I;DP=58;DPB=174;DPRA=0;EPP=3.63072;EPPR=0;GTI=0;LEN=1;MEANALT=2;MQM=60;MQMR=0;NS=1;NUMALT=1;ODDS=80.8514;PAIRED=1;PAIREDR=0;PAO=0;PQA=0;PQR=145;PRO=4;QA=1844;QR=0;RO=0;RPP=37.909;RPPR=0;RUN=1;SAF=29;SAP=3.16541;SAR=27;SRF=0;SRP=0;SRR=0;TYPE=ins;BVAR	GT:DP:RO:QR:AO:QA:GL	1/1:58:0:0:56:1844:-5,-5,0
NC_010611.1	45626	.	C	CCGT	1718.08	.	AB=0;ABP=0;AC=2;AF=1;AN=2;AO=56;CIGAR=1M3I;DP=58;DPB=288;DPRA=0;EPP=3.16541;EPPR=0;GTI=0;LEN=3;MEANALT=2;MQM=60;MQMR=0;NS=1;NUMALT=1;ODDS=80.8514;PAIRED=1;PAIREDR=0;PAO=0;PQA=0;PQR=0;PRO=0;QA=1965;QR=0;RO=0;RPP=25.3454;RPPR=0;RUN=1;SAF=29;SAP=3.16541;SAR=27;SRF=0;SRP=0;SRR=0;TYPE=ins;BVAR	GT:DP:RO:QR:AO:QA:GL	1/1:58:0:0:56:1965:-5,-5,0
NC_010611.1	45660	.	C	T	2202.27	.	AB=0;ABP=0;AC=2;AF=1;AN=2;AO=68;CIGAR=1X;DP=70;DPB=70;DPRA=0;EPP=4.1599;EPPR=3.0103;GTI=0;LEN=1;MEANALT=1;MQM=60;MQMR=60;NS=1;NUMALT=1;ODDS=79.5783;PAIRED=1;PAIREDR=1;PAO=0;PQA=0;PQR=0;PRO=0;QA=2505;QR=36;RO=2;RPP=5.05404;RPPR=7.35324;RUN=1;SAF=35;SAP=3.13803;SAR=33;SRF=1;SRP=3.0103;SRR=1;TYPE=snp;BVAR	GT:DP:RO:QR:AO:QA:GL	1/1:70:2:36:68:2505:-5,-5,0
NC_010611.1	45779	.	C	G	4076.46	.	AB=0;ABP=0;AC=2;AF=1;AN=2;AO=123;CIGAR=1X;DP=123;DPB=123;DPRA=0;EPP=5.99387;EPPR=0;GTI=0;LEN=1;MEANALT=1;MQM=60;MQMR=0;NS=1;NUMALT=1;ODDS=173.733;PAIRED=1;PAIREDR=0;PAO=0;PQA=0;PQR=0;PRO=0;QA=4581;QR=0;RO=0;RPP=15.8802;RPPR=0;RUN=1;SAF=61;SAP=3.02795;SAR=62;SRF=0;SRP=0;SRR=0;TYPE=snp;BVAR	GT:DP:RO:QR:AO:QA:GL	1/1:123:0:0:123:4581:-5,-5,0
NC_010611.1	45784	.	CTA	TTG	3574.26	.	AB=0;ABP=0;AC=2;AF=1;AN=2;AO=111;CIGAR=1X1M1X;DP=111;DPB=222.667;DPRA=0;EPP=8.66395;EPPR=0;GTI=0;LEN=3;MEANALT=1;MQM=60;MQMR=0;NS=1;NUMALT=1;ODDS=157.098;PAIRED=1;PAIREDR=0;PAO=0;PQA=0;PQR=0;PRO=0;QA=4032;QR=0;RO=0;RPP=21.8102;RPPR=0;RUN=1;SAF=55;SAP=3.02986;SAR=56;SRF=0;SRP=0;SRR=0;TYPE=complex;BVAR	GT:DP:RO:QR:AO:QA:GL	1/1:111:0:0:111:4032:-5,-5,0
NC_010611.1	45828	.	C	A	3741.08	.	AB=0;ABP=0;AC=2;AF=1;AN=2;AO=113;CIGAR=1X;DP=114;DPB=114;DPRA=0;EPP=3.49071;EPPR=5.18177;GTI=0;LEN=1;MEANALT=1;MQM=60;MQMR=60;NS=1;NUMALT=1;ODDS=150.179;PAIRED=1;PAIREDR=1;PAO=0;PQA=0;PQR=0;PRO=0;QA=4201;QR=16;RO=1;RPP=3.02952;RPPR=5.18177;RUN=1;SAF=51;SAP=5.3355;SAR=62;SRF=1;SRP=5.18177;SRR=0;TYPE=snp;BVAR	GT:DP:RO:QR:AO:QA:GL	1/1:114:1:16:113:4201:-5,-5,0
NC_010611.1	45845	.	C	T	3380.51	.	AB=0;ABP=0;AC=2;AF=1;AN=2;AO=110;CIGAR=1X;DP=110;DPB=110;DPRA=0;EPP=4.2737;EPPR=0;GTI=0;LEN=1;MEANALT=1;MQM=60;MQMR=0;NS=1;NUMALT=1;ODDS=155.711;PAIRED=1;PAIREDR=0;PAO=0;PQA=0;PQR=0;PRO=0;QA=3847;QR=0;RO=0;RPP=48.4928;RPPR=0;RUN=1;SAF=48;SAP=6.87947;SAR=62;SRF=0;SRP=0;SRR=0;TYPE=snp;BVAR	GT:DP:RO:QR:AO:QA:GL	1/1:110:0:0:110:3847:-5,-5,0
NC_010611.1	45853	.	A	C	3381.07	.	AB=0;ABP=0;AC=2;AF=1;AN=2;AO=104;CIGAR=1X;DP=104;DPB=104;DPRA=0;EPP=3.76196;EPPR=0;GTI=0;LEN=1;MEANALT=1;MQM=60;MQMR=0;NS=1;NUMALT=1;ODDS=147.393;PAIRED=1;PAIREDR=0;PAO=0;PQA=0;PQR=0;PRO=0;QA=3864;QR=0;RO=0;RPP=63.895;RPPR=0;RUN=1;SAF=46;SAP=6.01695;SAR=58;SRF=0;SRP=0;SRR=0;TYPE=snp;BVAR	GT:DP:RO:QR:AO:QA:GL	1/1:104:0:0:104:3864:-5,-5,0
NC_010611.1	45975	.	A	G	449334	.	AB=0;ABP=0;AC=2;AF=1;AN=2;AO=14;CIGAR=1X;DP=14;DPB=14;DPRA=0;EPP=5.49198;EPPR=0;GTI=0;LEN=1;MEANALT=1;MQM=60;MQMR=0;NS=1;NUMALT=1;ODDS=22.627;PAIRED=1;PAIREDR=0;PAO=0;PQA=0;PQR=0;PRO=0;QA=521;QR=0;RO=0;RPP=3.0103;RPPR=0;RUN=1;SAF=6;SAP=3.63072;SAR=8;SRF=0;SRP=0;SRR=0;TYPE=snp;BVAR	GT:DP:RO:QR:AO:QA:GL	1/1:14:0:0:14:521:-5,-4.21442,0
NC_010611.1	46027	.	C	T	1038.44	.	AB=0;ABP=0;AC=2;AF=1;AN=2;AO=33;CIGAR=1X;DP=33;DPB=33;DPRA=0;EPP=6.23461;EPPR=0;GTI=0;LEN=1;MEANALT=1;MQM=60;MQMR=0;NS=1;NUMALT=1;ODDS=48.9666;PAIRED=1;PAIREDR=0;PAO=0;PQA=0;PQR=0;PRO=0;QA=1203;QR=0;RO=0;RPP=10.9724;RPPR=0;RUN=1;SAF=23;SAP=14.1309;SAR=10;SRF=0;SRP=0;SRR=0;TYPE=snp;BVAR	GT:DP:RO:QR:AO:QA:GL	1/1:33:0:0:33:1203:-5,-5,0
NC_010611.1	46042	.	C	T	1178.57	.	AB=0;ABP=0;AC=2;AF=1;AN=2;AO=38;CIGAR=1X;DP=38;DPB=38;DPRA=0;EPP=3.9246;EPPR=0;GTI=0;LEN=1;MEANALT=1;MQM=60;MQMR=0;NS=1;NUMALT=1;ODDS=55.8981;PAIRED=1;PAIREDR=0;PAO=0;PQA=0;PQR=0;PRO=0;QA=1377;QR=0;RO=0;RPP=30.668;RPPR=0;RUN=1;SAF=25;SAP=11.239;SAR=13;SRF=0;SRP=0;SRR=0;TYPE=snp;BVAR	GT:DP:RO:QR:AO:QA:GL	1/1:38:0:0:38:1377:-5,-5,0
NC_010611.1	46054	.	GAAT	AAAC	1267.46	.	AB=0;ABP=0;AC=2;AF=1;AN=2;AO=40;CIGAR=1X2M1X;DP=40;DPB=80.75;DPRA=0;EPP=6.48466;EPPR=0;GTI=0;LEN=4;MEANALT=1;MQM=60;MQMR=0;NS=1;NUMALT=1;ODDS=58.6707;PAIRED=1;PAIREDR=0;PAO=0;PQA=0;PQR=0;PRO=0;QA=1450;QR=0;RO=0;RPP=8.43898;RPPR=0;RUN=1;SAF=25;SAP=8.43898;SAR=15;SRF=0;SRP=0;SRR=0;TYPE=complex;BVAR	GT:DP:RO:QR:AO:QA:GL	1/1:40:0:0:40:1450:-5,-5,0
NC_010611.1	46072	.	ACGCTTAAAT	GCGTTTGAAG	1188.09	.	AB=0;ABP=0;AC=2;AF=1;AN=2;AO=39;CIGAR=1X2M1X2M1X2M1X;DP=40;DPB=80.1;DPRA=0;EPP=5.73856;EPPR=0;GTI=0;LEN=10;MEANALT=2;MQM=60;MQMR=0;NS=1;NUMALT=1;ODDS=57.2844;PAIRED=1;PAIREDR=0;PAO=0;PQA=0;PQR=0;PRO=0;QA=1374;QR=0;RO=0;RPP=19.1015;RPPR=0;RUN=1;SAF=23;SAP=5.73856;SAR=16;SRF=0;SRP=0;SRR=0;TYPE=complex;BVAR	GT:DP:RO:QR:AO:QA:GL	1/1:40:0:0:39:1374:-5,-5,0
NC_010611.1	46087	.	CCGA	TCGT	1355.36	.	AB=0;ABP=0;AC=2;AF=1;AN=2;AO=44;CIGAR=1X2M1X;DP=46;DPB=93;DPRA=0;EPP=12.6832;EPPR=0;GTI=0;LEN=4;MEANALT=3;MQM=60;MQMR=0;NS=1;NUMALT=1;ODDS=64.2158;PAIRED=1;PAIREDR=0;PAO=0;PQA=0;PQR=0;PRO=0;QA=1549;QR=0;RO=0;RPP=6.16881;RPPR=0;RUN=1;SAF=23;SAP=3.20771;SAR=21;SRF=0;SRP=0;SRR=0;TYPE=complex;BVAR	GT:DP:RO:QR:AO:QA:GL	1/1:46:0:0:44:1549:-5,-5,0
NC_010611.1	46096	.	TATT	GATC	1534.65	.	AB=0;ABP=0;AC=2;AF=1;AN=2;AO=49;CIGAR=1X2M1X;DP=49;DPB=98;DPRA=0;EPP=12.9813;EPPR=0;GTI=0;LEN=4;MEANALT=1;MQM=60;MQMR=0;NS=1;NUMALT=1;ODDS=71.1473;PAIRED=1;PAIREDR=0;PAO=0;PQA=0;PQR=0;PRO=0;QA=1745;QR=0;RO=0;RPP=3.05462;RPPR=0;RUN=1;SAF=27;SAP=4.11819;SAR=22;SRF=0;SRP=0;SRR=0;TYPE=complex;BVAR	GT:DP:RO:QR:AO:QA:GL	1/1:49:0:0:49:1745:-5,-5,0
NC_010611.1	46108	.	G	T	2520.94	.	AB=0;ABP=0;AC=2;AF=1;AN=2;AO=76;CIGAR=1X;DP=76;DPB=76;DPRA=0;EPP=10.3247;EPPR=0;GTI=0;LEN=1;MEANALT=1;MQM=60;MQMR=0;NS=1;NUMALT=1;ODDS=108.577;PAIRED=1;PAIREDR=0;PAO=0;PQA=0;PQR=0;PRO=0;QA=2853;QR=0;RO=0;RPP=12.2676;RPPR=0;RUN=1;SAF=43;SAP=5.8675;SAR=33;SRF=0;SRP=0;SRR=0;TYPE=snp;BVAR	GT:DP:RO:QR:AO:QA:GL	1/1:76:0:0:76:2853:-5,-5,0
NC_010611.1	46195	.	T	G	3665.76	.	AB=0;ABP=0;AC=2;AF=1;AN=2;AO=116;CIGAR=1X;DP=116;DPB=116;DPRA=0;EPP=3.08518;EPPR=0;GTI=0;LEN=1;MEANALT=1;MQM=60;MQMR=0;NS=1;NUMALT=1;ODDS=164.029;PAIRED=1;PAIREDR=0;PAO=0;PQA=0;PQR=0;PRO=0;QA=4108;QR=0;RO=0;RPP=3.30981;RPPR=0;RUN=1;SAF=61;SAP=3.68421;SAR=55;SRF=0;SRP=0;SRR=0;TYPE=snp;BVAR	GT:DP:RO:QR:AO:QA:GL	1/1:116:0:0:116:4108:-5,-5,0
NC_010611.1	46204	.	A	G	3685.78	.	AB=0;ABP=0;AC=2;AF=1;AN=2;AO=117;CIGAR=1X;DP=118;DPB=118;DPRA=0;EPP=3.91972;EPPR=5.18177;GTI=0;LEN=1;MEANALT=1;MQM=60;MQMR=60;NS=1;NUMALT=1;ODDS=155.886;PAIRED=1;PAIREDR=1;PAO=0;PQA=0;PQR=0;PRO=0;QA=4152;QR=15;RO=1;RPP=16.5402;RPPR=5.18177;RUN=1;SAF=60;SAP=3.17734;SAR=57;SRF=0;SRP=5.18177;SRR=1;TYPE=snp;BVAR	GT:DP:RO:QR:AO:QA:GL	1/1:118:1:15:117:4152:-5,-5,0
NC_010611.1	46231	.	T	C	3452.82	.	AB=0;ABP=0;AC=2;AF=1;AN=2;AO=106;CIGAR=1X;DP=106;DPB=106;DPRA=0;EPP=3.33807;EPPR=0;GTI=0;LEN=1;MEANALT=1;MQM=60;MQMR=0;NS=1;NUMALT=1;ODDS=150.166;PAIRED=1;PAIREDR=0;PAO=0;PQA=0;PQR=0;PRO=0;QA=3883;QR=0;RO=0;RPP=14.81;RPPR=0;RUN=1;SAF=54;SAP=3.09224;SAR=52;SRF=0;SRP=0;SRR=0;TYPE=snp;BVAR	GT:DP:RO:QR:AO:QA:GL	1/1:106:0:0:106:3883:-5,-5,0
NC_010611.1	46440	.	A	T	2660.45	.	AB=0;ABP=0;AC=2;AF=1;AN=2;AO=83;CIGAR=1X;DP=83;DPB=83;DPRA=0;EPP=8.89682;EPPR=0;GTI=0;LEN=1;MEANALT=1;MQM=60;MQMR=0;NS=1;NUMALT=1;ODDS=118.281;PAIRED=1;PAIREDR=0;PAO=0;PQA=0;PQR=0;PRO=0;QA=3005;QR=0;RO=0;RPP=3.66436;RPPR=0;RUN=1;SAF=32;SAP=12.4549;SAR=51;SRF=0;SRP=0;SRR=0;TYPE=snp;BVAR	GT:DP:RO:QR:AO:QA:GL	1/1:83:0:0:83:3005:-5,-5,0
NC_010611.1	46630	.	TA	T	1711.07	.	AB=0;ABP=0;AC=2;AF=1;AN=2;AO=54;CIGAR=1M1D;DP=54;DPB=97.4444;DPRA=0;EPP=5.5839;EPPR=0;GTI=0;LEN=1;MEANALT=1;MQM=60;MQMR=0;NS=1;NUMALT=1;ODDS=78.0788;PAIRED=1;PAIREDR=0;PAO=0;PQA=0;PQR=0;PRO=0;QA=1943;QR=0;RO=0;RPP=7.03155;RPPR=0;RUN=1;SAF=33;SAP=8.80089;SAR=21;SRF=0;SRP=0;SRR=0;TYPE=del;BVAR	GT:DP:RO:QR:AO:QA:GL	1/1:54:0:0:54:1943:-5,-5,0
NC_010611.1	46653	.	C	CT	2171.9	.	AB=0;ABP=0;AC=2;AF=1;AN=2;AO=70;CIGAR=1M1I;DP=70;DPB=159.556;DPRA=0;EPP=3.13438;EPPR=0;GTI=0;LEN=1;MEANALT=1;MQM=60;MQMR=0;NS=1;NUMALT=1;ODDS=100.259;PAIRED=1;PAIREDR=0;PAO=0;PQA=0;PQR=0;PRO=0;QA=2449;QR=0;RO=0;RPP=3.50664;RPPR=0;RUN=1;SAF=41;SAP=7.47733;SAR=29;SRF=0;SRP=0;SRR=0;TYPE=ins;BVAR	GT:DP:RO:QR:AO:QA:GL	1/1:70:0:0:70:2449:-5,-5,0
NC_010611.1	46707	.	T	C	2770.65	.	AB=0;ABP=0;AC=2;AF=1;AN=2;AO=84;CIGAR=1X;DP=84;DPB=84;DPRA=0;EPP=3.1137;EPPR=0;GTI=0;LEN=1;MEANALT=1;MQM=60;MQMR=0;NS=1;NUMALT=1;ODDS=119.668;PAIRED=1;PAIREDR=0;PAO=0;PQA=0;PQR=0;PRO=0;QA=3152;QR=0;RO=0;RPP=20.4855;RPPR=0;RUN=1;SAF=56;SAP=23.2774;SAR=28;SRF=0;SRP=0;SRR=0;TYPE=snp;BVAR	GT:DP:RO:QR:AO:QA:GL	1/1:84:0:0:84:3152:-5,-5,0
NC_010611.1	46866	.	C	T	2727.51	.	AB=0;ABP=0;AC=2;AF=1;AN=2;AO=82;CIGAR=1X;DP=82;DPB=82;DPRA=0;EPP=6.82362;EPPR=0;GTI=0;LEN=1;MEANALT=1;MQM=60;MQMR=0;NS=1;NUMALT=1;ODDS=116.895;PAIRED=1;PAIREDR=0;PAO=0;PQA=0;PQR=0;PRO=0;QA=3072;QR=0;RO=0;RPP=8.20065;RPPR=0;RUN=1;SAF=39;SAP=3.434;SAR=43;SRF=0;SRP=0;SRR=0;TYPE=snp;BVAR	GT:DP:RO:QR:AO:QA:GL	1/1:82:0:0:82:3072:-5,-5,0
NC_010611.1	46902	.	G	A	3051.03	.	AB=0;ABP=0;AC=2;AF=1;AN=2;AO=98;CIGAR=1X;DP=98;DPB=98;DPRA=0;EPP=8.68272;EPPR=0;GTI=0;LEN=1;MEANALT=1;MQM=60;MQMR=0;NS=1;NUMALT=1;ODDS=139.076;PAIRED=1;PAIREDR=0;PAO=0;PQA=0;PQR=0;PRO=0;QA=3429;QR=0;RO=0;RPP=3.0103;RPPR=0;RUN=1;SAF=50;SAP=3.09893;SAR=48;SRF=0;SRP=0;SRR=0;TYPE=snp;BVAR	GT:DP:RO:QR:AO:QA:GL	1/1:98:0:0:98:3429:-5,-5,0
NC_010611.1	46977	.	G	A	4091.07	.	AB=0;ABP=0;AC=2;AF=1;AN=2;AO=127;CIGAR=1X;DP=127;DPB=127;DPRA=0;EPP=4.39525;EPPR=0;GTI=0;LEN=1;MEANALT=1;MQM=60;MQMR=0;NS=1;NUMALT=1;ODDS=179.278;PAIRED=1;PAIREDR=0;PAO=0;PQA=0;PQR=0;PRO=0;QA=4592;QR=0;RO=0;RPP=3.43776;RPPR=0;RUN=1;SAF=75;SAP=12.0553;SAR=52;SRF=0;SRP=0;SRR=0;TYPE=snp;BVAR	GT:DP:RO:QR:AO:QA:GL	1/1:127:0:0:127:4592:-5,-5,0
NC_010611.1	47007	.	T	C	3743.91	.	AB=0;ABP=0;AC=2;AF=1;AN=2;AO=116;CIGAR=1X;DP=116;DPB=116;DPRA=0;EPP=7.80251;EPPR=0;GTI=0;LEN=1;MEANALT=1;MQM=60;MQMR=0;NS=1;NUMALT=1;ODDS=164.029;PAIRED=1;PAIREDR=0;PAO=0;PQA=0;PQR=0;PRO=0;QA=4268;QR=0;RO=0;RPP=57.5966;RPPR=0;RUN=1;SAF=67;SAP=9.07545;SAR=49;SRF=0;SRP=0;SRR=0;TYPE=snp;BVAR	GT:DP:RO:QR:AO:QA:GL	1/1:116:0:0:116:4268:-5,-5,0
NC_010611.1	47019	.	T	C	3583.3	.	AB=0;ABP=0;AC=2;AF=1;AN=2;AO=112;CIGAR=1X;DP=112;DPB=112;DPRA=0;EPP=4.94911;EPPR=0;GTI=0;LEN=1;MEANALT=1;MQM=60;MQMR=0;NS=1;NUMALT=1;ODDS=158.484;PAIRED=1;PAIREDR=0;PAO=0;PQA=0;PQR=0;PRO=0;QA=4069;QR=0;RO=0;RPP=44.0356;RPPR=0;RUN=1;SAF=64;SAP=7.97367;SAR=48;SRF=0;SRP=0;SRR=0;TYPE=snp;BVAR	GT:DP:RO:QR:AO:QA:GL	1/1:112:0:0:112:4069:-5,-5,0
NC_010611.1	47040	.	G	A	3272.84	.	AB=0;ABP=0;AC=2;AF=1;AN=2;AO=99;CIGAR=1X;DP=99;DPB=99;DPRA=0;EPP=10.9285;EPPR=0;GTI=0;LEN=1;MEANALT=1;MQM=60;MQMR=0;NS=1;NUMALT=1;ODDS=140.462;PAIRED=1;PAIREDR=0;PAO=0;PQA=0;PQR=0;PRO=0;QA=3697;QR=0;RO=0;RPP=16.7191;RPPR=0;RUN=1;SAF=56;SAP=6.71716;SAR=43;SRF=0;SRP=0;SRR=0;TYPE=snp;BVAR	GT:DP:RO:QR:AO:QA:GL	1/1:99:0:0:99:3697:-5,-5,0
NC_010611.1	47052	.	G	A	2898.53	.	AB=0;ABP=0;AC=2;AF=1;AN=2;AO=91;CIGAR=1X;DP=92;DPB=92;DPRA=0;EPP=11.6246;EPPR=0;GTI=0;LEN=1;MEANALT=2;MQM=60;MQMR=0;NS=1;NUMALT=1;ODDS=129.372;PAIRED=1;PAIREDR=0;PAO=0;PQA=0;PQR=0;PRO=0;QA=3273;QR=0;RO=0;RPP=8.37933;RPPR=0;RUN=1;SAF=51;SAP=5.89764;SAR=40;SRF=0;SRP=0;SRR=0;TYPE=snp;BVAR	GT:DP:RO:QR:AO:QA:GL	1/1:92:0:0:91:3273:-5,-5,0
NC_010611.1	47061	.	A	G	2864.36	.	AB=0;ABP=0;AC=2;AF=1;AN=2;AO=88;CIGAR=1X;DP=88;DPB=88;DPRA=0;EPP=11.0053;EPPR=0;GTI=0;LEN=1;MEANALT=1;MQM=60;MQMR=0;NS=1;NUMALT=1;ODDS=125.213;PAIRED=1;PAIREDR=0;PAO=0;PQA=0;PQR=0;PRO=0;QA=3228;QR=0;RO=0;RPP=6.56362;RPPR=0;RUN=1;SAF=47;SAP=3.89863;SAR=41;SRF=0;SRP=0;SRR=0;TYPE=snp;BVAR	GT:DP:RO:QR:AO:QA:GL	1/1:88:0:0:88:3228:-5,-5,0
NC_010611.1	47188	.	G	A	3557.66	.	AB=0;ABP=0;AC=2;AF=1;AN=2;AO=110;CIGAR=1X;DP=110;DPB=110;DPRA=0;EPP=3.32615;EPPR=0;GTI=0;LEN=1;MEANALT=1;MQM=60;MQMR=0;NS=1;NUMALT=1;ODDS=155.711;PAIRED=1;PAIREDR=0;PAO=0;PQA=0;PQR=0;PRO=0;QA=3994;QR=0;RO=0;RPP=5.85295;RPPR=0;RUN=1;SAF=48;SAP=6.87947;SAR=62;SRF=0;SRP=0;SRR=0;TYPE=snp;BVAR	GT:DP:RO:QR:AO:QA:GL	1/1:110:0:0:110:3994:-5,-5,0
NC_010611.1	47287	.	C	T	4289.93	.	AB=0;ABP=0;AC=2;AF=1;AN=2;AO=130;CIGAR=1X;DP=130;DPB=130;DPRA=0;EPP=6.28421;EPPR=0;GTI=0;LEN=1;MEANALT=1;MQM=60;MQMR=0;NS=1;NUMALT=1;ODDS=183.437;PAIRED=1;PAIREDR=0;PAO=0;PQA=0;PQR=0;PRO=0;QA=4822;QR=0;RO=0;RPP=18.0436;RPPR=0;RUN=1;SAF=62;SAP=3.61163;SAR=68;SRF=0;SRP=0;SRR=0;TYPE=snp;BVAR	GT:DP:RO:QR:AO:QA:GL	1/1:130:0:0:130:4822:-5,-5,0
NC_010611.1	47326	.	G	T	4268.95	.	AB=0;ABP=0;AC=2;AF=1;AN=2;AO=131;CIGAR=1X;DP=132;DPB=132;DPRA=0;EPP=3.02688;EPPR=0;GTI=0;LEN=1;MEANALT=2;MQM=60;MQMR=0;NS=1;NUMALT=1;ODDS=184.823;PAIRED=1;PAIREDR=0;PAO=0;PQA=0;PQR=0;PRO=0;QA=4788;QR=0;RO=0;RPP=5.81167;RPPR=0;RUN=1;SAF=74;SAP=7.8008;SAR=57;SRF=0;SRP=0;SRR=0;TYPE=snp;BVAR	GT:DP:RO:QR:AO:QA:GL	1/1:132:0:0:131:4788:-5,-5,0
NC_010611.1	47491	.	A	G	5516.58	.	AB=0;ABP=0;AC=2;AF=1;AN=2;AO=171;CIGAR=1X;DP=171;DPB=171;DPRA=0;EPP=26.4901;EPPR=0;GTI=0;LEN=1;MEANALT=1;MQM=60;MQMR=0;NS=1;NUMALT=1;ODDS=240.275;PAIRED=1;PAIREDR=0;PAO=0;PQA=0;PQR=0;PRO=0;QA=6199;QR=0;RO=0;RPP=4.54684;RPPR=0;RUN=1;SAF=76;SAP=7.59452;SAR=95;SRF=0;SRP=0;SRR=0;TYPE=snp;BVAR	GT:DP:RO:QR:AO:QA:GL	1/1:171:0:0:171:6199:-5,-5,0
NC_010611.1	47524	.	T	C	5727.5	.	AB=0;ABP=0;AC=2;AF=1;AN=2;AO=175;CIGAR=1X;DP=175;DPB=175;DPRA=0;EPP=35.2846;EPPR=0;GTI=0;LEN=1;MEANALT=1;MQM=60;MQMR=0;NS=1;NUMALT=1;ODDS=245.82;PAIRED=1;PAIREDR=0;PAO=0;PQA=0;PQR=0;PRO=0;QA=6437;QR=0;RO=0;RPP=3.02271;RPPR=0;RUN=1;SAF=90;SAP=3.32051;SAR=85;SRF=0;SRP=0;SRR=0;TYPE=snp;BVAR	GT:DP:RO:QR:AO:QA:GL	1/1:175:0:0:175:6437:-5,-5,0
NC_010611.1	47738	.	G	T	5181.52	.	AB=0;ABP=0;AC=2;AF=1;AN=2;AO=155;CIGAR=1X;DP=155;DPB=155;DPRA=0;EPP=4.70545;EPPR=0;GTI=0;LEN=1;MEANALT=1;MQM=60;MQMR=0;NS=1;NUMALT=1;ODDS=218.095;PAIRED=1;PAIREDR=0;PAO=0;PQA=0;PQR=0;PRO=0;QA=5823;QR=0;RO=0;RPP=24.3187;RPPR=0;RUN=1;SAF=69;SAP=7.05905;SAR=86;SRF=0;SRP=0;SRR=0;TYPE=snp;BVAR	GT:DP:RO:QR:AO:QA:GL	1/1:155:0:0:155:5823:-5,-5,0
NC_010611.1	47756	.	A	C	4676.3	.	AB=0;ABP=0;AC=2;AF=1;AN=2;AO=149;CIGAR=1X;DP=150;DPB=150;DPRA=0;EPP=8.27138;EPPR=5.18177;GTI=0;LEN=1;MEANALT=1;MQM=60;MQMR=60;NS=1;NUMALT=1;ODDS=198.846;PAIRED=1;PAIREDR=1;PAO=0;PQA=0;PQR=0;PRO=0;QA=5289;QR=19;RO=1;RPP=38.0016;RPPR=5.18177;RUN=1;SAF=70;SAP=4.19076;SAR=79;SRF=1;SRP=5.18177;SRR=0;TYPE=snp;BVAR	GT:DP:RO:QR:AO:QA:GL	1/1:150:1:19:149:5289:-5,-5,0
NC_010611.1	47897	.	T	C	3311.72	.	AB=0;ABP=0;AC=2;AF=1;AN=2;AO=101;CIGAR=1X;DP=101;DPB=101;DPRA=0;EPP=14.3837;EPPR=0;GTI=0;LEN=1;MEANALT=1;MQM=60;MQMR=0;NS=1;NUMALT=1;ODDS=143.235;PAIRED=1;PAIREDR=0;PAO=0;PQA=0;PQR=0;PRO=0;QA=3728;QR=0;RO=0;RPP=3.2038;RPPR=0;RUN=1;SAF=56;SAP=5.61177;SAR=45;SRF=0;SRP=0;SRR=0;TYPE=snp;BVAR	GT:DP:RO:QR:AO:QA:GL	1/1:101:0:0:101:3728:-5,-5,0
NC_010611.1	47998	.	C	A	2965.96	.	AB=0;ABP=0;AC=2;AF=1;AN=2;AO=90;CIGAR=1X;DP=90;DPB=90;DPRA=0;EPP=6.48466;EPPR=0;GTI=0;LEN=1;MEANALT=1;MQM=60;MQMR=0;NS=1;NUMALT=1;ODDS=127.985;PAIRED=0.988889;PAIREDR=0;PAO=0;PQA=0;PQR=0;PRO=0;QA=3347;QR=0;RO=0;RPP=7.73928;RPPR=0;RUN=1;SAF=35;SAP=12.6613;SAR=55;SRF=0;SRP=0;SRR=0;TYPE=snp;BVAR	GT:DP:RO:QR:AO:QA:GL	1/1:90:0:0:90:3347:-5,-5,0
NC_010611.1	48062	.	C	T	3554.75	.	AB=0;ABP=0;AC=2;AF=1;AN=2;AO=108;CIGAR=1X;DP=108;DPB=108;DPRA=0;EPP=5.9056;EPPR=0;GTI=0;LEN=1;MEANALT=1;MQM=60;MQMR=0;NS=1;NUMALT=1;ODDS=152.939;PAIRED=0.990741;PAIREDR=0;PAO=0;PQA=0;PQR=0;PRO=0;QA=3999;QR=0;RO=0;RPP=5.02092;RPPR=0;RUN=1;SAF=43;SAP=12.7417;SAR=65;SRF=0;SRP=0;SRR=0;TYPE=snp;BVAR	GT:DP:RO:QR:AO:QA:GL	1/1:108:0:0:108:3999:-5,-5,0
NC_010611.1	48126	.	A	T	3399.26	.	AB=0;ABP=0;AC=2;AF=1;AN=2;AO=101;CIGAR=1X;DP=101;DPB=101;DPRA=0;EPP=4.75178;EPPR=0;GTI=0;LEN=1;MEANALT=1;MQM=60;MQMR=0;NS=1;NUMALT=1;ODDS=143.235;PAIRED=1;PAIREDR=0;PAO=0;PQA=0;PQR=0;PRO=0;QA=3812;QR=0;RO=0;RPP=3.0318;RPPR=0;RUN=1;SAF=48;SAP=3.54779;SAR=53;SRF=0;SRP=0;SRR=0;TYPE=snp;BVAR	GT:DP:RO:QR:AO:QA:GL	1/1:101:0:0:101:3812:-5,-5,0
NC_010611.1	48131	.	AGGA	TGGG	3457.55	.	AB=0;ABP=0;AC=2;AF=1;AN=2;AO=108;CIGAR=1X2M1X;DP=110;DPB=228.25;DPRA=0;EPP=3.09072;EPPR=0;GTI=0;LEN=4;MEANALT=2;MQM=60;MQMR=0;NS=1;NUMALT=1;ODDS=152.939;PAIRED=1;PAIREDR=0;PAO=0;PQA=0;PQR=0;PRO=0;QA=3880;QR=0;RO=0;RPP=3.73412;RPPR=0;RUN=1;SAF=52;SAP=3.332;SAR=56;SRF=0;SRP=0;SRR=0;TYPE=complex;BVAR	GT:DP:RO:QR:AO:QA:GL	1/1:110:0:0:108:3880:-5,-5,0
NC_010611.1	48173	.	C	A	4740.41	.	AB=0;ABP=0;AC=2;AF=1;AN=2;AO=144;CIGAR=1X;DP=144;DPB=144;DPRA=0;EPP=3.55317;EPPR=0;GTI=0;LEN=1;MEANALT=1;MQM=60;MQMR=0;NS=1;NUMALT=1;ODDS=202.845;PAIRED=1;PAIREDR=0;PAO=0;PQA=0;PQR=0;PRO=0;QA=5342;QR=0;RO=0;RPP=37.7539;RPPR=0;RUN=1;SAF=71;SAP=3.07062;SAR=73;SRF=0;SRP=0;SRR=0;TYPE=snp;BVAR	GT:DP:RO:QR:AO:QA:GL	1/1:144:0:0:144:5342:-5,-5,0
NC_010611.1	48311	.	A	G	5895.99	.	AB=0;ABP=0;AC=2;AF=1;AN=2;AO=179;CIGAR=1X;DP=179;DPB=179;DPRA=0;EPP=3.02243;EPPR=0;GTI=0;LEN=1;MEANALT=1;MQM=60;MQMR=0;NS=1;NUMALT=1;ODDS=251.366;PAIRED=1;PAIREDR=0;PAO=0;PQA=0;PQR=0;PRO=0;QA=6606;QR=0;RO=0;RPP=17.8709;RPPR=0;RUN=1;SAF=95;SAP=4.47817;SAR=84;SRF=0;SRP=0;SRR=0;TYPE=snp;BVAR	GT:DP:RO:QR:AO:QA:GL	1/1:179:0:0:179:6606:-5,-5,0
NC_010611.1	48374	.	G	A	6112.05	.	AB=0;ABP=0;AC=2;AF=1;AN=2;AO=185;CIGAR=1X;DP=185;DPB=185;DPRA=0;EPP=5.65128;EPPR=0;GTI=0;LEN=1;MEANALT=1;MQM=59.8486;MQMR=0;NS=1;NUMALT=1;ODDS=259.683;PAIRED=0.994595;PAIREDR=0;PAO=0;PQA=0;PQR=0;PRO=0;QA=6849;QR=0;RO=0;RPP=15.7926;RPPR=0;RUN=1;SAF=101;SAP=6.40249;SAR=84;SRF=0;SRP=0;SRR=0;TYPE=snp;BVAR	GT:DP:RO:QR:AO:QA:GL	1/1:185:0:0:185:6849:-5,-5,0
NC_010611.1	48449	.	T	C	5614.75	.	AB=0;ABP=0;AC=2;AF=1;AN=2;AO=174;CIGAR=1X;DP=174;DPB=174;DPRA=0;EPP=5.45633;EPPR=0;GTI=0;LEN=1;MEANALT=1;MQM=60;MQMR=0;NS=1;NUMALT=1;ODDS=244.434;PAIRED=1;PAIREDR=0;PAO=0;PQA=0;PQR=0;PRO=0;QA=6286;QR=0;RO=0;RPP=9.05049;RPPR=0;RUN=1;SAF=92;SAP=4.25827;SAR=82;SRF=0;SRP=0;SRR=0;TYPE=snp;BVAR	GT:DP:RO:QR:AO:QA:GL	1/1:174:0:0:174:6286:-5,-5,0
NC_010611.1	48656	.	CGAC	TGAT	4303.22	.	AB=0;ABP=0;AC=2;AF=1;AN=2;AO=135;CIGAR=1X2M1X;DP=136;DPB=272;DPRA=0;EPP=11.5193;EPPR=0;GTI=0;LEN=4;MEANALT=2;MQM=60;MQMR=0;NS=1;NUMALT=1;ODDS=190.369;PAIRED=0.992593;PAIREDR=0;PAO=0;PQA=0;PQR=0;PRO=0;QA=4830;QR=0;RO=0;RPP=3.41242;RPPR=0;RUN=1;SAF=62;SAP=4.95658;SAR=73;SRF=0;SRP=0;SRR=0;TYPE=complex;BVAR	GT:DP:RO:QR:AO:QA:GL	1/1:136:0:0:135:4830:-5,-5,0
NC_010611.1	48674	.	T	C	4798.32	.	AB=0;ABP=0;AC=2;AF=1;AN=2;AO=145;CIGAR=1X;DP=145;DPB=145;DPRA=0;EPP=6.37983;EPPR=0;GTI=0;LEN=1;MEANALT=1;MQM=60;MQMR=0;NS=1;NUMALT=1;ODDS=204.232;PAIRED=0.993103;PAIREDR=0;PAO=0;PQA=0;PQR=0;PRO=0;QA=5374;QR=0;RO=0;RPP=3.74411;RPPR=0;RUN=1;SAF=66;SAP=5.54119;SAR=79;SRF=0;SRP=0;SRR=0;TYPE=snp;BVAR	GT:DP:RO:QR:AO:QA:GL	1/1:145:0:0:145:5374:-5,-5,0
NC_010611.1	49358	.	T	G	6075.69	.	AB=0;ABP=0;AC=2;AF=1;AN=2;AO=181;CIGAR=1X;DP=181;DPB=181;DPRA=0;EPP=16.0751;EPPR=0;GTI=0;LEN=1;MEANALT=1;MQM=60;MQMR=0;NS=1;NUMALT=1;ODDS=254.138;PAIRED=1;PAIREDR=0;PAO=0;PQA=0;PQR=0;PRO=0;QA=6819;QR=0;RO=0;RPP=17.7067;RPPR=0;RUN=1;SAF=87;SAP=3.59816;SAR=94;SRF=0;SRP=0;SRR=0;TYPE=snp;BVAR	GT:DP:RO:QR:AO:QA:GL	1/1:181:0:0:181:6819:-5,-5,0
NC_010611.1	49502	.	C	T	6250.57	.	AB=0;ABP=0;AC=2;AF=1;AN=2;AO=189;CIGAR=1X;DP=189;DPB=189;DPRA=0;EPP=9.08812;EPPR=0;GTI=0;LEN=1;MEANALT=1;MQM=60;MQMR=0;NS=1;NUMALT=1;ODDS=265.229;PAIRED=0.994709;PAIREDR=0;PAO=0;PQA=0;PQR=0;PRO=0;QA=7032;QR=0;RO=0;RPP=30.596;RPPR=0;RUN=1;SAF=110;SAP=14.0515;SAR=79;SRF=0;SRP=0;SRR=0;TYPE=snp;BVAR	GT:DP:RO:QR:AO:QA:GL	1/1:189:0:0:189:7032:-5,-5,0
NC_010611.1	49532	.	AGTA	GGTT	5481.98	.	AB=0;ABP=0;AC=2;AF=1;AN=2;AO=176;CIGAR=1X2M1X;DP=177;DPB=360.25;DPRA=0;EPP=7.00778;EPPR=0;GTI=0;LEN=4;MEANALT=2;MQM=60;MQMR=0;NS=1;NUMALT=1;ODDS=247.207;PAIRED=0.994318;PAIREDR=0;PAO=1;PQA=39;PQR=0;PRO=0;QA=6160;QR=0;RO=0;RPP=20.8262;RPPR=0;RUN=1;SAF=96;SAP=6.16881;SAR=80;SRF=0;SRP=0;SRR=0;TYPE=complex;BVAR	GT:DP:RO:QR:AO:QA:GL	1/1:177:0:0:176:6160:-5,-5,0
NC_010611.1	49597	.	T	C	5098.74	.	AB=0;ABP=0;AC=2;AF=1;AN=2;AO=154;CIGAR=1X;DP=155;DPB=155;DPRA=0;EPP=11.1322;EPPR=0;GTI=0;LEN=1;MEANALT=2;MQM=60;MQMR=0;NS=1;NUMALT=1;ODDS=216.708;PAIRED=1;PAIREDR=0;PAO=0;PQA=0;PQR=0;PRO=0;QA=5729;QR=0;RO=0;RPP=7.57885;RPPR=0;RUN=1;SAF=91;SAP=14.0651;SAR=63;SRF=0;SRP=0;SRR=0;TYPE=snp;BVAR	GT:DP:RO:QR:AO:QA:GL	1/1:155:0:0:154:5729:-5,-5,0
NC_010611.1	49736	.	G	T	3941.18	.	AB=0;ABP=0;AC=2;AF=1;AN=2;AO=121;CIGAR=1X;DP=121;DPB=121;DPRA=0;EPP=49.688;EPPR=0;GTI=0;LEN=1;MEANALT=1;MQM=60;MQMR=0;NS=1;NUMALT=1;ODDS=170.96;PAIRED=0.991736;PAIREDR=0;PAO=0;PQA=0;PQR=0;PRO=0;QA=4494;QR=0;RO=0;RPP=20.2565;RPPR=0;RUN=1;SAF=50;SAP=10.9245;SAR=71;SRF=0;SRP=0;SRR=0;TYPE=snp;BVAR	GT:DP:RO:QR:AO:QA:GL	1/1:121:0:0:121:4494:-5,-5,0
NC_010611.1	49742	.	T	C	3916.01	.	AB=0;ABP=0;AC=2;AF=1;AN=2;AO=122;CIGAR=1X;DP=122;DPB=122;DPRA=0;EPP=62.886;EPPR=0;GTI=0;LEN=1;MEANALT=1;MQM=60;MQMR=0;NS=1;NUMALT=1;ODDS=172.347;PAIRED=0.991803;PAIREDR=0;PAO=0;PQA=0;PQR=0;PRO=0;QA=4478;QR=0;RO=0;RPP=19.0294;RPPR=0;RUN=1;SAF=52;SAP=8.77716;SAR=70;SRF=0;SRP=0;SRR=0;TYPE=snp;BVAR	GT:DP:RO:QR:AO:QA:GL	1/1:122:0:0:122:4478:-5,-5,0
NC_010611.1	49775	.	C	A	4541.72	.	AB=0;ABP=0;AC=2;AF=1;AN=2;AO=135;CIGAR=1X;DP=135;DPB=135;DPRA=0;EPP=3.79846;EPPR=0;GTI=0;LEN=1;MEANALT=1;MQM=60;MQMR=0;NS=1;NUMALT=1;ODDS=190.369;PAIRED=0.985185;PAIREDR=0;PAO=0;PQA=0;PQR=0;PRO=0;QA=5087;QR=0;RO=0;RPP=7.65886;RPPR=0;RUN=1;SAF=68;SAP=3.02638;SAR=67;SRF=0;SRP=0;SRR=0;TYPE=snp;BVAR	GT:DP:RO:QR:AO:QA:GL	1/1:135:0:0:135:5087:-5,-5,0
NC_010611.1	49790	.	G	A	4291.12	.	AB=0;ABP=0;AC=2;AF=1;AN=2;AO=128;CIGAR=1X;DP=128;DPB=128;DPRA=0;EPP=3.62103;EPPR=0;GTI=0;LEN=1;MEANALT=1;MQM=60;MQMR=0;NS=1;NUMALT=1;ODDS=180.665;PAIRED=0.984375;PAIREDR=0;PAO=0;PQA=0;PQR=0;PRO=0;QA=4821;QR=0;RO=0;RPP=18.2785;RPPR=0;RUN=1;SAF=68;SAP=4.09604;SAR=60;SRF=0;SRP=0;SRR=0;TYPE=snp;BVAR	GT:DP:RO:QR:AO:QA:GL	1/1:128:0:0:128:4821:-5,-5,0
NC_010611.1	49808	.	G	A	4096.96	.	AB=0;ABP=0;AC=2;AF=1;AN=2;AO=130;CIGAR=1X;DP=131;DPB=131;DPRA=0;EPP=5.41562;EPPR=0;GTI=0;LEN=1;MEANALT=2;MQM=60;MQMR=0;NS=1;NUMALT=1;ODDS=183.437;PAIRED=0.992308;PAIREDR=0;PAO=0;PQA=0;PQR=0;PRO=0;QA=4646;QR=0;RO=0;RPP=48.1769;RPPR=0;RUN=1;SAF=72;SAP=6.28421;SAR=58;SRF=0;SRP=0;SRR=0;TYPE=snp;BVAR	GT:DP:RO:QR:AO:QA:GL	1/1:131:0:0:130:4646:-5,-5,0
NC_010611.1	49814	.	A	G	4370.49	.	AB=0;ABP=0;AC=2;AF=1;AN=2;AO=131;CIGAR=1X;DP=131;DPB=131;DPRA=0;EPP=8.99428;EPPR=0;GTI=0;LEN=1;MEANALT=1;MQM=60;MQMR=0;NS=1;NUMALT=1;ODDS=184.823;PAIRED=0.992366;PAIREDR=0;PAO=0;PQA=0;PQR=0;PRO=0;QA=4939;QR=0;RO=0;RPP=36.577;RPPR=0;RUN=1;SAF=73;SAP=6.73993;SAR=58;SRF=0;SRP=0;SRR=0;TYPE=snp;BVAR	GT:DP:RO:QR:AO:QA:GL	1/1:131:0:0:131:4939:-5,-5,0
NC_010611.1	49832	.	G	A	4152.99	.	AB=0;ABP=0;AC=2;AF=1;AN=2;AO=130;CIGAR=1X;DP=130;DPB=130;DPRA=0;EPP=18.0436;EPPR=0;GTI=0;LEN=1;MEANALT=1;MQM=60;MQMR=0;NS=1;NUMALT=1;ODDS=183.437;PAIRED=0.992308;PAIREDR=0;PAO=0;PQA=0;PQR=0;PRO=0;QA=4671;QR=0;RO=0;RPP=5.41562;RPPR=0;RUN=1;SAF=71;SAP=5.41562;SAR=59;SRF=0;SRP=0;SRR=0;TYPE=snp;BVAR	GT:DP:RO:QR:AO:QA:GL	1/1:130:0:0:130:4671:-5,-5,0
NC_010611.1	50246	.	G	A	4114.72	.	AB=0;ABP=0;AC=2;AF=1;AN=2;AO=126;CIGAR=1X;DP=126;DPB=126;DPRA=0;EPP=14.6604;EPPR=0;GTI=0;LEN=1;MEANALT=1;MQM=60;MQMR=0;NS=1;NUMALT=1;ODDS=177.892;PAIRED=0.992063;PAIREDR=0;PAO=0;PQA=0;PQR=0;PRO=0;QA=4627;QR=0;RO=0;RPP=3.28604;RPPR=0;RUN=1;SAF=53;SAP=9.90386;SAR=73;SRF=0;SRP=0;SRR=0;TYPE=snp;BVAR	GT:DP:RO:QR:AO:QA:GL	1/1:126:0:0:126:4627:-5,-5,0
NC_010611.1	50336	.	A	G	4311.69	.	AB=0;ABP=0;AC=2;AF=1;AN=2;AO=131;CIGAR=1X;DP=131;DPB=131;DPRA=0;EPP=3.15949;EPPR=0;GTI=0;LEN=1;MEANALT=1;MQM=60;MQMR=0;NS=1;NUMALT=1;ODDS=184.823;PAIRED=0.992366;PAIREDR=0;PAO=0;PQA=0;PQR=0;PRO=0;QA=4844;QR=0;RO=0;RPP=16.9508;RPPR=0;RUN=1;SAF=72;SAP=5.81167;SAR=59;SRF=0;SRP=0;SRR=0;TYPE=snp;BVAR	GT:DP:RO:QR:AO:QA:GL	1/1:131:0:0:131:4844:-5,-5,0
NC_010611.1	50966	.	C	T	2330.22	.	AB=0;ABP=0;AC=2;AF=1;AN=2;AO=76;CIGAR=1X;DP=76;DPB=76;DPRA=0;EPP=40.0396;EPPR=0;GTI=0;LEN=1;MEANALT=1;MQM=60;MQMR=0;NS=1;NUMALT=1;ODDS=108.577;PAIRED=0.986842;PAIREDR=0;PAO=0;PQA=0;PQR=0;PRO=0;QA=2837;QR=0;RO=0;RPP=25.4108;RPPR=0;RUN=1;SAF=6;SAP=120.041;SAR=70;SRF=0;SRP=0;SRR=0;TYPE=snp;BVAR	GT:DP:RO:QR:AO:QA:GL	1/1:76:0:0:76:2837:-5,-5,0
NC_010611.1	51189	.	A	G	2140.8	.	AB=0;ABP=0;AC=2;AF=1;AN=2;AO=65;CIGAR=1X;DP=65;DPB=65;DPRA=0;EPP=5.71629;EPPR=0;GTI=0;LEN=1;MEANALT=1;MQM=60;MQMR=0;NS=1;NUMALT=1;ODDS=93.328;PAIRED=1;PAIREDR=0;PAO=0;PQA=0;PQR=0;PRO=0;QA=2412;QR=0;RO=0;RPP=3.04371;RPPR=0;RUN=1;SAF=30;SAP=3.84548;SAR=35;SRF=0;SRP=0;SRR=0;TYPE=snp;BVAR	GT:DP:RO:QR:AO:QA:GL	1/1:65:0:0:65:2412:-5,-5,0
NC_010611.1	51673	.	T	A	1038.06	.	AB=0;ABP=0;AC=2;AF=1;AN=2;AO=36;CIGAR=1X;DP=36;DPB=36;DPRA=0;EPP=3.25157;EPPR=0;GTI=0;LEN=1;MEANALT=1;MQM=60;MQMR=0;NS=1;NUMALT=1;ODDS=53.1255;PAIRED=1;PAIREDR=0;PAO=0;PQA=0;PQR=0;PRO=0;QA=1214;QR=0;RO=0;RPP=32.2045;RPPR=0;RUN=1;SAF=16;SAP=3.9754;SAR=20;SRF=0;SRP=0;SRR=0;TYPE=snp;BVAR	GT:DP:RO:QR:AO:QA:GL	1/1:36:0:0:36:1214:-5,-5,0
NC_010611.1	51687	.	T	A	332774	.	AB=0;ABP=0;AC=2;AF=1;AN=2;AO=11;CIGAR=1X;DP=11;DPB=11;DPRA=0;EPP=4.78696;EPPR=0;GTI=0;LEN=1;MEANALT=1;MQM=60;MQMR=0;NS=1;NUMALT=1;ODDS=18.4681;PAIRED=1;PAIREDR=0;PAO=0;PQA=0;PQR=0;PRO=0;QA=389;QR=0;RO=0;RPP=3.20771;RPPR=0;RUN=1;SAF=6;SAP=3.20771;SAR=5;SRF=0;SRP=0;SRR=0;TYPE=snp;BVAR	GT:DP:RO:QR:AO:QA:GL	1/1:11:0:0:11:389:-5,-3.31133,0
NC_010611.1	51692	.	G	T	311271	.	AB=0;ABP=0;AC=2;AF=1;AN=2;AO=10;CIGAR=1X;DP=10;DPB=10;DPRA=0;EPP=3.87889;EPPR=0;GTI=0;LEN=1;MEANALT=1;MQM=60;MQMR=0;NS=1;NUMALT=1;ODDS=17.0818;PAIRED=1;PAIREDR=0;PAO=0;PQA=0;PQR=0;PRO=0;QA=363;QR=0;RO=0;RPP=3.0103;RPPR=0;RUN=1;SAF=5;SAP=3.0103;SAR=5;SRF=0;SRP=0;SRR=0;TYPE=snp;BVAR	GT:DP:RO:QR:AO:QA:GL	1/1:10:0:0:10:363:-5,-3.0103,0
NC_010611.1	51748	.	C	T	2096.55	.	AB=0;ABP=0;AC=2;AF=1;AN=2;AO=70;CIGAR=1X;DP=70;DPB=70;DPRA=0;EPP=18.0245;EPPR=0;GTI=0;LEN=1;MEANALT=1;MQM=60;MQMR=0;NS=1;NUMALT=1;ODDS=100.259;PAIRED=1;PAIREDR=0;PAO=0;PQA=0;PQR=0;PRO=0;QA=2520;QR=0;RO=0;RPP=107.365;RPPR=0;RUN=1;SAF=44;SAP=13.0611;SAR=26;SRF=0;SRP=0;SRR=0;TYPE=snp;BVAR	GT:DP:RO:QR:AO:QA:GL	1/1:70:0:0:70:2520:-5,-5,0
NC_010611.1	52329	.	T	C	3657.13	.	AB=0;ABP=0;AC=2;AF=1;AN=2;AO=111;CIGAR=1X;DP=111;DPB=111;DPRA=0;EPP=3.02986;EPPR=0;GTI=0;LEN=1;MEANALT=1;MQM=60;MQMR=0;NS=1;NUMALT=1;ODDS=157.098;PAIRED=1;PAIREDR=0;PAO=0;PQA=0;PQR=0;PRO=0;QA=4097;QR=0;RO=0;RPP=3.02986;RPPR=0;RUN=1;SAF=54;SAP=3.18637;SAR=57;SRF=0;SRP=0;SRR=0;TYPE=snp;BVAR	GT:DP:RO:QR:AO:QA:GL	1/1:111:0:0:111:4097:-5,-5,0
NC_010611.1	52476	.	C	T	3591.67	.	AB=0;ABP=0;AC=2;AF=1;AN=2;AO=115;CIGAR=1X;DP=116;DPB=116;DPRA=0;EPP=3.18024;EPPR=0;GTI=0;LEN=1;MEANALT=2;MQM=60;MQMR=0;NS=1;NUMALT=1;ODDS=162.643;PAIRED=1;PAIREDR=0;PAO=0;PQA=0;PQR=0;PRO=0;QA=4039;QR=0;RO=0;RPP=6.20142;RPPR=0;RUN=1;SAF=47;SAP=11.3374;SAR=68;SRF=0;SRP=0;SRR=0;TYPE=snp;BVAR	GT:DP:RO:QR:AO:QA:GL	1/1:116:0:0:115:4039:-5,-5,0
NC_010611.1	52584	.	T	C	3421.65	.	AB=0;ABP=0;AC=2;AF=1;AN=2;AO=109;CIGAR=1X;DP=110;DPB=110;DPRA=0;EPP=3.03022;EPPR=5.18177;GTI=0;LEN=1;MEANALT=1;MQM=60;MQMR=60;NS=1;NUMALT=1;ODDS=144.015;PAIRED=1;PAIREDR=1;PAO=0;PQA=0;PQR=0;PRO=0;QA=3850;QR=19;RO=1;RPP=3.98647;RPPR=5.18177;RUN=1;SAF=60;SAP=5.42083;SAR=49;SRF=0;SRP=5.18177;SRR=1;TYPE=snp;BVAR	GT:DP:RO:QR:AO:QA:GL	1/1:110:1:19:109:3850:-5,-5,0
NC_010611.1	52689	.	G	T	3655.31	.	AB=0;ABP=0;AC=2;AF=1;AN=2;AO=116;CIGAR=1X;DP=117;DPB=117;DPRA=0;EPP=17.6865;EPPR=0;GTI=0;LEN=1;MEANALT=2;MQM=60;MQMR=0;NS=1;NUMALT=1;ODDS=164.029;PAIRED=1;PAIREDR=0;PAO=0;PQA=0;PQR=0;PRO=0;QA=4114;QR=0;RO=0;RPP=3.30981;RPPR=0;RUN=1;SAF=58;SAP=3.0103;SAR=58;SRF=0;SRP=0;SRR=0;TYPE=snp;BVAR	GT:DP:RO:QR:AO:QA:GL	1/1:117:0:0:116:4114:-5,-5,0
NC_010611.1	52719	.	A	G	4002.38	.	AB=0;ABP=0;AC=2;AF=1;AN=2;AO=126;CIGAR=1X;DP=126;DPB=126;DPRA=0;EPP=12.937;EPPR=0;GTI=0;LEN=1;MEANALT=1;MQM=60;MQMR=0;NS=1;NUMALT=1;ODDS=177.892;PAIRED=1;PAIREDR=0;PAO=0;PQA=0;PQR=0;PRO=0;QA=4498;QR=0;RO=0;RPP=7.42218;RPPR=0;RUN=1;SAF=60;SAP=3.63072;SAR=66;SRF=0;SRP=0;SRR=0;TYPE=snp;BVAR	GT:DP:RO:QR:AO:QA:GL	1/1:126:0:0:126:4498:-5,-5,0
NC_010611.1	52840	.	A	G	3293.52	.	AB=0;ABP=0;AC=2;AF=1;AN=2;AO=101;CIGAR=1X;DP=101;DPB=101;DPRA=0;EPP=18.6836;EPPR=0;GTI=0;LEN=1;MEANALT=1;MQM=60;MQMR=0;NS=1;NUMALT=1;ODDS=143.235;PAIRED=0.990099;PAIREDR=0;PAO=0;PQA=0;PQR=0;PRO=0;QA=3713;QR=0;RO=0;RPP=5.61177;RPPR=0;RUN=1;SAF=48;SAP=3.54779;SAR=53;SRF=0;SRP=0;SRR=0;TYPE=snp;BVAR	GT:DP:RO:QR:AO:QA:GL	1/1:101:0:0:101:3713:-5,-5,0
NC_010611.1	52881	.	G	A	3388.21	.	AB=0;ABP=0;AC=2;AF=1;AN=2;AO=103;CIGAR=1X;DP=103;DPB=103;DPRA=0;EPP=10.621;EPPR=0;GTI=0;LEN=1;MEANALT=1;MQM=60;MQMR=0;NS=1;NUMALT=1;ODDS=146.007;PAIRED=1;PAIREDR=0;PAO=0;PQA=0;PQR=0;PRO=0;QA=3807;QR=0;RO=0;RPP=3.53736;RPPR=0;RUN=1;SAF=49;SAP=3.53736;SAR=54;SRF=0;SRP=0;SRR=0;TYPE=snp;BVAR	GT:DP:RO:QR:AO:QA:GL	1/1:103:0:0:103:3807:-5,-5,0
NC_010611.1	52976	.	C	T	3778.61	.	AB=0;ABP=0;AC=2;AF=1;AN=2;AO=111;CIGAR=1X;DP=112;DPB=112;DPRA=0;EPP=7.41193;EPPR=5.18177;GTI=0;LEN=1;MEANALT=1;MQM=60;MQMR=60;NS=1;NUMALT=1;ODDS=147.672;PAIRED=1;PAIREDR=1;PAO=0;PQA=0;PQR=0;PRO=0;QA=4249;QR=15;RO=1;RPP=3.96888;RPPR=5.18177;RUN=1;SAF=48;SAP=7.41193;SAR=63;SRF=0;SRP=5.18177;SRR=1;TYPE=snp;BVAR	GT:DP:RO:QR:AO:QA:GL	1/1:112:1:15:111:4249:-5,-5,0
NC_010611.1	53027	.	T	C	4143.9	.	AB=0;ABP=0;AC=2;AF=1;AN=2;AO=127;CIGAR=1X;DP=127;DPB=127;DPRA=0;EPP=9.18275;EPPR=0;GTI=0;LEN=1;MEANALT=1;MQM=60;MQMR=0;NS=1;NUMALT=1;ODDS=179.278;PAIRED=1;PAIREDR=0;PAO=0;PQA=0;PQR=0;PRO=0;QA=4647;QR=0;RO=0;RPP=3.0274;RPPR=0;RUN=1;SAF=59;SAP=4.39525;SAR=68;SRF=0;SRP=0;SRR=0;TYPE=snp;BVAR	GT:DP:RO:QR:AO:QA:GL	1/1:127:0:0:127:4647:-5,-5,0
NC_010611.1	53060	.	T	C	4171.63	.	AB=0;ABP=0;AC=2;AF=1;AN=2;AO=126;CIGAR=1X;DP=126;DPB=126;DPRA=0;EPP=3.63072;EPPR=0;GTI=0;LEN=1;MEANALT=1;MQM=60;MQMR=0;NS=1;NUMALT=1;ODDS=177.892;PAIRED=1;PAIREDR=0;PAO=0;PQA=0;PQR=0;PRO=0;QA=4713;QR=0;RO=0;RPP=39.4772;RPPR=0;RUN=1;SAF=58;SAP=4.73369;SAR=68;SRF=0;SRP=0;SRR=0;TYPE=snp;BVAR	GT:DP:RO:QR:AO:QA:GL	1/1:126:0:0:126:4713:-5,-5,0
NC_010611.1	53093	.	C	T	2975.43	.	AB=0;ABP=0;AC=2;AF=1;AN=2;AO=90;CIGAR=1X;DP=90;DPB=90;DPRA=0;EPP=3.39634;EPPR=0;GTI=0;LEN=1;MEANALT=1;MQM=60;MQMR=0;NS=1;NUMALT=1;ODDS=127.985;PAIRED=0.988889;PAIREDR=0;PAO=0;PQA=0;PQR=0;PRO=0;QA=3349;QR=0;RO=0;RPP=12.6613;RPPR=0;RUN=1;SAF=44;SAP=3.10681;SAR=46;SRF=0;SRP=0;SRR=0;TYPE=snp;BVAR	GT:DP:RO:QR:AO:QA:GL	1/1:90:0:0:90:3349:-5,-5,0
NC_010611.1	53553	.	T	TA	2326.6	.	AB=0;ABP=0;AC=2;AF=1;AN=2;AO=74;CIGAR=1M1I;DP=74;DPB=164.778;DPRA=0;EPP=3.12768;EPPR=0;GTI=0;LEN=1;MEANALT=1;MQM=60;MQMR=0;NS=1;NUMALT=1;ODDS=105.805;PAIRED=1;PAIREDR=0;PAO=0;PQA=0;PQR=0;PRO=0;QA=2672;QR=0;RO=0;RPP=49.9611;RPPR=0;RUN=1;SAF=33;SAP=4.88833;SAR=41;SRF=0;SRP=0;SRR=0;TYPE=ins;BVAR	GT:DP:RO:QR:AO:QA:GL	1/1:74:0:0:74:2672:-5,-5,0
NC_010611.1	53713	.	G	A	3636.13	.	AB=0;ABP=0;AC=2;AF=1;AN=2;AO=111;CIGAR=1X;DP=111;DPB=111;DPRA=0;EPP=39.1819;EPPR=0;GTI=0;LEN=1;MEANALT=1;MQM=60;MQMR=0;NS=1;NUMALT=1;ODDS=157.098;PAIRED=1;PAIREDR=0;PAO=0;PQA=0;PQR=0;PRO=0;QA=4124;QR=0;RO=0;RPP=7.41193;RPPR=0;RUN=1;SAF=63;SAP=7.41193;SAR=48;SRF=0;SRP=0;SRR=0;TYPE=snp;BVAR	GT:DP:RO:QR:AO:QA:GL	1/1:111:0:0:111:4124:-5,-5,0
NC_010611.1	53800	.	G	A	2592.28	.	AB=0;ABP=0;AC=2;AF=1;AN=2;AO=81;CIGAR=1X;DP=81;DPB=81;DPRA=0;EPP=14.8328;EPPR=0;GTI=0;LEN=1;MEANALT=1;MQM=60;MQMR=0;NS=1;NUMALT=1;ODDS=115.509;PAIRED=0.987654;PAIREDR=0;PAO=0;PQA=0;PQR=0;PRO=0;QA=2951;QR=0;RO=0;RPP=12.6881;RPPR=0;RUN=1;SAF=29;SAP=17.1919;SAR=52;SRF=0;SRP=0;SRR=0;TYPE=snp;BVAR	GT:DP:RO:QR:AO:QA:GL	1/1:81:0:0:81:2951:-5,-5,0
NC_010611.1	53860	.	C	T	2740.94	.	AB=0;ABP=0;AC=2;AF=1;AN=2;AO=84;CIGAR=1X;DP=84;DPB=84;DPRA=0;EPP=9.62812;EPPR=0;GTI=0;LEN=1;MEANALT=1;MQM=60;MQMR=0;NS=1;NUMALT=1;ODDS=119.668;PAIRED=0.988095;PAIREDR=0;PAO=0;PQA=0;PQR=0;PRO=0;QA=3096;QR=0;RO=0;RPP=13.3506;RPPR=0;RUN=1;SAF=40;SAP=3.42391;SAR=44;SRF=0;SRP=0;SRR=0;TYPE=snp;BVAR	GT:DP:RO:QR:AO:QA:GL	1/1:84:0:0:84:3096:-5,-5,0
NC_010611.1	53944	.	A	G	3249.07	.	AB=0;ABP=0;AC=2;AF=1;AN=2;AO=98;CIGAR=1X;DP=98;DPB=98;DPRA=0;EPP=15.7732;EPPR=0;GTI=0;LEN=1;MEANALT=1;MQM=60;MQMR=0;NS=1;NUMALT=1;ODDS=139.076;PAIRED=1;PAIREDR=0;PAO=0;PQA=0;PQR=0;PRO=0;QA=3672;QR=0;RO=0;RPP=13.7347;RPPR=0;RUN=1;SAF=43;SAP=6.20103;SAR=55;SRF=0;SRP=0;SRR=0;TYPE=snp;BVAR	GT:DP:RO:QR:AO:QA:GL	1/1:98:0:0:98:3672:-5,-5,0
NC_010611.1	54360	.	C	A	1405.74	.	AB=0;ABP=0;AC=2;AF=1;AN=2;AO=43;CIGAR=1X;DP=43;DPB=43;DPRA=0;EPP=3.46479;EPPR=0;GTI=0;LEN=1;MEANALT=1;MQM=60;MQMR=0;NS=1;NUMALT=1;ODDS=62.8295;PAIRED=1;PAIREDR=0;PAO=0;PQA=0;PQR=0;PRO=0;QA=1612;QR=0;RO=0;RPP=21.2406;RPPR=0;RUN=1;SAF=25;SAP=5.48477;SAR=18;SRF=0;SRP=0;SRR=0;TYPE=snp;BVAR	GT:DP:RO:QR:AO:QA:GL	1/1:43:0:0:43:1612:-5,-5,0
NC_010611.1	54385	.	C	T	1280.55	.	AB=0;ABP=0;AC=2;AF=1;AN=2;AO=41;CIGAR=1X;DP=41;DPB=41;DPRA=0;EPP=3.48696;EPPR=0;GTI=0;LEN=1;MEANALT=1;MQM=60;MQMR=0;NS=1;NUMALT=1;ODDS=60.0569;PAIRED=1;PAIREDR=0;PAO=0;PQA=0;PQR=0;PRO=0;QA=1453;QR=0;RO=0;RPP=3.48696;RPPR=0;RUN=1;SAF=24;SAP=5.60547;SAR=17;SRF=0;SRP=0;SRR=0;TYPE=snp;BVAR	GT:DP:RO:QR:AO:QA:GL	1/1:41:0:0:41:1453:-5,-5,0
NC_010611.1	54440	.	G	A	1726.48	.	AB=0;ABP=0;AC=2;AF=1;AN=2;AO=54;CIGAR=1X;DP=55;DPB=55;DPRA=0;EPP=3.17115;EPPR=5.18177;GTI=0;LEN=1;MEANALT=1;MQM=60;MQMR=60;NS=1;NUMALT=1;ODDS=69.1549;PAIRED=1;PAIREDR=1;PAO=0;PQA=0;PQR=0;PRO=0;QA=1968;QR=19;RO=1;RPP=4.45795;RPPR=5.18177;RUN=1;SAF=34;SAP=10.8919;SAR=20;SRF=0;SRP=5.18177;SRR=1;TYPE=snp;BVAR	GT:DP:RO:QR:AO:QA:GL	1/1:55:1:19:54:1968:-5,-5,0
NC_010611.1	54684	.	G	A	4394.88	.	AB=0;ABP=0;AC=2;AF=1;AN=2;AO=137;CIGAR=1X;DP=138;DPB=138;DPRA=0;EPP=3.78696;EPPR=0;GTI=0;LEN=1;MEANALT=2;MQM=60;MQMR=0;NS=1;NUMALT=1;ODDS=193.141;PAIRED=0.992701;PAIREDR=0;PAO=0;PQA=0;PQR=0;PRO=0;QA=4935;QR=0;RO=0;RPP=14.5651;RPPR=0;RUN=1;SAF=64;SAP=4.29416;SAR=73;SRF=0;SRP=0;SRR=0;TYPE=snp;BVAR	GT:DP:RO:QR:AO:QA:GL	1/1:138:0:0:137:4935:-5,-5,0
NC_010611.1	54780	.	A	G	2600.17	.	AB=0;ABP=0;AC=2;AF=1;AN=2;AO=83;CIGAR=1X;DP=83;DPB=83;DPRA=0;EPP=5.12945;EPPR=0;GTI=0;LEN=1;MEANALT=1;MQM=60;MQMR=0;NS=1;NUMALT=1;ODDS=118.281;PAIRED=0.987952;PAIREDR=0;PAO=0;PQA=0;PQR=0;PRO=0;QA=2930;QR=0;RO=0;RPP=8.89682;RPPR=0;RUN=1;SAF=44;SAP=3.66436;SAR=39;SRF=0;SRP=0;SRR=0;TYPE=snp;BVAR	GT:DP:RO:QR:AO:QA:GL	1/1:83:0:0:83:2930:-5,-5,0
NC_010611.1	54795	.	A	T	2830.02	.	AB=0;ABP=0;AC=2;AF=1;AN=2;AO=87;CIGAR=1X;DP=89;DPB=89;DPRA=0;EPP=5.03202;EPPR=7.35324;GTI=0;LEN=1;MEANALT=1;MQM=60;MQMR=60;NS=1;NUMALT=1;ODDS=106.994;PAIRED=1;PAIREDR=1;PAO=0;PQA=0;PQR=0;PRO=0;QA=3203;QR=33;RO=2;RPP=12.0207;RPPR=7.35324;RUN=1;SAF=44;SAP=3.03526;SAR=43;SRF=2;SRP=7.35324;SRR=0;TYPE=snp;BVAR	GT:DP:RO:QR:AO:QA:GL	1/1:89:2:33:87:3203:-5,-5,0
NC_010611.1	54801	.	T	A	3037.93	.	AB=0;ABP=0;AC=2;AF=1;AN=2;AO=93;CIGAR=1X;DP=93;DPB=93;DPRA=0;EPP=6.95631;EPPR=0;GTI=0;LEN=1;MEANALT=1;MQM=60;MQMR=0;NS=1;NUMALT=1;ODDS=132.144;PAIRED=1;PAIREDR=0;PAO=0;PQA=0;PQR=0;PRO=0;QA=3437;QR=0;RO=0;RPP=25.4488;RPPR=0;RUN=1;SAF=46;SAP=3.03365;SAR=47;SRF=0;SRP=0;SRR=0;TYPE=snp;BVAR	GT:DP:RO:QR:AO:QA:GL	1/1:93:0:0:93:3437:-5,-5,0
NC_010611.1	54849	.	T	C	3724.85	.	AB=0;ABP=0;AC=2;AF=1;AN=2;AO=112;CIGAR=1X;DP=113;DPB=113;DPRA=0;EPP=16.1167;EPPR=0;GTI=0;LEN=1;MEANALT=2;MQM=60;MQMR=0;NS=1;NUMALT=1;ODDS=158.484;PAIRED=1;PAIREDR=0;PAO=0;PQA=0;PQR=0;PRO=0;QA=4199;QR=0;RO=0;RPP=9.29206;RPPR=0;RUN=1;SAF=52;SAP=4.25114;SAR=60;SRF=0;SRP=0;SRR=0;TYPE=snp;BVAR	GT:DP:RO:QR:AO:QA:GL	1/1:113:0:0:112:4199:-5,-5,0
NC_010611.1	54890	.	G	A	3386.37	.	AB=0;ABP=0;AC=2;AF=1;AN=2;AO=106;CIGAR=1X;DP=107;DPB=107;DPRA=0;EPP=3.33807;EPPR=0;GTI=0;LEN=1;MEANALT=2;MQM=60;MQMR=0;NS=1;NUMALT=1;ODDS=150.166;PAIRED=1;PAIREDR=0;PAO=0;PQA=0;PQR=0;PRO=0;QA=3835;QR=0;RO=0;RPP=35.7872;RPPR=0;RUN=1;SAF=54;SAP=3.09224;SAR=52;SRF=0;SRP=0;SRR=0;TYPE=snp;BVAR	GT:DP:RO:QR:AO:QA:GL	1/1:107:0:0:106:3835:-5,-5,0
NC_010611.1	54927	.	A	C	3161.56	.	AB=0;ABP=0;AC=2;AF=1;AN=2;AO=98;CIGAR=1X;DP=98;DPB=98;DPRA=0;EPP=7.35324;EPPR=0;GTI=0;LEN=1;MEANALT=1;MQM=60;MQMR=0;NS=1;NUMALT=1;ODDS=139.076;PAIRED=1;PAIREDR=0;PAO=0;PQA=0;PQR=0;PRO=0;QA=3579;QR=0;RO=0;RPP=25.7;RPPR=0;RUN=1;SAF=43;SAP=6.20103;SAR=55;SRF=0;SRP=0;SRR=0;TYPE=snp;BVAR	GT:DP:RO:QR:AO:QA:GL	1/1:98:0:0:98:3579:-5,-5,0
NC_010611.1	55008	.	G	T	2814.51	.	AB=0;ABP=0;AC=2;AF=1;AN=2;AO=83;CIGAR=1X;DP=83;DPB=83;DPRA=0;EPP=3.24576;EPPR=0;GTI=0;LEN=1;MEANALT=1;MQM=60;MQMR=0;NS=1;NUMALT=1;ODDS=118.281;PAIRED=1;PAIREDR=0;PAO=0;PQA=0;PQR=0;PRO=0;QA=3160;QR=0;RO=0;RPP=3.66436;RPPR=0;RUN=1;SAF=39;SAP=3.66436;SAR=44;SRF=0;SRP=0;SRR=0;TYPE=snp;BVAR	GT:DP:RO:QR:AO:QA:GL	1/1:83:0:0:83:3160:-5,-5,0
NC_010611.1	55341	.	G	A	3050.58	.	AB=0;ABP=0;AC=2;AF=1;AN=2;AO=94;CIGAR=1X;DP=94;DPB=94;DPRA=0;EPP=7.53805;EPPR=0;GTI=0;LEN=1;MEANALT=1;MQM=60;MQMR=0;NS=1;NUMALT=1;ODDS=133.531;PAIRED=1;PAIREDR=0;PAO=0;PQA=0;PQR=0;PRO=0;QA=3434;QR=0;RO=0;RPP=6.33681;RPPR=0;RUN=1;SAF=53;SAP=6.33681;SAR=41;SRF=0;SRP=0;SRR=0;TYPE=snp;BVAR	GT:DP:RO:QR:AO:QA:GL	1/1:94:0:0:94:3434:-5,-5,0
NC_010611.1	55585	.	C	T	3385.7	.	AB=0;ABP=0;AC=2;AF=1;AN=2;AO=104;CIGAR=1X;DP=104;DPB=104;DPRA=0;EPP=4.34659;EPPR=0;GTI=0;LEN=1;MEANALT=1;MQM=60;MQMR=0;NS=1;NUMALT=1;ODDS=147.393;PAIRED=1;PAIREDR=0;PAO=0;PQA=0;PQR=0;PRO=0;QA=3818;QR=0;RO=0;RPP=21.8019;RPPR=0;RUN=1;SAF=55;SAP=3.76196;SAR=49;SRF=0;SRP=0;SRR=0;TYPE=snp;BVAR	GT:DP:RO:QR:AO:QA:GL	1/1:104:0:0:104:3818:-5,-5,0
NC_010611.1	55717	.	TAGC	CAGT	4897.79	.	AB=0;ABP=0;AC=2;AF=1;AN=2;AO=155;CIGAR=1X2M1X;DP=156;DPB=313.75;DPRA=0;EPP=13.2232;EPPR=0;GTI=0;LEN=4;MEANALT=2;MQM=60;MQMR=0;NS=1;NUMALT=1;ODDS=218.095;PAIRED=1;PAIREDR=0;PAO=0;PQA=0;PQR=0;PRO=0;QA=5494;QR=0;RO=0;RPP=4.70545;RPPR=0;RUN=1;SAF=75;SAP=3.36054;SAR=80;SRF=0;SRP=0;SRR=0;TYPE=complex;BVAR	GT:DP:RO:QR:AO:QA:GL	1/1:156:0:0:155:5494:-5,-5,0
NC_010611.1	55780	.	G	A	4717.63	.	AB=0;ABP=0;AC=2;AF=1;AN=2;AO=148;CIGAR=1X;DP=148;DPB=148;DPRA=0;EPP=10.1116;EPPR=0;GTI=0;LEN=1;MEANALT=1;MQM=60;MQMR=0;NS=1;NUMALT=1;ODDS=208.39;PAIRED=1;PAIREDR=0;PAO=0;PQA=0;PQR=0;PRO=0;QA=5298;QR=0;RO=0;RPP=14.5132;RPPR=0;RUN=1;SAF=75;SAP=3.06899;SAR=73;SRF=0;SRP=0;SRR=0;TYPE=snp;BVAR	GT:DP:RO:QR:AO:QA:GL	1/1:148:0:0:148:5298:-5,-5,0
NC_010611.1	55792	.	A	T	4168.33	.	AB=0;ABP=0;AC=2;AF=1;AN=2;AO=127;CIGAR=1X;DP=127;DPB=127;DPRA=0;EPP=9.18275;EPPR=0;GTI=0;LEN=1;MEANALT=1;MQM=60;MQMR=0;NS=1;NUMALT=1;ODDS=179.278;PAIRED=1;PAIREDR=0;PAO=0;PQA=0;PQR=0;PRO=0;QA=4677;QR=0;RO=0;RPP=6.8574;RPPR=0;RUN=1;SAF=62;SAP=3.16418;SAR=65;SRF=0;SRP=0;SRR=0;TYPE=snp;BVAR	GT:DP:RO:QR:AO:QA:GL	1/1:127:0:0:127:4677:-5,-5,0
NC_010611.1	55846	.	C	T	3237.47	.	AB=0;ABP=0;AC=2;AF=1;AN=2;AO=107;CIGAR=1X;DP=107;DPB=107;DPRA=0;EPP=6.44001;EPPR=0;GTI=0;LEN=1;MEANALT=1;MQM=60;MQMR=0;NS=1;NUMALT=1;ODDS=151.552;PAIRED=1;PAIREDR=0;PAO=0;PQA=0;PQR=0;PRO=0;QA=3650;QR=0;RO=0;RPP=6.44001;RPPR=0;RUN=1;SAF=65;SAP=13.7459;SAR=42;SRF=0;SRP=0;SRR=0;TYPE=snp;BVAR	GT:DP:RO:QR:AO:QA:GL	1/1:107:0:0:107:3650:-5,-5,0
NC_010611.1	55858	.	C	T	3412.05	.	AB=0;ABP=0;AC=2;AF=1;AN=2;AO=109;CIGAR=1X;DP=109;DPB=109;DPRA=0;EPP=3.1896;EPPR=0;GTI=0;LEN=1;MEANALT=1;MQM=60;MQMR=0;NS=1;NUMALT=1;ODDS=154.325;PAIRED=1;PAIREDR=0;PAO=0;PQA=0;PQR=0;PRO=0;QA=3835;QR=0;RO=0;RPP=3.50834;RPPR=0;RUN=1;SAF=65;SAP=11.7958;SAR=44;SRF=0;SRP=0;SRR=0;TYPE=snp;BVAR	GT:DP:RO:QR:AO:QA:GL	1/1:109:0:0:109:3835:-5,-5,0
NC_010611.1	55894	.	A	G	3599.76	.	AB=0;ABP=0;AC=2;AF=1;AN=2;AO=113;CIGAR=1X;DP=113;DPB=113;DPRA=0;EPP=5.3355;EPPR=0;GTI=0;LEN=1;MEANALT=1;MQM=60;MQMR=0;NS=1;NUMALT=1;ODDS=159.87;PAIRED=1;PAIREDR=0;PAO=0;PQA=0;PQR=0;PRO=0;QA=4042;QR=0;RO=0;RPP=3.02952;RPPR=0;RUN=1;SAF=65;SAP=8.56389;SAR=48;SRF=0;SRP=0;SRR=0;TYPE=snp;BVAR	GT:DP:RO:QR:AO:QA:GL	1/1:113:0:0:113:4042:-5,-5,0
NC_010611.1	55918	.	G	A	3733.8	.	AB=0;ABP=0;AC=2;AF=1;AN=2;AO=111;CIGAR=1X;DP=111;DPB=111;DPRA=0;EPP=17.2716;EPPR=0;GTI=0;LEN=1;MEANALT=1;MQM=60;MQMR=0;NS=1;NUMALT=1;ODDS=157.098;PAIRED=1;PAIREDR=0;PAO=0;PQA=0;PQR=0;PRO=0;QA=4200;QR=0;RO=0;RPP=3.49937;RPPR=0;RUN=1;SAF=60;SAP=4.59489;SAR=51;SRF=0;SRP=0;SRR=0;TYPE=snp;BVAR	GT:DP:RO:QR:AO:QA:GL	1/1:111:0:0:111:4200:-5,-5,0
NC_010611.1	55927	.	A	G	3432.77	.	AB=0;ABP=0;AC=2;AF=1;AN=2;AO=106;CIGAR=1X;DP=106;DPB=106;DPRA=0;EPP=14.81;EPPR=0;GTI=0;LEN=1;MEANALT=1;MQM=60;MQMR=0;NS=1;NUMALT=1;ODDS=150.166;PAIRED=1;PAIREDR=0;PAO=0;PQA=0;PQR=0;PRO=0;QA=3864;QR=0;RO=0;RPP=5.05886;RPPR=0;RUN=1;SAF=49;SAP=4.32138;SAR=57;SRF=0;SRP=0;SRR=0;TYPE=snp;BVAR	GT:DP:RO:QR:AO:QA:GL	1/1:106:0:0:106:3864:-5,-5,0
NC_010611.1	55966	.	G	C	2946.85	.	AB=0;ABP=0;AC=2;AF=1;AN=2;AO=89;CIGAR=1X;DP=89;DPB=89;DPRA=0;EPP=10.0615;EPPR=0;GTI=0;LEN=1;MEANALT=1;MQM=59.7753;MQMR=0;NS=1;NUMALT=1;ODDS=126.599;PAIRED=1;PAIREDR=0;PAO=0;PQA=0;PQR=0;PRO=0;QA=3332;QR=0;RO=0;RPP=18.2594;RPPR=0;RUN=1;SAF=41;SAP=4.20583;SAR=48;SRF=0;SRP=0;SRR=0;TYPE=snp;BVAR	GT:DP:RO:QR:AO:QA:GL	1/1:89:0:0:89:3332:-5,-5,0
NC_010611.1	55975	.	TGAC	CGAT	2569.73	.	AB=0;ABP=0;AC=2;AF=1;AN=2;AO=84;CIGAR=1X2M1X;DP=84;DPB=169;DPRA=0;EPP=3.94093;EPPR=0;GTI=0;LEN=4;MEANALT=1;MQM=59.9881;MQMR=0;NS=1;NUMALT=1;ODDS=119.668;PAIRED=1;PAIREDR=0;PAO=0;PQA=0;PQR=0;PRO=0;QA=2922;QR=0;RO=0;RPP=32.8939;RPPR=0;RUN=1;SAF=40;SAP=3.42391;SAR=44;SRF=0;SRP=0;SRR=0;TYPE=complex;BVAR	GT:DP:RO:QR:AO:QA:GL	1/1:84:0:0:84:2922:-5,-5,0
NC_010611.1	55990	.	A	G	2762.42	.	AB=0;ABP=0;AC=2;AF=1;AN=2;AO=84;CIGAR=1X;DP=84;DPB=84;DPRA=0;EPP=4.66476;EPPR=0;GTI=0;LEN=1;MEANALT=1;MQM=59.75;MQMR=0;NS=1;NUMALT=1;ODDS=119.668;PAIRED=1;PAIREDR=0;PAO=0;PQA=0;PQR=0;PRO=0;QA=3118;QR=0;RO=0;RPP=13.3506;RPPR=0;RUN=1;SAF=36;SAP=6.73282;SAR=48;SRF=0;SRP=0;SRR=0;TYPE=snp;BVAR	GT:DP:RO:QR:AO:QA:GL	1/1:84:0:0:84:3118:-5,-5,0
NC_010611.1	55996	.	C	T	2820.59	.	AB=0;ABP=0;AC=2;AF=1;AN=2;AO=89;CIGAR=1X;DP=89;DPB=89;DPRA=0;EPP=3.62026;EPPR=0;GTI=0;LEN=1;MEANALT=1;MQM=59.764;MQMR=0;NS=1;NUMALT=1;ODDS=126.599;PAIRED=1;PAIREDR=0;PAO=0;PQA=0;PQR=0;PRO=0;QA=3173;QR=0;RO=0;RPP=5.96253;RPPR=0;RUN=1;SAF=39;SAP=5.96253;SAR=50;SRF=0;SRP=0;SRR=0;TYPE=snp;BVAR	GT:DP:RO:QR:AO:QA:GL	1/1:89:0:0:89:3173:-5,-5,0
NC_010611.1	56011	.	G	A	2327.13	.	AB=0;ABP=0;AC=2;AF=1;AN=2;AO=72;CIGAR=1X;DP=72;DPB=72;DPRA=0;EPP=7.35324;EPPR=0;GTI=0;LEN=1;MEANALT=1;MQM=59.9861;MQMR=0;NS=1;NUMALT=1;ODDS=103.032;PAIRED=1;PAIREDR=0;PAO=0;PQA=0;PQR=0;PRO=0;QA=2634;QR=0;RO=0;RPP=10.7311;RPPR=0;RUN=1;SAF=30;SAP=7.35324;SAR=42;SRF=0;SRP=0;SRR=0;TYPE=snp;BVAR	GT:DP:RO:QR:AO:QA:GL	1/1:72:0:0:72:2634:-5,-5,0
NC_010611.1	56044	.	C	T	2256.46	.	AB=0;ABP=0;AC=2;AF=1;AN=2;AO=72;CIGAR=1X;DP=72;DPB=72;DPRA=0;EPP=3.49285;EPPR=0;GTI=0;LEN=1;MEANALT=1;MQM=60;MQMR=0;NS=1;NUMALT=1;ODDS=103.032;PAIRED=1;PAIREDR=0;PAO=0;PQA=0;PQR=0;PRO=0;QA=2549;QR=0;RO=0;RPP=3.13094;RPPR=0;RUN=1;SAF=27;SAP=12.7819;SAR=45;SRF=0;SRP=0;SRR=0;TYPE=snp;BVAR	GT:DP:RO:QR:AO:QA:GL	1/1:72:0:0:72:2549:-5,-5,0
NC_010611.1	56160	.	G	A	3977.78	.	AB=0;ABP=0;AC=2;AF=1;AN=2;AO=122;CIGAR=1X;DP=122;DPB=122;DPRA=0;EPP=3.0815;EPPR=0;GTI=0;LEN=1;MEANALT=1;MQM=60;MQMR=0;NS=1;NUMALT=1;ODDS=172.347;PAIRED=1;PAIREDR=0;PAO=0;PQA=0;PQR=0;PRO=0;QA=4454;QR=0;RO=0;RPP=3.0815;RPPR=0;RUN=1;SAF=60;SAP=3.0815;SAR=62;SRF=0;SRP=0;SRR=0;TYPE=snp;BVAR	GT:DP:RO:QR:AO:QA:GL	1/1:122:0:0:122:4454:-5,-5,0
NC_010611.1	56172	.	T	C	3913.84	.	AB=0;ABP=0;AC=2;AF=1;AN=2;AO=117;CIGAR=1X;DP=117;DPB=117;DPRA=0;EPP=5.25601;EPPR=0;GTI=0;LEN=1;MEANALT=1;MQM=60;MQMR=0;NS=1;NUMALT=1;ODDS=165.415;PAIRED=1;PAIREDR=0;PAO=0;PQA=0;PQR=0;PRO=0;QA=4385;QR=0;RO=0;RPP=3.17734;RPPR=0;RUN=1;SAF=58;SAP=3.02886;SAR=59;SRF=0;SRP=0;SRR=0;TYPE=snp;BVAR	GT:DP:RO:QR:AO:QA:GL	1/1:117:0:0:117:4385:-5,-5,0
NC_010611.1	56604	.	A	C	3567.53	.	AB=0;ABP=0;AC=2;AF=1;AN=2;AO=110;CIGAR=1X;DP=110;DPB=110;DPRA=0;EPP=5.85295;EPPR=0;GTI=0;LEN=1;MEANALT=1;MQM=60;MQMR=0;NS=1;NUMALT=1;ODDS=155.711;PAIRED=1;PAIREDR=0;PAO=0;PQA=0;PQR=0;PRO=0;QA=4006;QR=0;RO=0;RPP=6.87947;RPPR=0;RUN=1;SAF=59;SAP=4.2737;SAR=51;SRF=0;SRP=0;SRR=0;TYPE=snp;BVAR	GT:DP:RO:QR:AO:QA:GL	1/1:110:0:0:110:4006:-5,-5,0
NC_010611.1	56610	.	G	A	3779.6	.	AB=0;ABP=0;AC=2;AF=1;AN=2;AO=115;CIGAR=1X;DP=115;DPB=115;DPRA=0;EPP=4.53977;EPPR=0;GTI=0;LEN=1;MEANALT=1;MQM=60;MQMR=0;NS=1;NUMALT=1;ODDS=162.643;PAIRED=1;PAIREDR=0;PAO=0;PQA=0;PQR=0;PRO=0;QA=4240;QR=0;RO=0;RPP=4.53977;RPPR=0;RUN=1;SAF=64;SAP=6.20142;SAR=51;SRF=0;SRP=0;SRR=0;TYPE=snp;BVAR	GT:DP:RO:QR:AO:QA:GL	1/1:115:0:0:115:4240:-5,-5,0
NC_010611.1	56646	.	T	A	4570.88	.	AB=0;ABP=0;AC=2;AF=1;AN=2;AO=138;CIGAR=1X;DP=139;DPB=139;DPRA=0;EPP=4.01736;EPPR=0;GTI=0;LEN=1;MEANALT=2;MQM=60;MQMR=0;NS=1;NUMALT=1;ODDS=194.527;PAIRED=1;PAIREDR=0;PAO=0;PQA=0;PQR=0;PRO=0;QA=5120;QR=0;RO=0;RPP=4.01736;RPPR=0;RUN=1;SAF=66;SAP=3.57677;SAR=72;SRF=0;SRP=0;SRR=0;TYPE=snp;BVAR	GT:DP:RO:QR:AO:QA:GL	1/1:139:0:0:138:5120:-5,-5,0
NC_010611.1	56742	.	T	C	4667.24	.	AB=0;ABP=0;AC=2;AF=1;AN=2;AO=141;CIGAR=1X;DP=141;DPB=141;DPRA=0;EPP=5.61299;EPPR=0;GTI=0;LEN=1;MEANALT=1;MQM=60;MQMR=0;NS=1;NUMALT=1;ODDS=198.686;PAIRED=1;PAIREDR=0;PAO=0;PQA=0;PQR=0;PRO=0;QA=5230;QR=0;RO=0;RPP=8.56989;RPPR=0;RUN=1;SAF=69;SAP=3.1489;SAR=72;SRF=0;SRP=0;SRR=0;TYPE=snp;BVAR	GT:DP:RO:QR:AO:QA:GL	1/1:141:0:0:141:5230:-5,-5,0
NC_010611.1	56748	.	A	T	4814.39	.	AB=0;ABP=0;AC=2;AF=1;AN=2;AO=147;CIGAR=1X;DP=148;DPB=148;DPRA=0;EPP=8.34296;EPPR=0;GTI=0;LEN=1;MEANALT=2;MQM=60;MQMR=0;NS=1;NUMALT=1;ODDS=207.004;PAIRED=1;PAIREDR=0;PAO=0;PQA=0;PQR=0;PRO=0;QA=5397;QR=0;RO=0;RPP=5.50675;RPPR=0;RUN=1;SAF=73;SAP=3.02507;SAR=74;SRF=0;SRP=0;SRR=0;TYPE=snp;BVAR	GT:DP:RO:QR:AO:QA:GL	1/1:148:0:0:147:5397:-5,-5,0
NC_010611.1	56766	.	T	C	4581.67	.	AB=0;ABP=0;AC=2;AF=1;AN=2;AO=136;CIGAR=1X;DP=136;DPB=136;DPRA=0;EPP=5.30951;EPPR=0;GTI=0;LEN=1;MEANALT=1;MQM=60;MQMR=0;NS=1;NUMALT=1;ODDS=191.755;PAIRED=1;PAIREDR=0;PAO=0;PQA=0;PQR=0;PRO=0;QA=5135;QR=0;RO=0;RPP=7.09778;RPPR=0;RUN=1;SAF=74;SAP=5.30951;SAR=62;SRF=0;SRP=0;SRR=0;TYPE=snp;BVAR	GT:DP:RO:QR:AO:QA:GL	1/1:136:0:0:136:5135:-5,-5,0
NC_010611.1	56921	.	C	T	5101.57	.	AB=0;ABP=0;AC=2;AF=1;AN=2;AO=157;CIGAR=1X;DP=157;DPB=157;DPRA=0;EPP=4.68386;EPPR=0;GTI=0;LEN=1;MEANALT=1;MQM=60;MQMR=0;NS=1;NUMALT=1;ODDS=220.867;PAIRED=1;PAIREDR=0;PAO=0;PQA=0;PQR=0;PRO=0;QA=5707;QR=0;RO=0;RPP=3.13478;RPPR=0;RUN=1;SAF=82;SAP=3.68802;SAR=75;SRF=0;SRP=0;SRR=0;TYPE=snp;BVAR	GT:DP:RO:QR:AO:QA:GL	1/1:157:0:0:157:5707:-5,-5,0
NC_010611.1	57105	.	GCCC	ACCT	4366.84	.	AB=0;ABP=0;AC=2;AF=1;AN=2;AO=139;CIGAR=1X2M1X;DP=140;DPB=280.5;DPRA=0;EPP=3.40085;EPPR=0;GTI=0;LEN=4;MEANALT=2;MQM=60;MQMR=0;NS=1;NUMALT=1;ODDS=195.914;PAIRED=0.992806;PAIREDR=0;PAO=0;PQA=0;PQR=0;PRO=0;QA=4897;QR=0;RO=0;RPP=4.27569;RPPR=0;RUN=1;SAF=60;SAP=8.64988;SAR=79;SRF=0;SRP=0;SRR=0;TYPE=complex;BVAR	GT:DP:RO:QR:AO:QA:GL	1/1:140:0:0:139:4897:-5,-5,0
NC_010611.1	57123	.	A	T	5374.14	.	AB=0;ABP=0;AC=2;AF=1;AN=2;AO=162;CIGAR=1X;DP=162;DPB=162;DPRA=0;EPP=6.44176;EPPR=0;GTI=0;LEN=1;MEANALT=1;MQM=60;MQMR=0;NS=1;NUMALT=1;ODDS=227.799;PAIRED=0.993827;PAIREDR=0;PAO=0;PQA=0;PQR=0;PRO=0;QA=6033;QR=0;RO=0;RPP=15.074;RPPR=0;RUN=1;SAF=69;SAP=10.7311;SAR=93;SRF=0;SRP=0;SRR=0;TYPE=snp;BVAR	GT:DP:RO:QR:AO:QA:GL	1/1:162:0:0:162:6033:-5,-5,0
NC_010611.1	57824	.	GGC	CGT	3863.85	.	AB=0;ABP=0;AC=2;AF=1;AN=2;AO=130;CIGAR=1X1M1X;DP=130;DPB=263;DPRA=0;EPP=4.68066;EPPR=0;GTI=0;LEN=3;MEANALT=1;MQM=60;MQMR=0;NS=1;NUMALT=1;ODDS=183.437;PAIRED=1;PAIREDR=0;PAO=0;PQA=0;PQR=0;PRO=0;QA=4354;QR=0;RO=0;RPP=24.6582;RPPR=0;RUN=1;SAF=65;SAP=3.0103;SAR=65;SRF=0;SRP=0;SRR=0;TYPE=complex;BVAR	GT:DP:RO:QR:AO:QA:GL	1/1:130:0:0:130:4354:-5,-5,0
NC_010611.1	58429	.	A	G	3755.1	.	AB=0;ABP=0;AC=2;AF=1;AN=2;AO=113;CIGAR=1X;DP=113;DPB=113;DPRA=0;EPP=4.56684;EPPR=0;GTI=0;LEN=1;MEANALT=1;MQM=60;MQMR=0;NS=1;NUMALT=1;ODDS=159.87;PAIRED=0.99115;PAIREDR=0;PAO=0;PQA=0;PQR=0;PRO=0;QA=4217;QR=0;RO=0;RPP=11.4848;RPPR=0;RUN=1;SAF=58;SAP=3.18325;SAR=55;SRF=0;SRP=0;SRR=0;TYPE=snp;BVAR	GT:DP:RO:QR:AO:QA:GL	1/1:113:0:0:113:4217:-5,-5,0
NC_010611.1	58498	.	C	T	4196.95	.	AB=0;ABP=0;AC=2;AF=1;AN=2;AO=127;CIGAR=1X;DP=127;DPB=127;DPRA=0;EPP=3.0274;EPPR=0;GTI=0;LEN=1;MEANALT=1;MQM=60;MQMR=0;NS=1;NUMALT=1;ODDS=179.278;PAIRED=0.992126;PAIREDR=0;PAO=0;PQA=0;PQR=0;PRO=0;QA=4700;QR=0;RO=0;RPP=3.16418;RPPR=0;RUN=1;SAF=58;SAP=5.07918;SAR=69;SRF=0;SRP=0;SRR=0;TYPE=snp;BVAR	GT:DP:RO:QR:AO:QA:GL	1/1:127:0:0:127:4700:-5,-5,0
NC_010611.1	58507	.	T	C	4269.6	.	AB=0;ABP=0;AC=2;AF=1;AN=2;AO=129;CIGAR=1X;DP=129;DPB=129;DPRA=0;EPP=3.02713;EPPR=0;GTI=0;LEN=1;MEANALT=1;MQM=60;MQMR=0;NS=1;NUMALT=1;ODDS=182.051;PAIRED=0.992248;PAIREDR=0;PAO=0;PQA=0;PQR=0;PRO=0;QA=4786;QR=0;RO=0;RPP=7.87507;RPPR=0;RUN=1;SAF=59;SAP=5.04711;SAR=70;SRF=0;SRP=0;SRR=0;TYPE=snp;BVAR	GT:DP:RO:QR:AO:QA:GL	1/1:129:0:0:129:4786:-5,-5,0
NC_010611.1	58560	.	GG	CA	3707.4	.	AB=0;ABP=0;AC=2;AF=1;AN=2;AO=116;CIGAR=2X;DP=116;DPB=232;DPRA=0;EPP=3.30981;EPPR=0;GTI=0;LEN=2;MEANALT=1;MQM=60;MQMR=0;NS=1;NUMALT=1;ODDS=164.029;PAIRED=0.991379;PAIREDR=0;PAO=0;PQA=0;PQR=0;PRO=0;QA=4160;QR=0;RO=0;RPP=7.80251;RPPR=0;RUN=1;SAF=54;SAP=4.20835;SAR=62;SRF=0;SRP=0;SRR=0;TYPE=mnp;BVAR	GT:DP:RO:QR:AO:QA:GL	1/1:116:0:0:116:4160:-5,-5,0
NC_010611.1	58590	.	T	C	3614.29	.	AB=0;ABP=0;AC=2;AF=1;AN=2;AO=113;CIGAR=1X;DP=113;DPB=113;DPRA=0;EPP=3.02952;EPPR=0;GTI=0;LEN=1;MEANALT=1;MQM=60;MQMR=0;NS=1;NUMALT=1;ODDS=159.87;PAIRED=0.99115;PAIREDR=0;PAO=0;PQA=0;PQR=0;PRO=0;QA=4059;QR=0;RO=0;RPP=11.4848;RPPR=0;RUN=1;SAF=58;SAP=3.18325;SAR=55;SRF=0;SRP=0;SRR=0;TYPE=snp;BVAR	GT:DP:RO:QR:AO:QA:GL	1/1:113:0:0:113:4059:-5,-5,0
NC_010611.1	58596	.	G	A	3656.92	.	AB=0;ABP=0;AC=2;AF=1;AN=2;AO=112;CIGAR=1X;DP=112;DPB=112;DPRA=0;EPP=3.0103;EPPR=0;GTI=0;LEN=1;MEANALT=1;MQM=60;MQMR=0;NS=1;NUMALT=1;ODDS=158.484;PAIRED=0.991071;PAIREDR=0;PAO=0;PQA=0;PQR=0;PRO=0;QA=4098;QR=0;RO=0;RPP=4.25114;RPPR=0;RUN=1;SAF=56;SAP=3.0103;SAR=56;SRF=0;SRP=0;SRR=0;TYPE=snp;BVAR	GT:DP:RO:QR:AO:QA:GL	1/1:112:0:0:112:4098:-5,-5,0
NC_010611.1	58681	.	G	A	2996.81	.	AB=0;ABP=0;AC=2;AF=1;AN=2;AO=94;CIGAR=1X;DP=94;DPB=94;DPRA=0;EPP=5.32038;EPPR=0;GTI=0;LEN=1;MEANALT=1;MQM=60;MQMR=0;NS=1;NUMALT=1;ODDS=133.531;PAIRED=0.989362;PAIREDR=0;PAO=0;PQA=0;PQR=0;PRO=0;QA=3368;QR=0;RO=0;RPP=3.84193;RPPR=0;RUN=1;SAF=42;SAP=5.32038;SAR=52;SRF=0;SRP=0;SRR=0;TYPE=snp;BVAR	GT:DP:RO:QR:AO:QA:GL	1/1:94:0:0:94:3368:-5,-5,0
NC_010611.1	58693	.	T	C	2734.86	.	AB=0;ABP=0;AC=2;AF=1;AN=2;AO=83;CIGAR=1X;DP=83;DPB=83;DPRA=0;EPP=4.29225;EPPR=0;GTI=0;LEN=1;MEANALT=1;MQM=60;MQMR=0;NS=1;NUMALT=1;ODDS=118.281;PAIRED=0.987952;PAIREDR=0;PAO=0;PQA=0;PQR=0;PRO=0;QA=3082;QR=0;RO=0;RPP=10.5712;RPPR=0;RUN=1;SAF=37;SAP=5.12945;SAR=46;SRF=0;SRP=0;SRR=0;TYPE=snp;BVAR	GT:DP:RO:QR:AO:QA:GL	1/1:83:0:0:83:3082:-5,-5,0
NC_010611.1	58744	.	A	G	2388.26	.	AB=0;ABP=0;AC=2;AF=1;AN=2;AO=73;CIGAR=1X;DP=73;DPB=73;DPRA=0;EPP=8.03741;EPPR=0;GTI=0;LEN=1;MEANALT=1;MQM=60;MQMR=0;NS=1;NUMALT=1;ODDS=104.418;PAIRED=1;PAIREDR=0;PAO=0;PQA=0;PQR=0;PRO=0;QA=2695;QR=0;RO=0;RPP=3.04005;RPPR=0;RUN=1;SAF=30;SAP=8.03741;SAR=43;SRF=0;SRP=0;SRR=0;TYPE=snp;BVAR	GT:DP:RO:QR:AO:QA:GL	1/1:73:0:0:73:2695:-5,-5,0
NC_010611.1	58780	.	T	A	2956.9	.	AB=0;ABP=0;AC=2;AF=1;AN=2;AO=90;CIGAR=1X;DP=90;DPB=90;DPRA=0;EPP=3.39634;EPPR=0;GTI=0;LEN=1;MEANALT=1;MQM=60;MQMR=0;NS=1;NUMALT=1;ODDS=127.985;PAIRED=1;PAIREDR=0;PAO=0;PQA=0;PQR=0;PRO=0;QA=3322;QR=0;RO=0;RPP=4.55446;RPPR=0;RUN=1;SAF=40;SAP=5.42305;SAR=50;SRF=0;SRP=0;SRR=0;TYPE=snp;BVAR	GT:DP:RO:QR:AO:QA:GL	1/1:90:0:0:90:3322:-5,-5,0
NC_010611.1	58969	.	A	G	2699.54	.	AB=0;ABP=0;AC=2;AF=1;AN=2;AO=85;CIGAR=1X;DP=85;DPB=85;DPRA=0;EPP=5.07959;EPPR=0;GTI=0;LEN=1;MEANALT=1;MQM=60;MQMR=0;NS=1;NUMALT=1;ODDS=121.054;PAIRED=1;PAIREDR=0;PAO=0;PQA=0;PQR=0;PRO=0;QA=3034;QR=0;RO=0;RPP=3.64897;RPPR=0;RUN=1;SAF=42;SAP=3.03585;SAR=43;SRF=0;SRP=0;SRR=0;TYPE=snp;BVAR	GT:DP:RO:QR:AO:QA:GL	1/1:85:0:0:85:3034:-5,-5,0
NC_010611.1	58975	.	A	G	2838.68	.	AB=0;ABP=0;AC=2;AF=1;AN=2;AO=88;CIGAR=1X;DP=88;DPB=88;DPRA=0;EPP=3.109;EPPR=0;GTI=0;LEN=1;MEANALT=1;MQM=60;MQMR=0;NS=1;NUMALT=1;ODDS=125.213;PAIRED=1;PAIREDR=0;PAO=0;PQA=0;PQR=0;PRO=0;QA=3186;QR=0;RO=0;RPP=3.109;RPPR=0;RUN=1;SAF=44;SAP=3.0103;SAR=44;SRF=0;SRP=0;SRR=0;TYPE=snp;BVAR	GT:DP:RO:QR:AO:QA:GL	1/1:88:0:0:88:3186:-5,-5,0
NC_010611.1	59077	.	T	C	3196.79	.	AB=0;ABP=0;AC=2;AF=1;AN=2;AO=99;CIGAR=1X;DP=99;DPB=99;DPRA=0;EPP=3.03223;EPPR=0;GTI=0;LEN=1;MEANALT=1;MQM=60;MQMR=0;NS=1;NUMALT=1;ODDS=140.462;PAIRED=1;PAIREDR=0;PAO=0;PQA=0;PQR=0;PRO=0;QA=3597;QR=0;RO=0;RPP=9.34924;RPPR=0;RUN=1;SAF=42;SAP=7.94546;SAR=57;SRF=0;SRP=0;SRR=0;TYPE=snp;BVAR	GT:DP:RO:QR:AO:QA:GL	1/1:99:0:0:99:3597:-5,-5,0
NC_010611.1	59089	.	A	G	3154.75	.	AB=0;ABP=0;AC=2;AF=1;AN=2;AO=98;CIGAR=1X;DP=98;DPB=98;DPRA=0;EPP=3.0103;EPPR=0;GTI=0;LEN=1;MEANALT=1;MQM=60;MQMR=0;NS=1;NUMALT=1;ODDS=139.076;PAIRED=1;PAIREDR=0;PAO=0;PQA=0;PQR=0;PRO=0;QA=3550;QR=0;RO=0;RPP=5.22609;RPPR=0;RUN=1;SAF=39;SAP=11.8735;SAR=59;SRF=0;SRP=0;SRR=0;TYPE=snp;BVAR	GT:DP:RO:QR:AO:QA:GL	1/1:98:0:0:98:3550:-5,-5,0
NC_010611.1	59197	.	T	C	1781.58	.	AB=0;ABP=0;AC=2;AF=1;AN=2;AO=57;CIGAR=1X;DP=58;DPB=58;DPRA=0;EPP=4.877;EPPR=0;GTI=0;LEN=1;MEANALT=2;MQM=60;MQMR=0;NS=1;NUMALT=1;ODDS=82.2377;PAIRED=0.982456;PAIREDR=0;PAO=0;PQA=0;PQR=0;PRO=0;QA=2023;QR=0;RO=0;RPP=6.09608;RPPR=0;RUN=1;SAF=23;SAP=7.61992;SAR=34;SRF=0;SRP=0;SRR=0;TYPE=snp;BVAR	GT:DP:RO:QR:AO:QA:GL	1/1:58:0:0:57:2023:-5,-5,0
NC_010611.1	59470	.	AAT	GAC	672449	.	AB=0;ABP=0;AC=2;AF=1;AN=2;AO=22;CIGAR=1X1M1X;DP=22;DPB=44;DPRA=0;EPP=3.40511;EPPR=0;GTI=0;LEN=3;MEANALT=1;MQM=60;MQMR=0;NS=1;NUMALT=1;ODDS=33.7174;PAIRED=1;PAIREDR=0;PAO=0;PQA=0;PQR=0;PRO=0;QA=778;QR=0;RO=0;RPP=9.32731;RPPR=0;RUN=1;SAF=9;SAP=4.58955;SAR=13;SRF=0;SRP=0;SRR=0;TYPE=complex;BVAR	GT:DP:RO:QR:AO:QA:GL	1/1:22:0:0:22:778:-5,-5,0
NC_010611.1	59511	.	A	G	284248	.	AB=0;ABP=0;AC=2;AF=1;AN=2;AO=9;CIGAR=1X;DP=9;DPB=9;DPRA=0;EPP=3.25157;EPPR=0;GTI=0;LEN=1;MEANALT=1;MQM=60;MQMR=0;NS=1;NUMALT=1;ODDS=15.6955;PAIRED=1;PAIREDR=0;PAO=0;PQA=0;PQR=0;PRO=0;QA=338;QR=0;RO=0;RPP=9.04217;RPPR=0;RUN=1;SAF=5;SAP=3.25157;SAR=4;SRF=0;SRP=0;SRR=0;TYPE=snp;BVAR	GT:DP:RO:QR:AO:QA:GL	1/1:9:0:0:9:338:-5,-2.70927,0
NC_010611.1	59527	.	TAGA	GAAT	221344	.	AB=0;ABP=0;AC=2;AF=1;AN=2;AO=7;CIGAR=1X1M2X;DP=7;DPB=14;DPRA=0;EPP=5.80219;EPPR=0;GTI=0;LEN=4;MEANALT=1;MQM=60;MQMR=0;NS=1;NUMALT=1;ODDS=12.9229;PAIRED=1;PAIREDR=0;PAO=0;PQA=0;PQR=0;PRO=0;QA=263;QR=0;RO=0;RPP=3.32051;RPPR=0;RUN=1;SAF=4;SAP=3.32051;SAR=3;SRF=0;SRP=0;SRR=0;TYPE=complex;BVAR	GT:DP:RO:QR:AO:QA:GL	1/1:7:0:0:7:263:-5,-2.10721,0
NC_010611.1	59641	.	G	A	3668.29	.	AB=0;ABP=0;AC=2;AF=1;AN=2;AO=113;CIGAR=1X;DP=113;DPB=113;DPRA=0;EPP=3.95191;EPPR=0;GTI=0;LEN=1;MEANALT=1;MQM=60;MQMR=0;NS=1;NUMALT=1;ODDS=159.87;PAIRED=1;PAIREDR=0;PAO=0;PQA=0;PQR=0;PRO=0;QA=4158;QR=0;RO=0;RPP=35.3134;RPPR=0;RUN=1;SAF=68;SAP=13.1759;SAR=45;SRF=0;SRP=0;SRR=0;TYPE=snp;BVAR	GT:DP:RO:QR:AO:QA:GL	1/1:113:0:0:113:4158:-5,-5,0
NC_010611.1	59815	.	T	G	3738.52	.	AB=0;ABP=0;AC=2;AF=1;AN=2;AO=111;CIGAR=1X;DP=111;DPB=111;DPRA=0;EPP=4.59489;EPPR=0;GTI=0;LEN=1;MEANALT=1;MQM=60;MQMR=0;NS=1;NUMALT=1;ODDS=157.098;PAIRED=0.990991;PAIREDR=0;PAO=0;PQA=0;PQR=0;PRO=0;QA=4210;QR=0;RO=0;RPP=3.18637;RPPR=0;RUN=1;SAF=71;SAP=21.8102;SAR=40;SRF=0;SRP=0;SRR=0;TYPE=snp;BVAR	GT:DP:RO:QR:AO:QA:GL	1/1:111:0:0:111:4210:-5,-5,0
NC_010611.1	59920	.	T	C	3121.25	.	AB=0;ABP=0;AC=2;AF=1;AN=2;AO=98;CIGAR=1X;DP=98;DPB=98;DPRA=0;EPP=3.09893;EPPR=0;GTI=0;LEN=1;MEANALT=1;MQM=60;MQMR=0;NS=1;NUMALT=1;ODDS=139.076;PAIRED=1;PAIREDR=0;PAO=0;PQA=0;PQR=0;PRO=0;QA=3515;QR=0;RO=0;RPP=13.7347;RPPR=0;RUN=1;SAF=44;SAP=5.22609;SAR=54;SRF=0;SRP=0;SRR=0;TYPE=snp;BVAR	GT:DP:RO:QR:AO:QA:GL	1/1:98:0:0:98:3515:-5,-5,0
NC_010611.1	59938	.	A	G	3195.91	.	AB=0;ABP=0;AC=2;AF=1;AN=2;AO=98;CIGAR=1X;DP=98;DPB=98;DPRA=0;EPP=6.20103;EPPR=0;GTI=0;LEN=1;MEANALT=1;MQM=60;MQMR=0;NS=1;NUMALT=1;ODDS=139.076;PAIRED=1;PAIREDR=0;PAO=0;PQA=0;PQR=0;PRO=0;QA=3604;QR=0;RO=0;RPP=17.989;RPPR=0;RUN=1;SAF=47;SAP=3.36483;SAR=51;SRF=0;SRP=0;SRR=0;TYPE=snp;BVAR	GT:DP:RO:QR:AO:QA:GL	1/1:98:0:0:98:3604:-5,-5,0
NC_010611.1	59998	.	C	T	4225.88	.	AB=0;ABP=0;AC=2;AF=1;AN=2;AO=132;CIGAR=1X;DP=132;DPB=132;DPRA=0;EPP=4.65535;EPPR=0;GTI=0;LEN=1;MEANALT=1;MQM=60;MQMR=0;NS=1;NUMALT=1;ODDS=186.21;PAIRED=1;PAIREDR=0;PAO=0;PQA=0;PQR=0;PRO=0;QA=4734;QR=0;RO=0;RPP=3.27351;RPPR=0;RUN=1;SAF=61;SAP=4.65535;SAR=71;SRF=0;SRP=0;SRR=0;TYPE=snp;BVAR	GT:DP:RO:QR:AO:QA:GL	1/1:132:0:0:132:4734:-5,-5,0
NC_010611.1	60037	.	T	C	3859.44	.	AB=0;ABP=0;AC=2;AF=1;AN=2;AO=119;CIGAR=1X;DP=119;DPB=119;DPRA=0;EPP=12.6633;EPPR=0;GTI=0;LEN=1;MEANALT=1;MQM=60;MQMR=0;NS=1;NUMALT=1;ODDS=168.188;PAIRED=1;PAIREDR=0;PAO=0;PQA=0;PQR=0;PRO=0;QA=4349;QR=0;RO=0;RPP=9.59771;RPPR=0;RUN=1;SAF=49;SAP=11.0575;SAR=70;SRF=0;SRP=0;SRR=0;TYPE=snp;BVAR	GT:DP:RO:QR:AO:QA:GL	1/1:119:0:0:119:4349:-5,-5,0
NC_010611.1	60046	.	A	T	3707.56	.	AB=0;ABP=0;AC=2;AF=1;AN=2;AO=116;CIGAR=1X;DP=117;DPB=117;DPRA=0;EPP=7.80251;EPPR=0;GTI=0;LEN=1;MEANALT=2;MQM=59.9052;MQMR=0;NS=1;NUMALT=1;ODDS=164.029;PAIRED=1;PAIREDR=0;PAO=0;PQA=0;PQR=0;PRO=0;QA=4174;QR=0;RO=0;RPP=5.70592;RPPR=0;RUN=1;SAF=48;SAP=10.4981;SAR=68;SRF=0;SRP=0;SRR=0;TYPE=snp;BVAR	GT:DP:RO:QR:AO:QA:GL	1/1:117:0:0:116:4174:-5,-5,0
NC_010611.1	60058	.	T	G	3339.43	.	AB=0;ABP=0;AC=2;AF=1;AN=2;AO=104;CIGAR=1X;DP=104;DPB=104;DPRA=0;EPP=6.01695;EPPR=0;GTI=0;LEN=1;MEANALT=1;MQM=59.8942;MQMR=0;NS=1;NUMALT=1;ODDS=147.393;PAIRED=1;PAIREDR=0;PAO=0;PQA=0;PQR=0;PRO=0;QA=3758;QR=0;RO=0;RPP=3.09382;RPPR=0;RUN=1;SAF=41;SAP=13.116;SAR=63;SRF=0;SRP=0;SRR=0;TYPE=snp;BVAR	GT:DP:RO:QR:AO:QA:GL	1/1:104:0:0:104:3758:-5,-5,0
NC_010611.1	60157	.	CGCG	TGCA	4176.78	.	AB=0;ABP=0;AC=2;AF=1;AN=2;AO=135;CIGAR=1X2M1X;DP=137;DPB=274.5;DPRA=0;EPP=5.72866;EPPR=0;GTI=0;LEN=4;MEANALT=3;MQM=60;MQMR=0;NS=1;NUMALT=1;ODDS=190.369;PAIRED=1;PAIREDR=0;PAO=0;PQA=0;PQR=0;PRO=0;QA=4698;QR=0;RO=0;RPP=13.0634;RPPR=0;RUN=1;SAF=59;SAP=7.65886;SAR=76;SRF=0;SRP=0;SRR=0;TYPE=complex;BVAR	GT:DP:RO:QR:AO:QA:GL	1/1:137:0:0:135:4698:-5,-5,0
NC_010611.1	60244	.	G	A	4113.29	.	AB=0;ABP=0;AC=2;AF=1;AN=2;AO=134;CIGAR=1X;DP=135;DPB=135;DPRA=0;EPP=4.04742;EPPR=0;GTI=0;LEN=1;MEANALT=2;MQM=60;MQMR=0;NS=1;NUMALT=1;ODDS=188.982;PAIRED=1;PAIREDR=0;PAO=0;PQA=0;PQR=0;PRO=0;QA=4617;QR=0;RO=0;RPP=8.26073;RPPR=0;RUN=1;SAF=61;SAP=5.34382;SAR=73;SRF=0;SRP=0;SRR=0;TYPE=snp;BVAR	GT:DP:RO:QR:AO:QA:GL	1/1:135:0:0:134:4617:-5,-5,0
NC_010611.1	60574	.	A	G	4826.91	.	AB=0;ABP=0;AC=2;AF=1;AN=2;AO=145;CIGAR=1X;DP=145;DPB=145;DPRA=0;EPP=5.54119;EPPR=0;GTI=0;LEN=1;MEANALT=1;MQM=60;MQMR=0;NS=1;NUMALT=1;ODDS=204.232;PAIRED=0.993103;PAIREDR=0;PAO=0;PQA=0;PQR=0;PRO=0;QA=5406;QR=0;RO=0;RPP=5.54119;RPPR=0;RUN=1;SAF=67;SAP=4.82236;SAR=78;SRF=0;SRP=0;SRR=0;TYPE=snp;BVAR	GT:DP:RO:QR:AO:QA:GL	1/1:145:0:0:145:5406:-5,-5,0
NC_010611.1	60628	.	A	G	4400.64	.	AB=0;ABP=0;AC=2;AF=1;AN=2;AO=135;CIGAR=1X;DP=135;DPB=135;DPRA=0;EPP=27.4756;EPPR=0;GTI=0;LEN=1;MEANALT=1;MQM=60;MQMR=0;NS=1;NUMALT=1;ODDS=190.369;PAIRED=0.992593;PAIREDR=0;PAO=0;PQA=0;PQR=0;PRO=0;QA=4953;QR=0;RO=0;RPP=3.79846;RPPR=0;RUN=1;SAF=70;SAP=3.41242;SAR=65;SRF=0;SRP=0;SRR=0;TYPE=snp;BVAR	GT:DP:RO:QR:AO:QA:GL	1/1:135:0:0:135:4953:-5,-5,0
NC_010611.1	60658	.	T	C	4533.81	.	AB=0;ABP=0;AC=2;AF=1;AN=2;AO=136;CIGAR=1X;DP=136;DPB=136;DPRA=0;EPP=21.4678;EPPR=0;GTI=0;LEN=1;MEANALT=1;MQM=60;MQMR=0;NS=1;NUMALT=1;ODDS=191.755;PAIRED=0.992647;PAIREDR=0;PAO=0;PQA=0;PQR=0;PRO=0;QA=5096;QR=0;RO=0;RPP=5.30951;RPPR=0;RUN=1;SAF=71;SAP=3.5851;SAR=65;SRF=0;SRP=0;SRR=0;TYPE=snp;BVAR	GT:DP:RO:QR:AO:QA:GL	1/1:136:0:0:136:5096:-5,-5,0
NC_010611.1	60799	.	G	A	5223.72	.	AB=0;ABP=0;AC=2;AF=1;AN=2;AO=162;CIGAR=1X;DP=162;DPB=162;DPRA=0;EPP=4.35072;EPPR=0;GTI=0;LEN=1;MEANALT=1;MQM=60;MQMR=0;NS=1;NUMALT=1;ODDS=227.799;PAIRED=1;PAIREDR=0;PAO=0;PQA=0;PQR=0;PRO=0;QA=5895;QR=0;RO=0;RPP=45.0457;RPPR=0;RUN=1;SAF=71;SAP=8.37196;SAR=91;SRF=0;SRP=0;SRR=0;TYPE=snp;BVAR	GT:DP:RO:QR:AO:QA:GL	1/1:162:0:0:162:5895:-5,-5,0
NC_010611.1	60898	.	G	A	4473.86	.	AB=0;ABP=0;AC=2;AF=1;AN=2;AO=137;CIGAR=1X;DP=137;DPB=137;DPRA=0;EPP=3.78696;EPPR=0;GTI=0;LEN=1;MEANALT=1;MQM=60;MQMR=0;NS=1;NUMALT=1;ODDS=193.141;PAIRED=0.992701;PAIREDR=0;PAO=0;PQA=0;PQR=0;PRO=0;QA=5111;QR=0;RO=0;RPP=87.4758;RPPR=0;RUN=1;SAF=59;SAP=8.73221;SAR=78;SRF=0;SRP=0;SRR=0;TYPE=snp;BVAR	GT:DP:RO:QR:AO:QA:GL	1/1:137:0:0:137:5111:-5,-5,0
NC_010611.1	61225	.	G	A	2743.38	.	AB=0;ABP=0;AC=2;AF=1;AN=2;AO=85;CIGAR=1X;DP=85;DPB=85;DPRA=0;EPP=3.24022;EPPR=0;GTI=0;LEN=1;MEANALT=1;MQM=60;MQMR=0;NS=1;NUMALT=1;ODDS=121.054;PAIRED=0.988235;PAIREDR=0;PAO=0;PQA=0;PQR=0;PRO=0;QA=3084;QR=0;RO=0;RPP=3.64897;RPPR=0;RUN=1;SAF=37;SAP=6.10145;SAR=48;SRF=0;SRP=0;SRR=0;TYPE=snp;BVAR	GT:DP:RO:QR:AO:QA:GL	1/1:85:0:0:85:3084:-5,-5,0
NC_010611.1	61270	.	G	A	3294.61	.	AB=0;ABP=0;AC=2;AF=1;AN=2;AO=99;CIGAR=1X;DP=99;DPB=99;DPRA=0;EPP=3.20771;EPPR=0;GTI=0;LEN=1;MEANALT=1;MQM=60;MQMR=0;NS=1;NUMALT=1;ODDS=140.462;PAIRED=1;PAIREDR=0;PAO=0;PQA=0;PQR=0;PRO=0;QA=3698;QR=0;RO=0;RPP=6.71716;RPPR=0;RUN=1;SAF=47;SAP=3.55865;SAR=52;SRF=0;SRP=0;SRR=0;TYPE=snp;BVAR	GT:DP:RO:QR:AO:QA:GL	1/1:99:0:0:99:3698:-5,-5,0
NC_010611.1	61288	.	G	A	3056.31	.	AB=0;ABP=0;AC=2;AF=1;AN=2;AO=93;CIGAR=1X;DP=93;DPB=93;DPRA=0;EPP=3.03365;EPPR=0;GTI=0;LEN=1;MEANALT=1;MQM=60;MQMR=0;NS=1;NUMALT=1;ODDS=132.144;PAIRED=1;PAIREDR=0;PAO=0;PQA=0;PQR=0;PRO=0;QA=3428;QR=0;RO=0;RPP=3.03365;RPPR=0;RUN=1;SAF=46;SAP=3.03365;SAR=47;SRF=0;SRP=0;SRR=0;TYPE=snp;BVAR	GT:DP:RO:QR:AO:QA:GL	1/1:93:0:0:93:3428:-5,-5,0
NC_010611.1	61300	.	G	A	3001.8	.	AB=0;ABP=0;AC=2;AF=1;AN=2;AO=92;CIGAR=1X;DP=92;DPB=92;DPRA=0;EPP=5.3706;EPPR=0;GTI=0;LEN=1;MEANALT=1;MQM=60;MQMR=0;NS=1;NUMALT=1;ODDS=130.758;PAIRED=1;PAIREDR=0;PAO=0;PQA=0;PQR=0;PRO=0;QA=3370;QR=0;RO=0;RPP=3.10471;RPPR=0;RUN=1;SAF=46;SAP=3.0103;SAR=46;SRF=0;SRP=0;SRR=0;TYPE=snp;BVAR	GT:DP:RO:QR:AO:QA:GL	1/1:92:0:0:92:3370:-5,-5,0
NC_010611.1	61312	.	AATG	GATA	2550.66	.	AB=0;ABP=0;AC=2;AF=1;AN=2;AO=80;CIGAR=1X2M1X;DP=80;DPB=162;DPRA=0;EPP=4.74748;EPPR=0;GTI=0;LEN=4;MEANALT=1;MQM=59.7;MQMR=0;NS=1;NUMALT=1;ODDS=114.122;PAIRED=1;PAIREDR=0;PAO=0;PQA=0;PQR=0;PRO=0;QA=2873;QR=0;RO=0;RPP=8.33041;RPPR=0;RUN=1;SAF=41;SAP=3.11887;SAR=39;SRF=0;SRP=0;SRR=0;TYPE=complex;BVAR	GT:DP:RO:QR:AO:QA:GL	1/1:80:0:0:80:2873:-5,-5,0
NC_010611.1	61321	.	AACG	GACT	2360.28	.	AB=0;ABP=0;AC=2;AF=1;AN=2;AO=75;CIGAR=1X2M1X;DP=75;DPB=152;DPRA=0;EPP=7.90335;EPPR=0;GTI=0;LEN=4;MEANALT=1;MQM=59.68;MQMR=0;NS=1;NUMALT=1;ODDS=107.191;PAIRED=1;PAIREDR=0;PAO=0;PQA=0;PQR=0;PRO=0;QA=2673;QR=0;RO=0;RPP=15.7786;RPPR=0;RUN=1;SAF=36;SAP=3.27088;SAR=39;SRF=0;SRP=0;SRR=0;TYPE=complex;BVAR	GT:DP:RO:QR:AO:QA:GL	1/1:75:0:0:75:2673:-5,-5,0
NC_010611.1	61410	.	C	T	1679.05	.	AB=0;ABP=0;AC=2;AF=1;AN=2;AO=51;CIGAR=1X;DP=51;DPB=51;DPRA=0;EPP=4.07475;EPPR=0;GTI=0;LEN=1;MEANALT=1;MQM=60;MQMR=0;NS=1;NUMALT=1;ODDS=73.9199;PAIRED=1;PAIREDR=0;PAO=0;PQA=0;PQR=0;PRO=0;QA=1908;QR=0;RO=0;RPP=10.206;RPPR=0;RUN=1;SAF=20;SAP=8.16222;SAR=31;SRF=0;SRP=0;SRR=0;TYPE=snp;BVAR	GT:DP:RO:QR:AO:QA:GL	1/1:51:0:0:51:1908:-5,-5,0
NC_010611.1	61569	.	C	T	394383	.	AB=0;ABP=0;AC=2;AF=1;AN=2;AO=12;CIGAR=1X;DP=12;DPB=12;DPRA=0;EPP=3.73412;EPPR=0;GTI=0;LEN=1;MEANALT=1;MQM=60;MQMR=0;NS=1;NUMALT=1;ODDS=19.8544;PAIRED=1;PAIREDR=0;PAO=0;PQA=0;PQR=0;PRO=0;QA=460;QR=0;RO=0;RPP=5.9056;RPPR=0;RUN=1;SAF=7;SAP=3.73412;SAR=5;SRF=0;SRP=0;SRR=0;TYPE=snp;BVAR	GT:DP:RO:QR:AO:QA:GL	1/1:12:0:0:12:460:-5,-3.61236,0
NC_010611.1	61628	.	T	G	1569.91	.	AB=0;ABP=0;AC=2;AF=1;AN=2;AO=51;CIGAR=1X;DP=51;DPB=51;DPRA=0;EPP=3.3935;EPPR=0;GTI=0;LEN=1;MEANALT=1;MQM=60;MQMR=0;NS=1;NUMALT=1;ODDS=73.9199;PAIRED=0.980392;PAIREDR=0;PAO=0;PQA=0;PQR=0;PRO=0;QA=1837;QR=0;RO=0;RPP=55.1682;RPPR=0;RUN=1;SAF=29;SAP=5.09662;SAR=22;SRF=0;SRP=0;SRR=0;TYPE=snp;BVAR	GT:DP:RO:QR:AO:QA:GL	1/1:51:0:0:51:1837:-5,-5,0
NC_010611.1	61681	.	G	A	4286.26	.	AB=0;ABP=0;AC=2;AF=1;AN=2;AO=134;CIGAR=1X;DP=134;DPB=134;DPRA=0;EPP=7.15878;EPPR=0;GTI=0;LEN=1;MEANALT=1;MQM=60;MQMR=0;NS=1;NUMALT=1;ODDS=188.982;PAIRED=0.992537;PAIREDR=0;PAO=0;PQA=0;PQR=0;PRO=0;QA=4845;QR=0;RO=0;RPP=37.3001;RPPR=0;RUN=1;SAF=75;SAP=7.15878;SAR=59;SRF=0;SRP=0;SRR=0;TYPE=snp;BVAR	GT:DP:RO:QR:AO:QA:GL	1/1:134:0:0:134:4845:-5,-5,0
NC_010611.1	62008	.	T	A	5048.67	.	AB=0;ABP=0;AC=2;AF=1;AN=2;AO=154;CIGAR=1X;DP=155;DPB=155;DPRA=0;EPP=8.65049;EPPR=5.18177;GTI=0;LEN=1;MEANALT=1;MQM=60;MQMR=60;NS=1;NUMALT=1;ODDS=206.633;PAIRED=1;PAIREDR=1;PAO=0;PQA=0;PQR=0;PRO=0;QA=5702;QR=15;RO=1;RPP=27.8835;RPPR=5.18177;RUN=1;SAF=61;SAP=17.4492;SAR=93;SRF=0;SRP=5.18177;SRR=1;TYPE=snp;BVAR	GT:DP:RO:QR:AO:QA:GL	1/1:155:1:15:154:5702:-5,-5,0
NC_010611.1	62369	.	C	A	4655.01	.	AB=0;ABP=0;AC=2;AF=1;AN=2;AO=139;CIGAR=1X;DP=139;DPB=139;DPRA=0;EPP=3.1509;EPPR=0;GTI=0;LEN=1;MEANALT=1;MQM=60;MQMR=0;NS=1;NUMALT=1;ODDS=195.914;PAIRED=1;PAIREDR=0;PAO=0;PQA=0;PQR=0;PRO=0;QA=5211;QR=0;RO=0;RPP=3.77578;RPPR=0;RUN=1;SAF=76;SAP=5.65044;SAR=63;SRF=0;SRP=0;SRR=0;TYPE=snp;BVAR	GT:DP:RO:QR:AO:QA:GL	1/1:139:0:0:139:5211:-5,-5,0
NC_010611.1	62483	.	C	T	4297.65	.	AB=0;ABP=0;AC=2;AF=1;AN=2;AO=133;CIGAR=1X;DP=134;DPB=134;DPRA=0;EPP=3.15724;EPPR=0;GTI=0;LEN=1;MEANALT=2;MQM=60;MQMR=0;NS=1;NUMALT=1;ODDS=187.596;PAIRED=1;PAIREDR=0;PAO=0;PQA=0;PQR=0;PRO=0;QA=4860;QR=0;RO=0;RPP=42.2111;RPPR=0;RUN=1;SAF=71;SAP=4.33278;SAR=62;SRF=0;SRP=0;SRR=0;TYPE=snp;BVAR	GT:DP:RO:QR:AO:QA:GL	1/1:134:0:0:133:4860:-5,-5,0
NC_010611.1	62507	.	A	T	4487.56	.	AB=0;ABP=0;AC=2;AF=1;AN=2;AO=136;CIGAR=1X;DP=136;DPB=136;DPRA=0;EPP=5.30951;EPPR=0;GTI=0;LEN=1;MEANALT=1;MQM=60;MQMR=0;NS=1;NUMALT=1;ODDS=191.755;PAIRED=1;PAIREDR=0;PAO=0;PQA=0;PQR=0;PRO=0;QA=5026;QR=0;RO=0;RPP=5.30951;RPPR=0;RUN=1;SAF=68;SAP=3.0103;SAR=68;SRF=0;SRP=0;SRR=0;TYPE=snp;BVAR	GT:DP:RO:QR:AO:QA:GL	1/1:136:0:0:136:5026:-5,-5,0
NC_010611.1	62531	.	CGCA	TGCC	4173.13	.	AB=0;ABP=0;AC=2;AF=1;AN=2;AO=135;CIGAR=1X2M1X;DP=135;DPB=274;DPRA=0;EPP=3.41242;EPPR=0;GTI=0;LEN=4;MEANALT=1;MQM=60;MQMR=0;NS=1;NUMALT=1;ODDS=190.369;PAIRED=1;PAIREDR=0;PAO=6;PQA=210;PQR=0;PRO=0;QA=4706;QR=0;RO=0;RPP=32.7514;RPPR=0;RUN=1;SAF=65;SAP=3.41242;SAR=70;SRF=0;SRP=0;SRR=0;TYPE=complex;BVAR	GT:DP:RO:QR:AO:QA:GL	1/1:135:0:0:135:4706:-5,-5,0
NC_010611.1	62582	.	G	A	4358.46	.	AB=0;ABP=0;AC=2;AF=1;AN=2;AO=132;CIGAR=1X;DP=132;DPB=132;DPRA=0;EPP=3.27351;EPPR=0;GTI=0;LEN=1;MEANALT=1;MQM=60;MQMR=0;NS=1;NUMALT=1;ODDS=186.21;PAIRED=1;PAIREDR=0;PAO=0;PQA=0;PQR=0;PRO=0;QA=4886;QR=0;RO=0;RPP=9.59052;RPPR=0;RUN=1;SAF=70;SAP=4.06314;SAR=62;SRF=0;SRP=0;SRR=0;TYPE=snp;BVAR	GT:DP:RO:QR:AO:QA:GL	1/1:132:0:0:132:4886:-5,-5,0
NC_010611.1	62639	.	T	A	3743.93	.	AB=0;ABP=0;AC=2;AF=1;AN=2;AO=114;CIGAR=1X;DP=114;DPB=114;DPRA=0;EPP=3.08649;EPPR=0;GTI=0;LEN=1;MEANALT=1;MQM=60;MQMR=0;NS=1;NUMALT=1;ODDS=161.256;PAIRED=1;PAIREDR=0;PAO=0;PQA=0;PQR=0;PRO=0;QA=4206;QR=0;RO=0;RPP=13.982;RPPR=0;RUN=1;SAF=59;SAP=3.31507;SAR=55;SRF=0;SRP=0;SRR=0;TYPE=snp;BVAR	GT:DP:RO:QR:AO:QA:GL	1/1:114:0:0:114:4206:-5,-5,0
NC_010611.1	62657	.	T	G	3405.69	.	AB=0;ABP=0;AC=2;AF=1;AN=2;AO=105;CIGAR=1X;DP=105;DPB=105;DPRA=0;EPP=3.19643;EPPR=0;GTI=0;LEN=1;MEANALT=1;MQM=60;MQMR=0;NS=1;NUMALT=1;ODDS=148.78;PAIRED=1;PAIREDR=0;PAO=0;PQA=0;PQR=0;PRO=0;QA=3843;QR=0;RO=0;RPP=25.5316;RPPR=0;RUN=1;SAF=55;SAP=3.52732;SAR=50;SRF=0;SRP=0;SRR=0;TYPE=snp;BVAR	GT:DP:RO:QR:AO:QA:GL	1/1:105:0:0:105:3843:-5,-5,0
NC_010611.1	62705	.	C	T	3685.69	.	AB=0;ABP=0;AC=2;AF=1;AN=2;AO=115;CIGAR=1X;DP=116;DPB=116;DPRA=0;EPP=3.48236;EPPR=0;GTI=0;LEN=1;MEANALT=2;MQM=60;MQMR=0;NS=1;NUMALT=1;ODDS=162.643;PAIRED=1;PAIREDR=0;PAO=0;PQA=0;PQR=0;PRO=0;QA=4133;QR=0;RO=0;RPP=3.93554;RPPR=0;RUN=1;SAF=61;SAP=3.93554;SAR=54;SRF=0;SRP=0;SRR=0;TYPE=snp;BVAR	GT:DP:RO:QR:AO:QA:GL	1/1:116:0:0:115:4133:-5,-5,0
NC_010611.1	62723	.	C	T	3521.39	.	AB=0;ABP=0;AC=2;AF=1;AN=2;AO=107;CIGAR=1X;DP=107;DPB=107;DPRA=0;EPP=3.03059;EPPR=0;GTI=0;LEN=1;MEANALT=1;MQM=60;MQMR=0;NS=1;NUMALT=1;ODDS=151.552;PAIRED=1;PAIREDR=0;PAO=0;PQA=0;PQR=0;PRO=0;QA=3954;QR=0;RO=0;RPP=10.3365;RPPR=0;RUN=1;SAF=55;SAP=3.19295;SAR=52;SRF=0;SRP=0;SRR=0;TYPE=snp;BVAR	GT:DP:RO:QR:AO:QA:GL	1/1:107:0:0:107:3954:-5,-5,0
NC_010611.1	62834	.	T	C	2529.69	.	AB=0;ABP=0;AC=2;AF=1;AN=2;AO=79;CIGAR=1X;DP=79;DPB=79;DPRA=0;EPP=6.33623;EPPR=0;GTI=0;LEN=1;MEANALT=1;MQM=60;MQMR=0;NS=1;NUMALT=1;ODDS=112.736;PAIRED=1;PAIREDR=0;PAO=0;PQA=0;PQR=0;PRO=0;QA=2900;QR=0;RO=0;RPP=9.19487;RPPR=0;RUN=1;SAF=20;SAP=44.818;SAR=59;SRF=0;SRP=0;SRR=0;TYPE=snp;BVAR	GT:DP:RO:QR:AO:QA:GL	1/1:79:0:0:79:2900:-5,-5,0
NC_010611.1	62849	.	A	T	2340.42	.	AB=0;ABP=0;AC=2;AF=1;AN=2;AO=72;CIGAR=1X;DP=72;DPB=72;DPRA=0;EPP=3.13094;EPPR=0;GTI=0;LEN=1;MEANALT=1;MQM=60;MQMR=0;NS=1;NUMALT=1;ODDS=103.032;PAIRED=1;PAIREDR=0;PAO=0;PQA=0;PQR=0;PRO=0;QA=2671;QR=0;RO=0;RPP=3.49285;RPPR=0;RUN=1;SAF=19;SAP=37.8745;SAR=53;SRF=0;SRP=0;SRR=0;TYPE=snp;BVAR	GT:DP:RO:QR:AO:QA:GL	1/1:72:0:0:72:2671:-5,-5,0
NC_010611.1	62876	.	T	A	2485.79	.	AB=0;ABP=0;AC=2;AF=1;AN=2;AO=77;CIGAR=1X;DP=77;DPB=77;DPRA=0;EPP=13.1908;EPPR=0;GTI=0;LEN=1;MEANALT=1;MQM=60;MQMR=0;NS=1;NUMALT=1;ODDS=109.964;PAIRED=1;PAIREDR=0;PAO=0;PQA=0;PQR=0;PRO=0;QA=2871;QR=0;RO=0;RPP=23.5688;RPPR=0;RUN=1;SAF=20;SAP=41.6174;SAR=57;SRF=0;SRP=0;SRR=0;TYPE=snp;BVAR	GT:DP:RO:QR:AO:QA:GL	1/1:77:0:0:77:2871:-5,-5,0
NC_010611.1	62906	.	G	T	2690.96	.	AB=0;ABP=0;AC=2;AF=1;AN=2;AO=86;CIGAR=1X;DP=86;DPB=86;DPRA=0;EPP=13.1102;EPPR=0;GTI=0;LEN=1;MEANALT=1;MQM=60;MQMR=0;NS=1;NUMALT=1;ODDS=122.44;PAIRED=1;PAIREDR=0;PAO=0;PQA=0;PQR=0;PRO=0;QA=3055;QR=0;RO=0;RPP=3.1113;RPPR=0;RUN=1;SAF=29;SAP=22.806;SAR=57;SRF=0;SRP=0;SRR=0;TYPE=snp;BVAR	GT:DP:RO:QR:AO:QA:GL	1/1:86:0:0:86:3055:-5,-5,0
NC_010611.1	63226	.	C	T	3338.18	.	AB=0;ABP=0;AC=2;AF=1;AN=2;AO=108;CIGAR=1X;DP=109;DPB=109;DPRA=0;EPP=9.52472;EPPR=0;GTI=0;LEN=1;MEANALT=2;MQM=60;MQMR=0;NS=1;NUMALT=1;ODDS=152.939;PAIRED=1;PAIREDR=0;PAO=0;PQA=0;PQR=0;PRO=0;QA=3761;QR=0;RO=0;RPP=11.0528;RPPR=0;RUN=1;SAF=57;SAP=3.73412;SAR=51;SRF=0;SRP=0;SRR=0;TYPE=snp;BVAR	GT:DP:RO:QR:AO:QA:GL	1/1:109:0:0:108:3761:-5,-5,0
NC_010611.1	63271	.	G	A	3637.5	.	AB=0;ABP=0;AC=2;AF=1;AN=2;AO=115;CIGAR=1X;DP=115;DPB=115;DPRA=0;EPP=11.3374;EPPR=0;GTI=0;LEN=1;MEANALT=1;MQM=60;MQMR=0;NS=1;NUMALT=1;ODDS=162.643;PAIRED=1;PAIREDR=0;PAO=0;PQA=0;PQR=0;PRO=0;QA=4148;QR=0;RO=0;RPP=41.2471;RPPR=0;RUN=1;SAF=73;SAP=21.1563;SAR=42;SRF=0;SRP=0;SRR=0;TYPE=snp;BVAR	GT:DP:RO:QR:AO:QA:GL	1/1:115:0:0:115:4148:-5,-5,0
NC_010611.1	63313	.	T	C	4638.57	.	AB=0;ABP=0;AC=2;AF=1;AN=2;AO=144;CIGAR=1X;DP=144;DPB=144;DPRA=0;EPP=3.0103;EPPR=0;GTI=0;LEN=1;MEANALT=1;MQM=60;MQMR=0;NS=1;NUMALT=1;ODDS=202.845;PAIRED=1;PAIREDR=0;PAO=0;PQA=0;PQR=0;PRO=0;QA=5309;QR=0;RO=0;RPP=85.5866;RPPR=0;RUN=1;SAF=91;SAP=24.7853;SAR=53;SRF=0;SRP=0;SRR=0;TYPE=snp;BVAR	GT:DP:RO:QR:AO:QA:GL	1/1:144:0:0:144:5309:-5,-5,0
NC_010611.1	63328	.	G	A	4856.3	.	AB=0;ABP=0;AC=2;AF=1;AN=2;AO=147;CIGAR=1X;DP=148;DPB=148;DPRA=0;EPP=15.4335;EPPR=0;GTI=0;LEN=1;MEANALT=2;MQM=60;MQMR=0;NS=1;NUMALT=1;ODDS=207.004;PAIRED=1;PAIREDR=0;PAO=0;PQA=0;PQR=0;PRO=0;QA=5480;QR=0;RO=0;RPP=19.0969;RPPR=0;RUN=1;SAF=88;SAP=15.4335;SAR=59;SRF=0;SRP=0;SRR=0;TYPE=snp;BVAR	GT:DP:RO:QR:AO:QA:GL	1/1:148:0:0:147:5480:-5,-5,0
NC_010611.1	63337	.	TTTAGCG	CTTTGCA	4847.5	.	AB=0;ABP=0;AC=2;AF=1;AN=2;AO=150;CIGAR=1X2M1X2M1X;DP=150;DPB=300;DPRA=0;EPP=11.3488;EPPR=0;GTI=0;LEN=7;MEANALT=1;MQM=60;MQMR=0;NS=1;NUMALT=1;ODDS=211.163;PAIRED=1;PAIREDR=0;PAO=0;PQA=0;PQR=0;PRO=0;QA=5442;QR=0;RO=0;RPP=3.24192;RPPR=0;RUN=1;SAF=88;SAP=12.7964;SAR=62;SRF=0;SRP=0;SRR=0;TYPE=complex;BVAR	GT:DP:RO:QR:AO:QA:GL	1/1:150:0:0:150:5442:-5,-5,0
NC_010611.1	63361	.	A	C	5618.12	.	AB=0;ABP=0;AC=2;AF=1;AN=2;AO=170;CIGAR=1X;DP=171;DPB=171;DPRA=0;EPP=5.51388;EPPR=5.18177;GTI=0;LEN=1;MEANALT=1;MQM=60;MQMR=60;NS=1;NUMALT=1;ODDS=227.927;PAIRED=1;PAIREDR=1;PAO=0;PQA=0;PQR=0;PRO=0;QA=6298;QR=18;RO=1;RPP=3.8278;RPPR=5.18177;RUN=1;SAF=95;SAP=8.11965;SAR=75;SRF=1;SRP=5.18177;SRR=0;TYPE=snp;BVAR	GT:DP:RO:QR:AO:QA:GL	1/1:171:1:18:170:6298:-5,-5,0
NC_010611.1	63412	.	A	G	5342.29	.	AB=0;ABP=0;AC=2;AF=1;AN=2;AO=164;CIGAR=1X;DP=165;DPB=165;DPRA=0;EPP=3.8577;EPPR=5.18177;GTI=0;LEN=1;MEANALT=1;MQM=60;MQMR=60;NS=1;NUMALT=1;ODDS=215.075;PAIRED=1;PAIREDR=1;PAO=0;PQA=0;PQR=0;PRO=0;QA=6011;QR=38;RO=1;RPP=8.30657;RPPR=5.18177;RUN=1;SAF=82;SAP=3.0103;SAR=82;SRF=1;SRP=5.18177;SRR=0;TYPE=snp;BVAR	GT:DP:RO:QR:AO:QA:GL	1/1:165:1:38:164:6011:-5,-5,0
NC_010611.1	63445	.	C	T	4731.77	.	AB=0;ABP=0;AC=2;AF=1;AN=2;AO=141;CIGAR=1X;DP=141;DPB=141;DPRA=0;EPP=6.47542;EPPR=0;GTI=0;LEN=1;MEANALT=1;MQM=60;MQMR=0;NS=1;NUMALT=1;ODDS=198.686;PAIRED=1;PAIREDR=0;PAO=0;PQA=0;PQR=0;PRO=0;QA=5300;QR=0;RO=0;RPP=5.61299;RPPR=0;RUN=1;SAF=74;SAP=3.76493;SAR=67;SRF=0;SRP=0;SRR=0;TYPE=snp;BVAR	GT:DP:RO:QR:AO:QA:GL	1/1:141:0:0:141:5300:-5,-5,0
NC_010611.1	63535	.	C	T	4440.88	.	AB=0;ABP=0;AC=2;AF=1;AN=2;AO=134;CIGAR=1X;DP=134;DPB=134;DPRA=0;EPP=9.49231;EPPR=0;GTI=0;LEN=1;MEANALT=1;MQM=60;MQMR=0;NS=1;NUMALT=1;ODDS=188.982;PAIRED=1;PAIREDR=0;PAO=0;PQA=0;PQR=0;PRO=0;QA=4992;QR=0;RO=0;RPP=15.715;RPPR=0;RUN=1;SAF=62;SAP=4.6308;SAR=72;SRF=0;SRP=0;SRR=0;TYPE=snp;BVAR	GT:DP:RO:QR:AO:QA:GL	1/1:134:0:0:134:4992:-5,-5,0
NC_010611.1	63553	.	T	A	4557.2	.	AB=0;ABP=0;AC=2;AF=1;AN=2;AO=138;CIGAR=1X;DP=138;DPB=138;DPRA=0;EPP=9.30442;EPPR=0;GTI=0;LEN=1;MEANALT=1;MQM=60;MQMR=0;NS=1;NUMALT=1;ODDS=194.527;PAIRED=1;PAIREDR=0;PAO=0;PQA=0;PQR=0;PRO=0;QA=5150;QR=0;RO=0;RPP=42.3486;RPPR=0;RUN=1;SAF=67;SAP=3.26206;SAR=71;SRF=0;SRP=0;SRR=0;TYPE=snp;BVAR	GT:DP:RO:QR:AO:QA:GL	1/1:138:0:0:138:5150:-5,-5,0
NC_010611.1	63763	.	A	C	4770.44	.	AB=0;ABP=0;AC=2;AF=1;AN=2;AO=149;CIGAR=1X;DP=149;DPB=149;DPRA=0;EPP=8.27138;EPPR=0;GTI=0;LEN=1;MEANALT=1;MQM=60;MQMR=0;NS=1;NUMALT=1;ODDS=209.777;PAIRED=1;PAIREDR=0;PAO=0;PQA=0;PQR=0;PRO=0;QA=5342;QR=0;RO=0;RPP=3.02487;RPPR=0;RUN=1;SAF=73;SAP=3.14146;SAR=76;SRF=0;SRP=0;SRR=0;TYPE=snp;BVAR	GT:DP:RO:QR:AO:QA:GL	1/1:149:0:0:149:5342:-5,-5,0
NC_010611.1	63790	.	T	C	4887.35	.	AB=0;ABP=0;AC=2;AF=1;AN=2;AO=148;CIGAR=1X;DP=148;DPB=148;DPRA=0;EPP=3.24505;EPPR=0;GTI=0;LEN=1;MEANALT=1;MQM=59.973;MQMR=0;NS=1;NUMALT=1;ODDS=208.39;PAIRED=1;PAIREDR=0;PAO=0;PQA=0;PQR=0;PRO=0;QA=5505;QR=0;RO=0;RPP=36.8148;RPPR=0;RUN=1;SAF=70;SAP=3.94932;SAR=78;SRF=0;SRP=0;SRR=0;TYPE=snp;BVAR	GT:DP:RO:QR:AO:QA:GL	1/1:148:0:0:148:5505:-5,-5,0
NC_010611.1	63799	.	A	G	4983.72	.	AB=0;ABP=0;AC=2;AF=1;AN=2;AO=158;CIGAR=1X;DP=158;DPB=158;DPRA=0;EPP=3.88988;EPPR=0;GTI=0;LEN=1;MEANALT=1;MQM=59.9747;MQMR=0;NS=1;NUMALT=1;ODDS=222.253;PAIRED=1;PAIREDR=0;PAO=0;PQA=0;PQR=0;PRO=0;QA=5610;QR=0;RO=0;RPP=34.6753;RPPR=0;RUN=1;SAF=78;SAP=3.06527;SAR=80;SRF=0;SRP=0;SRR=0;TYPE=snp;BVAR	GT:DP:RO:QR:AO:QA:GL	1/1:158:0:0:158:5610:-5,-5,0
NC_010611.1	63812	.	TTGTG	CTGTA	4738.01	.	AB=0;ABP=0;AC=2;AF=1;AN=2;AO=148;CIGAR=1X3M1X;DP=148;DPB=310.2;DPRA=0;EPP=14.5132;EPPR=0;GTI=0;LEN=5;MEANALT=1;MQM=59.9797;MQMR=0;NS=1;NUMALT=1;ODDS=208.39;PAIRED=1;PAIREDR=0;PAO=0;PQA=0;PQR=0;PRO=0;QA=5321;QR=0;RO=0;RPP=6.76636;RPPR=0;RUN=1;SAF=82;SAP=6.76636;SAR=66;SRF=0;SRP=0;SRR=0;TYPE=complex;BVAR	GT:DP:RO:QR:AO:QA:GL	1/1:148:0:0:148:5321:-5,-5,0
NC_010611.1	63846	.	T	C	4918.73	.	AB=0;ABP=0;AC=2;AF=1;AN=2;AO=151;CIGAR=1X;DP=151;DPB=151;DPRA=0;EPP=16.8301;EPPR=0;GTI=0;LEN=1;MEANALT=1;MQM=60;MQMR=0;NS=1;NUMALT=1;ODDS=212.549;PAIRED=1;PAIREDR=0;PAO=0;PQA=0;PQR=0;PRO=0;QA=5547;QR=0;RO=0;RPP=18.6708;RPPR=0;RUN=1;SAF=90;SAP=15.1044;SAR=61;SRF=0;SRP=0;SRR=0;TYPE=snp;BVAR	GT:DP:RO:QR:AO:QA:GL	1/1:151:0:0:151:5547:-5,-5,0
NC_010611.1	63882	.	C	T	6144.9	.	AB=0;ABP=0;AC=2;AF=1;AN=2;AO=189;CIGAR=1X;DP=190;DPB=190;DPRA=0;EPP=3.57327;EPPR=5.18177;GTI=0;LEN=1;MEANALT=1;MQM=60;MQMR=60;NS=1;NUMALT=1;ODDS=249.681;PAIRED=0.994709;PAIREDR=1;PAO=0;PQA=0;PQR=0;PRO=0;QA=6926;QR=37;RO=1;RPP=22.3238;RPPR=5.18177;RUN=1;SAF=107;SAP=10.1911;SAR=82;SRF=1;SRP=5.18177;SRR=0;TYPE=snp;BVAR	GT:DP:RO:QR:AO:QA:GL	1/1:190:1:37:189:6926:-5,-5,0
NC_010611.1	63888	.	T	C	5865.64	.	AB=0;ABP=0;AC=2;AF=1;AN=2;AO=180;CIGAR=1X;DP=180;DPB=180;DPRA=0;EPP=4.21667;EPPR=0;GTI=0;LEN=1;MEANALT=1;MQM=60;MQMR=0;NS=1;NUMALT=1;ODDS=252.752;PAIRED=0.994444;PAIREDR=0;PAO=0;PQA=0;PQR=0;PRO=0;QA=6603;QR=0;RO=0;RPP=33.1696;RPPR=0;RUN=1;SAF=106;SAP=15.3636;SAR=74;SRF=0;SRP=0;SRR=0;TYPE=snp;BVAR	GT:DP:RO:QR:AO:QA:GL	1/1:180:0:0:180:6603:-5,-5,0
NC_010611.1	63903	.	A	C	6099.36	.	AB=0;ABP=0;AC=2;AF=1;AN=2;AO=184;CIGAR=1X;DP=184;DPB=184;DPRA=0;EPP=15.095;EPPR=0;GTI=0;LEN=1;MEANALT=1;MQM=60;MQMR=0;NS=1;NUMALT=1;ODDS=258.297;PAIRED=0.994565;PAIREDR=0;PAO=0;PQA=0;PQR=0;PRO=0;QA=6841;QR=0;RO=0;RPP=6.03148;RPPR=0;RUN=1;SAF=106;SAP=12.2627;SAR=78;SRF=0;SRP=0;SRR=0;TYPE=snp;BVAR	GT:DP:RO:QR:AO:QA:GL	1/1:184:0:0:184:6841:-5,-5,0
NC_010611.1	64176	.	T	C	4044.36	.	AB=0;ABP=0;AC=2;AF=1;AN=2;AO=125;CIGAR=1X;DP=125;DPB=125;DPRA=0;EPP=15.6743;EPPR=0;GTI=0;LEN=1;MEANALT=1;MQM=60;MQMR=0;NS=1;NUMALT=1;ODDS=176.506;PAIRED=0.992;PAIREDR=0;PAO=0;PQA=0;PQR=0;PRO=0;QA=4569;QR=0;RO=0;RPP=24.2907;RPPR=0;RUN=1;SAF=56;SAP=5.94613;SAR=69;SRF=0;SRP=0;SRR=0;TYPE=snp;BVAR	GT:DP:RO:QR:AO:QA:GL	1/1:125:0:0:125:4569:-5,-5,0
NC_010611.1	64182	.	C	T	4072.4	.	AB=0;ABP=0;AC=2;AF=1;AN=2;AO=121;CIGAR=1X;DP=121;DPB=121;DPRA=0;EPP=5.18177;EPPR=0;GTI=0;LEN=1;MEANALT=1;MQM=60;MQMR=0;NS=1;NUMALT=1;ODDS=170.96;PAIRED=0.991736;PAIREDR=0;PAO=0;PQA=0;PQR=0;PRO=0;QA=4578;QR=0;RO=0;RPP=14.2266;RPPR=0;RUN=1;SAF=53;SAP=7.04816;SAR=68;SRF=0;SRP=0;SRR=0;TYPE=snp;BVAR	GT:DP:RO:QR:AO:QA:GL	1/1:121:0:0:121:4578:-5,-5,0
NC_010611.1	64250	.	T	C	3230.45	.	AB=0;ABP=0;AC=2;AF=1;AN=2;AO=101;CIGAR=1X;DP=101;DPB=101;DPRA=0;EPP=29.3475;EPPR=0;GTI=0;LEN=1;MEANALT=1;MQM=60;MQMR=0;NS=1;NUMALT=1;ODDS=143.235;PAIRED=1;PAIREDR=0;PAO=0;PQA=0;PQR=0;PRO=0;QA=3769;QR=0;RO=0;RPP=99.5226;RPPR=0;RUN=1;SAF=46;SAP=4.75178;SAR=55;SRF=0;SRP=0;SRR=0;TYPE=snp;BVAR	GT:DP:RO:QR:AO:QA:GL	1/1:101:0:0:101:3769:-5,-5,0
NC_010611.1	64323	.	A	C	2127.99	.	AB=0;ABP=0;AC=2;AF=1;AN=2;AO=69;CIGAR=1X;DP=69;DPB=69;DPRA=0;EPP=16.8888;EPPR=0;GTI=0;LEN=1;MEANALT=1;MQM=60;MQMR=0;NS=1;NUMALT=1;ODDS=98.8732;PAIRED=1;PAIREDR=0;PAO=0;PQA=0;PQR=0;PRO=0;QA=2447;QR=0;RO=0;RPP=33.2536;RPPR=0;RUN=1;SAF=39;SAP=5.55942;SAR=30;SRF=0;SRP=0;SRR=0;TYPE=snp;BVAR	GT:DP:RO:QR:AO:QA:GL	1/1:69:0:0:69:2447:-5,-5,0
NC_010611.1	65041	.	A	G	3073.8	.	AB=0;ABP=0;AC=2;AF=1;AN=2;AO=93;CIGAR=1X;DP=93;DPB=93;DPRA=0;EPP=5.83555;EPPR=0;GTI=0;LEN=1;MEANALT=1;MQM=60;MQMR=0;NS=1;NUMALT=1;ODDS=132.144;PAIRED=1;PAIREDR=0;PAO=0;PQA=0;PQR=0;PRO=0;QA=3461;QR=0;RO=0;RPP=9.75821;RPPR=0;RUN=1;SAF=52;SAP=5.83555;SAR=41;SRF=0;SRP=0;SRR=0;TYPE=snp;BVAR	GT:DP:RO:QR:AO:QA:GL	1/1:93:0:0:93:3461:-5,-5,0
NC_010611.1	65068	.	G	A	3449.55	.	AB=0;ABP=0;AC=2;AF=1;AN=2;AO=102;CIGAR=1X;DP=102;DPB=102;DPRA=0;EPP=3.35092;EPPR=0;GTI=0;LEN=1;MEANALT=1;MQM=60;MQMR=0;NS=1;NUMALT=1;ODDS=144.621;PAIRED=1;PAIREDR=0;PAO=0;PQA=0;PQR=0;PRO=0;QA=3867;QR=0;RO=0;RPP=3.7767;RPPR=0;RUN=1;SAF=53;SAP=3.35092;SAR=49;SRF=0;SRP=0;SRR=0;TYPE=snp;BVAR	GT:DP:RO:QR:AO:QA:GL	1/1:102:0:0:102:3867:-5,-5,0
NC_010611.1	65134	.	T	C	3177.63	.	AB=0;ABP=0;AC=2;AF=1;AN=2;AO=94;CIGAR=1X;DP=94;DPB=94;DPRA=0;EPP=21.1213;EPPR=0;GTI=0;LEN=1;MEANALT=1;MQM=60;MQMR=0;NS=1;NUMALT=1;ODDS=133.531;PAIRED=1;PAIREDR=0;PAO=0;PQA=0;PQR=0;PRO=0;QA=3594;QR=0;RO=0;RPP=3.84193;RPPR=0;RUN=1;SAF=37;SAP=12.2506;SAR=57;SRF=0;SRP=0;SRR=0;TYPE=snp;BVAR	GT:DP:RO:QR:AO:QA:GL	1/1:94:0:0:94:3594:-5,-5,0
NC_010611.1	65206	.	AGCA	TGCT	2679.25	.	AB=0;ABP=0;AC=2;AF=1;AN=2;AO=84;CIGAR=1X2M1X;DP=84;DPB=170.5;DPRA=0;EPP=9.62812;EPPR=0;GTI=0;LEN=4;MEANALT=1;MQM=59.9881;MQMR=0;NS=1;NUMALT=1;ODDS=119.668;PAIRED=1;PAIREDR=0;PAO=0;PQA=0;PQR=0;PRO=0;QA=3049;QR=0;RO=0;RPP=15.5221;RPPR=0;RUN=1;SAF=29;SAP=20.4855;SAR=55;SRF=0;SRP=0;SRR=0;TYPE=complex;BVAR	GT:DP:RO:QR:AO:QA:GL	1/1:84:0:0:84:3049:-5,-5,0
NC_010611.1	65239	.	A	G	2190.9	.	AB=0;ABP=0;AC=2;AF=1;AN=2;AO=69;CIGAR=1X;DP=69;DPB=69;DPRA=0;EPP=16.8888;EPPR=0;GTI=0;LEN=1;MEANALT=1;MQM=60;MQMR=0;NS=1;NUMALT=1;ODDS=98.8732;PAIRED=1;PAIREDR=0;PAO=0;PQA=0;PQR=0;PRO=0;QA=2501;QR=0;RO=0;RPP=16.8888;RPPR=0;RUN=1;SAF=28;SAP=8.32883;SAR=41;SRF=0;SRP=0;SRR=0;TYPE=snp;BVAR	GT:DP:RO:QR:AO:QA:GL	1/1:69:0:0:69:2501:-5,-5,0
NC_010611.1	65266	.	A	C	1281.4	.	AB=0;ABP=0;AC=2;AF=1;AN=2;AO=41;CIGAR=1X;DP=41;DPB=41;DPRA=0;EPP=9.41879;EPPR=0;GTI=0;LEN=1;MEANALT=1;MQM=60;MQMR=0;NS=1;NUMALT=1;ODDS=60.0569;PAIRED=1;PAIREDR=0;PAO=0;PQA=0;PQR=0;PRO=0;QA=1467;QR=0;RO=0;RPP=11.961;RPPR=0;RUN=1;SAF=21;SAP=3.06326;SAR=20;SRF=0;SRP=0;SRR=0;TYPE=snp;BVAR	GT:DP:RO:QR:AO:QA:GL	1/1:41:0:0:41:1467:-5,-5,0
NC_010611.1	65331	.	CATAA	TTTAT	706477	.	AB=0;ABP=0;AC=2;AF=1;AN=2;AO=22;CIGAR=2X2M1X;DP=22;DPB=44;DPRA=0;EPP=6.56362;EPPR=0;GTI=0;LEN=5;MEANALT=1;MQM=60;MQMR=0;NS=1;NUMALT=1;ODDS=33.7174;PAIRED=1;PAIREDR=0;PAO=0;PQA=0;PQR=0;PRO=0;QA=819;QR=0;RO=0;RPP=9.32731;RPPR=0;RUN=1;SAF=13;SAP=4.58955;SAR=9;SRF=0;SRP=0;SRR=0;TYPE=complex;BVAR	GT:DP:RO:QR:AO:QA:GL	1/1:22:0:0:22:819:-5,-5,0
NC_010611.1	65342	.	C	CT	633056	.	AB=0;ABP=0;AC=2;AF=1;AN=2;AO=22;CIGAR=1M1I;DP=23;DPB=52.125;DPRA=0;EPP=9.32731;EPPR=0;GTI=0;LEN=1;MEANALT=2;MQM=60;MQMR=0;NS=1;NUMALT=1;ODDS=33.7174;PAIRED=1;PAIREDR=0;PAO=1;PQA=38;PQR=0;PRO=0;QA=749;QR=0;RO=0;RPP=12.8806;RPPR=0;RUN=1;SAF=13;SAP=4.58955;SAR=9;SRF=0;SRP=0;SRR=0;TYPE=ins;BVAR	GT:DP:RO:QR:AO:QA:GL	1/1:23:0:0:22:749:-5,-5,0
NC_010611.1	65396	.	G	T	914379	.	AB=0;ABP=0;AC=2;AF=1;AN=2;AO=29;CIGAR=1X;DP=29;DPB=29;DPRA=0;EPP=3.08518;EPPR=0;GTI=0;LEN=1;MEANALT=1;MQM=60;MQMR=0;NS=1;NUMALT=1;ODDS=43.4214;PAIRED=1;PAIREDR=0;PAO=0;PQA=0;PQR=0;PRO=0;QA=1040;QR=0;RO=0;RPP=3.08518;RPPR=0;RUN=1;SAF=14;SAP=3.08518;SAR=15;SRF=0;SRP=0;SRR=0;TYPE=snp;BVAR	GT:DP:RO:QR:AO:QA:GL	1/1:29:0:0:29:1040:-5,-5,0
NC_010611.1	65464	.	G	A	1313.92	.	AB=0;ABP=0;AC=2;AF=1;AN=2;AO=42;CIGAR=1X;DP=42;DPB=42;DPRA=0;EPP=3.21711;EPPR=0;GTI=0;LEN=1;MEANALT=1;MQM=60;MQMR=0;NS=1;NUMALT=1;ODDS=61.4432;PAIRED=1;PAIREDR=0;PAO=0;PQA=0;PQR=0;PRO=0;QA=1498;QR=0;RO=0;RPP=13.1438;RPPR=0;RUN=1;SAF=20;SAP=3.21711;SAR=22;SRF=0;SRP=0;SRR=0;TYPE=snp;BVAR	GT:DP:RO:QR:AO:QA:GL	1/1:42:0:0:42:1498:-5,-5,0
NC_010611.1	65506	.	G	A	1642.76	.	AB=0;ABP=0;AC=2;AF=1;AN=2;AO=52;CIGAR=1X;DP=52;DPB=52;DPRA=0;EPP=3.0103;EPPR=0;GTI=0;LEN=1;MEANALT=1;MQM=60;MQMR=0;NS=1;NUMALT=1;ODDS=75.3062;PAIRED=1;PAIREDR=0;PAO=0;PQA=0;PQR=0;PRO=0;QA=1854;QR=0;RO=0;RPP=3.67845;RPPR=0;RUN=1;SAF=26;SAP=3.0103;SAR=26;SRF=0;SRP=0;SRR=0;TYPE=snp;BVAR	GT:DP:RO:QR:AO:QA:GL	1/1:52:0:0:52:1854:-5,-5,0
NC_010611.1	65521	.	C	T	1725.41	.	AB=0;ABP=0;AC=2;AF=1;AN=2;AO=54;CIGAR=1X;DP=54;DPB=54;DPRA=0;EPP=3.0103;EPPR=0;GTI=0;LEN=1;MEANALT=1;MQM=60;MQMR=0;NS=1;NUMALT=1;ODDS=78.0788;PAIRED=1;PAIREDR=0;PAO=0;PQA=0;PQR=0;PRO=0;QA=1954;QR=0;RO=0;RPP=10.8919;RPPR=0;RUN=1;SAF=27;SAP=3.0103;SAR=27;SRF=0;SRP=0;SRR=0;TYPE=snp;BVAR	GT:DP:RO:QR:AO:QA:GL	1/1:54:0:0:54:1954:-5,-5,0
NC_010611.1	65596	.	G	A	1341.84	.	AB=0;ABP=0;AC=2;AF=1;AN=2;AO=42;CIGAR=1X;DP=43;DPB=43;DPRA=0;EPP=6.31921;EPPR=0;GTI=0;LEN=1;MEANALT=2;MQM=60;MQMR=0;NS=1;NUMALT=1;ODDS=61.4432;PAIRED=1;PAIREDR=0;PAO=0;PQA=0;PQR=0;PRO=0;QA=1537;QR=0;RO=0;RPP=10.4553;RPPR=0;RUN=1;SAF=26;SAP=8.18047;SAR=16;SRF=0;SRP=0;SRR=0;TYPE=snp;BVAR	GT:DP:RO:QR:AO:QA:GL	1/1:43:0:0:42:1537:-5,-5,0
NC_010611.1	65647	.	C	T	2111.54	.	AB=0;ABP=0;AC=2;AF=1;AN=2;AO=64;CIGAR=1X;DP=64;DPB=64;DPRA=0;EPP=7.89611;EPPR=0;GTI=0;LEN=1;MEANALT=1;MQM=60;MQMR=0;NS=1;NUMALT=1;ODDS=91.9417;PAIRED=1;PAIREDR=0;PAO=0;PQA=0;PQR=0;PRO=0;QA=2391;QR=0;RO=0;RPP=11.6962;RPPR=0;RUN=1;SAF=34;SAP=3.55317;SAR=30;SRF=0;SRP=0;SRR=0;TYPE=snp;BVAR	GT:DP:RO:QR:AO:QA:GL	1/1:64:0:0:64:2391:-5,-5,0
NC_010611.1	66188	.	G	A	3302.76	.	AB=0;ABP=0;AC=2;AF=1;AN=2;AO=104;CIGAR=1X;DP=105;DPB=105;DPRA=0;EPP=3.09382;EPPR=0;GTI=0;LEN=1;MEANALT=2;MQM=60;MQMR=0;NS=1;NUMALT=1;ODDS=147.393;PAIRED=1;PAIREDR=0;PAO=0;PQA=0;PQR=0;PRO=0;QA=3715;QR=0;RO=0;RPP=7.10269;RPPR=0;RUN=1;SAF=44;SAP=8.35546;SAR=60;SRF=0;SRP=0;SRR=0;TYPE=snp;BVAR	GT:DP:RO:QR:AO:QA:GL	1/1:105:0:0:104:3715:-5,-5,0
NC_010611.1	66254	.	T	G	3331.13	.	AB=0;ABP=0;AC=2;AF=1;AN=2;AO=102;CIGAR=1X;DP=102;DPB=102;DPRA=0;EPP=5.13919;EPPR=0;GTI=0;LEN=1;MEANALT=1;MQM=60;MQMR=0;NS=1;NUMALT=1;ODDS=144.621;PAIRED=1;PAIREDR=0;PAO=0;PQA=0;PQR=0;PRO=0;QA=3771;QR=0;RO=0;RPP=33.7515;RPPR=0;RUN=1;SAF=50;SAP=3.09546;SAR=52;SRF=0;SRP=0;SRR=0;TYPE=snp;BVAR	GT:DP:RO:QR:AO:QA:GL	1/1:102:0:0:102:3771:-5,-5,0
NC_010611.1	66374	.	C	T	2958.75	.	AB=0;ABP=0;AC=2;AF=1;AN=2;AO=90;CIGAR=1X;DP=90;DPB=90;DPRA=0;EPP=3.87889;EPPR=0;GTI=0;LEN=1;MEANALT=1;MQM=60;MQMR=0;NS=1;NUMALT=1;ODDS=127.985;PAIRED=1;PAIREDR=0;PAO=0;PQA=0;PQR=0;PRO=0;QA=3323;QR=0;RO=0;RPP=5.42305;RPPR=0;RUN=1;SAF=44;SAP=3.10681;SAR=46;SRF=0;SRP=0;SRR=0;TYPE=snp;BVAR	GT:DP:RO:QR:AO:QA:GL	1/1:90:0:0:90:3323:-5,-5,0
NC_010611.1	66449	.	T	C	3790.92	.	AB=0;ABP=0;AC=2;AF=1;AN=2;AO=117;CIGAR=1X;DP=117;DPB=117;DPRA=0;EPP=4.51363;EPPR=0;GTI=0;LEN=1;MEANALT=1;MQM=60;MQMR=0;NS=1;NUMALT=1;ODDS=165.415;PAIRED=1;PAIREDR=0;PAO=0;PQA=0;PQR=0;PRO=0;QA=4251;QR=0;RO=0;RPP=5.25601;RPPR=0;RUN=1;SAF=62;SAP=3.91972;SAR=55;SRF=0;SRP=0;SRR=0;TYPE=snp;BVAR	GT:DP:RO:QR:AO:QA:GL	1/1:117:0:0:117:4251:-5,-5,0
NC_010611.1	66503	.	G	A	4606.56	.	AB=0;ABP=0;AC=2;AF=1;AN=2;AO=141;CIGAR=1X;DP=141;DPB=141;DPRA=0;EPP=11.1572;EPPR=0;GTI=0;LEN=1;MEANALT=1;MQM=60;MQMR=0;NS=1;NUMALT=1;ODDS=198.686;PAIRED=1;PAIREDR=0;PAO=0;PQA=0;PQR=0;PRO=0;QA=5191;QR=0;RO=0;RPP=21.8759;RPPR=0;RUN=1;SAF=81;SAP=9.80193;SAR=60;SRF=0;SRP=0;SRR=0;TYPE=snp;BVAR	GT:DP:RO:QR:AO:QA:GL	1/1:141:0:0:141:5191:-5,-5,0
NC_010611.1	66524	.	T	C	5055.45	.	AB=0;ABP=0;AC=2;AF=1;AN=2;AO=153;CIGAR=1X;DP=153;DPB=153;DPRA=0;EPP=6.20364;EPPR=0;GTI=0;LEN=1;MEANALT=1;MQM=60;MQMR=0;NS=1;NUMALT=1;ODDS=215.322;PAIRED=1;PAIREDR=0;PAO=0;PQA=0;PQR=0;PRO=0;QA=5677;QR=0;RO=0;RPP=6.20364;RPPR=0;RUN=1;SAF=93;SAP=18.4661;SAR=60;SRF=0;SRP=0;SRR=0;TYPE=snp;BVAR	GT:DP:RO:QR:AO:QA:GL	1/1:153:0:0:153:5677:-5,-5,0
NC_010611.1	66575	.	A	G	4915.21	.	AB=0;ABP=0;AC=2;AF=1;AN=2;AO=149;CIGAR=1X;DP=149;DPB=149;DPRA=0;EPP=10.7198;EPPR=0;GTI=0;LEN=1;MEANALT=1;MQM=60;MQMR=0;NS=1;NUMALT=1;ODDS=209.777;PAIRED=1;PAIREDR=0;PAO=0;PQA=0;PQR=0;PRO=0;QA=5521;QR=0;RO=0;RPP=3.14146;RPPR=0;RUN=1;SAF=90;SAP=17.0156;SAR=59;SRF=0;SRP=0;SRR=0;TYPE=snp;BVAR	GT:DP:RO:QR:AO:QA:GL	1/1:149:0:0:149:5521:-5,-5,0
NC_010611.1	67055	.	C	T	4153.64	.	AB=0;ABP=0;AC=2;AF=1;AN=2;AO=127;CIGAR=1X;DP=127;DPB=127;DPRA=0;EPP=17.3899;EPPR=0;GTI=0;LEN=1;MEANALT=1;MQM=60;MQMR=0;NS=1;NUMALT=1;ODDS=179.278;PAIRED=0.992126;PAIREDR=0;PAO=0;PQA=0;PQR=0;PRO=0;QA=4695;QR=0;RO=0;RPP=29.0167;RPPR=0;RUN=1;SAF=66;SAP=3.43776;SAR=61;SRF=0;SRP=0;SRR=0;TYPE=snp;BVAR	GT:DP:RO:QR:AO:QA:GL	1/1:127:0:0:127:4695:-5,-5,0
NC_010611.1	67161	.	T	A	3392.37	.	AB=0;ABP=0;AC=2;AF=1;AN=2;AO=104;CIGAR=1X;DP=104;DPB=104;DPRA=0;EPP=6.01695;EPPR=0;GTI=0;LEN=1;MEANALT=1;MQM=60;MQMR=0;NS=1;NUMALT=1;ODDS=147.393;PAIRED=1;PAIREDR=0;PAO=0;PQA=0;PQR=0;PRO=0;QA=3827;QR=0;RO=0;RPP=6.01695;RPPR=0;RUN=1;SAF=38;SAP=19.3799;SAR=66;SRF=0;SRP=0;SRR=0;TYPE=snp;BVAR	GT:DP:RO:QR:AO:QA:GL	1/1:104:0:0:104:3827:-5,-5,0
NC_010611.1	67168	.	CGA	TGT	3298.48	.	AB=0;ABP=0;AC=2;AF=1;AN=2;AO=108;CIGAR=1X1M1X;DP=109;DPB=220;DPRA=0;EPP=8.15749;EPPR=0;GTI=0;LEN=3;MEANALT=2;MQM=60;MQMR=0;NS=1;NUMALT=1;ODDS=152.939;PAIRED=1;PAIREDR=0;PAO=0;PQA=0;PQR=0;PRO=0;QA=3727;QR=0;RO=0;RPP=5.9056;RPPR=0;RUN=1;SAF=40;SAP=18.7736;SAR=68;SRF=0;SRP=0;SRR=0;TYPE=complex;BVAR	GT:DP:RO:QR:AO:QA:GL	1/1:109:0:0:108:3727:-5,-5,0
NC_010611.1	67182	.	CATTCTAT	TATTTTAC	3054.83	.	AB=0;ABP=0;AC=2;AF=1;AN=2;AO=95;CIGAR=1X3M1X2M1X;DP=95;DPB=190.75;DPRA=0;EPP=3.03316;EPPR=0;GTI=0;LEN=8;MEANALT=1;MQM=59.7263;MQMR=0;NS=1;NUMALT=1;ODDS=134.917;PAIRED=1;PAIREDR=0;PAO=0;PQA=0;PQR=0;PRO=0;QA=3445;QR=0;RO=0;RPP=13.0905;RPPR=0;RUN=1;SAF=39;SAP=9.61615;SAR=56;SRF=0;SRP=0;SRR=0;TYPE=complex;BVAR	GT:DP:RO:QR:AO:QA:GL	1/1:95:0:0:95:3445:-5,-5,0
NC_010611.1	67194	.	GTTG	TTTA	3027.79	.	AB=0;ABP=0;AC=2;AF=1;AN=2;AO=95;CIGAR=1X2M1X;DP=95;DPB=190.5;DPRA=0;EPP=13.0905;EPPR=0;GTI=0;LEN=4;MEANALT=1;MQM=59.7263;MQMR=0;NS=1;NUMALT=1;ODDS=134.917;PAIRED=1;PAIREDR=0;PAO=0;PQA=0;PQR=0;PRO=0;QA=3417;QR=0;RO=0;RPP=4.86177;RPPR=0;RUN=1;SAF=39;SAP=9.61615;SAR=56;SRF=0;SRP=0;SRR=0;TYPE=complex;BVAR	GT:DP:RO:QR:AO:QA:GL	1/1:95:0:0:95:3417:-5,-5,0
NC_010611.1	67279	.	G	A	3808.15	.	AB=0;ABP=0;AC=2;AF=1;AN=2;AO=116;CIGAR=1X;DP=116;DPB=116;DPRA=0;EPP=15.6647;EPPR=0;GTI=0;LEN=1;MEANALT=1;MQM=60;MQMR=0;NS=1;NUMALT=1;ODDS=164.029;PAIRED=1;PAIREDR=0;PAO=0;PQA=0;PQR=0;PRO=0;QA=4296;QR=0;RO=0;RPP=17.6865;RPPR=0;RUN=1;SAF=55;SAP=3.68421;SAR=61;SRF=0;SRP=0;SRR=0;TYPE=snp;BVAR	GT:DP:RO:QR:AO:QA:GL	1/1:116:0:0:116:4296:-5,-5,0
NC_010611.1	67320	.	G	A	3329.59	.	AB=0;ABP=0;AC=2;AF=1;AN=2;AO=103;CIGAR=1X;DP=103;DPB=103;DPRA=0;EPP=3.03138;EPPR=0;GTI=0;LEN=1;MEANALT=1;MQM=60;MQMR=0;NS=1;NUMALT=1;ODDS=146.007;PAIRED=1;PAIREDR=0;PAO=0;PQA=0;PQR=0;PRO=0;QA=3741;QR=0;RO=0;RPP=4.71796;RPPR=0;RUN=1;SAF=60;SAP=9.10307;SAR=43;SRF=0;SRP=0;SRR=0;TYPE=snp;BVAR	GT:DP:RO:QR:AO:QA:GL	1/1:103:0:0:103:3741:-5,-5,0
NC_010611.1	67335	.	A	G	3155.01	.	AB=0;ABP=0;AC=2;AF=1;AN=2;AO=98;CIGAR=1X;DP=98;DPB=98;DPRA=0;EPP=4.4284;EPPR=0;GTI=0;LEN=1;MEANALT=1;MQM=60;MQMR=0;NS=1;NUMALT=1;ODDS=139.076;PAIRED=1;PAIREDR=0;PAO=0;PQA=0;PQR=0;PRO=0;QA=3555;QR=0;RO=0;RPP=6.20103;RPPR=0;RUN=1;SAF=60;SAP=13.7347;SAR=38;SRF=0;SRP=0;SRR=0;TYPE=snp;BVAR	GT:DP:RO:QR:AO:QA:GL	1/1:98:0:0:98:3555:-5,-5,0
NC_010611.1	67361	.	CTTTG	TTTTA	2493.47	.	AB=0;ABP=0;AC=2;AF=1;AN=2;AO=77;CIGAR=1X3M1X;DP=77;DPB=156.6;DPRA=0;EPP=11.1604;EPPR=0;GTI=0;LEN=5;MEANALT=1;MQM=60;MQMR=0;NS=1;NUMALT=1;ODDS=109.964;PAIRED=1;PAIREDR=0;PAO=1;PQA=37;PQR=0;PRO=0;QA=2818;QR=0;RO=0;RPP=3.71532;RPPR=0;RUN=1;SAF=46;SAP=9.35551;SAR=31;SRF=0;SRP=0;SRR=0;TYPE=complex;BVAR	GT:DP:RO:QR:AO:QA:GL	1/1:77:0:0:77:2818:-5,-5,0
NC_010611.1	67386	.	A	G	2475.48	.	AB=0;ABP=0;AC=2;AF=1;AN=2;AO=76;CIGAR=1X;DP=76;DPB=76;DPRA=0;EPP=3.46745;EPPR=0;GTI=0;LEN=1;MEANALT=1;MQM=60;MQMR=0;NS=1;NUMALT=1;ODDS=108.577;PAIRED=1;PAIREDR=0;PAO=0;PQA=0;PQR=0;PRO=0;QA=2795;QR=0;RO=0;RPP=12.2676;RPPR=0;RUN=1;SAF=43;SAP=5.8675;SAR=33;SRF=0;SRP=0;SRR=0;TYPE=snp;BVAR	GT:DP:RO:QR:AO:QA:GL	1/1:76:0:0:76:2795:-5,-5,0
NC_010611.1	67410	.	CG	TA	2470.47	.	AB=0;ABP=0;AC=2;AF=1;AN=2;AO=80;CIGAR=2X;DP=80;DPB=161.5;DPRA=0;EPP=3.11887;EPPR=0;GTI=0;LEN=2;MEANALT=1;MQM=60;MQMR=0;NS=1;NUMALT=1;ODDS=114.122;PAIRED=1;PAIREDR=0;PAO=0;PQA=0;PQR=0;PRO=0;QA=2798;QR=0;RO=0;RPP=11.8048;RPPR=0;RUN=1;SAF=50;SAP=13.8677;SAR=30;SRF=0;SRP=0;SRR=0;TYPE=mnp;BVAR	GT:DP:RO:QR:AO:QA:GL	1/1:80:0:0:80:2798:-5,-5,0
NC_010611.1	67446	.	G	A	2848.49	.	AB=0;ABP=0;AC=2;AF=1;AN=2;AO=87;CIGAR=1X;DP=87;DPB=87;DPRA=0;EPP=3.63429;EPPR=0;GTI=0;LEN=1;MEANALT=1;MQM=60;MQMR=0;NS=1;NUMALT=1;ODDS=123.826;PAIRED=1;PAIREDR=0;PAO=0;PQA=0;PQR=0;PRO=0;QA=3245;QR=0;RO=0;RPP=7.22845;RPPR=0;RUN=1;SAF=63;SAP=40.9736;SAR=24;SRF=0;SRP=0;SRR=0;TYPE=snp;BVAR	GT:DP:RO:QR:AO:QA:GL	1/1:87:0:0:87:3245:-5,-5,0
NC_010611.1	67467	.	T	C	2638.95	.	AB=0;ABP=0;AC=2;AF=1;AN=2;AO=80;CIGAR=1X;DP=80;DPB=80;DPRA=0;EPP=6.91895;EPPR=0;GTI=0;LEN=1;MEANALT=1;MQM=60;MQMR=0;NS=1;NUMALT=1;ODDS=114.122;PAIRED=1;PAIREDR=0;PAO=0;PQA=0;PQR=0;PRO=0;QA=3015;QR=0;RO=0;RPP=24.2907;RPPR=0;RUN=1;SAF=54;SAP=24.2907;SAR=26;SRF=0;SRP=0;SRR=0;TYPE=snp;BVAR	GT:DP:RO:QR:AO:QA:GL	1/1:80:0:0:80:3015:-5,-5,0
NC_010611.1	67473	.	T	C	2554.2	.	AB=0;ABP=0;AC=2;AF=1;AN=2;AO=78;CIGAR=1X;DP=80;DPB=80;DPRA=0;EPP=4.01252;EPPR=0;GTI=0;LEN=1;MEANALT=2;MQM=60;MQMR=0;NS=1;NUMALT=1;ODDS=111.35;PAIRED=1;PAIREDR=0;PAO=0;PQA=0;PQR=0;PRO=0;QA=2923;QR=0;RO=0;RPP=24.8364;RPPR=0;RUN=1;SAF=53;SAP=24.8364;SAR=25;SRF=0;SRP=0;SRR=0;TYPE=snp;BVAR	GT:DP:RO:QR:AO:QA:GL	1/1:80:0:0:78:2923:-5,-5,0
NC_010611.1	67491	.	G	A	2662.35	.	AB=0;ABP=0;AC=2;AF=1;AN=2;AO=80;CIGAR=1X;DP=80;DPB=80;DPRA=0;EPP=3.44459;EPPR=0;GTI=0;LEN=1;MEANALT=1;MQM=60;MQMR=0;NS=1;NUMALT=1;ODDS=114.122;PAIRED=1;PAIREDR=0;PAO=0;PQA=0;PQR=0;PRO=0;QA=3021;QR=0;RO=0;RPP=9.95901;RPPR=0;RUN=1;SAF=54;SAP=24.2907;SAR=26;SRF=0;SRP=0;SRR=0;TYPE=snp;BVAR	GT:DP:RO:QR:AO:QA:GL	1/1:80:0:0:80:3021:-5,-5,0
NC_010611.1	67521	.	A	G	3407.99	.	AB=0;ABP=0;AC=2;AF=1;AN=2;AO=104;CIGAR=1X;DP=105;DPB=105;DPRA=0;EPP=55.2092;EPPR=5.18177;GTI=0;LEN=1;MEANALT=1;MQM=60;MQMR=60;NS=1;NUMALT=1;ODDS=137.407;PAIRED=1;PAIREDR=1;PAO=0;PQA=0;PQR=0;PRO=0;QA=3893;QR=18;RO=1;RPP=4.34659;RPPR=5.18177;RUN=1;SAF=47;SAP=5.09825;SAR=57;SRF=1;SRP=5.18177;SRR=0;TYPE=snp;BVAR	GT:DP:RO:QR:AO:QA:GL	1/1:105:1:18:104:3893:-5,-5,0
NC_010611.1	67567	.	C	G	3509.39	.	AB=0;ABP=0;AC=2;AF=1;AN=2;AO=107;CIGAR=1X;DP=107;DPB=107;DPRA=0;EPP=27.8706;EPPR=0;GTI=0;LEN=1;MEANALT=1;MQM=60;MQMR=0;NS=1;NUMALT=1;ODDS=151.552;PAIRED=0.990654;PAIREDR=0;PAO=0;PQA=0;PQR=0;PRO=0;QA=3971;QR=0;RO=0;RPP=5.46589;RPPR=0;RUN=1;SAF=44;SAP=10.3365;SAR=63;SRF=0;SRP=0;SRR=0;TYPE=snp;BVAR	GT:DP:RO:QR:AO:QA:GL	1/1:107:0:0:107:3971:-5,-5,0
NC_010611.1	67599	.	G	A	3474.95	.	AB=0;ABP=0;AC=2;AF=1;AN=2;AO=109;CIGAR=1X;DP=110;DPB=110;DPRA=0;EPP=13.5489;EPPR=0;GTI=0;LEN=1;MEANALT=2;MQM=60;MQMR=0;NS=1;NUMALT=1;ODDS=154.325;PAIRED=0.990826;PAIREDR=0;PAO=0;PQA=0;PQR=0;PRO=0;QA=3940;QR=0;RO=0;RPP=10.2021;RPPR=0;RUN=1;SAF=38;SAP=24.7051;SAR=71;SRF=0;SRP=0;SRR=0;TYPE=snp;BVAR	GT:DP:RO:QR:AO:QA:GL	1/1:110:0:0:109:3940:-5,-5,0
NC_010611.1	67647	.	A	G	4177.45	.	AB=0;ABP=0;AC=2;AF=1;AN=2;AO=130;CIGAR=1X;DP=130;DPB=130;DPRA=0;EPP=9.69175;EPPR=0;GTI=0;LEN=1;MEANALT=1;MQM=60;MQMR=0;NS=1;NUMALT=1;ODDS=183.437;PAIRED=0.984615;PAIREDR=0;PAO=0;PQA=0;PQR=0;PRO=0;QA=4740;QR=0;RO=0;RPP=51.7181;RPPR=0;RUN=1;SAF=61;SAP=4.07933;SAR=69;SRF=0;SRP=0;SRR=0;TYPE=snp;BVAR	GT:DP:RO:QR:AO:QA:GL	1/1:130:0:0:130:4740:-5,-5,0
NC_010611.1	67654	.	G	A	4473.89	.	AB=0;ABP=0;AC=2;AF=1;AN=2;AO=137;CIGAR=1X;DP=138;DPB=138;DPRA=0;EPP=7.591;EPPR=5.18177;GTI=0;LEN=1;MEANALT=1;MQM=60;MQMR=60;NS=1;NUMALT=1;ODDS=178.233;PAIRED=0.978102;PAIREDR=1;PAO=0;PQA=0;PQR=0;PRO=0;QA=5129;QR=37;RO=1;RPP=78.4729;RPPR=5.18177;RUN=1;SAF=69;SAP=3.02615;SAR=68;SRF=0;SRP=5.18177;SRR=1;TYPE=snp;BVAR	GT:DP:RO:QR:AO:QA:GL	1/1:138:1:37:137:5129:-5,-5,0
NC_010611.1	67684	.	G	A	4749.66	.	AB=0;ABP=0;AC=2;AF=1;AN=2;AO=144;CIGAR=1X;DP=144;DPB=144;DPRA=0;EPP=3.9754;EPPR=0;GTI=0;LEN=1;MEANALT=1;MQM=60;MQMR=0;NS=1;NUMALT=1;ODDS=202.845;PAIRED=0.979167;PAIREDR=0;PAO=0;PQA=0;PQR=0;PRO=0;QA=5325;QR=0;RO=0;RPP=13.2042;RPPR=0;RUN=1;SAF=71;SAP=3.07062;SAR=73;SRF=0;SRP=0;SRR=0;TYPE=snp;BVAR	GT:DP:RO:QR:AO:QA:GL	1/1:144:0:0:144:5325:-5,-5,0
NC_010611.1	67713	.	C	T	5002.18	.	AB=0;ABP=0;AC=2;AF=1;AN=2;AO=151;CIGAR=1X;DP=151;DPB=151;DPRA=0;EPP=3.36982;EPPR=0;GTI=0;LEN=1;MEANALT=1;MQM=60;MQMR=0;NS=1;NUMALT=1;ODDS=212.549;PAIRED=0.986755;PAIREDR=0;PAO=0;PQA=0;PQR=0;PRO=0;QA=5610;QR=0;RO=0;RPP=16.8301;RPPR=0;RUN=1;SAF=79;SAP=3.71495;SAR=72;SRF=0;SRP=0;SRR=0;TYPE=snp;BVAR	GT:DP:RO:QR:AO:QA:GL	1/1:151:0:0:151:5610:-5,-5,0
NC_010611.1	67719	.	A	G	5272.92	.	AB=0;ABP=0;AC=2;AF=1;AN=2;AO=156;CIGAR=1X;DP=157;DPB=157;DPRA=0;EPP=3.06598;EPPR=0;GTI=0;LEN=1;MEANALT=2;MQM=60;MQMR=0;NS=1;NUMALT=1;ODDS=219.481;PAIRED=0.987179;PAIREDR=0;PAO=0;PQA=0;PQR=0;PRO=0;QA=5904;QR=0;RO=0;RPP=9.74743;RPPR=0;RUN=1;SAF=80;SAP=3.23302;SAR=76;SRF=0;SRP=0;SRR=0;TYPE=snp;BVAR	GT:DP:RO:QR:AO:QA:GL	1/1:157:0:0:156:5904:-5,-5,0
NC_010611.1	67782	.	T	G	4694.04	.	AB=0;ABP=0;AC=2;AF=1;AN=2;AO=142;CIGAR=1X;DP=142;DPB=142;DPRA=0;EPP=6.00754;EPPR=0;GTI=0;LEN=1;MEANALT=1;MQM=60;MQMR=0;NS=1;NUMALT=1;ODDS=200.073;PAIRED=1;PAIREDR=0;PAO=0;PQA=0;PQR=0;PRO=0;QA=5261;QR=0;RO=0;RPP=3.25497;RPPR=0;RUN=1;SAF=81;SAP=9.12712;SAR=61;SRF=0;SRP=0;SRR=0;TYPE=snp;BVAR	GT:DP:RO:QR:AO:QA:GL	1/1:142:0:0:142:5261:-5,-5,0
NC_010611.1	67791	.	A	G	4237.11	.	AB=0;ABP=0;AC=2;AF=1;AN=2;AO=132;CIGAR=1X;DP=132;DPB=132;DPRA=0;EPP=3.27351;EPPR=0;GTI=0;LEN=1;MEANALT=1;MQM=60;MQMR=0;NS=1;NUMALT=1;ODDS=186.21;PAIRED=1;PAIREDR=0;PAO=0;PQA=0;PQR=0;PRO=0;QA=4744;QR=0;RO=0;RPP=3.0103;RPPR=0;RUN=1;SAF=70;SAP=4.06314;SAR=62;SRF=0;SRP=0;SRR=0;TYPE=snp;BVAR	GT:DP:RO:QR:AO:QA:GL	1/1:132:0:0:132:4744:-5,-5,0
NC_010611.1	67833	.	GGGAC	AGGTT	3150.16	.	AB=0;ABP=0;AC=2;AF=1;AN=2;AO=108;CIGAR=1X2M2X;DP=109;DPB=221;DPRA=0;EPP=3.73412;EPPR=0;GTI=0;LEN=5;MEANALT=2;MQM=60;MQMR=0;NS=1;NUMALT=1;ODDS=152.939;PAIRED=1;PAIREDR=0;PAO=0;PQA=0;PQR=0;PRO=0;QA=3548;QR=0;RO=0;RPP=3.332;RPPR=0;RUN=1;SAF=65;SAP=12.7417;SAR=43;SRF=0;SRP=0;SRR=0;TYPE=complex;BVAR	GT:DP:RO:QR:AO:QA:GL	1/1:109:0:0:108:3548:-5,-5,0
NC_010611.1	67842	.	C	T	3441.08	.	AB=0;ABP=0;AC=2;AF=1;AN=2;AO=110;CIGAR=1X;DP=110;DPB=110;DPRA=0;EPP=3.32615;EPPR=0;GTI=0;LEN=1;MEANALT=1;MQM=60;MQMR=0;NS=1;NUMALT=1;ODDS=155.711;PAIRED=1;PAIREDR=0;PAO=0;PQA=0;PQR=0;PRO=0;QA=3873;QR=0;RO=0;RPP=9.40627;RPPR=0;RUN=1;SAF=65;SAP=10.9066;SAR=45;SRF=0;SRP=0;SRR=0;TYPE=snp;BVAR	GT:DP:RO:QR:AO:QA:GL	1/1:110:0:0:110:3873:-5,-5,0
NC_010611.1	68027	.	C	T	4124.05	.	AB=0;ABP=0;AC=2;AF=1;AN=2;AO=126;CIGAR=1X;DP=126;DPB=126;DPRA=0;EPP=6.38815;EPPR=0;GTI=0;LEN=1;MEANALT=1;MQM=60;MQMR=0;NS=1;NUMALT=1;ODDS=177.892;PAIRED=1;PAIREDR=0;PAO=0;PQA=0;PQR=0;PRO=0;QA=4621;QR=0;RO=0;RPP=3.07924;RPPR=0;RUN=1;SAF=66;SAP=3.63072;SAR=60;SRF=0;SRP=0;SRR=0;TYPE=snp;BVAR	GT:DP:RO:QR:AO:QA:GL	1/1:126:0:0:126:4621:-5,-5,0
NC_010611.1	68055	.	A	G	3583.76	.	AB=0;ABP=0;AC=2;AF=1;AN=2;AO=109;CIGAR=1X;DP=109;DPB=109;DPRA=0;EPP=4.62396;EPPR=0;GTI=0;LEN=1;MEANALT=1;MQM=60;MQMR=0;NS=1;NUMALT=1;ODDS=154.325;PAIRED=1;PAIREDR=0;PAO=0;PQA=0;PQR=0;PRO=0;QA=4018;QR=0;RO=0;RPP=3.03022;RPPR=0;RUN=1;SAF=58;SAP=3.98647;SAR=51;SRF=0;SRP=0;SRR=0;TYPE=snp;BVAR	GT:DP:RO:QR:AO:QA:GL	1/1:109:0:0:109:4018:-5,-5,0
NC_010611.1	68115	.	G	A	4034.09	.	AB=0;ABP=0;AC=2;AF=1;AN=2;AO=120;CIGAR=1X;DP=120;DPB=120;DPRA=0;EPP=3.0103;EPPR=0;GTI=0;LEN=1;MEANALT=1;MQM=60;MQMR=0;NS=1;NUMALT=1;ODDS=169.574;PAIRED=1;PAIREDR=0;PAO=0;PQA=0;PQR=0;PRO=0;QA=4522;QR=0;RO=0;RPP=4.81986;RPPR=0;RUN=1;SAF=67;SAP=6.55704;SAR=53;SRF=0;SRP=0;SRR=0;TYPE=snp;BVAR	GT:DP:RO:QR:AO:QA:GL	1/1:120:0:0:120:4522:-5,-5,0
NC_010611.1	68208	.	C	A	4221.19	.	AB=0;ABP=0;AC=2;AF=1;AN=2;AO=127;CIGAR=1X;DP=127;DPB=127;DPRA=0;EPP=3.84811;EPPR=0;GTI=0;LEN=1;MEANALT=1;MQM=60;MQMR=0;NS=1;NUMALT=1;ODDS=179.278;PAIRED=0.992126;PAIREDR=0;PAO=0;PQA=0;PQR=0;PRO=0;QA=4726;QR=0;RO=0;RPP=3.16418;RPPR=0;RUN=1;SAF=61;SAP=3.43776;SAR=66;SRF=0;SRP=0;SRR=0;TYPE=snp;BVAR	GT:DP:RO:QR:AO:QA:GL	1/1:127:0:0:127:4726:-5,-5,0
NC_010611.1	68536	.	T	C	3192.99	.	AB=0;ABP=0;AC=2;AF=1;AN=2;AO=97;CIGAR=1X;DP=97;DPB=97;DPRA=0;EPP=3.56996;EPPR=0;GTI=0;LEN=1;MEANALT=1;MQM=60;MQMR=0;NS=1;NUMALT=1;ODDS=137.689;PAIRED=1;PAIREDR=0;PAO=0;PQA=0;PQR=0;PRO=0;QA=3610;QR=0;RO=0;RPP=27.389;RPPR=0;RUN=1;SAF=44;SAP=4.82359;SAR=53;SRF=0;SRP=0;SRR=0;TYPE=snp;BVAR	GT:DP:RO:QR:AO:QA:GL	1/1:97:0:0:97:3610:-5,-5,0
NC_010611.1	68641	.	AA	GG	2613.22	.	AB=0;ABP=0;AC=2;AF=1;AN=2;AO=86;CIGAR=2X;DP=86;DPB=172.5;DPRA=0;EPP=3.41429;EPPR=0;GTI=0;LEN=2;MEANALT=1;MQM=60;MQMR=0;NS=1;NUMALT=1;ODDS=122.44;PAIRED=1;PAIREDR=0;PAO=1;PQA=30;PQR=0;PRO=0;QA=2939;QR=0;RO=0;RPP=3.41429;RPPR=0;RUN=1;SAF=48;SAP=5.53527;SAR=38;SRF=0;SRP=0;SRR=0;TYPE=mnp;BVAR	GT:DP:RO:QR:AO:QA:GL	1/1:86:0:0:86:2939:-5,-5,0
NC_010611.1	68703	.	C	T	2867.93	.	AB=0;ABP=0;AC=2;AF=1;AN=2;AO=91;CIGAR=1X;DP=91;DPB=91;DPRA=0;EPP=7.04303;EPPR=0;GTI=0;LEN=1;MEANALT=1;MQM=60;MQMR=0;NS=1;NUMALT=1;ODDS=129.372;PAIRED=1;PAIREDR=0;PAO=0;PQA=0;PQR=0;PRO=0;QA=3225;QR=0;RO=0;RPP=4.17955;RPPR=0;RUN=1;SAF=43;SAP=3.60686;SAR=48;SRF=0;SRP=0;SRR=0;TYPE=snp;BVAR	GT:DP:RO:QR:AO:QA:GL	1/1:91:0:0:91:3225:-5,-5,0
NC_010611.1	68757	.	T	G	2664.06	.	AB=0;ABP=0;AC=2;AF=1;AN=2;AO=83;CIGAR=1X;DP=84;DPB=84;DPRA=0;EPP=3.03646;EPPR=5.18177;GTI=0;LEN=1;MEANALT=1;MQM=60;MQMR=60;NS=1;NUMALT=1;ODDS=103.905;PAIRED=1;PAIREDR=1;PAO=0;PQA=0;PQR=0;PRO=0;QA=3036;QR=39;RO=1;RPP=8.89682;RPPR=5.18177;RUN=1;SAF=35;SAP=7.43173;SAR=48;SRF=0;SRP=5.18177;SRR=1;TYPE=snp;BVAR	GT:DP:RO:QR:AO:QA:GL	1/1:84:1:39:83:3036:-5,-5,0
NC_010611.1	68802	.	C	T	3120.54	.	AB=0;ABP=0;AC=2;AF=1;AN=2;AO=98;CIGAR=1X;DP=98;DPB=98;DPRA=0;EPP=25.7;EPPR=0;GTI=0;LEN=1;MEANALT=1;MQM=60;MQMR=0;NS=1;NUMALT=1;ODDS=139.076;PAIRED=1;PAIREDR=0;PAO=0;PQA=0;PQR=0;PRO=0;QA=3528;QR=0;RO=0;RPP=5.22609;RPPR=0;RUN=1;SAF=47;SAP=3.36483;SAR=51;SRF=0;SRP=0;SRR=0;TYPE=snp;BVAR	GT:DP:RO:QR:AO:QA:GL	1/1:98:0:0:98:3528:-5,-5,0
NC_010611.1	68967	.	T	C	6452.9	.	AB=0;ABP=0;AC=2;AF=1;AN=2;AO=195;CIGAR=1X;DP=196;DPB=196;DPRA=0;EPP=3.9123;EPPR=0;GTI=0;LEN=1;MEANALT=2;MQM=60;MQMR=0;NS=1;NUMALT=1;ODDS=273.546;PAIRED=1;PAIREDR=0;PAO=0;PQA=0;PQR=0;PRO=0;QA=7218;QR=0;RO=0;RPP=5.51585;RPPR=0;RUN=1;SAF=90;SAP=5.51585;SAR=105;SRF=0;SRP=0;SRR=0;TYPE=snp;BVAR	GT:DP:RO:QR:AO:QA:GL	1/1:196:0:0:195:7218:-5,-5,0
NC_010611.1	69036	.	C	T	5366.38	.	AB=0;ABP=0;AC=2;AF=1;AN=2;AO=164;CIGAR=1X;DP=164;DPB=164;DPRA=0;EPP=11.961;EPPR=0;GTI=0;LEN=1;MEANALT=1;MQM=60;MQMR=0;NS=1;NUMALT=1;ODDS=230.571;PAIRED=0.993902;PAIREDR=0;PAO=0;PQA=0;PQR=0;PRO=0;QA=6009;QR=0;RO=0;RPP=3.06326;RPPR=0;RUN=1;SAF=80;SAP=3.22215;SAR=84;SRF=0;SRP=0;SRR=0;TYPE=snp;BVAR	GT:DP:RO:QR:AO:QA:GL	1/1:164:0:0:164:6009:-5,-5,0
NC_010611.1	69134	.	T	G	5082.01	.	AB=0;ABP=0;AC=2;AF=1;AN=2;AO=154;CIGAR=1X;DP=154;DPB=154;DPRA=0;EPP=3.0667;EPPR=0;GTI=0;LEN=1;MEANALT=1;MQM=60;MQMR=0;NS=1;NUMALT=1;ODDS=216.708;PAIRED=1;PAIREDR=0;PAO=0;PQA=0;PQR=0;PRO=0;QA=5693;QR=0;RO=0;RPP=5.77399;RPPR=0;RUN=1;SAF=88;SAP=9.83493;SAR=66;SRF=0;SRP=0;SRR=0;TYPE=snp;BVAR	GT:DP:RO:QR:AO:QA:GL	1/1:154:0:0:154:5693:-5,-5,0
NC_010611.1	69797	.	A	G	4977.26	.	AB=0;ABP=0;AC=2;AF=1;AN=2;AO=153;CIGAR=1X;DP=153;DPB=153;DPRA=0;EPP=5.40885;EPPR=0;GTI=0;LEN=1;MEANALT=1;MQM=60;MQMR=0;NS=1;NUMALT=1;ODDS=215.322;PAIRED=1;PAIREDR=0;PAO=0;PQA=0;PQR=0;PRO=0;QA=5637;QR=0;RO=0;RPP=62.9742;RPPR=0;RUN=1;SAF=75;SAP=3.13803;SAR=78;SRF=0;SRP=0;SRR=0;TYPE=snp;BVAR	GT:DP:RO:QR:AO:QA:GL	1/1:153:0:0:153:5637:-5,-5,0
NC_010611.1	69830	.	C	T	4676.56	.	AB=0;ABP=0;AC=2;AF=1;AN=2;AO=152;CIGAR=1X;DP=154;DPB=154;DPRA=0;EPP=3.5246;EPPR=0;GTI=0;LEN=1;MEANALT=2;MQM=60;MQMR=0;NS=1;NUMALT=1;ODDS=213.936;PAIRED=1;PAIREDR=0;PAO=0;PQA=0;PQR=0;PRO=0;QA=5277;QR=0;RO=0;RPP=38.7253;RPPR=0;RUN=1;SAF=70;SAP=5.06748;SAR=82;SRF=0;SRP=0;SRR=0;TYPE=snp;BVAR	GT:DP:RO:QR:AO:QA:GL	1/1:154:0:0:152:5277:-5,-5,0
NC_010611.1	69842	.	C	T	4645.7	.	AB=0;ABP=0;AC=2;AF=1;AN=2;AO=140;CIGAR=1X;DP=140;DPB=140;DPRA=0;EPP=3.0103;EPPR=0;GTI=0;LEN=1;MEANALT=1;MQM=60;MQMR=0;NS=1;NUMALT=1;ODDS=197.3;PAIRED=1;PAIREDR=0;PAO=0;PQA=0;PQR=0;PRO=0;QA=5207;QR=0;RO=0;RPP=11.9444;RPPR=0;RUN=1;SAF=68;SAP=3.25847;SAR=72;SRF=0;SRP=0;SRR=0;TYPE=snp;BVAR	GT:DP:RO:QR:AO:QA:GL	1/1:140:0:0:140:5207:-5,-5,0
NC_010611.1	69851	.	G	A	4340.57	.	AB=0;ABP=0;AC=2;AF=1;AN=2;AO=135;CIGAR=1X;DP=135;DPB=135;DPRA=0;EPP=3.15506;EPPR=0;GTI=0;LEN=1;MEANALT=1;MQM=60;MQMR=0;NS=1;NUMALT=1;ODDS=190.369;PAIRED=1;PAIREDR=0;PAO=0;PQA=0;PQR=0;PRO=0;QA=4858;QR=0;RO=0;RPP=3.02638;RPPR=0;RUN=1;SAF=66;SAP=3.15506;SAR=69;SRF=0;SRP=0;SRR=0;TYPE=snp;BVAR	GT:DP:RO:QR:AO:QA:GL	1/1:135:0:0:135:4858:-5,-5,0
NC_010611.1	69944	.	TGCC	AGCG	2776.64	.	AB=0;ABP=0;AC=2;AF=1;AN=2;AO=90;CIGAR=1X2M1X;DP=91;DPB=187.25;DPRA=0;EPP=3.39634;EPPR=0;GTI=0;LEN=4;MEANALT=2;MQM=60;MQMR=0;NS=1;NUMALT=1;ODDS=127.985;PAIRED=1;PAIREDR=0;PAO=0;PQA=0;PQR=0;PRO=0;QA=3146;QR=0;RO=0;RPP=24.725;RPPR=0;RUN=1;SAF=45;SAP=3.0103;SAR=45;SRF=0;SRP=0;SRR=0;TYPE=complex;BVAR	GT:DP:RO:QR:AO:QA:GL	1/1:91:0:0:90:3146:-5,-5,0
NC_010611.1	69998	.	C	T	2012.74	.	AB=0;ABP=0;AC=2;AF=1;AN=2;AO=60;CIGAR=1X;DP=60;DPB=60;DPRA=0;EPP=5.32654;EPPR=0;GTI=0;LEN=1;MEANALT=1;MQM=60;MQMR=0;NS=1;NUMALT=1;ODDS=86.3965;PAIRED=1;PAIREDR=0;PAO=0;PQA=0;PQR=0;PRO=0;QA=2268;QR=0;RO=0;RPP=3.15506;RPPR=0;RUN=1;SAF=31;SAP=3.15506;SAR=29;SRF=0;SRP=0;SRR=0;TYPE=snp;BVAR	GT:DP:RO:QR:AO:QA:GL	1/1:60:0:0:60:2268:-5,-5,0
NC_010611.1	70019	.	C	T	2141.91	.	AB=0;ABP=0;AC=2;AF=1;AN=2;AO=64;CIGAR=1X;DP=64;DPB=64;DPRA=0;EPP=3.14602;EPPR=0;GTI=0;LEN=1;MEANALT=1;MQM=60;MQMR=0;NS=1;NUMALT=1;ODDS=91.9417;PAIRED=1;PAIREDR=0;PAO=0;PQA=0;PQR=0;PRO=0;QA=2416;QR=0;RO=0;RPP=7.89611;RPPR=0;RUN=1;SAF=29;SAP=4.23175;SAR=35;SRF=0;SRP=0;SRR=0;TYPE=snp;BVAR	GT:DP:RO:QR:AO:QA:GL	1/1:64:0:0:64:2416:-5,-5,0
NC_010611.1	70087	.	G	GT	1693.96	.	AB=0;ABP=0;AC=2;AF=1;AN=2;AO=56;CIGAR=1M1I;DP=59;DPB=142.125;DPRA=0;EPP=3.63072;EPPR=5.18177;GTI=0;LEN=1;MEANALT=3;MQM=60;MQMR=60;NS=1;NUMALT=1;ODDS=68.9049;PAIRED=1;PAIREDR=1;PAO=0;PQA=0;PQR=0;PRO=0;QA=1940;QR=35;RO=1;RPP=3.16541;RPPR=5.18177;RUN=1;SAF=27;SAP=3.16541;SAR=29;SRF=0;SRP=5.18177;SRR=1;TYPE=ins;BVAR	GT:DP:RO:QR:AO:QA:GL	1/1:59:1:35:56:1940:-5,-5,0
NC_010611.1	70096	.	G	A	2107.96	.	AB=0;ABP=0;AC=2;AF=1;AN=2;AO=68;CIGAR=1X;DP=68;DPB=68;DPRA=0;EPP=3.13803;EPPR=0;GTI=0;LEN=1;MEANALT=1;MQM=59.8824;MQMR=0;NS=1;NUMALT=1;ODDS=97.4869;PAIRED=0.985294;PAIREDR=0;PAO=0;PQA=0;PQR=0;PRO=0;QA=2373;QR=0;RO=0;RPP=3.13803;RPPR=0;RUN=1;SAF=32;SAP=3.52123;SAR=36;SRF=0;SRP=0;SRR=0;TYPE=snp;BVAR	GT:DP:RO:QR:AO:QA:GL	1/1:68:0:0:68:2373:-5,-5,0
NC_010611.1	70176	.	G	A	3178.46	.	AB=0;ABP=0;AC=2;AF=1;AN=2;AO=99;CIGAR=1X;DP=99;DPB=99;DPRA=0;EPP=7.94546;EPPR=0;GTI=0;LEN=1;MEANALT=1;MQM=60;MQMR=0;NS=1;NUMALT=1;ODDS=140.462;PAIRED=0.989899;PAIREDR=0;PAO=0;PQA=0;PQR=0;PRO=0;QA=3578;QR=0;RO=0;RPP=5.66432;RPPR=0;RUN=1;SAF=42;SAP=7.94546;SAR=57;SRF=0;SRP=0;SRR=0;TYPE=snp;BVAR	GT:DP:RO:QR:AO:QA:GL	1/1:99:0:0:99:3578:-5,-5,0
NC_010611.1	70253	.	C	T	3114.22	.	AB=0;ABP=0;AC=2;AF=1;AN=2;AO=93;CIGAR=1X;DP=93;DPB=93;DPRA=0;EPP=11.4393;EPPR=0;GTI=0;LEN=1;MEANALT=1;MQM=60;MQMR=0;NS=1;NUMALT=1;ODDS=132.144;PAIRED=1;PAIREDR=0;PAO=0;PQA=0;PQR=0;PRO=0;QA=3503;QR=0;RO=0;RPP=3.22044;RPPR=0;RUN=1;SAF=43;SAP=4.15441;SAR=50;SRF=0;SRP=0;SRR=0;TYPE=snp;BVAR	GT:DP:RO:QR:AO:QA:GL	1/1:93:0:0:93:3503:-5,-5,0
NC_010611.1	70463	.	A	T	2929.42	.	AB=0;ABP=0;AC=2;AF=1;AN=2;AO=89;CIGAR=1X;DP=89;DPB=89;DPRA=0;EPP=8.49998;EPPR=0;GTI=0;LEN=1;MEANALT=1;MQM=60;MQMR=0;NS=1;NUMALT=1;ODDS=126.599;PAIRED=1;PAIREDR=0;PAO=0;PQA=0;PQR=0;PRO=0;QA=3294;QR=0;RO=0;RPP=3.62026;RPPR=0;RUN=1;SAF=42;SAP=3.62026;SAR=47;SRF=0;SRP=0;SRR=0;TYPE=snp;BVAR	GT:DP:RO:QR:AO:QA:GL	1/1:89:0:0:89:3294:-5,-5,0
NC_010611.1	70550	.	T	C	3834.5	.	AB=0;ABP=0;AC=2;AF=1;AN=2;AO=123;CIGAR=1X;DP=123;DPB=123;DPRA=0;EPP=3.87536;EPPR=0;GTI=0;LEN=1;MEANALT=1;MQM=60;MQMR=0;NS=1;NUMALT=1;ODDS=173.733;PAIRED=0.99187;PAIREDR=0;PAO=0;PQA=0;PQR=0;PRO=0;QA=4300;QR=0;RO=0;RPP=5.99387;RPPR=0;RUN=1;SAF=65;SAP=3.87536;SAR=58;SRF=0;SRP=0;SRR=0;TYPE=snp;BVAR	GT:DP:RO:QR:AO:QA:GL	1/1:123:0:0:123:4300:-5,-5,0
NC_010611.1	70556	.	C	T	3985.47	.	AB=0;ABP=0;AC=2;AF=1;AN=2;AO=125;CIGAR=1X;DP=125;DPB=125;DPRA=0;EPP=5.11229;EPPR=0;GTI=0;LEN=1;MEANALT=1;MQM=60;MQMR=0;NS=1;NUMALT=1;ODDS=176.506;PAIRED=0.992;PAIREDR=0;PAO=0;PQA=0;PQR=0;PRO=0;QA=4468;QR=0;RO=0;RPP=4.41741;RPPR=0;RUN=1;SAF=67;SAP=4.41741;SAR=58;SRF=0;SRP=0;SRR=0;TYPE=snp;BVAR	GT:DP:RO:QR:AO:QA:GL	1/1:125:0:0:125:4468:-5,-5,0
NC_010611.1	70651	.	A	G	4613.21	.	AB=0;ABP=0;AC=2;AF=1;AN=2;AO=140;CIGAR=1X;DP=140;DPB=140;DPRA=0;EPP=3.07234;EPPR=0;GTI=0;LEN=1;MEANALT=1;MQM=60;MQMR=0;NS=1;NUMALT=1;ODDS=197.3;PAIRED=1;PAIREDR=0;PAO=0;PQA=0;PQR=0;PRO=0;QA=5165;QR=0;RO=0;RPP=5.24381;RPPR=0;RUN=1;SAF=75;SAP=4.56135;SAR=65;SRF=0;SRP=0;SRR=0;TYPE=snp;BVAR	GT:DP:RO:QR:AO:QA:GL	1/1:140:0:0:140:5165:-5,-5,0
NC_010611.1	70743	.	A	G	4096.5	.	AB=0;ABP=0;AC=2;AF=1;AN=2;AO=126;CIGAR=1X;DP=126;DPB=126;DPRA=0;EPP=4.73369;EPPR=0;GTI=0;LEN=1;MEANALT=1;MQM=60;MQMR=0;NS=1;NUMALT=1;ODDS=177.892;PAIRED=0.992063;PAIREDR=0;PAO=0;PQA=0;PQR=0;PRO=0;QA=4593;QR=0;RO=0;RPP=3.28604;RPPR=0;RUN=1;SAF=71;SAP=7.42218;SAR=55;SRF=0;SRP=0;SRR=0;TYPE=snp;BVAR	GT:DP:RO:QR:AO:QA:GL	1/1:126:0:0:126:4593:-5,-5,0
NC_010611.1	70910	.	T	C	3930.78	.	AB=0;ABP=0;AC=2;AF=1;AN=2;AO=121;CIGAR=1X;DP=121;DPB=121;DPRA=0;EPP=7.04816;EPPR=0;GTI=0;LEN=1;MEANALT=1;MQM=60;MQMR=0;NS=1;NUMALT=1;ODDS=170.96;PAIRED=1;PAIREDR=0;PAO=0;PQA=0;PQR=0;PRO=0;QA=4406;QR=0;RO=0;RPP=3.02825;RPPR=0;RUN=1;SAF=60;SAP=3.02825;SAR=61;SRF=0;SRP=0;SRR=0;TYPE=snp;BVAR	GT:DP:RO:QR:AO:QA:GL	1/1:121:0:0:121:4406:-5,-5,0
NC_010611.1	70922	.	G	C	3512.71	.	AB=0;ABP=0;AC=2;AF=1;AN=2;AO=108;CIGAR=1X;DP=108;DPB=108;DPRA=0;EPP=6.95112;EPPR=0;GTI=0;LEN=1;MEANALT=1;MQM=60;MQMR=0;NS=1;NUMALT=1;ODDS=152.939;PAIRED=1;PAIREDR=0;PAO=0;PQA=0;PQR=0;PRO=0;QA=3942;QR=0;RO=0;RPP=4.2971;RPPR=0;RUN=1;SAF=53;SAP=3.09072;SAR=55;SRF=0;SRP=0;SRR=0;TYPE=snp;BVAR	GT:DP:RO:QR:AO:QA:GL	1/1:108:0:0:108:3942:-5,-5,0
NC_010611.1	70934	.	T	C	3561.44	.	AB=0;ABP=0;AC=2;AF=1;AN=2;AO=110;CIGAR=1X;DP=112;DPB=112;DPRA=0;EPP=5.85295;EPPR=3.0103;GTI=0;LEN=1;MEANALT=1;MQM=60;MQMR=60;NS=1;NUMALT=1;ODDS=131.756;PAIRED=1;PAIREDR=1;PAO=0;PQA=0;PQR=0;PRO=0;QA=4039;QR=55;RO=2;RPP=3.0103;RPPR=7.35324;RUN=1;SAF=52;SAP=3.72096;SAR=58;SRF=1;SRP=3.0103;SRR=1;TYPE=snp;BVAR	GT:DP:RO:QR:AO:QA:GL	1/1:112:2:55:110:4039:-5,-5,0
NC_010611.1	70946	.	G	A	3914.73	.	AB=0;ABP=0;AC=2;AF=1;AN=2;AO=122;CIGAR=1X;DP=122;DPB=122;DPRA=0;EPP=5.57335;EPPR=0;GTI=0;LEN=1;MEANALT=1;MQM=60;MQMR=0;NS=1;NUMALT=1;ODDS=172.347;PAIRED=1;PAIREDR=0;PAO=0;PQA=0;PQR=0;PRO=0;QA=4387;QR=0;RO=0;RPP=3.0815;RPPR=0;RUN=1;SAF=59;SAP=3.29508;SAR=63;SRF=0;SRP=0;SRR=0;TYPE=snp;BVAR	GT:DP:RO:QR:AO:QA:GL	1/1:122:0:0:122:4387:-5,-5,0
NC_010611.1	70952	.	A	T	4124.26	.	AB=0;ABP=0;AC=2;AF=1;AN=2;AO=125;CIGAR=1X;DP=127;DPB=127;DPRA=0;EPP=6.91895;EPPR=5.18177;GTI=0;LEN=1;MEANALT=2;MQM=60;MQMR=60;NS=1;NUMALT=1;ODDS=166.557;PAIRED=1;PAIREDR=1;PAO=0;PQA=0;PQR=0;PRO=0;QA=4632;QR=18;RO=1;RPP=3.16665;RPPR=5.18177;RUN=1;SAF=59;SAP=3.86152;SAR=66;SRF=0;SRP=5.18177;SRR=1;TYPE=snp;BVAR	GT:DP:RO:QR:AO:QA:GL	1/1:127:1:18:125:4632:-5,-5,0
NC_010611.1	70982	.	G	A	4498.73	.	AB=0;ABP=0;AC=2;AF=1;AN=2;AO=137;CIGAR=1X;DP=137;DPB=137;DPRA=0;EPP=4.29416;EPPR=0;GTI=0;LEN=1;MEANALT=1;MQM=60;MQMR=0;NS=1;NUMALT=1;ODDS=193.141;PAIRED=1;PAIREDR=0;PAO=0;PQA=0;PQR=0;PRO=0;QA=5035;QR=0;RO=0;RPP=3.02615;RPPR=0;RUN=1;SAF=67;SAP=3.15295;SAR=70;SRF=0;SRP=0;SRR=0;TYPE=snp;BVAR	GT:DP:RO:QR:AO:QA:GL	1/1:137:0:0:137:5035:-5,-5,0
NC_010611.1	71131	.	C	T	5079.43	.	AB=0;ABP=0;AC=2;AF=1;AN=2;AO=159;CIGAR=1X;DP=159;DPB=159;DPRA=0;EPP=16.1347;EPPR=0;GTI=0;LEN=1;MEANALT=1;MQM=60;MQMR=0;NS=1;NUMALT=1;ODDS=223.64;PAIRED=1;PAIREDR=0;PAO=0;PQA=0;PQR=0;PRO=0;QA=5696;QR=0;RO=0;RPP=4.11652;RPPR=0;RUN=1;SAF=82;SAP=3.35173;SAR=77;SRF=0;SRP=0;SRR=0;TYPE=snp;BVAR	GT:DP:RO:QR:AO:QA:GL	1/1:159:0:0:159:5696:-5,-5,0
NC_010611.1	71243	.	G	A	5720.71	.	AB=0;ABP=0;AC=2;AF=1;AN=2;AO=174;CIGAR=1X;DP=174;DPB=174;DPRA=0;EPP=9.05049;EPPR=0;GTI=0;LEN=1;MEANALT=1;MQM=60;MQMR=0;NS=1;NUMALT=1;ODDS=244.434;PAIRED=1;PAIREDR=0;PAO=0;PQA=0;PQR=0;PRO=0;QA=6404;QR=0;RO=0;RPP=6.20511;RPPR=0;RUN=1;SAF=83;SAP=3.809;SAR=91;SRF=0;SRP=0;SRR=0;TYPE=snp;BVAR	GT:DP:RO:QR:AO:QA:GL	1/1:174:0:0:174:6404:-5,-5,0
NC_010611.1	71300	.	G	A	4756.77	.	AB=0;ABP=0;AC=2;AF=1;AN=2;AO=147;CIGAR=1X;DP=147;DPB=147;DPRA=0;EPP=9.52472;EPPR=0;GTI=0;LEN=1;MEANALT=1;MQM=60;MQMR=0;NS=1;NUMALT=1;ODDS=207.004;PAIRED=1;PAIREDR=0;PAO=0;PQA=0;PQR=0;PRO=0;QA=5400;QR=0;RO=0;RPP=54.4314;RPPR=0;RUN=1;SAF=59;SAP=15.4335;SAR=88;SRF=0;SRP=0;SRR=0;TYPE=snp;BVAR	GT:DP:RO:QR:AO:QA:GL	1/1:147:0:0:147:5400:-5,-5,0
NC_010611.1	71353	.	T	C	4121.34	.	AB=0;ABP=0;AC=2;AF=1;AN=2;AO=124;CIGAR=1X;DP=124;DPB=124;DPRA=0;EPP=3.08035;EPPR=0;GTI=0;LEN=1;MEANALT=1;MQM=59.9435;MQMR=0;NS=1;NUMALT=1;ODDS=175.119;PAIRED=0.991935;PAIREDR=0;PAO=0;PQA=0;PQR=0;PRO=0;QA=4642;QR=0;RO=0;RPP=28.2974;RPPR=0;RUN=1;SAF=60;SAP=3.29049;SAR=64;SRF=0;SRP=0;SRR=0;TYPE=snp;BVAR	GT:DP:RO:QR:AO:QA:GL	1/1:124:0:0:124:4642:-5,-5,0
NC_010611.1	71367	.	C	T	3944.03	.	AB=0;ABP=0;AC=2;AF=1;AN=2;AO=122;CIGAR=1X;DP=122;DPB=122;DPRA=0;EPP=3.0815;EPPR=0;GTI=0;LEN=1;MEANALT=1;MQM=59.9426;MQMR=0;NS=1;NUMALT=1;ODDS=172.347;PAIRED=0.991803;PAIREDR=0;PAO=0;PQA=0;PQR=0;PRO=0;QA=4437;QR=0;RO=0;RPP=21.2364;RPPR=0;RUN=1;SAF=59;SAP=3.29508;SAR=63;SRF=0;SRP=0;SRR=0;TYPE=snp;BVAR	GT:DP:RO:QR:AO:QA:GL	1/1:122:0:0:122:4437:-5,-5,0
NC_010611.1	71381	.	T	C	4016.83	.	AB=0;ABP=0;AC=2;AF=1;AN=2;AO=124;CIGAR=1X;DP=124;DPB=124;DPRA=0;EPP=6.44263;EPPR=0;GTI=0;LEN=1;MEANALT=1;MQM=60;MQMR=0;NS=1;NUMALT=1;ODDS=175.119;PAIRED=0.991935;PAIREDR=0;PAO=0;PQA=0;PQR=0;PRO=0;QA=4517;QR=0;RO=0;RPP=14.8483;RPPR=0;RUN=1;SAF=56;SAP=5.53201;SAR=68;SRF=0;SRP=0;SRR=0;TYPE=snp;BVAR	GT:DP:RO:QR:AO:QA:GL	1/1:124:0:0:124:4517:-5,-5,0
NC_010611.1	71489	.	T	C	3859.42	.	AB=0;ABP=0;AC=2;AF=1;AN=2;AO=122;CIGAR=1X;DP=122;DPB=122;DPRA=0;EPP=8.77716;EPPR=0;GTI=0;LEN=1;MEANALT=1;MQM=60;MQMR=0;NS=1;NUMALT=1;ODDS=172.347;PAIRED=1;PAIREDR=0;PAO=0;PQA=0;PQR=0;PRO=0;QA=4361;QR=0;RO=0;RPP=31.4886;RPPR=0;RUN=1;SAF=59;SAP=3.29508;SAR=63;SRF=0;SRP=0;SRR=0;TYPE=snp;BVAR	GT:DP:RO:QR:AO:QA:GL	1/1:122:0:0:122:4361:-5,-5,0
NC_010611.1	71515	.	T	A	4599.16	.	AB=0;ABP=0;AC=2;AF=1;AN=2;AO=139;CIGAR=1X;DP=139;DPB=139;DPRA=0;EPP=5.65044;EPPR=0;GTI=0;LEN=1;MEANALT=1;MQM=60;MQMR=0;NS=1;NUMALT=1;ODDS=195.914;PAIRED=1;PAIREDR=0;PAO=0;PQA=0;PQR=0;PRO=0;QA=5172;QR=0;RO=0;RPP=24.397;RPPR=0;RUN=1;SAF=71;SAP=3.1509;SAR=68;SRF=0;SRP=0;SRR=0;TYPE=snp;BVAR	GT:DP:RO:QR:AO:QA:GL	1/1:139:0:0:139:5172:-5,-5,0
NC_010611.1	71698	.	A	G	2317.43	.	AB=0;ABP=0;AC=2;AF=1;AN=2;AO=74;CIGAR=1X;DP=74;DPB=74;DPRA=0;EPP=8.76177;EPPR=0;GTI=0;LEN=1;MEANALT=1;MQM=60;MQMR=0;NS=1;NUMALT=1;ODDS=105.805;PAIRED=1;PAIREDR=0;PAO=0;PQA=0;PQR=0;PRO=0;QA=2694;QR=0;RO=0;RPP=70.6194;RPPR=0;RUN=1;SAF=33;SAP=4.88833;SAR=41;SRF=0;SRP=0;SRR=0;TYPE=snp;BVAR	GT:DP:RO:QR:AO:QA:GL	1/1:74:0:0:74:2694:-5,-5,0
NC_010611.1	71965	.	C	T	3506.77	.	AB=0;ABP=0;AC=2;AF=1;AN=2;AO=113;CIGAR=1X;DP=114;DPB=114;DPRA=0;EPP=9.94748;EPPR=5.18177;GTI=0;LEN=1;MEANALT=1;MQM=60;MQMR=60;NS=1;NUMALT=1;ODDS=145.114;PAIRED=0.99115;PAIREDR=1;PAO=0;PQA=0;PQR=0;PRO=0;QA=3991;QR=38;RO=1;RPP=21.4774;RPPR=5.18177;RUN=1;SAF=59;SAP=3.49071;SAR=54;SRF=0;SRP=5.18177;SRR=1;TYPE=snp;BVAR	GT:DP:RO:QR:AO:QA:GL	1/1:114:1:38:113:3991:-5,-5,0
NC_010611.1	72035	.	T	C	4575.12	.	AB=0;ABP=0;AC=2;AF=1;AN=2;AO=138;CIGAR=1X;DP=138;DPB=138;DPRA=0;EPP=9.30442;EPPR=0;GTI=0;LEN=1;MEANALT=1;MQM=60;MQMR=0;NS=1;NUMALT=1;ODDS=194.527;PAIRED=0.992754;PAIREDR=0;PAO=0;PQA=0;PQR=0;PRO=0;QA=5127;QR=0;RO=0;RPP=3.0103;RPPR=0;RUN=1;SAF=74;SAP=4.58383;SAR=64;SRF=0;SRP=0;SRR=0;TYPE=snp;BVAR	GT:DP:RO:QR:AO:QA:GL	1/1:138:0:0:138:5127:-5,-5,0
NC_010611.1	72065	.	C	T	4413.66	.	AB=0;ABP=0;AC=2;AF=1;AN=2;AO=141;CIGAR=1X;DP=141;DPB=141;DPRA=0;EPP=21.8759;EPPR=0;GTI=0;LEN=1;MEANALT=1;MQM=60;MQMR=0;NS=1;NUMALT=1;ODDS=198.686;PAIRED=0.992908;PAIREDR=0;PAO=0;PQA=0;PQR=0;PRO=0;QA=5041;QR=0;RO=0;RPP=72.1432;RPPR=0;RUN=1;SAF=75;SAP=4.25774;SAR=66;SRF=0;SRP=0;SRR=0;TYPE=snp;BVAR	GT:DP:RO:QR:AO:QA:GL	1/1:141:0:0:141:5041:-5,-5,0
NC_010611.1	72100	.	T	C	2711.17	.	AB=0;ABP=0;AC=2;AF=1;AN=2;AO=90;CIGAR=1X;DP=90;DPB=90;DPRA=0;EPP=4.55446;EPPR=0;GTI=0;LEN=1;MEANALT=1;MQM=60;MQMR=0;NS=1;NUMALT=1;ODDS=127.985;PAIRED=1;PAIREDR=0;PAO=0;PQA=0;PQR=0;PRO=0;QA=3125;QR=0;RO=0;RPP=5.42305;RPPR=0;RUN=1;SAF=19;SAP=68.251;SAR=71;SRF=0;SRP=0;SRR=0;TYPE=snp;BVAR	GT:DP:RO:QR:AO:QA:GL	1/1:90:0:0:90:3125:-5,-5,0
NC_010611.1	72137	.	C	A	3971.45	.	AB=0;ABP=0;AC=2;AF=1;AN=2;AO=127;CIGAR=1X;DP=128;DPB=128;DPRA=0;EPP=6.8574;EPPR=5.18177;GTI=0;LEN=1;MEANALT=1;MQM=60;MQMR=60;NS=1;NUMALT=1;ODDS=168.665;PAIRED=1;PAIREDR=1;PAO=0;PQA=0;PQR=0;PRO=0;QA=4576;QR=19;RO=1;RPP=99.1877;RPPR=5.18177;RUN=1;SAF=61;SAP=3.43776;SAR=66;SRF=1;SRP=5.18177;SRR=0;TYPE=snp;BVAR	GT:DP:RO:QR:AO:QA:GL	1/1:128:1:19:127:4576:-5,-5,0
NC_010611.1	72279	.	A	T	4864.14	.	AB=0;ABP=0;AC=2;AF=1;AN=2;AO=147;CIGAR=1X;DP=148;DPB=148;DPRA=0;EPP=3.14325;EPPR=5.18177;GTI=0;LEN=1;MEANALT=1;MQM=60;MQMR=60;NS=1;NUMALT=1;ODDS=196.331;PAIRED=1;PAIREDR=1;PAO=0;PQA=0;PQR=0;PRO=0;QA=5452;QR=18;RO=1;RPP=4.7977;RPPR=5.18177;RUN=1;SAF=73;SAP=3.02507;SAR=74;SRF=0;SRP=5.18177;SRR=1;TYPE=snp;BVAR	GT:DP:RO:QR:AO:QA:GL	1/1:148:1:18:147:5452:-5,-5,0
NC_010611.1	72330	.	G	A	4834.2	.	AB=0;ABP=0;AC=2;AF=1;AN=2;AO=146;CIGAR=1X;DP=147;DPB=147;DPRA=0;EPP=3.54573;EPPR=0;GTI=0;LEN=1;MEANALT=2;MQM=60;MQMR=0;NS=1;NUMALT=1;ODDS=205.618;PAIRED=1;PAIREDR=0;PAO=0;PQA=0;PQR=0;PRO=0;QA=5417;QR=0;RO=0;RPP=10.2089;RPPR=0;RUN=1;SAF=72;SAP=3.06979;SAR=74;SRF=0;SRP=0;SRR=0;TYPE=snp;BVAR	GT:DP:RO:QR:AO:QA:GL	1/1:147:0:0:146:5417:-5,-5,0
NC_010611.1	72341	.	C	T	4850.63	.	AB=0;ABP=0;AC=2;AF=1;AN=2;AO=146;CIGAR=1X;DP=147;DPB=147;DPRA=0;EPP=5.15203;EPPR=0;GTI=0;LEN=1;MEANALT=2;MQM=60;MQMR=0;NS=1;NUMALT=1;ODDS=205.618;PAIRED=1;PAIREDR=0;PAO=0;PQA=0;PQR=0;PRO=0;QA=5434;QR=0;RO=0;RPP=6.81781;RPPR=0;RUN=1;SAF=70;SAP=3.54573;SAR=76;SRF=0;SRP=0;SRR=0;TYPE=snp;BVAR	GT:DP:RO:QR:AO:QA:GL	1/1:147:0:0:146:5434:-5,-5,0
NC_010611.1	72348	.	GT	TC	4189.42	.	AB=0;ABP=0;AC=2;AF=1;AN=2;AO=130;CIGAR=2X;DP=130;DPB=260.5;DPRA=0;EPP=3.27756;EPPR=0;GTI=0;LEN=2;MEANALT=1;MQM=60;MQMR=0;NS=1;NUMALT=1;ODDS=183.437;PAIRED=1;PAIREDR=0;PAO=0;PQA=0;PQR=0;PRO=0;QA=4696;QR=0;RO=0;RPP=8.42228;RPPR=0;RUN=1;SAF=63;SAP=3.27756;SAR=67;SRF=0;SRP=0;SRR=0;TYPE=mnp;BVAR	GT:DP:RO:QR:AO:QA:GL	1/1:130:0:0:130:4696:-5,-5,0
NC_010611.1	72404	.	G	A	4695.76	.	AB=0;ABP=0;AC=2;AF=1;AN=2;AO=140;CIGAR=1X;DP=140;DPB=140;DPRA=0;EPP=11.9444;EPPR=0;GTI=0;LEN=1;MEANALT=1;MQM=60;MQMR=0;NS=1;NUMALT=1;ODDS=197.3;PAIRED=1;PAIREDR=0;PAO=0;PQA=0;PQR=0;PRO=0;QA=5274;QR=0;RO=0;RPP=3.07234;RPPR=0;RUN=1;SAF=57;SAP=13.4954;SAR=83;SRF=0;SRP=0;SRR=0;TYPE=snp;BVAR	GT:DP:RO:QR:AO:QA:GL	1/1:140:0:0:140:5274:-5,-5,0
NC_010611.1	72529	.	A	G	1938.48	.	AB=0;ABP=0;AC=2;AF=1;AN=2;AO=59;CIGAR=1X;DP=59;DPB=59;DPRA=0;EPP=11.2913;EPPR=0;GTI=0;LEN=1;MEANALT=1;MQM=60;MQMR=0;NS=1;NUMALT=1;ODDS=85.0102;PAIRED=1;PAIREDR=0;PAO=0;PQA=0;PQR=0;PRO=0;QA=2196;QR=0;RO=0;RPP=5.99147;RPPR=0;RUN=1;SAF=27;SAP=3.93042;SAR=32;SRF=0;SRP=0;SRR=0;TYPE=snp;BVAR	GT:DP:RO:QR:AO:QA:GL	1/1:59:0:0:59:2196:-5,-5,0
NC_010611.1	72553	.	G	A	1571.95	.	AB=0;ABP=0;AC=2;AF=1;AN=2;AO=48;CIGAR=1X;DP=48;DPB=48;DPRA=0;EPP=4.6389;EPPR=0;GTI=0;LEN=1;MEANALT=1;MQM=60;MQMR=0;NS=1;NUMALT=1;ODDS=69.761;PAIRED=1;PAIREDR=0;PAO=0;PQA=0;PQR=0;PRO=0;QA=1779;QR=0;RO=0;RPP=5.9056;RPPR=0;RUN=1;SAF=23;SAP=3.19126;SAR=25;SRF=0;SRP=0;SRR=0;TYPE=snp;BVAR	GT:DP:RO:QR:AO:QA:GL	1/1:48:0:0:48:1779:-5,-5,0
NC_010611.1	72711	.	G	T	2547.14	.	AB=0;ABP=0;AC=2;AF=1;AN=2;AO=78;CIGAR=1X;DP=78;DPB=78;DPRA=0;EPP=3.45573;EPPR=0;GTI=0;LEN=1;MEANALT=1;MQM=60;MQMR=0;NS=1;NUMALT=1;ODDS=111.35;PAIRED=1;PAIREDR=0;PAO=0;PQA=0;PQR=0;PRO=0;QA=2863;QR=0;RO=0;RPP=3.45573;RPPR=0;RUN=1;SAF=42;SAP=4.01252;SAR=36;SRF=0;SRP=0;SRR=0;TYPE=snp;BVAR	GT:DP:RO:QR:AO:QA:GL	1/1:78:0:0:78:2863:-5,-5,0
NC_010611.1	72814	.	T	G	2617.65	.	AB=0;ABP=0;AC=2;AF=1;AN=2;AO=83;CIGAR=1X;DP=83;DPB=83;DPRA=0;EPP=6.17594;EPPR=0;GTI=0;LEN=1;MEANALT=1;MQM=60;MQMR=0;NS=1;NUMALT=1;ODDS=118.281;PAIRED=1;PAIREDR=0;PAO=0;PQA=0;PQR=0;PRO=0;QA=2948;QR=0;RO=0;RPP=5.12945;RPPR=0;RUN=1;SAF=46;SAP=5.12945;SAR=37;SRF=0;SRP=0;SRR=0;TYPE=snp;BVAR	GT:DP:RO:QR:AO:QA:GL	1/1:83:0:0:83:2948:-5,-5,0
NC_010611.1	72842	.	A	G	2726.53	.	AB=0;ABP=0;AC=2;AF=1;AN=2;AO=85;CIGAR=1X;DP=85;DPB=85;DPRA=0;EPP=7.3277;EPPR=0;GTI=0;LEN=1;MEANALT=1;MQM=60;MQMR=0;NS=1;NUMALT=1;ODDS=121.054;PAIRED=1;PAIREDR=0;PAO=0;PQA=0;PQR=0;PRO=0;QA=3068;QR=0;RO=0;RPP=5.07959;RPPR=0;RUN=1;SAF=43;SAP=3.03585;SAR=42;SRF=0;SRP=0;SRR=0;TYPE=snp;BVAR	GT:DP:RO:QR:AO:QA:GL	1/1:85:0:0:85:3068:-5,-5,0
NC_010611.1	72874	.	G	A	2651.19	.	AB=0;ABP=0;AC=2;AF=1;AN=2;AO=82;CIGAR=1X;DP=82;DPB=82;DPRA=0;EPP=3.11623;EPPR=0;GTI=0;LEN=1;MEANALT=1;MQM=60;MQMR=0;NS=1;NUMALT=1;ODDS=116.895;PAIRED=1;PAIREDR=0;PAO=0;PQA=0;PQR=0;PRO=0;QA=2985;QR=0;RO=0;RPP=9.78953;RPPR=0;RUN=1;SAF=43;SAP=3.434;SAR=39;SRF=0;SRP=0;SRR=0;TYPE=snp;BVAR	GT:DP:RO:QR:AO:QA:GL	1/1:82:0:0:82:2985:-5,-5,0
NC_010611.1	72936	.	A	G	2742.52	.	AB=0;ABP=0;AC=2;AF=1;AN=2;AO=82;CIGAR=1X;DP=82;DPB=82;DPRA=0;EPP=3.11623;EPPR=0;GTI=0;LEN=1;MEANALT=1;MQM=60;MQMR=0;NS=1;NUMALT=1;ODDS=116.895;PAIRED=1;PAIREDR=0;PAO=0;PQA=0;PQR=0;PRO=0;QA=3088;QR=0;RO=0;RPP=11.5903;RPPR=0;RUN=1;SAF=40;SAP=3.11623;SAR=42;SRF=0;SRP=0;SRR=0;TYPE=snp;BVAR	GT:DP:RO:QR:AO:QA:GL	1/1:82:0:0:82:3088:-5,-5,0
NC_010611.1	73212	.	G	A	1694.57	.	AB=0;ABP=0;AC=2;AF=1;AN=2;AO=61;CIGAR=1X;DP=62;DPB=62;DPRA=0;EPP=15.8611;EPPR=0;GTI=0;LEN=1;MEANALT=2;MQM=60;MQMR=0;NS=1;NUMALT=1;ODDS=87.7828;PAIRED=0.983607;PAIREDR=0;PAO=0;PQA=0;PQR=0;PRO=0;QA=1958;QR=0;RO=0;RPP=25.259;RPPR=0;RUN=1;SAF=36;SAP=7.31765;SAR=25;SRF=0;SRP=0;SRR=0;TYPE=snp;BVAR	GT:DP:RO:QR:AO:QA:GL	1/1:62:0:0:61:1958:-5,-5,0
NC_010611.1	73236	.	T	A	1959.11	.	AB=0;ABP=0;AC=2;AF=1;AN=2;AO=65;CIGAR=1X;DP=65;DPB=65;DPRA=0;EPP=3.31097;EPPR=0;GTI=0;LEN=1;MEANALT=1;MQM=60;MQMR=0;NS=1;NUMALT=1;ODDS=93.328;PAIRED=0.984615;PAIREDR=0;PAO=0;PQA=0;PQR=0;PRO=0;QA=2209;QR=0;RO=0;RPP=3.31097;RPPR=0;RUN=1;SAF=36;SAP=4.64726;SAR=29;SRF=0;SRP=0;SRR=0;TYPE=snp;BVAR	GT:DP:RO:QR:AO:QA:GL	1/1:65:0:0:65:2209:-5,-5,0
NC_010611.1	73482	.	A	G	832.73	.	AB=0;ABP=0;AC=2;AF=1;AN=2;AO=28;CIGAR=1X;DP=28;DPB=28;DPRA=0;EPP=3.32051;EPPR=0;GTI=0;LEN=1;MEANALT=1;MQM=60;MQMR=0;NS=1;NUMALT=1;ODDS=42.0351;PAIRED=1;PAIREDR=0;PAO=0;PQA=0;PQR=0;PRO=0;QA=951;QR=0;RO=0;RPP=4.25114;RPPR=0;RUN=1;SAF=13;SAP=3.32051;SAR=15;SRF=0;SRP=0;SRR=0;TYPE=snp;BVAR	GT:DP:RO:QR:AO:QA:GL	1/1:28:0:0:28:951:-5,-5,0
NC_010611.1	73497	.	A	G	1179.9	.	AB=0;ABP=0;AC=2;AF=1;AN=2;AO=38;CIGAR=1X;DP=38;DPB=38;DPRA=0;EPP=3.9246;EPPR=0;GTI=0;LEN=1;MEANALT=1;MQM=60;MQMR=0;NS=1;NUMALT=1;ODDS=55.8981;PAIRED=1;PAIREDR=0;PAO=0;PQA=0;PQR=0;PRO=0;QA=1345;QR=0;RO=0;RPP=8.7247;RPPR=0;RUN=1;SAF=17;SAP=3.9246;SAR=21;SRF=0;SRP=0;SRR=0;TYPE=snp;BVAR	GT:DP:RO:QR:AO:QA:GL	1/1:38:0:0:38:1345:-5,-5,0
NC_010611.1	73548	.	C	T	1910.29	.	AB=0;ABP=0;AC=2;AF=1;AN=2;AO=62;CIGAR=1X;DP=63;DPB=63;DPRA=0;EPP=5.25182;EPPR=0;GTI=0;LEN=1;MEANALT=2;MQM=60;MQMR=0;NS=1;NUMALT=1;ODDS=89.1691;PAIRED=1;PAIREDR=0;PAO=0;PQA=0;PQR=0;PRO=0;QA=2183;QR=0;RO=0;RPP=26.6864;RPPR=0;RUN=1;SAF=31;SAP=3.0103;SAR=31;SRF=0;SRP=0;SRR=0;TYPE=snp;BVAR	GT:DP:RO:QR:AO:QA:GL	1/1:63:0:0:62:2183:-5,-5,0
NC_010611.1	73605	.	C	T	3056.85	.	AB=0;ABP=0;AC=2;AF=1;AN=2;AO=92;CIGAR=1X;DP=92;DPB=92;DPRA=0;EPP=5.3706;EPPR=0;GTI=0;LEN=1;MEANALT=1;MQM=60;MQMR=0;NS=1;NUMALT=1;ODDS=130.758;PAIRED=1;PAIREDR=0;PAO=0;PQA=0;PQR=0;PRO=0;QA=3434;QR=0;RO=0;RPP=5.3706;RPPR=0;RUN=1;SAF=48;SAP=3.38795;SAR=44;SRF=0;SRP=0;SRR=0;TYPE=snp;BVAR	GT:DP:RO:QR:AO:QA:GL	1/1:92:0:0:92:3434:-5,-5,0
NC_010611.1	73806	.	G	A	4313.63	.	AB=0;ABP=0;AC=2;AF=1;AN=2;AO=132;CIGAR=1X;DP=132;DPB=132;DPRA=0;EPP=5.37918;EPPR=0;GTI=0;LEN=1;MEANALT=1;MQM=59.8485;MQMR=0;NS=1;NUMALT=1;ODDS=186.21;PAIRED=0.992424;PAIREDR=0;PAO=0;PQA=0;PQR=0;PRO=0;QA=4832;QR=0;RO=0;RPP=4.65535;RPPR=0;RUN=1;SAF=67;SAP=3.0761;SAR=65;SRF=0;SRP=0;SRR=0;TYPE=snp;BVAR	GT:DP:RO:QR:AO:QA:GL	1/1:132:0:0:132:4832:-5,-5,0
NC_010611.1	73813	.	G	C	4078.76	.	AB=0;ABP=0;AC=2;AF=1;AN=2;AO=124;CIGAR=1X;DP=124;DPB=124;DPRA=0;EPP=6.44263;EPPR=0;GTI=0;LEN=1;MEANALT=1;MQM=59.8387;MQMR=0;NS=1;NUMALT=1;ODDS=175.119;PAIRED=0.991935;PAIREDR=0;PAO=0;PQA=0;PQR=0;PRO=0;QA=4573;QR=0;RO=0;RPP=4.76149;RPPR=0;RUN=1;SAF=66;SAP=4.13106;SAR=58;SRF=0;SRP=0;SRR=0;TYPE=snp;BVAR	GT:DP:RO:QR:AO:QA:GL	1/1:124:0:0:124:4573:-5,-5,0
NC_010611.1	73824	.	T	C	4275.34	.	AB=0;ABP=0;AC=2;AF=1;AN=2;AO=127;CIGAR=1X;DP=127;DPB=127;DPRA=0;EPP=17.3899;EPPR=0;GTI=0;LEN=1;MEANALT=1;MQM=59.8425;MQMR=0;NS=1;NUMALT=1;ODDS=179.278;PAIRED=0.992126;PAIREDR=0;PAO=0;PQA=0;PQR=0;PRO=0;QA=4806;QR=0;RO=0;RPP=5.8999;RPPR=0;RUN=1;SAF=69;SAP=5.07918;SAR=58;SRF=0;SRP=0;SRR=0;TYPE=snp;BVAR	GT:DP:RO:QR:AO:QA:GL	1/1:127:0:0:127:4806:-5,-5,0
NC_010611.1	74064	.	TA	T	2689.54	.	AB=0;ABP=0;AC=2;AF=1;AN=2;AO=86;CIGAR=1M1D;DP=87;DPB=118;DPRA=0;EPP=22.806;EPPR=0;GTI=0;LEN=1;MEANALT=2;MQM=60;MQMR=0;NS=1;NUMALT=1;ODDS=122.44;PAIRED=1;PAIREDR=0;PAO=0;PQA=0;PQR=0;PRO=0;QA=3058;QR=0;RO=0;RPP=13.1102;RPPR=0;RUN=1;SAF=48;SAP=5.53527;SAR=38;SRF=0;SRP=0;SRR=0;TYPE=del;BVAR	GT:DP:RO:QR:AO:QA:GL	1/1:87:0:0:86:3058:-5,-5,0
NC_010611.1	74129	.	G	C	3117.29	.	AB=0;ABP=0;AC=2;AF=1;AN=2;AO=99;CIGAR=1X;DP=99;DPB=99;DPRA=0;EPP=3.55865;EPPR=0;GTI=0;LEN=1;MEANALT=1;MQM=60;MQMR=0;NS=1;NUMALT=1;ODDS=140.462;PAIRED=1;PAIREDR=0;PAO=0;PQA=0;PQR=0;PRO=0;QA=3501;QR=0;RO=0;RPP=5.66432;RPPR=0;RUN=1;SAF=46;SAP=4.08507;SAR=53;SRF=0;SRP=0;SRR=0;TYPE=snp;BVAR	GT:DP:RO:QR:AO:QA:GL	1/1:99:0:0:99:3501:-5,-5,0
NC_010611.1	74158	.	G	A	3271.88	.	AB=0;ABP=0;AC=2;AF=1;AN=2;AO=104;CIGAR=1X;DP=104;DPB=104;DPRA=0;EPP=3.09382;EPPR=0;GTI=0;LEN=1;MEANALT=1;MQM=60;MQMR=0;NS=1;NUMALT=1;ODDS=147.393;PAIRED=1;PAIREDR=0;PAO=0;PQA=0;PQR=0;PRO=0;QA=3697;QR=0;RO=0;RPP=27.1471;RPPR=0;RUN=1;SAF=56;SAP=4.34659;SAR=48;SRF=0;SRP=0;SRR=0;TYPE=snp;BVAR	GT:DP:RO:QR:AO:QA:GL	1/1:104:0:0:104:3697:-5,-5,0
NC_010611.1	74288	.	A	G	4077.52	.	AB=0;ABP=0;AC=2;AF=1;AN=2;AO=122;CIGAR=1X;DP=122;DPB=122;DPRA=0;EPP=8.77716;EPPR=0;GTI=0;LEN=1;MEANALT=1;MQM=60;MQMR=0;NS=1;NUMALT=1;ODDS=172.347;PAIRED=1;PAIREDR=0;PAO=0;PQA=0;PQR=0;PRO=0;QA=4574;QR=0;RO=0;RPP=3.29508;RPPR=0;RUN=1;SAF=55;SAP=5.57335;SAR=67;SRF=0;SRP=0;SRR=0;TYPE=snp;BVAR	GT:DP:RO:QR:AO:QA:GL	1/1:122:0:0:122:4574:-5,-5,0
NC_010611.1	74453	.	T	C	4082.63	.	AB=0;ABP=0;AC=2;AF=1;AN=2;AO=124;CIGAR=1X;DP=124;DPB=124;DPRA=0;EPP=3.08035;EPPR=0;GTI=0;LEN=1;MEANALT=1;MQM=60;MQMR=0;NS=1;NUMALT=1;ODDS=175.119;PAIRED=0.991935;PAIREDR=0;PAO=0;PQA=0;PQR=0;PRO=0;QA=4577;QR=0;RO=0;RPP=5.53201;RPPR=0;RUN=1;SAF=55;SAP=6.44263;SAR=69;SRF=0;SRP=0;SRR=0;TYPE=snp;BVAR	GT:DP:RO:QR:AO:QA:GL	1/1:124:0:0:124:4577:-5,-5,0
NC_010611.1	74542	.	A	C	4119.91	.	AB=0;ABP=0;AC=2;AF=1;AN=2;AO=124;CIGAR=1X;DP=124;DPB=124;DPRA=0;EPP=6.44263;EPPR=0;GTI=0;LEN=1;MEANALT=1;MQM=60;MQMR=0;NS=1;NUMALT=1;ODDS=175.119;PAIRED=1;PAIREDR=0;PAO=0;PQA=0;PQR=0;PRO=0;QA=4619;QR=0;RO=0;RPP=3.64073;RPPR=0;RUN=1;SAF=68;SAP=5.53201;SAR=56;SRF=0;SRP=0;SRR=0;TYPE=snp;BVAR	GT:DP:RO:QR:AO:QA:GL	1/1:124:0:0:124:4619:-5,-5,0
NC_010611.1	74624	.	A	G	3597.91	.	AB=0;ABP=0;AC=2;AF=1;AN=2;AO=109;CIGAR=1X;DP=109;DPB=109;DPRA=0;EPP=3.50834;EPPR=0;GTI=0;LEN=1;MEANALT=1;MQM=60;MQMR=0;NS=1;NUMALT=1;ODDS=154.325;PAIRED=1;PAIREDR=0;PAO=0;PQA=0;PQR=0;PRO=0;QA=4033;QR=0;RO=0;RPP=3.50834;RPPR=0;RUN=1;SAF=58;SAP=3.98647;SAR=51;SRF=0;SRP=0;SRR=0;TYPE=snp;BVAR	GT:DP:RO:QR:AO:QA:GL	1/1:109:0:0:109:4033:-5,-5,0
NC_010611.1	74645	.	G	A	3805.86	.	AB=0;ABP=0;AC=2;AF=1;AN=2;AO=117;CIGAR=1X;DP=117;DPB=117;DPRA=0;EPP=18.6189;EPPR=0;GTI=0;LEN=1;MEANALT=1;MQM=60;MQMR=0;NS=1;NUMALT=1;ODDS=165.415;PAIRED=1;PAIREDR=0;PAO=0;PQA=0;PQR=0;PRO=0;QA=4281;QR=0;RO=0;RPP=3.91972;RPPR=0;RUN=1;SAF=60;SAP=3.17734;SAR=57;SRF=0;SRP=0;SRR=0;TYPE=snp;BVAR	GT:DP:RO:QR:AO:QA:GL	1/1:117:0:0:117:4281:-5,-5,0
NC_010611.1	75002	.	ACAGATCTTA	TCAAATCCTG	3270.14	.	AB=0;ABP=0;AC=2;AF=1;AN=2;AO=101;CIGAR=1X2M1X3M1X1M1X;DP=101;DPB=204.6;DPRA=0;EPP=7.84774;EPPR=0;GTI=0;LEN=10;MEANALT=1;MQM=59.9307;MQMR=0;NS=1;NUMALT=1;ODDS=143.235;PAIRED=1;PAIREDR=0;PAO=0;PQA=0;PQR=0;PRO=0;QA=3712;QR=0;RO=0;RPP=18.6836;RPPR=0;RUN=1;SAF=35;SAP=23.6715;SAR=66;SRF=0;SRP=0;SRR=0;TYPE=complex;BVAR	GT:DP:RO:QR:AO:QA:GL	1/1:101:0:0:101:3712:-5,-5,0
NC_010611.1	75020	.	A	G	3836.04	.	AB=0;ABP=0;AC=2;AF=1;AN=2;AO=116;CIGAR=1X;DP=116;DPB=116;DPRA=0;EPP=12.0706;EPPR=0;GTI=0;LEN=1;MEANALT=1;MQM=59.9397;MQMR=0;NS=1;NUMALT=1;ODDS=164.029;PAIRED=1;PAIREDR=0;PAO=0;PQA=0;PQR=0;PRO=0;QA=4328;QR=0;RO=0;RPP=3.68421;RPPR=0;RUN=1;SAF=42;SAP=22.1792;SAR=74;SRF=0;SRP=0;SRR=0;TYPE=snp;BVAR	GT:DP:RO:QR:AO:QA:GL	1/1:116:0:0:116:4328:-5,-5,0
NC_010611.1	75050	.	T	C	3982.32	.	AB=0;ABP=0;AC=2;AF=1;AN=2;AO=122;CIGAR=1X;DP=122;DPB=122;DPRA=0;EPP=10.1299;EPPR=0;GTI=0;LEN=1;MEANALT=1;MQM=60;MQMR=0;NS=1;NUMALT=1;ODDS=172.347;PAIRED=1;PAIREDR=0;PAO=0;PQA=0;PQR=0;PRO=0;QA=4500;QR=0;RO=0;RPP=19.0294;RPPR=0;RUN=1;SAF=47;SAP=16.9647;SAR=75;SRF=0;SRP=0;SRR=0;TYPE=snp;BVAR	GT:DP:RO:QR:AO:QA:GL	1/1:122:0:0:122:4500:-5,-5,0
NC_010611.1	75056	.	G	C	3710.41	.	AB=0;ABP=0;AC=2;AF=1;AN=2;AO=118;CIGAR=1X;DP=118;DPB=118;DPRA=0;EPP=15.4503;EPPR=0;GTI=0;LEN=1;MEANALT=1;MQM=60;MQMR=0;NS=1;NUMALT=1;ODDS=166.802;PAIRED=1;PAIREDR=0;PAO=0;PQA=0;PQR=0;PRO=0;QA=4204;QR=0;RO=0;RPP=24.2834;RPPR=0;RUN=1;SAF=48;SAP=11.917;SAR=70;SRF=0;SRP=0;SRR=0;TYPE=snp;BVAR	GT:DP:RO:QR:AO:QA:GL	1/1:118:0:0:118:4204:-5,-5,0
NC_010611.1	75074	.	C	T	3638.86	.	AB=0;ABP=0;AC=2;AF=1;AN=2;AO=113;CIGAR=1X;DP=114;DPB=114;DPRA=0;EPP=6.2579;EPPR=0;GTI=0;LEN=1;MEANALT=2;MQM=60;MQMR=0;NS=1;NUMALT=1;ODDS=159.87;PAIRED=0.99115;PAIREDR=0;PAO=0;PQA=0;PQR=0;PRO=0;QA=4112;QR=0;RO=0;RPP=23.9371;RPPR=0;RUN=1;SAF=48;SAP=8.56389;SAR=65;SRF=0;SRP=0;SRR=0;TYPE=snp;BVAR	GT:DP:RO:QR:AO:QA:GL	1/1:114:0:0:113:4112:-5,-5,0
NC_010611.1	75170	.	C	A	3241.8	.	AB=0;ABP=0;AC=2;AF=1;AN=2;AO=98;CIGAR=1X;DP=98;DPB=98;DPRA=0;EPP=5.22609;EPPR=0;GTI=0;LEN=1;MEANALT=1;MQM=60;MQMR=0;NS=1;NUMALT=1;ODDS=139.076;PAIRED=0.989796;PAIREDR=0;PAO=0;PQA=0;PQR=0;PRO=0;QA=3637;QR=0;RO=0;RPP=3.09893;RPPR=0;RUN=1;SAF=50;SAP=3.09893;SAR=48;SRF=0;SRP=0;SRR=0;TYPE=snp;BVAR	GT:DP:RO:QR:AO:QA:GL	1/1:98:0:0:98:3637:-5,-5,0
NC_010611.1	75338	.	G	A	3466.17	.	AB=0;ABP=0;AC=2;AF=1;AN=2;AO=103;CIGAR=1X;DP=103;DPB=103;DPRA=0;EPP=7.75381;EPPR=0;GTI=0;LEN=1;MEANALT=1;MQM=60;MQMR=0;NS=1;NUMALT=1;ODDS=146.007;PAIRED=1;PAIREDR=0;PAO=0;PQA=0;PQR=0;PRO=0;QA=3895;QR=0;RO=0;RPP=4.71796;RPPR=0;RUN=1;SAF=58;SAP=6.5732;SAR=45;SRF=0;SRP=0;SRR=0;TYPE=snp;BVAR	GT:DP:RO:QR:AO:QA:GL	1/1:103:0:0:103:3895:-5,-5,0
NC_010611.1	75413	.	G	A	3372.45	.	AB=0;ABP=0;AC=2;AF=1;AN=2;AO=103;CIGAR=1X;DP=104;DPB=104;DPRA=0;EPP=10.621;EPPR=5.18177;GTI=0;LEN=1;MEANALT=1;MQM=60;MQMR=60;NS=1;NUMALT=1;ODDS=136.039;PAIRED=1;PAIREDR=1;PAO=0;PQA=0;PQR=0;PRO=0;QA=3803;QR=18;RO=1;RPP=4.71796;RPPR=5.18177;RUN=1;SAF=57;SAP=5.56125;SAR=46;SRF=1;SRP=5.18177;SRR=0;TYPE=snp;BVAR	GT:DP:RO:QR:AO:QA:GL	1/1:104:1:18:103:3803:-5,-5,0
NC_010611.1	75437	.	TGTAGAA	CGTTGAG	2994.1	.	AB=0;ABP=0;AC=2;AF=1;AN=2;AO=96;CIGAR=1X2M1X2M1X;DP=97;DPB=197.429;DPRA=0;EPP=8.80089;EPPR=0;GTI=0;LEN=7;MEANALT=2;MQM=60;MQMR=0;NS=1;NUMALT=1;ODDS=136.303;PAIRED=0.989583;PAIREDR=0;PAO=0;PQA=0;PQR=0;PRO=0;QA=3368;QR=0;RO=0;RPP=3.37221;RPPR=0;RUN=1;SAF=46;SAP=3.37221;SAR=50;SRF=0;SRP=0;SRR=0;TYPE=complex;BVAR	GT:DP:RO:QR:AO:QA:GL	1/1:97:0:0:96:3368:-5,-5,0
NC_010611.1	75482	.	A	C	3813.86	.	AB=0;ABP=0;AC=2;AF=1;AN=2;AO=117;CIGAR=1X;DP=117;DPB=117;DPRA=0;EPP=4.51363;EPPR=0;GTI=0;LEN=1;MEANALT=1;MQM=60;MQMR=0;NS=1;NUMALT=1;ODDS=165.415;PAIRED=0.982906;PAIREDR=0;PAO=0;PQA=0;PQR=0;PRO=0;QA=4275;QR=0;RO=0;RPP=3.91972;RPPR=0;RUN=1;SAF=55;SAP=3.91972;SAR=62;SRF=0;SRP=0;SRR=0;TYPE=snp;BVAR	GT:DP:RO:QR:AO:QA:GL	1/1:117:0:0:117:4275:-5,-5,0
NC_010611.1	75548	.	A	G	4074.76	.	AB=0;ABP=0;AC=2;AF=1;AN=2;AO=125;CIGAR=1X;DP=125;DPB=125;DPRA=0;EPP=13.8677;EPPR=0;GTI=0;LEN=1;MEANALT=1;MQM=60;MQMR=0;NS=1;NUMALT=1;ODDS=176.506;PAIRED=0.976;PAIREDR=0;PAO=0;PQA=0;PQR=0;PRO=0;QA=4577;QR=0;RO=0;RPP=5.11229;RPPR=0;RUN=1;SAF=59;SAP=3.86152;SAR=66;SRF=0;SRP=0;SRR=0;TYPE=snp;BVAR	GT:DP:RO:QR:AO:QA:GL	1/1:125:0:0:125:4577:-5,-5,0
NC_010611.1	75578	.	T	C	3995.46	.	AB=0;ABP=0;AC=2;AF=1;AN=2;AO=120;CIGAR=1X;DP=121;DPB=121;DPRA=0;EPP=3.08268;EPPR=0;GTI=0;LEN=1;MEANALT=2;MQM=60;MQMR=0;NS=1;NUMALT=1;ODDS=169.574;PAIRED=0.991667;PAIREDR=0;PAO=0;PQA=0;PQR=0;PRO=0;QA=4479;QR=0;RO=0;RPP=6.55704;RPPR=0;RUN=1;SAF=60;SAP=3.0103;SAR=60;SRF=0;SRP=0;SRR=0;TYPE=snp;BVAR	GT:DP:RO:QR:AO:QA:GL	1/1:121:0:0:120:4479:-5,-5,0
NC_010611.1	75593	.	A	T	4095.27	.	AB=0;ABP=0;AC=2;AF=1;AN=2;AO=125;CIGAR=1X;DP=125;DPB=125;DPRA=0;EPP=3.44459;EPPR=0;GTI=0;LEN=1;MEANALT=1;MQM=60;MQMR=0;NS=1;NUMALT=1;ODDS=176.506;PAIRED=1;PAIREDR=0;PAO=0;PQA=0;PQR=0;PRO=0;QA=4604;QR=0;RO=0;RPP=19.7046;RPPR=0;RUN=1;SAF=65;SAP=3.44459;SAR=60;SRF=0;SRP=0;SRR=0;TYPE=snp;BVAR	GT:DP:RO:QR:AO:QA:GL	1/1:125:0:0:125:4604:-5,-5,0
NC_010611.1	75626	.	ACCC	GCCT	4156.81	.	AB=0;ABP=0;AC=2;AF=1;AN=2;AO=128;CIGAR=1X2M1X;DP=128;DPB=259;DPRA=0;EPP=3.62103;EPPR=0;GTI=0;LEN=4;MEANALT=1;MQM=59.8828;MQMR=0;NS=1;NUMALT=1;ODDS=180.665;PAIRED=1;PAIREDR=0;PAO=0;PQA=0;PQR=0;PRO=0;QA=4655;QR=0;RO=0;RPP=4.09604;RPPR=0;RUN=1;SAF=65;SAP=3.07816;SAR=63;SRF=0;SRP=0;SRR=0;TYPE=complex;BVAR	GT:DP:RO:QR:AO:QA:GL	1/1:128:0:0:128:4655:-5,-5,0
NC_010611.1	75650	.	TGAA	AGAG	3884.97	.	AB=0;ABP=0;AC=2;AF=1;AN=2;AO=122;CIGAR=1X2M1X;DP=122;DPB=250.25;DPRA=0;EPP=3.65106;EPPR=0;GTI=0;LEN=4;MEANALT=1;MQM=60;MQMR=0;NS=1;NUMALT=1;ODDS=172.347;PAIRED=1;PAIREDR=0;PAO=5;PQA=178;PQR=0;PRO=0;QA=4356;QR=0;RO=0;RPP=6.49889;RPPR=0;RUN=1;SAF=64;SAP=3.65106;SAR=58;SRF=0;SRP=0;SRR=0;TYPE=complex;BVAR	GT:DP:RO:QR:AO:QA:GL	1/1:122:0:0:122:4356:-5,-5,0
NC_010611.1	75659	.	C	T	4341.22	.	AB=0;ABP=0;AC=2;AF=1;AN=2;AO=133;CIGAR=1X;DP=133;DPB=133;DPRA=0;EPP=4.33278;EPPR=0;GTI=0;LEN=1;MEANALT=1;MQM=60;MQMR=0;NS=1;NUMALT=1;ODDS=187.596;PAIRED=1;PAIREDR=0;PAO=0;PQA=0;PQR=0;PRO=0;QA=4860;QR=0;RO=0;RPP=3.15724;RPPR=0;RUN=1;SAF=68;SAP=3.15724;SAR=65;SRF=0;SRP=0;SRR=0;TYPE=snp;BVAR	GT:DP:RO:QR:AO:QA:GL	1/1:133:0:0:133:4860:-5,-5,0
NC_010611.1	75665	.	G	T	4624.69	.	AB=0;ABP=0;AC=2;AF=1;AN=2;AO=136;CIGAR=1X;DP=136;DPB=136;DPRA=0;EPP=4.03217;EPPR=0;GTI=0;LEN=1;MEANALT=1;MQM=60;MQMR=0;NS=1;NUMALT=1;ODDS=191.755;PAIRED=1;PAIREDR=0;PAO=0;PQA=0;PQR=0;PRO=0;QA=5175;QR=0;RO=0;RPP=3.5851;RPPR=0;RUN=1;SAF=69;SAP=3.07417;SAR=67;SRF=0;SRP=0;SRR=0;TYPE=snp;BVAR	GT:DP:RO:QR:AO:QA:GL	1/1:136:0:0:136:5175:-5,-5,0
NC_010611.1	75674	.	CAGT	TAGC	4148.99	.	AB=0;ABP=0;AC=2;AF=1;AN=2;AO=127;CIGAR=1X2M1X;DP=127;DPB=261;DPRA=0;EPP=4.39525;EPPR=0;GTI=0;LEN=4;MEANALT=1;MQM=60;MQMR=0;NS=1;NUMALT=1;ODDS=179.278;PAIRED=1;PAIREDR=0;PAO=0;PQA=0;PQR=0;PRO=0;QA=4646;QR=0;RO=0;RPP=3.16418;RPPR=0;RUN=1;SAF=63;SAP=3.0274;SAR=64;SRF=0;SRP=0;SRR=0;TYPE=complex;BVAR	GT:DP:RO:QR:AO:QA:GL	1/1:127:0:0:127:4646:-5,-5,0
NC_010611.1	75707	.	G	A	4497.94	.	AB=0;ABP=0;AC=2;AF=1;AN=2;AO=136;CIGAR=1X;DP=137;DPB=137;DPRA=0;EPP=4.03217;EPPR=0;GTI=0;LEN=1;MEANALT=2;MQM=60;MQMR=0;NS=1;NUMALT=1;ODDS=191.755;PAIRED=1;PAIREDR=0;PAO=0;PQA=0;PQR=0;PRO=0;QA=5044;QR=0;RO=0;RPP=3.07417;RPPR=0;RUN=1;SAF=57;SAP=10.7382;SAR=79;SRF=0;SRP=0;SRR=0;TYPE=snp;BVAR	GT:DP:RO:QR:AO:QA:GL	1/1:137:0:0:136:5044:-5,-5,0
NC_010611.1	75713	.	TGGTTTG	GGGGTTA	3778.63	.	AB=0;ABP=0;AC=2;AF=1;AN=2;AO=122;CIGAR=1X2M1X2M1X;DP=123;DPB=250.143;DPRA=0;EPP=10.1299;EPPR=0;GTI=0;LEN=7;MEANALT=2;MQM=60;MQMR=0;NS=1;NUMALT=1;ODDS=172.347;PAIRED=1;PAIREDR=0;PAO=9;PQA=307;PQR=0;PRO=0;QA=4257;QR=0;RO=0;RPP=4.7902;RPPR=0;RUN=1;SAF=49;SAP=13.2625;SAR=73;SRF=0;SRP=0;SRR=0;TYPE=complex;BVAR	GT:DP:RO:QR:AO:QA:GL	1/1:123:0:0:122:4257:-5,-5,0
NC_010611.1	75776	.	GCGT	ACGC	4910.67	.	AB=0;ABP=0;AC=2;AF=1;AN=2;AO=156;CIGAR=1X2M1X;DP=156;DPB=316.75;DPRA=0;EPP=7.52028;EPPR=0;GTI=0;LEN=4;MEANALT=1;MQM=60;MQMR=0;NS=1;NUMALT=1;ODDS=219.481;PAIRED=1;PAIREDR=0;PAO=0;PQA=0;PQR=0;PRO=0;QA=5499;QR=0;RO=0;RPP=3.23302;RPPR=0;RUN=1;SAF=73;SAP=4.40227;SAR=83;SRF=0;SRP=0;SRR=0;TYPE=complex;BVAR	GT:DP:RO:QR:AO:QA:GL	1/1:156:0:0:156:5499:-5,-5,0
NC_010611.1	75818	.	T	C	5076.25	.	AB=0;ABP=0;AC=2;AF=1;AN=2;AO=157;CIGAR=1X;DP=157;DPB=157;DPRA=0;EPP=9.10979;EPPR=0;GTI=0;LEN=1;MEANALT=1;MQM=59.9745;MQMR=0;NS=1;NUMALT=1;ODDS=220.867;PAIRED=1;PAIREDR=0;PAO=0;PQA=0;PQR=0;PRO=0;QA=5717;QR=0;RO=0;RPP=28.5839;RPPR=0;RUN=1;SAF=69;SAP=8.0033;SAR=88;SRF=0;SRP=0;SRR=0;TYPE=snp;BVAR	GT:DP:RO:QR:AO:QA:GL	1/1:157:0:0:157:5717:-5,-5,0
NC_010611.1	75839	.	AGGC	TGGT	4030.68	.	AB=0;ABP=0;AC=2;AF=1;AN=2;AO=131;CIGAR=1X2M1X;DP=131;DPB=264.5;DPRA=0;EPP=3.15949;EPPR=0;GTI=0;LEN=4;MEANALT=1;MQM=60;MQMR=0;NS=1;NUMALT=1;ODDS=184.823;PAIRED=1;PAIREDR=0;PAO=0;PQA=0;PQR=0;PRO=0;QA=4517;QR=0;RO=0;RPP=5.81167;RPPR=0;RUN=1;SAF=68;SAP=3.4247;SAR=63;SRF=0;SRP=0;SRR=0;TYPE=complex;BVAR	GT:DP:RO:QR:AO:QA:GL	1/1:131:0:0:131:4517:-5,-5,0
NC_010611.1	75902	.	A	C	4253.65	.	AB=0;ABP=0;AC=2;AF=1;AN=2;AO=127;CIGAR=1X;DP=127;DPB=127;DPRA=0;EPP=3.16418;EPPR=0;GTI=0;LEN=1;MEANALT=1;MQM=60;MQMR=0;NS=1;NUMALT=1;ODDS=179.278;PAIRED=1;PAIREDR=0;PAO=0;PQA=0;PQR=0;PRO=0;QA=4764;QR=0;RO=0;RPP=5.8999;RPPR=0;RUN=1;SAF=65;SAP=3.16418;SAR=62;SRF=0;SRP=0;SRR=0;TYPE=snp;BVAR	GT:DP:RO:QR:AO:QA:GL	1/1:127:0:0:127:4764:-5,-5,0
NC_010611.1	75938	.	TGCC	AGCT	2840.35	.	AB=0;ABP=0;AC=2;AF=1;AN=2;AO=98;CIGAR=1X2M1X;DP=99;DPB=200.5;DPRA=0;EPP=3.36483;EPPR=0;GTI=0;LEN=4;MEANALT=2;MQM=60;MQMR=0;NS=1;NUMALT=1;ODDS=139.076;PAIRED=1;PAIREDR=0;PAO=0;PQA=0;PQR=0;PRO=0;QA=3211;QR=0;RO=0;RPP=20.3821;RPPR=0;RUN=1;SAF=48;SAP=3.09893;SAR=50;SRF=0;SRP=0;SRR=0;TYPE=complex;BVAR	GT:DP:RO:QR:AO:QA:GL	1/1:99:0:0:98:3211:-5,-5,0
NC_010611.1	75965	.	C	T	3315.29	.	AB=0;ABP=0;AC=2;AF=1;AN=2;AO=102;CIGAR=1X;DP=102;DPB=102;DPRA=0;EPP=4.37279;EPPR=0;GTI=0;LEN=1;MEANALT=1;MQM=60;MQMR=0;NS=1;NUMALT=1;ODDS=144.621;PAIRED=1;PAIREDR=0;PAO=0;PQA=0;PQR=0;PRO=0;QA=3724;QR=0;RO=0;RPP=8.46027;RPPR=0;RUN=1;SAF=52;SAP=3.09546;SAR=50;SRF=0;SRP=0;SRR=0;TYPE=snp;BVAR	GT:DP:RO:QR:AO:QA:GL	1/1:102:0:0:102:3724:-5,-5,0
NC_010611.1	75971	.	T	G	3086.19	.	AB=0;ABP=0;AC=2;AF=1;AN=2;AO=97;CIGAR=1X;DP=97;DPB=97;DPRA=0;EPP=3.21178;EPPR=0;GTI=0;LEN=1;MEANALT=1;MQM=60;MQMR=0;NS=1;NUMALT=1;ODDS=137.689;PAIRED=1;PAIREDR=0;PAO=0;PQA=0;PQR=0;PRO=0;QA=3463;QR=0;RO=0;RPP=3.56996;RPPR=0;RUN=1;SAF=51;SAP=3.56996;SAR=46;SRF=0;SRP=0;SRR=0;TYPE=snp;BVAR	GT:DP:RO:QR:AO:QA:GL	1/1:97:0:0:97:3463:-5,-5,0
NC_010611.1	75981	.	T	C	3127.56	.	AB=0;ABP=0;AC=2;AF=1;AN=2;AO=98;CIGAR=1X;DP=98;DPB=98;DPRA=0;EPP=5.22609;EPPR=0;GTI=0;LEN=1;MEANALT=1;MQM=60;MQMR=0;NS=1;NUMALT=1;ODDS=139.076;PAIRED=1;PAIREDR=0;PAO=0;PQA=0;PQR=0;PRO=0;QA=3511;QR=0;RO=0;RPP=3.80798;RPPR=0;RUN=1;SAF=50;SAP=3.09893;SAR=48;SRF=0;SRP=0;SRR=0;TYPE=snp;BVAR	GT:DP:RO:QR:AO:QA:GL	1/1:98:0:0:98:3511:-5,-5,0
NC_010611.1	76064	.	CTACCTA	TTATCTG	2689.73	.	AB=0;ABP=0;AC=2;AF=1;AN=2;AO=84;CIGAR=1X2M1X2M1X;DP=85;DPB=173.571;DPRA=0;EPP=3.1137;EPPR=0;GTI=0;LEN=7;MEANALT=2;MQM=60;MQMR=0;NS=1;NUMALT=1;ODDS=119.668;PAIRED=1;PAIREDR=0;PAO=0;PQA=0;PQR=0;PRO=0;QA=3024;QR=0;RO=0;RPP=3.42391;RPPR=0;RUN=1;SAF=41;SAP=3.1137;SAR=43;SRF=0;SRP=0;SRR=0;TYPE=complex;BVAR	GT:DP:RO:QR:AO:QA:GL	1/1:85:0:0:84:3024:-5,-5,0
NC_010611.1	76088	.	C	T	3321.95	.	AB=0;ABP=0;AC=2;AF=1;AN=2;AO=101;CIGAR=1X;DP=101;DPB=101;DPRA=0;EPP=10.7717;EPPR=0;GTI=0;LEN=1;MEANALT=1;MQM=59.5248;MQMR=0;NS=1;NUMALT=1;ODDS=143.235;PAIRED=1;PAIREDR=0;PAO=0;PQA=0;PQR=0;PRO=0;QA=3734;QR=0;RO=0;RPP=3.54779;RPPR=0;RUN=1;SAF=47;SAP=4.06379;SAR=54;SRF=0;SRP=0;SRR=0;TYPE=snp;BVAR	GT:DP:RO:QR:AO:QA:GL	1/1:101:0:0:101:3734:-5,-5,0
NC_010611.1	76130	.	CTTGGCC	TTTAGCT	2865.14	.	AB=0;ABP=0;AC=2;AF=1;AN=2;AO=90;CIGAR=1X2M1X2M1X;DP=91;DPB=185.714;DPRA=0;EPP=4.55446;EPPR=0;GTI=0;LEN=7;MEANALT=2;MQM=60;MQMR=0;NS=1;NUMALT=1;ODDS=127.985;PAIRED=1;PAIREDR=0;PAO=0;PQA=0;PQR=0;PRO=0;QA=3235;QR=0;RO=0;RPP=7.73928;RPPR=0;RUN=1;SAF=35;SAP=12.6613;SAR=55;SRF=0;SRP=0;SRR=0;TYPE=complex;BVAR	GT:DP:RO:QR:AO:QA:GL	1/1:91:0:0:90:3235:-5,-5,0
NC_010611.1	76142	.	T	G	3389.03	.	AB=0;ABP=0;AC=2;AF=1;AN=2;AO=104;CIGAR=1X;DP=104;DPB=104;DPRA=0;EPP=8.35546;EPPR=0;GTI=0;LEN=1;MEANALT=1;MQM=59.6538;MQMR=0;NS=1;NUMALT=1;ODDS=147.393;PAIRED=1;PAIREDR=0;PAO=0;PQA=0;PQR=0;PRO=0;QA=3821;QR=0;RO=0;RPP=6.01695;RPPR=0;RUN=1;SAF=40;SAP=15.0369;SAR=64;SRF=0;SRP=0;SRR=0;TYPE=snp;BVAR	GT:DP:RO:QR:AO:QA:GL	1/1:104:0:0:104:3821:-5,-5,0
NC_010611.1	76187	.	A	T	2936.57	.	AB=0;ABP=0;AC=2;AF=1;AN=2;AO=93;CIGAR=1X;DP=93;DPB=93;DPRA=0;EPP=6.95631;EPPR=0;GTI=0;LEN=1;MEANALT=1;MQM=60;MQMR=0;NS=1;NUMALT=1;ODDS=132.144;PAIRED=1;PAIREDR=0;PAO=0;PQA=0;PQR=0;PRO=0;QA=3327;QR=0;RO=0;RPP=17.6035;RPPR=0;RUN=1;SAF=36;SAP=13.3073;SAR=57;SRF=0;SRP=0;SRR=0;TYPE=snp;BVAR	GT:DP:RO:QR:AO:QA:GL	1/1:93:0:0:93:3327:-5,-5,0
NC_010611.1	76203	.	G	A	2775.06	.	AB=0;ABP=0;AC=2;AF=1;AN=2;AO=88;CIGAR=1X;DP=88;DPB=88;DPRA=0;EPP=12.8806;EPPR=0;GTI=0;LEN=1;MEANALT=1;MQM=59.7727;MQMR=0;NS=1;NUMALT=1;ODDS=125.213;PAIRED=1;PAIREDR=0;PAO=0;PQA=0;PQR=0;PRO=0;QA=3144;QR=0;RO=0;RPP=12.8806;RPPR=0;RUN=1;SAF=36;SAP=9.32731;SAR=52;SRF=0;SRP=0;SRR=0;TYPE=snp;BVAR	GT:DP:RO:QR:AO:QA:GL	1/1:88:0:0:88:3144:-5,-5,0
NC_010611.1	76220	.	G	A	2696.03	.	AB=0;ABP=0;AC=2;AF=1;AN=2;AO=86;CIGAR=1X;DP=86;DPB=86;DPRA=0;EPP=35.7339;EPPR=0;GTI=0;LEN=1;MEANALT=1;MQM=59.7674;MQMR=0;NS=1;NUMALT=1;ODDS=122.44;PAIRED=1;PAIREDR=0;PAO=0;PQA=0;PQR=0;PRO=0;QA=3071;QR=0;RO=0;RPP=6.64625;RPPR=0;RUN=1;SAF=38;SAP=5.53527;SAR=48;SRF=0;SRP=0;SRR=0;TYPE=snp;BVAR	GT:DP:RO:QR:AO:QA:GL	1/1:86:0:0:86:3071:-5,-5,0
NC_010611.1	76271	.	G	A	2735.18	.	AB=0;ABP=0;AC=2;AF=1;AN=2;AO=82;CIGAR=1X;DP=82;DPB=82;DPRA=0;EPP=5.65844;EPPR=0;GTI=0;LEN=1;MEANALT=1;MQM=60;MQMR=0;NS=1;NUMALT=1;ODDS=116.895;PAIRED=0.987805;PAIREDR=0;PAO=0;PQA=0;PQR=0;PRO=0;QA=3077;QR=0;RO=0;RPP=3.96363;RPPR=0;RUN=1;SAF=46;SAP=5.65844;SAR=36;SRF=0;SRP=0;SRR=0;TYPE=snp;BVAR	GT:DP:RO:QR:AO:QA:GL	1/1:82:0:0:82:3077:-5,-5,0
NC_010611.1	76307	.	T	TA	2057.09	.	AB=0;ABP=0;AC=2;AF=1;AN=2;AO=66;CIGAR=1M1I;DP=66;DPB=149.5;DPRA=0;EPP=18.9344;EPPR=0;GTI=0;LEN=1;MEANALT=1;MQM=60;MQMR=0;NS=1;NUMALT=1;ODDS=94.7143;PAIRED=0.984848;PAIREDR=0;PAO=0;PQA=0;PQR=0;PRO=0;QA=2343;QR=0;RO=0;RPP=3.53672;RPPR=0;RUN=1;SAF=41;SAP=11.433;SAR=25;SRF=0;SRP=0;SRR=0;TYPE=ins;BVAR	GT:DP:RO:QR:AO:QA:GL	1/1:66:0:0:66:2343:-5,-5,0
NC_010611.1	76476	.	T	C	3143.25	.	AB=0;ABP=0;AC=2;AF=1;AN=2;AO=97;CIGAR=1X;DP=98;DPB=98;DPRA=0;EPP=4.10723;EPPR=0;GTI=0;LEN=1;MEANALT=2;MQM=60;MQMR=0;NS=1;NUMALT=1;ODDS=137.689;PAIRED=0.989691;PAIREDR=0;PAO=0;PQA=0;PQR=0;PRO=0;QA=3531;QR=0;RO=0;RPP=5.71904;RPPR=0;RUN=1;SAF=49;SAP=3.03269;SAR=48;SRF=0;SRP=0;SRR=0;TYPE=snp;BVAR	GT:DP:RO:QR:AO:QA:GL	1/1:98:0:0:97:3531:-5,-5,0
NC_010611.1	76545	.	A	G	3921.21	.	AB=0;ABP=0;AC=2;AF=1;AN=2;AO=127;CIGAR=1X;DP=127;DPB=127;DPRA=0;EPP=5.07918;EPPR=0;GTI=0;LEN=1;MEANALT=1;MQM=60;MQMR=0;NS=1;NUMALT=1;ODDS=179.278;PAIRED=0.992126;PAIREDR=0;PAO=0;PQA=0;PQR=0;PRO=0;QA=4401;QR=0;RO=0;RPP=9.18275;RPPR=0;RUN=1;SAF=61;SAP=3.43776;SAR=66;SRF=0;SRP=0;SRR=0;TYPE=snp;BVAR	GT:DP:RO:QR:AO:QA:GL	1/1:127:0:0:127:4401:-5,-5,0
NC_010611.1	76640	.	T	A	2968.9	.	AB=0;ABP=0;AC=2;AF=1;AN=2;AO=91;CIGAR=1X;DP=91;DPB=91;DPRA=0;EPP=3.03416;EPPR=0;GTI=0;LEN=1;MEANALT=1;MQM=60;MQMR=0;NS=1;NUMALT=1;ODDS=129.372;PAIRED=1;PAIREDR=0;PAO=0;PQA=0;PQR=0;PRO=0;QA=3343;QR=0;RO=0;RPP=13.5336;RPPR=0;RUN=1;SAF=43;SAP=3.60686;SAR=48;SRF=0;SRP=0;SRR=0;TYPE=snp;BVAR	GT:DP:RO:QR:AO:QA:GL	1/1:91:0:0:91:3343:-5,-5,0
NC_010611.1	76682	.	C	T	2440.06	.	AB=0;ABP=0;AC=2;AF=1;AN=2;AO=76;CIGAR=1X;DP=77;DPB=77;DPRA=0;EPP=4.83891;EPPR=0;GTI=0;LEN=1;MEANALT=2;MQM=60;MQMR=0;NS=1;NUMALT=1;ODDS=108.577;PAIRED=1;PAIREDR=0;PAO=0;PQA=0;PQR=0;PRO=0;QA=2756;QR=0;RO=0;RPP=3.12459;RPPR=0;RUN=1;SAF=47;SAP=12.2676;SAR=29;SRF=0;SRP=0;SRR=0;TYPE=snp;BVAR	GT:DP:RO:QR:AO:QA:GL	1/1:77:0:0:76:2756:-5,-5,0
NC_010611.1	76965	.	A	G	2726.2	.	AB=0;ABP=0;AC=2;AF=1;AN=2;AO=89;CIGAR=1X;DP=89;DPB=89;DPRA=0;EPP=4.20583;EPPR=0;GTI=0;LEN=1;MEANALT=1;MQM=60;MQMR=0;NS=1;NUMALT=1;ODDS=126.599;PAIRED=1;PAIREDR=0;PAO=0;PQA=0;PQR=0;PRO=0;QA=3073;QR=0;RO=0;RPP=8.49998;RPPR=0;RUN=1;SAF=51;SAP=7.13366;SAR=38;SRF=0;SRP=0;SRR=0;TYPE=snp;BVAR	GT:DP:RO:QR:AO:QA:GL	1/1:89:0:0:89:3073:-5,-5,0
NC_010611.1	77010	.	C	T	2779.64	.	AB=0;ABP=0;AC=2;AF=1;AN=2;AO=82;CIGAR=1X;DP=82;DPB=82;DPRA=0;EPP=9.78953;EPPR=0;GTI=0;LEN=1;MEANALT=1;MQM=60;MQMR=0;NS=1;NUMALT=1;ODDS=116.895;PAIRED=1;PAIREDR=0;PAO=0;PQA=0;PQR=0;PRO=0;QA=3128;QR=0;RO=0;RPP=3.0103;RPPR=0;RUN=1;SAF=44;SAP=3.96363;SAR=38;SRF=0;SRP=0;SRR=0;TYPE=snp;BVAR	GT:DP:RO:QR:AO:QA:GL	1/1:82:0:0:82:3128:-5,-5,0
NC_010611.1	77475	.	TAGCT	CAGCC	3725.68	.	AB=0;ABP=0;AC=2;AF=1;AN=2;AO=115;CIGAR=1X3M1X;DP=118;DPB=239.4;DPRA=0;EPP=12.9991;EPPR=0;GTI=0;LEN=5;MEANALT=3;MQM=60;MQMR=0;NS=1;NUMALT=1;ODDS=162.643;PAIRED=1;PAIREDR=0;PAO=0;PQA=0;PQR=0;PRO=0;QA=4191;QR=0;RO=0;RPP=3.02918;RPPR=0;RUN=1;SAF=63;SAP=5.29507;SAR=52;SRF=0;SRP=0;SRR=0;TYPE=complex;BVAR	GT:DP:RO:QR:AO:QA:GL	1/1:118:0:0:115:4191:-5,-5,0
NC_010611.1	77578	.	G	A	3485.69	.	AB=0;ABP=0;AC=2;AF=1;AN=2;AO=111;CIGAR=1X;DP=112;DPB=112;DPRA=0;EPP=6.31642;EPPR=5.18177;GTI=0;LEN=1;MEANALT=1;MQM=60;MQMR=60;NS=1;NUMALT=1;ODDS=142.607;PAIRED=1;PAIREDR=1;PAO=0;PQA=0;PQR=0;PRO=0;QA=3986;QR=37;RO=1;RPP=35.8954;RPPR=5.18177;RUN=1;SAF=46;SAP=10.0725;SAR=65;SRF=0;SRP=5.18177;SRR=1;TYPE=snp;BVAR	GT:DP:RO:QR:AO:QA:GL	1/1:112:1:37:111:3986:-5,-5,0
NC_010611.1	77593	.	A	G	3037.73	.	AB=0;ABP=0;AC=2;AF=1;AN=2;AO=94;CIGAR=1X;DP=94;DPB=94;DPRA=0;EPP=3.84193;EPPR=0;GTI=0;LEN=1;MEANALT=1;MQM=60;MQMR=0;NS=1;NUMALT=1;ODDS=133.531;PAIRED=1;PAIREDR=0;PAO=0;PQA=0;PQR=0;PRO=0;QA=3412;QR=0;RO=0;RPP=6.33681;RPPR=0;RUN=1;SAF=47;SAP=3.0103;SAR=47;SRF=0;SRP=0;SRR=0;TYPE=snp;BVAR	GT:DP:RO:QR:AO:QA:GL	1/1:94:0:0:94:3412:-5,-5,0
NC_010611.1	77626	.	G	C	3792.55	.	AB=0;ABP=0;AC=2;AF=1;AN=2;AO=116;CIGAR=1X;DP=116;DPB=116;DPRA=0;EPP=3.08518;EPPR=0;GTI=0;LEN=1;MEANALT=1;MQM=60;MQMR=0;NS=1;NUMALT=1;ODDS=164.029;PAIRED=1;PAIREDR=0;PAO=0;PQA=0;PQR=0;PRO=0;QA=4257;QR=0;RO=0;RPP=7.80251;RPPR=0;RUN=1;SAF=51;SAP=6.67934;SAR=65;SRF=0;SRP=0;SRR=0;TYPE=snp;BVAR	GT:DP:RO:QR:AO:QA:GL	1/1:116:0:0:116:4257:-5,-5,0
NC_010611.1	77635	.	C	T	3568.25	.	AB=0;ABP=0;AC=2;AF=1;AN=2;AO=109;CIGAR=1X;DP=109;DPB=109;DPRA=0;EPP=3.1896;EPPR=0;GTI=0;LEN=1;MEANALT=1;MQM=60;MQMR=0;NS=1;NUMALT=1;ODDS=154.325;PAIRED=1;PAIREDR=0;PAO=0;PQA=0;PQR=0;PRO=0;QA=4011;QR=0;RO=0;RPP=10.2021;RPPR=0;RUN=1;SAF=47;SAP=7.4927;SAR=62;SRF=0;SRP=0;SRR=0;TYPE=snp;BVAR	GT:DP:RO:QR:AO:QA:GL	1/1:109:0:0:109:4011:-5,-5,0
NC_010611.1	77644	.	G	A	2936.25	.	AB=0;ABP=0;AC=2;AF=1;AN=2;AO=95;CIGAR=1X;DP=95;DPB=95;DPRA=0;EPP=3.58174;EPPR=0;GTI=0;LEN=1;MEANALT=1;MQM=60;MQMR=0;NS=1;NUMALT=1;ODDS=134.917;PAIRED=1;PAIREDR=0;PAO=0;PQA=0;PQR=0;PRO=0;QA=3312;QR=0;RO=0;RPP=15.102;RPPR=0;RUN=1;SAF=42;SAP=5.77607;SAR=53;SRF=0;SRP=0;SRR=0;TYPE=snp;BVAR	GT:DP:RO:QR:AO:QA:GL	1/1:95:0:0:95:3312:-5,-5,0
NC_010611.1	77821	.	G	A	3158.87	.	AB=0;ABP=0;AC=2;AF=1;AN=2;AO=98;CIGAR=1X;DP=99;DPB=99;DPRA=0;EPP=8.68272;EPPR=0;GTI=0;LEN=1;MEANALT=2;MQM=60;MQMR=0;NS=1;NUMALT=1;ODDS=139.076;PAIRED=1;PAIREDR=0;PAO=0;PQA=0;PQR=0;PRO=0;QA=3555;QR=0;RO=0;RPP=6.20103;RPPR=0;RUN=1;SAF=52;SAP=3.80798;SAR=46;SRF=0;SRP=0;SRR=0;TYPE=snp;BVAR	GT:DP:RO:QR:AO:QA:GL	1/1:99:0:0:98:3555:-5,-5,0
NC_010611.1	77894	.	T	C	2226.24	.	AB=0;ABP=0;AC=2;AF=1;AN=2;AO=68;CIGAR=1X;DP=68;DPB=68;DPRA=0;EPP=5.05404;EPPR=0;GTI=0;LEN=1;MEANALT=1;MQM=60;MQMR=0;NS=1;NUMALT=1;ODDS=97.4869;PAIRED=1;PAIREDR=0;PAO=0;PQA=0;PQR=0;PRO=0;QA=2516;QR=0;RO=0;RPP=6.20364;RPPR=0;RUN=1;SAF=41;SAP=9.26925;SAR=27;SRF=0;SRP=0;SRR=0;TYPE=snp;BVAR	GT:DP:RO:QR:AO:QA:GL	1/1:68:0:0:68:2516:-5,-5,0
NC_010611.1	77922	.	T	C	1904.81	.	AB=0;ABP=0;AC=2;AF=1;AN=2;AO=57;CIGAR=1X;DP=57;DPB=57;DPRA=0;EPP=4.877;EPPR=0;GTI=0;LEN=1;MEANALT=1;MQM=60;MQMR=0;NS=1;NUMALT=1;ODDS=82.2377;PAIRED=0.964912;PAIREDR=0;PAO=0;PQA=0;PQR=0;PRO=0;QA=2153;QR=0;RO=0;RPP=7.61992;RPPR=0;RUN=1;SAF=26;SAP=3.9627;SAR=31;SRF=0;SRP=0;SRR=0;TYPE=snp;BVAR	GT:DP:RO:QR:AO:QA:GL	1/1:57:0:0:57:2153:-5,-5,0
NC_010611.1	77965	.	T	TA	2002.53	.	AB=0;ABP=0;AC=2;AF=1;AN=2;AO=62;CIGAR=1M1I;DP=63;DPB=142.875;DPRA=0;EPP=5.25182;EPPR=0;GTI=0;LEN=1;MEANALT=2;MQM=60;MQMR=0;NS=1;NUMALT=1;ODDS=89.1691;PAIRED=0.983871;PAIREDR=0;PAO=0;PQA=0;PQR=0;PRO=0;QA=2259;QR=0;RO=0;RPP=3.15039;RPPR=0;RUN=1;SAF=29;SAP=3.57068;SAR=33;SRF=0;SRP=0;SRR=0;TYPE=ins;BVAR	GT:DP:RO:QR:AO:QA:GL	1/1:63:0:0:62:2259:-5,-5,0
NC_010611.1	77979	.	AT	A	2280.96	.	AB=0;ABP=0;AC=2;AF=1;AN=2;AO=70;CIGAR=1M1D;DP=71;DPB=97.3333;DPRA=0;EPP=4.99565;EPPR=0;GTI=0;LEN=1;MEANALT=2;MQM=60;MQMR=0;NS=1;NUMALT=1;ODDS=100.259;PAIRED=0.985714;PAIREDR=0;PAO=0;PQA=0;PQR=0;PRO=0;QA=2572;QR=0;RO=0;RPP=4.99565;RPPR=0;RUN=1;SAF=32;SAP=4.12706;SAR=38;SRF=0;SRP=0;SRR=0;TYPE=del;BVAR	GT:DP:RO:QR:AO:QA:GL	1/1:71:0:0:70:2572:-5,-5,0
NC_010611.1	77989	.	GT	G	1893.82	.	AB=0;ABP=0;AC=2;AF=1;AN=2;AO=63;CIGAR=1M1D;DP=67;DPB=127.125;DPRA=0;EPP=7.18091;EPPR=0;GTI=0;LEN=1;MEANALT=2;MQM=60;MQMR=0;NS=1;NUMALT=1;ODDS=90.5554;PAIRED=0.984127;PAIREDR=0;PAO=0;PQA=0;PQR=0;PRO=0;QA=2144;QR=0;RO=0;RPP=3.872;RPPR=0;RUN=1;SAF=29;SAP=3.872;SAR=34;SRF=0;SRP=0;SRR=0;TYPE=del;BVAR	GT:DP:RO:QR:AO:QA:GL	1/1:67:0:0:63:2144:-5,-5,0
NC_010611.1	77998	.	G	A	2394.16	.	AB=0;ABP=0;AC=2;AF=1;AN=2;AO=71;CIGAR=1X;DP=71;DPB=71;DPRA=0;EPP=3.7749;EPPR=0;GTI=0;LEN=1;MEANALT=1;MQM=60;MQMR=0;NS=1;NUMALT=1;ODDS=101.646;PAIRED=0.985915;PAIREDR=0;PAO=0;PQA=0;PQR=0;PRO=0;QA=2694;QR=0;RO=0;RPP=3.28556;RPPR=0;RUN=1;SAF=31;SAP=5.48761;SAR=40;SRF=0;SRP=0;SRR=0;TYPE=snp;BVAR	GT:DP:RO:QR:AO:QA:GL	1/1:71:0:0:71:2694:-5,-5,0
NC_010611.1	78106	.	G	A	3851.6	.	AB=0;ABP=0;AC=2;AF=1;AN=2;AO=125;CIGAR=1X;DP=125;DPB=125;DPRA=0;EPP=4.41741;EPPR=0;GTI=0;LEN=1;MEANALT=1;MQM=60;MQMR=0;NS=1;NUMALT=1;ODDS=176.506;PAIRED=1;PAIREDR=0;PAO=0;PQA=0;PQR=0;PRO=0;QA=4383;QR=0;RO=0;RPP=51.8076;RPPR=0;RUN=1;SAF=75;SAP=13.8677;SAR=50;SRF=0;SRP=0;SRR=0;TYPE=snp;BVAR	GT:DP:RO:QR:AO:QA:GL	1/1:125:0:0:125:4383:-5,-5,0
NC_010611.1	78253	.	A	G	4588.08	.	AB=0;ABP=0;AC=2;AF=1;AN=2;AO=142;CIGAR=1X;DP=142;DPB=142;DPRA=0;EPP=13.3477;EPPR=0;GTI=0;LEN=1;MEANALT=1;MQM=60;MQMR=0;NS=1;NUMALT=1;ODDS=200.073;PAIRED=1;PAIREDR=0;PAO=0;PQA=0;PQR=0;PRO=0;QA=5161;QR=0;RO=0;RPP=11.8185;RPPR=0;RUN=1;SAF=81;SAP=9.12712;SAR=61;SRF=0;SRP=0;SRR=0;TYPE=snp;BVAR	GT:DP:RO:QR:AO:QA:GL	1/1:142:0:0:142:5161:-5,-5,0
NC_010611.1	78268	.	G	A	5015.24	.	AB=0;ABP=0;AC=2;AF=1;AN=2;AO=152;CIGAR=1X;DP=152;DPB=152;DPRA=0;EPP=12.6676;EPPR=0;GTI=0;LEN=1;MEANALT=1;MQM=60;MQMR=0;NS=1;NUMALT=1;ODDS=213.936;PAIRED=1;PAIREDR=0;PAO=0;PQA=0;PQR=0;PRO=0;QA=5658;QR=0;RO=0;RPP=23.6393;RPPR=0;RUN=1;SAF=92;SAP=17.6392;SAR=60;SRF=0;SRP=0;SRR=0;TYPE=snp;BVAR	GT:DP:RO:QR:AO:QA:GL	1/1:152:0:0:152:5658:-5,-5,0
NC_010611.1	78298	.	C	T	4989.9	.	AB=0;ABP=0;AC=2;AF=1;AN=2;AO=149;CIGAR=1X;DP=149;DPB=149;DPRA=0;EPP=3.02487;EPPR=0;GTI=0;LEN=1;MEANALT=1;MQM=60;MQMR=0;NS=1;NUMALT=1;ODDS=209.777;PAIRED=1;PAIREDR=0;PAO=0;PQA=0;PQR=0;PRO=0;QA=5615;QR=0;RO=0;RPP=18.881;RPPR=0;RUN=1;SAF=91;SAP=18.881;SAR=58;SRF=0;SRP=0;SRR=0;TYPE=snp;BVAR	GT:DP:RO:QR:AO:QA:GL	1/1:149:0:0:149:5615:-5,-5,0
NC_010611.1	78304	.	T	C	4780	.	AB=0;ABP=0;AC=2;AF=1;AN=2;AO=143;CIGAR=1X;DP=143;DPB=143;DPRA=0;EPP=3.14697;EPPR=0;GTI=0;LEN=1;MEANALT=1;MQM=60;MQMR=0;NS=1;NUMALT=1;ODDS=201.459;PAIRED=1;PAIREDR=0;PAO=0;PQA=0;PQR=0;PRO=0;QA=5377;QR=0;RO=0;RPP=14.0803;RPPR=0;RUN=1;SAF=88;SAP=19.5469;SAR=55;SRF=0;SRP=0;SRR=0;TYPE=snp;BVAR	GT:DP:RO:QR:AO:QA:GL	1/1:143:0:0:143:5377:-5,-5,0
NC_010611.1	78319	.	G	A	4973.55	.	AB=0;ABP=0;AC=2;AF=1;AN=2;AO=148;CIGAR=1X;DP=148;DPB=148;DPRA=0;EPP=3.94932;EPPR=0;GTI=0;LEN=1;MEANALT=1;MQM=60;MQMR=0;NS=1;NUMALT=1;ODDS=208.39;PAIRED=1;PAIREDR=0;PAO=0;PQA=0;PQR=0;PRO=0;QA=5576;QR=0;RO=0;RPP=6.76636;RPPR=0;RUN=1;SAF=86;SAP=11.4614;SAR=62;SRF=0;SRP=0;SRR=0;TYPE=snp;BVAR	GT:DP:RO:QR:AO:QA:GL	1/1:148:0:0:148:5576:-5,-5,0
NC_010611.1	78331	.	G	A	5001.15	.	AB=0;ABP=0;AC=2;AF=1;AN=2;AO=155;CIGAR=1X;DP=155;DPB=155;DPRA=0;EPP=11.7662;EPPR=0;GTI=0;LEN=1;MEANALT=1;MQM=60;MQMR=0;NS=1;NUMALT=1;ODDS=218.095;PAIRED=1;PAIREDR=0;PAO=0;PQA=0;PQR=0;PRO=0;QA=5615;QR=0;RO=0;RPP=10.4213;RPPR=0;RUN=1;SAF=86;SAP=7.05905;SAR=69;SRF=0;SRP=0;SRR=0;TYPE=snp;BVAR	GT:DP:RO:QR:AO:QA:GL	1/1:155:0:0:155:5615:-5,-5,0
NC_010611.1	78340	.	G	A	4661.05	.	AB=0;ABP=0;AC=2;AF=1;AN=2;AO=150;CIGAR=1X;DP=152;DPB=152;DPRA=0;EPP=19.7451;EPPR=5.18177;GTI=0;LEN=1;MEANALT=2;MQM=60;MQMR=60;NS=1;NUMALT=1;ODDS=201.048;PAIRED=1;PAIREDR=1;PAO=0;PQA=0;PQR=0;PRO=0;QA=5267;QR=17;RO=1;RPP=21.7718;RPPR=5.18177;RUN=1;SAF=83;SAP=6.71628;SAR=67;SRF=0;SRP=5.18177;SRR=1;TYPE=snp;BVAR	GT:DP:RO:QR:AO:QA:GL	1/1:152:1:17:150:5267:-5,-5,0
NC_010611.1	78355	.	G	A	4837.71	.	AB=0;ABP=0;AC=2;AF=1;AN=2;AO=145;CIGAR=1X;DP=145;DPB=145;DPRA=0;EPP=30.7003;EPPR=0;GTI=0;LEN=1;MEANALT=1;MQM=60;MQMR=0;NS=1;NUMALT=1;ODDS=204.232;PAIRED=1;PAIREDR=0;PAO=0;PQA=0;PQR=0;PRO=0;QA=5445;QR=0;RO=0;RPP=5.54119;RPPR=0;RUN=1;SAF=76;SAP=3.74411;SAR=69;SRF=0;SRP=0;SRR=0;TYPE=snp;BVAR	GT:DP:RO:QR:AO:QA:GL	1/1:145:0:0:145:5445:-5,-5,0
NC_010611.1	78439	.	T	C	3623.19	.	AB=0;ABP=0;AC=2;AF=1;AN=2;AO=112;CIGAR=1X;DP=112;DPB=112;DPRA=0;EPP=9.29206;EPPR=0;GTI=0;LEN=1;MEANALT=1;MQM=60;MQMR=0;NS=1;NUMALT=1;ODDS=158.484;PAIRED=1;PAIREDR=0;PAO=0;PQA=0;PQR=0;PRO=0;QA=4082;QR=0;RO=0;RPP=7.97367;RPPR=0;RUN=1;SAF=45;SAP=12.3942;SAR=67;SRF=0;SRP=0;SRR=0;TYPE=snp;BVAR	GT:DP:RO:QR:AO:QA:GL	1/1:112:0:0:112:4082:-5,-5,0
NC_010611.1	78463	.	G	A	3590.94	.	AB=0;ABP=0;AC=2;AF=1;AN=2;AO=108;CIGAR=1X;DP=108;DPB=108;DPRA=0;EPP=11.0528;EPPR=0;GTI=0;LEN=1;MEANALT=1;MQM=60;MQMR=0;NS=1;NUMALT=1;ODDS=152.939;PAIRED=1;PAIREDR=0;PAO=0;PQA=0;PQR=0;PRO=0;QA=4047;QR=0;RO=0;RPP=12.7417;RPPR=0;RUN=1;SAF=47;SAP=6.95112;SAR=61;SRF=0;SRP=0;SRR=0;TYPE=snp;BVAR	GT:DP:RO:QR:AO:QA:GL	1/1:108:0:0:108:4047:-5,-5,0
NC_010611.1	78697	.	G	A	4937.33	.	AB=0;ABP=0;AC=2;AF=1;AN=2;AO=157;CIGAR=1X;DP=157;DPB=157;DPRA=0;EPP=6.12228;EPPR=0;GTI=0;LEN=1;MEANALT=1;MQM=60;MQMR=0;NS=1;NUMALT=1;ODDS=220.867;PAIRED=0.993631;PAIREDR=0;PAO=0;PQA=0;PQR=0;PRO=0;QA=5593;QR=0;RO=0;RPP=61.4464;RPPR=0;RUN=1;SAF=83;SAP=4.13061;SAR=74;SRF=0;SRP=0;SRR=0;TYPE=snp;BVAR	GT:DP:RO:QR:AO:QA:GL	1/1:157:0:0:157:5593:-5,-5,0
NC_010611.1	79018	.	C	T	4371.77	.	AB=0;ABP=0;AC=2;AF=1;AN=2;AO=133;CIGAR=1X;DP=133;DPB=133;DPRA=0;EPP=14.9126;EPPR=0;GTI=0;LEN=1;MEANALT=1;MQM=60;MQMR=0;NS=1;NUMALT=1;ODDS=187.596;PAIRED=0.992481;PAIREDR=0;PAO=0;PQA=0;PQR=0;PRO=0;QA=4920;QR=0;RO=0;RPP=14.9126;RPPR=0;RUN=1;SAF=71;SAP=4.33278;SAR=62;SRF=0;SRP=0;SRR=0;TYPE=snp;BVAR	GT:DP:RO:QR:AO:QA:GL	1/1:133:0:0:133:4920:-5,-5,0
NC_010611.1	79150	.	ATGTTCAGCT	GTGCTCTGCA	3117.75	.	AB=0;ABP=0;AC=2;AF=1;AN=2;AO=100;CIGAR=1X2M1X2M1X2M1X;DP=101;DPB=211.1;DPRA=0;EPP=8.56927;EPPR=0;GTI=0;LEN=10;MEANALT=2;MQM=60;MQMR=0;NS=1;NUMALT=1;ODDS=141.848;PAIRED=0.97;PAIREDR=0;PAO=0;PQA=0;PQR=0;PRO=0;QA=3567;QR=0;RO=0;RPP=48.9587;RPPR=0;RUN=1;SAF=41;SAP=10.0459;SAR=59;SRF=0;SRP=0;SRR=0;TYPE=complex;BVAR	GT:DP:RO:QR:AO:QA:GL	1/1:101:0:0:100:3567:-5,-5,0
NC_010611.1	79240	.	A	C	4521.93	.	AB=0;ABP=0;AC=2;AF=1;AN=2;AO=135;CIGAR=1X;DP=135;DPB=135;DPRA=0;EPP=5.72866;EPPR=0;GTI=0;LEN=1;MEANALT=1;MQM=60;MQMR=0;NS=1;NUMALT=1;ODDS=190.369;PAIRED=0.985185;PAIREDR=0;PAO=0;PQA=0;PQR=0;PRO=0;QA=5105;QR=0;RO=0;RPP=35.5824;RPPR=0;RUN=1;SAF=58;SAP=8.81698;SAR=77;SRF=0;SRP=0;SRR=0;TYPE=snp;BVAR	GT:DP:RO:QR:AO:QA:GL	1/1:135:0:0:135:5105:-5,-5,0
NC_010611.1	79249	.	C	T	4306.99	.	AB=0;ABP=0;AC=2;AF=1;AN=2;AO=131;CIGAR=1X;DP=131;DPB=131;DPRA=0;EPP=4.35297;EPPR=0;GTI=0;LEN=1;MEANALT=1;MQM=60;MQMR=0;NS=1;NUMALT=1;ODDS=184.823;PAIRED=0.984733;PAIREDR=0;PAO=0;PQA=0;PQR=0;PRO=0;QA=4864;QR=0;RO=0;RPP=33.6596;RPPR=0;RUN=1;SAF=55;SAP=10.3204;SAR=76;SRF=0;SRP=0;SRR=0;TYPE=snp;BVAR	GT:DP:RO:QR:AO:QA:GL	1/1:131:0:0:131:4864:-5,-5,0
NC_010611.1	79303	.	T	C	3726.75	.	AB=0;ABP=0;AC=2;AF=1;AN=2;AO=115;CIGAR=1X;DP=115;DPB=115;DPRA=0;EPP=3.48236;EPPR=0;GTI=0;LEN=1;MEANALT=1;MQM=60;MQMR=0;NS=1;NUMALT=1;ODDS=162.643;PAIRED=0.982609;PAIREDR=0;PAO=0;PQA=0;PQR=0;PRO=0;QA=4178;QR=0;RO=0;RPP=3.48236;RPPR=0;RUN=1;SAF=52;SAP=5.29507;SAR=63;SRF=0;SRP=0;SRR=0;TYPE=snp;BVAR	GT:DP:RO:QR:AO:QA:GL	1/1:115:0:0:115:4178:-5,-5,0
NC_010611.1	79330	.	A	G	3154.26	.	AB=0;ABP=0;AC=2;AF=1;AN=2;AO=96;CIGAR=1X;DP=96;DPB=96;DPRA=0;EPP=3.8246;EPPR=0;GTI=0;LEN=1;MEANALT=1;MQM=60;MQMR=0;NS=1;NUMALT=1;ODDS=136.303;PAIRED=0.989583;PAIREDR=0;PAO=0;PQA=0;PQR=0;PRO=0;QA=3567;QR=0;RO=0;RPP=23.3679;RPPR=0;RUN=1;SAF=40;SAP=8.80089;SAR=56;SRF=0;SRP=0;SRR=0;TYPE=snp;BVAR	GT:DP:RO:QR:AO:QA:GL	1/1:96:0:0:96:3567:-5,-5,0
NC_010611.1	79372	.	C	T	3144.72	.	AB=0;ABP=0;AC=2;AF=1;AN=2;AO=96;CIGAR=1X;DP=96;DPB=96;DPRA=0;EPP=5.27225;EPPR=0;GTI=0;LEN=1;MEANALT=1;MQM=59.6042;MQMR=0;NS=1;NUMALT=1;ODDS=136.303;PAIRED=0.979167;PAIREDR=0;PAO=0;PQA=0;PQR=0;PRO=0;QA=3574;QR=0;RO=0;RPP=32.3252;RPPR=0;RUN=1;SAF=37;SAP=13.9581;SAR=59;SRF=0;SRP=0;SRR=0;TYPE=snp;BVAR	GT:DP:RO:QR:AO:QA:GL	1/1:96:0:0:96:3574:-5,-5,0
NC_010611.1	79387	.	C	T	3026.15	.	AB=0;ABP=0;AC=2;AF=1;AN=2;AO=95;CIGAR=1X;DP=95;DPB=95;DPRA=0;EPP=4.13032;EPPR=0;GTI=0;LEN=1;MEANALT=1;MQM=59.6;MQMR=0;NS=1;NUMALT=1;ODDS=134.917;PAIRED=0.978947;PAIREDR=0;PAO=0;PQA=0;PQR=0;PRO=0;QA=3475;QR=0;RO=0;RPP=57.8914;RPPR=0;RUN=1;SAF=35;SAP=17.2963;SAR=60;SRF=0;SRP=0;SRR=0;TYPE=snp;BVAR	GT:DP:RO:QR:AO:QA:GL	1/1:95:0:0:95:3475:-5,-5,0
NC_010611.1	79408	.	A	G	2426.1	.	AB=0;ABP=0;AC=2;AF=1;AN=2;AO=81;CIGAR=1X;DP=81;DPB=81;DPRA=0;EPP=14.8328;EPPR=0;GTI=0;LEN=1;MEANALT=1;MQM=58.7901;MQMR=0;NS=1;NUMALT=1;ODDS=115.509;PAIRED=0.975309;PAIREDR=0;PAO=0;PQA=0;PQR=0;PRO=0;QA=2955;QR=0;RO=0;RPP=153.807;RPPR=0;RUN=1;SAF=31;SAP=12.6881;SAR=50;SRF=0;SRP=0;SRR=0;TYPE=snp;BVAR	GT:DP:RO:QR:AO:QA:GL	1/1:81:0:0:81:2955:-5,-5,0
NC_010611.1	79417	.	AATA	GATC	301562	.	AB=0;ABP=0;AC=2;AF=1;AN=2;AO=11;CIGAR=1X2M1X;DP=11;DPB=29.5;DPRA=0;EPP=12.6832;EPPR=0;GTI=0;LEN=4;MEANALT=1;MQM=56.5455;MQMR=0;NS=1;NUMALT=1;ODDS=18.4681;PAIRED=0.909091;PAIREDR=0;PAO=0;PQA=0;PQR=0;PRO=0;QA=386;QR=0;RO=0;RPP=19.0002;RPPR=0;RUN=1;SAF=3;SAP=7.94546;SAR=8;SRF=0;SRP=0;SRR=0;TYPE=complex;BVAR	GT:DP:RO:QR:AO:QA:GL	1/1:11:0:0:11:386:-5,-3.31133,0
NC_010611.1	79426	.	TAAG	GAGA	295.01	.	AB=0;ABP=0;AC=2;AF=1;AN=2;AO=11;CIGAR=1X1M2X;DP=11;DPB=22;DPRA=0;EPP=7.94546;EPPR=0;GTI=0;LEN=4;MEANALT=1;MQM=56.5455;MQMR=0;NS=1;NUMALT=1;ODDS=18.4681;PAIRED=0.909091;PAIREDR=0;PAO=0;PQA=0;PQR=0;PRO=0;QA=385;QR=0;RO=0;RPP=26.8965;RPPR=0;RUN=1;SAF=3;SAP=7.94546;SAR=8;SRF=0;SRP=0;SRR=0;TYPE=complex;BVAR	GT:DP:RO:QR:AO:QA:GL	1/1:11:0:0:11:385:-5,-3.31133,0
NC_010611.1	79435	.	A	G	325.01	.	AB=0;ABP=0;AC=2;AF=1;AN=2;AO=11;CIGAR=1X;DP=11;DPB=11;DPRA=0;EPP=7.94546;EPPR=0;GTI=0;LEN=1;MEANALT=1;MQM=56.5455;MQMR=0;NS=1;NUMALT=1;ODDS=18.4681;PAIRED=0.909091;PAIREDR=0;PAO=0;PQA=0;PQR=0;PRO=0;QA=418;QR=0;RO=0;RPP=26.8965;RPPR=0;RUN=1;SAF=3;SAP=7.94546;SAR=8;SRF=0;SRP=0;SRR=0;TYPE=snp;BVAR	GT:DP:RO:QR:AO:QA:GL	1/1:11:0:0:11:418:-5,-3.31133,0
NC_010611.1	79444	.	T	C	273415	.	AB=0;ABP=0;AC=2;AF=1;AN=2;AO=10;CIGAR=1X;DP=10;DPB=10;DPRA=0;EPP=6.48466;EPPR=0;GTI=0;LEN=1;MEANALT=1;MQM=56.2;MQMR=0;NS=1;NUMALT=1;ODDS=17.0818;PAIRED=0.9;PAIREDR=0;PAO=0;PQA=0;PQR=0;PRO=0;QA=354;QR=0;RO=0;RPP=24.725;RPPR=0;RUN=1;SAF=3;SAP=6.48466;SAR=7;SRF=0;SRP=0;SRR=0;TYPE=snp;BVAR	GT:DP:RO:QR:AO:QA:GL	1/1:10:0:0:10:354:-5,-3.0103,0
NC_010611.1	79449	.	GA	TG	277965	.	AB=0;ABP=0;AC=2;AF=1;AN=2;AO=10;CIGAR=2X;DP=10;DPB=20;DPRA=0;EPP=6.48466;EPPR=0;GTI=0;LEN=2;MEANALT=1;MQM=56.2;MQMR=0;NS=1;NUMALT=1;ODDS=17.0818;PAIRED=0.9;PAIREDR=0;PAO=0;PQA=0;PQR=0;PRO=0;QA=359;QR=0;RO=0;RPP=24.725;RPPR=0;RUN=1;SAF=3;SAP=6.48466;SAR=7;SRF=0;SRP=0;SRR=0;TYPE=mnp;BVAR	GT:DP:RO:QR:AO:QA:GL	1/1:10:0:0:10:359:-5,-3.0103,0
NC_010611.1	79456	.	G	A	293435	.	AB=0;ABP=0;AC=2;AF=1;AN=2;AO=10;CIGAR=1X;DP=10;DPB=10;DPRA=0;EPP=6.48466;EPPR=0;GTI=0;LEN=1;MEANALT=1;MQM=56.2;MQMR=0;NS=1;NUMALT=1;ODDS=17.0818;PAIRED=0.9;PAIREDR=0;PAO=0;PQA=0;PQR=0;PRO=0;QA=376;QR=0;RO=0;RPP=24.725;RPPR=0;RUN=1;SAF=3;SAP=6.48466;SAR=7;SRF=0;SRP=0;SRR=0;TYPE=snp;BVAR	GT:DP:RO:QR:AO:QA:GL	1/1:10:0:0:10:376:-5,-3.0103,0
NC_010611.1	79466	.	C	T	255141	.	AB=0;ABP=0;AC=2;AF=1;AN=2;AO=9;CIGAR=1X;DP=9;DPB=9;DPRA=0;EPP=5.18177;EPPR=0;GTI=0;LEN=1;MEANALT=1;MQM=55.7778;MQMR=0;NS=1;NUMALT=1;ODDS=15.6955;PAIRED=0.888889;PAIREDR=0;PAO=0;PQA=0;PQR=0;PRO=0;QA=327;QR=0;RO=0;RPP=22.5536;RPPR=0;RUN=1;SAF=3;SAP=5.18177;SAR=6;SRF=0;SRP=0;SRR=0;TYPE=snp;BVAR	GT:DP:RO:QR:AO:QA:GL	1/1:9:0:0:9:327:-5,-2.70927,0
NC_010611.1	79471	.	T	A	136736	.	AB=0;ABP=0;AC=2;AF=1;AN=2;AO=6;CIGAR=1X;DP=7;DPB=7;DPRA=0;EPP=4.45795;EPPR=0;GTI=0;LEN=1;MEANALT=2;MQM=60;MQMR=0;NS=1;NUMALT=1;ODDS=11.5366;PAIRED=1;PAIREDR=0;PAO=0;PQA=0;PQR=0;PRO=0;QA=186;QR=0;RO=0;RPP=16.0391;RPPR=0;RUN=1;SAF=2;SAP=4.45795;SAR=4;SRF=0;SRP=0;SRR=0;TYPE=snp;BVAR	GT:DP:RO:QR:AO:QA:GL	1/1:7:0:0:6:186:-5,-1.80618,0
NC_010611.1	79567	.	A	G	2042.48	.	AB=0;ABP=0;AC=2;AF=1;AN=2;AO=69;CIGAR=1X;DP=70;DPB=70;DPRA=0;EPP=12.1053;EPPR=0;GTI=0;LEN=1;MEANALT=2;MQM=59.7971;MQMR=0;NS=1;NUMALT=1;ODDS=98.8732;PAIRED=0.971014;PAIREDR=0;PAO=0;PQA=0;PQR=0;PRO=0;QA=2543;QR=0;RO=0;RPP=152.842;RPPR=0;RUN=1;SAF=43;SAP=12.1053;SAR=26;SRF=0;SRP=0;SRR=0;TYPE=snp;BVAR	GT:DP:RO:QR:AO:QA:GL	1/1:70:0:0:69:2543:-5,-5,0
NC_010611.1	79572	.	A	C	2081.7	.	AB=0;ABP=0;AC=2;AF=1;AN=2;AO=70;CIGAR=1X;DP=70;DPB=70;DPRA=0;EPP=13.0611;EPPR=0;GTI=0;LEN=1;MEANALT=1;MQM=59.8;MQMR=0;NS=1;NUMALT=1;ODDS=100.259;PAIRED=0.971429;PAIREDR=0;PAO=0;PQA=0;PQR=0;PRO=0;QA=2588;QR=0;RO=0;RPP=155.013;RPPR=0;RUN=1;SAF=44;SAP=13.0611;SAR=26;SRF=0;SRP=0;SRR=0;TYPE=snp;BVAR	GT:DP:RO:QR:AO:QA:GL	1/1:70:0:0:70:2588:-5,-5,0
NC_010611.1	79594	.	T	G	2738.16	.	AB=0;ABP=0;AC=2;AF=1;AN=2;AO=83;CIGAR=1X;DP=84;DPB=84;DPRA=0;EPP=7.43173;EPPR=5.18177;GTI=0;LEN=1;MEANALT=1;MQM=58.3976;MQMR=60;NS=1;NUMALT=1;ODDS=108.05;PAIRED=0.975904;PAIREDR=1;PAO=0;PQA=0;PQR=0;PRO=0;QA=3111;QR=21;RO=1;RPP=14.5479;RPPR=5.18177;RUN=1;SAF=49;SAP=8.89682;SAR=34;SRF=0;SRP=5.18177;SRR=1;TYPE=snp;BVAR	GT:DP:RO:QR:AO:QA:GL	1/1:84:1:21:83:3111:-5,-5,0
NC_010611.1	79617	.	ACGGTCCTGTAACGCT	GAGGACCAGCAACATG	1544.19	.	AB=0;ABP=0;AC=2;AF=1;AN=2;AO=49;CIGAR=2X2M1X2M1X1M1X3M3X;DP=49;DPB=98;DPRA=0;EPP=3.40914;EPPR=0;GTI=0;LEN=16;MEANALT=1;MQM=58;MQMR=0;NS=1;NUMALT=1;ODDS=71.1473;PAIRED=0.979592;PAIREDR=0;PAO=0;PQA=0;PQR=0;PRO=0;QA=1758;QR=0;RO=0;RPP=3.05462;RPPR=0;RUN=1;SAF=33;SAP=15.8176;SAR=16;SRF=0;SRP=0;SRR=0;TYPE=complex;BVAR	GT:DP:RO:QR:AO:QA:GL	1/1:49:0:0:49:1758:-5,-5,0
NC_010611.1	79637	.	G	A	1554.02	.	AB=0;ABP=0;AC=2;AF=1;AN=2;AO=49;CIGAR=1X;DP=49;DPB=49;DPRA=0;EPP=30.7077;EPPR=0;GTI=0;LEN=1;MEANALT=1;MQM=58;MQMR=0;NS=1;NUMALT=1;ODDS=71.1473;PAIRED=0.979592;PAIREDR=0;PAO=0;PQA=0;PQR=0;PRO=0;QA=1857;QR=0;RO=0;RPP=51.2702;RPPR=0;RUN=1;SAF=33;SAP=15.8176;SAR=16;SRF=0;SRP=0;SRR=0;TYPE=snp;BVAR	GT:DP:RO:QR:AO:QA:GL	1/1:49:0:0:49:1857:-5,-5,0
NC_010611.1	79675	.	ATCTGGGTCT	TACAGGATCG	1912.98	.	AB=0;ABP=0;AC=2;AF=1;AN=2;AO=60;CIGAR=2X1M1X2M1X2M1X;DP=60;DPB=120.3;DPRA=0;EPP=4.31318;EPPR=0;GTI=0;LEN=10;MEANALT=1;MQM=60;MQMR=0;NS=1;NUMALT=1;ODDS=86.3965;PAIRED=1;PAIREDR=0;PAO=0;PQA=0;PQR=0;PRO=0;QA=2185;QR=0;RO=0;RPP=14.7363;RPPR=0;RUN=1;SAF=40;SAP=17.4868;SAR=20;SRF=0;SRP=0;SRR=0;TYPE=complex;BVAR	GT:DP:RO:QR:AO:QA:GL	1/1:60:0:0:60:2185:-5,-5,0
NC_010611.1	79699	.	C	T	2749.72	.	AB=0;ABP=0;AC=2;AF=1;AN=2;AO=84;CIGAR=1X;DP=84;DPB=84;DPRA=0;EPP=3.42391;EPPR=0;GTI=0;LEN=1;MEANALT=1;MQM=59.9881;MQMR=0;NS=1;NUMALT=1;ODDS=119.668;PAIRED=1;PAIREDR=0;PAO=0;PQA=0;PQR=0;PRO=0;QA=3115;QR=0;RO=0;RPP=17.9004;RPPR=0;RUN=1;SAF=52;SAP=13.3506;SAR=32;SRF=0;SRP=0;SRR=0;TYPE=snp;BVAR	GT:DP:RO:QR:AO:QA:GL	1/1:84:0:0:84:3115:-5,-5,0
NC_010611.1	79711	.	G	A	2576.37	.	AB=0;ABP=0;AC=2;AF=1;AN=2;AO=77;CIGAR=1X;DP=77;DPB=77;DPRA=0;EPP=5.29458;EPPR=0;GTI=0;LEN=1;MEANALT=1;MQM=59.987;MQMR=0;NS=1;NUMALT=1;ODDS=109.964;PAIRED=1;PAIREDR=0;PAO=0;PQA=0;PQR=0;PRO=0;QA=2901;QR=0;RO=0;RPP=3.0385;RPPR=0;RUN=1;SAF=45;SAP=7.77626;SAR=32;SRF=0;SRP=0;SRR=0;TYPE=snp;BVAR	GT:DP:RO:QR:AO:QA:GL	1/1:77:0:0:77:2901:-5,-5,0
NC_010611.1	79734	.	GA	AG	2227.11	.	AB=0;ABP=0;AC=2;AF=1;AN=2;AO=69;CIGAR=2X;DP=69;DPB=138.5;DPRA=0;EPP=5.55942;EPPR=0;GTI=0;LEN=2;MEANALT=1;MQM=59.9855;MQMR=0;NS=1;NUMALT=1;ODDS=98.8732;PAIRED=1;PAIREDR=0;PAO=0;PQA=0;PQR=0;PRO=0;QA=2519;QR=0;RO=0;RPP=8.32883;RPPR=0;RUN=1;SAF=41;SAP=8.32883;SAR=28;SRF=0;SRP=0;SRR=0;TYPE=mnp;BVAR	GT:DP:RO:QR:AO:QA:GL	1/1:69:0:0:69:2519:-5,-5,0
NC_010611.1	79744	.	T	A	2640.66	.	AB=0;ABP=0;AC=2;AF=1;AN=2;AO=79;CIGAR=1X;DP=79;DPB=79;DPRA=0;EPP=6.33623;EPPR=0;GTI=0;LEN=1;MEANALT=1;MQM=59.6329;MQMR=0;NS=1;NUMALT=1;ODDS=112.736;PAIRED=1;PAIREDR=0;PAO=0;PQA=0;PQR=0;PRO=0;QA=2970;QR=0;RO=0;RPP=3.03779;RPPR=0;RUN=1;SAF=43;SAP=4.35716;SAR=36;SRF=0;SRP=0;SRR=0;TYPE=snp;BVAR	GT:DP:RO:QR:AO:QA:GL	1/1:79:0:0:79:2970:-5,-5,0
NC_010611.1	79762	.	T	G	2704.19	.	AB=0;ABP=0;AC=2;AF=1;AN=2;AO=84;CIGAR=1X;DP=84;DPB=84;DPRA=0;EPP=29.4816;EPPR=0;GTI=0;LEN=1;MEANALT=1;MQM=59.5595;MQMR=0;NS=1;NUMALT=1;ODDS=119.668;PAIRED=1;PAIREDR=0;PAO=0;PQA=0;PQR=0;PRO=0;QA=3066;QR=0;RO=0;RPP=3.1137;RPPR=0;RUN=1;SAF=41;SAP=3.1137;SAR=43;SRF=0;SRP=0;SRR=0;TYPE=snp;BVAR	GT:DP:RO:QR:AO:QA:GL	1/1:84:0:0:84:3066:-5,-5,0
NC_010611.1	79780	.	A	G	2180.64	.	AB=0;ABP=0;AC=2;AF=1;AN=2;AO=67;CIGAR=1X;DP=67;DPB=67;DPRA=0;EPP=10.3026;EPPR=0;GTI=0;LEN=1;MEANALT=1;MQM=59.4478;MQMR=0;NS=1;NUMALT=1;ODDS=96.1006;PAIRED=1;PAIREDR=0;PAO=0;PQA=0;PQR=0;PRO=0;QA=2465;QR=0;RO=0;RPP=3.04271;RPPR=0;RUN=1;SAF=28;SAP=6.93191;SAR=39;SRF=0;SRP=0;SRR=0;TYPE=snp;BVAR	GT:DP:RO:QR:AO:QA:GL	1/1:67:0:0:67:2465:-5,-5,0
NC_010611.1	79786	.	T	C	2151.52	.	AB=0;ABP=0;AC=2;AF=1;AN=2;AO=65;CIGAR=1X;DP=65;DPB=65;DPRA=0;EPP=12.665;EPPR=0;GTI=0;LEN=1;MEANALT=1;MQM=59.4308;MQMR=0;NS=1;NUMALT=1;ODDS=93.328;PAIRED=1;PAIREDR=0;PAO=0;PQA=0;PQR=0;PRO=0;QA=2436;QR=0;RO=0;RPP=3.84548;RPPR=0;RUN=1;SAF=27;SAP=7.05258;SAR=38;SRF=0;SRP=0;SRR=0;TYPE=snp;BVAR	GT:DP:RO:QR:AO:QA:GL	1/1:65:0:0:65:2436:-5,-5,0
NC_010611.1	79792	.	TAAAACC	AATGACT	1635.07	.	AB=0;ABP=0;AC=2;AF=1;AN=2;AO=50;CIGAR=1X1M2X2M1X;DP=50;DPB=100.714;DPRA=0;EPP=17.0814;EPPR=0;GTI=0;LEN=7;MEANALT=1;MQM=59.74;MQMR=0;NS=1;NUMALT=1;ODDS=72.5336;PAIRED=1;PAIREDR=0;PAO=1;PQA=34;PQR=0;PRO=0;QA=1866;QR=0;RO=0;RPP=5.78978;RPPR=0;RUN=1;SAF=21;SAP=5.78978;SAR=29;SRF=0;SRP=0;SRR=0;TYPE=complex;BVAR	GT:DP:RO:QR:AO:QA:GL	1/1:50:0:0:50:1866:-5,-5,0
NC_010611.1	79804	.	TTTAGC	CGTAGT	1578.68	.	AB=0;ABP=0;AC=2;AF=1;AN=2;AO=49;CIGAR=2X3M1X;DP=50;DPB=100.333;DPRA=0;EPP=19.0083;EPPR=0;GTI=0;LEN=6;MEANALT=2;MQM=59.9796;MQMR=0;NS=1;NUMALT=1;ODDS=71.1473;PAIRED=1;PAIREDR=0;PAO=0;PQA=0;PQR=0;PRO=0;QA=1804;QR=0;RO=0;RPP=3.40914;RPPR=0;RUN=1;SAF=21;SAP=5.18177;SAR=28;SRF=0;SRP=0;SRR=0;TYPE=complex;BVAR	GT:DP:RO:QR:AO:QA:GL	1/1:50:0:0:49:1804:-5,-5,0
NC_010611.1	79825	.	A	G	2534.03	.	AB=0;ABP=0;AC=2;AF=1;AN=2;AO=76;CIGAR=1X;DP=76;DPB=76;DPRA=0;EPP=14.4391;EPPR=0;GTI=0;LEN=1;MEANALT=1;MQM=59.8289;MQMR=0;NS=1;NUMALT=1;ODDS=108.577;PAIRED=1;PAIREDR=0;PAO=0;PQA=0;PQR=0;PRO=0;QA=2860;QR=0;RO=0;RPP=4.03889;RPPR=0;RUN=1;SAF=39;SAP=3.12459;SAR=37;SRF=0;SRP=0;SRR=0;TYPE=snp;BVAR	GT:DP:RO:QR:AO:QA:GL	1/1:76:0:0:76:2860:-5,-5,0
NC_010611.1	79830	.	T	C	2644.47	.	AB=0;ABP=0;AC=2;AF=1;AN=2;AO=81;CIGAR=1X;DP=81;DPB=81;DPRA=0;EPP=22.5536;EPPR=0;GTI=0;LEN=1;MEANALT=1;MQM=59.8395;MQMR=0;NS=1;NUMALT=1;ODDS=115.509;PAIRED=1;PAIREDR=0;PAO=0;PQA=0;PQR=0;PRO=0;QA=2995;QR=0;RO=0;RPP=6.2541;RPPR=0;RUN=1;SAF=42;SAP=3.25157;SAR=39;SRF=0;SRP=0;SRR=0;TYPE=snp;BVAR	GT:DP:RO:QR:AO:QA:GL	1/1:81:0:0:81:2995:-5,-5,0
NC_010611.1	79849	.	T	G	2706.75	.	AB=0;ABP=0;AC=2;AF=1;AN=2;AO=84;CIGAR=1X;DP=84;DPB=84;DPRA=0;EPP=20.4855;EPPR=0;GTI=0;LEN=1;MEANALT=1;MQM=59.9286;MQMR=0;NS=1;NUMALT=1;ODDS=119.668;PAIRED=1;PAIREDR=0;PAO=0;PQA=0;PQR=0;PRO=0;QA=3075;QR=0;RO=0;RPP=17.9004;RPPR=0;RUN=1;SAF=43;SAP=3.1137;SAR=41;SRF=0;SRP=0;SRR=0;TYPE=snp;BVAR	GT:DP:RO:QR:AO:QA:GL	1/1:84:0:0:84:3075:-5,-5,0
NC_010611.1	79854	.	AT	GC	2743.29	.	AB=0;ABP=0;AC=2;AF=1;AN=2;AO=84;CIGAR=2X;DP=84;DPB=168;DPRA=0;EPP=20.4855;EPPR=0;GTI=0;LEN=2;MEANALT=1;MQM=59.9286;MQMR=0;NS=1;NUMALT=1;ODDS=119.668;PAIRED=1;PAIREDR=0;PAO=0;PQA=0;PQR=0;PRO=0;QA=3099;QR=0;RO=0;RPP=3.0103;RPPR=0;RUN=1;SAF=43;SAP=3.1137;SAR=41;SRF=0;SRP=0;SRR=0;TYPE=mnp;BVAR	GT:DP:RO:QR:AO:QA:GL	1/1:84:0:0:84:3099:-5,-5,0
NC_010611.1	79861	.	C	T	3443.13	.	AB=0;ABP=0;AC=2;AF=1;AN=2;AO=103;CIGAR=1X;DP=103;DPB=103;DPRA=0;EPP=14.1628;EPPR=0;GTI=0;LEN=1;MEANALT=1;MQM=59.7476;MQMR=0;NS=1;NUMALT=1;ODDS=146.007;PAIRED=1;PAIREDR=0;PAO=0;PQA=0;PQR=0;PRO=0;QA=3876;QR=0;RO=0;RPP=7.75381;RPPR=0;RUN=1;SAF=51;SAP=3.03138;SAR=52;SRF=0;SRP=0;SRR=0;TYPE=snp;BVAR	GT:DP:RO:QR:AO:QA:GL	1/1:103:0:0:103:3876:-5,-5,0
NC_010611.1	79885	.	C	T	4031.69	.	AB=0;ABP=0;AC=2;AF=1;AN=2;AO=121;CIGAR=1X;DP=121;DPB=121;DPRA=0;EPP=6.04318;EPPR=0;GTI=0;LEN=1;MEANALT=1;MQM=59.9587;MQMR=0;NS=1;NUMALT=1;ODDS=170.96;PAIRED=1;PAIREDR=0;PAO=0;PQA=0;PQR=0;PRO=0;QA=4525;QR=0;RO=0;RPP=9.48883;RPPR=0;RUN=1;SAF=64;SAP=3.88966;SAR=57;SRF=0;SRP=0;SRR=0;TYPE=snp;BVAR	GT:DP:RO:QR:AO:QA:GL	1/1:121:0:0:121:4525:-5,-5,0
NC_010611.1	79894	.	ATCT	GTCC	2933.28	.	AB=0;ABP=0;AC=2;AF=1;AN=2;AO=91;CIGAR=1X2M1X;DP=91;DPB=184.5;DPRA=0;EPP=3.03416;EPPR=0;GTI=0;LEN=4;MEANALT=1;MQM=59.9451;MQMR=0;NS=1;NUMALT=1;ODDS=129.372;PAIRED=1;PAIREDR=0;PAO=0;PQA=0;PQR=0;PRO=0;QA=3330;QR=0;RO=0;RPP=32.2417;RPPR=0;RUN=1;SAF=53;SAP=8.37933;SAR=38;SRF=0;SRP=0;SRR=0;TYPE=complex;BVAR	GT:DP:RO:QR:AO:QA:GL	1/1:91:0:0:91:3330:-5,-5,0
NC_010611.1	79903	.	CACAGAA	GACCGTG	2505.93	.	AB=0;ABP=0;AC=2;AF=1;AN=2;AO=80;CIGAR=1X2M1X1M2X;DP=80;DPB=164.143;DPRA=0;EPP=5.72464;EPPR=0;GTI=0;LEN=7;MEANALT=1;MQM=59.9375;MQMR=0;NS=1;NUMALT=1;ODDS=114.122;PAIRED=1;PAIREDR=0;PAO=0;PQA=0;PQR=0;PRO=0;QA=2852;QR=0;RO=0;RPP=24.2907;RPPR=0;RUN=1;SAF=49;SAP=11.8048;SAR=31;SRF=0;SRP=0;SRR=0;TYPE=complex;BVAR	GT:DP:RO:QR:AO:QA:GL	1/1:80:0:0:80:2852:-5,-5,0
NC_010611.1	79954	.	T	C	5415.36	.	AB=0;ABP=0;AC=2;AF=1;AN=2;AO=164;CIGAR=1X;DP=166;DPB=166;DPRA=0;EPP=7.30028;EPPR=0;GTI=0;LEN=1;MEANALT=2;MQM=60;MQMR=0;NS=1;NUMALT=1;ODDS=230.571;PAIRED=1;PAIREDR=0;PAO=0;PQA=0;PQR=0;PRO=0;QA=6063;QR=0;RO=0;RPP=3.22215;RPPR=0;RUN=1;SAF=85;SAP=3.48696;SAR=79;SRF=0;SRP=0;SRR=0;TYPE=snp;BVAR	GT:DP:RO:QR:AO:QA:GL	1/1:166:0:0:164:6063:-5,-5,0
NC_010611.1	80020	.	T	C	4738.97	.	AB=0;ABP=0;AC=2;AF=1;AN=2;AO=146;CIGAR=1X;DP=146;DPB=146;DPRA=0;EPP=3.06979;EPPR=0;GTI=0;LEN=1;MEANALT=1;MQM=60;MQMR=0;NS=1;NUMALT=1;ODDS=205.618;PAIRED=0.993151;PAIREDR=0;PAO=0;PQA=0;PQR=0;PRO=0;QA=5319;QR=0;RO=0;RPP=16.3961;RPPR=0;RUN=1;SAF=66;SAP=5.92543;SAR=80;SRF=0;SRP=0;SRR=0;TYPE=snp;BVAR	GT:DP:RO:QR:AO:QA:GL	1/1:146:0:0:146:5319:-5,-5,0
NC_010611.1	80035	.	A	C	4307.15	.	AB=0;ABP=0;AC=2;AF=1;AN=2;AO=135;CIGAR=1X;DP=135;DPB=135;DPRA=0;EPP=4.31318;EPPR=0;GTI=0;LEN=1;MEANALT=1;MQM=60;MQMR=0;NS=1;NUMALT=1;ODDS=190.369;PAIRED=0.992593;PAIREDR=0;PAO=0;PQA=0;PQR=0;PRO=0;QA=4838;QR=0;RO=0;RPP=5.72866;RPPR=0;RUN=1;SAF=54;SAP=14.7363;SAR=81;SRF=0;SRP=0;SRR=0;TYPE=snp;BVAR	GT:DP:RO:QR:AO:QA:GL	1/1:135:0:0:135:4838:-5,-5,0
NC_010611.1	80074	.	G	T	4519.01	.	AB=0;ABP=0;AC=2;AF=1;AN=2;AO=139;CIGAR=1X;DP=139;DPB=139;DPRA=0;EPP=18.0231;EPPR=0;GTI=0;LEN=1;MEANALT=1;MQM=60;MQMR=0;NS=1;NUMALT=1;ODDS=195.914;PAIRED=0.992806;PAIREDR=0;PAO=0;PQA=0;PQR=0;PRO=0;QA=5084;QR=0;RO=0;RPP=7.52509;RPPR=0;RUN=1;SAF=60;SAP=8.64988;SAR=79;SRF=0;SRP=0;SRR=0;TYPE=snp;BVAR	GT:DP:RO:QR:AO:QA:GL	1/1:139:0:0:139:5084:-5,-5,0
NC_010611.1	80136	.	A	G	4178.03	.	AB=0;ABP=0;AC=2;AF=1;AN=2;AO=125;CIGAR=1X;DP=125;DPB=125;DPRA=0;EPP=3.16665;EPPR=0;GTI=0;LEN=1;MEANALT=1;MQM=60;MQMR=0;NS=1;NUMALT=1;ODDS=176.506;PAIRED=0.992;PAIREDR=0;PAO=0;PQA=0;PQR=0;PRO=0;QA=4683;QR=0;RO=0;RPP=8.03074;RPPR=0;RUN=1;SAF=66;SAP=3.86152;SAR=59;SRF=0;SRP=0;SRR=0;TYPE=snp;BVAR	GT:DP:RO:QR:AO:QA:GL	1/1:125:0:0:125:4683:-5,-5,0
NC_010611.1	80148	.	G	A	4183.53	.	AB=0;ABP=0;AC=2;AF=1;AN=2;AO=128;CIGAR=1X;DP=129;DPB=129;DPRA=0;EPP=5.45321;EPPR=0;GTI=0;LEN=1;MEANALT=2;MQM=60;MQMR=0;NS=1;NUMALT=1;ODDS=180.665;PAIRED=0.992188;PAIREDR=0;PAO=0;PQA=0;PQR=0;PRO=0;QA=4700;QR=0;RO=0;RPP=14.4784;RPPR=0;RUN=1;SAF=65;SAP=3.07816;SAR=63;SRF=0;SRP=0;SRR=0;TYPE=snp;BVAR	GT:DP:RO:QR:AO:QA:GL	1/1:129:0:0:128:4700:-5,-5,0
NC_010611.1	80185	.	C	T	3446.44	.	AB=0;ABP=0;AC=2;AF=1;AN=2;AO=105;CIGAR=1X;DP=105;DPB=105;DPRA=0;EPP=5.51266;EPPR=0;GTI=0;LEN=1;MEANALT=1;MQM=59.9429;MQMR=0;NS=1;NUMALT=1;ODDS=148.78;PAIRED=1;PAIREDR=0;PAO=0;PQA=0;PQR=0;PRO=0;QA=3868;QR=0;RO=0;RPP=4.02365;RPPR=0;RUN=1;SAF=57;SAP=4.68544;SAR=48;SRF=0;SRP=0;SRR=0;TYPE=snp;BVAR	GT:DP:RO:QR:AO:QA:GL	1/1:105:0:0:105:3868:-5,-5,0
NC_010611.1	80212	.	G	T	3122.94	.	AB=0;ABP=0;AC=2;AF=1;AN=2;AO=95;CIGAR=1X;DP=95;DPB=95;DPRA=0;EPP=3.21602;EPPR=0;GTI=0;LEN=1;MEANALT=1;MQM=60;MQMR=0;NS=1;NUMALT=1;ODDS=134.917;PAIRED=1;PAIREDR=0;PAO=0;PQA=0;PQR=0;PRO=0;QA=3505;QR=0;RO=0;RPP=4.86177;RPPR=0;RUN=1;SAF=50;SAP=3.58174;SAR=45;SRF=0;SRP=0;SRR=0;TYPE=snp;BVAR	GT:DP:RO:QR:AO:QA:GL	1/1:95:0:0:95:3505:-5,-5,0
NC_010611.1	80230	.	C	T	2874.4	.	AB=0;ABP=0;AC=2;AF=1;AN=2;AO=90;CIGAR=1X;DP=90;DPB=90;DPRA=0;EPP=12.6613;EPPR=0;GTI=0;LEN=1;MEANALT=1;MQM=60;MQMR=0;NS=1;NUMALT=1;ODDS=127.985;PAIRED=1;PAIREDR=0;PAO=0;PQA=0;PQR=0;PRO=0;QA=3239;QR=0;RO=0;RPP=4.55446;RPPR=0;RUN=1;SAF=48;SAP=3.87889;SAR=42;SRF=0;SRP=0;SRR=0;TYPE=snp;BVAR	GT:DP:RO:QR:AO:QA:GL	1/1:90:0:0:90:3239:-5,-5,0
NC_010611.1	80240	.	T	C	2846.66	.	AB=0;ABP=0;AC=2;AF=1;AN=2;AO=89;CIGAR=1X;DP=89;DPB=89;DPRA=0;EPP=5.96253;EPPR=0;GTI=0;LEN=1;MEANALT=1;MQM=60;MQMR=0;NS=1;NUMALT=1;ODDS=126.599;PAIRED=1;PAIREDR=0;PAO=0;PQA=0;PQR=0;PRO=0;QA=3200;QR=0;RO=0;RPP=4.20583;RPPR=0;RUN=1;SAF=47;SAP=3.62026;SAR=42;SRF=0;SRP=0;SRR=0;TYPE=snp;BVAR	GT:DP:RO:QR:AO:QA:GL	1/1:89:0:0:89:3200:-5,-5,0
NC_010611.1	80258	.	C	T	3503.19	.	AB=0;ABP=0;AC=2;AF=1;AN=2;AO=108;CIGAR=1X;DP=108;DPB=108;DPRA=0;EPP=3.73412;EPPR=0;GTI=0;LEN=1;MEANALT=1;MQM=60;MQMR=0;NS=1;NUMALT=1;ODDS=152.939;PAIRED=0.990741;PAIREDR=0;PAO=0;PQA=0;PQR=0;PRO=0;QA=3935;QR=0;RO=0;RPP=9.52472;RPPR=0;RUN=1;SAF=58;SAP=4.2971;SAR=50;SRF=0;SRP=0;SRR=0;TYPE=snp;BVAR	GT:DP:RO:QR:AO:QA:GL	1/1:108:0:0:108:3935:-5,-5,0
NC_010611.1	80276	.	G	T	3709.34	.	AB=0;ABP=0;AC=2;AF=1;AN=2;AO=113;CIGAR=1X;DP=113;DPB=113;DPRA=0;EPP=3.49071;EPPR=0;GTI=0;LEN=1;MEANALT=1;MQM=60;MQMR=0;NS=1;NUMALT=1;ODDS=159.87;PAIRED=0.99115;PAIREDR=0;PAO=0;PQA=0;PQR=0;PRO=0;QA=4156;QR=0;RO=0;RPP=3.02952;RPPR=0;RUN=1;SAF=59;SAP=3.49071;SAR=54;SRF=0;SRP=0;SRR=0;TYPE=snp;BVAR	GT:DP:RO:QR:AO:QA:GL	1/1:113:0:0:113:4156:-5,-5,0
NC_010611.1	80333	.	GCGATAG	ACGGAAA	2657.91	.	AB=0;ABP=0;AC=2;AF=1;AN=2;AO=85;CIGAR=1X2M2X1M1X;DP=85;DPB=170.571;DPRA=0;EPP=3.24022;EPPR=0;GTI=0;LEN=7;MEANALT=1;MQM=59.9647;MQMR=0;NS=1;NUMALT=1;ODDS=121.054;PAIRED=0.988235;PAIREDR=0;PAO=0;PQA=0;PQR=0;PRO=0;QA=2986;QR=0;RO=0;RPP=3.64897;RPPR=0;RUN=1;SAF=44;SAP=3.24022;SAR=41;SRF=0;SRP=0;SRR=0;TYPE=complex;BVAR	GT:DP:RO:QR:AO:QA:GL	1/1:85:0:0:85:2986:-5,-5,0
NC_010611.1	80345	.	A	T	3082.86	.	AB=0;ABP=0;AC=2;AF=1;AN=2;AO=94;CIGAR=1X;DP=94;DPB=94;DPRA=0;EPP=4.48875;EPPR=0;GTI=0;LEN=1;MEANALT=1;MQM=59.9681;MQMR=0;NS=1;NUMALT=1;ODDS=133.531;PAIRED=0.989362;PAIREDR=0;PAO=0;PQA=0;PQR=0;PRO=0;QA=3474;QR=0;RO=0;RPP=16.3163;RPPR=0;RUN=1;SAF=46;SAP=3.1027;SAR=48;SRF=0;SRP=0;SRR=0;TYPE=snp;BVAR	GT:DP:RO:QR:AO:QA:GL	1/1:94:0:0:94:3474:-5,-5,0
NC_010611.1	80351	.	C	T	3229.74	.	AB=0;ABP=0;AC=2;AF=1;AN=2;AO=96;CIGAR=1X;DP=97;DPB=97;DPRA=0;EPP=6.26751;EPPR=0;GTI=0;LEN=1;MEANALT=2;MQM=59.9688;MQMR=0;NS=1;NUMALT=1;ODDS=136.303;PAIRED=0.989583;PAIREDR=0;PAO=0;PQA=0;PQR=0;PRO=0;QA=3641;QR=0;RO=0;RPP=16.0391;RPPR=0;RUN=1;SAF=46;SAP=3.37221;SAR=50;SRF=0;SRP=0;SRR=0;TYPE=snp;BVAR	GT:DP:RO:QR:AO:QA:GL	1/1:97:0:0:96:3641:-5,-5,0
NC_010611.1	80363	.	G	A	3441.73	.	AB=0;ABP=0;AC=2;AF=1;AN=2;AO=107;CIGAR=1X;DP=108;DPB=108;DPRA=0;EPP=8.8753;EPPR=0;GTI=0;LEN=1;MEANALT=2;MQM=59.972;MQMR=0;NS=1;NUMALT=1;ODDS=151.552;PAIRED=0.990654;PAIREDR=0;PAO=0;PQA=0;PQR=0;PRO=0;QA=3876;QR=0;RO=0;RPP=11.96;RPPR=0;RUN=1;SAF=51;SAP=3.51765;SAR=56;SRF=0;SRP=0;SRR=0;TYPE=snp;BVAR	GT:DP:RO:QR:AO:QA:GL	1/1:108:0:0:107:3876:-5,-5,0
NC_010611.1	80378	.	TTTC	CTTT	2633.23	.	AB=0;ABP=0;AC=2;AF=1;AN=2;AO=84;CIGAR=1X2M1X;DP=84;DPB=171.75;DPRA=0;EPP=13.3506;EPPR=0;GTI=0;LEN=4;MEANALT=1;MQM=59.9643;MQMR=0;NS=1;NUMALT=1;ODDS=119.668;PAIRED=0.988095;PAIREDR=0;PAO=0;PQA=0;PQR=0;PRO=0;QA=2971;QR=0;RO=0;RPP=3.42391;RPPR=0;RUN=1;SAF=38;SAP=4.66476;SAR=46;SRF=0;SRP=0;SRR=0;TYPE=complex;BVAR	GT:DP:RO:QR:AO:QA:GL	1/1:84:0:0:84:2971:-5,-5,0
NC_010611.1	80390	.	GGTA	ACTG	2045.7	.	AB=0;ABP=0;AC=2;AF=1;AN=2;AO=63;CIGAR=2X1M1X;DP=64;DPB=128;DPRA=0;EPP=8.83536;EPPR=0;GTI=0;LEN=4;MEANALT=2;MQM=59.9524;MQMR=0;NS=1;NUMALT=1;ODDS=90.5554;PAIRED=1;PAIREDR=0;PAO=0;PQA=0;PQR=0;PRO=0;QA=2314;QR=0;RO=0;RPP=3.04477;RPPR=0;RUN=1;SAF=27;SAP=5.80219;SAR=36;SRF=0;SRP=0;SRR=0;TYPE=complex;BVAR	GT:DP:RO:QR:AO:QA:GL	1/1:64:0:0:63:2314:-5,-5,0
NC_010611.1	80399	.	C	T	2869.91	.	AB=0;ABP=0;AC=2;AF=1;AN=2;AO=87;CIGAR=1X;DP=87;DPB=87;DPRA=0;EPP=3.23494;EPPR=0;GTI=0;LEN=1;MEANALT=1;MQM=59.9655;MQMR=0;NS=1;NUMALT=1;ODDS=123.826;PAIRED=0.988506;PAIREDR=0;PAO=0;PQA=0;PQR=0;PRO=0;QA=3227;QR=0;RO=0;RPP=8.62618;RPPR=0;RUN=1;SAF=42;SAP=3.23494;SAR=45;SRF=0;SRP=0;SRR=0;TYPE=snp;BVAR	GT:DP:RO:QR:AO:QA:GL	1/1:87:0:0:87:3227:-5,-5,0
NC_010611.1	80423	.	A	G	3357.08	.	AB=0;ABP=0;AC=2;AF=1;AN=2;AO=102;CIGAR=1X;DP=102;DPB=102;DPRA=0;EPP=3.7767;EPPR=0;GTI=0;LEN=1;MEANALT=1;MQM=59.6863;MQMR=0;NS=1;NUMALT=1;ODDS=144.621;PAIRED=0.990196;PAIREDR=0;PAO=0;PQA=0;PQR=0;PRO=0;QA=3770;QR=0;RO=0;RPP=3.35092;RPPR=0;RUN=1;SAF=43;SAP=8.46027;SAR=59;SRF=0;SRP=0;SRR=0;TYPE=snp;BVAR	GT:DP:RO:QR:AO:QA:GL	1/1:102:0:0:102:3770:-5,-5,0
NC_010611.1	80432	.	A	G	3153.12	.	AB=0;ABP=0;AC=2;AF=1;AN=2;AO=95;CIGAR=1X;DP=95;DPB=95;DPRA=0;EPP=4.13032;EPPR=0;GTI=0;LEN=1;MEANALT=1;MQM=59.8316;MQMR=0;NS=1;NUMALT=1;ODDS=134.917;PAIRED=0.989474;PAIREDR=0;PAO=0;PQA=0;PQR=0;PRO=0;QA=3560;QR=0;RO=0;RPP=17.2963;RPPR=0;RUN=1;SAF=39;SAP=9.61615;SAR=56;SRF=0;SRP=0;SRR=0;TYPE=snp;BVAR	GT:DP:RO:QR:AO:QA:GL	1/1:95:0:0:95:3560:-5,-5,0
NC_010611.1	80441	.	TTTTTTT	CTTTCTC	2600	.	AB=0;ABP=0;AC=2;AF=1;AN=2;AO=83;CIGAR=1X3M1X1M1X;DP=83;DPB=167;DPRA=0;EPP=3.03646;EPPR=0;GTI=0;LEN=7;MEANALT=1;MQM=59.9518;MQMR=0;NS=1;NUMALT=1;ODDS=118.281;PAIRED=0.987952;PAIREDR=0;PAO=0;PQA=0;PQR=0;PRO=0;QA=2974;QR=0;RO=0;RPP=42.8032;RPPR=0;RUN=1;SAF=33;SAP=10.5712;SAR=50;SRF=0;SRP=0;SRR=0;TYPE=complex;BVAR	GT:DP:RO:QR:AO:QA:GL	1/1:83:0:0:83:2974:-5,-5,0
NC_010611.1	80459	.	T	C	2859.5	.	AB=0;ABP=0;AC=2;AF=1;AN=2;AO=90;CIGAR=1X;DP=90;DPB=90;DPRA=0;EPP=7.73928;EPPR=0;GTI=0;LEN=1;MEANALT=1;MQM=58.9889;MQMR=0;NS=1;NUMALT=1;ODDS=127.985;PAIRED=0.977778;PAIREDR=0;PAO=0;PQA=0;PQR=0;PRO=0;QA=3259;QR=0;RO=0;RPP=37.8504;RPPR=0;RUN=1;SAF=38;SAP=7.73928;SAR=52;SRF=0;SRP=0;SRR=0;TYPE=snp;BVAR	GT:DP:RO:QR:AO:QA:GL	1/1:90:0:0:90:3259:-5,-5,0
NC_010611.1	80480	.	TTC	CTG	2433.71	.	AB=0;ABP=0;AC=2;AF=1;AN=2;AO=77;CIGAR=1X1M1X;DP=77;DPB=154;DPRA=0;EPP=3.0385;EPPR=0;GTI=0;LEN=3;MEANALT=1;MQM=59.5195;MQMR=0;NS=1;NUMALT=1;ODDS=109.964;PAIRED=0.974026;PAIREDR=0;PAO=0;PQA=0;PQR=0;PRO=0;QA=2767;QR=0;RO=0;RPP=30.1114;RPPR=0;RUN=1;SAF=35;SAP=4.39215;SAR=42;SRF=0;SRP=0;SRR=0;TYPE=complex;BVAR	GT:DP:RO:QR:AO:QA:GL	1/1:77:0:0:77:2767:-5,-5,0
NC_010611.1	80493	.	CGAGCT	TGGGCC	709822	.	AB=0;ABP=0;AC=2;AF=1;AN=2;AO=23;CIGAR=1X1M1X2M1X;DP=23;DPB=46;DPRA=0;EPP=3.86001;EPPR=0;GTI=0;LEN=6;MEANALT=1;MQM=59.9565;MQMR=0;NS=1;NUMALT=1;ODDS=35.1036;PAIRED=1;PAIREDR=0;PAO=0;PQA=0;PQR=0;PRO=0;QA=821;QR=0;RO=0;RPP=10.6577;RPPR=0;RUN=1;SAF=10;SAP=3.86001;SAR=13;SRF=0;SRP=0;SRR=0;TYPE=complex;BVAR	GT:DP:RO:QR:AO:QA:GL	1/1:23:0:0:23:821:-5,-5,0
NC_010611.1	80504	.	GTCAGCC	ATCGGCT	719.77	.	AB=0;ABP=0;AC=2;AF=1;AN=2;AO=23;CIGAR=1X2M1X2M1X;DP=23;DPB=46;DPRA=0;EPP=3.86001;EPPR=0;GTI=0;LEN=7;MEANALT=1;MQM=59.9565;MQMR=0;NS=1;NUMALT=1;ODDS=35.1036;PAIRED=1;PAIREDR=0;PAO=0;PQA=0;PQR=0;PRO=0;QA=832;QR=0;RO=0;RPP=10.6577;RPPR=0;RUN=1;SAF=10;SAP=3.86001;SAR=13;SRF=0;SRP=0;SRR=0;TYPE=complex;BVAR	GT:DP:RO:QR:AO:QA:GL	1/1:23:0:0:23:832:-5,-5,0
NC_010611.1	80516	.	T	C	742497	.	AB=0;ABP=0;AC=2;AF=1;AN=2;AO=23;CIGAR=1X;DP=23;DPB=23;DPRA=0;EPP=3.10471;EPPR=0;GTI=0;LEN=1;MEANALT=1;MQM=59.9565;MQMR=0;NS=1;NUMALT=1;ODDS=35.1036;PAIRED=1;PAIREDR=0;PAO=0;PQA=0;PQR=0;PRO=0;QA=853;QR=0;RO=0;RPP=7.63648;RPPR=0;RUN=1;SAF=10;SAP=3.86001;SAR=13;SRF=0;SRP=0;SRR=0;TYPE=snp;BVAR	GT:DP:RO:QR:AO:QA:GL	1/1:23:0:0:23:853:-5,-5,0
NC_010611.1	80522	.	GAGTCCT	CAACCCC	685066	.	AB=0;ABP=0;AC=2;AF=1;AN=2;AO=22;CIGAR=1X1M2X2M1X;DP=23;DPB=46.7143;DPRA=0;EPP=4.58955;EPPR=0;GTI=0;LEN=7;MEANALT=2;MQM=59.9545;MQMR=0;NS=1;NUMALT=1;ODDS=33.7174;PAIRED=1;PAIREDR=0;PAO=1;PQA=32;PQR=0;PRO=0;QA=791;QR=0;RO=0;RPP=3.40511;RPPR=0;RUN=1;SAF=9;SAP=4.58955;SAR=13;SRF=0;SRP=0;SRR=0;TYPE=complex;BVAR	GT:DP:RO:QR:AO:QA:GL	1/1:23:0:0:22:791:-5,-5,0
NC_010611.1	80537	.	G	C	2451.08	.	AB=0;ABP=0;AC=2;AF=1;AN=2;AO=74;CIGAR=1X;DP=74;DPB=74;DPRA=0;EPP=3.47981;EPPR=0;GTI=0;LEN=1;MEANALT=1;MQM=59.9865;MQMR=0;NS=1;NUMALT=1;ODDS=105.805;PAIRED=1;PAIREDR=0;PAO=0;PQA=0;PQR=0;PRO=0;QA=2784;QR=0;RO=0;RPP=29.4201;RPPR=0;RUN=1;SAF=37;SAP=3.0103;SAR=37;SRF=0;SRP=0;SRR=0;TYPE=snp;BVAR	GT:DP:RO:QR:AO:QA:GL	1/1:74:0:0:74:2784:-5,-5,0
NC_010611.1	80543	.	C	T	2865.51	.	AB=0;ABP=0;AC=2;AF=1;AN=2;AO=87;CIGAR=1X;DP=87;DPB=87;DPRA=0;EPP=3.63429;EPPR=0;GTI=0;LEN=1;MEANALT=1;MQM=59.9885;MQMR=0;NS=1;NUMALT=1;ODDS=123.826;PAIRED=1;PAIREDR=0;PAO=0;PQA=0;PQR=0;PRO=0;QA=3264;QR=0;RO=0;RPP=44.9671;RPPR=0;RUN=1;SAF=43;SAP=3.03526;SAR=44;SRF=0;SRP=0;SRR=0;TYPE=snp;BVAR	GT:DP:RO:QR:AO:QA:GL	1/1:87:0:0:87:3264:-5,-5,0
NC_010611.1	80552	.	A	G	3146.05	.	AB=0;ABP=0;AC=2;AF=1;AN=2;AO=98;CIGAR=1X;DP=98;DPB=98;DPRA=0;EPP=4.4284;EPPR=0;GTI=0;LEN=1;MEANALT=1;MQM=59.9898;MQMR=0;NS=1;NUMALT=1;ODDS=139.076;PAIRED=1;PAIREDR=0;PAO=0;PQA=0;PQR=0;PRO=0;QA=3599;QR=0;RO=0;RPP=62.9252;RPPR=0;RUN=1;SAF=50;SAP=3.09893;SAR=48;SRF=0;SRP=0;SRR=0;TYPE=snp;BVAR	GT:DP:RO:QR:AO:QA:GL	1/1:98:0:0:98:3599:-5,-5,0
NC_010611.1	80591	.	G	A	3422.44	.	AB=0;ABP=0;AC=2;AF=1;AN=2;AO=103;CIGAR=1X;DP=103;DPB=103;DPRA=0;EPP=7.75381;EPPR=0;GTI=0;LEN=1;MEANALT=1;MQM=60;MQMR=0;NS=1;NUMALT=1;ODDS=146.007;PAIRED=1;PAIREDR=0;PAO=0;PQA=0;PQR=0;PRO=0;QA=3842;QR=0;RO=0;RPP=4.04333;RPPR=0;RUN=1;SAF=53;SAP=3.20004;SAR=50;SRF=0;SRP=0;SRR=0;TYPE=snp;BVAR	GT:DP:RO:QR:AO:QA:GL	1/1:103:0:0:103:3842:-5,-5,0
NC_010611.1	80609	.	TCCA	CCCG	2639.88	.	AB=0;ABP=0;AC=2;AF=1;AN=2;AO=83;CIGAR=1X2M1X;DP=83;DPB=170.25;DPRA=0;EPP=4.29225;EPPR=0;GTI=0;LEN=4;MEANALT=1;MQM=60;MQMR=0;NS=1;NUMALT=1;ODDS=118.281;PAIRED=0.987952;PAIREDR=0;PAO=1;PQA=32;PQR=0;PRO=0;QA=2975;QR=0;RO=0;RPP=10.5712;RPPR=0;RUN=1;SAF=44;SAP=3.66436;SAR=39;SRF=0;SRP=0;SRR=0;TYPE=complex;BVAR	GT:DP:RO:QR:AO:QA:GL	1/1:83:0:0:83:2975:-5,-5,0
NC_010611.1	80648	.	T	A	2900.71	.	AB=0;ABP=0;AC=2;AF=1;AN=2;AO=87;CIGAR=1X;DP=87;DPB=87;DPRA=0;EPP=3.03526;EPPR=0;GTI=0;LEN=1;MEANALT=1;MQM=60;MQMR=0;NS=1;NUMALT=1;ODDS=123.826;PAIRED=0.988506;PAIREDR=0;PAO=0;PQA=0;PQR=0;PRO=0;QA=3281;QR=0;RO=0;RPP=21.2057;RPPR=0;RUN=1;SAF=36;SAP=8.62618;SAR=51;SRF=0;SRP=0;SRR=0;TYPE=snp;BVAR	GT:DP:RO:QR:AO:QA:GL	1/1:87:0:0:87:3281:-5,-5,0
NC_010611.1	80691	.	AGGAATGATTTGGTTGACAAT	CGGGATAATCTGATTAACCAC	1024.08	.	AB=0;ABP=0;AC=2;AF=1;AN=2;AO=33;CIGAR=1X2M1X2M1X2M1X2M1X2M1X2M1X1M1X;DP=33;DPB=66.3333;DPRA=0;EPP=14.1309;EPPR=0;GTI=0;LEN=21;MEANALT=1;MQM=57.9697;MQMR=0;NS=1;NUMALT=1;ODDS=48.9666;PAIRED=1;PAIREDR=0;PAO=0;PQA=0;PQR=0;PRO=0;QA=1192;QR=0;RO=0;RPP=17.8158;RPPR=0;RUN=1;SAF=18;SAP=3.60252;SAR=15;SRF=0;SRP=0;SRR=0;TYPE=complex;BVAR	GT:DP:RO:QR:AO:QA:GL	1/1:33:0:0:33:1192:-5,-5,0
NC_010611.1	80724	.	A	T	1690.1	.	AB=0;ABP=0;AC=2;AF=1;AN=2;AO=52;CIGAR=1X;DP=52;DPB=52;DPRA=0;EPP=11.1951;EPPR=0;GTI=0;LEN=1;MEANALT=1;MQM=58.6923;MQMR=0;NS=1;NUMALT=1;ODDS=75.3062;PAIRED=1;PAIREDR=0;PAO=0;PQA=0;PQR=0;PRO=0;QA=1923;QR=0;RO=0;RPP=9.02361;RPPR=0;RUN=1;SAF=29;SAP=4.51363;SAR=23;SRF=0;SRP=0;SRR=0;TYPE=snp;BVAR	GT:DP:RO:QR:AO:QA:GL	1/1:52:0:0:52:1923:-5,-5,0
NC_010611.1	80730	.	ACCGGTT	GCCAGTC	1698.55	.	AB=0;ABP=0;AC=2;AF=1;AN=2;AO=52;CIGAR=1X2M1X2M1X;DP=52;DPB=104;DPRA=0;EPP=9.02361;EPPR=0;GTI=0;LEN=7;MEANALT=1;MQM=58.6923;MQMR=0;NS=1;NUMALT=1;ODDS=75.3062;PAIRED=1;PAIREDR=0;PAO=0;PQA=0;PQR=0;PRO=0;QA=1925;QR=0;RO=0;RPP=4.51363;RPPR=0;RUN=1;SAF=29;SAP=4.51363;SAR=23;SRF=0;SRP=0;SRR=0;TYPE=complex;BVAR	GT:DP:RO:QR:AO:QA:GL	1/1:52:0:0:52:1925:-5,-5,0
NC_010611.1	80742	.	CAC	AAT	1693.75	.	AB=0;ABP=0;AC=2;AF=1;AN=2;AO=52;CIGAR=1X1M1X;DP=52;DPB=104;DPRA=0;EPP=4.51363;EPPR=0;GTI=0;LEN=3;MEANALT=1;MQM=58.6923;MQMR=0;NS=1;NUMALT=1;ODDS=75.3062;PAIRED=1;PAIREDR=0;PAO=0;PQA=0;PQR=0;PRO=0;QA=1916;QR=0;RO=0;RPP=5.68288;RPPR=0;RUN=1;SAF=29;SAP=4.51363;SAR=23;SRF=0;SRP=0;SRR=0;TYPE=complex;BVAR	GT:DP:RO:QR:AO:QA:GL	1/1:52:0:0:52:1916:-5,-5,0
NC_010611.1	80751	.	GAC	AAT	1844.57	.	AB=0;ABP=0;AC=2;AF=1;AN=2;AO=56;CIGAR=1X1M1X;DP=56;DPB=112.667;DPRA=0;EPP=3.16541;EPPR=0;GTI=0;LEN=3;MEANALT=1;MQM=58.7857;MQMR=0;NS=1;NUMALT=1;ODDS=80.8514;PAIRED=1;PAIREDR=0;PAO=0;PQA=0;PQR=0;PRO=0;QA=2085;QR=0;RO=0;RPP=6.88793;RPPR=0;RUN=1;SAF=32;SAP=5.49198;SAR=24;SRF=0;SRP=0;SRR=0;TYPE=complex;BVAR	GT:DP:RO:QR:AO:QA:GL	1/1:56:0:0:56:2085:-5,-5,0
NC_010611.1	80781	.	T	G	3247.73	.	AB=0;ABP=0;AC=2;AF=1;AN=2;AO=99;CIGAR=1X;DP=99;DPB=99;DPRA=0;EPP=3.03223;EPPR=0;GTI=0;LEN=1;MEANALT=1;MQM=59.6667;MQMR=0;NS=1;NUMALT=1;ODDS=140.462;PAIRED=0.989899;PAIREDR=0;PAO=0;PQA=0;PQR=0;PRO=0;QA=3700;QR=0;RO=0;RPP=43.5664;RPPR=0;RUN=1;SAF=61;SAP=14.6134;SAR=38;SRF=0;SRP=0;SRR=0;TYPE=snp;BVAR	GT:DP:RO:QR:AO:QA:GL	1/1:99:0:0:99:3700:-5,-5,0
NC_010611.1	80787	.	ACCA	GCCG	2950.75	.	AB=0;ABP=0;AC=2;AF=1;AN=2;AO=97;CIGAR=1X2M1X;DP=98;DPB=197.5;DPRA=0;EPP=3.21178;EPPR=0;GTI=0;LEN=4;MEANALT=2;MQM=59.866;MQMR=0;NS=1;NUMALT=1;ODDS=137.689;PAIRED=0.989691;PAIREDR=0;PAO=0;PQA=0;PQR=0;PRO=0;QA=3361;QR=0;RO=0;RPP=33.6572;RPPR=0;RUN=1;SAF=59;SAP=12.8827;SAR=38;SRF=0;SRP=0;SRR=0;TYPE=complex;BVAR	GT:DP:RO:QR:AO:QA:GL	1/1:98:0:0:97:3361:-5,-5,0
NC_010611.1	80799	.	AATA	GAGG	2750.59	.	AB=0;ABP=0;AC=2;AF=1;AN=2;AO=93;CIGAR=1X1M2X;DP=93;DPB=186;DPRA=0;EPP=3.59403;EPPR=0;GTI=0;LEN=4;MEANALT=1;MQM=59.8602;MQMR=0;NS=1;NUMALT=1;ODDS=132.144;PAIRED=0.989247;PAIREDR=0;PAO=0;PQA=0;PQR=0;PRO=0;QA=3110;QR=0;RO=0;RPP=13.3073;RPPR=0;RUN=1;SAF=56;SAP=11.4393;SAR=37;SRF=0;SRP=0;SRR=0;TYPE=complex;BVAR	GT:DP:RO:QR:AO:QA:GL	1/1:93:0:0:93:3110:-5,-5,0
NC_010611.1	80835	.	ACGA	GCGG	2971.6	.	AB=0;ABP=0;AC=2;AF=1;AN=2;AO=96;CIGAR=1X2M1X;DP=96;DPB=192;DPRA=0;EPP=8.80089;EPPR=0;GTI=0;LEN=4;MEANALT=1;MQM=59.6875;MQMR=0;NS=1;NUMALT=1;ODDS=136.303;PAIRED=0.989583;PAIREDR=0;PAO=0;PQA=0;PQR=0;PRO=0;QA=3424;QR=0;RO=0;RPP=73.9451;RPPR=0;RUN=1;SAF=46;SAP=3.37221;SAR=50;SRF=0;SRP=0;SRR=0;TYPE=complex;BVAR	GT:DP:RO:QR:AO:QA:GL	1/1:96:0:0:96:3424:-5,-5,0
NC_010611.1	80847	.	G	A	2856.84	.	AB=0;ABP=0;AC=2;AF=1;AN=2;AO=95;CIGAR=1X;DP=95;DPB=95;DPRA=0;EPP=3.21602;EPPR=0;GTI=0;LEN=1;MEANALT=1;MQM=59.6842;MQMR=0;NS=1;NUMALT=1;ODDS=134.917;PAIRED=0.989474;PAIREDR=0;PAO=0;PQA=0;PQR=0;PRO=0;QA=3491;QR=0;RO=0;RPP=200.706;RPPR=0;RUN=1;SAF=45;SAP=3.58174;SAR=50;SRF=0;SRP=0;SRR=0;TYPE=snp;BVAR	GT:DP:RO:QR:AO:QA:GL	1/1:95:0:0:95:3491:-5,-5,0
NC_010611.1	80859	.	T	A	2346.31	.	AB=0;ABP=0;AC=2;AF=1;AN=2;AO=78;CIGAR=1X;DP=78;DPB=78;DPRA=0;EPP=3.45573;EPPR=0;GTI=0;LEN=1;MEANALT=1;MQM=59.8718;MQMR=0;NS=1;NUMALT=1;ODDS=111.35;PAIRED=0.987179;PAIREDR=0;PAO=0;PQA=0;PQR=0;PRO=0;QA=2888;QR=0;RO=0;RPP=172.385;RPPR=0;RUN=1;SAF=37;SAP=3.45573;SAR=41;SRF=0;SRP=0;SRR=0;TYPE=snp;BVAR	GT:DP:RO:QR:AO:QA:GL	1/1:78:0:0:78:2888:-5,-5,0
NC_010611.1	80865	.	G	T	2145.84	.	AB=0;ABP=0;AC=2;AF=1;AN=2;AO=71;CIGAR=1X;DP=71;DPB=71;DPRA=0;EPP=3.28556;EPPR=0;GTI=0;LEN=1;MEANALT=1;MQM=59.5775;MQMR=0;NS=1;NUMALT=1;ODDS=101.646;PAIRED=0.985915;PAIREDR=0;PAO=0;PQA=0;PQR=0;PRO=0;QA=2641;QR=0;RO=0;RPP=157.185;RPPR=0;RUN=1;SAF=34;SAP=3.28556;SAR=37;SRF=0;SRP=0;SRR=0;TYPE=snp;BVAR	GT:DP:RO:QR:AO:QA:GL	1/1:71:0:0:71:2641:-5,-5,0
NC_010611.1	80949	.	A	T	4308	.	AB=0;ABP=0;AC=2;AF=1;AN=2;AO=139;CIGAR=1X;DP=139;DPB=139;DPRA=0;EPP=7.52509;EPPR=0;GTI=0;LEN=1;MEANALT=1;MQM=59.2086;MQMR=0;NS=1;NUMALT=1;ODDS=195.914;PAIRED=1;PAIREDR=0;PAO=0;PQA=0;PQR=0;PRO=0;QA=5075;QR=0;RO=0;RPP=195.49;RPPR=0;RUN=1;SAF=78;SAP=7.52509;SAR=61;SRF=0;SRP=0;SRR=0;TYPE=snp;BVAR	GT:DP:RO:QR:AO:QA:GL	1/1:139:0:0:139:5075:-5,-5,0
NC_010611.1	81006	.	A	T	5004.43	.	AB=0;ABP=0;AC=2;AF=1;AN=2;AO=151;CIGAR=1X;DP=151;DPB=151;DPRA=0;EPP=7.1663;EPPR=0;GTI=0;LEN=1;MEANALT=1;MQM=60;MQMR=0;NS=1;NUMALT=1;ODDS=212.549;PAIRED=0.993377;PAIREDR=0;PAO=0;PQA=0;PQR=0;PRO=0;QA=5614;QR=0;RO=0;RPP=15.1044;RPPR=0;RUN=1;SAF=75;SAP=3.02468;SAR=76;SRF=0;SRP=0;SRR=0;TYPE=snp;BVAR	GT:DP:RO:QR:AO:QA:GL	1/1:151:0:0:151:5614:-5,-5,0
NC_010611.1	81012	.	G	A	4954.8	.	AB=0;ABP=0;AC=2;AF=1;AN=2;AO=150;CIGAR=1X;DP=150;DPB=150;DPRA=0;EPP=3.53145;EPPR=0;GTI=0;LEN=1;MEANALT=1;MQM=60;MQMR=0;NS=1;NUMALT=1;ODDS=211.163;PAIRED=0.993333;PAIREDR=0;PAO=0;PQA=0;PQR=0;PRO=0;QA=5542;QR=0;RO=0;RPP=3.06821;RPPR=0;RUN=1;SAF=78;SAP=3.53145;SAR=72;SRF=0;SRP=0;SRR=0;TYPE=snp;BVAR	GT:DP:RO:QR:AO:QA:GL	1/1:150:0:0:150:5542:-5,-5,0
NC_010611.1	81063	.	T	A	4632.67	.	AB=0;ABP=0;AC=2;AF=1;AN=2;AO=140;CIGAR=1X;DP=140;DPB=140;DPRA=0;EPP=3.25847;EPPR=0;GTI=0;LEN=1;MEANALT=1;MQM=60;MQMR=0;NS=1;NUMALT=1;ODDS=197.3;PAIRED=0.992857;PAIREDR=0;PAO=0;PQA=0;PQR=0;PRO=0;QA=5184;QR=0;RO=0;RPP=4.00297;RPPR=0;RUN=1;SAF=68;SAP=3.25847;SAR=72;SRF=0;SRP=0;SRR=0;TYPE=snp;BVAR	GT:DP:RO:QR:AO:QA:GL	1/1:140:0:0:140:5184:-5,-5,0
NC_010611.1	81108	.	C	G	3796.89	.	AB=0;ABP=0;AC=2;AF=1;AN=2;AO=119;CIGAR=1X;DP=119;DPB=119;DPRA=0;EPP=4.48836;EPPR=0;GTI=0;LEN=1;MEANALT=1;MQM=60;MQMR=0;NS=1;NUMALT=1;ODDS=168.188;PAIRED=0.991597;PAIREDR=0;PAO=0;PQA=0;PQR=0;PRO=0;QA=4329;QR=0;RO=0;RPP=66.5304;RPPR=0;RUN=1;SAF=55;SAP=4.48836;SAR=64;SRF=0;SRP=0;SRR=0;TYPE=snp;BVAR	GT:DP:RO:QR:AO:QA:GL	1/1:119:0:0:119:4329:-5,-5,0
NC_010611.1	81114	.	C	G	3898.71	.	AB=0;ABP=0;AC=2;AF=1;AN=2;AO=119;CIGAR=1X;DP=119;DPB=119;DPRA=0;EPP=3.90444;EPPR=0;GTI=0;LEN=1;MEANALT=1;MQM=59.9748;MQMR=0;NS=1;NUMALT=1;ODDS=168.188;PAIRED=0.991597;PAIREDR=0;PAO=0;PQA=0;PQR=0;PRO=0;QA=4418;QR=0;RO=0;RPP=46.8229;RPPR=0;RUN=1;SAF=55;SAP=4.48836;SAR=64;SRF=0;SRP=0;SRR=0;TYPE=snp;BVAR	GT:DP:RO:QR:AO:QA:GL	1/1:119:0:0:119:4418:-5,-5,0
NC_010611.1	81138	.	C	T	2990.89	.	AB=0;ABP=0;AC=2;AF=1;AN=2;AO=99;CIGAR=1X;DP=99;DPB=99;DPRA=0;EPP=4.78696;EPPR=0;GTI=0;LEN=1;MEANALT=1;MQM=59.9697;MQMR=0;NS=1;NUMALT=1;ODDS=140.462;PAIRED=0.989899;PAIREDR=0;PAO=0;PQA=0;PQR=0;PRO=0;QA=3364;QR=0;RO=0;RPP=6.71716;RPPR=0;RUN=1;SAF=54;SAP=4.78696;SAR=45;SRF=0;SRP=0;SRR=0;TYPE=snp;BVAR	GT:DP:RO:QR:AO:QA:GL	1/1:99:0:0:99:3364:-5,-5,0
NC_010611.1	81147	.	TACA	GACG	2609.51	.	AB=0;ABP=0;AC=2;AF=1;AN=2;AO=95;CIGAR=1X2M1X;DP=95;DPB=193.5;DPRA=0;EPP=4.86177;EPPR=0;GTI=0;LEN=4;MEANALT=1;MQM=59.6842;MQMR=0;NS=1;NUMALT=1;ODDS=134.917;PAIRED=1;PAIREDR=0;PAO=0;PQA=0;PQR=0;PRO=0;QA=2937;QR=0;RO=0;RPP=3.58174;RPPR=0;RUN=1;SAF=52;SAP=4.86177;SAR=43;SRF=0;SRP=0;SRR=0;TYPE=complex;BVAR	GT:DP:RO:QR:AO:QA:GL	1/1:95:0:0:95:2937:-5,-5,0
NC_010611.1	81168	.	G	A	3564.67	.	AB=0;ABP=0;AC=2;AF=1;AN=2;AO=107;CIGAR=1X;DP=107;DPB=107;DPRA=0;EPP=8.8753;EPPR=0;GTI=0;LEN=1;MEANALT=1;MQM=59.3458;MQMR=0;NS=1;NUMALT=1;ODDS=151.552;PAIRED=1;PAIREDR=0;PAO=0;PQA=0;PQR=0;PRO=0;QA=4004;QR=0;RO=0;RPP=5.46589;RPPR=0;RUN=1;SAF=50;SAP=4.00471;SAR=57;SRF=0;SRP=0;SRR=0;TYPE=snp;BVAR	GT:DP:RO:QR:AO:QA:GL	1/1:107:0:0:107:4004:-5,-5,0
NC_010611.1	81177	.	A	G	4002.1	.	AB=0;ABP=0;AC=2;AF=1;AN=2;AO=121;CIGAR=1X;DP=121;DPB=121;DPRA=0;EPP=12.5038;EPPR=0;GTI=0;LEN=1;MEANALT=1;MQM=59.4463;MQMR=0;NS=1;NUMALT=1;ODDS=170.96;PAIRED=1;PAIREDR=0;PAO=0;PQA=0;PQR=0;PRO=0;QA=4513;QR=0;RO=0;RPP=22.5536;RPPR=0;RUN=1;SAF=60;SAP=3.02825;SAR=61;SRF=0;SRP=0;SRR=0;TYPE=snp;BVAR	GT:DP:RO:QR:AO:QA:GL	1/1:121:0:0:121:4513:-5,-5,0
NC_010611.1	81183	.	GACA	CACG	3736.75	.	AB=0;ABP=0;AC=2;AF=1;AN=2;AO=119;CIGAR=1X2M1X;DP=119;DPB=238;DPRA=0;EPP=6.09416;EPPR=0;GTI=0;LEN=4;MEANALT=1;MQM=59.7983;MQMR=0;NS=1;NUMALT=1;ODDS=168.188;PAIRED=1;PAIREDR=0;PAO=0;PQA=0;PQR=0;PRO=0;QA=4232;QR=0;RO=0;RPP=39.9618;RPPR=0;RUN=1;SAF=63;SAP=3.90444;SAR=56;SRF=0;SRP=0;SRR=0;TYPE=complex;BVAR	GT:DP:RO:QR:AO:QA:GL	1/1:119:0:0:119:4232:-5,-5,0
NC_010611.1	81196	.	T	C	3896.94	.	AB=0;ABP=0;AC=2;AF=1;AN=2;AO=121;CIGAR=1X;DP=121;DPB=121;DPRA=0;EPP=14.2266;EPPR=0;GTI=0;LEN=1;MEANALT=1;MQM=60;MQMR=0;NS=1;NUMALT=1;ODDS=170.96;PAIRED=1;PAIREDR=0;PAO=0;PQA=0;PQR=0;PRO=0;QA=4378;QR=0;RO=0;RPP=3.02825;RPPR=0;RUN=1;SAF=65;SAP=4.46393;SAR=56;SRF=0;SRP=0;SRR=0;TYPE=snp;BVAR	GT:DP:RO:QR:AO:QA:GL	1/1:121:0:0:121:4378:-5,-5,0
NC_010611.1	81243	.	ACGTTGT	GCGCTGC	2559.5	.	AB=0;ABP=0;AC=2;AF=1;AN=2;AO=83;CIGAR=1X2M1X2M1X;DP=84;DPB=169.714;DPRA=0;EPP=10.5712;EPPR=0;GTI=0;LEN=7;MEANALT=2;MQM=60;MQMR=0;NS=1;NUMALT=1;ODDS=118.281;PAIRED=1;PAIREDR=0;PAO=0;PQA=0;PQR=0;PRO=0;QA=2901;QR=0;RO=0;RPP=3.24576;RPPR=0;RUN=1;SAF=53;SAP=16.8502;SAR=30;SRF=0;SRP=0;SRR=0;TYPE=complex;BVAR	GT:DP:RO:QR:AO:QA:GL	1/1:84:0:0:83:2901:-5,-5,0
NC_010611.1	81261	.	C	A	3258.55	.	AB=0;ABP=0;AC=2;AF=1;AN=2;AO=99;CIGAR=1X;DP=99;DPB=99;DPRA=0;EPP=21.4568;EPPR=0;GTI=0;LEN=1;MEANALT=1;MQM=59.9798;MQMR=0;NS=1;NUMALT=1;ODDS=140.462;PAIRED=1;PAIREDR=0;PAO=0;PQA=0;PQR=0;PRO=0;QA=3683;QR=0;RO=0;RPP=3.55865;RPPR=0;RUN=1;SAF=59;SAP=10.9285;SAR=40;SRF=0;SRP=0;SRR=0;TYPE=snp;BVAR	GT:DP:RO:QR:AO:QA:GL	1/1:99:0:0:99:3683:-5,-5,0
NC_010611.1	81267	.	GCGC	TCGA	3097.67	.	AB=0;ABP=0;AC=2;AF=1;AN=2;AO=97;CIGAR=1X2M1X;DP=97;DPB=196.75;DPRA=0;EPP=17.0017;EPPR=0;GTI=0;LEN=4;MEANALT=1;MQM=59.9794;MQMR=0;NS=1;NUMALT=1;ODDS=137.689;PAIRED=1;PAIREDR=0;PAO=0;PQA=0;PQR=0;PRO=0;QA=3497;QR=0;RO=0;RPP=3.03269;RPPR=0;RUN=1;SAF=57;SAP=9.47994;SAR=40;SRF=0;SRP=0;SRR=0;TYPE=complex;BVAR	GT:DP:RO:QR:AO:QA:GL	1/1:97:0:0:97:3497:-5,-5,0
NC_010611.1	81297	.	G	A	3191.75	.	AB=0;ABP=0;AC=2;AF=1;AN=2;AO=101;CIGAR=1X;DP=101;DPB=101;DPRA=0;EPP=14.3837;EPPR=0;GTI=0;LEN=1;MEANALT=1;MQM=60;MQMR=0;NS=1;NUMALT=1;ODDS=143.235;PAIRED=1;PAIREDR=0;PAO=0;PQA=0;PQR=0;PRO=0;QA=3592;QR=0;RO=0;RPP=3.2038;RPPR=0;RUN=1;SAF=51;SAP=3.0318;SAR=50;SRF=0;SRP=0;SRR=0;TYPE=snp;BVAR	GT:DP:RO:QR:AO:QA:GL	1/1:101:0:0:101:3592:-5,-5,0
NC_010611.1	81303	.	C	A	3369.94	.	AB=0;ABP=0;AC=2;AF=1;AN=2;AO=100;CIGAR=1X;DP=100;DPB=100;DPRA=0;EPP=13.5202;EPPR=0;GTI=0;LEN=1;MEANALT=1;MQM=60;MQMR=0;NS=1;NUMALT=1;ODDS=141.848;PAIRED=1;PAIREDR=0;PAO=0;PQA=0;PQR=0;PRO=0;QA=3792;QR=0;RO=0;RPP=6.13722;RPPR=0;RUN=1;SAF=49;SAP=3.09716;SAR=51;SRF=0;SRP=0;SRR=0;TYPE=snp;BVAR	GT:DP:RO:QR:AO:QA:GL	1/1:100:0:0:100:3792:-5,-5,0
NC_010611.1	81309	.	GT	AC	2856.74	.	AB=0;ABP=0;AC=2;AF=1;AN=2;AO=88;CIGAR=2X;DP=88;DPB=176.5;DPRA=0;EPP=7.84676;EPPR=0;GTI=0;LEN=2;MEANALT=1;MQM=60;MQMR=0;NS=1;NUMALT=1;ODDS=125.213;PAIRED=1;PAIREDR=0;PAO=0;PQA=0;PQR=0;PRO=0;QA=3213;QR=0;RO=0;RPP=3.109;RPPR=0;RUN=1;SAF=40;SAP=4.58955;SAR=48;SRF=0;SRP=0;SRR=0;TYPE=mnp;BVAR	GT:DP:RO:QR:AO:QA:GL	1/1:88:0:0:88:3213:-5,-5,0
NC_010611.1	81317	.	G	A	3553.52	.	AB=0;ABP=0;AC=2;AF=1;AN=2;AO=107;CIGAR=1X;DP=107;DPB=107;DPRA=0;EPP=6.44001;EPPR=0;GTI=0;LEN=1;MEANALT=1;MQM=60;MQMR=0;NS=1;NUMALT=1;ODDS=151.552;PAIRED=1;PAIREDR=0;PAO=0;PQA=0;PQR=0;PRO=0;QA=3990;QR=0;RO=0;RPP=6.44001;RPPR=0;RUN=1;SAF=50;SAP=4.00471;SAR=57;SRF=0;SRP=0;SRR=0;TYPE=snp;BVAR	GT:DP:RO:QR:AO:QA:GL	1/1:107:0:0:107:3990:-5,-5,0
NC_010611.1	81345	.	ACCA	TCCG	3488.39	.	AB=0;ABP=0;AC=2;AF=1;AN=2;AO=110;CIGAR=1X2M1X;DP=111;DPB=223.5;DPRA=0;EPP=8.06391;EPPR=0;GTI=0;LEN=4;MEANALT=2;MQM=59.7818;MQMR=0;NS=1;NUMALT=1;ODDS=155.711;PAIRED=1;PAIREDR=0;PAO=0;PQA=0;PQR=0;PRO=0;QA=3929;QR=0;RO=0;RPP=6.87947;RPPR=0;RUN=1;SAF=47;SAP=8.06391;SAR=63;SRF=0;SRP=0;SRR=0;TYPE=complex;BVAR	GT:DP:RO:QR:AO:QA:GL	1/1:111:0:0:110:3929:-5,-5,0
NC_010611.1	81357	.	G	A	4202.78	.	AB=0;ABP=0;AC=2;AF=1;AN=2;AO=129;CIGAR=1X;DP=129;DPB=129;DPRA=0;EPP=3.43113;EPPR=0;GTI=0;LEN=1;MEANALT=1;MQM=59.5349;MQMR=0;NS=1;NUMALT=1;ODDS=182.051;PAIRED=1;PAIREDR=0;PAO=0;PQA=0;PQR=0;PRO=0;QA=4713;QR=0;RO=0;RPP=6.79775;RPPR=0;RUN=1;SAF=57;SAP=6.79775;SAR=72;SRF=0;SRP=0;SRR=0;TYPE=snp;BVAR	GT:DP:RO:QR:AO:QA:GL	1/1:129:0:0:129:4713:-5,-5,0
NC_010611.1	81363	.	T	G	3947.08	.	AB=0;ABP=0;AC=2;AF=1;AN=2;AO=122;CIGAR=1X;DP=122;DPB=122;DPRA=0;EPP=3.29508;EPPR=0;GTI=0;LEN=1;MEANALT=1;MQM=59.5082;MQMR=0;NS=1;NUMALT=1;ODDS=172.347;PAIRED=1;PAIREDR=0;PAO=0;PQA=0;PQR=0;PRO=0;QA=4427;QR=0;RO=0;RPP=4.7902;RPPR=0;RUN=1;SAF=53;SAP=7.56683;SAR=69;SRF=0;SRP=0;SRR=0;TYPE=snp;BVAR	GT:DP:RO:QR:AO:QA:GL	1/1:122:0:0:122:4427:-5,-5,0
NC_010611.1	81369	.	CAAC	TAAT	3974.14	.	AB=0;ABP=0;AC=2;AF=1;AN=2;AO=123;CIGAR=1X2M1X;DP=123;DPB=246;DPRA=0;EPP=3.16919;EPPR=0;GTI=0;LEN=4;MEANALT=1;MQM=59.8049;MQMR=0;NS=1;NUMALT=1;ODDS=173.733;PAIRED=1;PAIREDR=0;PAO=0;PQA=0;PQR=0;PRO=0;QA=4458;QR=0;RO=0;RPP=3.87536;RPPR=0;RUN=1;SAF=52;SAP=9.38348;SAR=71;SRF=0;SRP=0;SRR=0;TYPE=complex;BVAR	GT:DP:RO:QR:AO:QA:GL	1/1:123:0:0:123:4458:-5,-5,0
NC_010611.1	81405	.	GTAA	ATAG	3635.23	.	AB=0;ABP=0;AC=2;AF=1;AN=2;AO=116;CIGAR=1X2M1X;DP=118;DPB=237;DPRA=0;EPP=3.30981;EPPR=0;GTI=0;LEN=4;MEANALT=2;MQM=60;MQMR=0;NS=1;NUMALT=1;ODDS=164.029;PAIRED=1;PAIREDR=0;PAO=0;PQA=0;PQR=0;PRO=0;QA=4084;QR=0;RO=0;RPP=3.08518;RPPR=0;RUN=1;SAF=49;SAP=9.07545;SAR=67;SRF=0;SRP=0;SRR=0;TYPE=complex;BVAR	GT:DP:RO:QR:AO:QA:GL	1/1:118:0:0:116:4084:-5,-5,0
NC_010611.1	81422	.	C	T	4131.17	.	AB=0;ABP=0;AC=2;AF=1;AN=2;AO=124;CIGAR=1X;DP=124;DPB=124;DPRA=0;EPP=5.53201;EPPR=0;GTI=0;LEN=1;MEANALT=1;MQM=60;MQMR=0;NS=1;NUMALT=1;ODDS=175.119;PAIRED=1;PAIREDR=0;PAO=0;PQA=0;PQR=0;PRO=0;QA=4636;QR=0;RO=0;RPP=4.13106;RPPR=0;RUN=1;SAF=52;SAP=10.015;SAR=72;SRF=0;SRP=0;SRR=0;TYPE=snp;BVAR	GT:DP:RO:QR:AO:QA:GL	1/1:124:0:0:124:4636:-5,-5,0
NC_010611.1	81445	.	C	T	4033.03	.	AB=0;ABP=0;AC=2;AF=1;AN=2;AO=124;CIGAR=1X;DP=124;DPB=124;DPRA=0;EPP=16.7396;EPPR=0;GTI=0;LEN=1;MEANALT=1;MQM=60;MQMR=0;NS=1;NUMALT=1;ODDS=175.119;PAIRED=1;PAIREDR=0;PAO=0;PQA=0;PQR=0;PRO=0;QA=4533;QR=0;RO=0;RPP=4.13106;RPPR=0;RUN=1;SAF=66;SAP=4.13106;SAR=58;SRF=0;SRP=0;SRR=0;TYPE=snp;BVAR	GT:DP:RO:QR:AO:QA:GL	1/1:124:0:0:124:4533:-5,-5,0
NC_010611.1	81456	.	A	G	3755.75	.	AB=0;ABP=0;AC=2;AF=1;AN=2;AO=115;CIGAR=1X;DP=115;DPB=115;DPRA=0;EPP=18.8904;EPPR=0;GTI=0;LEN=1;MEANALT=1;MQM=60;MQMR=0;NS=1;NUMALT=1;ODDS=162.643;PAIRED=1;PAIREDR=0;PAO=0;PQA=0;PQR=0;PRO=0;QA=4230;QR=0;RO=0;RPP=3.93554;RPPR=0;RUN=1;SAF=65;SAP=7.25883;SAR=50;SRF=0;SRP=0;SRR=0;TYPE=snp;BVAR	GT:DP:RO:QR:AO:QA:GL	1/1:115:0:0:115:4230:-5,-5,0
NC_010611.1	81477	.	C	T	3806.46	.	AB=0;ABP=0;AC=2;AF=1;AN=2;AO=117;CIGAR=1X;DP=117;DPB=117;DPRA=0;EPP=20.8461;EPPR=0;GTI=0;LEN=1;MEANALT=1;MQM=60;MQMR=0;NS=1;NUMALT=1;ODDS=165.415;PAIRED=1;PAIREDR=0;PAO=0;PQA=0;PQR=0;PRO=0;QA=4295;QR=0;RO=0;RPP=9.71031;RPPR=0;RUN=1;SAF=66;SAP=7.18621;SAR=51;SRF=0;SRP=0;SRR=0;TYPE=snp;BVAR	GT:DP:RO:QR:AO:QA:GL	1/1:117:0:0:117:4295:-5,-5,0
NC_010611.1	81509	.	A	G	3391.52	.	AB=0;ABP=0;AC=2;AF=1;AN=2;AO=104;CIGAR=1X;DP=104;DPB=104;DPRA=0;EPP=11.3621;EPPR=0;GTI=0;LEN=1;MEANALT=1;MQM=60;MQMR=0;NS=1;NUMALT=1;ODDS=147.393;PAIRED=1;PAIREDR=0;PAO=0;PQA=0;PQR=0;PRO=0;QA=3823;QR=0;RO=0;RPP=6.01695;RPPR=0;RUN=1;SAF=62;SAP=11.3621;SAR=42;SRF=0;SRP=0;SRR=0;TYPE=snp;BVAR	GT:DP:RO:QR:AO:QA:GL	1/1:104:0:0:104:3823:-5,-5,0
NC_010611.1	81521	.	T	A	3405.31	.	AB=0;ABP=0;AC=2;AF=1;AN=2;AO=105;CIGAR=1X;DP=105;DPB=105;DPRA=0;EPP=12.1305;EPPR=0;GTI=0;LEN=1;MEANALT=1;MQM=60;MQMR=0;NS=1;NUMALT=1;ODDS=148.78;PAIRED=1;PAIREDR=0;PAO=0;PQA=0;PQR=0;PRO=0;QA=3835;QR=0;RO=0;RPP=3.03098;RPPR=0;RUN=1;SAF=62;SAP=10.476;SAR=43;SRF=0;SRP=0;SRR=0;TYPE=snp;BVAR	GT:DP:RO:QR:AO:QA:GL	1/1:105:0:0:105:3835:-5,-5,0
NC_010611.1	81552	.	C	G	3390.37	.	AB=0;ABP=0;AC=2;AF=1;AN=2;AO=107;CIGAR=1X;DP=107;DPB=107;DPRA=0;EPP=27.8706;EPPR=0;GTI=0;LEN=1;MEANALT=1;MQM=60;MQMR=0;NS=1;NUMALT=1;ODDS=151.552;PAIRED=1;PAIREDR=0;PAO=0;PQA=0;PQR=0;PRO=0;QA=3831;QR=0;RO=0;RPP=3.19295;RPPR=0;RUN=1;SAF=59;SAP=5.46589;SAR=48;SRF=0;SRP=0;SRR=0;TYPE=snp;BVAR	GT:DP:RO:QR:AO:QA:GL	1/1:107:0:0:107:3831:-5,-5,0
NC_010611.1	81561	.	ATCG	GTCA	3083.07	.	AB=0;ABP=0;AC=2;AF=1;AN=2;AO=96;CIGAR=1X2M1X;DP=100;DPB=202;DPRA=0;EPP=18.3011;EPPR=0;GTI=0;LEN=4;MEANALT=4;MQM=60;MQMR=0;NS=1;NUMALT=1;ODDS=136.303;PAIRED=1;PAIREDR=0;PAO=0;PQA=0;PQR=0;PRO=0;QA=3481;QR=0;RO=0;RPP=5.27225;RPPR=0;RUN=1;SAF=52;SAP=4.45795;SAR=44;SRF=0;SRP=0;SRR=0;TYPE=complex;BVAR	GT:DP:RO:QR:AO:QA:GL	1/1:100:0:0:96:3481:-5,-5,0
NC_010611.1	81573	.	TGGTTGT	AGGCTGA	2840.78	.	AB=0;ABP=0;AC=2;AF=1;AN=2;AO=89;CIGAR=1X2M1X2M1X;DP=90;DPB=183.857;DPRA=0;EPP=26.4573;EPPR=0;GTI=0;LEN=7;MEANALT=2;MQM=60;MQMR=0;NS=1;NUMALT=1;ODDS=126.599;PAIRED=1;PAIREDR=0;PAO=0;PQA=0;PQR=0;PRO=0;QA=3221;QR=0;RO=0;RPP=4.98658;RPPR=0;RUN=1;SAF=48;SAP=4.20583;SAR=41;SRF=0;SRP=0;SRR=0;TYPE=complex;BVAR	GT:DP:RO:QR:AO:QA:GL	1/1:90:0:0:89:3221:-5,-5,0
NC_010611.1	81594	.	C	T	3183.81	.	AB=0;ABP=0;AC=2;AF=1;AN=2;AO=95;CIGAR=1X;DP=95;DPB=95;DPRA=0;EPP=6.87324;EPPR=0;GTI=0;LEN=1;MEANALT=1;MQM=60;MQMR=0;NS=1;NUMALT=1;ODDS=134.917;PAIRED=1;PAIREDR=0;PAO=0;PQA=0;PQR=0;PRO=0;QA=3579;QR=0;RO=0;RPP=4.86177;RPPR=0;RUN=1;SAF=42;SAP=5.77607;SAR=53;SRF=0;SRP=0;SRR=0;TYPE=snp;BVAR	GT:DP:RO:QR:AO:QA:GL	1/1:95:0:0:95:3579:-5,-5,0
NC_010611.1	81621	.	C	T	3635.1	.	AB=0;ABP=0;AC=2;AF=1;AN=2;AO=110;CIGAR=1X;DP=111;DPB=111;DPRA=0;EPP=4.98437;EPPR=0;GTI=0;LEN=1;MEANALT=2;MQM=60;MQMR=0;NS=1;NUMALT=1;ODDS=155.711;PAIRED=1;PAIREDR=0;PAO=0;PQA=0;PQR=0;PRO=0;QA=4082;QR=0;RO=0;RPP=3.32615;RPPR=0;RUN=1;SAF=47;SAP=8.06391;SAR=63;SRF=0;SRP=0;SRR=0;TYPE=snp;BVAR	GT:DP:RO:QR:AO:QA:GL	1/1:111:0:0:110:4082:-5,-5,0
NC_010611.1	81648	.	T	A	2912.51	.	AB=0;ABP=0;AC=2;AF=1;AN=2;AO=98;CIGAR=1X;DP=99;DPB=99;DPRA=0;EPP=3.09893;EPPR=0;GTI=0;LEN=1;MEANALT=2;MQM=60;MQMR=0;NS=1;NUMALT=1;ODDS=139.076;PAIRED=1;PAIREDR=0;PAO=0;PQA=0;PQR=0;PRO=0;QA=3281;QR=0;RO=0;RPP=3.36483;RPPR=0;RUN=1;SAF=39;SAP=11.8735;SAR=59;SRF=0;SRP=0;SRR=0;TYPE=snp;BVAR	GT:DP:RO:QR:AO:QA:GL	1/1:99:0:0:98:3281:-5,-5,0
NC_010611.1	81657	.	C	T	3638.77	.	AB=0;ABP=0;AC=2;AF=1;AN=2;AO=109;CIGAR=1X;DP=109;DPB=109;DPRA=0;EPP=3.03022;EPPR=0;GTI=0;LEN=1;MEANALT=1;MQM=60;MQMR=0;NS=1;NUMALT=1;ODDS=154.325;PAIRED=1;PAIREDR=0;PAO=0;PQA=0;PQR=0;PRO=0;QA=4095;QR=0;RO=0;RPP=5.42083;RPPR=0;RUN=1;SAF=41;SAP=17.5333;SAR=68;SRF=0;SRP=0;SRR=0;TYPE=snp;BVAR	GT:DP:RO:QR:AO:QA:GL	1/1:109:0:0:109:4095:-5,-5,0
NC_010611.1	81711	.	A	G	3219.38	.	AB=0;ABP=0;AC=2;AF=1;AN=2;AO=97;CIGAR=1X;DP=97;DPB=97;DPRA=0;EPP=9.47994;EPPR=0;GTI=0;LEN=1;MEANALT=1;MQM=60;MQMR=0;NS=1;NUMALT=1;ODDS=137.689;PAIRED=1;PAIREDR=0;PAO=0;PQA=0;PQR=0;PRO=0;QA=3633;QR=0;RO=0;RPP=8.04722;RPPR=0;RUN=1;SAF=38;SAP=12.8827;SAR=59;SRF=0;SRP=0;SRR=0;TYPE=snp;BVAR	GT:DP:RO:QR:AO:QA:GL	1/1:97:0:0:97:3633:-5,-5,0
NC_010611.1	81717	.	G	A	2954.85	.	AB=0;ABP=0;AC=2;AF=1;AN=2;AO=90;CIGAR=1X;DP=91;DPB=91;DPRA=0;EPP=5.42305;EPPR=0;GTI=0;LEN=1;MEANALT=2;MQM=60;MQMR=0;NS=1;NUMALT=1;ODDS=127.985;PAIRED=1;PAIREDR=0;PAO=0;PQA=0;PQR=0;PRO=0;QA=3338;QR=0;RO=0;RPP=7.73928;RPPR=0;RUN=1;SAF=34;SAP=14.688;SAR=56;SRF=0;SRP=0;SRR=0;TYPE=snp;BVAR	GT:DP:RO:QR:AO:QA:GL	1/1:91:0:0:90:3338:-5,-5,0
NC_010611.1	81786	.	GTCC	TTCT	1681.25	.	AB=0;ABP=0;AC=2;AF=1;AN=2;AO=53;CIGAR=1X2M1X;DP=53;DPB=107.25;DPRA=0;EPP=4.03458;EPPR=0;GTI=0;LEN=4;MEANALT=1;MQM=59.5094;MQMR=0;NS=1;NUMALT=1;ODDS=76.6925;PAIRED=0.981132;PAIREDR=0;PAO=0;PQA=0;PQR=0;PRO=0;QA=1906;QR=0;RO=0;RPP=4.03458;RPPR=0;RUN=1;SAF=20;SAP=9.93443;SAR=33;SRF=0;SRP=0;SRR=0;TYPE=complex;BVAR	GT:DP:RO:QR:AO:QA:GL	1/1:53:0:0:53:1906:-5,-5,0
NC_010611.1	81795	.	ATAGCG	GTATTA	1163.66	.	AB=0;ABP=0;AC=2;AF=1;AN=2;AO=38;CIGAR=1X2M3X;DP=38;DPB=76.6667;DPRA=0;EPP=3.0103;EPPR=0;GTI=0;LEN=6;MEANALT=1;MQM=59.3158;MQMR=0;NS=1;NUMALT=1;ODDS=55.8981;PAIRED=0.973684;PAIREDR=0;PAO=0;PQA=0;PQR=0;PRO=0;QA=1325;QR=0;RO=0;RPP=5.06748;RPPR=0;RUN=1;SAF=15;SAP=6.66752;SAR=23;SRF=0;SRP=0;SRR=0;TYPE=complex;BVAR	GT:DP:RO:QR:AO:QA:GL	1/1:38:0:0:38:1325:-5,-5,0
NC_010611.1	81823	.	CTGAACT	ATGCACA	1454.07	.	AB=0;ABP=0;AC=2;AF=1;AN=2;AO=46;CIGAR=1X2M1X2M1X;DP=46;DPB=93.7143;DPRA=0;EPP=3.76559;EPPR=0;GTI=0;LEN=7;MEANALT=1;MQM=59.1957;MQMR=0;NS=1;NUMALT=1;ODDS=66.9884;PAIRED=0.956522;PAIREDR=0;PAO=0;PQA=0;PQR=0;PRO=0;QA=1652;QR=0;RO=0;RPP=7.73089;RPPR=0;RUN=1;SAF=19;SAP=6.03148;SAR=27;SRF=0;SRP=0;SRR=0;TYPE=complex;BVAR	GT:DP:RO:QR:AO:QA:GL	1/1:46:0:0:46:1652:-5,-5,0
NC_010611.1	81850	.	G	C	1519.85	.	AB=0;ABP=0;AC=2;AF=1;AN=2;AO=47;CIGAR=1X;DP=47;DPB=47;DPRA=0;EPP=4.16534;EPPR=0;GTI=0;LEN=1;MEANALT=1;MQM=59.3191;MQMR=0;NS=1;NUMALT=1;ODDS=68.3747;PAIRED=0.93617;PAIREDR=0;PAO=0;PQA=0;PQR=0;PRO=0;QA=1737;QR=0;RO=0;RPP=19.6891;RPPR=0;RUN=1;SAF=21;SAP=4.16534;SAR=26;SRF=0;SRP=0;SRR=0;TYPE=snp;BVAR	GT:DP:RO:QR:AO:QA:GL	1/1:47:0:0:47:1737:-5,-5,0
NC_010611.1	81860	.	A	C	1448.09	.	AB=0;ABP=0;AC=2;AF=1;AN=2;AO=45;CIGAR=1X;DP=45;DPB=45;DPRA=0;EPP=4.21667;EPPR=0;GTI=0;LEN=1;MEANALT=1;MQM=59.2889;MQMR=0;NS=1;NUMALT=1;ODDS=65.6021;PAIRED=0.933333;PAIREDR=0;PAO=0;PQA=0;PQR=0;PRO=0;QA=1673;QR=0;RO=0;RPP=33.1696;RPPR=0;RUN=1;SAF=20;SAP=4.21667;SAR=25;SRF=0;SRP=0;SRR=0;TYPE=snp;BVAR	GT:DP:RO:QR:AO:QA:GL	1/1:45:0:0:45:1673:-5,-5,0
NC_010611.1	81870	.	CAAG	TAGT	968802	.	AB=0;ABP=0;AC=2;AF=1;AN=2;AO=37;CIGAR=1X1M2X;DP=38;DPB=76.5;DPRA=0;EPP=4.47751;EPPR=0;GTI=0;LEN=4;MEANALT=2;MQM=59.1351;MQMR=0;NS=1;NUMALT=1;ODDS=54.5118;PAIRED=0.945946;PAIREDR=0;PAO=0;PQA=0;PQR=0;PRO=0;QA=1221;QR=0;RO=0;RPP=83.3548;RPPR=0;RUN=1;SAF=16;SAP=4.47751;SAR=21;SRF=0;SRP=0;SRR=0;TYPE=complex;BVAR	GT:DP:RO:QR:AO:QA:GL	1/1:38:0:0:37:1221:-5,-5,0
NC_010611.1	94999	.	TCGTGTTGG	ACGTATTGA	315771	.	AB=0;ABP=0;AC=2;AF=1;AN=2;AO=11;CIGAR=1X3M1X3M1X;DP=11;DPB=26;DPRA=0;EPP=3.20771;EPPR=0;GTI=0;LEN=9;MEANALT=1;MQM=60;MQMR=0;NS=1;NUMALT=1;ODDS=18.4681;PAIRED=1;PAIREDR=0;PAO=0;PQA=0;PQR=0;PRO=0;QA=398;QR=0;RO=0;RPP=26.8965;RPPR=0;RUN=1;SAF=5;SAP=3.20771;SAR=6;SRF=0;SRP=0;SRR=0;TYPE=complex;BVAR	GT:DP:RO:QR:AO:QA:GL	1/1:11:0:0:11:398:-5,-3.31133,0
NC_010611.1	95020	.	CGCACGG	TGGTCGC	536129	.	AB=0;ABP=0;AC=2;AF=1;AN=2;AO=19;CIGAR=1X1M2X2M1X;DP=19;DPB=38.2857;DPRA=0;EPP=4.03889;EPPR=0;GTI=0;LEN=7;MEANALT=1;MQM=60;MQMR=0;NS=1;NUMALT=1;ODDS=29.5585;PAIRED=1;PAIREDR=0;PAO=0;PQA=0;PQR=0;PRO=0;QA=674;QR=0;RO=0;RPP=44.2683;RPPR=0;RUN=1;SAF=11;SAP=4.03889;SAR=8;SRF=0;SRP=0;SRR=0;TYPE=complex;BVAR	GT:DP:RO:QR:AO:QA:GL	1/1:19:0:0:19:674:-5,-5,0
NC_010611.1	95038	.	C	A	2464.81	.	AB=0;ABP=0;AC=2;AF=1;AN=2;AO=81;CIGAR=1X;DP=81;DPB=81;DPRA=0;EPP=6.2541;EPPR=0;GTI=0;LEN=1;MEANALT=1;MQM=59.8148;MQMR=0;NS=1;NUMALT=1;ODDS=115.509;PAIRED=0.975309;PAIREDR=0;PAO=0;PQA=0;PQR=0;PRO=0;QA=3036;QR=0;RO=0;RPP=178.9;RPPR=0;RUN=1;SAF=46;SAP=6.2541;SAR=35;SRF=0;SRP=0;SRR=0;TYPE=snp;BVAR	GT:DP:RO:QR:AO:QA:GL	1/1:81:0:0:81:3036:-5,-5,0
NC_010611.1	95073	.	T	TA	2724.61	.	AB=0;ABP=0;AC=2;AF=1;AN=2;AO=85;CIGAR=1M1I;DP=89;DPB=202.75;DPRA=0;EPP=3.24022;EPPR=0;GTI=0;LEN=1;MEANALT=4;MQM=60;MQMR=0;NS=1;NUMALT=1;ODDS=121.054;PAIRED=0.988235;PAIREDR=0;PAO=0;PQA=0;PQR=0;PRO=0;QA=3072;QR=0;RO=0;RPP=10.3933;RPPR=0;RUN=1;SAF=47;SAP=5.07959;SAR=38;SRF=0;SRP=0;SRR=0;TYPE=ins;BVAR	GT:DP:RO:QR:AO:QA:GL	1/1:89:0:0:85:3072:-5,-5,0
NC_010611.1	95448	.	T	A	3257.46	.	AB=0;ABP=0;AC=2;AF=1;AN=2;AO=103;CIGAR=1X;DP=104;DPB=104;DPRA=0;EPP=12.3076;EPPR=0;GTI=0;LEN=1;MEANALT=2;MQM=60;MQMR=0;NS=1;NUMALT=1;ODDS=146.007;PAIRED=1;PAIREDR=0;PAO=0;PQA=0;PQR=0;PRO=0;QA=3666;QR=0;RO=0;RPP=4.04333;RPPR=0;RUN=1;SAF=54;SAP=3.53736;SAR=49;SRF=0;SRP=0;SRR=0;TYPE=snp;BVAR	GT:DP:RO:QR:AO:QA:GL	1/1:104:0:0:103:3666:-5,-5,0
NC_010611.1	95481	.	G	C	3236.22	.	AB=0;ABP=0;AC=2;AF=1;AN=2;AO=97;CIGAR=1X;DP=97;DPB=97;DPRA=0;EPP=8.04722;EPPR=0;GTI=0;LEN=1;MEANALT=1;MQM=60;MQMR=0;NS=1;NUMALT=1;ODDS=137.689;PAIRED=1;PAIREDR=0;PAO=0;PQA=0;PQR=0;PRO=0;QA=3652;QR=0;RO=0;RPP=19.3299;RPPR=0;RUN=1;SAF=50;SAP=3.21178;SAR=47;SRF=0;SRP=0;SRR=0;TYPE=snp;BVAR	GT:DP:RO:QR:AO:QA:GL	1/1:97:0:0:97:3652:-5,-5,0
NC_010611.1	95493	.	G	A	3335.28	.	AB=0;ABP=0;AC=2;AF=1;AN=2;AO=101;CIGAR=1X;DP=101;DPB=101;DPRA=0;EPP=3.54779;EPPR=0;GTI=0;LEN=1;MEANALT=1;MQM=60;MQMR=0;NS=1;NUMALT=1;ODDS=143.235;PAIRED=1;PAIREDR=0;PAO=0;PQA=0;PQR=0;PRO=0;QA=3754;QR=0;RO=0;RPP=16.4476;RPPR=0;RUN=1;SAF=50;SAP=3.0318;SAR=51;SRF=0;SRP=0;SRR=0;TYPE=snp;BVAR	GT:DP:RO:QR:AO:QA:GL	1/1:101:0:0:101:3754:-5,-5,0
NC_010611.1	95842	.	AT	A	894772	.	AB=0;ABP=0;AC=2;AF=1;AN=2;AO=28;CIGAR=1M1D;DP=28;DPB=52.2857;DPRA=0;EPP=3.0103;EPPR=0;GTI=0;LEN=1;MEANALT=1;MQM=60;MQMR=0;NS=1;NUMALT=1;ODDS=42.0351;PAIRED=1;PAIREDR=0;PAO=0;PQA=0;PQR=0;PRO=0;QA=1019;QR=0;RO=0;RPP=4.25114;RPPR=0;RUN=1;SAF=14;SAP=3.0103;SAR=14;SRF=0;SRP=0;SRR=0;TYPE=del;BVAR	GT:DP:RO:QR:AO:QA:GL	1/1:28:0:0:28:1019:-5,-5,0
NC_010611.1	96244	.	T	A	4785.36	.	AB=0;ABP=0;AC=2;AF=1;AN=2;AO=143;CIGAR=1X;DP=144;DPB=144;DPRA=0;EPP=3.75437;EPPR=0;GTI=0;LEN=1;MEANALT=2;MQM=60;MQMR=0;NS=1;NUMALT=1;ODDS=201.459;PAIRED=1;PAIREDR=0;PAO=0;PQA=0;PQR=0;PRO=0;QA=5358;QR=0;RO=0;RPP=3.38993;RPPR=0;RUN=1;SAF=69;SAP=3.38993;SAR=74;SRF=0;SRP=0;SRR=0;TYPE=snp;BVAR	GT:DP:RO:QR:AO:QA:GL	1/1:144:0:0:143:5358:-5,-5,0
NC_010611.1	96263	.	T	C	5473.99	.	AB=0;ABP=0;AC=2;AF=1;AN=2;AO=168;CIGAR=1X;DP=168;DPB=168;DPRA=0;EPP=4.87156;EPPR=0;GTI=0;LEN=1;MEANALT=1;MQM=60;MQMR=0;NS=1;NUMALT=1;ODDS=236.116;PAIRED=1;PAIREDR=0;PAO=0;PQA=0;PQR=0;PRO=0;QA=6140;QR=0;RO=0;RPP=17.9521;RPPR=0;RUN=1;SAF=91;SAP=5.54368;SAR=77;SRF=0;SRP=0;SRR=0;TYPE=snp;BVAR	GT:DP:RO:QR:AO:QA:GL	1/1:168:0:0:168:6140:-5,-5,0
NC_010611.1	96284	.	C	A	5835.15	.	AB=0;ABP=0;AC=2;AF=1;AN=2;AO=173;CIGAR=1X;DP=173;DPB=173;DPRA=0;EPP=15.0726;EPPR=0;GTI=0;LEN=1;MEANALT=1;MQM=60;MQMR=0;NS=1;NUMALT=1;ODDS=243.048;PAIRED=1;PAIREDR=0;PAO=0;PQA=0;PQR=0;PRO=0;QA=6548;QR=0;RO=0;RPP=9.65024;RPPR=0;RUN=1;SAF=98;SAP=9.65024;SAR=75;SRF=0;SRP=0;SRR=0;TYPE=snp;BVAR	GT:DP:RO:QR:AO:QA:GL	1/1:173:0:0:173:6548:-5,-5,0
NC_010611.1	96308	.	T	G	5461.72	.	AB=0;ABP=0;AC=2;AF=1;AN=2;AO=164;CIGAR=1X;DP=164;DPB=164;DPRA=0;EPP=3.06326;EPPR=0;GTI=0;LEN=1;MEANALT=1;MQM=60;MQMR=0;NS=1;NUMALT=1;ODDS=230.571;PAIRED=1;PAIREDR=0;PAO=0;PQA=0;PQR=0;PRO=0;QA=6105;QR=0;RO=0;RPP=3.22215;RPPR=0;RUN=1;SAF=83;SAP=3.06326;SAR=81;SRF=0;SRP=0;SRR=0;TYPE=snp;BVAR	GT:DP:RO:QR:AO:QA:GL	1/1:164:0:0:164:6105:-5,-5,0
NC_010611.1	96313	.	TTAC	CTAT	5177.71	.	AB=0;ABP=0;AC=2;AF=1;AN=2;AO=159;CIGAR=1X2M1X;DP=159;DPB=323.25;DPRA=0;EPP=4.11652;EPPR=0;GTI=0;LEN=4;MEANALT=1;MQM=60;MQMR=0;NS=1;NUMALT=1;ODDS=223.64;PAIRED=1;PAIREDR=0;PAO=0;PQA=0;PQR=0;PRO=0;QA=5796;QR=0;RO=0;RPP=7.9405;RPPR=0;RUN=1;SAF=77;SAP=3.35173;SAR=82;SRF=0;SRP=0;SRR=0;TYPE=complex;BVAR	GT:DP:RO:QR:AO:QA:GL	1/1:159:0:0:159:5796:-5,-5,0
[truncated: 11,069 more rows]
