# Supplementary material for: Colistin Resistant A. baumannii: Genomic and Transcriptomic Traits Acquired Under Colistin Therapy
Source: Front Microbiol. 2019 Jan 7;9:3195. doi: 10.3389/fmicb.2018.03195 (PMC6330354; doi:10.3389/fmicb.2018.03195)
Supplement: Supplementary file 9 [file Table_9.XLSX]

## Sheet: 1R_Q20
S-Table_9-1R
##fileformat=VCFv4.1
##fileDate=20180621
##source=freeBayes v9.9.2-27-g5d5b8ac
##reference=AbaumanniiACICU.fasta
##phasing=none
##commandline="freebayes -f AbaumanniiACICU.fasta output_marked_duplicates.bam"
##INFO=<ID=NS,Number=1,Type=Integer,Description="Number of samples with data">
##INFO=<ID=DP,Number=1,Type=Integer,Description="Total read depth at the locus">
##INFO=<ID=DPB,Number=1,Type=Float,Description="Total read depth per bp at the locus; bases in reads overlapping / bases in haplotype">
##INFO=<ID=AC,Number=A,Type=Integer,Description="Total number of alternate alleles in called genotypes">
##INFO=<ID=AN,Number=1,Type=Integer,Description="Total number of alleles in called genotypes">
##INFO=<ID=AF,Number=A,Type=Float,Description="Estimated allele frequency in the range (0,1]">
##INFO=<ID=RO,Number=1,Type=Integer,Description="Reference allele observation count, with partial observations recorded fractionally">
##INFO=<ID=AO,Number=A,Type=Integer,Description="Alternate allele observations, with partial observations recorded fractionally">
##INFO=<ID=PRO,Number=1,Type=Float,Description="Reference allele observation count, with partial observations recorded fractionally">
##INFO=<ID=PAO,Number=A,Type=Float,Description="Alternate allele observations, with partial observations recorded fractionally">
##INFO=<ID=QR,Number=1,Type=Integer,Description="Reference allele quality sum in phred">
##INFO=<ID=QA,Number=A,Type=Integer,Description="Alternate allele quality sum in phred">
##INFO=<ID=PQR,Number=1,Type=Float,Description="Reference allele quality sum in phred for partial observations">
##INFO=<ID=PQA,Number=A,Type=Float,Description="Alternate allele quality sum in phred for partial observations">
##INFO=<ID=SRF,Number=1,Type=Integer,Description="Number of reference observations on the forward strand">
##INFO=<ID=SRR,Number=1,Type=Integer,Description="Number of reference observations on the reverse strand">
##INFO=<ID=SAF,Number=A,Type=Integer,Description="Number of alternate observations on the forward strand">
##INFO=<ID=SAR,Number=A,Type=Integer,Description="Number of alternate observations on the reverse strand">
##INFO=<ID=SRP,Number=1,Type=Float,Description="Strand balance probability for the reference allele: Phred-scaled upper-bounds estimate of the probability of observing the deviation between SRF and SRR given E(SRF/SRR) ~ 0.5, derived using Hoeffding's inequality">
##INFO=<ID=SAP,Number=A,Type=Float,Description="Strand balance probability for the alternate allele: Phred-scaled upper-bounds estimate of the probability of observing the deviation between SAF and SAR given E(SAF/SAR) ~ 0.5, derived using Hoeffding's inequality">
##INFO=<ID=AB,Number=A,Type=Float,Description="Allele balance at heterozygous sites: a number between 0 and 1 representing the ratio of reads showing the reference allele to all reads, considering only reads from individuals called as heterozygous">
##INFO=<ID=ABP,Number=A,Type=Float,Description="Allele balance probability at heterozygous sites: Phred-scaled upper-bounds estimate of the probability of observing the deviation between ABR and ABA given E(ABR/ABA) ~ 0.5, derived using Hoeffding's inequality">
##INFO=<ID=RUN,Number=A,Type=Integer,Description="Run length: the number of consecutive repeats of the alternate allele in the reference genome">
##INFO=<ID=RPP,Number=A,Type=Float,Description="Read Placement Probability: Phred-scaled upper-bounds estimate of the probability of observing the deviation between RPL and RPR given E(RPL/RPR) ~ 0.5, derived using Hoeffding's inequality">
##INFO=<ID=RPPR,Number=1,Type=Float,Description="Read Placement Probability for reference observations: Phred-scaled upper-bounds estimate of the probability of observing the deviation between RPL and RPR given E(RPL/RPR) ~ 0.5, derived using Hoeffding's inequality">
##INFO=<ID=EPP,Number=A,Type=Float,Description="End Placement Probability: Phred-scaled upper-bounds estimate of the probability of observing the deviation between EL and ER given E(EL/ER) ~ 0.5, derived using Hoeffding's inequality">
##INFO=<ID=EPPR,Number=1,Type=Float,Description="End Placement Probability for reference observations: Phred-scaled upper-bounds estimate of the probability of observing the deviation between EL and ER given E(EL/ER) ~ 0.5, derived using Hoeffding's inequality">
##INFO=<ID=DPRA,Number=A,Type=Float,Description="Alternate allele depth ratio. Ratio between depth in samples with each called alternate allele and those without.">
##INFO=<ID=ODDS,Number=1,Type=Float,Description="The log odds ratio of the best genotype combination to the second-best.">
##INFO=<ID=BVAR,Number=0,Type=Flag,Description="The best genotype combination in the posterior is variant (non homozygous).">
##INFO=<ID=GTI,Number=1,Type=Integer,Description="Number of genotyping iterations required to reach convergence or bailout.">
##INFO=<ID=TYPE,Number=A,Type=String,Description="The type of allele, either snp, mnp, ins, del, or complex.">
##INFO=<ID=CIGAR,Number=A,Type=String,Description="The extended CIGAR representation of each alternate allele, with the exception that '=' is replaced by 'M' to ease VCF parsing. Note that INDEL alleles do not have the first matched base (which is provided by default, per the spec) referred to by the CIGAR.">
##INFO=<ID=NUMALT,Number=1,Type=Integer,Description="Number of unique non-reference alleles in called genotypes at this position.">
##INFO=<ID=MEANALT,Number=A,Type=Float,Description="Mean number of unique non-reference allele observations per sample with the corresponding alternate alleles.">
##INFO=<ID=LEN,Number=A,Type=Integer,Description="allele length">
##INFO=<ID=MQM,Number=A,Type=Float,Description="Mean mapping quality of observed alternate alleles">
##INFO=<ID=MQMR,Number=1,Type=Float,Description="Mean mapping quality of observed reference alleles">
##INFO=<ID=PAIRED,Number=A,Type=Float,Description="Proportion of observed alternate alleles which are supported by properly paired read fragments">
##INFO=<ID=PAIREDR,Number=1,Type=Float,Description="Proportion of observed reference alleles which are supported by properly paired read fragments">
##FORMAT=<ID=GT,Number=1,Type=String,Description="Genotype">
##FORMAT=<ID=GQ,Number=1,Type=Float,Description="Genotype Quality, the Phred-scaled marginal (or unconditional) probability of the called genotype">
##FORMAT=<ID=GL,Number=G,Type=Float,Description="Genotype Likelihood, log10-scaled likelihoods of the data given the called genotype for each possible genotype generated from the reference and alternate alleles given the sample ploidy">
##FORMAT=<ID=DP,Number=1,Type=Integer,Description="Read Depth">
##FORMAT=<ID=RO,Number=1,Type=Integer,Description="Reference allele observation count">
##FORMAT=<ID=QR,Number=1,Type=Integer,Description="Sum of quality of the reference observations">
##FORMAT=<ID=AO,Number=A,Type=Integer,Description="Alternate allele observation count">
##FORMAT=<ID=QA,Number=A,Type=Integer,Description="Sum of quality of the alternate observations">
#CHROM	POS	ID	REF	ALT	QUAL	FILTER	INFO	FORMAT	Sample_1-R
NC_010611.1	207	.	T	C	247618	.	AB=0;ABP=0;AC=2;AF=1;AN=2;AO=8;CIGAR=1X;DP=8;DPB=8;DPRA=0;EPP=4.09604;EPPR=0;GTI=0;LEN=1;MEANALT=1;MQM=60;MQMR=0;NS=1;NUMALT=1;ODDS=14.3092;PAIRED=0.875;PAIREDR=0;PAO=0;PQA=0;PQR=0;PRO=0;QA=292;QR=0;RO=0;RPP=4.09604;RPPR=0;RUN=1;SAF=4;SAP=3.0103;SAR=4;SRF=0;SRP=0;SRR=0;TYPE=snp;BVAR	GT:DP:RO:QR:AO:QA:GL	1/1:8:0:0:8:292:-5,-2.40824,0
NC_010611.1	551	.	G	A	835362	.	AB=0;ABP=0;AC=2;AF=1;AN=2;AO=26;CIGAR=1X;DP=26;DPB=26;DPRA=0;EPP=6.01695;EPPR=0;GTI=0;LEN=1;MEANALT=1;MQM=60;MQMR=0;NS=1;NUMALT=1;ODDS=39.2625;PAIRED=1;PAIREDR=0;PAO=0;PQA=0;PQR=0;PRO=0;QA=973;QR=0;RO=0;RPP=19.3799;RPPR=0;RUN=1;SAF=12;SAP=3.34437;SAR=14;SRF=0;SRP=0;SRR=0;TYPE=snp;BVAR	GT:DP:RO:QR:AO:QA:GL	1/1:26:0:0:26:973:-5,-5,0
NC_010611.1	572	.	G	A	723616	.	AB=0;ABP=0;AC=2;AF=1;AN=2;AO=25;CIGAR=1X;DP=25;DPB=25;DPRA=0;EPP=3.79203;EPPR=0;GTI=0;LEN=1;MEANALT=1;MQM=60;MQMR=0;NS=1;NUMALT=1;ODDS=37.8762;PAIRED=1;PAIREDR=0;PAO=0;PQA=0;PQR=0;PRO=0;QA=844;QR=0;RO=0;RPP=13.5202;RPPR=0;RUN=1;SAF=9;SAP=7.26639;SAR=16;SRF=0;SRP=0;SRR=0;TYPE=snp;BVAR	GT:DP:RO:QR:AO:QA:GL	1/1:25:0:0:25:844:-5,-5,0
NC_010611.1	797	.	C	T	333.97	.	AB=0;ABP=0;AC=2;AF=1;AN=2;AO=12;CIGAR=1X;DP=12;DPB=12;DPRA=0;EPP=5.9056;EPPR=0;GTI=0;LEN=1;MEANALT=1;MQM=60;MQMR=0;NS=1;NUMALT=1;ODDS=19.8544;PAIRED=1;PAIREDR=0;PAO=0;PQA=0;PQR=0;PRO=0;QA=395;QR=0;RO=0;RPP=5.9056;RPPR=0;RUN=1;SAF=6;SAP=3.0103;SAR=6;SRF=0;SRP=0;SRR=0;TYPE=snp;BVAR	GT:DP:RO:QR:AO:QA:GL	1/1:12:0:0:12:395:-5,-3.61236,0
NC_010611.1	1055	.	TTGT	CTGG	417058	.	AB=0;ABP=0;AC=2;AF=1;AN=2;AO=14;CIGAR=1X2M1X;DP=14;DPB=28;DPRA=0;EPP=3.63072;EPPR=0;GTI=0;LEN=4;MEANALT=1;MQM=60;MQMR=0;NS=1;NUMALT=1;ODDS=22.627;PAIRED=1;PAIREDR=0;PAO=0;PQA=0;PQR=0;PRO=0;QA=488;QR=0;RO=0;RPP=5.49198;RPPR=0;RUN=1;SAF=9;SAP=5.49198;SAR=5;SRF=0;SRP=0;SRR=0;TYPE=complex;BVAR	GT:DP:RO:QR:AO:QA:GL	1/1:14:0:0:14:488:-5,-4.21442,0
NC_010611.1	1237	.	A	G	520457	.	AB=0;ABP=0;AC=2;AF=1;AN=2;AO=17;CIGAR=1X;DP=17;DPB=17;DPRA=0;EPP=6.20364;EPPR=0;GTI=0;LEN=1;MEANALT=1;MQM=60;MQMR=0;NS=1;NUMALT=1;ODDS=26.7859;PAIRED=1;PAIREDR=0;PAO=0;PQA=0;PQR=0;PRO=0;QA=602;QR=0;RO=0;RPP=3.13803;RPPR=0;RUN=1;SAF=8;SAP=3.13803;SAR=9;SRF=0;SRP=0;SRR=0;TYPE=snp;BVAR	GT:DP:RO:QR:AO:QA:GL	1/1:17:0:0:17:602:-5,-5,0
NC_010611.1	1433	.	G	A	560404	.	AB=0;ABP=0;AC=2;AF=1;AN=2;AO=17;CIGAR=1X;DP=17;DPB=17;DPRA=0;EPP=3.13803;EPPR=0;GTI=0;LEN=1;MEANALT=1;MQM=60;MQMR=0;NS=1;NUMALT=1;ODDS=26.7859;PAIRED=1;PAIREDR=0;PAO=0;PQA=0;PQR=0;PRO=0;QA=645;QR=0;RO=0;RPP=4.1599;RPPR=0;RUN=1;SAF=10;SAP=4.1599;SAR=7;SRF=0;SRP=0;SRR=0;TYPE=snp;BVAR	GT:DP:RO:QR:AO:QA:GL	1/1:17:0:0:17:645:-5,-5,0
NC_010611.1	1538	.	T	A	548477	.	AB=0;ABP=0;AC=2;AF=1;AN=2;AO=17;CIGAR=1X;DP=17;DPB=17;DPRA=0;EPP=6.20364;EPPR=0;GTI=0;LEN=1;MEANALT=1;MQM=60;MQMR=0;NS=1;NUMALT=1;ODDS=26.7859;PAIRED=1;PAIREDR=0;PAO=0;PQA=0;PQR=0;PRO=0;QA=634;QR=0;RO=0;RPP=4.1599;RPPR=0;RUN=1;SAF=9;SAP=3.13803;SAR=8;SRF=0;SRP=0;SRR=0;TYPE=snp;BVAR	GT:DP:RO:QR:AO:QA:GL	1/1:17:0:0:17:634:-5,-5,0
NC_010611.1	1559	.	A	G	519576	.	AB=0;ABP=0;AC=2;AF=1;AN=2;AO=16;CIGAR=1X;DP=16;DPB=16;DPRA=0;EPP=3.0103;EPPR=0;GTI=0;LEN=1;MEANALT=1;MQM=60;MQMR=0;NS=1;NUMALT=1;ODDS=25.3996;PAIRED=1;PAIREDR=0;PAO=0;PQA=0;PQR=0;PRO=0;QA=599;QR=0;RO=0;RPP=5.18177;RPPR=0;RUN=1;SAF=8;SAP=3.0103;SAR=8;SRF=0;SRP=0;SRR=0;TYPE=snp;BVAR	GT:DP:RO:QR:AO:QA:GL	1/1:16:0:0:16:599:-5,-4.81648,0
NC_010611.1	1685	.	A	C	524987	.	AB=0;ABP=0;AC=2;AF=1;AN=2;AO=17;CIGAR=1X;DP=17;DPB=17;DPRA=0;EPP=3.13803;EPPR=0;GTI=0;LEN=1;MEANALT=1;MQM=60;MQMR=0;NS=1;NUMALT=1;ODDS=26.7859;PAIRED=1;PAIREDR=0;PAO=0;PQA=0;PQR=0;PRO=0;QA=607;QR=0;RO=0;RPP=6.20364;RPPR=0;RUN=1;SAF=9;SAP=3.13803;SAR=8;SRF=0;SRP=0;SRR=0;TYPE=snp;BVAR	GT:DP:RO:QR:AO:QA:GL	1/1:17:0:0:17:607:-5,-5,0
NC_010611.1	1946	.	C	T	308221	.	AB=0;ABP=0;AC=2;AF=1;AN=2;AO=10;CIGAR=1X;DP=10;DPB=10;DPRA=0;EPP=3.0103;EPPR=0;GTI=0;LEN=1;MEANALT=1;MQM=60;MQMR=0;NS=1;NUMALT=1;ODDS=17.0818;PAIRED=1;PAIREDR=0;PAO=0;PQA=0;PQR=0;PRO=0;QA=367;QR=0;RO=0;RPP=3.0103;RPPR=0;RUN=1;SAF=2;SAP=10.8276;SAR=8;SRF=0;SRP=0;SRR=0;TYPE=snp;BVAR	GT:DP:RO:QR:AO:QA:GL	1/1:10:0:0:10:367:-5,-3.0103,0
NC_010611.1	1973	.	G	C	336485	.	AB=0;ABP=0;AC=2;AF=1;AN=2;AO=11;CIGAR=1X;DP=11;DPB=11;DPRA=0;EPP=4.78696;EPPR=0;GTI=0;LEN=1;MEANALT=1;MQM=60;MQMR=0;NS=1;NUMALT=1;ODDS=18.4681;PAIRED=1;PAIREDR=0;PAO=0;PQA=0;PQR=0;PRO=0;QA=398;QR=0;RO=0;RPP=3.20771;RPPR=0;RUN=1;SAF=3;SAP=7.94546;SAR=8;SRF=0;SRP=0;SRR=0;TYPE=snp;BVAR	GT:DP:RO:QR:AO:QA:GL	1/1:11:0:0:11:398:-5,-3.31133,0
NC_010611.1	2174	.	T	A	476183	.	AB=0;ABP=0;AC=2;AF=1;AN=2;AO=15;CIGAR=1X;DP=15;DPB=15;DPRA=0;EPP=4.31318;EPPR=0;GTI=0;LEN=1;MEANALT=1;MQM=60;MQMR=0;NS=1;NUMALT=1;ODDS=24.0133;PAIRED=1;PAIREDR=0;PAO=0;PQA=0;PQR=0;PRO=0;QA=551;QR=0;RO=0;RPP=3.15506;RPPR=0;RUN=1;SAF=6;SAP=4.31318;SAR=9;SRF=0;SRP=0;SRR=0;TYPE=snp;BVAR	GT:DP:RO:QR:AO:QA:GL	1/1:15:0:0:15:551:-5,-4.51545,0
NC_010611.1	2189	.	G	A	557117	.	AB=0;ABP=0;AC=2;AF=1;AN=2;AO=18;CIGAR=1X;DP=18;DPB=18;DPRA=0;EPP=3.49285;EPPR=0;GTI=0;LEN=1;MEANALT=1;MQM=60;MQMR=0;NS=1;NUMALT=1;ODDS=28.1722;PAIRED=1;PAIREDR=0;PAO=0;PQA=0;PQR=0;PRO=0;QA=642;QR=0;RO=0;RPP=4.9405;RPPR=0;RUN=1;SAF=9;SAP=3.0103;SAR=9;SRF=0;SRP=0;SRR=0;TYPE=snp;BVAR	GT:DP:RO:QR:AO:QA:GL	1/1:18:0:0:18:642:-5,-5,0
NC_010611.1	2276	.	A	G	636.88	.	AB=0;ABP=0;AC=2;AF=1;AN=2;AO=22;CIGAR=1X;DP=22;DPB=22;DPRA=0;EPP=3.40511;EPPR=0;GTI=0;LEN=1;MEANALT=1;MQM=60;MQMR=0;NS=1;NUMALT=1;ODDS=33.7174;PAIRED=1;PAIREDR=0;PAO=0;PQA=0;PQR=0;PRO=0;QA=737;QR=0;RO=0;RPP=9.32731;RPPR=0;RUN=1;SAF=11;SAP=3.0103;SAR=11;SRF=0;SRP=0;SRR=0;TYPE=snp;BVAR	GT:DP:RO:QR:AO:QA:GL	1/1:22:0:0:22:737:-5,-5,0
NC_010611.1	2396	.	G	A	702211	.	AB=0;ABP=0;AC=2;AF=1;AN=2;AO=23;CIGAR=1X;DP=23;DPB=23;DPRA=0;EPP=5.3706;EPPR=0;GTI=0;LEN=1;MEANALT=1;MQM=60;MQMR=0;NS=1;NUMALT=1;ODDS=35.1036;PAIRED=1;PAIREDR=0;PAO=0;PQA=0;PQR=0;PRO=0;QA=806;QR=0;RO=0;RPP=3.86001;RPPR=0;RUN=1;SAF=12;SAP=3.10471;SAR=11;SRF=0;SRP=0;SRR=0;TYPE=snp;BVAR	GT:DP:RO:QR:AO:QA:GL	1/1:23:0:0:23:806:-5,-5,0
NC_010611.1	2489	.	G	A	450779	.	AB=0;ABP=0;AC=2;AF=1;AN=2;AO=15;CIGAR=1X;DP=15;DPB=15;DPRA=0;EPP=10.1038;EPPR=0;GTI=0;LEN=1;MEANALT=1;MQM=60;MQMR=0;NS=1;NUMALT=1;ODDS=24.0133;PAIRED=1;PAIREDR=0;PAO=0;PQA=0;PQR=0;PRO=0;QA=528;QR=0;RO=0;RPP=3.15506;RPPR=0;RUN=1;SAF=7;SAP=3.15506;SAR=8;SRF=0;SRP=0;SRR=0;TYPE=snp;BVAR	GT:DP:RO:QR:AO:QA:GL	1/1:15:0:0:15:528:-5,-4.51545,0
NC_010611.1	2534	.	T	C	324667	.	AB=0;ABP=0;AC=2;AF=1;AN=2;AO=11;CIGAR=1X;DP=11;DPB=11;DPRA=0;EPP=7.94546;EPPR=0;GTI=0;LEN=1;MEANALT=1;MQM=60;MQMR=0;NS=1;NUMALT=1;ODDS=18.4681;PAIRED=1;PAIREDR=0;PAO=0;PQA=0;PQR=0;PRO=0;QA=385;QR=0;RO=0;RPP=4.78696;RPPR=0;RUN=1;SAF=6;SAP=3.20771;SAR=5;SRF=0;SRP=0;SRR=0;TYPE=snp;BVAR	GT:DP:RO:QR:AO:QA:GL	1/1:11:0:0:11:385:-5,-3.31133,0
NC_010611.1	2539	.	G	A	311939	.	AB=0;ABP=0;AC=2;AF=1;AN=2;AO=11;CIGAR=1X;DP=11;DPB=11;DPRA=0;EPP=7.94546;EPPR=0;GTI=0;LEN=1;MEANALT=1;MQM=60;MQMR=0;NS=1;NUMALT=1;ODDS=18.4681;PAIRED=1;PAIREDR=0;PAO=0;PQA=0;PQR=0;PRO=0;QA=371;QR=0;RO=0;RPP=4.78696;RPPR=0;RUN=1;SAF=6;SAP=3.20771;SAR=5;SRF=0;SRP=0;SRR=0;TYPE=snp;BVAR	GT:DP:RO:QR:AO:QA:GL	1/1:11:0:0:11:371:-5,-3.31133,0
NC_010611.1	2570	.	C	A	318943	.	AB=0;ABP=0;AC=2;AF=1;AN=2;AO=11;CIGAR=1X;DP=11;DPB=11;DPRA=0;EPP=4.78696;EPPR=0;GTI=0;LEN=1;MEANALT=1;MQM=60;MQMR=0;NS=1;NUMALT=1;ODDS=18.4681;PAIRED=1;PAIREDR=0;PAO=0;PQA=0;PQR=0;PRO=0;QA=377;QR=0;RO=0;RPP=4.78696;RPPR=0;RUN=1;SAF=7;SAP=4.78696;SAR=4;SRF=0;SRP=0;SRR=0;TYPE=snp;BVAR	GT:DP:RO:QR:AO:QA:GL	1/1:11:0:0:11:377:-5,-3.31133,0
NC_010611.1	2636	.	A	G	328943	.	AB=0;ABP=0;AC=2;AF=1;AN=2;AO=11;CIGAR=1X;DP=11;DPB=11;DPRA=0;EPP=4.78696;EPPR=0;GTI=0;LEN=1;MEANALT=1;MQM=60;MQMR=0;NS=1;NUMALT=1;ODDS=18.4681;PAIRED=1;PAIREDR=0;PAO=0;PQA=0;PQR=0;PRO=0;QA=388;QR=0;RO=0;RPP=4.78696;RPPR=0;RUN=1;SAF=7;SAP=4.78696;SAR=4;SRF=0;SRP=0;SRR=0;TYPE=snp;BVAR	GT:DP:RO:QR:AO:QA:GL	1/1:11:0:0:11:388:-5,-3.31133,0
NC_010611.1	2738	.	C	T	496.69	.	AB=0;ABP=0;AC=2;AF=1;AN=2;AO=17;CIGAR=1X;DP=17;DPB=17;DPRA=0;EPP=6.20364;EPPR=0;GTI=0;LEN=1;MEANALT=1;MQM=60;MQMR=0;NS=1;NUMALT=1;ODDS=26.7859;PAIRED=1;PAIREDR=0;PAO=0;PQA=0;PQR=0;PRO=0;QA=579;QR=0;RO=0;RPP=6.20364;RPPR=0;RUN=1;SAF=8;SAP=3.13803;SAR=9;SRF=0;SRP=0;SRR=0;TYPE=snp;BVAR	GT:DP:RO:QR:AO:QA:GL	1/1:17:0:0:17:579:-5,-5,0
NC_010611.1	2765	.	G	A	486834	.	AB=0;ABP=0;AC=2;AF=1;AN=2;AO=16;CIGAR=1X;DP=16;DPB=16;DPRA=0;EPP=3.55317;EPPR=0;GTI=0;LEN=1;MEANALT=1;MQM=60;MQMR=0;NS=1;NUMALT=1;ODDS=25.3996;PAIRED=1;PAIREDR=0;PAO=0;PQA=0;PQR=0;PRO=0;QA=564;QR=0;RO=0;RPP=3.55317;RPPR=0;RUN=1;SAF=6;SAP=5.18177;SAR=10;SRF=0;SRP=0;SRR=0;TYPE=snp;BVAR	GT:DP:RO:QR:AO:QA:GL	1/1:16:0:0:16:564:-5,-4.81648,0
NC_010611.1	3216	.	C	T	334.04	.	AB=0;ABP=0;AC=2;AF=1;AN=2;AO=11;CIGAR=1X;DP=11;DPB=11;DPRA=0;EPP=4.78696;EPPR=0;GTI=0;LEN=1;MEANALT=1;MQM=60;MQMR=0;NS=1;NUMALT=1;ODDS=18.4681;PAIRED=1;PAIREDR=0;PAO=0;PQA=0;PQR=0;PRO=0;QA=392;QR=0;RO=0;RPP=3.20771;RPPR=0;RUN=1;SAF=4;SAP=4.78696;SAR=7;SRF=0;SRP=0;SRR=0;TYPE=snp;BVAR	GT:DP:RO:QR:AO:QA:GL	1/1:11:0:0:11:392:-5,-3.31133,0
NC_010611.1	3413	.	A	G	472334	.	AB=0;ABP=0;AC=2;AF=1;AN=2;AO=16;CIGAR=1X;DP=16;DPB=16;DPRA=0;EPP=3.55317;EPPR=0;GTI=0;LEN=1;MEANALT=1;MQM=60;MQMR=0;NS=1;NUMALT=1;ODDS=25.3996;PAIRED=1;PAIREDR=0;PAO=0;PQA=0;PQR=0;PRO=0;QA=548;QR=0;RO=0;RPP=5.18177;RPPR=0;RUN=1;SAF=9;SAP=3.55317;SAR=7;SRF=0;SRP=0;SRR=0;TYPE=snp;BVAR	GT:DP:RO:QR:AO:QA:GL	1/1:16:0:0:16:548:-5,-4.81648,0
NC_010611.1	3492	.	G	A	583906	.	AB=0;ABP=0;AC=2;AF=1;AN=2;AO=19;CIGAR=1X;DP=19;DPB=19;DPRA=0;EPP=3.12459;EPPR=0;GTI=0;LEN=1;MEANALT=1;MQM=60;MQMR=0;NS=1;NUMALT=1;ODDS=29.5585;PAIRED=1;PAIREDR=0;PAO=0;PQA=0;PQR=0;PRO=0;QA=670;QR=0;RO=0;RPP=3.12459;RPPR=0;RUN=1;SAF=10;SAP=3.12459;SAR=9;SRF=0;SRP=0;SRR=0;TYPE=snp;BVAR	GT:DP:RO:QR:AO:QA:GL	1/1:19:0:0:19:670:-5,-5,0
NC_010611.1	3569	.	C	T	666085	.	AB=0;ABP=0;AC=2;AF=1;AN=2;AO=20;CIGAR=1X;DP=20;DPB=20;DPRA=0;EPP=3.0103;EPPR=0;GTI=0;LEN=1;MEANALT=1;MQM=60;MQMR=0;NS=1;NUMALT=1;ODDS=30.9448;PAIRED=1;PAIREDR=0;PAO=0;PQA=0;PQR=0;PRO=0;QA=761;QR=0;RO=0;RPP=3.0103;RPPR=0;RUN=1;SAF=10;SAP=3.0103;SAR=10;SRF=0;SRP=0;SRR=0;TYPE=snp;BVAR	GT:DP:RO:QR:AO:QA:GL	1/1:20:0:0:20:761:-5,-5,0
NC_010611.1	3753	.	A	T	844473	.	AB=0;ABP=0;AC=2;AF=1;AN=2;AO=26;CIGAR=1X;DP=26;DPB=26;DPRA=0;EPP=3.34437;EPPR=0;GTI=0;LEN=1;MEANALT=1;MQM=60;MQMR=0;NS=1;NUMALT=1;ODDS=39.2625;PAIRED=1;PAIREDR=0;PAO=0;PQA=0;PQR=0;PRO=0;QA=968;QR=0;RO=0;RPP=6.01695;RPPR=0;RUN=1;SAF=16;SAP=6.01695;SAR=10;SRF=0;SRP=0;SRR=0;TYPE=snp;BVAR	GT:DP:RO:QR:AO:QA:GL	1/1:26:0:0:26:968:-5,-5,0
NC_010611.1	3834	.	T	C	801646	.	AB=0;ABP=0;AC=2;AF=1;AN=2;AO=24;CIGAR=1X;DP=24;DPB=24;DPRA=0;EPP=4.45795;EPPR=0;GTI=0;LEN=1;MEANALT=1;MQM=60;MQMR=0;NS=1;NUMALT=1;ODDS=36.4899;PAIRED=1;PAIREDR=0;PAO=0;PQA=0;PQR=0;PRO=0;QA=916;QR=0;RO=0;RPP=3.0103;RPPR=0;RUN=1;SAF=14;SAP=4.45795;SAR=10;SRF=0;SRP=0;SRR=0;TYPE=snp;BVAR	GT:DP:RO:QR:AO:QA:GL	1/1:24:0:0:24:916:-5,-5,0
NC_010611.1	3864	.	T	C	620295	.	AB=0;ABP=0;AC=2;AF=1;AN=2;AO=19;CIGAR=1X;DP=19;DPB=19;DPRA=0;EPP=8.61041;EPPR=0;GTI=0;LEN=1;MEANALT=1;MQM=60;MQMR=0;NS=1;NUMALT=1;ODDS=29.5585;PAIRED=1;PAIREDR=0;PAO=0;PQA=0;PQR=0;PRO=0;QA=718;QR=0;RO=0;RPP=4.03889;RPPR=0;RUN=1;SAF=11;SAP=4.03889;SAR=8;SRF=0;SRP=0;SRR=0;TYPE=snp;BVAR	GT:DP:RO:QR:AO:QA:GL	1/1:19:0:0:19:718:-5,-5,0
NC_010611.1	4145	.	C	A	877203	.	AB=0;ABP=0;AC=2;AF=1;AN=2;AO=27;CIGAR=1X;DP=27;DPB=27;DPRA=0;EPP=5.02092;EPPR=0;GTI=0;LEN=1;MEANALT=1;MQM=60;MQMR=0;NS=1;NUMALT=1;ODDS=40.6488;PAIRED=1;PAIREDR=0;PAO=0;PQA=0;PQR=0;PRO=0;QA=1005;QR=0;RO=0;RPP=6.95112;RPPR=0;RUN=1;SAF=12;SAP=3.73412;SAR=15;SRF=0;SRP=0;SRR=0;TYPE=snp;BVAR	GT:DP:RO:QR:AO:QA:GL	1/1:27:0:0:27:1005:-5,-5,0
NC_010611.1	4163	.	A	G	812605	.	AB=0;ABP=0;AC=2;AF=1;AN=2;AO=25;CIGAR=1X;DP=25;DPB=25;DPRA=0;EPP=3.79203;EPPR=0;GTI=0;LEN=1;MEANALT=1;MQM=60;MQMR=0;NS=1;NUMALT=1;ODDS=37.8762;PAIRED=1;PAIREDR=0;PAO=0;PQA=0;PQR=0;PRO=0;QA=931;QR=0;RO=0;RPP=7.26639;RPPR=0;RUN=1;SAF=13;SAP=3.09716;SAR=12;SRF=0;SRP=0;SRR=0;TYPE=snp;BVAR	GT:DP:RO:QR:AO:QA:GL	1/1:25:0:0:25:931:-5,-5,0
NC_010611.1	4235	.	T	C	696361	.	AB=0;ABP=0;AC=2;AF=1;AN=2;AO=22;CIGAR=1X;DP=22;DPB=22;DPRA=0;EPP=3.0103;EPPR=0;GTI=0;LEN=1;MEANALT=1;MQM=60;MQMR=0;NS=1;NUMALT=1;ODDS=33.7174;PAIRED=1;PAIREDR=0;PAO=0;PQA=0;PQR=0;PRO=0;QA=801;QR=0;RO=0;RPP=4.58955;RPPR=0;RUN=1;SAF=14;SAP=6.56362;SAR=8;SRF=0;SRP=0;SRR=0;TYPE=snp;BVAR	GT:DP:RO:QR:AO:QA:GL	1/1:22:0:0:22:801:-5,-5,0
NC_010611.1	4290	.	C	T	827973	.	AB=0;ABP=0;AC=2;AF=1;AN=2;AO=25;CIGAR=1X;DP=25;DPB=25;DPRA=0;EPP=3.79203;EPPR=0;GTI=0;LEN=1;MEANALT=1;MQM=60;MQMR=0;NS=1;NUMALT=1;ODDS=37.8762;PAIRED=1;PAIREDR=0;PAO=0;PQA=0;PQR=0;PRO=0;QA=948;QR=0;RO=0;RPP=3.09716;RPPR=0;RUN=1;SAF=16;SAP=7.26639;SAR=9;SRF=0;SRP=0;SRR=0;TYPE=snp;BVAR	GT:DP:RO:QR:AO:QA:GL	1/1:25:0:0:25:948:-5,-5,0
NC_010611.1	4499	.	A	T	755534	.	AB=0;ABP=0;AC=2;AF=1;AN=2;AO=24;CIGAR=1X;DP=24;DPB=24;DPRA=0;EPP=4.45795;EPPR=0;GTI=0;LEN=1;MEANALT=1;MQM=60;MQMR=0;NS=1;NUMALT=1;ODDS=36.4899;PAIRED=1;PAIREDR=0;PAO=0;PQA=0;PQR=0;PRO=0;QA=865;QR=0;RO=0;RPP=3.0103;RPPR=0;RUN=1;SAF=14;SAP=4.45795;SAR=10;SRF=0;SRP=0;SRR=0;TYPE=snp;BVAR	GT:DP:RO:QR:AO:QA:GL	1/1:24:0:0:24:865:-5,-5,0
NC_010611.1	4532	.	A	G	958585	.	AB=0;ABP=0;AC=2;AF=1;AN=2;AO=30;CIGAR=1X;DP=30;DPB=30;DPRA=0;EPP=3.29983;EPPR=0;GTI=0;LEN=1;MEANALT=1;MQM=60;MQMR=0;NS=1;NUMALT=1;ODDS=44.8077;PAIRED=1;PAIREDR=0;PAO=0;PQA=0;PQR=0;PRO=0;QA=1090;QR=0;RO=0;RPP=3.29983;RPPR=0;RUN=1;SAF=16;SAP=3.29983;SAR=14;SRF=0;SRP=0;SRR=0;TYPE=snp;BVAR	GT:DP:RO:QR:AO:QA:GL	1/1:30:0:0:30:1090:-5,-5,0
NC_010611.1	4613	.	A	T	893095	.	AB=0;ABP=0;AC=2;AF=1;AN=2;AO=30;CIGAR=1X;DP=30;DPB=30;DPRA=0;EPP=3.29983;EPPR=0;GTI=0;LEN=1;MEANALT=1;MQM=60;MQMR=0;NS=1;NUMALT=1;ODDS=44.8077;PAIRED=1;PAIREDR=0;PAO=0;PQA=0;PQR=0;PRO=0;QA=1020;QR=0;RO=0;RPP=3.29983;RPPR=0;RUN=1;SAF=18;SAP=5.61607;SAR=12;SRF=0;SRP=0;SRR=0;TYPE=snp;BVAR	GT:DP:RO:QR:AO:QA:GL	1/1:30:0:0:30:1020:-5,-5,0
NC_010611.1	4649	.	T	C	1046.42	.	AB=0;ABP=0;AC=2;AF=1;AN=2;AO=33;CIGAR=1X;DP=33;DPB=33;DPRA=0;EPP=3.0761;EPPR=0;GTI=0;LEN=1;MEANALT=1;MQM=60;MQMR=0;NS=1;NUMALT=1;ODDS=48.9666;PAIRED=1;PAIREDR=0;PAO=0;PQA=0;PQR=0;PRO=0;QA=1191;QR=0;RO=0;RPP=4.65535;RPPR=0;RUN=1;SAF=19;SAP=4.65535;SAR=14;SRF=0;SRP=0;SRR=0;TYPE=snp;BVAR	GT:DP:RO:QR:AO:QA:GL	1/1:33:0:0:33:1191:-5,-5,0
NC_010611.1	4655	.	A	G	1017.4	.	AB=0;ABP=0;AC=2;AF=1;AN=2;AO=32;CIGAR=1X;DP=32;DPB=32;DPRA=0;EPP=3.28173;EPPR=0;GTI=0;LEN=1;MEANALT=1;MQM=60;MQMR=0;NS=1;NUMALT=1;ODDS=47.5803;PAIRED=1;PAIREDR=0;PAO=0;PQA=0;PQR=0;PRO=0;QA=1159;QR=0;RO=0;RPP=5.45321;RPPR=0;RUN=1;SAF=18;SAP=4.09604;SAR=14;SRF=0;SRP=0;SRR=0;TYPE=snp;BVAR	GT:DP:RO:QR:AO:QA:GL	1/1:32:0:0:32:1159:-5,-5,0
NC_010611.1	4690	.	A	G	925736	.	AB=0;ABP=0;AC=2;AF=1;AN=2;AO=30;CIGAR=1X;DP=30;DPB=30;DPRA=0;EPP=4.16842;EPPR=0;GTI=0;LEN=1;MEANALT=1;MQM=60;MQMR=0;NS=1;NUMALT=1;ODDS=44.8077;PAIRED=1;PAIREDR=0;PAO=0;PQA=0;PQR=0;PRO=0;QA=1058;QR=0;RO=0;RPP=5.61607;RPPR=0;RUN=1;SAF=13;SAP=4.16842;SAR=17;SRF=0;SRP=0;SRR=0;TYPE=snp;BVAR	GT:DP:RO:QR:AO:QA:GL	1/1:30:0:0:30:1058:-5,-5,0
NC_010611.1	4964	.	T	C	355576	.	AB=0;ABP=0;AC=2;AF=1;AN=2;AO=11;CIGAR=1X;DP=11;DPB=11;DPRA=0;EPP=7.94546;EPPR=0;GTI=0;LEN=1;MEANALT=1;MQM=60;MQMR=0;NS=1;NUMALT=1;ODDS=18.4681;PAIRED=1;PAIREDR=0;PAO=0;PQA=0;PQR=0;PRO=0;QA=419;QR=0;RO=0;RPP=3.20771;RPPR=0;RUN=1;SAF=7;SAP=4.78696;SAR=4;SRF=0;SRP=0;SRR=0;TYPE=snp;BVAR	GT:DP:RO:QR:AO:QA:GL	1/1:11:0:0:11:419:-5,-3.31133,0
NC_010611.1	5517	.	T	C	521324	.	AB=0;ABP=0;AC=2;AF=1;AN=2;AO=17;CIGAR=1X;DP=17;DPB=17;DPRA=0;EPP=4.1599;EPPR=0;GTI=0;LEN=1;MEANALT=1;MQM=60;MQMR=0;NS=1;NUMALT=1;ODDS=26.7859;PAIRED=1;PAIREDR=0;PAO=0;PQA=0;PQR=0;PRO=0;QA=613;QR=0;RO=0;RPP=13.3567;RPPR=0;RUN=1;SAF=7;SAP=4.1599;SAR=10;SRF=0;SRP=0;SRR=0;TYPE=snp;BVAR	GT:DP:RO:QR:AO:QA:GL	1/1:17:0:0:17:613:-5,-5,0
NC_010611.1	5529	.	A	G	463207	.	AB=0;ABP=0;AC=2;AF=1;AN=2;AO=16;CIGAR=1X;DP=16;DPB=16;DPRA=0;EPP=7.89611;EPPR=0;GTI=0;LEN=1;MEANALT=1;MQM=60;MQMR=0;NS=1;NUMALT=1;ODDS=25.3996;PAIRED=1;PAIREDR=0;PAO=0;PQA=0;PQR=0;PRO=0;QA=557;QR=0;RO=0;RPP=16.582;RPPR=0;RUN=1;SAF=6;SAP=5.18177;SAR=10;SRF=0;SRP=0;SRR=0;TYPE=snp;BVAR	GT:DP:RO:QR:AO:QA:GL	1/1:16:0:0:16:557:-5,-4.81648,0
NC_010611.1	5760	.	G	T	858623	.	AB=0;ABP=0;AC=2;AF=1;AN=2;AO=28;CIGAR=1X;DP=28;DPB=28;DPRA=0;EPP=4.25114;EPPR=0;GTI=0;LEN=1;MEANALT=1;MQM=60;MQMR=0;NS=1;NUMALT=1;ODDS=42.0351;PAIRED=1;PAIREDR=0;PAO=0;PQA=0;PQR=0;PRO=0;QA=985;QR=0;RO=0;RPP=5.80219;RPPR=0;RUN=1;SAF=17;SAP=5.80219;SAR=11;SRF=0;SRP=0;SRR=0;TYPE=snp;BVAR	GT:DP:RO:QR:AO:QA:GL	1/1:28:0:0:28:985:-5,-5,0
NC_010611.1	5970	.	AGAA	TGAC	582717	.	AB=0;ABP=0;AC=2;AF=1;AN=2;AO=20;CIGAR=1X2M1X;DP=20;DPB=40;DPRA=0;EPP=9.95901;EPPR=0;GTI=0;LEN=4;MEANALT=1;MQM=60;MQMR=0;NS=1;NUMALT=1;ODDS=30.9448;PAIRED=1;PAIREDR=0;PAO=0;PQA=0;PQR=0;PRO=0;QA=681;QR=0;RO=0;RPP=6.91895;RPPR=0;RUN=1;SAF=9;SAP=3.44459;SAR=11;SRF=0;SRP=0;SRR=0;TYPE=complex;BVAR	GT:DP:RO:QR:AO:QA:GL	1/1:20:0:0:20:681:-5,-5,0
NC_010611.1	5991	.	G	A	599431	.	AB=0;ABP=0;AC=2;AF=1;AN=2;AO=19;CIGAR=1X;DP=19;DPB=19;DPRA=0;EPP=12.2676;EPPR=0;GTI=0;LEN=1;MEANALT=1;MQM=60;MQMR=0;NS=1;NUMALT=1;ODDS=29.5585;PAIRED=1;PAIREDR=0;PAO=0;PQA=0;PQR=0;PRO=0;QA=700;QR=0;RO=0;RPP=5.8675;RPPR=0;RUN=1;SAF=9;SAP=3.12459;SAR=10;SRF=0;SRP=0;SRR=0;TYPE=snp;BVAR	GT:DP:RO:QR:AO:QA:GL	1/1:19:0:0:19:700:-5,-5,0
NC_010611.1	6270	.	T	C	895077	.	AB=0;ABP=0;AC=2;AF=1;AN=2;AO=28;CIGAR=1X;DP=28;DPB=28;DPRA=0;EPP=3.32051;EPPR=0;GTI=0;LEN=1;MEANALT=1;MQM=60;MQMR=0;NS=1;NUMALT=1;ODDS=42.0351;PAIRED=1;PAIREDR=0;PAO=0;PQA=0;PQR=0;PRO=0;QA=1020;QR=0;RO=0;RPP=3.32051;RPPR=0;RUN=1;SAF=12;SAP=4.25114;SAR=16;SRF=0;SRP=0;SRR=0;TYPE=snp;BVAR	GT:DP:RO:QR:AO:QA:GL	1/1:28:0:0:28:1020:-5,-5,0
NC_010611.1	6464	.	G	T	521324	.	AB=0;ABP=0;AC=2;AF=1;AN=2;AO=17;CIGAR=1X;DP=17;DPB=17;DPRA=0;EPP=4.1599;EPPR=0;GTI=0;LEN=1;MEANALT=1;MQM=60;MQMR=0;NS=1;NUMALT=1;ODDS=26.7859;PAIRED=1;PAIREDR=0;PAO=0;PQA=0;PQR=0;PRO=0;QA=613;QR=0;RO=0;RPP=13.3567;RPPR=0;RUN=1;SAF=10;SAP=4.1599;SAR=7;SRF=0;SRP=0;SRR=0;TYPE=snp;BVAR	GT:DP:RO:QR:AO:QA:GL	1/1:17:0:0:17:613:-5,-5,0
NC_010611.1	6516	.	G	A	747536	.	AB=0;ABP=0;AC=2;AF=1;AN=2;AO=25;CIGAR=1X;DP=25;DPB=25;DPRA=0;EPP=5.18177;EPPR=0;GTI=0;LEN=1;MEANALT=1;MQM=60;MQMR=0;NS=1;NUMALT=1;ODDS=37.8762;PAIRED=1;PAIREDR=0;PAO=0;PQA=0;PQR=0;PRO=0;QA=873;QR=0;RO=0;RPP=17.6895;RPPR=0;RUN=1;SAF=14;SAP=3.79203;SAR=11;SRF=0;SRP=0;SRR=0;TYPE=snp;BVAR	GT:DP:RO:QR:AO:QA:GL	1/1:25:0:0:25:873:-5,-5,0
NC_010611.1	6902	.	T	C	764523	.	AB=0;ABP=0;AC=2;AF=1;AN=2;AO=25;CIGAR=1X;DP=25;DPB=25;DPRA=0;EPP=17.6895;EPPR=0;GTI=0;LEN=1;MEANALT=1;MQM=60;MQMR=0;NS=1;NUMALT=1;ODDS=37.8762;PAIRED=1;PAIREDR=0;PAO=0;PQA=0;PQR=0;PRO=0;QA=901;QR=0;RO=0;RPP=3.79203;RPPR=0;RUN=1;SAF=7;SAP=13.5202;SAR=18;SRF=0;SRP=0;SRR=0;TYPE=snp;BVAR	GT:DP:RO:QR:AO:QA:GL	1/1:25:0:0:25:901:-5,-5,0
NC_010611.1	7068	.	A	G	201945	.	AB=0;ABP=0;AC=2;AF=1;AN=2;AO=7;CIGAR=1X;DP=7;DPB=7;DPRA=0;EPP=3.32051;EPPR=0;GTI=0;LEN=1;MEANALT=1;MQM=60;MQMR=0;NS=1;NUMALT=1;ODDS=12.9229;PAIRED=1;PAIREDR=0;PAO=0;PQA=0;PQR=0;PRO=0;QA=247;QR=0;RO=0;RPP=10.7656;RPPR=0;RUN=1;SAF=4;SAP=3.32051;SAR=3;SRF=0;SRP=0;SRR=0;TYPE=snp;BVAR	GT:DP:RO:QR:AO:QA:GL	1/1:7:0:0:7:247:-5,-2.10721,0
NC_010611.1	7133	.	C	T	293898	.	AB=0;ABP=0;AC=2;AF=1;AN=2;AO=10;CIGAR=1X;DP=10;DPB=10;DPRA=0;EPP=3.87889;EPPR=0;GTI=0;LEN=1;MEANALT=1;MQM=60;MQMR=0;NS=1;NUMALT=1;ODDS=17.0818;PAIRED=1;PAIREDR=0;PAO=0;PQA=0;PQR=0;PRO=0;QA=353;QR=0;RO=0;RPP=10.8276;RPPR=0;RUN=1;SAF=6;SAP=3.87889;SAR=4;SRF=0;SRP=0;SRR=0;TYPE=snp;BVAR	GT:DP:RO:QR:AO:QA:GL	1/1:10:0:0:10:353:-5,-3.0103,0
NC_010611.1	7231	.	A	T	404092	.	AB=0;ABP=0;AC=2;AF=1;AN=2;AO=13;CIGAR=1X;DP=13;DPB=13;DPRA=0;EPP=3.17734;EPPR=0;GTI=0;LEN=1;MEANALT=1;MQM=60;MQMR=0;NS=1;NUMALT=1;ODDS=21.2407;PAIRED=1;PAIREDR=0;PAO=0;PQA=0;PQR=0;PRO=0;QA=469;QR=0;RO=0;RPP=4.51363;RPPR=0;RUN=1;SAF=6;SAP=3.17734;SAR=7;SRF=0;SRP=0;SRR=0;TYPE=snp;BVAR	GT:DP:RO:QR:AO:QA:GL	1/1:13:0:0:13:469:-5,-3.91339,0
NC_010611.1	7270	.	C	A	159646	.	AB=0;ABP=0;AC=2;AF=1;AN=2;AO=5;CIGAR=1X;DP=5;DPB=5;DPRA=0;EPP=3.44459;EPPR=0;GTI=0;LEN=1;MEANALT=1;MQM=60;MQMR=0;NS=1;NUMALT=1;ODDS=10.1503;PAIRED=1;PAIREDR=0;PAO=0;PQA=0;PQR=0;PRO=0;QA=190;QR=0;RO=0;RPP=3.44459;RPPR=0;RUN=1;SAF=2;SAP=3.44459;SAR=3;SRF=0;SRP=0;SRR=0;TYPE=snp;BVAR	GT:DP:RO:QR:AO:QA:GL	1/1:5:0:0:5:190:-5,-1.50515,0
NC_010611.1	7277	.	T	C	179117	.	AB=0;ABP=0;AC=2;AF=1;AN=2;AO=6;CIGAR=1X;DP=6;DPB=6;DPRA=0;EPP=8.80089;EPPR=0;GTI=0;LEN=1;MEANALT=1;MQM=60;MQMR=0;NS=1;NUMALT=1;ODDS=11.5366;PAIRED=1;PAIREDR=0;PAO=0;PQA=0;PQR=0;PRO=0;QA=219;QR=0;RO=0;RPP=4.45795;RPPR=0;RUN=1;SAF=3;SAP=3.0103;SAR=3;SRF=0;SRP=0;SRR=0;TYPE=snp;BVAR	GT:DP:RO:QR:AO:QA:GL	1/1:6:0:0:6:219:-5,-1.80618,0
NC_010611.1	7297	.	A	T	0.326123	.	AB=0.222222;ABP=9.04217;AC=1;AF=0.5;AN=2;AO=2;CIGAR=1X;DP=9;DPB=9;DPRA=0;EPP=7.35324;EPPR=3.32051;GTI=0;LEN=1;MEANALT=1;MQM=60;MQMR=60;NS=1;NUMALT=1;ODDS=2.55125;PAIRED=1;PAIREDR=1;PAO=0;PQA=0;PQR=0;PRO=0;QA=40;QR=265;RO=7;RPP=3.0103;RPPR=3.32051;RUN=1;SAF=1;SAP=3.0103;SAR=1;SRF=3;SRP=3.32051;SRR=4;TYPE=snp	GT:DP:RO:QR:AO:QA:GL	0/1:9:7:265:2:40:-2.64703,0,-5
NC_010611.1	7322	.	A	G	350047	.	AB=0;ABP=0;AC=2;AF=1;AN=2;AO=11;CIGAR=1X;DP=11;DPB=11;DPRA=0;EPP=4.78696;EPPR=0;GTI=0;LEN=1;MEANALT=1;MQM=60;MQMR=0;NS=1;NUMALT=1;ODDS=18.4681;PAIRED=1;PAIREDR=0;PAO=0;PQA=0;PQR=0;PRO=0;QA=408;QR=0;RO=0;RPP=3.20771;RPPR=0;RUN=1;SAF=6;SAP=3.20771;SAR=5;SRF=0;SRP=0;SRR=0;TYPE=snp;BVAR	GT:DP:RO:QR:AO:QA:GL	1/1:11:0:0:11:408:-5,-3.31133,0
NC_010611.1	7360	.	T	G	203973	.	AB=0;ABP=0;AC=2;AF=1;AN=2;AO=7;CIGAR=1X;DP=7;DPB=7;DPRA=0;EPP=3.32051;EPPR=0;GTI=0;LEN=1;MEANALT=1;MQM=60;MQMR=0;NS=1;NUMALT=1;ODDS=12.9229;PAIRED=1;PAIREDR=0;PAO=0;PQA=0;PQR=0;PRO=0;QA=244;QR=0;RO=0;RPP=3.32051;RPPR=0;RUN=1;SAF=5;SAP=5.80219;SAR=2;SRF=0;SRP=0;SRR=0;TYPE=snp;BVAR	GT:DP:RO:QR:AO:QA:GL	1/1:7:0:0:7:244:-5,-2.10721,0
NC_010611.1	7366	.	T	C	274232	.	AB=0;ABP=0;AC=2;AF=1;AN=2;AO=11;CIGAR=1X;DP=11;DPB=11;DPRA=0;EPP=7.94546;EPPR=0;GTI=0;LEN=1;MEANALT=1;MQM=60;MQMR=0;NS=1;NUMALT=1;ODDS=18.4681;PAIRED=1;PAIREDR=0;PAO=0;PQA=0;PQR=0;PRO=0;QA=343;QR=0;RO=0;RPP=7.94546;RPPR=0;RUN=1;SAF=9;SAP=12.6832;SAR=2;SRF=0;SRP=0;SRR=0;TYPE=snp;BVAR	GT:DP:RO:QR:AO:QA:GL	1/1:11:0:0:11:343:-5,-3.31133,0
NC_010611.1	9104	.	G	A	605293	.	AB=0;ABP=0;AC=2;AF=1;AN=2;AO=20;CIGAR=1X;DP=20;DPB=20;DPRA=0;EPP=4.74748;EPPR=0;GTI=0;LEN=1;MEANALT=1;MQM=60;MQMR=0;NS=1;NUMALT=1;ODDS=30.9448;PAIRED=1;PAIREDR=0;PAO=0;PQA=0;PQR=0;PRO=0;QA=704;QR=0;RO=0;RPP=6.91895;RPPR=0;RUN=1;SAF=13;SAP=6.91895;SAR=7;SRF=0;SRP=0;SRR=0;TYPE=snp;BVAR	GT:DP:RO:QR:AO:QA:GL	1/1:20:0:0:20:704:-5,-5,0
NC_010611.1	9350	.	G	A	510.27	.	AB=0;ABP=0;AC=2;AF=1;AN=2;AO=18;CIGAR=1X;DP=19;DPB=19;DPRA=0;EPP=15.074;EPPR=0;GTI=0;LEN=1;MEANALT=2;MQM=60;MQMR=0;NS=1;NUMALT=1;ODDS=28.1722;PAIRED=1;PAIREDR=0;PAO=0;PQA=0;PQR=0;PRO=0;QA=605;QR=0;RO=0;RPP=4.9405;RPPR=0;RUN=1;SAF=9;SAP=3.0103;SAR=9;SRF=0;SRP=0;SRR=0;TYPE=snp;BVAR	GT:DP:RO:QR:AO:QA:GL	1/1:19:0:0:18:605:-5,-5,0
NC_010611.1	9698	.	G	A	438829	.	AB=0;ABP=0;AC=2;AF=1;AN=2;AO=14;CIGAR=1X;DP=14;DPB=14;DPRA=0;EPP=3.63072;EPPR=0;GTI=0;LEN=1;MEANALT=1;MQM=60;MQMR=0;NS=1;NUMALT=1;ODDS=22.627;PAIRED=1;PAIREDR=0;PAO=0;PQA=0;PQR=0;PRO=0;QA=512;QR=0;RO=0;RPP=5.49198;RPPR=0;RUN=1;SAF=5;SAP=5.49198;SAR=9;SRF=0;SRP=0;SRR=0;TYPE=snp;BVAR	GT:DP:RO:QR:AO:QA:GL	1/1:14:0:0:14:512:-5,-4.21442,0
NC_010611.1	9836	.	C	T	1061.51	.	AB=0;ABP=0;AC=2;AF=1;AN=2;AO=33;CIGAR=1X;DP=33;DPB=33;DPRA=0;EPP=3.60252;EPPR=0;GTI=0;LEN=1;MEANALT=1;MQM=60;MQMR=0;NS=1;NUMALT=1;ODDS=48.9666;PAIRED=1;PAIREDR=0;PAO=0;PQA=0;PQR=0;PRO=0;QA=1206;QR=0;RO=0;RPP=3.60252;RPPR=0;RUN=1;SAF=18;SAP=3.60252;SAR=15;SRF=0;SRP=0;SRR=0;TYPE=snp;BVAR	GT:DP:RO:QR:AO:QA:GL	1/1:33:0:0:33:1206:-5,-5,0
NC_010611.1	9869	.	G	A	1135.6	.	AB=0;ABP=0;AC=2;AF=1;AN=2;AO=36;CIGAR=1X;DP=36;DPB=36;DPRA=0;EPP=3.25157;EPPR=0;GTI=0;LEN=1;MEANALT=1;MQM=60;MQMR=0;NS=1;NUMALT=1;ODDS=53.1255;PAIRED=1;PAIREDR=0;PAO=0;PQA=0;PQR=0;PRO=0;QA=1295;QR=0;RO=0;RPP=9.04217;RPPR=0;RUN=1;SAF=20;SAP=3.9754;SAR=16;SRF=0;SRP=0;SRR=0;TYPE=snp;BVAR	GT:DP:RO:QR:AO:QA:GL	1/1:36:0:0:36:1295:-5,-5,0
NC_010611.1	10049	.	C	T	675658	.	AB=0;ABP=0;AC=2;AF=1;AN=2;AO=22;CIGAR=1X;DP=24;DPB=24;DPRA=0;EPP=3.40511;EPPR=0;GTI=0;LEN=1;MEANALT=2;MQM=60;MQMR=0;NS=1;NUMALT=1;ODDS=33.7174;PAIRED=1;PAIREDR=0;PAO=0;PQA=0;PQR=0;PRO=0;QA=775;QR=0;RO=0;RPP=3.0103;RPPR=0;RUN=1;SAF=11;SAP=3.0103;SAR=11;SRF=0;SRP=0;SRR=0;TYPE=snp;BVAR	GT:DP:RO:QR:AO:QA:GL	1/1:24:0:0:22:775:-5,-5,0
NC_010611.1	10268	.	C	T	814413	.	AB=0;ABP=0;AC=2;AF=1;AN=2;AO=25;CIGAR=1X;DP=25;DPB=25;DPRA=0;EPP=3.79203;EPPR=0;GTI=0;LEN=1;MEANALT=1;MQM=60;MQMR=0;NS=1;NUMALT=1;ODDS=37.8762;PAIRED=1;PAIREDR=0;PAO=0;PQA=0;PQR=0;PRO=0;QA=933;QR=0;RO=0;RPP=7.26639;RPPR=0;RUN=1;SAF=12;SAP=3.09716;SAR=13;SRF=0;SRP=0;SRR=0;TYPE=snp;BVAR	GT:DP:RO:QR:AO:QA:GL	1/1:25:0:0:25:933:-5,-5,0
NC_010611.1	10344	.	G	A	687.19	.	AB=0;ABP=0;AC=2;AF=1;AN=2;AO=22;CIGAR=1X;DP=22;DPB=22;DPRA=0;EPP=3.0103;EPPR=0;GTI=0;LEN=1;MEANALT=1;MQM=60;MQMR=0;NS=1;NUMALT=1;ODDS=33.7174;PAIRED=1;PAIREDR=0;PAO=0;PQA=0;PQR=0;PRO=0;QA=796;QR=0;RO=0;RPP=9.32731;RPPR=0;RUN=1;SAF=8;SAP=6.56362;SAR=14;SRF=0;SRP=0;SRR=0;TYPE=snp;BVAR	GT:DP:RO:QR:AO:QA:GL	1/1:22:0:0:22:796:-5,-5,0
NC_010611.1	10370	.	T	C	443892	.	AB=0;ABP=0;AC=2;AF=1;AN=2;AO=14;CIGAR=1X;DP=14;DPB=14;DPRA=0;EPP=3.63072;EPPR=0;GTI=0;LEN=1;MEANALT=1;MQM=60;MQMR=0;NS=1;NUMALT=1;ODDS=22.627;PAIRED=1;PAIREDR=0;PAO=0;PQA=0;PQR=0;PRO=0;QA=515;QR=0;RO=0;RPP=5.49198;RPPR=0;RUN=1;SAF=7;SAP=3.0103;SAR=7;SRF=0;SRP=0;SRR=0;TYPE=snp;BVAR	GT:DP:RO:QR:AO:QA:GL	1/1:14:0:0:14:515:-5,-4.21442,0
NC_010611.1	10406	.	T	C	425.06	.	AB=0;ABP=0;AC=2;AF=1;AN=2;AO=14;CIGAR=1X;DP=14;DPB=14;DPRA=0;EPP=25.3454;EPPR=0;GTI=0;LEN=1;MEANALT=1;MQM=60;MQMR=0;NS=1;NUMALT=1;ODDS=22.627;PAIRED=1;PAIREDR=0;PAO=0;PQA=0;PQR=0;PRO=0;QA=518;QR=0;RO=0;RPP=3.0103;RPPR=0;RUN=1;SAF=8;SAP=3.63072;SAR=6;SRF=0;SRP=0;SRR=0;TYPE=snp;BVAR	GT:DP:RO:QR:AO:QA:GL	1/1:14:0:0:14:518:-5,-4.21442,0
NC_010611.1	10431	.	A	G	461271	.	AB=0;ABP=0;AC=2;AF=1;AN=2;AO=15;CIGAR=1X;DP=15;DPB=15;DPRA=0;EPP=10.1038;EPPR=0;GTI=0;LEN=1;MEANALT=1;MQM=60;MQMR=0;NS=1;NUMALT=1;ODDS=24.0133;PAIRED=1;PAIREDR=0;PAO=0;PQA=0;PQR=0;PRO=0;QA=547;QR=0;RO=0;RPP=3.15506;RPPR=0;RUN=1;SAF=11;SAP=10.1038;SAR=4;SRF=0;SRP=0;SRR=0;TYPE=snp;BVAR	GT:DP:RO:QR:AO:QA:GL	1/1:15:0:0:15:547:-5,-4.51545,0
NC_010611.1	10442	.	T	C	436404	.	AB=0;ABP=0;AC=2;AF=1;AN=2;AO=15;CIGAR=1X;DP=15;DPB=15;DPRA=0;EPP=6.62942;EPPR=0;GTI=0;LEN=1;MEANALT=1;MQM=60;MQMR=0;NS=1;NUMALT=1;ODDS=24.0133;PAIRED=1;PAIREDR=0;PAO=0;PQA=0;PQR=0;PRO=0;QA=517;QR=0;RO=0;RPP=4.31318;RPPR=0;RUN=1;SAF=11;SAP=10.1038;SAR=4;SRF=0;SRP=0;SRR=0;TYPE=snp;BVAR	GT:DP:RO:QR:AO:QA:GL	1/1:15:0:0:15:517:-5,-4.51545,0
NC_010611.1	10683	.	C	T	514.62	.	AB=0;ABP=0;AC=2;AF=1;AN=2;AO=16;CIGAR=1X;DP=16;DPB=16;DPRA=0;EPP=3.55317;EPPR=0;GTI=0;LEN=1;MEANALT=1;MQM=60;MQMR=0;NS=1;NUMALT=1;ODDS=25.3996;PAIRED=0.9375;PAIREDR=0;PAO=0;PQA=0;PQR=0;PRO=0;QA=597;QR=0;RO=0;RPP=7.89611;RPPR=0;RUN=1;SAF=8;SAP=3.0103;SAR=8;SRF=0;SRP=0;SRR=0;TYPE=snp;BVAR	GT:DP:RO:QR:AO:QA:GL	1/1:16:0:0:16:597:-5,-4.81648,0
NC_010611.1	10704	.	G	T	386555	.	AB=0.2;ABP=14.7363;AC=1;AF=0.5;AN=2;AO=3;CIGAR=1X;DP=15;DPB=15;DPRA=0;EPP=9.52472;EPPR=3.73412;GTI=0;LEN=1;MEANALT=1;MQM=60;MQMR=60;NS=1;NUMALT=1;ODDS=8.90062;PAIRED=1;PAIREDR=0.916667;PAO=0;PQA=0;PQR=0;PRO=0;QA=115;QR=460;RO=12;RPP=3.73412;RPPR=9.52472;RUN=1;SAF=2;SAP=3.73412;SAR=1;SRF=6;SRP=3.0103;SRR=6;TYPE=snp;BVAR	GT:DP:RO:QR:AO:QA:GL	0/1:15:12:460:3:115:-5,0,-5
NC_010611.1	10757	.	GTTG	ACTT	355023	.	AB=0;ABP=0;AC=2;AF=1;AN=2;AO=11;CIGAR=2X1M1X;DP=11;DPB=22;DPRA=0;EPP=4.78696;EPPR=0;GTI=0;LEN=4;MEANALT=1;MQM=60;MQMR=0;NS=1;NUMALT=1;ODDS=18.4681;PAIRED=1;PAIREDR=0;PAO=0;PQA=0;PQR=0;PRO=0;QA=420;QR=0;RO=0;RPP=7.94546;RPPR=0;RUN=1;SAF=4;SAP=4.78696;SAR=7;SRF=0;SRP=0;SRR=0;TYPE=complex;BVAR	GT:DP:RO:QR:AO:QA:GL	1/1:11:0:0:11:420:-5,-3.31133,0
NC_010611.1	10766	.	T	C	354114	.	AB=0;ABP=0;AC=2;AF=1;AN=2;AO=11;CIGAR=1X;DP=11;DPB=11;DPRA=0;EPP=4.78696;EPPR=0;GTI=0;LEN=1;MEANALT=1;MQM=60;MQMR=0;NS=1;NUMALT=1;ODDS=18.4681;PAIRED=1;PAIREDR=0;PAO=0;PQA=0;PQR=0;PRO=0;QA=419;QR=0;RO=0;RPP=7.94546;RPPR=0;RUN=1;SAF=4;SAP=4.78696;SAR=7;SRF=0;SRP=0;SRR=0;TYPE=snp;BVAR	GT:DP:RO:QR:AO:QA:GL	1/1:11:0:0:11:419:-5,-3.31133,0
NC_010611.1	10772	.	ACAA	GCAG	358958	.	AB=0;ABP=0;AC=2;AF=1;AN=2;AO=12;CIGAR=1X2M1X;DP=12;DPB=24;DPRA=0;EPP=3.73412;EPPR=0;GTI=0;LEN=4;MEANALT=1;MQM=60;MQMR=0;NS=1;NUMALT=1;ODDS=19.8544;PAIRED=1;PAIREDR=0;PAO=0;PQA=0;PQR=0;PRO=0;QA=421;QR=0;RO=0;RPP=5.9056;RPPR=0;RUN=1;SAF=5;SAP=3.73412;SAR=7;SRF=0;SRP=0;SRR=0;TYPE=complex;BVAR	GT:DP:RO:QR:AO:QA:GL	1/1:12:0:0:12:421:-5,-3.61236,0
NC_010611.1	10787	.	C	T	419523	.	AB=0;ABP=0;AC=2;AF=1;AN=2;AO=13;CIGAR=1X;DP=13;DPB=13;DPRA=0;EPP=3.17734;EPPR=0;GTI=0;LEN=1;MEANALT=1;MQM=60;MQMR=0;NS=1;NUMALT=1;ODDS=21.2407;PAIRED=1;PAIREDR=0;PAO=0;PQA=0;PQR=0;PRO=0;QA=486;QR=0;RO=0;RPP=3.17734;RPPR=0;RUN=1;SAF=8;SAP=4.51363;SAR=5;SRF=0;SRP=0;SRR=0;TYPE=snp;BVAR	GT:DP:RO:QR:AO:QA:GL	1/1:13:0:0:13:486:-5,-3.91339,0
NC_010611.1	10859	.	CGCG	TGCA	394674	.	AB=0;ABP=0;AC=2;AF=1;AN=2;AO=13;CIGAR=1X2M1X;DP=13;DPB=26.5;DPRA=0;EPP=4.51363;EPPR=0;GTI=0;LEN=4;MEANALT=1;MQM=60;MQMR=0;NS=1;NUMALT=1;ODDS=21.2407;PAIRED=1;PAIREDR=0;PAO=0;PQA=0;PQR=0;PRO=0;QA=460;QR=0;RO=0;RPP=4.51363;RPPR=0;RUN=1;SAF=7;SAP=3.17734;SAR=6;SRF=0;SRP=0;SRR=0;TYPE=complex;BVAR	GT:DP:RO:QR:AO:QA:GL	1/1:13:0:0:13:460:-5,-3.91339,0
NC_010611.1	10988	.	G	A	1075.43	.	AB=0;ABP=0;AC=2;AF=1;AN=2;AO=34;CIGAR=1X;DP=34;DPB=34;DPRA=0;EPP=4.03217;EPPR=0;GTI=0;LEN=1;MEANALT=1;MQM=60;MQMR=0;NS=1;NUMALT=1;ODDS=50.3529;PAIRED=1;PAIREDR=0;PAO=0;PQA=0;PQR=0;PRO=0;QA=1238;QR=0;RO=0;RPP=12.2071;RPPR=0;RUN=1;SAF=22;SAP=9.39698;SAR=12;SRF=0;SRP=0;SRR=0;TYPE=snp;BVAR	GT:DP:RO:QR:AO:QA:GL	1/1:34:0:0:34:1238:-5,-5,0
NC_010611.1	10997	.	G	A	1129.3	.	AB=0;ABP=0;AC=2;AF=1;AN=2;AO=34;CIGAR=1X;DP=34;DPB=34;DPRA=0;EPP=4.03217;EPPR=0;GTI=0;LEN=1;MEANALT=1;MQM=60;MQMR=0;NS=1;NUMALT=1;ODDS=50.3529;PAIRED=1;PAIREDR=0;PAO=0;PQA=0;PQR=0;PRO=0;QA=1292;QR=0;RO=0;RPP=7.09778;RPPR=0;RUN=1;SAF=22;SAP=9.39698;SAR=12;SRF=0;SRP=0;SRR=0;TYPE=snp;BVAR	GT:DP:RO:QR:AO:QA:GL	1/1:34:0:0:34:1292:-5,-5,0
NC_010611.1	11042	.	T	A	1231.74	.	AB=0;ABP=0;AC=2;AF=1;AN=2;AO=39;CIGAR=1X;DP=39;DPB=39;DPRA=0;EPP=3.06598;EPPR=0;GTI=0;LEN=1;MEANALT=1;MQM=60;MQMR=0;NS=1;NUMALT=1;ODDS=57.2844;PAIRED=1;PAIREDR=0;PAO=0;PQA=0;PQR=0;PRO=0;QA=1402;QR=0;RO=0;RPP=9.74743;RPPR=0;RUN=1;SAF=19;SAP=3.06598;SAR=20;SRF=0;SRP=0;SRR=0;TYPE=snp;BVAR	GT:DP:RO:QR:AO:QA:GL	1/1:39:0:0:39:1402:-5,-5,0
NC_010611.1	11177	.	T	C	589.6	.	AB=0;ABP=0;AC=2;AF=1;AN=2;AO=19;CIGAR=1X;DP=20;DPB=20;DPRA=0;EPP=4.03889;EPPR=5.18177;GTI=0;LEN=1;MEANALT=1;MQM=60;MQMR=60;NS=1;NUMALT=1;ODDS=22.8881;PAIRED=1;PAIREDR=1;PAO=0;PQA=0;PQR=0;PRO=0;QA=694;QR=18;RO=1;RPP=8.61041;RPPR=5.18177;RUN=1;SAF=8;SAP=4.03889;SAR=11;SRF=0;SRP=5.18177;SRR=1;TYPE=snp;BVAR	GT:DP:RO:QR:AO:QA:GL	1/1:20:1:18:19:694:-5,-2.91957,0
NC_010611.1	11202	.	C	T	573221	.	AB=0;ABP=0;AC=2;AF=1;AN=2;AO=19;CIGAR=1X;DP=19;DPB=19;DPRA=0;EPP=4.03889;EPPR=0;GTI=0;LEN=1;MEANALT=1;MQM=60;MQMR=0;NS=1;NUMALT=1;ODDS=29.5585;PAIRED=1;PAIREDR=0;PAO=0;PQA=0;PQR=0;PRO=0;QA=666;QR=0;RO=0;RPP=8.61041;RPPR=0;RUN=1;SAF=8;SAP=4.03889;SAR=11;SRF=0;SRP=0;SRR=0;TYPE=snp;BVAR	GT:DP:RO:QR:AO:QA:GL	1/1:19:0:0:19:666:-5,-5,0
NC_010611.1	11207	.	C	T	652091	.	AB=0;ABP=0;AC=2;AF=1;AN=2;AO=20;CIGAR=1X;DP=20;DPB=20;DPRA=0;EPP=6.91895;EPPR=0;GTI=0;LEN=1;MEANALT=1;MQM=60;MQMR=0;NS=1;NUMALT=1;ODDS=30.9448;PAIRED=1;PAIREDR=0;PAO=0;PQA=0;PQR=0;PRO=0;QA=752;QR=0;RO=0;RPP=4.74748;RPPR=0;RUN=1;SAF=9;SAP=3.44459;SAR=11;SRF=0;SRP=0;SRR=0;TYPE=snp;BVAR	GT:DP:RO:QR:AO:QA:GL	1/1:20:0:0:20:752:-5,-5,0
NC_010611.1	11267	.	T	C	700224	.	AB=0;ABP=0;AC=2;AF=1;AN=2;AO=23;CIGAR=1X;DP=23;DPB=23;DPRA=0;EPP=5.3706;EPPR=0;GTI=0;LEN=1;MEANALT=1;MQM=60;MQMR=0;NS=1;NUMALT=1;ODDS=35.1036;PAIRED=1;PAIREDR=0;PAO=0;PQA=0;PQR=0;PRO=0;QA=803;QR=0;RO=0;RPP=3.10471;RPPR=0;RUN=1;SAF=11;SAP=3.10471;SAR=12;SRF=0;SRP=0;SRR=0;TYPE=snp;BVAR	GT:DP:RO:QR:AO:QA:GL	1/1:23:0:0:23:803:-5,-5,0
NC_010611.1	11285	.	T	C	772808	.	AB=0;ABP=0;AC=2;AF=1;AN=2;AO=24;CIGAR=1X;DP=24;DPB=24;DPRA=0;EPP=6.26751;EPPR=0;GTI=0;LEN=1;MEANALT=1;MQM=60;MQMR=0;NS=1;NUMALT=1;ODDS=36.4899;PAIRED=1;PAIREDR=0;PAO=0;PQA=0;PQR=0;PRO=0;QA=888;QR=0;RO=0;RPP=6.26751;RPPR=0;RUN=1;SAF=12;SAP=3.0103;SAR=12;SRF=0;SRP=0;SRR=0;TYPE=snp;BVAR	GT:DP:RO:QR:AO:QA:GL	1/1:24:0:0:24:888:-5,-5,0
NC_010611.1	11306	.	A	C	821.2	.	AB=0;ABP=0;AC=2;AF=1;AN=2;AO=26;CIGAR=1X;DP=26;DPB=26;DPRA=0;EPP=8.35546;EPPR=0;GTI=0;LEN=1;MEANALT=1;MQM=60;MQMR=0;NS=1;NUMALT=1;ODDS=39.2625;PAIRED=1;PAIREDR=0;PAO=0;PQA=0;PQR=0;PRO=0;QA=943;QR=0;RO=0;RPP=4.34659;RPPR=0;RUN=1;SAF=14;SAP=3.34437;SAR=12;SRF=0;SRP=0;SRR=0;TYPE=snp;BVAR	GT:DP:RO:QR:AO:QA:GL	1/1:26:0:0:26:943:-5,-5,0
NC_010611.1	11417	.	T	A	680792	.	AB=0;ABP=0;AC=2;AF=1;AN=2;AO=21;CIGAR=1X;DP=21;DPB=21;DPRA=0;EPP=3.1137;EPPR=0;GTI=0;LEN=1;MEANALT=1;MQM=60;MQMR=0;NS=1;NUMALT=1;ODDS=32.3311;PAIRED=1;PAIREDR=0;PAO=0;PQA=0;PQR=0;PRO=0;QA=779;QR=0;RO=0;RPP=3.1137;RPPR=0;RUN=1;SAF=12;SAP=3.94093;SAR=9;SRF=0;SRP=0;SRR=0;TYPE=snp;BVAR	GT:DP:RO:QR:AO:QA:GL	1/1:21:0:0:21:779:-5,-5,0
NC_010611.1	11423	.	G	A	882.39	.	AB=0;ABP=0;AC=2;AF=1;AN=2;AO=28;CIGAR=1X;DP=28;DPB=28;DPRA=0;EPP=3.32051;EPPR=0;GTI=0;LEN=1;MEANALT=1;MQM=60;MQMR=0;NS=1;NUMALT=1;ODDS=42.0351;PAIRED=1;PAIREDR=0;PAO=0;PQA=0;PQR=0;PRO=0;QA=1010;QR=0;RO=0;RPP=7.97367;RPPR=0;RUN=1;SAF=15;SAP=3.32051;SAR=13;SRF=0;SRP=0;SRR=0;TYPE=snp;BVAR	GT:DP:RO:QR:AO:QA:GL	1/1:28:0:0:28:1010:-5,-5,0
NC_010611.1	11480	.	C	T	910646	.	AB=0;ABP=0;AC=2;AF=1;AN=2;AO=30;CIGAR=1X;DP=30;DPB=30;DPRA=0;EPP=4.16842;EPPR=0;GTI=0;LEN=1;MEANALT=1;MQM=60;MQMR=0;NS=1;NUMALT=1;ODDS=44.8077;PAIRED=1;PAIREDR=0;PAO=0;PQA=0;PQR=0;PRO=0;QA=1053;QR=0;RO=0;RPP=17.1973;RPPR=0;RUN=1;SAF=15;SAP=3.0103;SAR=15;SRF=0;SRP=0;SRR=0;TYPE=snp;BVAR	GT:DP:RO:QR:AO:QA:GL	1/1:30:0:0:30:1053:-5,-5,0
NC_010611.1	12032	.	G	A	441842	.	AB=0;ABP=0;AC=2;AF=1;AN=2;AO=14;CIGAR=1X;DP=14;DPB=14;DPRA=0;EPP=8.59409;EPPR=0;GTI=0;LEN=1;MEANALT=1;MQM=60;MQMR=0;NS=1;NUMALT=1;ODDS=22.627;PAIRED=1;PAIREDR=0;PAO=0;PQA=0;PQR=0;PRO=0;QA=518;QR=0;RO=0;RPP=5.49198;RPPR=0;RUN=1;SAF=7;SAP=3.0103;SAR=7;SRF=0;SRP=0;SRR=0;TYPE=snp;BVAR	GT:DP:RO:QR:AO:QA:GL	1/1:14:0:0:14:518:-5,-4.21442,0
NC_010611.1	12131	.	T	C	420.07	.	AB=0;ABP=0;AC=2;AF=1;AN=2;AO=14;CIGAR=1X;DP=14;DPB=14;DPRA=0;EPP=3.0103;EPPR=0;GTI=0;LEN=1;MEANALT=1;MQM=60;MQMR=0;NS=1;NUMALT=1;ODDS=22.627;PAIRED=1;PAIREDR=0;PAO=0;PQA=0;PQR=0;PRO=0;QA=494;QR=0;RO=0;RPP=8.59409;RPPR=0;RUN=1;SAF=9;SAP=5.49198;SAR=5;SRF=0;SRP=0;SRR=0;TYPE=snp;BVAR	GT:DP:RO:QR:AO:QA:GL	1/1:14:0:0:14:494:-5,-4.21442,0
NC_010611.1	12188	.	C	T	375068	.	AB=0;ABP=0;AC=2;AF=1;AN=2;AO=12;CIGAR=1X;DP=12;DPB=12;DPRA=0;EPP=9.52472;EPPR=0;GTI=0;LEN=1;MEANALT=1;MQM=60;MQMR=0;NS=1;NUMALT=1;ODDS=19.8544;PAIRED=1;PAIREDR=0;PAO=0;PQA=0;PQR=0;PRO=0;QA=448;QR=0;RO=0;RPP=9.52472;RPPR=0;RUN=1;SAF=6;SAP=3.0103;SAR=6;SRF=0;SRP=0;SRR=0;TYPE=snp;BVAR	GT:DP:RO:QR:AO:QA:GL	1/1:12:0:0:12:448:-5,-3.61236,0
NC_010611.1	12236	.	T	G	459273	.	AB=0;ABP=0;AC=2;AF=1;AN=2;AO=15;CIGAR=1X;DP=15;DPB=15;DPRA=0;EPP=6.62942;EPPR=0;GTI=0;LEN=1;MEANALT=1;MQM=60;MQMR=0;NS=1;NUMALT=1;ODDS=24.0133;PAIRED=1;PAIREDR=0;PAO=0;PQA=0;PQR=0;PRO=0;QA=536;QR=0;RO=0;RPP=4.31318;RPPR=0;RUN=1;SAF=6;SAP=4.31318;SAR=9;SRF=0;SRP=0;SRR=0;TYPE=snp;BVAR	GT:DP:RO:QR:AO:QA:GL	1/1:15:0:0:15:536:-5,-4.51545,0
NC_010611.1	12266	.	G	A	310287	.	AB=0;ABP=0;AC=2;AF=1;AN=2;AO=10;CIGAR=1X;DP=10;DPB=10;DPRA=0;EPP=3.87889;EPPR=0;GTI=0;LEN=1;MEANALT=1;MQM=60;MQMR=0;NS=1;NUMALT=1;ODDS=17.0818;PAIRED=1;PAIREDR=0;PAO=0;PQA=0;PQR=0;PRO=0;QA=369;QR=0;RO=0;RPP=6.48466;RPPR=0;RUN=1;SAF=3;SAP=6.48466;SAR=7;SRF=0;SRP=0;SRR=0;TYPE=snp;BVAR	GT:DP:RO:QR:AO:QA:GL	1/1:10:0:0:10:369:-5,-3.0103,0
NC_010611.1	12332	.	TGCC	CGCA	255511	.	AB=0;ABP=0;AC=2;AF=1;AN=2;AO=9;CIGAR=1X2M1X;DP=9;DPB=18.5;DPRA=0;EPP=3.25157;EPPR=0;GTI=0;LEN=4;MEANALT=1;MQM=60;MQMR=0;NS=1;NUMALT=1;ODDS=15.6955;PAIRED=1;PAIREDR=0;PAO=0;PQA=0;PQR=0;PRO=0;QA=315;QR=0;RO=0;RPP=14.8328;RPPR=0;RUN=1;SAF=3;SAP=5.18177;SAR=6;SRF=0;SRP=0;SRR=0;TYPE=complex;BVAR	GT:DP:RO:QR:AO:QA:GL	1/1:9:0:0:9:315:-5,-2.70927,0
NC_010611.1	12407	.	C	T	166787	.	AB=0;ABP=0;AC=2;AF=1;AN=2;AO=6;CIGAR=1X;DP=7;DPB=7;DPRA=0;EPP=4.45795;EPPR=5.18177;GTI=0;LEN=1;MEANALT=1;MQM=60;MQMR=60;NS=1;NUMALT=1;ODDS=7.42642;PAIRED=1;PAIREDR=1;PAO=0;PQA=0;PQR=0;PRO=0;QA=223;QR=16;RO=1;RPP=16.0391;RPPR=5.18177;RUN=1;SAF=4;SAP=4.45795;SAR=2;SRF=1;SRP=5.18177;SRR=0;TYPE=snp;BVAR	GT:DP:RO:QR:AO:QA:GL	1/1:7:1:16:6:223:-5,0,-0.337888
NC_010611.1	12414	.	G	A	264315	.	AB=0;ABP=0;AC=2;AF=1;AN=2;AO=10;CIGAR=1X;DP=10;DPB=10;DPRA=0;EPP=6.48466;EPPR=0;GTI=0;LEN=1;MEANALT=1;MQM=60;MQMR=0;NS=1;NUMALT=1;ODDS=17.0818;PAIRED=1;PAIREDR=0;PAO=0;PQA=0;PQR=0;PRO=0;QA=344;QR=0;RO=0;RPP=24.725;RPPR=0;RUN=1;SAF=7;SAP=6.48466;SAR=3;SRF=0;SRP=0;SRR=0;TYPE=snp;BVAR	GT:DP:RO:QR:AO:QA:GL	1/1:10:0:0:10:344:-5,-3.0103,0
NC_010611.1	12549	.	A	C	224237	.	AB=0;ABP=0;AC=2;AF=1;AN=2;AO=8;CIGAR=1X;DP=8;DPB=8;DPRA=0;EPP=4.09604;EPPR=0;GTI=0;LEN=1;MEANALT=1;MQM=60;MQMR=0;NS=1;NUMALT=1;ODDS=14.3092;PAIRED=1;PAIREDR=0;PAO=0;PQA=0;PQR=0;PRO=0;QA=280;QR=0;RO=0;RPP=7.35324;RPPR=0;RUN=1;SAF=7;SAP=12.7819;SAR=1;SRF=0;SRP=0;SRR=0;TYPE=snp;BVAR	GT:DP:RO:QR:AO:QA:GL	1/1:8:0:0:8:280:-5,-2.40824,0
NC_010611.1	12620	.	C	T	307729	.	AB=0;ABP=0;AC=2;AF=1;AN=2;AO=10;CIGAR=1X;DP=10;DPB=10;DPRA=0;EPP=3.0103;EPPR=0;GTI=0;LEN=1;MEANALT=1;MQM=60;MQMR=0;NS=1;NUMALT=1;ODDS=17.0818;PAIRED=1;PAIREDR=0;PAO=0;PQA=0;PQR=0;PRO=0;QA=370;QR=0;RO=0;RPP=10.8276;RPPR=0;RUN=1;SAF=7;SAP=6.48466;SAR=3;SRF=0;SRP=0;SRR=0;TYPE=snp;BVAR	GT:DP:RO:QR:AO:QA:GL	1/1:10:0:0:10:370:-5,-3.0103,0
NC_010611.1	12694	.	T	C	727504	.	AB=0;ABP=0;AC=2;AF=1;AN=2;AO=24;CIGAR=1X;DP=24;DPB=24;DPRA=0;EPP=4.45795;EPPR=0;GTI=0;LEN=1;MEANALT=1;MQM=60;MQMR=0;NS=1;NUMALT=1;ODDS=36.4899;PAIRED=1;PAIREDR=0;PAO=0;PQA=0;PQR=0;PRO=0;QA=834;QR=0;RO=0;RPP=4.45795;RPPR=0;RUN=1;SAF=12;SAP=3.0103;SAR=12;SRF=0;SRP=0;SRR=0;TYPE=snp;BVAR	GT:DP:RO:QR:AO:QA:GL	1/1:24:0:0:24:834:-5,-5,0
NC_010611.1	12755	.	G	A	777138	.	AB=0;ABP=0;AC=2;AF=1;AN=2;AO=27;CIGAR=1X;DP=27;DPB=27;DPRA=0;EPP=3.09072;EPPR=0;GTI=0;LEN=1;MEANALT=1;MQM=60;MQMR=0;NS=1;NUMALT=1;ODDS=40.6488;PAIRED=1;PAIREDR=0;PAO=0;PQA=0;PQR=0;PRO=0;QA=900;QR=0;RO=0;RPP=12.7417;RPPR=0;RUN=1;SAF=11;SAP=5.02092;SAR=16;SRF=0;SRP=0;SRR=0;TYPE=snp;BVAR	GT:DP:RO:QR:AO:QA:GL	1/1:27:0:0:27:900:-5,-5,0
NC_010611.1	12767	.	C	T	815.45	.	AB=0;ABP=0;AC=2;AF=1;AN=2;AO=28;CIGAR=1X;DP=28;DPB=28;DPRA=0;EPP=3.32051;EPPR=0;GTI=0;LEN=1;MEANALT=1;MQM=60;MQMR=0;NS=1;NUMALT=1;ODDS=42.0351;PAIRED=1;PAIREDR=0;PAO=0;PQA=0;PQR=0;PRO=0;QA=940;QR=0;RO=0;RPP=10.7656;RPPR=0;RUN=1;SAF=12;SAP=4.25114;SAR=16;SRF=0;SRP=0;SRR=0;TYPE=snp;BVAR	GT:DP:RO:QR:AO:QA:GL	1/1:28:0:0:28:940:-5,-5,0
NC_010611.1	12887	.	A	G	442077	.	AB=0;ABP=0;AC=2;AF=1;AN=2;AO=14;CIGAR=1X;DP=14;DPB=14;DPRA=0;EPP=5.49198;EPPR=0;GTI=0;LEN=1;MEANALT=1;MQM=60;MQMR=0;NS=1;NUMALT=1;ODDS=22.627;PAIRED=1;PAIREDR=0;PAO=0;PQA=0;PQR=0;PRO=0;QA=513;QR=0;RO=0;RPP=3.0103;RPPR=0;RUN=1;SAF=8;SAP=3.63072;SAR=6;SRF=0;SRP=0;SRR=0;TYPE=snp;BVAR	GT:DP:RO:QR:AO:QA:GL	1/1:14:0:0:14:513:-5,-4.21442,0
NC_010611.1	13129	.	G	A	551.05	.	AB=0;ABP=0;AC=2;AF=1;AN=2;AO=20;CIGAR=1X;DP=21;DPB=21;DPRA=0;EPP=6.91895;EPPR=5.18177;GTI=0;LEN=1;MEANALT=1;MQM=60;MQMR=60;NS=1;NUMALT=1;ODDS=20.7229;PAIRED=1;PAIREDR=1;PAO=0;PQA=0;PQR=0;PRO=0;QA=665;QR=33;RO=1;RPP=3.0103;RPPR=5.18177;RUN=1;SAF=9;SAP=3.44459;SAR=11;SRF=0;SRP=5.18177;SRR=1;TYPE=snp;BVAR	GT:DP:RO:QR:AO:QA:GL	1/1:21:1:33:20:665:-5,-1.69941,0
NC_010611.1	13294	.	C	T	640133	.	AB=0;ABP=0;AC=2;AF=1;AN=2;AO=20;CIGAR=1X;DP=20;DPB=20;DPRA=0;EPP=4.74748;EPPR=0;GTI=0;LEN=1;MEANALT=1;MQM=60;MQMR=0;NS=1;NUMALT=1;ODDS=30.9448;PAIRED=1;PAIREDR=0;PAO=0;PQA=0;PQR=0;PRO=0;QA=736;QR=0;RO=0;RPP=3.0103;RPPR=0;RUN=1;SAF=8;SAP=4.74748;SAR=12;SRF=0;SRP=0;SRR=0;TYPE=snp;BVAR	GT:DP:RO:QR:AO:QA:GL	1/1:20:0:0:20:736:-5,-5,0
NC_010611.1	13318	.	C	T	480359	.	AB=0;ABP=0;AC=2;AF=1;AN=2;AO=16;CIGAR=1X;DP=16;DPB=16;DPRA=0;EPP=3.0103;EPPR=0;GTI=0;LEN=1;MEANALT=1;MQM=60;MQMR=0;NS=1;NUMALT=1;ODDS=25.3996;PAIRED=1;PAIREDR=0;PAO=0;PQA=0;PQR=0;PRO=0;QA=558;QR=0;RO=0;RPP=5.18177;RPPR=0;RUN=1;SAF=6;SAP=5.18177;SAR=10;SRF=0;SRP=0;SRR=0;TYPE=snp;BVAR	GT:DP:RO:QR:AO:QA:GL	1/1:16:0:0:16:558:-5,-4.81648,0
NC_010611.1	13366	.	A	G	482832	.	AB=0;ABP=0;AC=2;AF=1;AN=2;AO=18;CIGAR=1X;DP=18;DPB=18;DPRA=0;EPP=4.9405;EPPR=0;GTI=0;LEN=1;MEANALT=1;MQM=60;MQMR=0;NS=1;NUMALT=1;ODDS=28.1722;PAIRED=1;PAIREDR=0;PAO=0;PQA=0;PQR=0;PRO=0;QA=562;QR=0;RO=0;RPP=3.49285;RPPR=0;RUN=1;SAF=7;SAP=4.9405;SAR=11;SRF=0;SRP=0;SRR=0;TYPE=snp;BVAR	GT:DP:RO:QR:AO:QA:GL	1/1:18:0:0:18:562:-5,-5,0
NC_010611.1	13375	.	G	A	579544	.	AB=0;ABP=0;AC=2;AF=1;AN=2;AO=20;CIGAR=1X;DP=20;DPB=20;DPRA=0;EPP=3.0103;EPPR=0;GTI=0;LEN=1;MEANALT=1;MQM=60;MQMR=0;NS=1;NUMALT=1;ODDS=30.9448;PAIRED=1;PAIREDR=0;PAO=0;PQA=0;PQR=0;PRO=0;QA=670;QR=0;RO=0;RPP=3.44459;RPPR=0;RUN=1;SAF=7;SAP=6.91895;SAR=13;SRF=0;SRP=0;SRR=0;TYPE=snp;BVAR	GT:DP:RO:QR:AO:QA:GL	1/1:20:0:0:20:670:-5,-5,0
NC_010611.1	13393	.	G	T	635462	.	AB=0;ABP=0;AC=2;AF=1;AN=2;AO=20;CIGAR=1X;DP=20;DPB=20;DPRA=0;EPP=3.0103;EPPR=0;GTI=0;LEN=1;MEANALT=1;MQM=60;MQMR=0;NS=1;NUMALT=1;ODDS=30.9448;PAIRED=1;PAIREDR=0;PAO=0;PQA=0;PQR=0;PRO=0;QA=729;QR=0;RO=0;RPP=3.0103;RPPR=0;RUN=1;SAF=8;SAP=4.74748;SAR=12;SRF=0;SRP=0;SRR=0;TYPE=snp;BVAR	GT:DP:RO:QR:AO:QA:GL	1/1:20:0:0:20:729:-5,-5,0
NC_010611.1	13402	.	G	C	555877	.	AB=0;ABP=0;AC=2;AF=1;AN=2;AO=19;CIGAR=1X;DP=19;DPB=19;DPRA=0;EPP=3.12459;EPPR=0;GTI=0;LEN=1;MEANALT=1;MQM=60;MQMR=0;NS=1;NUMALT=1;ODDS=29.5585;PAIRED=1;PAIREDR=0;PAO=0;PQA=0;PQR=0;PRO=0;QA=640;QR=0;RO=0;RPP=3.12459;RPPR=0;RUN=1;SAF=8;SAP=4.03889;SAR=11;SRF=0;SRP=0;SRR=0;TYPE=snp;BVAR	GT:DP:RO:QR:AO:QA:GL	1/1:19:0:0:19:640:-5,-5,0
NC_010611.1	13414	.	GTTC	TTTT	378927	.	AB=0;ABP=0;AC=2;AF=1;AN=2;AO=12;CIGAR=1X2M1X;DP=12;DPB=25;DPRA=0;EPP=3.0103;EPPR=0;GTI=0;LEN=4;MEANALT=1;MQM=60;MQMR=0;NS=1;NUMALT=1;ODDS=19.8544;PAIRED=1;PAIREDR=0;PAO=4;PQA=142;PQR=0;PRO=0;QA=440;QR=0;RO=0;RPP=3.73412;RPPR=0;RUN=1;SAF=5;SAP=3.73412;SAR=7;SRF=0;SRP=0;SRR=0;TYPE=complex;BVAR	GT:DP:RO:QR:AO:QA:GL	1/1:12:0:0:12:440:-5,-3.61236,0
NC_010611.1	13524	.	C	T	247984	.	AB=0;ABP=0;AC=2;AF=1;AN=2;AO=8;CIGAR=1X;DP=8;DPB=8;DPRA=0;EPP=3.0103;EPPR=0;GTI=0;LEN=1;MEANALT=1;MQM=60;MQMR=0;NS=1;NUMALT=1;ODDS=14.3092;PAIRED=1;PAIREDR=0;PAO=0;PQA=0;PQR=0;PRO=0;QA=299;QR=0;RO=0;RPP=7.35324;RPPR=0;RUN=1;SAF=6;SAP=7.35324;SAR=2;SRF=0;SRP=0;SRR=0;TYPE=snp;BVAR	GT:DP:RO:QR:AO:QA:GL	1/1:8:0:0:8:299:-5,-2.40824,0
NC_010611.1	13531	.	G	A	263344	.	AB=0;ABP=0;AC=2;AF=1;AN=2;AO=9;CIGAR=1X;DP=9;DPB=9;DPRA=0;EPP=9.04217;EPPR=0;GTI=0;LEN=1;MEANALT=1;MQM=60;MQMR=0;NS=1;NUMALT=1;ODDS=15.6955;PAIRED=1;PAIREDR=0;PAO=0;PQA=0;PQR=0;PRO=0;QA=327;QR=0;RO=0;RPP=9.04217;RPPR=0;RUN=1;SAF=7;SAP=9.04217;SAR=2;SRF=0;SRP=0;SRR=0;TYPE=snp;BVAR	GT:DP:RO:QR:AO:QA:GL	1/1:9:0:0:9:327:-5,-2.70927,0
NC_010611.1	13636	.	A	G	219913	.	AB=0;ABP=0;AC=2;AF=1;AN=2;AO=8;CIGAR=1X;DP=8;DPB=8;DPRA=0;EPP=4.09604;EPPR=0;GTI=0;LEN=1;MEANALT=1;MQM=60;MQMR=0;NS=1;NUMALT=1;ODDS=14.3092;PAIRED=1;PAIREDR=0;PAO=0;PQA=0;PQR=0;PRO=0;QA=266;QR=0;RO=0;RPP=7.35324;RPPR=0;RUN=1;SAF=5;SAP=4.09604;SAR=3;SRF=0;SRP=0;SRR=0;TYPE=snp;BVAR	GT:DP:RO:QR:AO:QA:GL	1/1:8:0:0:8:266:-5,-2.40824,0
NC_010611.1	13705	.	G	T	287017	.	AB=0;ABP=0;AC=2;AF=1;AN=2;AO=9;CIGAR=1X;DP=9;DPB=9;DPRA=0;EPP=3.25157;EPPR=0;GTI=0;LEN=1;MEANALT=1;MQM=60;MQMR=0;NS=1;NUMALT=1;ODDS=15.6955;PAIRED=1;PAIREDR=0;PAO=0;PQA=0;PQR=0;PRO=0;QA=337;QR=0;RO=0;RPP=5.18177;RPPR=0;RUN=1;SAF=5;SAP=3.25157;SAR=4;SRF=0;SRP=0;SRR=0;TYPE=snp;BVAR	GT:DP:RO:QR:AO:QA:GL	1/1:9:0:0:9:337:-5,-2.70927,0
NC_010611.1	13713	.	CT	C	246928	.	AB=0;ABP=0;AC=2;AF=1;AN=2;AO=9;CIGAR=1M1D;DP=9;DPB=16.5556;DPRA=0;EPP=3.25157;EPPR=0;GTI=0;LEN=1;MEANALT=1;MQM=60;MQMR=0;NS=1;NUMALT=1;ODDS=15.6955;PAIRED=1;PAIREDR=0;PAO=0;PQA=0;PQR=0;PRO=0;QA=293;QR=0;RO=0;RPP=5.18177;RPPR=0;RUN=1;SAF=5;SAP=3.25157;SAR=4;SRF=0;SRP=0;SRR=0;TYPE=del;BVAR	GT:DP:RO:QR:AO:QA:GL	1/1:9:0:0:9:293:-5,-2.70927,0
NC_010611.1	13873	.	T	A	417365	.	AB=0;ABP=0;AC=2;AF=1;AN=2;AO=13;CIGAR=1X;DP=13;DPB=13;DPRA=0;EPP=7.18621;EPPR=0;GTI=0;LEN=1;MEANALT=1;MQM=60;MQMR=0;NS=1;NUMALT=1;ODDS=21.2407;PAIRED=1;PAIREDR=0;PAO=0;PQA=0;PQR=0;PRO=0;QA=492;QR=0;RO=0;RPP=4.51363;RPPR=0;RUN=1;SAF=9;SAP=7.18621;SAR=4;SRF=0;SRP=0;SRR=0;TYPE=snp;BVAR	GT:DP:RO:QR:AO:QA:GL	1/1:13:0:0:13:492:-5,-3.91339,0
NC_010611.1	14110	.	G	A	545345	.	AB=0;ABP=0;AC=2;AF=1;AN=2;AO=18;CIGAR=1X;DP=18;DPB=18;DPRA=0;EPP=3.49285;EPPR=0;GTI=0;LEN=1;MEANALT=1;MQM=60;MQMR=0;NS=1;NUMALT=1;ODDS=28.1722;PAIRED=1;PAIREDR=0;PAO=0;PQA=0;PQR=0;PRO=0;QA=629;QR=0;RO=0;RPP=4.9405;RPPR=0;RUN=1;SAF=9;SAP=3.0103;SAR=9;SRF=0;SRP=0;SRR=0;TYPE=snp;BVAR	GT:DP:RO:QR:AO:QA:GL	1/1:18:0:0:18:629:-5,-5,0
NC_010611.1	14116	.	C	G	599382	.	AB=0;ABP=0;AC=2;AF=1;AN=2;AO=19;CIGAR=1X;DP=19;DPB=19;DPRA=0;EPP=4.03889;EPPR=0;GTI=0;LEN=1;MEANALT=1;MQM=60;MQMR=0;NS=1;NUMALT=1;ODDS=29.5585;PAIRED=1;PAIREDR=0;PAO=0;PQA=0;PQR=0;PRO=0;QA=698;QR=0;RO=0;RPP=12.2676;RPPR=0;RUN=1;SAF=10;SAP=3.12459;SAR=9;SRF=0;SRP=0;SRR=0;TYPE=snp;BVAR	GT:DP:RO:QR:AO:QA:GL	1/1:19:0:0:19:698:-5,-5,0
NC_010611.1	14124	.	T	TA	578.56	.	AB=0;ABP=0;AC=2;AF=1;AN=2;AO=19;CIGAR=1M1I;DP=19;DPB=44.5;DPRA=0;EPP=4.03889;EPPR=0;GTI=0;LEN=1;MEANALT=1;MQM=60;MQMR=0;NS=1;NUMALT=1;ODDS=29.5585;PAIRED=1;PAIREDR=0;PAO=0;PQA=0;PQR=0;PRO=0;QA=675;QR=0;RO=0;RPP=12.2676;RPPR=0;RUN=1;SAF=10;SAP=3.12459;SAR=9;SRF=0;SRP=0;SRR=0;TYPE=ins;BVAR	GT:DP:RO:QR:AO:QA:GL	1/1:19:0:0:19:675:-5,-5,0
NC_010611.1	14140	.	G	A	567006	.	AB=0;ABP=0;AC=2;AF=1;AN=2;AO=18;CIGAR=1X;DP=18;DPB=18;DPRA=0;EPP=3.0103;EPPR=0;GTI=0;LEN=1;MEANALT=1;MQM=60;MQMR=0;NS=1;NUMALT=1;ODDS=28.1722;PAIRED=1;PAIREDR=0;PAO=0;PQA=0;PQR=0;PRO=0;QA=655;QR=0;RO=0;RPP=7.35324;RPPR=0;RUN=1;SAF=9;SAP=3.0103;SAR=9;SRF=0;SRP=0;SRR=0;TYPE=snp;BVAR	GT:DP:RO:QR:AO:QA:GL	1/1:18:0:0:18:655:-5,-5,0
NC_010611.1	14164	.	TAGG	CAGA	400741	.	AB=0;ABP=0;AC=2;AF=1;AN=2;AO=13;CIGAR=1X2M1X;DP=14;DPB=30;DPRA=0;EPP=3.17734;EPPR=0;GTI=0;LEN=4;MEANALT=2;MQM=60;MQMR=0;NS=1;NUMALT=1;ODDS=21.2407;PAIRED=1;PAIREDR=0;PAO=0;PQA=0;PQR=0;PRO=0;QA=468;QR=0;RO=0;RPP=3.17734;RPPR=0;RUN=1;SAF=6;SAP=3.17734;SAR=7;SRF=0;SRP=0;SRR=0;TYPE=complex;BVAR	GT:DP:RO:QR:AO:QA:GL	1/1:14:0:0:13:468:-5,-3.91339,0
NC_010611.1	14173	.	C	T	532147	.	AB=0;ABP=0;AC=2;AF=1;AN=2;AO=16;CIGAR=1X;DP=16;DPB=16;DPRA=0;EPP=3.55317;EPPR=0;GTI=0;LEN=1;MEANALT=1;MQM=60;MQMR=0;NS=1;NUMALT=1;ODDS=25.3996;PAIRED=1;PAIREDR=0;PAO=0;PQA=0;PQR=0;PRO=0;QA=614;QR=0;RO=0;RPP=5.18177;RPPR=0;RUN=1;SAF=7;SAP=3.55317;SAR=9;SRF=0;SRP=0;SRR=0;TYPE=snp;BVAR	GT:DP:RO:QR:AO:QA:GL	1/1:16:0:0:16:614:-5,-4.81648,0
NC_010611.1	14314	.	T	C	566172	.	AB=0;ABP=0;AC=2;AF=1;AN=2;AO=18;CIGAR=1X;DP=18;DPB=18;DPRA=0;EPP=4.9405;EPPR=0;GTI=0;LEN=1;MEANALT=1;MQM=60;MQMR=0;NS=1;NUMALT=1;ODDS=28.1722;PAIRED=1;PAIREDR=0;PAO=0;PQA=0;PQR=0;PRO=0;QA=652;QR=0;RO=0;RPP=3.0103;RPPR=0;RUN=1;SAF=10;SAP=3.49285;SAR=8;SRF=0;SRP=0;SRR=0;TYPE=snp;BVAR	GT:DP:RO:QR:AO:QA:GL	1/1:18:0:0:18:652:-5,-5,0
NC_010611.1	14323	.	C	T	553912	.	AB=0;ABP=0;AC=2;AF=1;AN=2;AO=17;CIGAR=1X;DP=17;DPB=17;DPRA=0;EPP=3.13803;EPPR=0;GTI=0;LEN=1;MEANALT=1;MQM=60;MQMR=0;NS=1;NUMALT=1;ODDS=26.7859;PAIRED=1;PAIREDR=0;PAO=0;PQA=0;PQR=0;PRO=0;QA=640;QR=0;RO=0;RPP=4.1599;RPPR=0;RUN=1;SAF=11;SAP=6.20364;SAR=6;SRF=0;SRP=0;SRR=0;TYPE=snp;BVAR	GT:DP:RO:QR:AO:QA:GL	1/1:17:0:0:17:640:-5,-5,0
NC_010611.1	14341	.	C	T	564279	.	AB=0;ABP=0;AC=2;AF=1;AN=2;AO=18;CIGAR=1X;DP=18;DPB=18;DPRA=0;EPP=3.49285;EPPR=0;GTI=0;LEN=1;MEANALT=1;MQM=60;MQMR=0;NS=1;NUMALT=1;ODDS=28.1722;PAIRED=1;PAIREDR=0;PAO=0;PQA=0;PQR=0;PRO=0;QA=653;QR=0;RO=0;RPP=7.35324;RPPR=0;RUN=1;SAF=10;SAP=3.49285;SAR=8;SRF=0;SRP=0;SRR=0;TYPE=snp;BVAR	GT:DP:RO:QR:AO:QA:GL	1/1:18:0:0:18:653:-5,-5,0
NC_010611.1	14614	.	G	A	846389	.	AB=0;ABP=0;AC=2;AF=1;AN=2;AO=26;CIGAR=1X;DP=26;DPB=26;DPRA=0;EPP=11.3621;EPPR=0;GTI=0;LEN=1;MEANALT=1;MQM=60;MQMR=0;NS=1;NUMALT=1;ODDS=39.2625;PAIRED=1;PAIREDR=0;PAO=0;PQA=0;PQR=0;PRO=0;QA=976;QR=0;RO=0;RPP=6.01695;RPPR=0;RUN=1;SAF=14;SAP=3.34437;SAR=12;SRF=0;SRP=0;SRR=0;TYPE=snp;BVAR	GT:DP:RO:QR:AO:QA:GL	1/1:26:0:0:26:976:-5,-5,0
NC_010611.1	14788	.	G	A	294.74	.	AB=0;ABP=0;AC=2;AF=1;AN=2;AO=11;CIGAR=1X;DP=11;DPB=11;DPRA=0;EPP=7.94546;EPPR=0;GTI=0;LEN=1;MEANALT=1;MQM=60;MQMR=0;NS=1;NUMALT=1;ODDS=18.4681;PAIRED=1;PAIREDR=0;PAO=0;PQA=0;PQR=0;PRO=0;QA=357;QR=0;RO=0;RPP=4.78696;RPPR=0;RUN=1;SAF=3;SAP=7.94546;SAR=8;SRF=0;SRP=0;SRR=0;TYPE=snp;BVAR	GT:DP:RO:QR:AO:QA:GL	1/1:11:0:0:11:357:-5,-3.31133,0
NC_010611.1	14848	.	T	C	320047	.	AB=0;ABP=0;AC=2;AF=1;AN=2;AO=11;CIGAR=1X;DP=11;DPB=11;DPRA=0;EPP=3.20771;EPPR=0;GTI=0;LEN=1;MEANALT=1;MQM=60;MQMR=0;NS=1;NUMALT=1;ODDS=18.4681;PAIRED=1;PAIREDR=0;PAO=0;PQA=0;PQR=0;PRO=0;QA=375;QR=0;RO=0;RPP=4.78696;RPPR=0;RUN=1;SAF=6;SAP=3.20771;SAR=5;SRF=0;SRP=0;SRR=0;TYPE=snp;BVAR	GT:DP:RO:QR:AO:QA:GL	1/1:11:0:0:11:375:-5,-3.31133,0
NC_010611.1	14896	.	G	A	329876	.	AB=0;ABP=0;AC=2;AF=1;AN=2;AO=12;CIGAR=1X;DP=13;DPB=13;DPRA=0;EPP=3.0103;EPPR=0;GTI=0;LEN=1;MEANALT=2;MQM=60;MQMR=0;NS=1;NUMALT=1;ODDS=19.8544;PAIRED=1;PAIREDR=0;PAO=0;PQA=0;PQR=0;PRO=0;QA=388;QR=0;RO=0;RPP=3.73412;RPPR=0;RUN=1;SAF=7;SAP=3.73412;SAR=5;SRF=0;SRP=0;SRR=0;TYPE=snp;BVAR	GT:DP:RO:QR:AO:QA:GL	1/1:13:0:0:12:388:-5,-3.61236,0
NC_010611.1	15011	.	C	T	487432	.	AB=0;ABP=0;AC=2;AF=1;AN=2;AO=16;CIGAR=1X;DP=16;DPB=16;DPRA=0;EPP=3.0103;EPPR=0;GTI=0;LEN=1;MEANALT=1;MQM=60;MQMR=0;NS=1;NUMALT=1;ODDS=25.3996;PAIRED=1;PAIREDR=0;PAO=0;PQA=0;PQR=0;PRO=0;QA=567;QR=0;RO=0;RPP=7.89611;RPPR=0;RUN=1;SAF=9;SAP=3.55317;SAR=7;SRF=0;SRP=0;SRR=0;TYPE=snp;BVAR	GT:DP:RO:QR:AO:QA:GL	1/1:16:0:0:16:567:-5,-4.81648,0
NC_010611.1	15098	.	A	G	886559	.	AB=0;ABP=0;AC=2;AF=1;AN=2;AO=29;CIGAR=1X;DP=29;DPB=29;DPRA=0;EPP=6.67934;EPPR=0;GTI=0;LEN=1;MEANALT=1;MQM=60;MQMR=0;NS=1;NUMALT=1;ODDS=43.4214;PAIRED=1;PAIREDR=0;PAO=0;PQA=0;PQR=0;PRO=0;QA=1027;QR=0;RO=0;RPP=15.6647;RPPR=0;RUN=1;SAF=14;SAP=3.08518;SAR=15;SRF=0;SRP=0;SRR=0;TYPE=snp;BVAR	GT:DP:RO:QR:AO:QA:GL	1/1:29:0:0:29:1027:-5,-5,0
NC_010611.1	15482	.	A	C	573286	.	AB=0;ABP=0;AC=2;AF=1;AN=2;AO=18;CIGAR=1X;DP=18;DPB=18;DPRA=0;EPP=4.9405;EPPR=0;GTI=0;LEN=1;MEANALT=1;MQM=60;MQMR=0;NS=1;NUMALT=1;ODDS=28.1722;PAIRED=1;PAIREDR=0;PAO=0;PQA=0;PQR=0;PRO=0;QA=666;QR=0;RO=0;RPP=7.35324;RPPR=0;RUN=1;SAF=11;SAP=4.9405;SAR=7;SRF=0;SRP=0;SRR=0;TYPE=snp;BVAR	GT:DP:RO:QR:AO:QA:GL	1/1:18:0:0:18:666:-5,-5,0
NC_010611.1	15577	.	G	A	777424	.	AB=0;ABP=0;AC=2;AF=1;AN=2;AO=24;CIGAR=1X;DP=24;DPB=24;DPRA=0;EPP=3.0103;EPPR=0;GTI=0;LEN=1;MEANALT=1;MQM=60;MQMR=0;NS=1;NUMALT=1;ODDS=36.4899;PAIRED=1;PAIREDR=0;PAO=0;PQA=0;PQR=0;PRO=0;QA=890;QR=0;RO=0;RPP=6.26751;RPPR=0;RUN=1;SAF=11;SAP=3.37221;SAR=13;SRF=0;SRP=0;SRR=0;TYPE=snp;BVAR	GT:DP:RO:QR:AO:QA:GL	1/1:24:0:0:24:890:-5,-5,0
NC_010611.1	15659	.	T	C	948192	.	AB=0;ABP=0;AC=2;AF=1;AN=2;AO=29;CIGAR=1X;DP=29;DPB=29;DPRA=0;EPP=4.88226;EPPR=0;GTI=0;LEN=1;MEANALT=1;MQM=60;MQMR=0;NS=1;NUMALT=1;ODDS=43.4214;PAIRED=1;PAIREDR=0;PAO=0;PQA=0;PQR=0;PRO=0;QA=1080;QR=0;RO=0;RPP=3.08518;RPPR=0;RUN=1;SAF=16;SAP=3.68421;SAR=13;SRF=0;SRP=0;SRR=0;TYPE=snp;BVAR	GT:DP:RO:QR:AO:QA:GL	1/1:29:0:0:29:1080:-5,-5,0
NC_010611.1	15665	.	G	A	900288	.	AB=0;ABP=0;AC=2;AF=1;AN=2;AO=27;CIGAR=1X;DP=27;DPB=27;DPRA=0;EPP=3.09072;EPPR=0;GTI=0;LEN=1;MEANALT=1;MQM=60;MQMR=0;NS=1;NUMALT=1;ODDS=40.6488;PAIRED=1;PAIREDR=0;PAO=0;PQA=0;PQR=0;PRO=0;QA=1025;QR=0;RO=0;RPP=3.73412;RPPR=0;RUN=1;SAF=15;SAP=3.73412;SAR=12;SRF=0;SRP=0;SRR=0;TYPE=snp;BVAR	GT:DP:RO:QR:AO:QA:GL	1/1:27:0:0:27:1025:-5,-5,0
NC_010611.1	15680	.	C	T	871087	.	AB=0;ABP=0;AC=2;AF=1;AN=2;AO=27;CIGAR=1X;DP=27;DPB=27;DPRA=0;EPP=3.73412;EPPR=0;GTI=0;LEN=1;MEANALT=1;MQM=60;MQMR=0;NS=1;NUMALT=1;ODDS=40.6488;PAIRED=1;PAIREDR=0;PAO=0;PQA=0;PQR=0;PRO=0;QA=992;QR=0;RO=0;RPP=3.09072;RPPR=0;RUN=1;SAF=14;SAP=3.09072;SAR=13;SRF=0;SRP=0;SRR=0;TYPE=snp;BVAR	GT:DP:RO:QR:AO:QA:GL	1/1:27:0:0:27:992:-5,-5,0
NC_010611.1	15707	.	T	A	1037.64	.	AB=0;ABP=0;AC=2;AF=1;AN=2;AO=34;CIGAR=1X;DP=34;DPB=34;DPRA=0;EPP=4.03217;EPPR=0;GTI=0;LEN=1;MEANALT=1;MQM=60;MQMR=0;NS=1;NUMALT=1;ODDS=50.3529;PAIRED=1;PAIREDR=0;PAO=0;PQA=0;PQR=0;PRO=0;QA=1186;QR=0;RO=0;RPP=5.30951;RPPR=0;RUN=1;SAF=21;SAP=7.09778;SAR=13;SRF=0;SRP=0;SRR=0;TYPE=snp;BVAR	GT:DP:RO:QR:AO:QA:GL	1/1:34:0:0:34:1186:-5,-5,0
NC_010611.1	15737	.	A	G	1139.14	.	AB=0;ABP=0;AC=2;AF=1;AN=2;AO=37;CIGAR=1X;DP=37;DPB=37;DPRA=0;EPP=5.88603;EPPR=0;GTI=0;LEN=1;MEANALT=1;MQM=60;MQMR=0;NS=1;NUMALT=1;ODDS=54.5118;PAIRED=1;PAIREDR=0;PAO=0;PQA=0;PQR=0;PRO=0;QA=1320;QR=0;RO=0;RPP=16.2152;RPPR=0;RUN=1;SAF=25;SAP=12.9286;SAR=12;SRF=0;SRP=0;SRR=0;TYPE=snp;BVAR	GT:DP:RO:QR:AO:QA:GL	1/1:37:0:0:37:1320:-5,-5,0
NC_010611.1	15785	.	A	T	1118.86	.	AB=0;ABP=0;AC=2;AF=1;AN=2;AO=35;CIGAR=1X;DP=35;DPB=35;DPRA=0;EPP=8.03571;EPPR=0;GTI=0;LEN=1;MEANALT=1;MQM=60;MQMR=0;NS=1;NUMALT=1;ODDS=51.7392;PAIRED=1;PAIREDR=0;PAO=0;PQA=0;PQR=0;PRO=0;QA=1276;QR=0;RO=0;RPP=4.56135;RPPR=0;RUN=1;SAF=19;SAP=3.56868;SAR=16;SRF=0;SRP=0;SRR=0;TYPE=snp;BVAR	GT:DP:RO:QR:AO:QA:GL	1/1:35:0:0:35:1276:-5,-5,0
NC_010611.1	15791	.	C	T	1045.94	.	AB=0;ABP=0;AC=2;AF=1;AN=2;AO=36;CIGAR=1X;DP=36;DPB=36;DPRA=0;EPP=9.04217;EPPR=0;GTI=0;LEN=1;MEANALT=1;MQM=60;MQMR=0;NS=1;NUMALT=1;ODDS=53.1255;PAIRED=1;PAIREDR=0;PAO=0;PQA=0;PQR=0;PRO=0;QA=1202;QR=0;RO=0;RPP=9.04217;RPPR=0;RUN=1;SAF=20;SAP=3.9754;SAR=16;SRF=0;SRP=0;SRR=0;TYPE=snp;BVAR	GT:DP:RO:QR:AO:QA:GL	1/1:36:0:0:36:1202:-5,-5,0
NC_010611.1	15974	.	AGGG	CGGA	683599	.	AB=0;ABP=0;AC=2;AF=1;AN=2;AO=22;CIGAR=1X2M1X;DP=22;DPB=44;DPRA=0;EPP=6.56362;EPPR=0;GTI=0;LEN=4;MEANALT=1;MQM=60;MQMR=0;NS=1;NUMALT=1;ODDS=33.7174;PAIRED=1;PAIREDR=0;PAO=0;PQA=0;PQR=0;PRO=0;QA=801;QR=0;RO=0;RPP=3.0103;RPPR=0;RUN=1;SAF=5;SAP=17.2236;SAR=17;SRF=0;SRP=0;SRR=0;TYPE=complex;BVAR	GT:DP:RO:QR:AO:QA:GL	1/1:22:0:0:22:801:-5,-5,0
NC_010611.1	15989	.	A	C	629677	.	AB=0;ABP=0;AC=2;AF=1;AN=2;AO=21;CIGAR=1X;DP=21;DPB=21;DPRA=0;EPP=15.5221;EPPR=0;GTI=0;LEN=1;MEANALT=1;MQM=60;MQMR=0;NS=1;NUMALT=1;ODDS=32.3311;PAIRED=1;PAIREDR=0;PAO=0;PQA=0;PQR=0;PRO=0;QA=758;QR=0;RO=0;RPP=11.386;RPPR=0;RUN=1;SAF=5;SAP=15.5221;SAR=16;SRF=0;SRP=0;SRR=0;TYPE=snp;BVAR	GT:DP:RO:QR:AO:QA:GL	1/1:21:0:0:21:758:-5,-5,0
NC_010611.1	16004	.	A	G	551185	.	AB=0;ABP=0;AC=2;AF=1;AN=2;AO=19;CIGAR=1X;DP=20;DPB=20;DPRA=0;EPP=5.8675;EPPR=0;GTI=0;LEN=1;MEANALT=2;MQM=60;MQMR=0;NS=1;NUMALT=1;ODDS=29.5585;PAIRED=1;PAIREDR=0;PAO=0;PQA=0;PQR=0;PRO=0;QA=664;QR=0;RO=0;RPP=16.8392;RPPR=0;RUN=1;SAF=5;SAP=12.2676;SAR=14;SRF=0;SRP=0;SRR=0;TYPE=snp;BVAR	GT:DP:RO:QR:AO:QA:GL	1/1:20:0:0:19:664:-5,-5,0
NC_010611.1	16052	.	A	T	418615	.	AB=0;ABP=0;AC=2;AF=1;AN=2;AO=13;CIGAR=1X;DP=13;DPB=13;DPRA=0;EPP=3.17734;EPPR=0;GTI=0;LEN=1;MEANALT=1;MQM=60;MQMR=0;NS=1;NUMALT=1;ODDS=21.2407;PAIRED=1;PAIREDR=0;PAO=0;PQA=0;PQR=0;PRO=0;QA=485;QR=0;RO=0;RPP=3.17734;RPPR=0;RUN=1;SAF=5;SAP=4.51363;SAR=8;SRF=0;SRP=0;SRR=0;TYPE=snp;BVAR	GT:DP:RO:QR:AO:QA:GL	1/1:13:0:0:13:485:-5,-3.91339,0
NC_010611.1	16071	.	G	T	339138	.	AB=0;ABP=0;AC=2;AF=1;AN=2;AO=11;CIGAR=1X;DP=11;DPB=11;DPRA=0;EPP=3.20771;EPPR=0;GTI=0;LEN=1;MEANALT=1;MQM=60;MQMR=0;NS=1;NUMALT=1;ODDS=18.4681;PAIRED=1;PAIREDR=0;PAO=0;PQA=0;PQR=0;PRO=0;QA=396;QR=0;RO=0;RPP=3.20771;RPPR=0;RUN=1;SAF=4;SAP=4.78696;SAR=7;SRF=0;SRP=0;SRR=0;TYPE=snp;BVAR	GT:DP:RO:QR:AO:QA:GL	1/1:11:0:0:11:396:-5,-3.31133,0
NC_010611.1	16094	.	T	C	373447	.	AB=0;ABP=0;AC=2;AF=1;AN=2;AO=13;CIGAR=1X;DP=13;DPB=13;DPRA=0;EPP=11.1951;EPPR=0;GTI=0;LEN=1;MEANALT=1;MQM=60;MQMR=0;NS=1;NUMALT=1;ODDS=21.2407;PAIRED=1;PAIREDR=0;PAO=0;PQA=0;PQR=0;PRO=0;QA=448;QR=0;RO=0;RPP=4.51363;RPPR=0;RUN=1;SAF=4;SAP=7.18621;SAR=9;SRF=0;SRP=0;SRR=0;TYPE=snp;BVAR	GT:DP:RO:QR:AO:QA:GL	1/1:13:0:0:13:448:-5,-3.91339,0
NC_010611.1	16384	.	A	G	934199	.	AB=0;ABP=0;AC=2;AF=1;AN=2;AO=30;CIGAR=1X;DP=30;DPB=30;DPRA=0;EPP=3.29983;EPPR=0;GTI=0;LEN=1;MEANALT=1;MQM=60;MQMR=0;NS=1;NUMALT=1;ODDS=44.8077;PAIRED=1;PAIREDR=0;PAO=0;PQA=0;PQR=0;PRO=0;QA=1068;QR=0;RO=0;RPP=5.61607;RPPR=0;RUN=1;SAF=18;SAP=5.61607;SAR=12;SRF=0;SRP=0;SRR=0;TYPE=snp;BVAR	GT:DP:RO:QR:AO:QA:GL	1/1:30:0:0:30:1068:-5,-5,0
NC_010611.1	16390	.	C	T	998998	.	AB=0;ABP=0;AC=2;AF=1;AN=2;AO=34;CIGAR=1X;DP=34;DPB=34;DPRA=0;EPP=3.26577;EPPR=0;GTI=0;LEN=1;MEANALT=1;MQM=60;MQMR=0;NS=1;NUMALT=1;ODDS=50.3529;PAIRED=1;PAIREDR=0;PAO=0;PQA=0;PQR=0;PRO=0;QA=1141;QR=0;RO=0;RPP=7.09778;RPPR=0;RUN=1;SAF=19;SAP=4.03217;SAR=15;SRF=0;SRP=0;SRR=0;TYPE=snp;BVAR	GT:DP:RO:QR:AO:QA:GL	1/1:34:0:0:34:1141:-5,-5,0
NC_010611.1	16402	.	C	T	1058.17	.	AB=0;ABP=0;AC=2;AF=1;AN=2;AO=35;CIGAR=1X;DP=35;DPB=35;DPRA=0;EPP=3.56868;EPPR=0;GTI=0;LEN=1;MEANALT=1;MQM=60;MQMR=0;NS=1;NUMALT=1;ODDS=51.7392;PAIRED=1;PAIREDR=0;PAO=0;PQA=0;PQR=0;PRO=0;QA=1205;QR=0;RO=0;RPP=6.05036;RPPR=0;RUN=1;SAF=18;SAP=3.07234;SAR=17;SRF=0;SRP=0;SRR=0;TYPE=snp;BVAR	GT:DP:RO:QR:AO:QA:GL	1/1:35:0:0:35:1205:-5,-5,0
NC_010611.1	16420	.	A	G	1205.86	.	AB=0;ABP=0;AC=2;AF=1;AN=2;AO=37;CIGAR=1X;DP=37;DPB=37;DPRA=0;EPP=3.5385;EPPR=0;GTI=0;LEN=1;MEANALT=1;MQM=60;MQMR=0;NS=1;NUMALT=1;ODDS=54.5118;PAIRED=1;PAIREDR=0;PAO=0;PQA=0;PQR=0;PRO=0;QA=1369;QR=0;RO=0;RPP=5.88603;RPPR=0;RUN=1;SAF=18;SAP=3.06899;SAR=19;SRF=0;SRP=0;SRR=0;TYPE=snp;BVAR	GT:DP:RO:QR:AO:QA:GL	1/1:37:0:0:37:1369:-5,-5,0
NC_010611.1	16513	.	G	A	831799	.	AB=0;ABP=0;AC=2;AF=1;AN=2;AO=27;CIGAR=1X;DP=27;DPB=27;DPRA=0;EPP=3.09072;EPPR=0;GTI=0;LEN=1;MEANALT=1;MQM=60;MQMR=0;NS=1;NUMALT=1;ODDS=40.6488;PAIRED=1;PAIREDR=0;PAO=0;PQA=0;PQR=0;PRO=0;QA=952;QR=0;RO=0;RPP=6.95112;RPPR=0;RUN=1;SAF=13;SAP=3.09072;SAR=14;SRF=0;SRP=0;SRR=0;TYPE=snp;BVAR	GT:DP:RO:QR:AO:QA:GL	1/1:27:0:0:27:952:-5,-5,0
NC_010611.1	16569	.	C	T	623249	.	AB=0;ABP=0;AC=2;AF=1;AN=2;AO=20;CIGAR=1X;DP=20;DPB=20;DPRA=0;EPP=3.0103;EPPR=0;GTI=0;LEN=1;MEANALT=1;MQM=60;MQMR=0;NS=1;NUMALT=1;ODDS=30.9448;PAIRED=1;PAIREDR=0;PAO=0;PQA=0;PQR=0;PRO=0;QA=723;QR=0;RO=0;RPP=9.95901;RPPR=0;RUN=1;SAF=12;SAP=4.74748;SAR=8;SRF=0;SRP=0;SRR=0;TYPE=snp;BVAR	GT:DP:RO:QR:AO:QA:GL	1/1:20:0:0:20:723:-5,-5,0
NC_010611.1	16606	.	C	T	544098	.	AB=0;ABP=0;AC=2;AF=1;AN=2;AO=17;CIGAR=1X;DP=17;DPB=17;DPRA=0;EPP=4.1599;EPPR=0;GTI=0;LEN=1;MEANALT=1;MQM=60;MQMR=0;NS=1;NUMALT=1;ODDS=26.7859;PAIRED=1;PAIREDR=0;PAO=0;PQA=0;PQR=0;PRO=0;QA=627;QR=0;RO=0;RPP=4.1599;RPPR=0;RUN=1;SAF=8;SAP=3.13803;SAR=9;SRF=0;SRP=0;SRR=0;TYPE=snp;BVAR	GT:DP:RO:QR:AO:QA:GL	1/1:17:0:0:17:627:-5,-5,0
NC_010611.1	16621	.	A	G	702227	.	AB=0;ABP=0;AC=2;AF=1;AN=2;AO=23;CIGAR=1X;DP=23;DPB=23;DPRA=0;EPP=7.63648;EPPR=0;GTI=0;LEN=1;MEANALT=1;MQM=60;MQMR=0;NS=1;NUMALT=1;ODDS=35.1036;PAIRED=1;PAIREDR=0;PAO=0;PQA=0;PQR=0;PRO=0;QA=825;QR=0;RO=0;RPP=14.4341;RPPR=0;RUN=1;SAF=8;SAP=7.63648;SAR=15;SRF=0;SRP=0;SRR=0;TYPE=snp;BVAR	GT:DP:RO:QR:AO:QA:GL	1/1:23:0:0:23:825:-5,-5,0
NC_010611.1	16627	.	C	T	659174	.	AB=0;ABP=0;AC=2;AF=1;AN=2;AO=21;CIGAR=1X;DP=21;DPB=21;DPRA=0;EPP=8.07707;EPPR=0;GTI=0;LEN=1;MEANALT=1;MQM=60;MQMR=0;NS=1;NUMALT=1;ODDS=32.3311;PAIRED=1;PAIREDR=0;PAO=0;PQA=0;PQR=0;PRO=0;QA=780;QR=0;RO=0;RPP=20.4855;RPPR=0;RUN=1;SAF=9;SAP=3.94093;SAR=12;SRF=0;SRP=0;SRR=0;TYPE=snp;BVAR	GT:DP:RO:QR:AO:QA:GL	1/1:21:0:0:21:780:-5,-5,0
NC_010611.1	16639	.	G	A	590409	.	AB=0;ABP=0;AC=2;AF=1;AN=2;AO=20;CIGAR=1X;DP=20;DPB=20;DPRA=0;EPP=13.8677;EPPR=0;GTI=0;LEN=1;MEANALT=1;MQM=60;MQMR=0;NS=1;NUMALT=1;ODDS=30.9448;PAIRED=1;PAIREDR=0;PAO=0;PQA=0;PQR=0;PRO=0;QA=703;QR=0;RO=0;RPP=13.8677;RPPR=0;RUN=1;SAF=8;SAP=4.74748;SAR=12;SRF=0;SRP=0;SRR=0;TYPE=snp;BVAR	GT:DP:RO:QR:AO:QA:GL	1/1:20:0:0:20:703:-5,-5,0
NC_010611.1	16746	.	TGGGA	CAGGG	993379	.	AB=0;ABP=0;AC=2;AF=1;AN=2;AO=34;CIGAR=2X2M1X;DP=34;DPB=68;DPRA=0;EPP=5.30951;EPPR=0;GTI=0;LEN=5;MEANALT=1;MQM=60;MQMR=0;NS=1;NUMALT=1;ODDS=50.3529;PAIRED=1;PAIREDR=0;PAO=0;PQA=0;PQR=0;PRO=0;QA=1132;QR=0;RO=0;RPP=3.26577;RPPR=0;RUN=1;SAF=16;SAP=3.26577;SAR=18;SRF=0;SRP=0;SRR=0;TYPE=complex;BVAR	GT:DP:RO:QR:AO:QA:GL	1/1:34:0:0:34:1132:-5,-5,0
NC_010611.1	16804	.	G	A	953543	.	AB=0;ABP=0;AC=2;AF=1;AN=2;AO=30;CIGAR=1X;DP=30;DPB=30;DPRA=0;EPP=10.2485;EPPR=0;GTI=0;LEN=1;MEANALT=1;MQM=60;MQMR=0;NS=1;NUMALT=1;ODDS=44.8077;PAIRED=1;PAIREDR=0;PAO=0;PQA=0;PQR=0;PRO=0;QA=1092;QR=0;RO=0;RPP=3.29983;RPPR=0;RUN=1;SAF=16;SAP=3.29983;SAR=14;SRF=0;SRP=0;SRR=0;TYPE=snp;BVAR	GT:DP:RO:QR:AO:QA:GL	1/1:30:0:0:30:1092:-5,-5,0
NC_010611.1	16846	.	T	C	858026	.	AB=0;ABP=0;AC=2;AF=1;AN=2;AO=27;CIGAR=1X;DP=27;DPB=27;DPRA=0;EPP=5.02092;EPPR=0;GTI=0;LEN=1;MEANALT=1;MQM=60;MQMR=0;NS=1;NUMALT=1;ODDS=40.6488;PAIRED=1;PAIREDR=0;PAO=0;PQA=0;PQR=0;PRO=0;QA=981;QR=0;RO=0;RPP=5.02092;RPPR=0;RUN=1;SAF=13;SAP=3.09072;SAR=14;SRF=0;SRP=0;SRR=0;TYPE=snp;BVAR	GT:DP:RO:QR:AO:QA:GL	1/1:27:0:0:27:981:-5,-5,0
NC_010611.1	16914	.	TATCAAT	GAGTAAC	688993	.	AB=0;ABP=0;AC=2;AF=1;AN=2;AO=22;CIGAR=1X1M2X2M1X;DP=22;DPB=44.2857;DPRA=0;EPP=3.40511;EPPR=0;GTI=0;LEN=7;MEANALT=1;MQM=60;MQMR=0;NS=1;NUMALT=1;ODDS=33.7174;PAIRED=1;PAIREDR=0;PAO=0;PQA=0;PQR=0;PRO=0;QA=799;QR=0;RO=0;RPP=12.8806;RPPR=0;RUN=1;SAF=12;SAP=3.40511;SAR=10;SRF=0;SRP=0;SRR=0;TYPE=complex;BVAR	GT:DP:RO:QR:AO:QA:GL	1/1:22:0:0:22:799:-5,-5,0
NC_010611.1	17008	.	C	T	987162	.	AB=0;ABP=0;AC=2;AF=1;AN=2;AO=30;CIGAR=1X;DP=30;DPB=30;DPRA=0;EPP=5.61607;EPPR=0;GTI=0;LEN=1;MEANALT=1;MQM=60;MQMR=0;NS=1;NUMALT=1;ODDS=44.8077;PAIRED=1;PAIREDR=0;PAO=0;PQA=0;PQR=0;PRO=0;QA=1126;QR=0;RO=0;RPP=4.16842;RPPR=0;RUN=1;SAF=17;SAP=4.16842;SAR=13;SRF=0;SRP=0;SRR=0;TYPE=snp;BVAR	GT:DP:RO:QR:AO:QA:GL	1/1:30:0:0:30:1126:-5,-5,0
NC_010611.1	17032	.	G	A	966.57	.	AB=0;ABP=0;AC=2;AF=1;AN=2;AO=31;CIGAR=1X;DP=31;DPB=31;DPRA=0;EPP=8.68415;EPPR=0;GTI=0;LEN=1;MEANALT=1;MQM=60;MQMR=0;NS=1;NUMALT=1;ODDS=46.194;PAIRED=1;PAIREDR=0;PAO=0;PQA=0;PQR=0;PRO=0;QA=1107;QR=0;RO=0;RPP=4.76149;RPPR=0;RUN=1;SAF=17;SAP=3.64073;SAR=14;SRF=0;SRP=0;SRR=0;TYPE=snp;BVAR	GT:DP:RO:QR:AO:QA:GL	1/1:31:0:0:31:1107:-5,-5,0
NC_010611.1	17048	.	G	C	956814	.	AB=0;ABP=0;AC=2;AF=1;AN=2;AO=31;CIGAR=1X;DP=31;DPB=31;DPRA=0;EPP=18.771;EPPR=0;GTI=0;LEN=1;MEANALT=1;MQM=60;MQMR=0;NS=1;NUMALT=1;ODDS=46.194;PAIRED=1;PAIREDR=0;PAO=0;PQA=0;PQR=0;PRO=0;QA=1120;QR=0;RO=0;RPP=14.8483;RPPR=0;RUN=1;SAF=18;SAP=4.76149;SAR=13;SRF=0;SRP=0;SRR=0;TYPE=snp;BVAR	GT:DP:RO:QR:AO:QA:GL	1/1:31:0:0:31:1120:-5,-5,0
NC_010611.1	17062	.	ACCG	CCCA	784935	.	AB=0;ABP=0;AC=2;AF=1;AN=2;AO=26;CIGAR=1X2M1X;DP=27;DPB=54;DPRA=0;EPP=4.34659;EPPR=0;GTI=0;LEN=4;MEANALT=2;MQM=60;MQMR=0;NS=1;NUMALT=1;ODDS=39.2625;PAIRED=1;PAIREDR=0;PAO=0;PQA=0;PQR=0;PRO=0;QA=923;QR=0;RO=0;RPP=19.3799;RPPR=0;RUN=1;SAF=17;SAP=8.35546;SAR=9;SRF=0;SRP=0;SRR=0;TYPE=complex;BVAR	GT:DP:RO:QR:AO:QA:GL	1/1:27:0:0:26:923:-5,-5,0
NC_010611.1	17077	.	A	G	808204	.	AB=0;ABP=0;AC=2;AF=1;AN=2;AO=26;CIGAR=1X;DP=26;DPB=26;DPRA=0;EPP=3.34437;EPPR=0;GTI=0;LEN=1;MEANALT=1;MQM=60;MQMR=0;NS=1;NUMALT=1;ODDS=39.2625;PAIRED=1;PAIREDR=0;PAO=0;PQA=0;PQR=0;PRO=0;QA=925;QR=0;RO=0;RPP=3.34437;RPPR=0;RUN=1;SAF=16;SAP=6.01695;SAR=10;SRF=0;SRP=0;SRR=0;TYPE=snp;BVAR	GT:DP:RO:QR:AO:QA:GL	1/1:26:0:0:26:925:-5,-5,0
NC_010611.1	17119	.	G	C	839722	.	AB=0;ABP=0;AC=2;AF=1;AN=2;AO=27;CIGAR=1X;DP=27;DPB=27;DPRA=0;EPP=6.95112;EPPR=0;GTI=0;LEN=1;MEANALT=1;MQM=60;MQMR=0;NS=1;NUMALT=1;ODDS=40.6488;PAIRED=1;PAIREDR=0;PAO=0;PQA=0;PQR=0;PRO=0;QA=967;QR=0;RO=0;RPP=6.95112;RPPR=0;RUN=1;SAF=11;SAP=5.02092;SAR=16;SRF=0;SRP=0;SRR=0;TYPE=snp;BVAR	GT:DP:RO:QR:AO:QA:GL	1/1:27:0:0:27:967:-5,-5,0
NC_010611.1	17131	.	A	G	831054	.	AB=0;ABP=0;AC=2;AF=1;AN=2;AO=27;CIGAR=1X;DP=27;DPB=27;DPRA=0;EPP=3.09072;EPPR=0;GTI=0;LEN=1;MEANALT=1;MQM=60;MQMR=0;NS=1;NUMALT=1;ODDS=40.6488;PAIRED=1;PAIREDR=0;PAO=0;PQA=0;PQR=0;PRO=0;QA=954;QR=0;RO=0;RPP=9.52472;RPPR=0;RUN=1;SAF=13;SAP=3.09072;SAR=14;SRF=0;SRP=0;SRR=0;TYPE=snp;BVAR	GT:DP:RO:QR:AO:QA:GL	1/1:27:0:0:27:954:-5,-5,0
NC_010611.1	17137	.	G	A	808705	.	AB=0;ABP=0;AC=2;AF=1;AN=2;AO=25;CIGAR=1X;DP=25;DPB=25;DPRA=0;EPP=3.09716;EPPR=0;GTI=0;LEN=1;MEANALT=1;MQM=60;MQMR=0;NS=1;NUMALT=1;ODDS=37.8762;PAIRED=1;PAIREDR=0;PAO=0;PQA=0;PQR=0;PRO=0;QA=929;QR=0;RO=0;RPP=10.0459;RPPR=0;RUN=1;SAF=13;SAP=3.09716;SAR=12;SRF=0;SRP=0;SRR=0;TYPE=snp;BVAR	GT:DP:RO:QR:AO:QA:GL	1/1:25:0:0:25:929:-5,-5,0
NC_010611.1	17143	.	G	A	797.47	.	AB=0;ABP=0;AC=2;AF=1;AN=2;AO=25;CIGAR=1X;DP=25;DPB=25;DPRA=0;EPP=3.79203;EPPR=0;GTI=0;LEN=1;MEANALT=1;MQM=60;MQMR=0;NS=1;NUMALT=1;ODDS=37.8762;PAIRED=1;PAIREDR=0;PAO=0;PQA=0;PQR=0;PRO=0;QA=912;QR=0;RO=0;RPP=5.18177;RPPR=0;RUN=1;SAF=13;SAP=3.09716;SAR=12;SRF=0;SRP=0;SRR=0;TYPE=snp;BVAR	GT:DP:RO:QR:AO:QA:GL	1/1:25:0:0:25:912:-5,-5,0
NC_010611.1	17158	.	A	T	782781	.	AB=0;ABP=0;AC=2;AF=1;AN=2;AO=26;CIGAR=1X;DP=26;DPB=26;DPRA=0;EPP=3.34437;EPPR=0;GTI=0;LEN=1;MEANALT=1;MQM=60;MQMR=0;NS=1;NUMALT=1;ODDS=39.2625;PAIRED=1;PAIREDR=0;PAO=0;PQA=0;PQR=0;PRO=0;QA=894;QR=0;RO=0;RPP=3.34437;RPPR=0;RUN=1;SAF=14;SAP=3.34437;SAR=12;SRF=0;SRP=0;SRR=0;TYPE=snp;BVAR	GT:DP:RO:QR:AO:QA:GL	1/1:26:0:0:26:894:-5,-5,0
NC_010611.1	17166	.	T	C	739545	.	AB=0;ABP=0;AC=2;AF=1;AN=2;AO=24;CIGAR=1X;DP=24;DPB=24;DPRA=0;EPP=3.37221;EPPR=0;GTI=0;LEN=1;MEANALT=1;MQM=60;MQMR=0;NS=1;NUMALT=1;ODDS=36.4899;PAIRED=1;PAIREDR=0;PAO=0;PQA=0;PQR=0;PRO=0;QA=845;QR=0;RO=0;RPP=3.0103;RPPR=0;RUN=1;SAF=13;SAP=3.37221;SAR=11;SRF=0;SRP=0;SRR=0;TYPE=snp;BVAR	GT:DP:RO:QR:AO:QA:GL	1/1:24:0:0:24:845:-5,-5,0
NC_010611.1	17173	.	ATAGAGG	GTATAAC	609556	.	AB=0;ABP=0;AC=2;AF=1;AN=2;AO=20;CIGAR=1X2M1X1M2X;DP=20;DPB=40;DPRA=0;EPP=4.74748;EPPR=0;GTI=0;LEN=7;MEANALT=1;MQM=60;MQMR=0;NS=1;NUMALT=1;ODDS=30.9448;PAIRED=1;PAIREDR=0;PAO=0;PQA=0;PQR=0;PRO=0;QA=705;QR=0;RO=0;RPP=6.91895;RPPR=0;RUN=1;SAF=11;SAP=3.44459;SAR=9;SRF=0;SRP=0;SRR=0;TYPE=complex;BVAR	GT:DP:RO:QR:AO:QA:GL	1/1:20:0:0:20:705:-5,-5,0
NC_010611.1	17200	.	TG	CT	868525	.	AB=0;ABP=0;AC=2;AF=1;AN=2;AO=28;CIGAR=2X;DP=28;DPB=56;DPRA=0;EPP=5.80219;EPPR=0;GTI=0;LEN=2;MEANALT=1;MQM=60;MQMR=0;NS=1;NUMALT=1;ODDS=42.0351;PAIRED=1;PAIREDR=0;PAO=0;PQA=0;PQR=0;PRO=0;QA=1000;QR=0;RO=0;RPP=7.97367;RPPR=0;RUN=1;SAF=11;SAP=5.80219;SAR=17;SRF=0;SRP=0;SRR=0;TYPE=mnp;BVAR	GT:DP:RO:QR:AO:QA:GL	1/1:28:0:0:28:1000:-5,-5,0
NC_010611.1	17215	.	CGCATTG	TGCAGTA	755233	.	AB=0;ABP=0;AC=2;AF=1;AN=2;AO=24;CIGAR=1X3M1X1M1X;DP=24;DPB=48.1429;DPRA=0;EPP=4.45795;EPPR=0;GTI=0;LEN=7;MEANALT=1;MQM=59.7083;MQMR=0;NS=1;NUMALT=1;ODDS=36.4899;PAIRED=1;PAIREDR=0;PAO=0;PQA=0;PQR=0;PRO=0;QA=867;QR=0;RO=0;RPP=3.37221;RPPR=0;RUN=1;SAF=9;SAP=6.26751;SAR=15;SRF=0;SRP=0;SRR=0;TYPE=complex;BVAR	GT:DP:RO:QR:AO:QA:GL	1/1:24:0:0:24:867:-5,-5,0
NC_010611.1	17239	.	TGCGACG	CGCAACC	546782	.	AB=0;ABP=0;AC=2;AF=1;AN=2;AO=20;CIGAR=1X2M1X2M1X;DP=20;DPB=40;DPRA=0;EPP=9.95901;EPPR=0;GTI=0;LEN=7;MEANALT=1;MQM=60;MQMR=0;NS=1;NUMALT=1;ODDS=30.9448;PAIRED=1;PAIREDR=0;PAO=0;PQA=0;PQR=0;PRO=0;QA=646;QR=0;RO=0;RPP=4.74748;RPPR=0;RUN=1;SAF=6;SAP=9.95901;SAR=14;SRF=0;SRP=0;SRR=0;TYPE=complex;BVAR	GT:DP:RO:QR:AO:QA:GL	1/1:20:0:0:20:646:-5,-5,0
NC_010611.1	17332	.	A	C	401637	.	AB=0;ABP=0;AC=2;AF=1;AN=2;AO=14;CIGAR=1X;DP=14;DPB=14;DPRA=0;EPP=3.63072;EPPR=0;GTI=0;LEN=1;MEANALT=1;MQM=60;MQMR=0;NS=1;NUMALT=1;ODDS=22.627;PAIRED=1;PAIREDR=0;PAO=0;PQA=0;PQR=0;PRO=0;QA=471;QR=0;RO=0;RPP=5.49198;RPPR=0;RUN=1;SAF=5;SAP=5.49198;SAR=9;SRF=0;SRP=0;SRR=0;TYPE=snp;BVAR	GT:DP:RO:QR:AO:QA:GL	1/1:14:0:0:14:471:-5,-4.21442,0
NC_010611.1	17341	.	T	G	446758	.	AB=0;ABP=0;AC=2;AF=1;AN=2;AO=14;CIGAR=1X;DP=14;DPB=14;DPRA=0;EPP=8.59409;EPPR=0;GTI=0;LEN=1;MEANALT=1;MQM=60;MQMR=0;NS=1;NUMALT=1;ODDS=22.627;PAIRED=1;PAIREDR=0;PAO=0;PQA=0;PQR=0;PRO=0;QA=526;QR=0;RO=0;RPP=5.49198;RPPR=0;RUN=1;SAF=5;SAP=5.49198;SAR=9;SRF=0;SRP=0;SRR=0;TYPE=snp;BVAR	GT:DP:RO:QR:AO:QA:GL	1/1:14:0:0:14:526:-5,-4.21442,0
NC_010611.1	17346	.	T	C	445706	.	AB=0;ABP=0;AC=2;AF=1;AN=2;AO=14;CIGAR=1X;DP=14;DPB=14;DPRA=0;EPP=3.0103;EPPR=0;GTI=0;LEN=1;MEANALT=1;MQM=60;MQMR=0;NS=1;NUMALT=1;ODDS=22.627;PAIRED=1;PAIREDR=0;PAO=0;PQA=0;PQR=0;PRO=0;QA=517;QR=0;RO=0;RPP=3.63072;RPPR=0;RUN=1;SAF=5;SAP=5.49198;SAR=9;SRF=0;SRP=0;SRR=0;TYPE=snp;BVAR	GT:DP:RO:QR:AO:QA:GL	1/1:14:0:0:14:517:-5,-4.21442,0
NC_010611.1	17520	.	TA	T	217611	.	AB=0;ABP=0;AC=2;AF=1;AN=2;AO=8;CIGAR=1M1D;DP=8;DPB=10.6667;DPRA=0;EPP=7.35324;EPPR=0;GTI=0;LEN=1;MEANALT=1;MQM=60;MQMR=0;NS=1;NUMALT=1;ODDS=14.3092;PAIRED=1;PAIREDR=0;PAO=0;PQA=0;PQR=0;PRO=0;QA=282;QR=0;RO=0;RPP=12.7819;RPPR=0;RUN=1;SAF=7;SAP=12.7819;SAR=1;SRF=0;SRP=0;SRR=0;TYPE=del;BVAR	GT:DP:RO:QR:AO:QA:GL	1/1:8:0:0:8:282:-5,-2.40824,0
NC_010611.1	17538	.	A	C	302677	.	AB=0;ABP=0;AC=2;AF=1;AN=2;AO=10;CIGAR=1X;DP=10;DPB=10;DPRA=0;EPP=3.87889;EPPR=0;GTI=0;LEN=1;MEANALT=1;MQM=60;MQMR=0;NS=1;NUMALT=1;ODDS=17.0818;PAIRED=1;PAIREDR=0;PAO=0;PQA=0;PQR=0;PRO=0;QA=370;QR=0;RO=0;RPP=10.8276;RPPR=0;RUN=1;SAF=8;SAP=10.8276;SAR=2;SRF=0;SRP=0;SRR=0;TYPE=snp;BVAR	GT:DP:RO:QR:AO:QA:GL	1/1:10:0:0:10:370:-5,-3.0103,0
NC_010611.1	17577	.	AAGG	GAGA	476175	.	AB=0;ABP=0;AC=2;AF=1;AN=2;AO=17;CIGAR=1X2M1X;DP=17;DPB=34;DPRA=0;EPP=3.13803;EPPR=0;GTI=0;LEN=4;MEANALT=1;MQM=60;MQMR=0;NS=1;NUMALT=1;ODDS=26.7859;PAIRED=1;PAIREDR=0;PAO=0;PQA=0;PQR=0;PRO=0;QA=563;QR=0;RO=0;RPP=9.26925;RPPR=0;RUN=1;SAF=12;SAP=9.26925;SAR=5;SRF=0;SRP=0;SRR=0;TYPE=complex;BVAR	GT:DP:RO:QR:AO:QA:GL	1/1:17:0:0:17:563:-5,-5,0
NC_010611.1	17721	.	T	C	631919	.	AB=0;ABP=0;AC=2;AF=1;AN=2;AO=20;CIGAR=1X;DP=20;DPB=20;DPRA=0;EPP=3.44459;EPPR=0;GTI=0;LEN=1;MEANALT=1;MQM=60;MQMR=0;NS=1;NUMALT=1;ODDS=30.9448;PAIRED=1;PAIREDR=0;PAO=0;PQA=0;PQR=0;PRO=0;QA=726;QR=0;RO=0;RPP=4.74748;RPPR=0;RUN=1;SAF=11;SAP=3.44459;SAR=9;SRF=0;SRP=0;SRR=0;TYPE=snp;BVAR	GT:DP:RO:QR:AO:QA:GL	1/1:20:0:0:20:726:-5,-5,0
NC_010611.1	17746	.	G	A	695457	.	AB=0;ABP=0;AC=2;AF=1;AN=2;AO=22;CIGAR=1X;DP=22;DPB=22;DPRA=0;EPP=4.58955;EPPR=0;GTI=0;LEN=1;MEANALT=1;MQM=60;MQMR=0;NS=1;NUMALT=1;ODDS=33.7174;PAIRED=1;PAIREDR=0;PAO=0;PQA=0;PQR=0;PRO=0;QA=800;QR=0;RO=0;RPP=6.56362;RPPR=0;RUN=1;SAF=11;SAP=3.0103;SAR=11;SRF=0;SRP=0;SRR=0;TYPE=snp;BVAR	GT:DP:RO:QR:AO:QA:GL	1/1:22:0:0:22:800:-5,-5,0
NC_010611.1	17754	.	T	C	687.66	.	AB=0;ABP=0;AC=2;AF=1;AN=2;AO=22;CIGAR=1X;DP=22;DPB=22;DPRA=0;EPP=3.40511;EPPR=0;GTI=0;LEN=1;MEANALT=1;MQM=60;MQMR=0;NS=1;NUMALT=1;ODDS=33.7174;PAIRED=1;PAIREDR=0;PAO=0;PQA=0;PQR=0;PRO=0;QA=788;QR=0;RO=0;RPP=4.58955;RPPR=0;RUN=1;SAF=11;SAP=3.0103;SAR=11;SRF=0;SRP=0;SRR=0;TYPE=snp;BVAR	GT:DP:RO:QR:AO:QA:GL	1/1:22:0:0:22:788:-5,-5,0
NC_010611.1	17838	.	CGCG	TGCA	611567	.	AB=0;ABP=0;AC=2;AF=1;AN=2;AO=24;CIGAR=1X2M1X;DP=24;DPB=48.25;DPRA=0;EPP=3.37221;EPPR=0;GTI=0;LEN=4;MEANALT=1;MQM=60;MQMR=0;NS=1;NUMALT=1;ODDS=36.4899;PAIRED=1;PAIREDR=0;PAO=0;PQA=0;PQR=0;PRO=0;QA=705;QR=0;RO=0;RPP=3.37221;RPPR=0;RUN=1;SAF=14;SAP=4.45795;SAR=10;SRF=0;SRP=0;SRR=0;TYPE=complex;BVAR	GT:DP:RO:QR:AO:QA:GL	1/1:24:0:0:24:705:-5,-5,0
NC_010611.1	17868	.	C	T	574204	.	AB=0;ABP=0;AC=2;AF=1;AN=2;AO=19;CIGAR=1X;DP=19;DPB=19;DPRA=0;EPP=8.61041;EPPR=0;GTI=0;LEN=1;MEANALT=1;MQM=60;MQMR=0;NS=1;NUMALT=1;ODDS=29.5585;PAIRED=1;PAIREDR=0;PAO=0;PQA=0;PQR=0;PRO=0;QA=672;QR=0;RO=0;RPP=8.61041;RPPR=0;RUN=1;SAF=11;SAP=4.03889;SAR=8;SRF=0;SRP=0;SRR=0;TYPE=snp;BVAR	GT:DP:RO:QR:AO:QA:GL	1/1:19:0:0:19:672:-5,-5,0
NC_010611.1	17886	.	C	T	586931	.	AB=0;ABP=0;AC=2;AF=1;AN=2;AO=20;CIGAR=1X;DP=20;DPB=20;DPRA=0;EPP=6.91895;EPPR=0;GTI=0;LEN=1;MEANALT=1;MQM=60;MQMR=0;NS=1;NUMALT=1;ODDS=30.9448;PAIRED=1;PAIREDR=0;PAO=0;PQA=0;PQR=0;PRO=0;QA=680;QR=0;RO=0;RPP=4.74748;RPPR=0;RUN=1;SAF=11;SAP=3.44459;SAR=9;SRF=0;SRP=0;SRR=0;TYPE=snp;BVAR	GT:DP:RO:QR:AO:QA:GL	1/1:20:0:0:20:680:-5,-5,0
NC_010611.1	17892	.	T	C	637611	.	AB=0;ABP=0;AC=2;AF=1;AN=2;AO=20;CIGAR=1X;DP=20;DPB=20;DPRA=0;EPP=4.74748;EPPR=0;GTI=0;LEN=1;MEANALT=1;MQM=60;MQMR=0;NS=1;NUMALT=1;ODDS=30.9448;PAIRED=1;PAIREDR=0;PAO=0;PQA=0;PQR=0;PRO=0;QA=736;QR=0;RO=0;RPP=6.91895;RPPR=0;RUN=1;SAF=11;SAP=3.44459;SAR=9;SRF=0;SRP=0;SRR=0;TYPE=snp;BVAR	GT:DP:RO:QR:AO:QA:GL	1/1:20:0:0:20:736:-5,-5,0
NC_010611.1	17980	.	T	C	546861	.	AB=0;ABP=0;AC=2;AF=1;AN=2;AO=18;CIGAR=1X;DP=18;DPB=18;DPRA=0;EPP=3.49285;EPPR=0;GTI=0;LEN=1;MEANALT=1;MQM=60;MQMR=0;NS=1;NUMALT=1;ODDS=28.1722;PAIRED=1;PAIREDR=0;PAO=0;PQA=0;PQR=0;PRO=0;QA=639;QR=0;RO=0;RPP=10.7311;RPPR=0;RUN=1;SAF=7;SAP=4.9405;SAR=11;SRF=0;SRP=0;SRR=0;TYPE=snp;BVAR	GT:DP:RO:QR:AO:QA:GL	1/1:18:0:0:18:639:-5,-5,0
NC_010611.1	17999	.	A	G	662625	.	AB=0;ABP=0;AC=2;AF=1;AN=2;AO=22;CIGAR=1X;DP=22;DPB=22;DPRA=0;EPP=4.58955;EPPR=0;GTI=0;LEN=1;MEANALT=1;MQM=60;MQMR=0;NS=1;NUMALT=1;ODDS=33.7174;PAIRED=1;PAIREDR=0;PAO=0;PQA=0;PQR=0;PRO=0;QA=762;QR=0;RO=0;RPP=3.40511;RPPR=0;RUN=1;SAF=9;SAP=4.58955;SAR=13;SRF=0;SRP=0;SRR=0;TYPE=snp;BVAR	GT:DP:RO:QR:AO:QA:GL	1/1:22:0:0:22:762:-5,-5,0
NC_010611.1	18020	.	A	G	625653	.	AB=0;ABP=0;AC=2;AF=1;AN=2;AO=20;CIGAR=1X;DP=20;DPB=20;DPRA=0;EPP=4.74748;EPPR=0;GTI=0;LEN=1;MEANALT=1;MQM=60;MQMR=0;NS=1;NUMALT=1;ODDS=30.9448;PAIRED=1;PAIREDR=0;PAO=0;PQA=0;PQR=0;PRO=0;QA=720;QR=0;RO=0;RPP=3.0103;RPPR=0;RUN=1;SAF=8;SAP=4.74748;SAR=12;SRF=0;SRP=0;SRR=0;TYPE=snp;BVAR	GT:DP:RO:QR:AO:QA:GL	1/1:20:0:0:20:720:-5,-5,0
NC_010611.1	18057	.	A	G	583877	.	AB=0;ABP=0;AC=2;AF=1;AN=2;AO=20;CIGAR=1X;DP=20;DPB=20;DPRA=0;EPP=4.74748;EPPR=0;GTI=0;LEN=1;MEANALT=1;MQM=60;MQMR=0;NS=1;NUMALT=1;ODDS=30.9448;PAIRED=1;PAIREDR=0;PAO=0;PQA=0;PQR=0;PRO=0;QA=672;QR=0;RO=0;RPP=3.0103;RPPR=0;RUN=1;SAF=10;SAP=3.0103;SAR=10;SRF=0;SRP=0;SRR=0;TYPE=snp;BVAR	GT:DP:RO:QR:AO:QA:GL	1/1:20:0:0:20:672:-5,-5,0
NC_010611.1	18120	.	C	T	457697	.	AB=0;ABP=0;AC=2;AF=1;AN=2;AO=17;CIGAR=1X;DP=17;DPB=17;DPRA=0;EPP=6.20364;EPPR=0;GTI=0;LEN=1;MEANALT=1;MQM=60;MQMR=0;NS=1;NUMALT=1;ODDS=26.7859;PAIRED=1;PAIREDR=0;PAO=0;PQA=0;PQR=0;PRO=0;QA=555;QR=0;RO=0;RPP=13.3567;RPPR=0;RUN=1;SAF=13;SAP=13.3567;SAR=4;SRF=0;SRP=0;SRR=0;TYPE=snp;BVAR	GT:DP:RO:QR:AO:QA:GL	1/1:17:0:0:17:555:-5,-5,0
NC_010611.1	18210	.	A	G	873589	.	AB=0;ABP=0;AC=2;AF=1;AN=2;AO=29;CIGAR=1X;DP=29;DPB=29;DPRA=0;EPP=3.68421;EPPR=0;GTI=0;LEN=1;MEANALT=1;MQM=59.7241;MQMR=0;NS=1;NUMALT=1;ODDS=43.4214;PAIRED=1;PAIREDR=0;PAO=0;PQA=0;PQR=0;PRO=0;QA=1002;QR=0;RO=0;RPP=9.07545;RPPR=0;RUN=1;SAF=15;SAP=3.08518;SAR=14;SRF=0;SRP=0;SRR=0;TYPE=snp;BVAR	GT:DP:RO:QR:AO:QA:GL	1/1:29:0:0:29:1002:-5,-5,0
NC_010611.1	18222	.	T	C	1006.76	.	AB=0;ABP=0;AC=2;AF=1;AN=2;AO=32;CIGAR=1X;DP=32;DPB=32;DPRA=0;EPP=3.0103;EPPR=0;GTI=0;LEN=1;MEANALT=1;MQM=59.75;MQMR=0;NS=1;NUMALT=1;ODDS=47.5803;PAIRED=1;PAIREDR=0;PAO=0;PQA=0;PQR=0;PRO=0;QA=1149;QR=0;RO=0;RPP=7.35324;RPPR=0;RUN=1;SAF=18;SAP=4.09604;SAR=14;SRF=0;SRP=0;SRR=0;TYPE=snp;BVAR	GT:DP:RO:QR:AO:QA:GL	1/1:32:0:0:32:1149:-5,-5,0
NC_010611.1	18234	.	TAAATTA	GAGATTG	859773	.	AB=0;ABP=0;AC=2;AF=1;AN=2;AO=29;CIGAR=1X1M1X3M1X;DP=29;DPB=60.5714;DPRA=0;EPP=3.68421;EPPR=0;GTI=0;LEN=7;MEANALT=1;MQM=60;MQMR=0;NS=1;NUMALT=1;ODDS=43.4214;PAIRED=1;PAIREDR=0;PAO=0;PQA=0;PQR=0;PRO=0;QA=1012;QR=0;RO=0;RPP=30.0414;RPPR=0;RUN=1;SAF=13;SAP=3.68421;SAR=16;SRF=0;SRP=0;SRR=0;TYPE=complex;BVAR	GT:DP:RO:QR:AO:QA:GL	1/1:29:0:0:29:1012:-5,-5,0
NC_010611.1	18261	.	C	T	1052.02	.	AB=0;ABP=0;AC=2;AF=1;AN=2;AO=33;CIGAR=1X;DP=33;DPB=33;DPRA=0;EPP=3.0761;EPPR=0;GTI=0;LEN=1;MEANALT=1;MQM=60;MQMR=0;NS=1;NUMALT=1;ODDS=48.9666;PAIRED=1;PAIREDR=0;PAO=0;PQA=0;PQR=0;PRO=0;QA=1203;QR=0;RO=0;RPP=10.9724;RPPR=0;RUN=1;SAF=15;SAP=3.60252;SAR=18;SRF=0;SRP=0;SRR=0;TYPE=snp;BVAR	GT:DP:RO:QR:AO:QA:GL	1/1:33:0:0:33:1203:-5,-5,0
NC_010611.1	18339	.	G	A	1029.33	.	AB=0;ABP=0;AC=2;AF=1;AN=2;AO=34;CIGAR=1X;DP=35;DPB=35;DPRA=0;EPP=4.03217;EPPR=0;GTI=0;LEN=1;MEANALT=2;MQM=60;MQMR=0;NS=1;NUMALT=1;ODDS=50.3529;PAIRED=1;PAIREDR=0;PAO=0;PQA=0;PQR=0;PRO=0;QA=1180;QR=0;RO=0;RPP=9.39698;RPPR=0;RUN=1;SAF=15;SAP=4.03217;SAR=19;SRF=0;SRP=0;SRR=0;TYPE=snp;BVAR	GT:DP:RO:QR:AO:QA:GL	1/1:35:0:0:34:1180:-5,-5,0
NC_010611.1	18345	.	A	G	1086.35	.	AB=0;ABP=0;AC=2;AF=1;AN=2;AO=35;CIGAR=1X;DP=35;DPB=35;DPRA=0;EPP=3.56868;EPPR=0;GTI=0;LEN=1;MEANALT=1;MQM=60;MQMR=0;NS=1;NUMALT=1;ODDS=51.7392;PAIRED=1;PAIREDR=0;PAO=0;PQA=0;PQR=0;PRO=0;QA=1240;QR=0;RO=0;RPP=8.03571;RPPR=0;RUN=1;SAF=15;SAP=4.56135;SAR=20;SRF=0;SRP=0;SRR=0;TYPE=snp;BVAR	GT:DP:RO:QR:AO:QA:GL	1/1:35:0:0:35:1240:-5,-5,0
NC_010611.1	18369	.	TGAA	CGAG	740906	.	AB=0;ABP=0;AC=2;AF=1;AN=2;AO=25;CIGAR=1X2M1X;DP=26;DPB=52;DPRA=0;EPP=3.09716;EPPR=0;GTI=0;LEN=4;MEANALT=2;MQM=60;MQMR=0;NS=1;NUMALT=1;ODDS=37.8762;PAIRED=1;PAIREDR=0;PAO=0;PQA=0;PQR=0;PRO=0;QA=855;QR=0;RO=0;RPP=5.18177;RPPR=0;RUN=1;SAF=10;SAP=5.18177;SAR=15;SRF=0;SRP=0;SRR=0;TYPE=complex;BVAR	GT:DP:RO:QR:AO:QA:GL	1/1:26:0:0:25:855:-5,-5,0
NC_010611.1	18396	.	C	T	800875	.	AB=0;ABP=0;AC=2;AF=1;AN=2;AO=26;CIGAR=1X;DP=26;DPB=26;DPRA=0;EPP=4.34659;EPPR=0;GTI=0;LEN=1;MEANALT=1;MQM=60;MQMR=0;NS=1;NUMALT=1;ODDS=39.2625;PAIRED=1;PAIREDR=0;PAO=0;PQA=0;PQR=0;PRO=0;QA=928;QR=0;RO=0;RPP=15.0369;RPPR=0;RUN=1;SAF=12;SAP=3.34437;SAR=14;SRF=0;SRP=0;SRR=0;TYPE=snp;BVAR	GT:DP:RO:QR:AO:QA:GL	1/1:26:0:0:26:928:-5,-5,0
NC_010611.1	18405	.	G	A	862.62	.	AB=0;ABP=0;AC=2;AF=1;AN=2;AO=27;CIGAR=1X;DP=27;DPB=27;DPRA=0;EPP=5.02092;EPPR=0;GTI=0;LEN=1;MEANALT=1;MQM=60;MQMR=0;NS=1;NUMALT=1;ODDS=40.6488;PAIRED=1;PAIREDR=0;PAO=0;PQA=0;PQR=0;PRO=0;QA=991;QR=0;RO=0;RPP=9.52472;RPPR=0;RUN=1;SAF=13;SAP=3.09072;SAR=14;SRF=0;SRP=0;SRR=0;TYPE=snp;BVAR	GT:DP:RO:QR:AO:QA:GL	1/1:27:0:0:27:991:-5,-5,0
NC_010611.1	18411	.	G	A	903338	.	AB=0;ABP=0;AC=2;AF=1;AN=2;AO=27;CIGAR=1X;DP=27;DPB=27;DPRA=0;EPP=3.09072;EPPR=0;GTI=0;LEN=1;MEANALT=1;MQM=60;MQMR=0;NS=1;NUMALT=1;ODDS=40.6488;PAIRED=1;PAIREDR=0;PAO=0;PQA=0;PQR=0;PRO=0;QA=1027;QR=0;RO=0;RPP=3.09072;RPPR=0;RUN=1;SAF=13;SAP=3.09072;SAR=14;SRF=0;SRP=0;SRR=0;TYPE=snp;BVAR	GT:DP:RO:QR:AO:QA:GL	1/1:27:0:0:27:1027:-5,-5,0
NC_010611.1	18423	.	AGGC	CGGT	806825	.	AB=0;ABP=0;AC=2;AF=1;AN=2;AO=28;CIGAR=1X2M1X;DP=28;DPB=56;DPRA=0;EPP=3.32051;EPPR=0;GTI=0;LEN=4;MEANALT=1;MQM=60;MQMR=0;NS=1;NUMALT=1;ODDS=42.0351;PAIRED=1;PAIREDR=0;PAO=0;PQA=0;PQR=0;PRO=0;QA=921;QR=0;RO=0;RPP=3.32051;RPPR=0;RUN=1;SAF=14;SAP=3.0103;SAR=14;SRF=0;SRP=0;SRR=0;TYPE=complex;BVAR	GT:DP:RO:QR:AO:QA:GL	1/1:28:0:0:28:921:-5,-5,0
NC_010611.1	18519	.	A	G	782945	.	AB=0;ABP=0;AC=2;AF=1;AN=2;AO=24;CIGAR=1X;DP=24;DPB=24;DPRA=0;EPP=3.0103;EPPR=0;GTI=0;LEN=1;MEANALT=1;MQM=59.8333;MQMR=0;NS=1;NUMALT=1;ODDS=36.4899;PAIRED=1;PAIREDR=0;PAO=0;PQA=0;PQR=0;PRO=0;QA=893;QR=0;RO=0;RPP=3.37221;RPPR=0;RUN=1;SAF=13;SAP=3.37221;SAR=11;SRF=0;SRP=0;SRR=0;TYPE=snp;BVAR	GT:DP:RO:QR:AO:QA:GL	1/1:24:0:0:24:893:-5,-5,0
NC_010611.1	18532	.	T	C	794297	.	AB=0;ABP=0;AC=2;AF=1;AN=2;AO=25;CIGAR=1X;DP=25;DPB=25;DPRA=0;EPP=3.09716;EPPR=0;GTI=0;LEN=1;MEANALT=1;MQM=59.4;MQMR=0;NS=1;NUMALT=1;ODDS=37.8762;PAIRED=1;PAIREDR=0;PAO=0;PQA=0;PQR=0;PRO=0;QA=907;QR=0;RO=0;RPP=3.79203;RPPR=0;RUN=1;SAF=14;SAP=3.79203;SAR=11;SRF=0;SRP=0;SRR=0;TYPE=snp;BVAR	GT:DP:RO:QR:AO:QA:GL	1/1:25:0:0:25:907:-5,-5,0
NC_010611.1	18546	.	T	A	745799	.	AB=0;ABP=0;AC=2;AF=1;AN=2;AO=23;CIGAR=1X;DP=23;DPB=23;DPRA=0;EPP=5.3706;EPPR=0;GTI=0;LEN=1;MEANALT=1;MQM=59.3478;MQMR=0;NS=1;NUMALT=1;ODDS=35.1036;PAIRED=1;PAIREDR=0;PAO=0;PQA=0;PQR=0;PRO=0;QA=855;QR=0;RO=0;RPP=3.86001;RPPR=0;RUN=1;SAF=13;SAP=3.86001;SAR=10;SRF=0;SRP=0;SRR=0;TYPE=snp;BVAR	GT:DP:RO:QR:AO:QA:GL	1/1:23:0:0:23:855:-5,-5,0
NC_010611.1	18558	.	GTAAACAGGATAGTTTCCC	ATAAGCTGGGTAATCCCCG	361089	.	AB=0;ABP=0;AC=2;AF=1;AN=2;AO=13;CIGAR=1X3M1X1M1X2M1X2M1X1M2X2M1X;DP=13;DPB=26.3158;DPRA=0;EPP=4.51363;EPPR=0;GTI=0;LEN=19;MEANALT=1;MQM=59.6923;MQMR=0;NS=1;NUMALT=1;ODDS=21.2407;PAIRED=1;PAIREDR=0;PAO=0;PQA=0;PQR=0;PRO=0;QA=423;QR=0;RO=0;RPP=4.51363;RPPR=0;RUN=1;SAF=7;SAP=3.17734;SAR=6;SRF=0;SRP=0;SRR=0;TYPE=complex;BVAR	GT:DP:RO:QR:AO:QA:GL	1/1:13:0:0:13:423:-5,-3.91339,0
NC_010611.1	18588	.	G	A	892677	.	AB=0;ABP=0;AC=2;AF=1;AN=2;AO=30;CIGAR=1X;DP=30;DPB=30;DPRA=0;EPP=3.0103;EPPR=0;GTI=0;LEN=1;MEANALT=1;MQM=59.8667;MQMR=0;NS=1;NUMALT=1;ODDS=44.8077;PAIRED=1;PAIREDR=0;PAO=0;PQA=0;PQR=0;PRO=0;QA=1024;QR=0;RO=0;RPP=10.2485;RPPR=0;RUN=1;SAF=15;SAP=3.0103;SAR=15;SRF=0;SRP=0;SRR=0;TYPE=snp;BVAR	GT:DP:RO:QR:AO:QA:GL	1/1:30:0:0:30:1024:-5,-5,0
NC_010611.1	18600	.	T	C	1244.81	.	AB=0;ABP=0;AC=2;AF=1;AN=2;AO=40;CIGAR=1X;DP=40;DPB=40;DPRA=0;EPP=3.87889;EPPR=0;GTI=0;LEN=1;MEANALT=1;MQM=59.9;MQMR=0;NS=1;NUMALT=1;ODDS=58.6707;PAIRED=1;PAIREDR=0;PAO=0;PQA=0;PQR=0;PRO=0;QA=1432;QR=0;RO=0;RPP=20.5992;RPPR=0;RUN=1;SAF=23;SAP=4.96463;SAR=17;SRF=0;SRP=0;SRR=0;TYPE=snp;BVAR	GT:DP:RO:QR:AO:QA:GL	1/1:40:0:0:40:1432:-5,-5,0
NC_010611.1	18618	.	C	T	1288.35	.	AB=0;ABP=0;AC=2;AF=1;AN=2;AO=42;CIGAR=1X;DP=42;DPB=42;DPRA=0;EPP=3.21711;EPPR=0;GTI=0;LEN=1;MEANALT=1;MQM=60;MQMR=0;NS=1;NUMALT=1;ODDS=61.4432;PAIRED=1;PAIREDR=0;PAO=0;PQA=0;PQR=0;PRO=0;QA=1479;QR=0;RO=0;RPP=19.7617;RPPR=0;RUN=1;SAF=24;SAP=4.87156;SAR=18;SRF=0;SRP=0;SRR=0;TYPE=snp;BVAR	GT:DP:RO:QR:AO:QA:GL	1/1:42:0:0:42:1479:-5,-5,0
NC_010611.1	18639	.	G	A	1370.72	.	AB=0;ABP=0;AC=2;AF=1;AN=2;AO=44;CIGAR=1X;DP=44;DPB=44;DPRA=0;EPP=4.78696;EPPR=0;GTI=0;LEN=1;MEANALT=1;MQM=60;MQMR=0;NS=1;NUMALT=1;ODDS=64.2158;PAIRED=1;PAIREDR=0;PAO=0;PQA=0;PQR=0;PRO=0;QA=1552;QR=0;RO=0;RPP=3.0103;RPPR=0;RUN=1;SAF=23;SAP=3.20771;SAR=21;SRF=0;SRP=0;SRR=0;TYPE=snp;BVAR	GT:DP:RO:QR:AO:QA:GL	1/1:44:0:0:44:1552:-5,-5,0
NC_010611.1	18660	.	G	A	1292.97	.	AB=0;ABP=0;AC=2;AF=1;AN=2;AO=41;CIGAR=1X;DP=41;DPB=41;DPRA=0;EPP=3.48696;EPPR=0;GTI=0;LEN=1;MEANALT=1;MQM=60;MQMR=0;NS=1;NUMALT=1;ODDS=60.0569;PAIRED=1;PAIREDR=0;PAO=0;PQA=0;PQR=0;PRO=0;QA=1464;QR=0;RO=0;RPP=3.48696;RPPR=0;RUN=1;SAF=21;SAP=3.06326;SAR=20;SRF=0;SRP=0;SRR=0;TYPE=snp;BVAR	GT:DP:RO:QR:AO:QA:GL	1/1:41:0:0:41:1464:-5,-5,0
NC_010611.1	18747	.	T	C	759497	.	AB=0;ABP=0;AC=2;AF=1;AN=2;AO=25;CIGAR=1X;DP=25;DPB=25;DPRA=0;EPP=3.09716;EPPR=0;GTI=0;LEN=1;MEANALT=1;MQM=60;MQMR=0;NS=1;NUMALT=1;ODDS=37.8762;PAIRED=1;PAIREDR=0;PAO=0;PQA=0;PQR=0;PRO=0;QA=884;QR=0;RO=0;RPP=17.6895;RPPR=0;RUN=1;SAF=11;SAP=3.79203;SAR=14;SRF=0;SRP=0;SRR=0;TYPE=snp;BVAR	GT:DP:RO:QR:AO:QA:GL	1/1:25:0:0:25:884:-5,-5,0
NC_010611.1	18807	.	GAGGAT	AAAGAC	290258	.	AB=0;ABP=0;AC=2;AF=1;AN=2;AO=10;CIGAR=1X1M1X2M1X;DP=10;DPB=20;DPRA=0;EPP=3.87889;EPPR=0;GTI=0;LEN=6;MEANALT=1;MQM=60;MQMR=0;NS=1;NUMALT=1;ODDS=17.0818;PAIRED=1;PAIREDR=0;PAO=0;PQA=0;PQR=0;PRO=0;QA=349;QR=0;RO=0;RPP=3.87889;RPPR=0;RUN=1;SAF=2;SAP=10.8276;SAR=8;SRF=0;SRP=0;SRR=0;TYPE=complex;BVAR	GT:DP:RO:QR:AO:QA:GL	1/1:10:0:0:10:349:-5,-3.0103,0
NC_010611.1	18894	.	G	A	708465	.	AB=0;ABP=0;AC=2;AF=1;AN=2;AO=22;CIGAR=1X;DP=22;DPB=22;DPRA=0;EPP=3.40511;EPPR=0;GTI=0;LEN=1;MEANALT=1;MQM=60;MQMR=0;NS=1;NUMALT=1;ODDS=33.7174;PAIRED=1;PAIREDR=0;PAO=0;PQA=0;PQR=0;PRO=0;QA=811;QR=0;RO=0;RPP=3.0103;RPPR=0;RUN=1;SAF=9;SAP=4.58955;SAR=13;SRF=0;SRP=0;SRR=0;TYPE=snp;BVAR	GT:DP:RO:QR:AO:QA:GL	1/1:22:0:0:22:811:-5,-5,0
NC_010611.1	18911	.	C	T	771095	.	AB=0;ABP=0;AC=2;AF=1;AN=2;AO=24;CIGAR=1X;DP=24;DPB=24;DPRA=0;EPP=3.37221;EPPR=0;GTI=0;LEN=1;MEANALT=1;MQM=60;MQMR=0;NS=1;NUMALT=1;ODDS=36.4899;PAIRED=1;PAIREDR=0;PAO=0;PQA=0;PQR=0;PRO=0;QA=883;QR=0;RO=0;RPP=6.26751;RPPR=0;RUN=1;SAF=12;SAP=3.0103;SAR=12;SRF=0;SRP=0;SRR=0;TYPE=snp;BVAR	GT:DP:RO:QR:AO:QA:GL	1/1:24:0:0:24:883:-5,-5,0
NC_010611.1	19041	.	T	G	1029.45	.	AB=0;ABP=0;AC=2;AF=1;AN=2;AO=32;CIGAR=1X;DP=32;DPB=32;DPRA=0;EPP=3.28173;EPPR=0;GTI=0;LEN=1;MEANALT=1;MQM=60;MQMR=0;NS=1;NUMALT=1;ODDS=47.5803;PAIRED=1;PAIREDR=0;PAO=0;PQA=0;PQR=0;PRO=0;QA=1170;QR=0;RO=0;RPP=3.28173;RPPR=0;RUN=1;SAF=14;SAP=4.09604;SAR=18;SRF=0;SRP=0;SRR=0;TYPE=snp;BVAR	GT:DP:RO:QR:AO:QA:GL	1/1:32:0:0:32:1170:-5,-5,0
NC_010611.1	19065	.	G	A	965913	.	AB=0;ABP=0;AC=2;AF=1;AN=2;AO=33;CIGAR=1X;DP=33;DPB=33;DPRA=0;EPP=6.23461;EPPR=0;GTI=0;LEN=1;MEANALT=1;MQM=60;MQMR=0;NS=1;NUMALT=1;ODDS=48.9666;PAIRED=1;PAIREDR=0;PAO=0;PQA=0;PQR=0;PRO=0;QA=1111;QR=0;RO=0;RPP=8.34028;RPPR=0;RUN=1;SAF=13;SAP=6.23461;SAR=20;SRF=0;SRP=0;SRR=0;TYPE=snp;BVAR	GT:DP:RO:QR:AO:QA:GL	1/1:33:0:0:33:1111:-5,-5,0
NC_010611.1	19104	.	T	C	1220.53	.	AB=0;ABP=0;AC=2;AF=1;AN=2;AO=38;CIGAR=1X;DP=38;DPB=38;DPRA=0;EPP=6.66752;EPPR=0;GTI=0;LEN=1;MEANALT=1;MQM=60;MQMR=0;NS=1;NUMALT=1;ODDS=55.8981;PAIRED=0.973684;PAIREDR=0;PAO=0;PQA=0;PQR=0;PRO=0;QA=1390;QR=0;RO=0;RPP=6.66752;RPPR=0;RUN=1;SAF=20;SAP=3.23888;SAR=18;SRF=0;SRP=0;SRR=0;TYPE=snp;BVAR	GT:DP:RO:QR:AO:QA:GL	1/1:38:0:0:38:1390:-5,-5,0
NC_010611.1	19111	.	T	C	1109.42	.	AB=0;ABP=0;AC=2;AF=1;AN=2;AO=37;CIGAR=1X;DP=38;DPB=38;DPRA=0;EPP=7.76406;EPPR=0;GTI=0;LEN=1;MEANALT=2;MQM=60;MQMR=0;NS=1;NUMALT=1;ODDS=54.5118;PAIRED=0.945946;PAIREDR=0;PAO=0;PQA=0;PQR=0;PRO=0;QA=1269;QR=0;RO=0;RPP=5.88603;RPPR=0;RUN=1;SAF=20;SAP=3.5385;SAR=17;SRF=0;SRP=0;SRR=0;TYPE=snp;BVAR	GT:DP:RO:QR:AO:QA:GL	1/1:38:0:0:37:1269:-5,-5,0
NC_010611.1	19151	.	C	T	1232.71	.	AB=0;ABP=0;AC=2;AF=1;AN=2;AO=38;CIGAR=1X;DP=38;DPB=38;DPRA=0;EPP=3.23888;EPPR=0;GTI=0;LEN=1;MEANALT=1;MQM=60;MQMR=0;NS=1;NUMALT=1;ODDS=55.8981;PAIRED=0.921053;PAIREDR=0;PAO=0;PQA=0;PQR=0;PRO=0;QA=1404;QR=0;RO=0;RPP=8.7247;RPPR=0;RUN=1;SAF=22;SAP=5.06748;SAR=16;SRF=0;SRP=0;SRR=0;TYPE=snp;BVAR	GT:DP:RO:QR:AO:QA:GL	1/1:38:0:0:38:1404:-5,-5,0
NC_010611.1	20101	.	T	C	822828	.	AB=0;ABP=0;AC=2;AF=1;AN=2;AO=25;CIGAR=1X;DP=25;DPB=25;DPRA=0;EPP=13.5202;EPPR=0;GTI=0;LEN=1;MEANALT=1;MQM=60;MQMR=0;NS=1;NUMALT=1;ODDS=37.8762;PAIRED=0.8;PAIREDR=0;PAO=0;PQA=0;PQR=0;PRO=0;QA=950;QR=0;RO=0;RPP=3.79203;RPPR=0;RUN=1;SAF=14;SAP=3.79203;SAR=11;SRF=0;SRP=0;SRR=0;TYPE=snp;BVAR	GT:DP:RO:QR:AO:QA:GL	1/1:25:0:0:25:950:-5,-5,0
NC_010611.1	20134	.	A	G	910.63	.	AB=0;ABP=0;AC=2;AF=1;AN=2;AO=29;CIGAR=1X;DP=29;DPB=29;DPRA=0;EPP=3.08518;EPPR=0;GTI=0;LEN=1;MEANALT=1;MQM=60;MQMR=0;NS=1;NUMALT=1;ODDS=43.4214;PAIRED=0.827586;PAIREDR=0;PAO=0;PQA=0;PQR=0;PRO=0;QA=1043;QR=0;RO=0;RPP=9.07545;RPPR=0;RUN=1;SAF=13;SAP=3.68421;SAR=16;SRF=0;SRP=0;SRR=0;TYPE=snp;BVAR	GT:DP:RO:QR:AO:QA:GL	1/1:29:0:0:29:1043:-5,-5,0
NC_010611.1	20284	.	T	G	399041	.	AB=0;ABP=0;AC=2;AF=1;AN=2;AO=13;CIGAR=1X;DP=13;DPB=13;DPRA=0;EPP=4.51363;EPPR=0;GTI=0;LEN=1;MEANALT=1;MQM=60;MQMR=0;NS=1;NUMALT=1;ODDS=21.2407;PAIRED=1;PAIREDR=0;PAO=0;PQA=0;PQR=0;PRO=0;QA=469;QR=0;RO=0;RPP=7.18621;RPPR=0;RUN=1;SAF=8;SAP=4.51363;SAR=5;SRF=0;SRP=0;SRR=0;TYPE=snp;BVAR	GT:DP:RO:QR:AO:QA:GL	1/1:13:0:0:13:469:-5,-3.91339,0
NC_010611.1	20335	.	T	C	634536	.	AB=0;ABP=0;AC=2;AF=1;AN=2;AO=21;CIGAR=1X;DP=21;DPB=21;DPRA=0;EPP=3.1137;EPPR=0;GTI=0;LEN=1;MEANALT=1;MQM=60;MQMR=0;NS=1;NUMALT=1;ODDS=32.3311;PAIRED=1;PAIREDR=0;PAO=0;PQA=0;PQR=0;PRO=0;QA=727;QR=0;RO=0;RPP=3.1137;RPPR=0;RUN=1;SAF=11;SAP=3.1137;SAR=10;SRF=0;SRP=0;SRR=0;TYPE=snp;BVAR	GT:DP:RO:QR:AO:QA:GL	1/1:21:0:0:21:727:-5,-5,0
NC_010611.1	20344	.	T	C	746724	.	AB=0;ABP=0;AC=2;AF=1;AN=2;AO=23;CIGAR=1X;DP=23;DPB=23;DPRA=0;EPP=3.10471;EPPR=0;GTI=0;LEN=1;MEANALT=1;MQM=60;MQMR=0;NS=1;NUMALT=1;ODDS=35.1036;PAIRED=1;PAIREDR=0;PAO=0;PQA=0;PQR=0;PRO=0;QA=852;QR=0;RO=0;RPP=3.10471;RPPR=0;RUN=1;SAF=11;SAP=3.10471;SAR=12;SRF=0;SRP=0;SRR=0;TYPE=snp;BVAR	GT:DP:RO:QR:AO:QA:GL	1/1:23:0:0:23:852:-5,-5,0
NC_010611.1	20359	.	G	A	619511	.	AB=0;ABP=0;AC=2;AF=1;AN=2;AO=20;CIGAR=1X;DP=20;DPB=20;DPRA=0;EPP=6.91895;EPPR=0;GTI=0;LEN=1;MEANALT=1;MQM=60;MQMR=0;NS=1;NUMALT=1;ODDS=30.9448;PAIRED=1;PAIREDR=0;PAO=0;PQA=0;PQR=0;PRO=0;QA=716;QR=0;RO=0;RPP=4.74748;RPPR=0;RUN=1;SAF=9;SAP=3.44459;SAR=11;SRF=0;SRP=0;SRR=0;TYPE=snp;BVAR	GT:DP:RO:QR:AO:QA:GL	1/1:20:0:0:20:716:-5,-5,0
NC_010611.1	20368	.	A	G	672662	.	AB=0;ABP=0;AC=2;AF=1;AN=2;AO=21;CIGAR=1X;DP=21;DPB=21;DPRA=0;EPP=3.1137;EPPR=0;GTI=0;LEN=1;MEANALT=1;MQM=60;MQMR=0;NS=1;NUMALT=1;ODDS=32.3311;PAIRED=1;PAIREDR=0;PAO=0;PQA=0;PQR=0;PRO=0;QA=779;QR=0;RO=0;RPP=11.386;RPPR=0;RUN=1;SAF=9;SAP=3.94093;SAR=12;SRF=0;SRP=0;SRR=0;TYPE=snp;BVAR	GT:DP:RO:QR:AO:QA:GL	1/1:21:0:0:21:779:-5,-5,0
NC_010611.1	20392	.	C	T	699738	.	AB=0;ABP=0;AC=2;AF=1;AN=2;AO=24;CIGAR=1X;DP=25;DPB=25;DPRA=0;EPP=3.0103;EPPR=5.18177;GTI=0;LEN=1;MEANALT=1;MQM=60;MQMR=60;NS=1;NUMALT=1;ODDS=29.143;PAIRED=1;PAIREDR=1;PAO=0;PQA=0;PQR=0;PRO=0;QA=812;QR=19;RO=1;RPP=3.37221;RPPR=5.18177;RUN=1;SAF=11;SAP=3.37221;SAR=13;SRF=1;SRP=5.18177;SRR=0;TYPE=snp;BVAR	GT:DP:RO:QR:AO:QA:GL	1/1:25:1:19:24:812:-5,-4.22781,0
NC_010611.1	20443	.	A	G	757946	.	AB=0;ABP=0;AC=2;AF=1;AN=2;AO=24;CIGAR=1X;DP=24;DPB=24;DPRA=0;EPP=6.26751;EPPR=0;GTI=0;LEN=1;MEANALT=1;MQM=60;MQMR=0;NS=1;NUMALT=1;ODDS=36.4899;PAIRED=1;PAIREDR=0;PAO=0;PQA=0;PQR=0;PRO=0;QA=870;QR=0;RO=0;RPP=4.45795;RPPR=0;RUN=1;SAF=13;SAP=3.37221;SAR=11;SRF=0;SRP=0;SRR=0;TYPE=snp;BVAR	GT:DP:RO:QR:AO:QA:GL	1/1:24:0:0:24:870:-5,-5,0
NC_010611.1	20500	.	A	G	764935	.	AB=0;ABP=0;AC=2;AF=1;AN=2;AO=26;CIGAR=1X;DP=26;DPB=26;DPRA=0;EPP=3.34437;EPPR=0;GTI=0;LEN=1;MEANALT=1;MQM=60;MQMR=0;NS=1;NUMALT=1;ODDS=39.2625;PAIRED=1;PAIREDR=0;PAO=0;PQA=0;PQR=0;PRO=0;QA=880;QR=0;RO=0;RPP=6.01695;RPPR=0;RUN=1;SAF=16;SAP=6.01695;SAR=10;SRF=0;SRP=0;SRR=0;TYPE=snp;BVAR	GT:DP:RO:QR:AO:QA:GL	1/1:26:0:0:26:880:-5,-5,0
NC_010611.1	20560	.	G	C	955879	.	AB=0;ABP=0;AC=2;AF=1;AN=2;AO=30;CIGAR=1X;DP=30;DPB=30;DPRA=0;EPP=5.61607;EPPR=0;GTI=0;LEN=1;MEANALT=1;MQM=60;MQMR=0;NS=1;NUMALT=1;ODDS=44.8077;PAIRED=1;PAIREDR=0;PAO=0;PQA=0;PQR=0;PRO=0;QA=1092;QR=0;RO=0;RPP=5.61607;RPPR=0;RUN=1;SAF=16;SAP=3.29983;SAR=14;SRF=0;SRP=0;SRR=0;TYPE=snp;BVAR	GT:DP:RO:QR:AO:QA:GL	1/1:30:0:0:30:1092:-5,-5,0
NC_010611.1	20581	.	A	G	819294	.	AB=0;ABP=0;AC=2;AF=1;AN=2;AO=27;CIGAR=1X;DP=27;DPB=27;DPRA=0;EPP=3.09072;EPPR=0;GTI=0;LEN=1;MEANALT=1;MQM=60;MQMR=0;NS=1;NUMALT=1;ODDS=40.6488;PAIRED=1;PAIREDR=0;PAO=0;PQA=0;PQR=0;PRO=0;QA=934;QR=0;RO=0;RPP=3.09072;RPPR=0;RUN=1;SAF=14;SAP=3.09072;SAR=13;SRF=0;SRP=0;SRR=0;TYPE=snp;BVAR	GT:DP:RO:QR:AO:QA:GL	1/1:27:0:0:27:934:-5,-5,0
NC_010611.1	20623	.	T	C	732725	.	AB=0;ABP=0;AC=2;AF=1;AN=2;AO=24;CIGAR=1X;DP=24;DPB=24;DPRA=0;EPP=3.37221;EPPR=0;GTI=0;LEN=1;MEANALT=1;MQM=60;MQMR=0;NS=1;NUMALT=1;ODDS=36.4899;PAIRED=1;PAIREDR=0;PAO=0;PQA=0;PQR=0;PRO=0;QA=839;QR=0;RO=0;RPP=3.37221;RPPR=0;RUN=1;SAF=10;SAP=4.45795;SAR=14;SRF=0;SRP=0;SRR=0;TYPE=snp;BVAR	GT:DP:RO:QR:AO:QA:GL	1/1:24:0:0:24:839:-5,-5,0
NC_010611.1	20656	.	C	G	591376	.	AB=0;ABP=0;AC=2;AF=1;AN=2;AO=19;CIGAR=1X;DP=19;DPB=19;DPRA=0;EPP=5.8675;EPPR=0;GTI=0;LEN=1;MEANALT=1;MQM=60;MQMR=0;NS=1;NUMALT=1;ODDS=29.5585;PAIRED=1;PAIREDR=0;PAO=0;PQA=0;PQR=0;PRO=0;QA=688;QR=0;RO=0;RPP=8.61041;RPPR=0;RUN=1;SAF=8;SAP=4.03889;SAR=11;SRF=0;SRP=0;SRR=0;TYPE=snp;BVAR	GT:DP:RO:QR:AO:QA:GL	1/1:19:0:0:19:688:-5,-5,0
NC_010611.1	20725	.	ATTT	GTTA	271589	.	AB=0;ABP=0;AC=2;AF=1;AN=2;AO=9;CIGAR=1X2M1X;DP=9;DPB=18.75;DPRA=0;EPP=5.18177;EPPR=0;GTI=0;LEN=4;MEANALT=1;MQM=60;MQMR=0;NS=1;NUMALT=1;ODDS=15.6955;PAIRED=1;PAIREDR=0;PAO=0;PQA=0;PQR=0;PRO=0;QA=322;QR=0;RO=0;RPP=3.25157;RPPR=0;RUN=1;SAF=3;SAP=5.18177;SAR=6;SRF=0;SRP=0;SRR=0;TYPE=complex;BVAR	GT:DP:RO:QR:AO:QA:GL	1/1:9:0:0:9:322:-5,-2.70927,0
NC_010611.1	20773	.	G	A	511487	.	AB=0;ABP=0;AC=2;AF=1;AN=2;AO=17;CIGAR=1X;DP=17;DPB=17;DPRA=0;EPP=4.1599;EPPR=0;GTI=0;LEN=1;MEANALT=1;MQM=60;MQMR=0;NS=1;NUMALT=1;ODDS=26.7859;PAIRED=1;PAIREDR=0;PAO=0;PQA=0;PQR=0;PRO=0;QA=591;QR=0;RO=0;RPP=4.1599;RPPR=0;RUN=1;SAF=9;SAP=3.13803;SAR=8;SRF=0;SRP=0;SRR=0;TYPE=snp;BVAR	GT:DP:RO:QR:AO:QA:GL	1/1:17:0:0:17:591:-5,-5,0
NC_010611.1	20866	.	CAAG	TAAA	696414	.	AB=0;ABP=0;AC=2;AF=1;AN=2;AO=22;CIGAR=1X2M1X;DP=22;DPB=44;DPRA=0;EPP=3.0103;EPPR=0;GTI=0;LEN=4;MEANALT=1;MQM=60;MQMR=0;NS=1;NUMALT=1;ODDS=33.7174;PAIRED=1;PAIREDR=0;PAO=0;PQA=0;PQR=0;PRO=0;QA=796;QR=0;RO=0;RPP=3.0103;RPPR=0;RUN=1;SAF=12;SAP=3.40511;SAR=10;SRF=0;SRP=0;SRR=0;TYPE=complex;BVAR	GT:DP:RO:QR:AO:QA:GL	1/1:22:0:0:22:796:-5,-5,0
NC_010611.1	20913	.	T	C	622977	.	AB=0;ABP=0;AC=2;AF=1;AN=2;AO=19;CIGAR=1X;DP=19;DPB=19;DPRA=0;EPP=8.61041;EPPR=0;GTI=0;LEN=1;MEANALT=1;MQM=60;MQMR=0;NS=1;NUMALT=1;ODDS=29.5585;PAIRED=1;PAIREDR=0;PAO=0;PQA=0;PQR=0;PRO=0;QA=720;QR=0;RO=0;RPP=4.03889;RPPR=0;RUN=1;SAF=9;SAP=3.12459;SAR=10;SRF=0;SRP=0;SRR=0;TYPE=snp;BVAR	GT:DP:RO:QR:AO:QA:GL	1/1:19:0:0:19:720:-5,-5,0
NC_010611.1	21085	.	T	C	507122	.	AB=0;ABP=0;AC=2;AF=1;AN=2;AO=16;CIGAR=1X;DP=16;DPB=16;DPRA=0;EPP=3.55317;EPPR=0;GTI=0;LEN=1;MEANALT=1;MQM=60;MQMR=0;NS=1;NUMALT=1;ODDS=25.3996;PAIRED=1;PAIREDR=0;PAO=0;PQA=0;PQR=0;PRO=0;QA=591;QR=0;RO=0;RPP=7.89611;RPPR=0;RUN=1;SAF=10;SAP=5.18177;SAR=6;SRF=0;SRP=0;SRR=0;TYPE=snp;BVAR	GT:DP:RO:QR:AO:QA:GL	1/1:16:0:0:16:591:-5,-4.81648,0
NC_010611.1	21160	.	G	T	358781	.	AB=0;ABP=0;AC=2;AF=1;AN=2;AO=11;CIGAR=1X;DP=11;DPB=11;DPRA=0;EPP=3.20771;EPPR=0;GTI=0;LEN=1;MEANALT=1;MQM=60;MQMR=0;NS=1;NUMALT=1;ODDS=18.4681;PAIRED=1;PAIREDR=0;PAO=0;PQA=0;PQR=0;PRO=0;QA=416;QR=0;RO=0;RPP=3.20771;RPPR=0;RUN=1;SAF=6;SAP=3.20771;SAR=5;SRF=0;SRP=0;SRR=0;TYPE=snp;BVAR	GT:DP:RO:QR:AO:QA:GL	1/1:11:0:0:11:416:-5,-3.31133,0
NC_010611.1	21174	.	A	T	417965	.	AB=0;ABP=0;AC=2;AF=1;AN=2;AO=14;CIGAR=1X;DP=14;DPB=14;DPRA=0;EPP=3.63072;EPPR=0;GTI=0;LEN=1;MEANALT=1;MQM=60;MQMR=0;NS=1;NUMALT=1;ODDS=22.627;PAIRED=1;PAIREDR=0;PAO=0;PQA=0;PQR=0;PRO=0;QA=489;QR=0;RO=0;RPP=5.49198;RPPR=0;RUN=1;SAF=5;SAP=5.49198;SAR=9;SRF=0;SRP=0;SRR=0;TYPE=snp;BVAR	GT:DP:RO:QR:AO:QA:GL	1/1:14:0:0:14:489:-5,-4.21442,0
NC_010611.1	21454	.	T	C	1100.52	.	AB=0;ABP=0;AC=2;AF=1;AN=2;AO=34;CIGAR=1X;DP=34;DPB=34;DPRA=0;EPP=3.26577;EPPR=0;GTI=0;LEN=1;MEANALT=1;MQM=60;MQMR=0;NS=1;NUMALT=1;ODDS=50.3529;PAIRED=1;PAIREDR=0;PAO=0;PQA=0;PQR=0;PRO=0;QA=1249;QR=0;RO=0;RPP=4.03217;RPPR=0;RUN=1;SAF=17;SAP=3.0103;SAR=17;SRF=0;SRP=0;SRR=0;TYPE=snp;BVAR	GT:DP:RO:QR:AO:QA:GL	1/1:34:0:0:34:1249:-5,-5,0
NC_010611.1	21487	.	C	T	1137.55	.	AB=0;ABP=0;AC=2;AF=1;AN=2;AO=35;CIGAR=1X;DP=35;DPB=35;DPRA=0;EPP=3.07234;EPPR=0;GTI=0;LEN=1;MEANALT=1;MQM=60;MQMR=0;NS=1;NUMALT=1;ODDS=51.7392;PAIRED=1;PAIREDR=0;PAO=0;PQA=0;PQR=0;PRO=0;QA=1294;QR=0;RO=0;RPP=6.05036;RPPR=0;RUN=1;SAF=15;SAP=4.56135;SAR=20;SRF=0;SRP=0;SRR=0;TYPE=snp;BVAR	GT:DP:RO:QR:AO:QA:GL	1/1:35:0:0:35:1294:-5,-5,0
NC_010611.1	21505	.	T	C	1390.84	.	AB=0;ABP=0;AC=2;AF=1;AN=2;AO=43;CIGAR=1X;DP=43;DPB=43;DPRA=0;EPP=3.0608;EPPR=0;GTI=0;LEN=1;MEANALT=1;MQM=60;MQMR=0;NS=1;NUMALT=1;ODDS=62.8295;PAIRED=1;PAIREDR=0;PAO=0;PQA=0;PQR=0;PRO=0;QA=1585;QR=0;RO=0;RPP=14.3727;RPPR=0;RUN=1;SAF=20;SAP=3.46479;SAR=23;SRF=0;SRP=0;SRR=0;TYPE=snp;BVAR	GT:DP:RO:QR:AO:QA:GL	1/1:43:0:0:43:1585:-5,-5,0
NC_010611.1	21568	.	C	T	1259.85	.	AB=0;ABP=0;AC=2;AF=1;AN=2;AO=43;CIGAR=1X;DP=43;DPB=43;DPRA=0;EPP=3.46479;EPPR=0;GTI=0;LEN=1;MEANALT=1;MQM=60;MQMR=0;NS=1;NUMALT=1;ODDS=62.8295;PAIRED=1;PAIREDR=0;PAO=0;PQA=0;PQR=0;PRO=0;QA=1459;QR=0;RO=0;RPP=29.7245;RPPR=0;RUN=1;SAF=19;SAP=4.27278;SAR=24;SRF=0;SRP=0;SRR=0;TYPE=snp;BVAR	GT:DP:RO:QR:AO:QA:GL	1/1:43:0:0:43:1459:-5,-5,0
NC_010611.1	21669	.	G	A	876446	.	AB=0;ABP=0;AC=2;AF=1;AN=2;AO=27;CIGAR=1X;DP=27;DPB=27;DPRA=0;EPP=3.73412;EPPR=0;GTI=0;LEN=1;MEANALT=1;MQM=60;MQMR=0;NS=1;NUMALT=1;ODDS=40.6488;PAIRED=1;PAIREDR=0;PAO=0;PQA=0;PQR=0;PRO=0;QA=1000;QR=0;RO=0;RPP=5.02092;RPPR=0;RUN=1;SAF=13;SAP=3.09072;SAR=14;SRF=0;SRP=0;SRR=0;TYPE=snp;BVAR	GT:DP:RO:QR:AO:QA:GL	1/1:27:0:0:27:1000:-5,-5,0
NC_010611.1	21834	.	C	T	700781	.	AB=0;ABP=0;AC=2;AF=1;AN=2;AO=23;CIGAR=1X;DP=23;DPB=23;DPRA=0;EPP=3.10471;EPPR=0;GTI=0;LEN=1;MEANALT=1;MQM=60;MQMR=0;NS=1;NUMALT=1;ODDS=35.1036;PAIRED=1;PAIREDR=0;PAO=0;PQA=0;PQR=0;PRO=0;QA=802;QR=0;RO=0;RPP=3.10471;RPPR=0;RUN=1;SAF=13;SAP=3.86001;SAR=10;SRF=0;SRP=0;SRR=0;TYPE=snp;BVAR	GT:DP:RO:QR:AO:QA:GL	1/1:23:0:0:23:802:-5,-5,0
NC_010611.1	22035	.	G	A	537794	.	AB=0;ABP=0;AC=2;AF=1;AN=2;AO=17;CIGAR=1X;DP=17;DPB=17;DPRA=0;EPP=3.13803;EPPR=0;GTI=0;LEN=1;MEANALT=1;MQM=60;MQMR=0;NS=1;NUMALT=1;ODDS=26.7859;PAIRED=1;PAIREDR=0;PAO=0;PQA=0;PQR=0;PRO=0;QA=646;QR=0;RO=0;RPP=24.5973;RPPR=0;RUN=1;SAF=11;SAP=6.20364;SAR=6;SRF=0;SRP=0;SRR=0;TYPE=snp;BVAR	GT:DP:RO:QR:AO:QA:GL	1/1:17:0:0:17:646:-5,-5,0
NC_010611.1	22105	.	T	G	786414	.	AB=0;ABP=0;AC=2;AF=1;AN=2;AO=26;CIGAR=1X;DP=26;DPB=26;DPRA=0;EPP=3.34437;EPPR=0;GTI=0;LEN=1;MEANALT=1;MQM=60;MQMR=0;NS=1;NUMALT=1;ODDS=39.2625;PAIRED=1;PAIREDR=0;PAO=0;PQA=0;PQR=0;PRO=0;QA=912;QR=0;RO=0;RPP=15.0369;RPPR=0;RUN=1;SAF=15;SAP=4.34659;SAR=11;SRF=0;SRP=0;SRR=0;TYPE=snp;BVAR	GT:DP:RO:QR:AO:QA:GL	1/1:26:0:0:26:912:-5,-5,0
NC_010611.1	22176	.	A	G	603.08	.	AB=0;ABP=0;AC=2;AF=1;AN=2;AO=19;CIGAR=1X;DP=19;DPB=19;DPRA=0;EPP=12.2676;EPPR=0;GTI=0;LEN=1;MEANALT=1;MQM=60;MQMR=0;NS=1;NUMALT=1;ODDS=29.5585;PAIRED=1;PAIREDR=0;PAO=0;PQA=0;PQR=0;PRO=0;QA=707;QR=0;RO=0;RPP=8.61041;RPPR=0;RUN=1;SAF=9;SAP=3.12459;SAR=10;SRF=0;SRP=0;SRR=0;TYPE=snp;BVAR	GT:DP:RO:QR:AO:QA:GL	1/1:19:0:0:19:707:-5,-5,0
NC_010611.1	22254	.	C	T	803331	.	AB=0;ABP=0;AC=2;AF=1;AN=2;AO=25;CIGAR=1X;DP=25;DPB=25;DPRA=0;EPP=3.09716;EPPR=0;GTI=0;LEN=1;MEANALT=1;MQM=60;MQMR=0;NS=1;NUMALT=1;ODDS=37.8762;PAIRED=1;PAIREDR=0;PAO=0;PQA=0;PQR=0;PRO=0;QA=920;QR=0;RO=0;RPP=3.09716;RPPR=0;RUN=1;SAF=9;SAP=7.26639;SAR=16;SRF=0;SRP=0;SRR=0;TYPE=snp;BVAR	GT:DP:RO:QR:AO:QA:GL	1/1:25:0:0:25:920:-5,-5,0
NC_010611.1	22359	.	G	A	637464	.	AB=0;ABP=0;AC=2;AF=1;AN=2;AO=20;CIGAR=1X;DP=20;DPB=20;DPRA=0;EPP=3.44459;EPPR=0;GTI=0;LEN=1;MEANALT=1;MQM=60;MQMR=0;NS=1;NUMALT=1;ODDS=30.9448;PAIRED=1;PAIREDR=0;PAO=0;PQA=0;PQR=0;PRO=0;QA=734;QR=0;RO=0;RPP=6.91895;RPPR=0;RUN=1;SAF=10;SAP=3.0103;SAR=10;SRF=0;SRP=0;SRR=0;TYPE=snp;BVAR	GT:DP:RO:QR:AO:QA:GL	1/1:20:0:0:20:734:-5,-5,0
NC_010611.1	22368	.	A	G	616796	.	AB=0;ABP=0;AC=2;AF=1;AN=2;AO=20;CIGAR=1X;DP=20;DPB=20;DPRA=0;EPP=6.91895;EPPR=0;GTI=0;LEN=1;MEANALT=1;MQM=60;MQMR=0;NS=1;NUMALT=1;ODDS=30.9448;PAIRED=1;PAIREDR=0;PAO=0;PQA=0;PQR=0;PRO=0;QA=713;QR=0;RO=0;RPP=4.74748;RPPR=0;RUN=1;SAF=11;SAP=3.44459;SAR=9;SRF=0;SRP=0;SRR=0;TYPE=snp;BVAR	GT:DP:RO:QR:AO:QA:GL	1/1:20:0:0:20:713:-5,-5,0
NC_010611.1	22455	.	G	A	688584	.	AB=0;ABP=0;AC=2;AF=1;AN=2;AO=23;CIGAR=1X;DP=23;DPB=23;DPRA=0;EPP=7.63648;EPPR=0;GTI=0;LEN=1;MEANALT=1;MQM=60;MQMR=0;NS=1;NUMALT=1;ODDS=35.1036;PAIRED=1;PAIREDR=0;PAO=0;PQA=0;PQR=0;PRO=0;QA=795;QR=0;RO=0;RPP=3.10471;RPPR=0;RUN=1;SAF=14;SAP=5.3706;SAR=9;SRF=0;SRP=0;SRR=0;TYPE=snp;BVAR	GT:DP:RO:QR:AO:QA:GL	1/1:23:0:0:23:795:-5,-5,0
NC_010611.1	22512	.	G	A	726764	.	AB=0;ABP=0;AC=2;AF=1;AN=2;AO=23;CIGAR=1X;DP=23;DPB=23;DPRA=0;EPP=10.6577;EPPR=0;GTI=0;LEN=1;MEANALT=1;MQM=60;MQMR=0;NS=1;NUMALT=1;ODDS=35.1036;PAIRED=1;PAIREDR=0;PAO=0;PQA=0;PQR=0;PRO=0;QA=843;QR=0;RO=0;RPP=3.10471;RPPR=0;RUN=1;SAF=15;SAP=7.63648;SAR=8;SRF=0;SRP=0;SRR=0;TYPE=snp;BVAR	GT:DP:RO:QR:AO:QA:GL	1/1:23:0:0:23:843:-5,-5,0
NC_010611.1	22521	.	T	C	749484	.	AB=0;ABP=0;AC=2;AF=1;AN=2;AO=25;CIGAR=1X;DP=25;DPB=25;DPRA=0;EPP=22.5536;EPPR=0;GTI=0;LEN=1;MEANALT=1;MQM=60;MQMR=0;NS=1;NUMALT=1;ODDS=37.8762;PAIRED=1;PAIREDR=0;PAO=0;PQA=0;PQR=0;PRO=0;QA=890;QR=0;RO=0;RPP=7.26639;RPPR=0;RUN=1;SAF=17;SAP=10.0459;SAR=8;SRF=0;SRP=0;SRR=0;TYPE=snp;BVAR	GT:DP:RO:QR:AO:QA:GL	1/1:25:0:0:25:890:-5,-5,0
NC_010611.1	22528	.	G	A	856254	.	AB=0;ABP=0;AC=2;AF=1;AN=2;AO=28;CIGAR=1X;DP=28;DPB=28;DPRA=0;EPP=14.1779;EPPR=0;GTI=0;LEN=1;MEANALT=1;MQM=60;MQMR=0;NS=1;NUMALT=1;ODDS=42.0351;PAIRED=1;PAIREDR=0;PAO=0;PQA=0;PQR=0;PRO=0;QA=1005;QR=0;RO=0;RPP=14.1779;RPPR=0;RUN=1;SAF=18;SAP=7.97367;SAR=10;SRF=0;SRP=0;SRR=0;TYPE=snp;BVAR	GT:DP:RO:QR:AO:QA:GL	1/1:28:0:0:28:1005:-5,-5,0
NC_010611.1	22537	.	G	A	1099.31	.	AB=0;ABP=0;AC=2;AF=1;AN=2;AO=35;CIGAR=1X;DP=35;DPB=35;DPRA=0;EPP=3.56868;EPPR=0;GTI=0;LEN=1;MEANALT=1;MQM=60;MQMR=0;NS=1;NUMALT=1;ODDS=51.7392;PAIRED=1;PAIREDR=0;PAO=0;PQA=0;PQR=0;PRO=0;QA=1266;QR=0;RO=0;RPP=16.9698;RPPR=0;RUN=1;SAF=21;SAP=6.05036;SAR=14;SRF=0;SRP=0;SRR=0;TYPE=snp;BVAR	GT:DP:RO:QR:AO:QA:GL	1/1:35:0:0:35:1266:-5,-5,0
NC_010611.1	22554	.	T	C	1113.16	.	AB=0;ABP=0;AC=2;AF=1;AN=2;AO=34;CIGAR=1X;DP=34;DPB=34;DPRA=0;EPP=7.09778;EPPR=0;GTI=0;LEN=1;MEANALT=1;MQM=60;MQMR=0;NS=1;NUMALT=1;ODDS=50.3529;PAIRED=1;PAIREDR=0;PAO=0;PQA=0;PQR=0;PRO=0;QA=1281;QR=0;RO=0;RPP=15.5282;RPPR=0;RUN=1;SAF=19;SAP=4.03217;SAR=15;SRF=0;SRP=0;SRR=0;TYPE=snp;BVAR	GT:DP:RO:QR:AO:QA:GL	1/1:34:0:0:34:1281:-5,-5,0
NC_010611.1	22581	.	T	C	1186.68	.	AB=0;ABP=0;AC=2;AF=1;AN=2;AO=40;CIGAR=1X;DP=40;DPB=40;DPRA=0;EPP=6.48466;EPPR=0;GTI=0;LEN=1;MEANALT=1;MQM=60;MQMR=0;NS=1;NUMALT=1;ODDS=58.6707;PAIRED=1;PAIREDR=0;PAO=0;PQA=0;PQR=0;PRO=0;QA=1365;QR=0;RO=0;RPP=16.9077;RPPR=0;RUN=1;SAF=22;SAP=3.87889;SAR=18;SRF=0;SRP=0;SRR=0;TYPE=snp;BVAR	GT:DP:RO:QR:AO:QA:GL	1/1:40:0:0:40:1365:-5,-5,0
NC_010611.1	22653	.	T	G	1399.18	.	AB=0;ABP=0;AC=2;AF=1;AN=2;AO=44;CIGAR=1X;DP=44;DPB=44;DPRA=0;EPP=4.78696;EPPR=0;GTI=0;LEN=1;MEANALT=1;MQM=60;MQMR=0;NS=1;NUMALT=1;ODDS=64.2158;PAIRED=1;PAIREDR=0;PAO=0;PQA=0;PQR=0;PRO=0;QA=1602;QR=0;RO=0;RPP=19.0002;RPPR=0;RUN=1;SAF=20;SAP=3.79993;SAR=24;SRF=0;SRP=0;SRR=0;TYPE=snp;BVAR	GT:DP:RO:QR:AO:QA:GL	1/1:44:0:0:44:1602:-5,-5,0
NC_010611.1	22740	.	T	C	1227.97	.	AB=0;ABP=0;AC=2;AF=1;AN=2;AO=37;CIGAR=1X;DP=37;DPB=37;DPRA=0;EPP=5.88603;EPPR=0;GTI=0;LEN=1;MEANALT=1;MQM=60;MQMR=0;NS=1;NUMALT=1;ODDS=54.5118;PAIRED=1;PAIREDR=0;PAO=0;PQA=0;PQR=0;PRO=0;QA=1394;QR=0;RO=0;RPP=3.5385;RPPR=0;RUN=1;SAF=20;SAP=3.5385;SAR=17;SRF=0;SRP=0;SRR=0;TYPE=snp;BVAR	GT:DP:RO:QR:AO:QA:GL	1/1:37:0:0:37:1394:-5,-5,0
NC_010611.1	22816	.	T	C	990.33	.	AB=0;ABP=0;AC=2;AF=1;AN=2;AO=31;CIGAR=1X;DP=31;DPB=31;DPRA=0;EPP=4.76149;EPPR=0;GTI=0;LEN=1;MEANALT=1;MQM=60;MQMR=0;NS=1;NUMALT=1;ODDS=46.194;PAIRED=1;PAIREDR=0;PAO=0;PQA=0;PQR=0;PRO=0;QA=1150;QR=0;RO=0;RPP=23.254;RPPR=0;RUN=1;SAF=14;SAP=3.64073;SAR=17;SRF=0;SRP=0;SRR=0;TYPE=snp;BVAR	GT:DP:RO:QR:AO:QA:GL	1/1:31:0:0:31:1150:-5,-5,0
NC_010611.1	23144	.	C	T	797499	.	AB=0;ABP=0;AC=2;AF=1;AN=2;AO=26;CIGAR=1X;DP=26;DPB=26;DPRA=0;EPP=4.34659;EPPR=0;GTI=0;LEN=1;MEANALT=1;MQM=60;MQMR=0;NS=1;NUMALT=1;ODDS=39.2625;PAIRED=1;PAIREDR=0;PAO=0;PQA=0;PQR=0;PRO=0;QA=911;QR=0;RO=0;RPP=3.34437;RPPR=0;RUN=1;SAF=13;SAP=3.0103;SAR=13;SRF=0;SRP=0;SRR=0;TYPE=snp;BVAR	GT:DP:RO:QR:AO:QA:GL	1/1:26:0:0:26:911:-5,-5,0
NC_010611.1	23240	.	G	T	704743	.	AB=0;ABP=0;AC=2;AF=1;AN=2;AO=24;CIGAR=1X;DP=24;DPB=24;DPRA=0;EPP=3.0103;EPPR=0;GTI=0;LEN=1;MEANALT=1;MQM=60;MQMR=0;NS=1;NUMALT=1;ODDS=36.4899;PAIRED=1;PAIREDR=0;PAO=0;PQA=0;PQR=0;PRO=0;QA=816;QR=0;RO=0;RPP=3.37221;RPPR=0;RUN=1;SAF=17;SAP=12.0581;SAR=7;SRF=0;SRP=0;SRR=0;TYPE=snp;BVAR	GT:DP:RO:QR:AO:QA:GL	1/1:24:0:0:24:816:-5,-5,0
NC_010611.1	23250	.	C	A	663319	.	AB=0;ABP=0;AC=2;AF=1;AN=2;AO=21;CIGAR=1X;DP=21;DPB=21;DPRA=0;EPP=8.07707;EPPR=0;GTI=0;LEN=1;MEANALT=1;MQM=60;MQMR=0;NS=1;NUMALT=1;ODDS=32.3311;PAIRED=1;PAIREDR=0;PAO=0;PQA=0;PQR=0;PRO=0;QA=774;QR=0;RO=0;RPP=3.94093;RPPR=0;RUN=1;SAF=15;SAP=11.386;SAR=6;SRF=0;SRP=0;SRR=0;TYPE=snp;BVAR	GT:DP:RO:QR:AO:QA:GL	1/1:21:0:0:21:774:-5,-5,0
NC_010611.1	23257	.	AT	CTA	515128	.	AB=0;ABP=0;AC=2;AF=1;AN=2;AO=17;CIGAR=1X1M1I;DP=17;DPB=38.6667;DPRA=0;EPP=9.26925;EPPR=0;GTI=0;LEN=10;MEANALT=1;MQM=60;MQMR=0;NS=1;NUMALT=1;ODDS=26.7859;PAIRED=1;PAIREDR=0;PAO=0;PQA=0;PQR=0;PRO=0;QA=606;QR=0;RO=0;RPP=3.13803;RPPR=0;RUN=1;SAF=12;SAP=9.26925;SAR=5;SRF=0;SRP=0;SRR=0;TYPE=complex;BVAR	GT:DP:RO:QR:AO:QA:GL	1/1:17:0:0:17:606:-5,-5,0
NC_010611.1	23281	.	A	C	537099	.	AB=0;ABP=0;AC=2;AF=1;AN=2;AO=17;CIGAR=1X;DP=17;DPB=17;DPRA=0;EPP=9.26925;EPPR=0;GTI=0;LEN=1;MEANALT=1;MQM=60;MQMR=0;NS=1;NUMALT=1;ODDS=26.7859;PAIRED=1;PAIREDR=0;PAO=0;PQA=0;PQR=0;PRO=0;QA=628;QR=0;RO=0;RPP=4.1599;RPPR=0;RUN=1;SAF=11;SAP=6.20364;SAR=6;SRF=0;SRP=0;SRR=0;TYPE=snp;BVAR	GT:DP:RO:QR:AO:QA:GL	1/1:17:0:0:17:628:-5,-5,0
NC_010611.1	23297	.	T	A	650543	.	AB=0;ABP=0;AC=2;AF=1;AN=2;AO=20;CIGAR=1X;DP=20;DPB=20;DPRA=0;EPP=6.91895;EPPR=0;GTI=0;LEN=1;MEANALT=1;MQM=60;MQMR=0;NS=1;NUMALT=1;ODDS=30.9448;PAIRED=1;PAIREDR=0;PAO=0;PQA=0;PQR=0;PRO=0;QA=754;QR=0;RO=0;RPP=4.74748;RPPR=0;RUN=1;SAF=13;SAP=6.91895;SAR=7;SRF=0;SRP=0;SRR=0;TYPE=snp;BVAR	GT:DP:RO:QR:AO:QA:GL	1/1:20:0:0:20:754:-5,-5,0
NC_010611.1	23386	.	T	C	635654	.	AB=0;ABP=0;AC=2;AF=1;AN=2;AO=20;CIGAR=1X;DP=20;DPB=20;DPRA=0;EPP=3.0103;EPPR=0;GTI=0;LEN=1;MEANALT=1;MQM=60;MQMR=0;NS=1;NUMALT=1;ODDS=30.9448;PAIRED=1;PAIREDR=0;PAO=0;PQA=0;PQR=0;PRO=0;QA=732;QR=0;RO=0;RPP=6.91895;RPPR=0;RUN=1;SAF=11;SAP=3.44459;SAR=9;SRF=0;SRP=0;SRR=0;TYPE=snp;BVAR	GT:DP:RO:QR:AO:QA:GL	1/1:20:0:0:20:732:-5,-5,0
NC_010611.1	23398	.	A	G	664229	.	AB=0;ABP=0;AC=2;AF=1;AN=2;AO=23;CIGAR=1X;DP=23;DPB=23;DPRA=0;EPP=3.10471;EPPR=0;GTI=0;LEN=1;MEANALT=1;MQM=60;MQMR=0;NS=1;NUMALT=1;ODDS=35.1036;PAIRED=1;PAIREDR=0;PAO=0;PQA=0;PQR=0;PRO=0;QA=764;QR=0;RO=0;RPP=5.3706;RPPR=0;RUN=1;SAF=13;SAP=3.86001;SAR=10;SRF=0;SRP=0;SRR=0;TYPE=snp;BVAR	GT:DP:RO:QR:AO:QA:GL	1/1:23:0:0:23:764:-5,-5,0
NC_010611.1	23425	.	TTC	CTT	631752	.	AB=0;ABP=0;AC=2;AF=1;AN=2;AO=21;CIGAR=1X1M1X;DP=21;DPB=42;DPRA=0;EPP=3.94093;EPPR=0;GTI=0;LEN=3;MEANALT=1;MQM=60;MQMR=0;NS=1;NUMALT=1;ODDS=32.3311;PAIRED=1;PAIREDR=0;PAO=0;PQA=0;PQR=0;PRO=0;QA=731;QR=0;RO=0;RPP=3.94093;RPPR=0;RUN=1;SAF=14;SAP=8.07707;SAR=7;SRF=0;SRP=0;SRR=0;TYPE=complex;BVAR	GT:DP:RO:QR:AO:QA:GL	1/1:21:0:0:21:731:-5,-5,0
NC_010611.1	23452	.	G	C	804182	.	AB=0;ABP=0;AC=2;AF=1;AN=2;AO=27;CIGAR=1X;DP=28;DPB=28;DPRA=0;EPP=5.02092;EPPR=0;GTI=0;LEN=1;MEANALT=2;MQM=60;MQMR=0;NS=1;NUMALT=1;ODDS=40.6488;PAIRED=0.962963;PAIREDR=0;PAO=0;PQA=0;PQR=0;PRO=0;QA=931;QR=0;RO=0;RPP=9.52472;RPPR=0;RUN=1;SAF=12;SAP=3.73412;SAR=15;SRF=0;SRP=0;SRR=0;TYPE=snp;BVAR	GT:DP:RO:QR:AO:QA:GL	1/1:28:0:0:27:931:-5,-5,0
NC_010611.1	23458	.	G	A	918606	.	AB=0;ABP=0;AC=2;AF=1;AN=2;AO=28;CIGAR=1X;DP=28;DPB=28;DPRA=0;EPP=4.25114;EPPR=0;GTI=0;LEN=1;MEANALT=1;MQM=60;MQMR=0;NS=1;NUMALT=1;ODDS=42.0351;PAIRED=0.964286;PAIREDR=0;PAO=0;PQA=0;PQR=0;PRO=0;QA=1059;QR=0;RO=0;RPP=14.1779;RPPR=0;RUN=1;SAF=12;SAP=4.25114;SAR=16;SRF=0;SRP=0;SRR=0;TYPE=snp;BVAR	GT:DP:RO:QR:AO:QA:GL	1/1:28:0:0:28:1059:-5,-5,0
NC_010611.1	23469	.	TCGCG	AAGCA	621048	.	AB=0;ABP=0;AC=2;AF=1;AN=2;AO=21;CIGAR=2X2M1X;DP=22;DPB=44;DPRA=0;EPP=3.1137;EPPR=0;GTI=0;LEN=5;MEANALT=2;MQM=60;MQMR=0;NS=1;NUMALT=1;ODDS=32.3311;PAIRED=0.952381;PAIREDR=0;PAO=0;PQA=0;PQR=0;PRO=0;QA=730;QR=0;RO=0;RPP=15.5221;RPPR=0;RUN=1;SAF=9;SAP=3.94093;SAR=12;SRF=0;SRP=0;SRR=0;TYPE=complex;BVAR	GT:DP:RO:QR:AO:QA:GL	1/1:22:0:0:21:730:-5,-5,0
NC_010611.1	23482	.	C	T	906377	.	AB=0;ABP=0;AC=2;AF=1;AN=2;AO=30;CIGAR=1X;DP=30;DPB=30;DPRA=0;EPP=13.4334;EPPR=0;GTI=0;LEN=1;MEANALT=1;MQM=60;MQMR=0;NS=1;NUMALT=1;ODDS=44.8077;PAIRED=0.966667;PAIREDR=0;PAO=0;PQA=0;PQR=0;PRO=0;QA=1057;QR=0;RO=0;RPP=13.4334;RPPR=0;RUN=1;SAF=12;SAP=5.61607;SAR=18;SRF=0;SRP=0;SRR=0;TYPE=snp;BVAR	GT:DP:RO:QR:AO:QA:GL	1/1:30:0:0:30:1057:-5,-5,0
NC_010611.1	23500	.	G	A	1103.49	.	AB=0;ABP=0;AC=2;AF=1;AN=2;AO=34;CIGAR=1X;DP=34;DPB=34;DPRA=0;EPP=9.39698;EPPR=0;GTI=0;LEN=1;MEANALT=1;MQM=60;MQMR=0;NS=1;NUMALT=1;ODDS=50.3529;PAIRED=0.970588;PAIREDR=0;PAO=0;PQA=0;PQR=0;PRO=0;QA=1272;QR=0;RO=0;RPP=15.5282;RPPR=0;RUN=1;SAF=16;SAP=3.26577;SAR=18;SRF=0;SRP=0;SRR=0;TYPE=snp;BVAR	GT:DP:RO:QR:AO:QA:GL	1/1:34:0:0:34:1272:-5,-5,0
NC_010611.1	23505	.	G	A	1129.05	.	AB=0;ABP=0;AC=2;AF=1;AN=2;AO=36;CIGAR=1X;DP=36;DPB=36;DPRA=0;EPP=5.18177;EPPR=0;GTI=0;LEN=1;MEANALT=1;MQM=60;MQMR=0;NS=1;NUMALT=1;ODDS=53.1255;PAIRED=0.972222;PAIREDR=0;PAO=0;PQA=0;PQR=0;PRO=0;QA=1292;QR=0;RO=0;RPP=11.6962;RPPR=0;RUN=1;SAF=17;SAP=3.25157;SAR=19;SRF=0;SRP=0;SRR=0;TYPE=snp;BVAR	GT:DP:RO:QR:AO:QA:GL	1/1:36:0:0:36:1292:-5,-5,0
NC_010611.1	23542	.	A	G	1190.17	.	AB=0;ABP=0;AC=2;AF=1;AN=2;AO=37;CIGAR=1X;DP=37;DPB=37;DPRA=0;EPP=4.47751;EPPR=0;GTI=0;LEN=1;MEANALT=1;MQM=60;MQMR=0;NS=1;NUMALT=1;ODDS=54.5118;PAIRED=0.972973;PAIREDR=0;PAO=0;PQA=0;PQR=0;PRO=0;QA=1370;QR=0;RO=0;RPP=19.9713;RPPR=0;RUN=1;SAF=16;SAP=4.47751;SAR=21;SRF=0;SRP=0;SRR=0;TYPE=snp;BVAR	GT:DP:RO:QR:AO:QA:GL	1/1:37:0:0:37:1370:-5,-5,0
NC_010611.1	23548	.	A	T	1127.87	.	AB=0;ABP=0;AC=2;AF=1;AN=2;AO=36;CIGAR=1X;DP=36;DPB=36;DPRA=0;EPP=5.18177;EPPR=0;GTI=0;LEN=1;MEANALT=1;MQM=59.5;MQMR=0;NS=1;NUMALT=1;ODDS=53.1255;PAIRED=1;PAIREDR=0;PAO=0;PQA=0;PQR=0;PRO=0;QA=1295;QR=0;RO=0;RPP=14.8328;RPPR=0;RUN=1;SAF=16;SAP=3.9754;SAR=20;SRF=0;SRP=0;SRR=0;TYPE=snp;BVAR	GT:DP:RO:QR:AO:QA:GL	1/1:36:0:0:36:1295:-5,-5,0
NC_010611.1	23557	.	C	T	1117.73	.	AB=0;ABP=0;AC=2;AF=1;AN=2;AO=34;CIGAR=1X;DP=34;DPB=34;DPRA=0;EPP=9.39698;EPPR=0;GTI=0;LEN=1;MEANALT=1;MQM=59.4706;MQMR=0;NS=1;NUMALT=1;ODDS=50.3529;PAIRED=1;PAIREDR=0;PAO=0;PQA=0;PQR=0;PRO=0;QA=1293;QR=0;RO=0;RPP=19.3602;RPPR=0;RUN=1;SAF=15;SAP=4.03217;SAR=19;SRF=0;SRP=0;SRR=0;TYPE=snp;BVAR	GT:DP:RO:QR:AO:QA:GL	1/1:34:0:0:34:1293:-5,-5,0
NC_010611.1	23572	.	GCTA	ACTG	753686	.	AB=0;ABP=0;AC=2;AF=1;AN=2;AO=24;CIGAR=1X2M1X;DP=24;DPB=53;DPRA=0;EPP=6.26751;EPPR=0;GTI=0;LEN=4;MEANALT=1;MQM=59.25;MQMR=0;NS=1;NUMALT=1;ODDS=36.4899;PAIRED=1;PAIREDR=0;PAO=0;PQA=0;PQR=0;PRO=0;QA=870;QR=0;RO=0;RPP=8.80089;RPPR=0;RUN=1;SAF=11;SAP=3.37221;SAR=13;SRF=0;SRP=0;SRR=0;TYPE=complex;BVAR	GT:DP:RO:QR:AO:QA:GL	1/1:24:0:0:24:870:-5,-5,0
NC_010611.1	23581	.	G	A	997685	.	AB=0;ABP=0;AC=2;AF=1;AN=2;AO=32;CIGAR=1X;DP=32;DPB=32;DPRA=0;EPP=5.45321;EPPR=0;GTI=0;LEN=1;MEANALT=1;MQM=59.4375;MQMR=0;NS=1;NUMALT=1;ODDS=47.5803;PAIRED=1;PAIREDR=0;PAO=0;PQA=0;PQR=0;PRO=0;QA=1136;QR=0;RO=0;RPP=3.28173;RPPR=0;RUN=1;SAF=16;SAP=3.0103;SAR=16;SRF=0;SRP=0;SRR=0;TYPE=snp;BVAR	GT:DP:RO:QR:AO:QA:GL	1/1:32:0:0:32:1136:-5,-5,0
NC_010611.1	23587	.	GGTA	CGTG	877143	.	AB=0;ABP=0;AC=2;AF=1;AN=2;AO=29;CIGAR=1X2M1X;DP=29;DPB=58.25;DPRA=0;EPP=4.88226;EPPR=0;GTI=0;LEN=4;MEANALT=1;MQM=59.3793;MQMR=0;NS=1;NUMALT=1;ODDS=43.4214;PAIRED=1;PAIREDR=0;PAO=0;PQA=0;PQR=0;PRO=0;QA=1002;QR=0;RO=0;RPP=3.68421;RPPR=0;RUN=1;SAF=16;SAP=3.68421;SAR=13;SRF=0;SRP=0;SRR=0;TYPE=complex;BVAR	GT:DP:RO:QR:AO:QA:GL	1/1:29:0:0:29:1002:-5,-5,0
NC_010611.1	23602	.	C	T	944773	.	AB=0;ABP=0;AC=2;AF=1;AN=2;AO=31;CIGAR=1X;DP=31;DPB=31;DPRA=0;EPP=3.08035;EPPR=0;GTI=0;LEN=1;MEANALT=1;MQM=59.7742;MQMR=0;NS=1;NUMALT=1;ODDS=46.194;PAIRED=1;PAIREDR=0;PAO=0;PQA=0;PQR=0;PRO=0;QA=1078;QR=0;RO=0;RPP=6.44263;RPPR=0;RUN=1;SAF=16;SAP=3.08035;SAR=15;SRF=0;SRP=0;SRR=0;TYPE=snp;BVAR	GT:DP:RO:QR:AO:QA:GL	1/1:31:0:0:31:1078:-5,-5,0
NC_010611.1	23623	.	A	G	742043	.	AB=0;ABP=0;AC=2;AF=1;AN=2;AO=25;CIGAR=1X;DP=25;DPB=25;DPRA=0;EPP=3.79203;EPPR=0;GTI=0;LEN=1;MEANALT=1;MQM=59.72;MQMR=0;NS=1;NUMALT=1;ODDS=37.8762;PAIRED=1;PAIREDR=0;PAO=0;PQA=0;PQR=0;PRO=0;QA=856;QR=0;RO=0;RPP=10.0459;RPPR=0;RUN=1;SAF=13;SAP=3.09716;SAR=12;SRF=0;SRP=0;SRR=0;TYPE=snp;BVAR	GT:DP:RO:QR:AO:QA:GL	1/1:25:0:0:25:856:-5,-5,0
NC_010611.1	23629	.	G	A	746863	.	AB=0;ABP=0;AC=2;AF=1;AN=2;AO=27;CIGAR=1X;DP=27;DPB=27;DPRA=0;EPP=6.95112;EPPR=0;GTI=0;LEN=1;MEANALT=1;MQM=59.7407;MQMR=0;NS=1;NUMALT=1;ODDS=40.6488;PAIRED=1;PAIREDR=0;PAO=0;PQA=0;PQR=0;PRO=0;QA=865;QR=0;RO=0;RPP=9.52472;RPPR=0;RUN=1;SAF=13;SAP=3.09072;SAR=14;SRF=0;SRP=0;SRR=0;TYPE=snp;BVAR	GT:DP:RO:QR:AO:QA:GL	1/1:27:0:0:27:865:-5,-5,0
NC_010611.1	23635	.	A	G	900.98	.	AB=0;ABP=0;AC=2;AF=1;AN=2;AO=28;CIGAR=1X;DP=28;DPB=28;DPRA=0;EPP=5.80219;EPPR=0;GTI=0;LEN=1;MEANALT=1;MQM=59.5;MQMR=0;NS=1;NUMALT=1;ODDS=42.0351;PAIRED=1;PAIREDR=0;PAO=0;PQA=0;PQR=0;PRO=0;QA=1036;QR=0;RO=0;RPP=10.7656;RPPR=0;RUN=1;SAF=14;SAP=3.0103;SAR=14;SRF=0;SRP=0;SRR=0;TYPE=snp;BVAR	GT:DP:RO:QR:AO:QA:GL	1/1:28:0:0:28:1036:-5,-5,0
NC_010611.1	23662	.	GTCG	ATCA	937919	.	AB=0;ABP=0;AC=2;AF=1;AN=2;AO=30;CIGAR=1X2M1X;DP=30;DPB=60;DPRA=0;EPP=5.61607;EPPR=0;GTI=0;LEN=4;MEANALT=1;MQM=59.7667;MQMR=0;NS=1;NUMALT=1;ODDS=44.8077;PAIRED=1;PAIREDR=0;PAO=0;PQA=0;PQR=0;PRO=0;QA=1069;QR=0;RO=0;RPP=3.0103;RPPR=0;RUN=1;SAF=15;SAP=3.0103;SAR=15;SRF=0;SRP=0;SRR=0;TYPE=complex;BVAR	GT:DP:RO:QR:AO:QA:GL	1/1:30:0:0:30:1069:-5,-5,0
NC_010611.1	23674	.	G	T	1064.15	.	AB=0;ABP=0;AC=2;AF=1;AN=2;AO=32;CIGAR=1X;DP=32;DPB=32;DPRA=0;EPP=4.09604;EPPR=0;GTI=0;LEN=1;MEANALT=1;MQM=60;MQMR=0;NS=1;NUMALT=1;ODDS=47.5803;PAIRED=1;PAIREDR=0;PAO=0;PQA=0;PQR=0;PRO=0;QA=1209;QR=0;RO=0;RPP=4.09604;RPPR=0;RUN=1;SAF=16;SAP=3.0103;SAR=16;SRF=0;SRP=0;SRR=0;TYPE=snp;BVAR	GT:DP:RO:QR:AO:QA:GL	1/1:32:0:0:32:1209:-5,-5,0
NC_010611.1	23686	.	G	A	952.19	.	AB=0;ABP=0;AC=2;AF=1;AN=2;AO=30;CIGAR=1X;DP=30;DPB=30;DPRA=0;EPP=5.61607;EPPR=0;GTI=0;LEN=1;MEANALT=1;MQM=60;MQMR=0;NS=1;NUMALT=1;ODDS=44.8077;PAIRED=1;PAIREDR=0;PAO=0;PQA=0;PQR=0;PRO=0;QA=1093;QR=0;RO=0;RPP=10.2485;RPPR=0;RUN=1;SAF=14;SAP=3.29983;SAR=16;SRF=0;SRP=0;SRR=0;TYPE=snp;BVAR	GT:DP:RO:QR:AO:QA:GL	1/1:30:0:0:30:1093:-5,-5,0
NC_010611.1	23713	.	GATCGTG	CACGGTA	788731	.	AB=0;ABP=0;AC=2;AF=1;AN=2;AO=27;CIGAR=1X1M2X2M1X;DP=28;DPB=56.2857;DPRA=0;EPP=3.73412;EPPR=0;GTI=0;LEN=7;MEANALT=2;MQM=60;MQMR=0;NS=1;NUMALT=1;ODDS=40.6488;PAIRED=1;PAIREDR=0;PAO=0;PQA=0;PQR=0;PRO=0;QA=906;QR=0;RO=0;RPP=3.73412;RPPR=0;RUN=1;SAF=11;SAP=5.02092;SAR=16;SRF=0;SRP=0;SRR=0;TYPE=complex;BVAR	GT:DP:RO:QR:AO:QA:GL	1/1:28:0:0:27:906:-5,-5,0
NC_010611.1	23815	.	C	G	861.55	.	AB=0;ABP=0;AC=2;AF=1;AN=2;AO=28;CIGAR=1X;DP=28;DPB=28;DPRA=0;EPP=3.32051;EPPR=0;GTI=0;LEN=1;MEANALT=1;MQM=60;MQMR=0;NS=1;NUMALT=1;ODDS=42.0351;PAIRED=1;PAIREDR=0;PAO=0;PQA=0;PQR=0;PRO=0;QA=1018;QR=0;RO=0;RPP=34.0313;RPPR=0;RUN=1;SAF=13;SAP=3.32051;SAR=15;SRF=0;SRP=0;SRR=0;TYPE=snp;BVAR	GT:DP:RO:QR:AO:QA:GL	1/1:28:0:0:28:1018:-5,-5,0
NC_010611.1	23895	.	C	A	523332	.	AB=0;ABP=0;AC=2;AF=1;AN=2;AO=16;CIGAR=1X;DP=16;DPB=16;DPRA=0;EPP=3.0103;EPPR=0;GTI=0;LEN=1;MEANALT=1;MQM=60;MQMR=0;NS=1;NUMALT=1;ODDS=25.3996;PAIRED=1;PAIREDR=0;PAO=0;PQA=0;PQR=0;PRO=0;QA=602;QR=0;RO=0;RPP=3.55317;RPPR=0;RUN=1;SAF=9;SAP=3.55317;SAR=7;SRF=0;SRP=0;SRR=0;TYPE=snp;BVAR	GT:DP:RO:QR:AO:QA:GL	1/1:16:0:0:16:602:-5,-4.81648,0
NC_010611.1	23929	.	A	G	543.44	.	AB=0;ABP=0;AC=2;AF=1;AN=2;AO=17;CIGAR=1X;DP=17;DPB=17;DPRA=0;EPP=9.26925;EPPR=0;GTI=0;LEN=1;MEANALT=1;MQM=60;MQMR=0;NS=1;NUMALT=1;ODDS=26.7859;PAIRED=1;PAIREDR=0;PAO=0;PQA=0;PQR=0;PRO=0;QA=635;QR=0;RO=0;RPP=4.1599;RPPR=0;RUN=1;SAF=6;SAP=6.20364;SAR=11;SRF=0;SRP=0;SRR=0;TYPE=snp;BVAR	GT:DP:RO:QR:AO:QA:GL	1/1:17:0:0:17:635:-5,-5,0
NC_010611.1	24230	.	T	G	360173	.	AB=0;ABP=0;AC=2;AF=1;AN=2;AO=13;CIGAR=1X;DP=13;DPB=13;DPRA=0;EPP=11.1951;EPPR=0;GTI=0;LEN=1;MEANALT=1;MQM=60;MQMR=0;NS=1;NUMALT=1;ODDS=21.2407;PAIRED=1;PAIREDR=0;PAO=0;PQA=0;PQR=0;PRO=0;QA=432;QR=0;RO=0;RPP=3.17734;RPPR=0;RUN=1;SAF=9;SAP=7.18621;SAR=4;SRF=0;SRP=0;SRR=0;TYPE=snp;BVAR	GT:DP:RO:QR:AO:QA:GL	1/1:13:0:0:13:432:-5,-3.91339,0
NC_010611.1	24340	.	A	G	131665	.	AB=0;ABP=0;AC=2;AF=1;AN=2;AO=5;CIGAR=1X;DP=5;DPB=5;DPRA=0;EPP=6.91895;EPPR=0;GTI=0;LEN=1;MEANALT=1;MQM=60;MQMR=0;NS=1;NUMALT=1;ODDS=10.1503;PAIRED=1;PAIREDR=0;PAO=0;PQA=0;PQR=0;PRO=0;QA=177;QR=0;RO=0;RPP=6.91895;RPPR=0;RUN=1;SAF=5;SAP=13.8677;SAR=0;SRF=0;SRP=0;SRR=0;TYPE=snp;BVAR	GT:DP:RO:QR:AO:QA:GL	1/1:5:0:0:5:177:-5,-1.50515,0
NC_010611.1	24349	.	CCCG	TCCA	142705	.	AB=0;ABP=0;AC=2;AF=1;AN=2;AO=5;CIGAR=1X2M1X;DP=5;DPB=10.5;DPRA=0;EPP=6.91895;EPPR=0;GTI=0;LEN=4;MEANALT=1;MQM=60;MQMR=0;NS=1;NUMALT=1;ODDS=10.1503;PAIRED=1;PAIREDR=0;PAO=0;PQA=0;PQR=0;PRO=0;QA=189;QR=0;RO=0;RPP=6.91895;RPPR=0;RUN=1;SAF=5;SAP=13.8677;SAR=0;SRF=0;SRP=0;SRR=0;TYPE=complex;BVAR	GT:DP:RO:QR:AO:QA:GL	1/1:5:0:0:5:189:-5,-1.50515,0
NC_010611.1	24358	.	A	C	466464	.	AB=0.222222;ABP=9.04217;AC=1;AF=0.5;AN=2;AO=2;CIGAR=1X;DP=9;DPB=9;DPRA=0;EPP=7.35324;EPPR=3.32051;GTI=0;LEN=1;MEANALT=1;MQM=60;MQMR=60;NS=1;NUMALT=1;ODDS=0.65611;PAIRED=1;PAIREDR=1;PAO=0;PQA=0;PQR=0;PRO=0;QA=61;QR=253;RO=7;RPP=7.35324;RPPR=3.32051;RUN=1;SAF=0;SAP=7.35324;SAR=2;SRF=7;SRP=18.2106;SRR=0;TYPE=snp;BVAR	GT:DP:RO:QR:AO:QA:GL	0/1:9:7:253:2:61:-4.64203,0,-5
NC_010611.1	24373	.	C	T	644507	.	AB=0;ABP=0;AC=2;AF=1;AN=2;AO=20;CIGAR=1X;DP=20;DPB=20;DPRA=0;EPP=9.95901;EPPR=0;GTI=0;LEN=1;MEANALT=1;MQM=60;MQMR=0;NS=1;NUMALT=1;ODDS=30.9448;PAIRED=1;PAIREDR=0;PAO=0;PQA=0;PQR=0;PRO=0;QA=757;QR=0;RO=0;RPP=13.8677;RPPR=0;RUN=1;SAF=9;SAP=3.44459;SAR=11;SRF=0;SRP=0;SRR=0;TYPE=snp;BVAR	GT:DP:RO:QR:AO:QA:GL	1/1:20:0:0:20:757:-5,-5,0
NC_010611.1	24457	.	G	A	588147	.	AB=0;ABP=0;AC=2;AF=1;AN=2;AO=20;CIGAR=1X;DP=20;DPB=20;DPRA=0;EPP=9.95901;EPPR=0;GTI=0;LEN=1;MEANALT=1;MQM=60;MQMR=0;NS=1;NUMALT=1;ODDS=30.9448;PAIRED=1;PAIREDR=0;PAO=0;PQA=0;PQR=0;PRO=0;QA=687;QR=0;RO=0;RPP=3.44459;RPPR=0;RUN=1;SAF=13;SAP=6.91895;SAR=7;SRF=0;SRP=0;SRR=0;TYPE=snp;BVAR	GT:DP:RO:QR:AO:QA:GL	1/1:20:0:0:20:687:-5,-5,0
NC_010611.1	24584	.	T	G	0.0783779	.	AB=0.235294;ABP=13.3567;AC=1;AF=0.5;AN=2;AO=4;CIGAR=1X;DP=17;DPB=17;DPRA=0;EPP=11.6962;EPPR=11.1951;GTI=0;LEN=1;MEANALT=1;MQM=60;MQMR=60;NS=1;NUMALT=1;ODDS=4.00573;PAIRED=1;PAIREDR=1;PAO=0;PQA=0;PQR=0;PRO=0;QA=73;QR=457;RO=13;RPP=11.6962;RPPR=4.51363;RUN=1;SAF=4;SAP=11.6962;SAR=0;SRF=2;SRP=16.5402;SRR=11;TYPE=snp	GT:DP:RO:QR:AO:QA:GL	0/1:17:13:457:4:73:-5,0,-5
NC_010611.1	24740	.	T	G	1064.79	.	AB=0;ABP=0;AC=2;AF=1;AN=2;AO=34;CIGAR=1X;DP=34;DPB=34;DPRA=0;EPP=3.0103;EPPR=0;GTI=0;LEN=1;MEANALT=1;MQM=60;MQMR=0;NS=1;NUMALT=1;ODDS=50.3529;PAIRED=1;PAIREDR=0;PAO=0;PQA=0;PQR=0;PRO=0;QA=1223;QR=0;RO=0;RPP=15.5282;RPPR=0;RUN=1;SAF=19;SAP=4.03217;SAR=15;SRF=0;SRP=0;SRR=0;TYPE=snp;BVAR	GT:DP:RO:QR:AO:QA:GL	1/1:34:0:0:34:1223:-5,-5,0
NC_010611.1	24880	.	A	C	330673	.	AB=0;ABP=0;AC=2;AF=1;AN=2;AO=11;CIGAR=1X;DP=11;DPB=11;DPRA=0;EPP=3.20771;EPPR=0;GTI=0;LEN=1;MEANALT=1;MQM=60;MQMR=0;NS=1;NUMALT=1;ODDS=18.4681;PAIRED=1;PAIREDR=0;PAO=0;PQA=0;PQR=0;PRO=0;QA=390;QR=0;RO=0;RPP=3.20771;RPPR=0;RUN=1;SAF=3;SAP=7.94546;SAR=8;SRF=0;SRP=0;SRR=0;TYPE=snp;BVAR	GT:DP:RO:QR:AO:QA:GL	1/1:11:0:0:11:390:-5,-3.31133,0
NC_010611.1	25063	.	C	T	1195.73	.	AB=0;ABP=0;AC=2;AF=1;AN=2;AO=36;CIGAR=1X;DP=36;DPB=36;DPRA=0;EPP=3.9754;EPPR=0;GTI=0;LEN=1;MEANALT=1;MQM=60;MQMR=0;NS=1;NUMALT=1;ODDS=53.1255;PAIRED=1;PAIREDR=0;PAO=0;PQA=0;PQR=0;PRO=0;QA=1360;QR=0;RO=0;RPP=3.9754;RPPR=0;RUN=1;SAF=22;SAP=6.8707;SAR=14;SRF=0;SRP=0;SRR=0;TYPE=snp;BVAR	GT:DP:RO:QR:AO:QA:GL	1/1:36:0:0:36:1360:-5,-5,0
NC_010611.1	25205	.	C	T	658279	.	AB=0;ABP=0;AC=2;AF=1;AN=2;AO=20;CIGAR=1X;DP=20;DPB=20;DPRA=0;EPP=3.44459;EPPR=0;GTI=0;LEN=1;MEANALT=1;MQM=60;MQMR=0;NS=1;NUMALT=1;ODDS=30.9448;PAIRED=1;PAIREDR=0;PAO=0;PQA=0;PQR=0;PRO=0;QA=757;QR=0;RO=0;RPP=3.0103;RPPR=0;RUN=1;SAF=7;SAP=6.91895;SAR=13;SRF=0;SRP=0;SRR=0;TYPE=snp;BVAR	GT:DP:RO:QR:AO:QA:GL	1/1:20:0:0:20:757:-5,-5,0
NC_010611.1	25298	.	A	C	756125	.	AB=0;ABP=0;AC=2;AF=1;AN=2;AO=23;CIGAR=1X;DP=23;DPB=23;DPRA=0;EPP=3.10471;EPPR=0;GTI=0;LEN=1;MEANALT=1;MQM=60;MQMR=0;NS=1;NUMALT=1;ODDS=35.1036;PAIRED=1;PAIREDR=0;PAO=0;PQA=0;PQR=0;PRO=0;QA=864;QR=0;RO=0;RPP=3.86001;RPPR=0;RUN=1;SAF=10;SAP=3.86001;SAR=13;SRF=0;SRP=0;SRR=0;TYPE=snp;BVAR	GT:DP:RO:QR:AO:QA:GL	1/1:23:0:0:23:864:-5,-5,0
NC_010611.1	25687	.	C	T	643285	.	AB=0;ABP=0;AC=2;AF=1;AN=2;AO=22;CIGAR=1X;DP=22;DPB=22;DPRA=0;EPP=4.58955;EPPR=0;GTI=0;LEN=1;MEANALT=1;MQM=60;MQMR=0;NS=1;NUMALT=1;ODDS=33.7174;PAIRED=1;PAIREDR=0;PAO=0;PQA=0;PQR=0;PRO=0;QA=744;QR=0;RO=0;RPP=6.56362;RPPR=0;RUN=1;SAF=13;SAP=4.58955;SAR=9;SRF=0;SRP=0;SRR=0;TYPE=snp;BVAR	GT:DP:RO:QR:AO:QA:GL	1/1:22:0:0:22:744:-5,-5,0
NC_010611.1	25786	.	C	T	804241	.	AB=0;ABP=0;AC=2;AF=1;AN=2;AO=25;CIGAR=1X;DP=25;DPB=25;DPRA=0;EPP=3.09716;EPPR=0;GTI=0;LEN=1;MEANALT=1;MQM=60;MQMR=0;NS=1;NUMALT=1;ODDS=37.8762;PAIRED=1;PAIREDR=0;PAO=0;PQA=0;PQR=0;PRO=0;QA=918;QR=0;RO=0;RPP=3.79203;RPPR=0;RUN=1;SAF=14;SAP=3.79203;SAR=11;SRF=0;SRP=0;SRR=0;TYPE=snp;BVAR	GT:DP:RO:QR:AO:QA:GL	1/1:25:0:0:25:918:-5,-5,0
NC_010611.1	25978	.	A	G	611209	.	AB=0;ABP=0;AC=2;AF=1;AN=2;AO=19;CIGAR=1X;DP=19;DPB=19;DPRA=0;EPP=4.03889;EPPR=0;GTI=0;LEN=1;MEANALT=1;MQM=60;MQMR=0;NS=1;NUMALT=1;ODDS=29.5585;PAIRED=1;PAIREDR=0;PAO=0;PQA=0;PQR=0;PRO=0;QA=707;QR=0;RO=0;RPP=3.12459;RPPR=0;RUN=1;SAF=6;SAP=8.61041;SAR=13;SRF=0;SRP=0;SRR=0;TYPE=snp;BVAR	GT:DP:RO:QR:AO:QA:GL	1/1:19:0:0:19:707:-5,-5,0
NC_010611.1	26059	.	T	G	434965	.	AB=0;ABP=0;AC=2;AF=1;AN=2;AO=14;CIGAR=1X;DP=14;DPB=14;DPRA=0;EPP=5.49198;EPPR=0;GTI=0;LEN=1;MEANALT=1;MQM=60;MQMR=0;NS=1;NUMALT=1;ODDS=22.627;PAIRED=1;PAIREDR=0;PAO=0;PQA=0;PQR=0;PRO=0;QA=513;QR=0;RO=0;RPP=8.59409;RPPR=0;RUN=1;SAF=5;SAP=5.49198;SAR=9;SRF=0;SRP=0;SRR=0;TYPE=snp;BVAR	GT:DP:RO:QR:AO:QA:GL	1/1:14:0:0:14:513:-5,-4.21442,0
NC_010611.1	26075	.	C	A	20031	.	AB=0.2;ABP=10.8276;AC=1;AF=0.5;AN=2;AO=2;CIGAR=1X;DP=10;DPB=10;DPRA=0;EPP=3.0103;EPPR=3.0103;GTI=0;LEN=1;MEANALT=1;MQM=60;MQMR=60;NS=1;NUMALT=1;ODDS=4.60233;PAIRED=1;PAIREDR=1;PAO=0;PQA=0;PQR=0;PRO=0;QA=77;QR=300;RO=8;RPP=7.35324;RPPR=3.0103;RUN=1;SAF=1;SAP=3.0103;SAR=1;SRF=4;SRP=3.0103;SRR=4;TYPE=snp;BVAR	GT:DP:RO:QR:AO:QA:GL	0/1:10:8:300:2:77:-5,0,-5
NC_010611.1	26291	.	T	C	1010.05	.	AB=0;ABP=0;AC=2;AF=1;AN=2;AO=33;CIGAR=1X;DP=33;DPB=33;DPRA=0;EPP=3.60252;EPPR=0;GTI=0;LEN=1;MEANALT=1;MQM=60;MQMR=0;NS=1;NUMALT=1;ODDS=48.9666;PAIRED=1;PAIREDR=0;PAO=0;PQA=0;PQR=0;PRO=0;QA=1153;QR=0;RO=0;RPP=4.65535;RPPR=0;RUN=1;SAF=20;SAP=6.23461;SAR=13;SRF=0;SRP=0;SRR=0;TYPE=snp;BVAR	GT:DP:RO:QR:AO:QA:GL	1/1:33:0:0:33:1153:-5,-5,0
NC_010611.1	26395	.	ACCA	GCCG	812565	.	AB=0;ABP=0;AC=2;AF=1;AN=2;AO=27;CIGAR=1X2M1X;DP=27;DPB=54;DPRA=0;EPP=3.73412;EPPR=0;GTI=0;LEN=4;MEANALT=1;MQM=60;MQMR=0;NS=1;NUMALT=1;ODDS=40.6488;PAIRED=1;PAIREDR=0;PAO=0;PQA=0;PQR=0;PRO=0;QA=930;QR=0;RO=0;RPP=5.02092;RPPR=0;RUN=1;SAF=12;SAP=3.73412;SAR=15;SRF=0;SRP=0;SRR=0;TYPE=complex;BVAR	GT:DP:RO:QR:AO:QA:GL	1/1:27:0:0:27:930:-5,-5,0
NC_010611.1	26629	.	G	T	541722	.	AB=0;ABP=0;AC=2;AF=1;AN=2;AO=18;CIGAR=1X;DP=18;DPB=18;DPRA=0;EPP=3.49285;EPPR=0;GTI=0;LEN=1;MEANALT=1;MQM=60;MQMR=0;NS=1;NUMALT=1;ODDS=28.1722;PAIRED=1;PAIREDR=0;PAO=0;PQA=0;PQR=0;PRO=0;QA=625;QR=0;RO=0;RPP=3.0103;RPPR=0;RUN=1;SAF=7;SAP=4.9405;SAR=11;SRF=0;SRP=0;SRR=0;TYPE=snp;BVAR	GT:DP:RO:QR:AO:QA:GL	1/1:18:0:0:18:625:-5,-5,0
NC_010611.1	26761	.	G	A	825494	.	AB=0;ABP=0;AC=2;AF=1;AN=2;AO=25;CIGAR=1X;DP=25;DPB=25;DPRA=0;EPP=3.09716;EPPR=0;GTI=0;LEN=1;MEANALT=1;MQM=60;MQMR=0;NS=1;NUMALT=1;ODDS=37.8762;PAIRED=1;PAIREDR=0;PAO=0;PQA=0;PQR=0;PRO=0;QA=943;QR=0;RO=0;RPP=5.18177;RPPR=0;RUN=1;SAF=14;SAP=3.79203;SAR=11;SRF=0;SRP=0;SRR=0;TYPE=snp;BVAR	GT:DP:RO:QR:AO:QA:GL	1/1:25:0:0:25:943:-5,-5,0
NC_010611.1	26821	.	T	C	712211	.	AB=0;ABP=0;AC=2;AF=1;AN=2;AO=25;CIGAR=1X;DP=25;DPB=25;DPRA=0;EPP=10.0459;EPPR=0;GTI=0;LEN=1;MEANALT=1;MQM=60;MQMR=0;NS=1;NUMALT=1;ODDS=37.8762;PAIRED=1;PAIREDR=0;PAO=0;PQA=0;PQR=0;PRO=0;QA=823;QR=0;RO=0;RPP=3.09716;RPPR=0;RUN=1;SAF=14;SAP=3.79203;SAR=11;SRF=0;SRP=0;SRR=0;TYPE=snp;BVAR	GT:DP:RO:QR:AO:QA:GL	1/1:25:0:0:25:823:-5,-5,0
NC_010611.1	26936	.	A	G	398475	.	AB=0;ABP=0;AC=2;AF=1;AN=2;AO=13;CIGAR=1X;DP=13;DPB=13;DPRA=0;EPP=7.18621;EPPR=0;GTI=0;LEN=1;MEANALT=1;MQM=60;MQMR=0;NS=1;NUMALT=1;ODDS=21.2407;PAIRED=1;PAIREDR=0;PAO=0;PQA=0;PQR=0;PRO=0;QA=467;QR=0;RO=0;RPP=4.51363;RPPR=0;RUN=1;SAF=6;SAP=3.17734;SAR=7;SRF=0;SRP=0;SRR=0;TYPE=snp;BVAR	GT:DP:RO:QR:AO:QA:GL	1/1:13:0:0:13:467:-5,-3.91339,0
NC_010611.1	26949	.	C	T	274356	.	AB=0;ABP=0;AC=2;AF=1;AN=2;AO=12;CIGAR=1X;DP=12;DPB=12;DPRA=0;EPP=3.0103;EPPR=0;GTI=0;LEN=1;MEANALT=1;MQM=60;MQMR=0;NS=1;NUMALT=1;ODDS=19.8544;PAIRED=1;PAIREDR=0;PAO=0;PQA=0;PQR=0;PRO=0;QA=331;QR=0;RO=0;RPP=9.52472;RPPR=0;RUN=1;SAF=5;SAP=3.73412;SAR=7;SRF=0;SRP=0;SRR=0;TYPE=snp;BVAR	GT:DP:RO:QR:AO:QA:GL	1/1:12:0:0:12:331:-5,-3.61236,0
NC_010611.1	27004	.	A	G	329764	.	AB=0;ABP=0;AC=2;AF=1;AN=2;AO=11;CIGAR=1X;DP=11;DPB=11;DPRA=0;EPP=3.20771;EPPR=0;GTI=0;LEN=1;MEANALT=1;MQM=60;MQMR=0;NS=1;NUMALT=1;ODDS=18.4681;PAIRED=1;PAIREDR=0;PAO=0;PQA=0;PQR=0;PRO=0;QA=389;QR=0;RO=0;RPP=3.20771;RPPR=0;RUN=1;SAF=3;SAP=7.94546;SAR=8;SRF=0;SRP=0;SRR=0;TYPE=snp;BVAR	GT:DP:RO:QR:AO:QA:GL	1/1:11:0:0:11:389:-5,-3.31133,0
NC_010611.1	27013	.	TATCACT	CATTACG	269767	.	AB=0;ABP=0;AC=2;AF=1;AN=2;AO=9;CIGAR=1X2M1X2M1X;DP=9;DPB=18;DPRA=0;EPP=3.25157;EPPR=0;GTI=0;LEN=7;MEANALT=1;MQM=60;MQMR=0;NS=1;NUMALT=1;ODDS=15.6955;PAIRED=1;PAIREDR=0;PAO=0;PQA=0;PQR=0;PRO=0;QA=320;QR=0;RO=0;RPP=5.18177;RPPR=0;RUN=1;SAF=3;SAP=5.18177;SAR=6;SRF=0;SRP=0;SRR=0;TYPE=complex;BVAR	GT:DP:RO:QR:AO:QA:GL	1/1:9:0:0:9:320:-5,-2.70927,0
NC_010611.1	27040	.	C	T	206.85	.	AB=0;ABP=0;AC=2;AF=1;AN=2;AO=7;CIGAR=1X;DP=7;DPB=7;DPRA=0;EPP=5.80219;EPPR=0;GTI=0;LEN=1;MEANALT=1;MQM=60;MQMR=0;NS=1;NUMALT=1;ODDS=12.9229;PAIRED=1;PAIREDR=0;PAO=0;PQA=0;PQR=0;PRO=0;QA=252;QR=0;RO=0;RPP=5.80219;RPPR=0;RUN=1;SAF=2;SAP=5.80219;SAR=5;SRF=0;SRP=0;SRR=0;TYPE=snp;BVAR	GT:DP:RO:QR:AO:QA:GL	1/1:7:0:0:7:252:-5,-2.10721,0
NC_010611.1	27111	.	C	T	879191	.	AB=0;ABP=0;AC=2;AF=1;AN=2;AO=3;CIGAR=1X;DP=3;DPB=3;DPRA=0;EPP=3.73412;EPPR=0;GTI=0;LEN=1;MEANALT=1;MQM=60;MQMR=0;NS=1;NUMALT=1;ODDS=7.37776;PAIRED=1;PAIREDR=0;PAO=0;PQA=0;PQR=0;PRO=0;QA=113;QR=0;RO=0;RPP=9.52472;RPPR=0;RUN=1;SAF=2;SAP=3.73412;SAR=1;SRF=0;SRP=0;SRR=0;TYPE=snp;BVAR	GT:DP:RO:QR:AO:QA:GL	1/1:3:0:0:3:113:-5,-0.90309,0
NC_010611.1	27133	.	T	C	611196	.	AB=0;ABP=0;AC=2;AF=1;AN=2;AO=2;CIGAR=1X;DP=2;DPB=2;DPRA=0;EPP=3.0103;EPPR=0;GTI=0;LEN=1;MEANALT=1;MQM=60;MQMR=0;NS=1;NUMALT=1;ODDS=5.99146;PAIRED=1;PAIREDR=0;PAO=0;PQA=0;PQR=0;PRO=0;QA=77;QR=0;RO=0;RPP=3.0103;RPPR=0;RUN=1;SAF=2;SAP=7.35324;SAR=0;SRF=0;SRP=0;SRR=0;TYPE=snp;BVAR	GT:DP:RO:QR:AO:QA:GL	1/1:2:0:0:2:77:-5,-0.60206,0
NC_010611.1	27155	.	C	CT	795191	.	AB=0;ABP=0;AC=2;AF=1;AN=2;AO=3;CIGAR=1M1I;DP=3;DPB=8.44444;DPRA=0;EPP=3.73412;EPPR=0;GTI=0;LEN=1;MEANALT=1;MQM=60;MQMR=0;NS=1;NUMALT=1;ODDS=7.37776;PAIRED=1;PAIREDR=0;PAO=0;PQA=0;PQR=0;PRO=0;QA=104;QR=0;RO=0;RPP=9.52472;RPPR=0;RUN=1;SAF=1;SAP=3.73412;SAR=2;SRF=0;SRP=0;SRR=0;TYPE=ins;BVAR	GT:DP:RO:QR:AO:QA:GL	1/1:3:0:0:3:104:-5,-0.90309,0
NC_010611.1	27188	.	A	T	177929	.	AB=0;ABP=0;AC=2;AF=1;AN=2;AO=6;CIGAR=1X;DP=6;DPB=6;DPRA=0;EPP=3.0103;EPPR=0;GTI=0;LEN=1;MEANALT=1;MQM=60;MQMR=0;NS=1;NUMALT=1;ODDS=11.5366;PAIRED=1;PAIREDR=0;PAO=0;PQA=0;PQR=0;PRO=0;QA=212;QR=0;RO=0;RPP=4.45795;RPPR=0;RUN=1;SAF=3;SAP=3.0103;SAR=3;SRF=0;SRP=0;SRR=0;TYPE=snp;BVAR	GT:DP:RO:QR:AO:QA:GL	1/1:6:0:0:6:212:-5,-1.80618,0
NC_010611.1	27204	.	TGC	CAT	178373	.	AB=0;ABP=0;AC=2;AF=1;AN=2;AO=7;CIGAR=3X;DP=7;DPB=14;DPRA=0;EPP=5.80219;EPPR=0;GTI=0;LEN=3;MEANALT=1;MQM=60;MQMR=0;NS=1;NUMALT=1;ODDS=12.9229;PAIRED=1;PAIREDR=0;PAO=0;PQA=0;PQR=0;PRO=0;QA=216;QR=0;RO=0;RPP=3.32051;RPPR=0;RUN=1;SAF=3;SAP=3.32051;SAR=4;SRF=0;SRP=0;SRR=0;TYPE=mnp;BVAR	GT:DP:RO:QR:AO:QA:GL	1/1:7:0:0:7:216:-5,-2.10721,0
NC_010611.1	27226	.	G	A	188929	.	AB=0;ABP=0;AC=2;AF=1;AN=2;AO=6;CIGAR=1X;DP=6;DPB=6;DPRA=0;EPP=4.45795;EPPR=0;GTI=0;LEN=1;MEANALT=1;MQM=60;MQMR=0;NS=1;NUMALT=1;ODDS=11.5366;PAIRED=1;PAIREDR=0;PAO=0;PQA=0;PQR=0;PRO=0;QA=224;QR=0;RO=0;RPP=3.0103;RPPR=0;RUN=1;SAF=3;SAP=3.0103;SAR=3;SRF=0;SRP=0;SRR=0;TYPE=snp;BVAR	GT:DP:RO:QR:AO:QA:GL	1/1:6:0:0:6:224:-5,-1.80618,0
NC_010611.1	27287	.	A	G	144675	.	AB=0;ABP=0;AC=2;AF=1;AN=2;AO=5;CIGAR=1X;DP=5;DPB=5;DPRA=0;EPP=6.91895;EPPR=0;GTI=0;LEN=1;MEANALT=1;MQM=60;MQMR=0;NS=1;NUMALT=1;ODDS=10.1503;PAIRED=1;PAIREDR=0;PAO=0;PQA=0;PQR=0;PRO=0;QA=177;QR=0;RO=0;RPP=3.44459;RPPR=0;RUN=1;SAF=2;SAP=3.44459;SAR=3;SRF=0;SRP=0;SRR=0;TYPE=snp;BVAR	GT:DP:RO:QR:AO:QA:GL	1/1:5:0:0:5:177:-5,-1.50515,0
NC_010611.1	27294	.	G	A	155715	.	AB=0;ABP=0;AC=2;AF=1;AN=2;AO=5;CIGAR=1X;DP=5;DPB=5;DPRA=0;EPP=6.91895;EPPR=0;GTI=0;LEN=1;MEANALT=1;MQM=60;MQMR=0;NS=1;NUMALT=1;ODDS=10.1503;PAIRED=1;PAIREDR=0;PAO=0;PQA=0;PQR=0;PRO=0;QA=189;QR=0;RO=0;RPP=3.44459;RPPR=0;RUN=1;SAF=2;SAP=3.44459;SAR=3;SRF=0;SRP=0;SRR=0;TYPE=snp;BVAR	GT:DP:RO:QR:AO:QA:GL	1/1:5:0:0:5:189:-5,-1.50515,0
NC_010611.1	27319	.	GTTTG	ACTTA	133635	.	AB=0;ABP=0;AC=2;AF=1;AN=2;AO=5;CIGAR=2X2M1X;DP=5;DPB=10;DPRA=0;EPP=3.44459;EPPR=0;GTI=0;LEN=5;MEANALT=1;MQM=60;MQMR=0;NS=1;NUMALT=1;ODDS=10.1503;PAIRED=1;PAIREDR=0;PAO=0;PQA=0;PQR=0;PRO=0;QA=165;QR=0;RO=0;RPP=6.91895;RPPR=0;RUN=1;SAF=2;SAP=3.44459;SAR=3;SRF=0;SRP=0;SRR=0;TYPE=complex;BVAR	GT:DP:RO:QR:AO:QA:GL	1/1:5:0:0:5:165:-5,-1.50515,0
NC_010611.1	27348	.	TC	CT	860524	.	AB=0;ABP=0;AC=2;AF=1;AN=2;AO=3;CIGAR=2X;DP=3;DPB=6;DPRA=0;EPP=3.73412;EPPR=0;GTI=0;LEN=2;MEANALT=1;MQM=60;MQMR=0;NS=1;NUMALT=1;ODDS=7.37776;PAIRED=1;PAIREDR=0;PAO=0;PQA=0;PQR=0;PRO=0;QA=111;QR=0;RO=0;RPP=3.73412;RPPR=0;RUN=1;SAF=0;SAP=9.52472;SAR=3;SRF=0;SRP=0;SRR=0;TYPE=mnp;BVAR	GT:DP:RO:QR:AO:QA:GL	1/1:3:0:0:3:111:-5,-0.90309,0
NC_010611.1	27395	.	G	A	185534	.	AB=0;ABP=0;AC=2;AF=1;AN=2;AO=6;CIGAR=1X;DP=6;DPB=6;DPRA=0;EPP=3.0103;EPPR=0;GTI=0;LEN=1;MEANALT=1;MQM=60;MQMR=0;NS=1;NUMALT=1;ODDS=11.5366;PAIRED=1;PAIREDR=0;PAO=0;PQA=0;PQR=0;PRO=0;QA=226;QR=0;RO=0;RPP=8.80089;RPPR=0;RUN=1;SAF=2;SAP=4.45795;SAR=4;SRF=0;SRP=0;SRR=0;TYPE=snp;BVAR	GT:DP:RO:QR:AO:QA:GL	1/1:6:0:0:6:226:-5,-1.80618,0
NC_010611.1	27403	.	A	G	156635	.	AB=0;ABP=0;AC=2;AF=1;AN=2;AO=5;CIGAR=1X;DP=5;DPB=5;DPRA=0;EPP=3.44459;EPPR=0;GTI=0;LEN=1;MEANALT=1;MQM=60;MQMR=0;NS=1;NUMALT=1;ODDS=10.1503;PAIRED=1;PAIREDR=0;PAO=0;PQA=0;PQR=0;PRO=0;QA=190;QR=0;RO=0;RPP=6.91895;RPPR=0;RUN=1;SAF=2;SAP=3.44459;SAR=3;SRF=0;SRP=0;SRR=0;TYPE=snp;BVAR	GT:DP:RO:QR:AO:QA:GL	1/1:5:0:0:5:190:-5,-1.50515,0
NC_010611.1	27510	.	G	A	225916	.	AB=0;ABP=0;AC=2;AF=1;AN=2;AO=7;CIGAR=1X;DP=7;DPB=7;DPRA=0;EPP=5.80219;EPPR=0;GTI=0;LEN=1;MEANALT=1;MQM=60;MQMR=0;NS=1;NUMALT=1;ODDS=12.9229;PAIRED=1;PAIREDR=0;PAO=0;PQA=0;PQR=0;PRO=0;QA=268;QR=0;RO=0;RPP=3.32051;RPPR=0;RUN=1;SAF=4;SAP=3.32051;SAR=3;SRF=0;SRP=0;SRR=0;TYPE=snp;BVAR	GT:DP:RO:QR:AO:QA:GL	1/1:7:0:0:7:268:-5,-2.10721,0
NC_010611.1	27523	.	T	C	208679	.	AB=0;ABP=0;AC=2;AF=1;AN=2;AO=7;CIGAR=1X;DP=7;DPB=7;DPRA=0;EPP=5.80219;EPPR=0;GTI=0;LEN=1;MEANALT=1;MQM=60;MQMR=0;NS=1;NUMALT=1;ODDS=12.9229;PAIRED=1;PAIREDR=0;PAO=0;PQA=0;PQR=0;PRO=0;QA=254;QR=0;RO=0;RPP=5.80219;RPPR=0;RUN=1;SAF=5;SAP=5.80219;SAR=2;SRF=0;SRP=0;SRR=0;TYPE=snp;BVAR	GT:DP:RO:QR:AO:QA:GL	1/1:7:0:0:7:254:-5,-2.10721,0
NC_010611.1	27534	.	A	G	220954	.	AB=0;ABP=0;AC=2;AF=1;AN=2;AO=7;CIGAR=1X;DP=7;DPB=7;DPRA=0;EPP=3.32051;EPPR=0;GTI=0;LEN=1;MEANALT=1;MQM=60;MQMR=0;NS=1;NUMALT=1;ODDS=12.9229;PAIRED=1;PAIREDR=0;PAO=0;PQA=0;PQR=0;PRO=0;QA=265;QR=0;RO=0;RPP=5.80219;RPPR=0;RUN=1;SAF=5;SAP=5.80219;SAR=2;SRF=0;SRP=0;SRR=0;TYPE=snp;BVAR	GT:DP:RO:QR:AO:QA:GL	1/1:7:0:0:7:265:-5,-2.10721,0
NC_010611.1	27557	.	T	C	897858	.	AB=0;ABP=0;AC=2;AF=1;AN=2;AO=3;CIGAR=1X;DP=3;DPB=3;DPRA=0;EPP=3.73412;EPPR=0;GTI=0;LEN=1;MEANALT=1;MQM=60;MQMR=0;NS=1;NUMALT=1;ODDS=7.37776;PAIRED=1;PAIREDR=0;PAO=0;PQA=0;PQR=0;PRO=0;QA=115;QR=0;RO=0;RPP=3.73412;RPPR=0;RUN=1;SAF=3;SAP=9.52472;SAR=0;SRF=0;SRP=0;SRR=0;TYPE=snp;BVAR	GT:DP:RO:QR:AO:QA:GL	1/1:3:0:0:3:115:-5,-0.90309,0
NC_010611.1	27600	.	G	T	190117	.	AB=0;ABP=0;AC=2;AF=1;AN=2;AO=6;CIGAR=1X;DP=6;DPB=6;DPRA=0;EPP=8.80089;EPPR=0;GTI=0;LEN=1;MEANALT=1;MQM=60;MQMR=0;NS=1;NUMALT=1;ODDS=11.5366;PAIRED=1;PAIREDR=0;PAO=0;PQA=0;PQR=0;PRO=0;QA=231;QR=0;RO=0;RPP=3.0103;RPPR=0;RUN=1;SAF=4;SAP=4.45795;SAR=2;SRF=0;SRP=0;SRR=0;TYPE=snp;BVAR	GT:DP:RO:QR:AO:QA:GL	1/1:6:0:0:6:231:-5,-1.80618,0
NC_010611.1	27606	.	A	G	139155	.	AB=0;ABP=0;AC=2;AF=1;AN=2;AO=5;CIGAR=1X;DP=5;DPB=5;DPRA=0;EPP=6.91895;EPPR=0;GTI=0;LEN=1;MEANALT=1;MQM=60;MQMR=0;NS=1;NUMALT=1;ODDS=10.1503;PAIRED=1;PAIREDR=0;PAO=0;PQA=0;PQR=0;PRO=0;QA=171;QR=0;RO=0;RPP=3.44459;RPPR=0;RUN=1;SAF=3;SAP=3.44459;SAR=2;SRF=0;SRP=0;SRR=0;TYPE=snp;BVAR	GT:DP:RO:QR:AO:QA:GL	1/1:5:0:0:5:171:-5,-1.50515,0
NC_010611.1	27665	.	G	GA	250355	.	AB=0;ABP=0;AC=2;AF=1;AN=2;AO=8;CIGAR=1M1I;DP=8;DPB=24;DPRA=0;EPP=4.09604;EPPR=0;GTI=0;LEN=1;MEANALT=1;MQM=60;MQMR=0;NS=1;NUMALT=1;ODDS=14.3092;PAIRED=1;PAIREDR=0;PAO=0;PQA=0;PQR=0;PRO=0;QA=295;QR=0;RO=0;RPP=3.0103;RPPR=0;RUN=1;SAF=3;SAP=4.09604;SAR=5;SRF=0;SRP=0;SRR=0;TYPE=ins;BVAR	GT:DP:RO:QR:AO:QA:GL	1/1:8:0:0:8:295:-5,-2.40824,0
NC_010611.1	27830	.	G	T	444126	.	AB=0;ABP=0;AC=2;AF=1;AN=2;AO=14;CIGAR=1X;DP=14;DPB=14;DPRA=0;EPP=5.49198;EPPR=0;GTI=0;LEN=1;MEANALT=1;MQM=60;MQMR=0;NS=1;NUMALT=1;ODDS=22.627;PAIRED=1;PAIREDR=0;PAO=0;PQA=0;PQR=0;PRO=0;QA=526;QR=0;RO=0;RPP=12.937;RPPR=0;RUN=1;SAF=8;SAP=3.63072;SAR=6;SRF=0;SRP=0;SRR=0;TYPE=snp;BVAR	GT:DP:RO:QR:AO:QA:GL	1/1:14:0:0:14:526:-5,-4.21442,0
NC_010611.1	28019	.	G	C	692016	.	AB=0;ABP=0;AC=2;AF=1;AN=2;AO=22;CIGAR=1X;DP=22;DPB=22;DPRA=0;EPP=9.32731;EPPR=0;GTI=0;LEN=1;MEANALT=1;MQM=60;MQMR=0;NS=1;NUMALT=1;ODDS=33.7174;PAIRED=1;PAIREDR=0;PAO=0;PQA=0;PQR=0;PRO=0;QA=810;QR=0;RO=0;RPP=12.8806;RPPR=0;RUN=1;SAF=13;SAP=4.58955;SAR=9;SRF=0;SRP=0;SRR=0;TYPE=snp;BVAR	GT:DP:RO:QR:AO:QA:GL	1/1:22:0:0:22:810:-5,-5,0
NC_010611.1	28158	.	T	C	568889	.	AB=0;ABP=0;AC=2;AF=1;AN=2;AO=18;CIGAR=1X;DP=18;DPB=18;DPRA=0;EPP=4.9405;EPPR=0;GTI=0;LEN=1;MEANALT=1;MQM=60;MQMR=0;NS=1;NUMALT=1;ODDS=28.1722;PAIRED=1;PAIREDR=0;PAO=0;PQA=0;PQR=0;PRO=0;QA=655;QR=0;RO=0;RPP=3.49285;RPPR=0;RUN=1;SAF=9;SAP=3.0103;SAR=9;SRF=0;SRP=0;SRR=0;TYPE=snp;BVAR	GT:DP:RO:QR:AO:QA:GL	1/1:18:0:0:18:655:-5,-5,0
NC_010611.1	28194	.	A	T	547156	.	AB=0;ABP=0;AC=2;AF=1;AN=2;AO=18;CIGAR=1X;DP=18;DPB=18;DPRA=0;EPP=3.0103;EPPR=0;GTI=0;LEN=1;MEANALT=1;MQM=60;MQMR=0;NS=1;NUMALT=1;ODDS=28.1722;PAIRED=1;PAIREDR=0;PAO=0;PQA=0;PQR=0;PRO=0;QA=631;QR=0;RO=0;RPP=3.49285;RPPR=0;RUN=1;SAF=11;SAP=4.9405;SAR=7;SRF=0;SRP=0;SRR=0;TYPE=snp;BVAR	GT:DP:RO:QR:AO:QA:GL	1/1:18:0:0:18:631:-5,-5,0
NC_010611.1	28210	.	T	G	582247	.	AB=0;ABP=0;AC=2;AF=1;AN=2;AO=19;CIGAR=1X;DP=19;DPB=19;DPRA=0;EPP=4.03889;EPPR=0;GTI=0;LEN=1;MEANALT=1;MQM=60;MQMR=0;NS=1;NUMALT=1;ODDS=29.5585;PAIRED=1;PAIREDR=0;PAO=0;PQA=0;PQR=0;PRO=0;QA=673;QR=0;RO=0;RPP=4.03889;RPPR=0;RUN=1;SAF=12;SAP=5.8675;SAR=7;SRF=0;SRP=0;SRR=0;TYPE=snp;BVAR	GT:DP:RO:QR:AO:QA:GL	1/1:19:0:0:19:673:-5,-5,0
NC_010611.1	28222	.	A	G	593076	.	AB=0;ABP=0;AC=2;AF=1;AN=2;AO=19;CIGAR=1X;DP=19;DPB=19;DPRA=0;EPP=3.12459;EPPR=0;GTI=0;LEN=1;MEANALT=1;MQM=60;MQMR=0;NS=1;NUMALT=1;ODDS=29.5585;PAIRED=1;PAIREDR=0;PAO=0;PQA=0;PQR=0;PRO=0;QA=684;QR=0;RO=0;RPP=4.03889;RPPR=0;RUN=1;SAF=12;SAP=5.8675;SAR=7;SRF=0;SRP=0;SRR=0;TYPE=snp;BVAR	GT:DP:RO:QR:AO:QA:GL	1/1:19:0:0:19:684:-5,-5,0
NC_010611.1	28291	.	A	G	714872	.	AB=0;ABP=0;AC=2;AF=1;AN=2;AO=23;CIGAR=1X;DP=23;DPB=23;DPRA=0;EPP=3.10471;EPPR=0;GTI=0;LEN=1;MEANALT=1;MQM=60;MQMR=0;NS=1;NUMALT=1;ODDS=35.1036;PAIRED=1;PAIREDR=0;PAO=0;PQA=0;PQR=0;PRO=0;QA=820;QR=0;RO=0;RPP=3.86001;RPPR=0;RUN=1;SAF=14;SAP=5.3706;SAR=9;SRF=0;SRP=0;SRR=0;TYPE=snp;BVAR	GT:DP:RO:QR:AO:QA:GL	1/1:23:0:0:23:820:-5,-5,0
NC_010611.1	28621	.	C	A	514.29	.	AB=0;ABP=0;AC=2;AF=1;AN=2;AO=18;CIGAR=1X;DP=18;DPB=18;DPRA=0;EPP=3.49285;EPPR=0;GTI=0;LEN=1;MEANALT=1;MQM=60;MQMR=0;NS=1;NUMALT=1;ODDS=28.1722;PAIRED=1;PAIREDR=0;PAO=0;PQA=0;PQR=0;PRO=0;QA=601;QR=0;RO=0;RPP=3.0103;RPPR=0;RUN=1;SAF=5;SAP=10.7311;SAR=13;SRF=0;SRP=0;SRR=0;TYPE=snp;BVAR	GT:DP:RO:QR:AO:QA:GL	1/1:18:0:0:18:601:-5,-5,0
NC_010611.1	28912	.	C	T	855.01	.	AB=0;ABP=0;AC=2;AF=1;AN=2;AO=28;CIGAR=1X;DP=28;DPB=28;DPRA=0;EPP=5.80219;EPPR=0;GTI=0;LEN=1;MEANALT=1;MQM=60;MQMR=0;NS=1;NUMALT=1;ODDS=42.0351;PAIRED=1;PAIREDR=0;PAO=0;PQA=0;PQR=0;PRO=0;QA=977;QR=0;RO=0;RPP=3.32051;RPPR=0;RUN=1;SAF=14;SAP=3.0103;SAR=14;SRF=0;SRP=0;SRR=0;TYPE=snp;BVAR	GT:DP:RO:QR:AO:QA:GL	1/1:28:0:0:28:977:-5,-5,0
NC_010611.1	28942	.	T	C	758.85	.	AB=0;ABP=0;AC=2;AF=1;AN=2;AO=24;CIGAR=1X;DP=24;DPB=24;DPRA=0;EPP=6.26751;EPPR=0;GTI=0;LEN=1;MEANALT=1;MQM=60;MQMR=0;NS=1;NUMALT=1;ODDS=36.4899;PAIRED=1;PAIREDR=0;PAO=0;PQA=0;PQR=0;PRO=0;QA=871;QR=0;RO=0;RPP=4.45795;RPPR=0;RUN=1;SAF=11;SAP=3.37221;SAR=13;SRF=0;SRP=0;SRR=0;TYPE=snp;BVAR	GT:DP:RO:QR:AO:QA:GL	1/1:24:0:0:24:871:-5,-5,0
NC_010611.1	29105	.	C	A	280655	.	AB=0;ABP=0;AC=2;AF=1;AN=2;AO=9;CIGAR=1X;DP=9;DPB=9;DPRA=0;EPP=9.04217;EPPR=0;GTI=0;LEN=1;MEANALT=1;MQM=60;MQMR=0;NS=1;NUMALT=1;ODDS=15.6955;PAIRED=1;PAIREDR=0;PAO=0;PQA=0;PQR=0;PRO=0;QA=346;QR=0;RO=0;RPP=9.04217;RPPR=0;RUN=1;SAF=2;SAP=9.04217;SAR=7;SRF=0;SRP=0;SRR=0;TYPE=snp;BVAR	GT:DP:RO:QR:AO:QA:GL	1/1:9:0:0:9:346:-5,-2.70927,0
NC_010611.1	29168	.	G	A	330595	.	AB=0;ABP=0;AC=2;AF=1;AN=2;AO=11;CIGAR=1X;DP=11;DPB=11;DPRA=0;EPP=12.6832;EPPR=0;GTI=0;LEN=1;MEANALT=1;MQM=60;MQMR=0;NS=1;NUMALT=1;ODDS=18.4681;PAIRED=1;PAIREDR=0;PAO=0;PQA=0;PQR=0;PRO=0;QA=405;QR=0;RO=0;RPP=7.94546;RPPR=0;RUN=1;SAF=8;SAP=7.94546;SAR=3;SRF=0;SRP=0;SRR=0;TYPE=snp;BVAR	GT:DP:RO:QR:AO:QA:GL	1/1:11:0:0:11:405:-5,-3.31133,0
NC_010611.1	29235	.	A	G	343067	.	AB=0;ABP=0;AC=2;AF=1;AN=2;AO=12;CIGAR=1X;DP=12;DPB=12;DPRA=0;EPP=5.9056;EPPR=0;GTI=0;LEN=1;MEANALT=1;MQM=60;MQMR=0;NS=1;NUMALT=1;ODDS=19.8544;PAIRED=1;PAIREDR=0;PAO=0;PQA=0;PQR=0;PRO=0;QA=408;QR=0;RO=0;RPP=5.9056;RPPR=0;RUN=1;SAF=8;SAP=5.9056;SAR=4;SRF=0;SRP=0;SRR=0;TYPE=snp;BVAR	GT:DP:RO:QR:AO:QA:GL	1/1:12:0:0:12:408:-5,-3.61236,0
NC_010611.1	29342	.	A	G	818471	.	AB=0;ABP=0;AC=2;AF=1;AN=2;AO=25;CIGAR=1X;DP=25;DPB=25;DPRA=0;EPP=3.09716;EPPR=0;GTI=0;LEN=1;MEANALT=1;MQM=60;MQMR=0;NS=1;NUMALT=1;ODDS=37.8762;PAIRED=1;PAIREDR=0;PAO=0;PQA=0;PQR=0;PRO=0;QA=933;QR=0;RO=0;RPP=3.09716;RPPR=0;RUN=1;SAF=11;SAP=3.79203;SAR=14;SRF=0;SRP=0;SRR=0;TYPE=snp;BVAR	GT:DP:RO:QR:AO:QA:GL	1/1:25:0:0:25:933:-5,-5,0
NC_010611.1	29975	.	G	A	407947	.	AB=0;ABP=0;AC=2;AF=1;AN=2;AO=13;CIGAR=1X;DP=13;DPB=13;DPRA=0;EPP=4.51363;EPPR=0;GTI=0;LEN=1;MEANALT=1;MQM=60;MQMR=0;NS=1;NUMALT=1;ODDS=21.2407;PAIRED=1;PAIREDR=0;PAO=0;PQA=0;PQR=0;PRO=0;QA=476;QR=0;RO=0;RPP=4.51363;RPPR=0;RUN=1;SAF=8;SAP=4.51363;SAR=5;SRF=0;SRP=0;SRR=0;TYPE=snp;BVAR	GT:DP:RO:QR:AO:QA:GL	1/1:13:0:0:13:476:-5,-3.91339,0
NC_010611.1	30032	.	G	T	473288	.	AB=0;ABP=0;AC=2;AF=1;AN=2;AO=17;CIGAR=1X;DP=17;DPB=17;DPRA=0;EPP=6.20364;EPPR=0;GTI=0;LEN=1;MEANALT=1;MQM=60;MQMR=0;NS=1;NUMALT=1;ODDS=26.7859;PAIRED=1;PAIREDR=0;PAO=0;PQA=0;PQR=0;PRO=0;QA=551;QR=0;RO=0;RPP=3.13803;RPPR=0;RUN=1;SAF=10;SAP=4.1599;SAR=7;SRF=0;SRP=0;SRR=0;TYPE=snp;BVAR	GT:DP:RO:QR:AO:QA:GL	1/1:17:0:0:17:551:-5,-5,0
NC_010611.1	30041	.	G	A	497709	.	AB=0;ABP=0;AC=2;AF=1;AN=2;AO=16;CIGAR=1X;DP=16;DPB=16;DPRA=0;EPP=5.18177;EPPR=0;GTI=0;LEN=1;MEANALT=1;MQM=60;MQMR=0;NS=1;NUMALT=1;ODDS=25.3996;PAIRED=1;PAIREDR=0;PAO=0;PQA=0;PQR=0;PRO=0;QA=576;QR=0;RO=0;RPP=3.55317;RPPR=0;RUN=1;SAF=9;SAP=3.55317;SAR=7;SRF=0;SRP=0;SRR=0;TYPE=snp;BVAR	GT:DP:RO:QR:AO:QA:GL	1/1:16:0:0:16:576:-5,-4.81648,0
NC_010611.1	30074	.	T	C	729836	.	AB=0;ABP=0;AC=2;AF=1;AN=2;AO=23;CIGAR=1X;DP=23;DPB=23;DPRA=0;EPP=3.86001;EPPR=0;GTI=0;LEN=1;MEANALT=1;MQM=60;MQMR=0;NS=1;NUMALT=1;ODDS=35.1036;PAIRED=1;PAIREDR=0;PAO=0;PQA=0;PQR=0;PRO=0;QA=839;QR=0;RO=0;RPP=3.10471;RPPR=0;RUN=1;SAF=15;SAP=7.63648;SAR=8;SRF=0;SRP=0;SRR=0;TYPE=snp;BVAR	GT:DP:RO:QR:AO:QA:GL	1/1:23:0:0:23:839:-5,-5,0
NC_010611.1	30622	.	C	T	897858	.	AB=0;ABP=0;AC=2;AF=1;AN=2;AO=3;CIGAR=1X;DP=3;DPB=3;DPRA=0;EPP=3.73412;EPPR=0;GTI=0;LEN=1;MEANALT=1;MQM=60;MQMR=0;NS=1;NUMALT=1;ODDS=7.37776;PAIRED=1;PAIREDR=0;PAO=0;PQA=0;PQR=0;PRO=0;QA=115;QR=0;RO=0;RPP=9.52472;RPPR=0;RUN=1;SAF=2;SAP=3.73412;SAR=1;SRF=0;SRP=0;SRR=0;TYPE=snp;BVAR	GT:DP:RO:QR:AO:QA:GL	1/1:3:0:0:3:115:-5,-0.90309,0
NC_010611.1	30725	.	G	A	936237	.	AB=0;ABP=0;AC=2;AF=1;AN=2;AO=3;CIGAR=1X;DP=3;DPB=3;DPRA=0;EPP=3.73412;EPPR=0;GTI=0;LEN=1;MEANALT=1;MQM=60;MQMR=0;NS=1;NUMALT=1;ODDS=7.37776;PAIRED=1;PAIREDR=0;PAO=0;PQA=0;PQR=0;PRO=0;QA=114;QR=0;RO=0;RPP=3.73412;RPPR=0;RUN=1;SAF=2;SAP=3.73412;SAR=1;SRF=0;SRP=0;SRR=0;TYPE=snp;BVAR	GT:DP:RO:QR:AO:QA:GL	1/1:3:0:0:3:114:-5,-0.90309,0
NC_010611.1	30827	.	G	A	613.13	.	AB=0;ABP=0;AC=2;AF=1;AN=2;AO=20;CIGAR=1X;DP=20;DPB=20;DPRA=0;EPP=4.74748;EPPR=0;GTI=0;LEN=1;MEANALT=1;MQM=60;MQMR=0;NS=1;NUMALT=1;ODDS=30.9448;PAIRED=1;PAIREDR=0;PAO=0;PQA=0;PQR=0;PRO=0;QA=708;QR=0;RO=0;RPP=4.74748;RPPR=0;RUN=1;SAF=12;SAP=4.74748;SAR=8;SRF=0;SRP=0;SRR=0;TYPE=snp;BVAR	GT:DP:RO:QR:AO:QA:GL	1/1:20:0:0:20:708:-5,-5,0
NC_010611.1	30854	.	G	A	848817	.	AB=0;ABP=0;AC=2;AF=1;AN=2;AO=26;CIGAR=1X;DP=26;DPB=26;DPRA=0;EPP=3.0103;EPPR=0;GTI=0;LEN=1;MEANALT=1;MQM=60;MQMR=0;NS=1;NUMALT=1;ODDS=39.2625;PAIRED=1;PAIREDR=0;PAO=0;PQA=0;PQR=0;PRO=0;QA=975;QR=0;RO=0;RPP=6.01695;RPPR=0;RUN=1;SAF=17;SAP=8.35546;SAR=9;SRF=0;SRP=0;SRR=0;TYPE=snp;BVAR	GT:DP:RO:QR:AO:QA:GL	1/1:26:0:0:26:975:-5,-5,0
NC_010611.1	30874	.	G	C	897078	.	AB=0;ABP=0;AC=2;AF=1;AN=2;AO=29;CIGAR=1X;DP=29;DPB=29;DPRA=0;EPP=3.08518;EPPR=0;GTI=0;LEN=1;MEANALT=1;MQM=60;MQMR=0;NS=1;NUMALT=1;ODDS=43.4214;PAIRED=1;PAIREDR=0;PAO=0;PQA=0;PQR=0;PRO=0;QA=1028;QR=0;RO=0;RPP=3.68421;RPPR=0;RUN=1;SAF=19;SAP=9.07545;SAR=10;SRF=0;SRP=0;SRR=0;TYPE=snp;BVAR	GT:DP:RO:QR:AO:QA:GL	1/1:29:0:0:29:1028:-5,-5,0
NC_010611.1	30883	.	A	C	1019.26	.	AB=0;ABP=0;AC=2;AF=1;AN=2;AO=32;CIGAR=1X;DP=32;DPB=32;DPRA=0;EPP=3.0103;EPPR=0;GTI=0;LEN=1;MEANALT=1;MQM=60;MQMR=0;NS=1;NUMALT=1;ODDS=47.5803;PAIRED=1;PAIREDR=0;PAO=0;PQA=0;PQR=0;PRO=0;QA=1167;QR=0;RO=0;RPP=5.45321;RPPR=0;RUN=1;SAF=21;SAP=9.79615;SAR=11;SRF=0;SRP=0;SRR=0;TYPE=snp;BVAR	GT:DP:RO:QR:AO:QA:GL	1/1:32:0:0:32:1167:-5,-5,0
NC_010611.1	31024	.	A	G	417058	.	AB=0;ABP=0;AC=2;AF=1;AN=2;AO=14;CIGAR=1X;DP=14;DPB=14;DPRA=0;EPP=5.49198;EPPR=0;GTI=0;LEN=1;MEANALT=1;MQM=60;MQMR=0;NS=1;NUMALT=1;ODDS=22.627;PAIRED=1;PAIREDR=0;PAO=0;PQA=0;PQR=0;PRO=0;QA=488;QR=0;RO=0;RPP=5.49198;RPPR=0;RUN=1;SAF=6;SAP=3.63072;SAR=8;SRF=0;SRP=0;SRR=0;TYPE=snp;BVAR	GT:DP:RO:QR:AO:QA:GL	1/1:14:0:0:14:488:-5,-4.21442,0
NC_010611.1	31082	.	G	A	466531	.	AB=0;ABP=0;AC=2;AF=1;AN=2;AO=15;CIGAR=1X;DP=15;DPB=15;DPRA=0;EPP=6.62942;EPPR=0;GTI=0;LEN=1;MEANALT=1;MQM=60;MQMR=0;NS=1;NUMALT=1;ODDS=24.0133;PAIRED=1;PAIREDR=0;PAO=0;PQA=0;PQR=0;PRO=0;QA=574;QR=0;RO=0;RPP=14.7363;RPPR=0;RUN=1;SAF=2;SAP=20.5268;SAR=13;SRF=0;SRP=0;SRR=0;TYPE=snp;BVAR	GT:DP:RO:QR:AO:QA:GL	1/1:15:0:0:15:574:-5,-4.51545,0
NC_010611.1	31123	.	T	C	602365	.	AB=0;ABP=0;AC=2;AF=1;AN=2;AO=20;CIGAR=1X;DP=20;DPB=20;DPRA=0;EPP=3.44459;EPPR=0;GTI=0;LEN=1;MEANALT=1;MQM=60;MQMR=0;NS=1;NUMALT=1;ODDS=30.9448;PAIRED=1;PAIREDR=0;PAO=0;PQA=0;PQR=0;PRO=0;QA=699;QR=0;RO=0;RPP=3.44459;RPPR=0;RUN=1;SAF=6;SAP=9.95901;SAR=14;SRF=0;SRP=0;SRR=0;TYPE=snp;BVAR	GT:DP:RO:QR:AO:QA:GL	1/1:20:0:0:20:699:-5,-5,0
NC_010611.1	31223	.	CTTG	ATTA	383406	.	AB=0;ABP=0;AC=2;AF=1;AN=2;AO=13;CIGAR=1X2M1X;DP=13;DPB=26.75;DPRA=0;EPP=3.17734;EPPR=0;GTI=0;LEN=4;MEANALT=1;MQM=60;MQMR=0;NS=1;NUMALT=1;ODDS=21.2407;PAIRED=1;PAIREDR=0;PAO=0;PQA=0;PQR=0;PRO=0;QA=461;QR=0;RO=0;RPP=16.5402;RPPR=0;RUN=1;SAF=5;SAP=4.51363;SAR=8;SRF=0;SRP=0;SRR=0;TYPE=complex;BVAR	GT:DP:RO:QR:AO:QA:GL	1/1:13:0:0:13:461:-5,-3.91339,0
NC_010611.1	31255	.	TA	AG	449346	.	AB=0;ABP=0;AC=2;AF=1;AN=2;AO=16;CIGAR=2X;DP=17;DPB=34;DPRA=0;EPP=3.55317;EPPR=0;GTI=0;LEN=2;MEANALT=2;MQM=60;MQMR=0;NS=1;NUMALT=1;ODDS=25.3996;PAIRED=1;PAIREDR=0;PAO=0;PQA=0;PQR=0;PRO=0;QA=524;QR=0;RO=0;RPP=3.55317;RPPR=0;RUN=1;SAF=8;SAP=3.0103;SAR=8;SRF=0;SRP=0;SRR=0;TYPE=mnp;BVAR	GT:DP:RO:QR:AO:QA:GL	1/1:17:0:0:16:524:-5,-4.81648,0
NC_010611.1	31371	.	T	G	448059	.	AB=0;ABP=0;AC=2;AF=1;AN=2;AO=15;CIGAR=1X;DP=15;DPB=15;DPRA=0;EPP=3.15506;EPPR=0;GTI=0;LEN=1;MEANALT=1;MQM=60;MQMR=0;NS=1;NUMALT=1;ODDS=24.0133;PAIRED=1;PAIREDR=0;PAO=0;PQA=0;PQR=0;PRO=0;QA=525;QR=0;RO=0;RPP=3.15506;RPPR=0;RUN=1;SAF=11;SAP=10.1038;SAR=4;SRF=0;SRP=0;SRR=0;TYPE=snp;BVAR	GT:DP:RO:QR:AO:QA:GL	1/1:15:0:0:15:525:-5,-4.51545,0
NC_010611.1	31376	.	A	G	423995	.	AB=0;ABP=0;AC=2;AF=1;AN=2;AO=16;CIGAR=1X;DP=16;DPB=16;DPRA=0;EPP=3.55317;EPPR=0;GTI=0;LEN=1;MEANALT=1;MQM=60;MQMR=0;NS=1;NUMALT=1;ODDS=25.3996;PAIRED=1;PAIREDR=0;PAO=0;PQA=0;PQR=0;PRO=0;QA=497;QR=0;RO=0;RPP=3.0103;RPPR=0;RUN=1;SAF=11;SAP=7.89611;SAR=5;SRF=0;SRP=0;SRR=0;TYPE=snp;BVAR	GT:DP:RO:QR:AO:QA:GL	1/1:16:0:0:16:497:-5,-4.81648,0
NC_010611.1	31388	.	C	T	663927	.	AB=0;ABP=0;AC=2;AF=1;AN=2;AO=21;CIGAR=1X;DP=21;DPB=21;DPRA=0;EPP=5.59539;EPPR=0;GTI=0;LEN=1;MEANALT=1;MQM=60;MQMR=0;NS=1;NUMALT=1;ODDS=32.3311;PAIRED=1;PAIREDR=0;PAO=0;PQA=0;PQR=0;PRO=0;QA=763;QR=0;RO=0;RPP=3.1137;RPPR=0;RUN=1;SAF=12;SAP=3.94093;SAR=9;SRF=0;SRP=0;SRR=0;TYPE=snp;BVAR	GT:DP:RO:QR:AO:QA:GL	1/1:21:0:0:21:763:-5,-5,0
NC_010611.1	31397	.	G	A	662893	.	AB=0;ABP=0;AC=2;AF=1;AN=2;AO=22;CIGAR=1X;DP=22;DPB=22;DPRA=0;EPP=6.56362;EPPR=0;GTI=0;LEN=1;MEANALT=1;MQM=60;MQMR=0;NS=1;NUMALT=1;ODDS=33.7174;PAIRED=1;PAIREDR=0;PAO=0;PQA=0;PQR=0;PRO=0;QA=764;QR=0;RO=0;RPP=4.58955;RPPR=0;RUN=1;SAF=11;SAP=3.0103;SAR=11;SRF=0;SRP=0;SRR=0;TYPE=snp;BVAR	GT:DP:RO:QR:AO:QA:GL	1/1:22:0:0:22:764:-5,-5,0
NC_010611.1	31418	.	G	A	645732	.	AB=0;ABP=0;AC=2;AF=1;AN=2;AO=21;CIGAR=1X;DP=21;DPB=21;DPRA=0;EPP=5.59539;EPPR=0;GTI=0;LEN=1;MEANALT=1;MQM=60;MQMR=0;NS=1;NUMALT=1;ODDS=32.3311;PAIRED=1;PAIREDR=0;PAO=0;PQA=0;PQR=0;PRO=0;QA=751;QR=0;RO=0;RPP=11.386;RPPR=0;RUN=1;SAF=10;SAP=3.1137;SAR=11;SRF=0;SRP=0;SRR=0;TYPE=snp;BVAR	GT:DP:RO:QR:AO:QA:GL	1/1:21:0:0:21:751:-5,-5,0
NC_010611.1	31525	.	TC	CA	283459	.	AB=0;ABP=0;AC=2;AF=1;AN=2;AO=9;CIGAR=2X;DP=9;DPB=18;DPRA=0;EPP=5.18177;EPPR=0;GTI=0;LEN=2;MEANALT=1;MQM=60;MQMR=0;NS=1;NUMALT=1;ODDS=15.6955;PAIRED=1;PAIREDR=0;PAO=0;PQA=0;PQR=0;PRO=0;QA=341;QR=0;RO=0;RPP=5.18177;RPPR=0;RUN=1;SAF=2;SAP=9.04217;SAR=7;SRF=0;SRP=0;SRR=0;TYPE=mnp;BVAR	GT:DP:RO:QR:AO:QA:GL	1/1:9:0:0:9:341:-5,-2.70927,0
NC_010611.1	31591	.	T	C	133385	.	AB=0;ABP=0;AC=2;AF=1;AN=2;AO=5;CIGAR=1X;DP=5;DPB=5;DPRA=0;EPP=6.91895;EPPR=0;GTI=0;LEN=1;MEANALT=1;MQM=60;MQMR=0;NS=1;NUMALT=1;ODDS=10.1503;PAIRED=1;PAIREDR=0;PAO=0;PQA=0;PQR=0;PRO=0;QA=168;QR=0;RO=0;RPP=6.91895;RPPR=0;RUN=1;SAF=2;SAP=3.44459;SAR=3;SRF=0;SRP=0;SRR=0;TYPE=snp;BVAR	GT:DP:RO:QR:AO:QA:GL	1/1:5:0:0:5:168:-5,-1.50515,0
NC_010611.1	31721	.	GAGT	AAGA	212202	.	AB=0;ABP=0;AC=2;AF=1;AN=2;AO=7;CIGAR=1X2M1X;DP=7;DPB=14;DPRA=0;EPP=3.32051;EPPR=0;GTI=0;LEN=4;MEANALT=1;MQM=60;MQMR=0;NS=1;NUMALT=1;ODDS=12.9229;PAIRED=1;PAIREDR=0;PAO=0;PQA=0;PQR=0;PRO=0;QA=253;QR=0;RO=0;RPP=5.80219;RPPR=0;RUN=1;SAF=3;SAP=3.32051;SAR=4;SRF=0;SRP=0;SRR=0;TYPE=complex;BVAR	GT:DP:RO:QR:AO:QA:GL	1/1:7:0:0:7:253:-5,-2.10721,0
NC_010611.1	31733	.	T	G	220.43	.	AB=0;ABP=0;AC=2;AF=1;AN=2;AO=7;CIGAR=1X;DP=7;DPB=7;DPRA=0;EPP=3.32051;EPPR=0;GTI=0;LEN=1;MEANALT=1;MQM=60;MQMR=0;NS=1;NUMALT=1;ODDS=12.9229;PAIRED=1;PAIREDR=0;PAO=0;PQA=0;PQR=0;PRO=0;QA=262;QR=0;RO=0;RPP=5.80219;RPPR=0;RUN=1;SAF=3;SAP=3.32051;SAR=4;SRF=0;SRP=0;SRR=0;TYPE=snp;BVAR	GT:DP:RO:QR:AO:QA:GL	1/1:7:0:0:7:262:-5,-2.10721,0
NC_010611.1	31742	.	T	A	226.83	.	AB=0;ABP=0;AC=2;AF=1;AN=2;AO=7;CIGAR=1X;DP=7;DPB=7;DPRA=0;EPP=3.32051;EPPR=0;GTI=0;LEN=1;MEANALT=1;MQM=60;MQMR=0;NS=1;NUMALT=1;ODDS=12.9229;PAIRED=1;PAIREDR=0;PAO=0;PQA=0;PQR=0;PRO=0;QA=269;QR=0;RO=0;RPP=5.80219;RPPR=0;RUN=1;SAF=3;SAP=3.32051;SAR=4;SRF=0;SRP=0;SRR=0;TYPE=snp;BVAR	GT:DP:RO:QR:AO:QA:GL	1/1:7:0:0:7:269:-5,-2.10721,0
NC_010611.1	31789	.	A	G	907191	.	AB=0;ABP=0;AC=2;AF=1;AN=2;AO=3;CIGAR=1X;DP=3;DPB=3;DPRA=0;EPP=3.73412;EPPR=0;GTI=0;LEN=1;MEANALT=1;MQM=60;MQMR=0;NS=1;NUMALT=1;ODDS=7.37776;PAIRED=1;PAIREDR=0;PAO=0;PQA=0;PQR=0;PRO=0;QA=116;QR=0;RO=0;RPP=9.52472;RPPR=0;RUN=1;SAF=1;SAP=3.73412;SAR=2;SRF=0;SRP=0;SRR=0;TYPE=snp;BVAR	GT:DP:RO:QR:AO:QA:GL	1/1:3:0:0:3:116:-5,-0.90309,0
NC_010611.1	31970	.	G	A	897858	.	AB=0;ABP=0;AC=2;AF=1;AN=2;AO=3;CIGAR=1X;DP=3;DPB=3;DPRA=0;EPP=9.52472;EPPR=0;GTI=0;LEN=1;MEANALT=1;MQM=60;MQMR=0;NS=1;NUMALT=1;ODDS=7.37776;PAIRED=1;PAIREDR=0;PAO=0;PQA=0;PQR=0;PRO=0;QA=115;QR=0;RO=0;RPP=3.73412;RPPR=0;RUN=1;SAF=2;SAP=3.73412;SAR=1;SRF=0;SRP=0;SRR=0;TYPE=snp;BVAR	GT:DP:RO:QR:AO:QA:GL	1/1:3:0:0:3:115:-5,-0.90309,0
NC_010611.1	32072	.	G	A	374801	.	AB=0;ABP=0;AC=2;AF=1;AN=2;AO=14;CIGAR=1X;DP=14;DPB=14;DPRA=0;EPP=12.937;EPPR=0;GTI=0;LEN=1;MEANALT=1;MQM=60;MQMR=0;NS=1;NUMALT=1;ODDS=22.627;PAIRED=0.928571;PAIREDR=0;PAO=0;PQA=0;PQR=0;PRO=0;QA=463;QR=0;RO=0;RPP=12.937;RPPR=0;RUN=1;SAF=10;SAP=8.59409;SAR=4;SRF=0;SRP=0;SRR=0;TYPE=snp;BVAR	GT:DP:RO:QR:AO:QA:GL	1/1:14:0:0:14:463:-5,-4.21442,0
NC_010611.1	32108	.	T	C	548.5	.	AB=0;ABP=0;AC=2;AF=1;AN=2;AO=17;CIGAR=1X;DP=17;DPB=17;DPRA=0;EPP=4.1599;EPPR=0;GTI=0;LEN=1;MEANALT=1;MQM=60;MQMR=0;NS=1;NUMALT=1;ODDS=26.7859;PAIRED=0.941176;PAIREDR=0;PAO=0;PQA=0;PQR=0;PRO=0;QA=643;QR=0;RO=0;RPP=4.1599;RPPR=0;RUN=1;SAF=13;SAP=13.3567;SAR=4;SRF=0;SRP=0;SRR=0;TYPE=snp;BVAR	GT:DP:RO:QR:AO:QA:GL	1/1:17:0:0:17:643:-5,-5,0
NC_010611.1	32126	.	G	A	562769	.	AB=0;ABP=0;AC=2;AF=1;AN=2;AO=18;CIGAR=1X;DP=18;DPB=18;DPRA=0;EPP=4.9405;EPPR=0;GTI=0;LEN=1;MEANALT=1;MQM=60;MQMR=0;NS=1;NUMALT=1;ODDS=28.1722;PAIRED=0.944444;PAIREDR=0;PAO=0;PQA=0;PQR=0;PRO=0;QA=661;QR=0;RO=0;RPP=3.0103;RPPR=0;RUN=1;SAF=14;SAP=15.074;SAR=4;SRF=0;SRP=0;SRR=0;TYPE=snp;BVAR	GT:DP:RO:QR:AO:QA:GL	1/1:18:0:0:18:661:-5,-5,0
NC_010611.1	32750	.	C	T	887056	.	AB=0;ABP=0;AC=2;AF=1;AN=2;AO=31;CIGAR=1X;DP=31;DPB=31;DPRA=0;EPP=8.68415;EPPR=0;GTI=0;LEN=1;MEANALT=1;MQM=60;MQMR=0;NS=1;NUMALT=1;ODDS=46.194;PAIRED=1;PAIREDR=0;PAO=0;PQA=0;PQR=0;PRO=0;QA=1022;QR=0;RO=0;RPP=4.76149;RPPR=0;RUN=1;SAF=19;SAP=6.44263;SAR=12;SRF=0;SRP=0;SRR=0;TYPE=snp;BVAR	GT:DP:RO:QR:AO:QA:GL	1/1:31:0:0:31:1022:-5,-5,0
NC_010611.1	33293	.	A	G	673407	.	AB=0;ABP=0;AC=2;AF=1;AN=2;AO=23;CIGAR=1X;DP=23;DPB=23;DPRA=0;EPP=7.63648;EPPR=0;GTI=0;LEN=1;MEANALT=1;MQM=60;MQMR=0;NS=1;NUMALT=1;ODDS=35.1036;PAIRED=1;PAIREDR=0;PAO=0;PQA=0;PQR=0;PRO=0;QA=784;QR=0;RO=0;RPP=10.6577;RPPR=0;RUN=1;SAF=12;SAP=3.10471;SAR=11;SRF=0;SRP=0;SRR=0;TYPE=snp;BVAR	GT:DP:RO:QR:AO:QA:GL	1/1:23:0:0:23:784:-5,-5,0
NC_010611.1	33305	.	A	G	656476	.	AB=0;ABP=0;AC=2;AF=1;AN=2;AO=21;CIGAR=1X;DP=21;DPB=21;DPRA=0;EPP=3.94093;EPPR=0;GTI=0;LEN=1;MEANALT=1;MQM=60;MQMR=0;NS=1;NUMALT=1;ODDS=32.3311;PAIRED=1;PAIREDR=0;PAO=0;PQA=0;PQR=0;PRO=0;QA=753;QR=0;RO=0;RPP=3.94093;RPPR=0;RUN=1;SAF=11;SAP=3.1137;SAR=10;SRF=0;SRP=0;SRR=0;TYPE=snp;BVAR	GT:DP:RO:QR:AO:QA:GL	1/1:21:0:0:21:753:-5,-5,0
NC_010611.1	34337	.	A	G	632677	.	AB=0;ABP=0;AC=2;AF=1;AN=2;AO=20;CIGAR=1X;DP=20;DPB=20;DPRA=0;EPP=3.44459;EPPR=0;GTI=0;LEN=1;MEANALT=1;MQM=60;MQMR=0;NS=1;NUMALT=1;ODDS=30.9448;PAIRED=1;PAIREDR=0;PAO=0;PQA=0;PQR=0;PRO=0;QA=725;QR=0;RO=0;RPP=3.0103;RPPR=0;RUN=1;SAF=9;SAP=3.44459;SAR=11;SRF=0;SRP=0;SRR=0;TYPE=snp;BVAR	GT:DP:RO:QR:AO:QA:GL	1/1:20:0:0:20:725:-5,-5,0
NC_010611.1	34370	.	C	T	476685	.	AB=0;ABP=0;AC=2;AF=1;AN=2;AO=15;CIGAR=1X;DP=15;DPB=15;DPRA=0;EPP=4.31318;EPPR=0;GTI=0;LEN=1;MEANALT=1;MQM=60;MQMR=0;NS=1;NUMALT=1;ODDS=24.0133;PAIRED=1;PAIREDR=0;PAO=0;PQA=0;PQR=0;PRO=0;QA=554;QR=0;RO=0;RPP=6.62942;RPPR=0;RUN=1;SAF=7;SAP=3.15506;SAR=8;SRF=0;SRP=0;SRR=0;TYPE=snp;BVAR	GT:DP:RO:QR:AO:QA:GL	1/1:15:0:0:15:554:-5,-4.51545,0
NC_010611.1	34442	.	T	C	695331	.	AB=0;ABP=0;AC=2;AF=1;AN=2;AO=22;CIGAR=1X;DP=22;DPB=22;DPRA=0;EPP=6.56362;EPPR=0;GTI=0;LEN=1;MEANALT=1;MQM=60;MQMR=0;NS=1;NUMALT=1;ODDS=33.7174;PAIRED=1;PAIREDR=0;PAO=0;PQA=0;PQR=0;PRO=0;QA=805;QR=0;RO=0;RPP=9.32731;RPPR=0;RUN=1;SAF=11;SAP=3.0103;SAR=11;SRF=0;SRP=0;SRR=0;TYPE=snp;BVAR	GT:DP:RO:QR:AO:QA:GL	1/1:22:0:0:22:805:-5,-5,0
NC_010611.1	34457	.	A	T	694068	.	AB=0;ABP=0;AC=2;AF=1;AN=2;AO=21;CIGAR=1X;DP=21;DPB=21;DPRA=0;EPP=3.94093;EPPR=0;GTI=0;LEN=1;MEANALT=1;MQM=60;MQMR=0;NS=1;NUMALT=1;ODDS=32.3311;PAIRED=1;PAIREDR=0;PAO=0;PQA=0;PQR=0;PRO=0;QA=799;QR=0;RO=0;RPP=8.07707;RPPR=0;RUN=1;SAF=10;SAP=3.1137;SAR=11;SRF=0;SRP=0;SRR=0;TYPE=snp;BVAR	GT:DP:RO:QR:AO:QA:GL	1/1:21:0:0:21:799:-5,-5,0
NC_010611.1	34893	.	A	G	721.4	.	AB=0;ABP=0;AC=2;AF=1;AN=2;AO=25;CIGAR=1X;DP=25;DPB=25;DPRA=0;EPP=3.79203;EPPR=0;GTI=0;LEN=1;MEANALT=1;MQM=60;MQMR=0;NS=1;NUMALT=1;ODDS=37.8762;PAIRED=1;PAIREDR=0;PAO=0;PQA=0;PQR=0;PRO=0;QA=877;QR=0;RO=0;RPP=41.3151;RPPR=0;RUN=1;SAF=16;SAP=7.26639;SAR=9;SRF=0;SRP=0;SRR=0;TYPE=snp;BVAR	GT:DP:RO:QR:AO:QA:GL	1/1:25:0:0:25:877:-5,-5,0
NC_010611.1	34902	.	GGGG	CGGA	710.96	.	AB=0;ABP=0;AC=2;AF=1;AN=2;AO=25;CIGAR=1X2M1X;DP=25;DPB=50;DPRA=0;EPP=3.79203;EPPR=0;GTI=0;LEN=4;MEANALT=1;MQM=60;MQMR=0;NS=1;NUMALT=1;ODDS=37.8762;PAIRED=1;PAIREDR=0;PAO=0;PQA=0;PQR=0;PRO=0;QA=830;QR=0;RO=0;RPP=13.5202;RPPR=0;RUN=1;SAF=16;SAP=7.26639;SAR=9;SRF=0;SRP=0;SRR=0;TYPE=complex;BVAR	GT:DP:RO:QR:AO:QA:GL	1/1:25:0:0:25:830:-5,-5,0
NC_010611.1	34971	.	A	T	859351	.	AB=0;ABP=0;AC=2;AF=1;AN=2;AO=27;CIGAR=1X;DP=27;DPB=27;DPRA=0;EPP=3.73412;EPPR=0;GTI=0;LEN=1;MEANALT=1;MQM=60;MQMR=0;NS=1;NUMALT=1;ODDS=40.6488;PAIRED=0.851852;PAIREDR=0;PAO=0;PQA=0;PQR=0;PRO=0;QA=986;QR=0;RO=0;RPP=9.52472;RPPR=0;RUN=1;SAF=14;SAP=3.09072;SAR=13;SRF=0;SRP=0;SRR=0;TYPE=snp;BVAR	GT:DP:RO:QR:AO:QA:GL	1/1:27:0:0:27:986:-5,-5,0
NC_010611.1	34983	.	G	A	870319	.	AB=0;ABP=0;AC=2;AF=1;AN=2;AO=27;CIGAR=1X;DP=27;DPB=27;DPRA=0;EPP=3.73412;EPPR=0;GTI=0;LEN=1;MEANALT=1;MQM=60;MQMR=0;NS=1;NUMALT=1;ODDS=40.6488;PAIRED=0.925926;PAIREDR=0;PAO=0;PQA=0;PQR=0;PRO=0;QA=996;QR=0;RO=0;RPP=6.95112;RPPR=0;RUN=1;SAF=15;SAP=3.73412;SAR=12;SRF=0;SRP=0;SRR=0;TYPE=snp;BVAR	GT:DP:RO:QR:AO:QA:GL	1/1:27:0:0:27:996:-5,-5,0
NC_010611.1	35073	.	C	T	803515	.	AB=0;ABP=0;AC=2;AF=1;AN=2;AO=25;CIGAR=1X;DP=25;DPB=25;DPRA=0;EPP=3.79203;EPPR=0;GTI=0;LEN=1;MEANALT=1;MQM=60;MQMR=0;NS=1;NUMALT=1;ODDS=37.8762;PAIRED=0.96;PAIREDR=0;PAO=0;PQA=0;PQR=0;PRO=0;QA=924;QR=0;RO=0;RPP=10.0459;RPPR=0;RUN=1;SAF=12;SAP=3.09716;SAR=13;SRF=0;SRP=0;SRR=0;TYPE=snp;BVAR	GT:DP:RO:QR:AO:QA:GL	1/1:25:0:0:25:924:-5,-5,0
NC_010611.1	35103	.	T	C	695041	.	AB=0;ABP=0;AC=2;AF=1;AN=2;AO=22;CIGAR=1X;DP=22;DPB=22;DPRA=0;EPP=3.0103;EPPR=0;GTI=0;LEN=1;MEANALT=1;MQM=60;MQMR=0;NS=1;NUMALT=1;ODDS=33.7174;PAIRED=1;PAIREDR=0;PAO=0;PQA=0;PQR=0;PRO=0;QA=816;QR=0;RO=0;RPP=22.3561;RPPR=0;RUN=1;SAF=11;SAP=3.0103;SAR=11;SRF=0;SRP=0;SRR=0;TYPE=snp;BVAR	GT:DP:RO:QR:AO:QA:GL	1/1:22:0:0:22:816:-5,-5,0
NC_010611.1	35127	.	A	G	507.02	.	AB=0;ABP=0;AC=2;AF=1;AN=2;AO=16;CIGAR=1X;DP=16;DPB=16;DPRA=0;EPP=3.55317;EPPR=0;GTI=0;LEN=1;MEANALT=1;MQM=60;MQMR=0;NS=1;NUMALT=1;ODDS=25.3996;PAIRED=1;PAIREDR=0;PAO=0;PQA=0;PQR=0;PRO=0;QA=584;QR=0;RO=0;RPP=3.55317;RPPR=0;RUN=1;SAF=8;SAP=3.0103;SAR=8;SRF=0;SRP=0;SRR=0;TYPE=snp;BVAR	GT:DP:RO:QR:AO:QA:GL	1/1:16:0:0:16:584:-5,-4.81648,0
NC_010611.1	35205	.	G	A	807592	.	AB=0;ABP=0;AC=2;AF=1;AN=2;AO=25;CIGAR=1X;DP=25;DPB=25;DPRA=0;EPP=3.09716;EPPR=0;GTI=0;LEN=1;MEANALT=1;MQM=60;MQMR=0;NS=1;NUMALT=1;ODDS=37.8762;PAIRED=1;PAIREDR=0;PAO=0;PQA=0;PQR=0;PRO=0;QA=930;QR=0;RO=0;RPP=10.0459;RPPR=0;RUN=1;SAF=15;SAP=5.18177;SAR=10;SRF=0;SRP=0;SRR=0;TYPE=snp;BVAR	GT:DP:RO:QR:AO:QA:GL	1/1:25:0:0:25:930:-5,-5,0
NC_010611.1	35256	.	G	C	963222	.	AB=0;ABP=0;AC=2;AF=1;AN=2;AO=30;CIGAR=1X;DP=30;DPB=30;DPRA=0;EPP=3.29983;EPPR=0;GTI=0;LEN=1;MEANALT=1;MQM=60;MQMR=0;NS=1;NUMALT=1;ODDS=44.8077;PAIRED=1;PAIREDR=0;PAO=0;PQA=0;PQR=0;PRO=0;QA=1097;QR=0;RO=0;RPP=4.16842;RPPR=0;RUN=1;SAF=17;SAP=4.16842;SAR=13;SRF=0;SRP=0;SRR=0;TYPE=snp;BVAR	GT:DP:RO:QR:AO:QA:GL	1/1:30:0:0:30:1097:-5,-5,0
NC_010611.1	35292	.	CATC	AATT	871273	.	AB=0;ABP=0;AC=2;AF=1;AN=2;AO=28;CIGAR=1X2M1X;DP=28;DPB=56;DPRA=0;EPP=4.25114;EPPR=0;GTI=0;LEN=4;MEANALT=1;MQM=60;MQMR=0;NS=1;NUMALT=1;ODDS=42.0351;PAIRED=1;PAIREDR=0;PAO=0;PQA=0;PQR=0;PRO=0;QA=999;QR=0;RO=0;RPP=5.80219;RPPR=0;RUN=1;SAF=17;SAP=5.80219;SAR=11;SRF=0;SRP=0;SRR=0;TYPE=complex;BVAR	GT:DP:RO:QR:AO:QA:GL	1/1:28:0:0:28:999:-5,-5,0
NC_010611.1	35313	.	C	T	810741	.	AB=0;ABP=0;AC=2;AF=1;AN=2;AO=26;CIGAR=1X;DP=26;DPB=26;DPRA=0;EPP=8.35546;EPPR=0;GTI=0;LEN=1;MEANALT=1;MQM=60;MQMR=0;NS=1;NUMALT=1;ODDS=39.2625;PAIRED=1;PAIREDR=0;PAO=0;PQA=0;PQR=0;PRO=0;QA=930;QR=0;RO=0;RPP=3.0103;RPPR=0;RUN=1;SAF=14;SAP=3.34437;SAR=12;SRF=0;SRP=0;SRR=0;TYPE=snp;BVAR	GT:DP:RO:QR:AO:QA:GL	1/1:26:0:0:26:930:-5,-5,0
NC_010611.1	35430	.	T	C	662613	.	AB=0;ABP=0;AC=2;AF=1;AN=2;AO=21;CIGAR=1X;DP=21;DPB=21;DPRA=0;EPP=5.59539;EPPR=0;GTI=0;LEN=1;MEANALT=1;MQM=60;MQMR=0;NS=1;NUMALT=1;ODDS=32.3311;PAIRED=1;PAIREDR=0;PAO=0;PQA=0;PQR=0;PRO=0;QA=766;QR=0;RO=0;RPP=3.1137;RPPR=0;RUN=1;SAF=14;SAP=8.07707;SAR=7;SRF=0;SRP=0;SRR=0;TYPE=snp;BVAR	GT:DP:RO:QR:AO:QA:GL	1/1:21:0:0:21:766:-5,-5,0
NC_010611.1	35445	.	T	C	708412	.	AB=0;ABP=0;AC=2;AF=1;AN=2;AO=22;CIGAR=1X;DP=22;DPB=22;DPRA=0;EPP=4.58955;EPPR=0;GTI=0;LEN=1;MEANALT=1;MQM=60;MQMR=0;NS=1;NUMALT=1;ODDS=33.7174;PAIRED=1;PAIREDR=0;PAO=0;PQA=0;PQR=0;PRO=0;QA=816;QR=0;RO=0;RPP=4.58955;RPPR=0;RUN=1;SAF=14;SAP=6.56362;SAR=8;SRF=0;SRP=0;SRR=0;TYPE=snp;BVAR	GT:DP:RO:QR:AO:QA:GL	1/1:22:0:0:22:816:-5,-5,0
NC_010611.1	35487	.	G	A	592121	.	AB=0;ABP=0;AC=2;AF=1;AN=2;AO=19;CIGAR=1X;DP=19;DPB=19;DPRA=0;EPP=3.12459;EPPR=0;GTI=0;LEN=1;MEANALT=1;MQM=60;MQMR=0;NS=1;NUMALT=1;ODDS=29.5585;PAIRED=1;PAIREDR=0;PAO=0;PQA=0;PQR=0;PRO=0;QA=681;QR=0;RO=0;RPP=4.03889;RPPR=0;RUN=1;SAF=11;SAP=4.03889;SAR=8;SRF=0;SRP=0;SRR=0;TYPE=snp;BVAR	GT:DP:RO:QR:AO:QA:GL	1/1:19:0:0:19:681:-5,-5,0
NC_010611.1	35604	.	A	G	1119.01	.	AB=0;ABP=0;AC=2;AF=1;AN=2;AO=36;CIGAR=1X;DP=36;DPB=36;DPRA=0;EPP=11.6962;EPPR=0;GTI=0;LEN=1;MEANALT=1;MQM=60;MQMR=0;NS=1;NUMALT=1;ODDS=53.1255;PAIRED=1;PAIREDR=0;PAO=0;PQA=0;PQR=0;PRO=0;QA=1305;QR=0;RO=0;RPP=11.6962;RPPR=0;RUN=1;SAF=10;SAP=18.4519;SAR=26;SRF=0;SRP=0;SRR=0;TYPE=snp;BVAR	GT:DP:RO:QR:AO:QA:GL	1/1:36:0:0:36:1305:-5,-5,0
NC_010611.1	35631	.	A	G	1141.3	.	AB=0;ABP=0;AC=2;AF=1;AN=2;AO=37;CIGAR=1X;DP=37;DPB=37;DPRA=0;EPP=3.5385;EPPR=0;GTI=0;LEN=1;MEANALT=1;MQM=60;MQMR=0;NS=1;NUMALT=1;ODDS=54.5118;PAIRED=1;PAIREDR=0;PAO=0;PQA=0;PQR=0;PRO=0;QA=1309;QR=0;RO=0;RPP=3.06899;RPPR=0;RUN=1;SAF=11;SAP=16.2152;SAR=26;SRF=0;SRP=0;SRR=0;TYPE=snp;BVAR	GT:DP:RO:QR:AO:QA:GL	1/1:37:0:0:37:1309:-5,-5,0
NC_010611.1	35730	.	G	A	385834	.	AB=0;ABP=0;AC=2;AF=1;AN=2;AO=14;CIGAR=1X;DP=14;DPB=14;DPRA=0;EPP=3.0103;EPPR=0;GTI=0;LEN=1;MEANALT=1;MQM=60;MQMR=0;NS=1;NUMALT=1;ODDS=22.627;PAIRED=1;PAIREDR=0;PAO=0;PQA=0;PQR=0;PRO=0;QA=451;QR=0;RO=0;RPP=5.49198;RPPR=0;RUN=1;SAF=6;SAP=3.63072;SAR=8;SRF=0;SRP=0;SRR=0;TYPE=snp;BVAR	GT:DP:RO:QR:AO:QA:GL	1/1:14:0:0:14:451:-5,-4.21442,0
NC_010611.1	35807	.	T	A	515526	.	AB=0;ABP=0;AC=2;AF=1;AN=2;AO=16;CIGAR=1X;DP=16;DPB=16;DPRA=0;EPP=3.55317;EPPR=0;GTI=0;LEN=1;MEANALT=1;MQM=60;MQMR=0;NS=1;NUMALT=1;ODDS=25.3996;PAIRED=1;PAIREDR=0;PAO=0;PQA=0;PQR=0;PRO=0;QA=598;QR=0;RO=0;RPP=7.89611;RPPR=0;RUN=1;SAF=8;SAP=3.0103;SAR=8;SRF=0;SRP=0;SRR=0;TYPE=snp;BVAR	GT:DP:RO:QR:AO:QA:GL	1/1:16:0:0:16:598:-5,-4.81648,0
NC_010611.1	35936	.	A	G	902306	.	AB=0;ABP=0;AC=2;AF=1;AN=2;AO=30;CIGAR=1X;DP=30;DPB=30;DPRA=0;EPP=7.64277;EPPR=0;GTI=0;LEN=1;MEANALT=1;MQM=60;MQMR=0;NS=1;NUMALT=1;ODDS=44.8077;PAIRED=1;PAIREDR=0;PAO=0;PQA=0;PQR=0;PRO=0;QA=1059;QR=0;RO=0;RPP=13.4334;RPPR=0;RUN=1;SAF=22;SAP=17.1973;SAR=8;SRF=0;SRP=0;SRR=0;TYPE=snp;BVAR	GT:DP:RO:QR:AO:QA:GL	1/1:30:0:0:30:1059:-5,-5,0
NC_010611.1	36049	.	C	T	1224.58	.	AB=0;ABP=0;AC=2;AF=1;AN=2;AO=40;CIGAR=1X;DP=40;DPB=40;DPRA=0;EPP=10.8276;EPPR=0;GTI=0;LEN=1;MEANALT=1;MQM=60;MQMR=0;NS=1;NUMALT=1;ODDS=58.6707;PAIRED=1;PAIREDR=0;PAO=0;PQA=0;PQR=0;PRO=0;QA=1404;QR=0;RO=0;RPP=10.8276;RPPR=0;RUN=1;SAF=20;SAP=3.0103;SAR=20;SRF=0;SRP=0;SRR=0;TYPE=snp;BVAR	GT:DP:RO:QR:AO:QA:GL	1/1:40:0:0:40:1404:-5,-5,0
NC_010611.1	36058	.	C	T	1233.05	.	AB=0;ABP=0;AC=2;AF=1;AN=2;AO=38;CIGAR=1X;DP=38;DPB=38;DPRA=0;EPP=14.2105;EPPR=0;GTI=0;LEN=1;MEANALT=1;MQM=60;MQMR=0;NS=1;NUMALT=1;ODDS=55.8981;PAIRED=1;PAIREDR=0;PAO=0;PQA=0;PQR=0;PRO=0;QA=1412;QR=0;RO=0;RPP=6.66752;RPPR=0;RUN=1;SAF=19;SAP=3.0103;SAR=19;SRF=0;SRP=0;SRR=0;TYPE=snp;BVAR	GT:DP:RO:QR:AO:QA:GL	1/1:38:0:0:38:1412:-5,-5,0
NC_010611.1	36076	.	T	C	1009.62	.	AB=0;ABP=0;AC=2;AF=1;AN=2;AO=31;CIGAR=1X;DP=31;DPB=31;DPRA=0;EPP=3.08035;EPPR=0;GTI=0;LEN=1;MEANALT=1;MQM=60;MQMR=0;NS=1;NUMALT=1;ODDS=46.194;PAIRED=1;PAIREDR=0;PAO=0;PQA=0;PQR=0;PRO=0;QA=1159;QR=0;RO=0;RPP=11.486;RPPR=0;RUN=1;SAF=12;SAP=6.44263;SAR=19;SRF=0;SRP=0;SRR=0;TYPE=snp;BVAR	GT:DP:RO:QR:AO:QA:GL	1/1:31:0:0:31:1159:-5,-5,0
NC_010611.1	36109	.	C	T	1072.59	.	AB=0;ABP=0;AC=2;AF=1;AN=2;AO=33;CIGAR=1X;DP=33;DPB=33;DPRA=0;EPP=4.65535;EPPR=0;GTI=0;LEN=1;MEANALT=1;MQM=60;MQMR=0;NS=1;NUMALT=1;ODDS=48.9666;PAIRED=1;PAIREDR=0;PAO=0;PQA=0;PQR=0;PRO=0;QA=1224;QR=0;RO=0;RPP=3.0761;RPPR=0;RUN=1;SAF=12;SAP=8.34028;SAR=21;SRF=0;SRP=0;SRR=0;TYPE=snp;BVAR	GT:DP:RO:QR:AO:QA:GL	1/1:33:0:0:33:1224:-5,-5,0
NC_010611.1	36205	.	G	A	784581	.	AB=0;ABP=0;AC=2;AF=1;AN=2;AO=25;CIGAR=1X;DP=25;DPB=25;DPRA=0;EPP=3.79203;EPPR=0;GTI=0;LEN=1;MEANALT=1;MQM=60;MQMR=0;NS=1;NUMALT=1;ODDS=37.8762;PAIRED=1;PAIREDR=0;PAO=0;PQA=0;PQR=0;PRO=0;QA=900;QR=0;RO=0;RPP=7.26639;RPPR=0;RUN=1;SAF=13;SAP=3.09716;SAR=12;SRF=0;SRP=0;SRR=0;TYPE=snp;BVAR	GT:DP:RO:QR:AO:QA:GL	1/1:25:0:0:25:900:-5,-5,0
NC_010611.1	36283	.	A	G	982729	.	AB=0;ABP=0;AC=2;AF=1;AN=2;AO=31;CIGAR=1X;DP=31;DPB=31;DPRA=0;EPP=11.486;EPPR=0;GTI=0;LEN=1;MEANALT=1;MQM=60;MQMR=0;NS=1;NUMALT=1;ODDS=46.194;PAIRED=1;PAIREDR=0;PAO=0;PQA=0;PQR=0;PRO=0;QA=1128;QR=0;RO=0;RPP=4.76149;RPPR=0;RUN=1;SAF=14;SAP=3.64073;SAR=17;SRF=0;SRP=0;SRR=0;TYPE=snp;BVAR	GT:DP:RO:QR:AO:QA:GL	1/1:31:0:0:31:1128:-5,-5,0
NC_010611.1	36319	.	T	C	1045.84	.	AB=0;ABP=0;AC=2;AF=1;AN=2;AO=34;CIGAR=1X;DP=34;DPB=34;DPRA=0;EPP=9.39698;EPPR=0;GTI=0;LEN=1;MEANALT=1;MQM=60;MQMR=0;NS=1;NUMALT=1;ODDS=50.3529;PAIRED=1;PAIREDR=0;PAO=0;PQA=0;PQR=0;PRO=0;QA=1199;QR=0;RO=0;RPP=5.30951;RPPR=0;RUN=1;SAF=14;SAP=5.30951;SAR=20;SRF=0;SRP=0;SRR=0;TYPE=snp;BVAR	GT:DP:RO:QR:AO:QA:GL	1/1:34:0:0:34:1199:-5,-5,0
NC_010611.1	36328	.	G	T	879371	.	AB=0;ABP=0;AC=2;AF=1;AN=2;AO=31;CIGAR=1X;DP=32;DPB=32;DPRA=0;EPP=4.76149;EPPR=0;GTI=0;LEN=1;MEANALT=2;MQM=60;MQMR=0;NS=1;NUMALT=1;ODDS=46.194;PAIRED=1;PAIREDR=0;PAO=0;PQA=0;PQR=0;PRO=0;QA=1009;QR=0;RO=0;RPP=4.76149;RPPR=0;RUN=1;SAF=13;SAP=4.76149;SAR=18;SRF=0;SRP=0;SRR=0;TYPE=snp;BVAR	GT:DP:RO:QR:AO:QA:GL	1/1:32:0:0:31:1009:-5,-5,0
NC_010611.1	36370	.	A	T	722683	.	AB=0;ABP=0;AC=2;AF=1;AN=2;AO=24;CIGAR=1X;DP=24;DPB=24;DPRA=0;EPP=4.45795;EPPR=0;GTI=0;LEN=1;MEANALT=1;MQM=60;MQMR=0;NS=1;NUMALT=1;ODDS=36.4899;PAIRED=1;PAIREDR=0;PAO=0;PQA=0;PQR=0;PRO=0;QA=831;QR=0;RO=0;RPP=3.37221;RPPR=0;RUN=1;SAF=9;SAP=6.26751;SAR=15;SRF=0;SRP=0;SRR=0;TYPE=snp;BVAR	GT:DP:RO:QR:AO:QA:GL	1/1:24:0:0:24:831:-5,-5,0
NC_010611.1	36427	.	C	A	654358	.	AB=0;ABP=0;AC=2;AF=1;AN=2;AO=22;CIGAR=1X;DP=22;DPB=22;DPRA=0;EPP=4.58955;EPPR=0;GTI=0;LEN=1;MEANALT=1;MQM=60;MQMR=0;NS=1;NUMALT=1;ODDS=33.7174;PAIRED=1;PAIREDR=0;PAO=0;PQA=0;PQR=0;PRO=0;QA=758;QR=0;RO=0;RPP=9.32731;RPPR=0;RUN=1;SAF=12;SAP=3.40511;SAR=10;SRF=0;SRP=0;SRR=0;TYPE=snp;BVAR	GT:DP:RO:QR:AO:QA:GL	1/1:22:0:0:22:758:-5,-5,0
NC_010611.1	36467	.	A	G	622472	.	AB=0;ABP=0;AC=2;AF=1;AN=2;AO=21;CIGAR=1X;DP=21;DPB=21;DPRA=0;EPP=15.5221;EPPR=0;GTI=0;LEN=1;MEANALT=1;MQM=60;MQMR=0;NS=1;NUMALT=1;ODDS=32.3311;PAIRED=1;PAIREDR=0;PAO=0;PQA=0;PQR=0;PRO=0;QA=730;QR=0;RO=0;RPP=5.59539;RPPR=0;RUN=1;SAF=11;SAP=3.1137;SAR=10;SRF=0;SRP=0;SRR=0;TYPE=snp;BVAR	GT:DP:RO:QR:AO:QA:GL	1/1:21:0:0:21:730:-5,-5,0
NC_010611.1	36499	.	A	G	740792	.	AB=0;ABP=0;AC=2;AF=1;AN=2;AO=25;CIGAR=1X;DP=25;DPB=25;DPRA=0;EPP=7.26639;EPPR=0;GTI=0;LEN=1;MEANALT=1;MQM=60;MQMR=0;NS=1;NUMALT=1;ODDS=37.8762;PAIRED=1;PAIREDR=0;PAO=0;PQA=0;PQR=0;PRO=0;QA=863;QR=0;RO=0;RPP=13.5202;RPPR=0;RUN=1;SAF=14;SAP=3.79203;SAR=11;SRF=0;SRP=0;SRR=0;TYPE=snp;BVAR	GT:DP:RO:QR:AO:QA:GL	1/1:25:0:0:25:863:-5,-5,0
NC_010611.1	36504	.	G	A	757589	.	AB=0;ABP=0;AC=2;AF=1;AN=2;AO=25;CIGAR=1X;DP=25;DPB=25;DPRA=0;EPP=10.0459;EPPR=0;GTI=0;LEN=1;MEANALT=1;MQM=60;MQMR=0;NS=1;NUMALT=1;ODDS=37.8762;PAIRED=1;PAIREDR=0;PAO=0;PQA=0;PQR=0;PRO=0;QA=880;QR=0;RO=0;RPP=10.0459;RPPR=0;RUN=1;SAF=12;SAP=3.09716;SAR=13;SRF=0;SRP=0;SRR=0;TYPE=snp;BVAR	GT:DP:RO:QR:AO:QA:GL	1/1:25:0:0:25:880:-5,-5,0
NC_010611.1	36579	.	A	T	756628	.	AB=0;ABP=0;AC=2;AF=1;AN=2;AO=24;CIGAR=1X;DP=24;DPB=24;DPRA=0;EPP=3.37221;EPPR=0;GTI=0;LEN=1;MEANALT=1;MQM=60;MQMR=0;NS=1;NUMALT=1;ODDS=36.4899;PAIRED=1;PAIREDR=0;PAO=0;PQA=0;PQR=0;PRO=0;QA=867;QR=0;RO=0;RPP=3.0103;RPPR=0;RUN=1;SAF=9;SAP=6.26751;SAR=15;SRF=0;SRP=0;SRR=0;TYPE=snp;BVAR	GT:DP:RO:QR:AO:QA:GL	1/1:24:0:0:24:867:-5,-5,0
NC_010611.1	36619	.	T	C	533245	.	AB=0;ABP=0;AC=2;AF=1;AN=2;AO=19;CIGAR=1X;DP=19;DPB=19;DPRA=0;EPP=4.03889;EPPR=0;GTI=0;LEN=1;MEANALT=1;MQM=60;MQMR=0;NS=1;NUMALT=1;ODDS=29.5585;PAIRED=1;PAIREDR=0;PAO=0;PQA=0;PQR=0;PRO=0;QA=615;QR=0;RO=0;RPP=3.12459;RPPR=0;RUN=1;SAF=9;SAP=3.12459;SAR=10;SRF=0;SRP=0;SRR=0;TYPE=snp;BVAR	GT:DP:RO:QR:AO:QA:GL	1/1:19:0:0:19:615:-5,-5,0
NC_010611.1	36724	.	G	A	384851	.	AB=0;ABP=0;AC=2;AF=1;AN=2;AO=12;CIGAR=1X;DP=12;DPB=12;DPRA=0;EPP=5.9056;EPPR=0;GTI=0;LEN=1;MEANALT=1;MQM=60;MQMR=0;NS=1;NUMALT=1;ODDS=19.8544;PAIRED=1;PAIREDR=0;PAO=0;PQA=0;PQR=0;PRO=0;QA=454;QR=0;RO=0;RPP=5.9056;RPPR=0;RUN=1;SAF=4;SAP=5.9056;SAR=8;SRF=0;SRP=0;SRR=0;TYPE=snp;BVAR	GT:DP:RO:QR:AO:QA:GL	1/1:12:0:0:12:454:-5,-3.61236,0
NC_010611.1	36755	.	C	A	184328	.	AB=0.222222;ABP=9.04217;AC=1;AF=0.5;AN=2;AO=2;CIGAR=1X;DP=9;DPB=9;DPRA=0;EPP=3.0103;EPPR=5.80219;GTI=0;LEN=1;MEANALT=1;MQM=60;MQMR=60;NS=1;NUMALT=1;ODDS=4.22986;PAIRED=1;PAIREDR=1;PAO=0;PQA=0;PQR=0;PRO=0;QA=71;QR=250;RO=7;RPP=7.35324;RPPR=5.80219;RUN=1;SAF=1;SAP=3.0103;SAR=1;SRF=2;SRP=5.80219;SRR=5;TYPE=snp;BVAR	GT:DP:RO:QR:AO:QA:GL	0/1:9:7:250:2:71:-5,0,-5
NC_010611.1	36766	.	A	G	250393	.	AB=0;ABP=0;AC=2;AF=1;AN=2;AO=8;CIGAR=1X;DP=8;DPB=8;DPRA=0;EPP=7.35324;EPPR=0;GTI=0;LEN=1;MEANALT=1;MQM=60;MQMR=0;NS=1;NUMALT=1;ODDS=14.3092;PAIRED=1;PAIREDR=0;PAO=0;PQA=0;PQR=0;PRO=0;QA=306;QR=0;RO=0;RPP=7.35324;RPPR=0;RUN=1;SAF=2;SAP=7.35324;SAR=6;SRF=0;SRP=0;SRR=0;TYPE=snp;BVAR	GT:DP:RO:QR:AO:QA:GL	1/1:8:0:0:8:306:-5,-2.40824,0
NC_010611.1	36806	.	A	G	185514	.	AB=0;ABP=0;AC=2;AF=1;AN=2;AO=6;CIGAR=1X;DP=6;DPB=6;DPRA=0;EPP=4.45795;EPPR=0;GTI=0;LEN=1;MEANALT=1;MQM=60;MQMR=0;NS=1;NUMALT=1;ODDS=11.5366;PAIRED=1;PAIREDR=0;PAO=0;PQA=0;PQR=0;PRO=0;QA=223;QR=0;RO=0;RPP=4.45795;RPPR=0;RUN=1;SAF=2;SAP=4.45795;SAR=4;SRF=0;SRP=0;SRR=0;TYPE=snp;BVAR	GT:DP:RO:QR:AO:QA:GL	1/1:6:0:0:6:223:-5,-1.80618,0
NC_010611.1	37130	.	T	C	714665	.	AB=0;ABP=0;AC=2;AF=1;AN=2;AO=24;CIGAR=1X;DP=24;DPB=24;DPRA=0;EPP=3.37221;EPPR=0;GTI=0;LEN=1;MEANALT=1;MQM=60;MQMR=0;NS=1;NUMALT=1;ODDS=36.4899;PAIRED=1;PAIREDR=0;PAO=0;PQA=0;PQR=0;PRO=0;QA=835;QR=0;RO=0;RPP=16.0391;RPPR=0;RUN=1;SAF=15;SAP=6.26751;SAR=9;SRF=0;SRP=0;SRR=0;TYPE=snp;BVAR	GT:DP:RO:QR:AO:QA:GL	1/1:24:0:0:24:835:-5,-5,0
NC_010611.1	37286	.	TA	T	435.48	.	AB=0;ABP=0;AC=2;AF=1;AN=2;AO=15;CIGAR=1M1D;DP=15;DPB=25.7143;DPRA=0;EPP=3.15506;EPPR=0;GTI=0;LEN=1;MEANALT=1;MQM=60;MQMR=0;NS=1;NUMALT=1;ODDS=24.0133;PAIRED=1;PAIREDR=0;PAO=0;PQA=0;PQR=0;PRO=0;QA=511;QR=0;RO=0;RPP=6.62942;RPPR=0;RUN=1;SAF=5;SAP=6.62942;SAR=10;SRF=0;SRP=0;SRR=0;TYPE=del;BVAR	GT:DP:RO:QR:AO:QA:GL	1/1:15:0:0:15:511:-5,-4.51545,0
NC_010611.1	37395	.	C	CA	469864	.	AB=0;ABP=0;AC=2;AF=1;AN=2;AO=16;CIGAR=1M1I;DP=16;DPB=36.875;DPRA=0;EPP=3.55317;EPPR=0;GTI=0;LEN=1;MEANALT=1;MQM=60;MQMR=0;NS=1;NUMALT=1;ODDS=25.3996;PAIRED=1;PAIREDR=0;PAO=0;PQA=0;PQR=0;PRO=0;QA=543;QR=0;RO=0;RPP=3.55317;RPPR=0;RUN=1;SAF=8;SAP=3.0103;SAR=8;SRF=0;SRP=0;SRR=0;TYPE=ins;BVAR	GT:DP:RO:QR:AO:QA:GL	1/1:16:0:0:16:543:-5,-4.81648,0
NC_010611.1	37442	.	G	T	585727	.	AB=0;ABP=0;AC=2;AF=1;AN=2;AO=18;CIGAR=1X;DP=18;DPB=18;DPRA=0;EPP=10.7311;EPPR=0;GTI=0;LEN=1;MEANALT=1;MQM=60;MQMR=0;NS=1;NUMALT=1;ODDS=28.1722;PAIRED=1;PAIREDR=0;PAO=0;PQA=0;PQR=0;PRO=0;QA=684;QR=0;RO=0;RPP=3.0103;RPPR=0;RUN=1;SAF=12;SAP=7.35324;SAR=6;SRF=0;SRP=0;SRR=0;TYPE=snp;BVAR	GT:DP:RO:QR:AO:QA:GL	1/1:18:0:0:18:684:-5,-5,0
NC_010611.1	37516	.	T	C	990657	.	AB=0;ABP=0;AC=2;AF=1;AN=2;AO=31;CIGAR=1X;DP=31;DPB=31;DPRA=0;EPP=11.486;EPPR=0;GTI=0;LEN=1;MEANALT=1;MQM=60;MQMR=0;NS=1;NUMALT=1;ODDS=46.194;PAIRED=1;PAIREDR=0;PAO=0;PQA=0;PQR=0;PRO=0;QA=1138;QR=0;RO=0;RPP=3.08035;RPPR=0;RUN=1;SAF=19;SAP=6.44263;SAR=12;SRF=0;SRP=0;SRR=0;TYPE=snp;BVAR	GT:DP:RO:QR:AO:QA:GL	1/1:31:0:0:31:1138:-5,-5,0
NC_010611.1	37552	.	C	G	1076.91	.	AB=0;ABP=0;AC=2;AF=1;AN=2;AO=34;CIGAR=1X;DP=34;DPB=34;DPRA=0;EPP=19.3602;EPPR=0;GTI=0;LEN=1;MEANALT=1;MQM=60;MQMR=0;NS=1;NUMALT=1;ODDS=50.3529;PAIRED=1;PAIREDR=0;PAO=0;PQA=0;PQR=0;PRO=0;QA=1240;QR=0;RO=0;RPP=3.0103;RPPR=0;RUN=1;SAF=16;SAP=3.26577;SAR=18;SRF=0;SRP=0;SRR=0;TYPE=snp;BVAR	GT:DP:RO:QR:AO:QA:GL	1/1:34:0:0:34:1240:-5,-5,0
NC_010611.1	37559	.	G	A	1044.89	.	AB=0;ABP=0;AC=2;AF=1;AN=2;AO=35;CIGAR=1X;DP=35;DPB=35;DPRA=0;EPP=8.03571;EPPR=0;GTI=0;LEN=1;MEANALT=1;MQM=60;MQMR=0;NS=1;NUMALT=1;ODDS=51.7392;PAIRED=1;PAIREDR=0;PAO=0;PQA=0;PQR=0;PRO=0;QA=1193;QR=0;RO=0;RPP=3.56868;RPPR=0;RUN=1;SAF=16;SAP=3.56868;SAR=19;SRF=0;SRP=0;SRR=0;TYPE=snp;BVAR	GT:DP:RO:QR:AO:QA:GL	1/1:35:0:0:35:1193:-5,-5,0
NC_010611.1	37647	.	C	T	879268	.	AB=0;ABP=0;AC=2;AF=1;AN=2;AO=27;CIGAR=1X;DP=27;DPB=27;DPRA=0;EPP=5.02092;EPPR=0;GTI=0;LEN=1;MEANALT=1;MQM=60;MQMR=0;NS=1;NUMALT=1;ODDS=40.6488;PAIRED=1;PAIREDR=0;PAO=0;PQA=0;PQR=0;PRO=0;QA=1020;QR=0;RO=0;RPP=12.7417;RPPR=0;RUN=1;SAF=9;SAP=9.52472;SAR=18;SRF=0;SRP=0;SRR=0;TYPE=snp;BVAR	GT:DP:RO:QR:AO:QA:GL	1/1:27:0:0:27:1020:-5,-5,0
NC_010611.1	37685	.	A	T	863361	.	AB=0;ABP=0;AC=2;AF=1;AN=2;AO=30;CIGAR=1X;DP=30;DPB=30;DPRA=0;EPP=7.64277;EPPR=0;GTI=0;LEN=1;MEANALT=1;MQM=60;MQMR=0;NS=1;NUMALT=1;ODDS=44.8077;PAIRED=1;PAIREDR=0;PAO=0;PQA=0;PQR=0;PRO=0;QA=994;QR=0;RO=0;RPP=7.64277;RPPR=0;RUN=1;SAF=14;SAP=3.29983;SAR=16;SRF=0;SRP=0;SRR=0;TYPE=snp;BVAR	GT:DP:RO:QR:AO:QA:GL	1/1:30:0:0:30:994:-5,-5,0
NC_010611.1	38044	.	C	T	325859	.	AB=0;ABP=0;AC=2;AF=1;AN=2;AO=11;CIGAR=1X;DP=11;DPB=11;DPRA=0;EPP=4.78696;EPPR=0;GTI=0;LEN=1;MEANALT=1;MQM=60;MQMR=0;NS=1;NUMALT=1;ODDS=18.4681;PAIRED=1;PAIREDR=0;PAO=0;PQA=0;PQR=0;PRO=0;QA=383;QR=0;RO=0;RPP=3.20771;RPPR=0;RUN=1;SAF=4;SAP=4.78696;SAR=7;SRF=0;SRP=0;SRR=0;TYPE=snp;BVAR	GT:DP:RO:QR:AO:QA:GL	1/1:11:0:0:11:383:-5,-3.31133,0
NC_010611.1	38069	.	A	C	470338	.	AB=0;ABP=0;AC=2;AF=1;AN=2;AO=15;CIGAR=1X;DP=15;DPB=15;DPRA=0;EPP=4.31318;EPPR=0;GTI=0;LEN=1;MEANALT=1;MQM=60;MQMR=0;NS=1;NUMALT=1;ODDS=24.0133;PAIRED=1;PAIREDR=0;PAO=0;PQA=0;PQR=0;PRO=0;QA=547;QR=0;RO=0;RPP=6.62942;RPPR=0;RUN=1;SAF=8;SAP=3.15506;SAR=7;SRF=0;SRP=0;SRR=0;TYPE=snp;BVAR	GT:DP:RO:QR:AO:QA:GL	1/1:15:0:0:15:547:-5,-4.51545,0
NC_010611.1	38281	.	C	T	723506	.	AB=0;ABP=0;AC=2;AF=1;AN=2;AO=24;CIGAR=1X;DP=24;DPB=24;DPRA=0;EPP=3.0103;EPPR=0;GTI=0;LEN=1;MEANALT=1;MQM=60;MQMR=0;NS=1;NUMALT=1;ODDS=36.4899;PAIRED=1;PAIREDR=0;PAO=0;PQA=0;PQR=0;PRO=0;QA=839;QR=0;RO=0;RPP=8.80089;RPPR=0;RUN=1;SAF=8;SAP=8.80089;SAR=16;SRF=0;SRP=0;SRR=0;TYPE=snp;BVAR	GT:DP:RO:QR:AO:QA:GL	1/1:24:0:0:24:839:-5,-5,0
NC_010611.1	38317	.	G	A	693648	.	AB=0;ABP=0;AC=2;AF=1;AN=2;AO=22;CIGAR=1X;DP=22;DPB=22;DPRA=0;EPP=6.56362;EPPR=0;GTI=0;LEN=1;MEANALT=1;MQM=60;MQMR=0;NS=1;NUMALT=1;ODDS=33.7174;PAIRED=1;PAIREDR=0;PAO=0;PQA=0;PQR=0;PRO=0;QA=798;QR=0;RO=0;RPP=4.58955;RPPR=0;RUN=1;SAF=11;SAP=3.0103;SAR=11;SRF=0;SRP=0;SRR=0;TYPE=snp;BVAR	GT:DP:RO:QR:AO:QA:GL	1/1:22:0:0:22:798:-5,-5,0
NC_010611.1	38338	.	T	C	815.8	.	AB=0;ABP=0;AC=2;AF=1;AN=2;AO=26;CIGAR=1X;DP=26;DPB=26;DPRA=0;EPP=11.3621;EPPR=0;GTI=0;LEN=1;MEANALT=1;MQM=60;MQMR=0;NS=1;NUMALT=1;ODDS=39.2625;PAIRED=1;PAIREDR=0;PAO=0;PQA=0;PQR=0;PRO=0;QA=940;QR=0;RO=0;RPP=4.34659;RPPR=0;RUN=1;SAF=13;SAP=3.0103;SAR=13;SRF=0;SRP=0;SRR=0;TYPE=snp;BVAR	GT:DP:RO:QR:AO:QA:GL	1/1:26:0:0:26:940:-5,-5,0
NC_010611.1	38383	.	G	T	536833	.	AB=0;ABP=0;AC=2;AF=1;AN=2;AO=19;CIGAR=1X;DP=19;DPB=19;DPRA=0;EPP=3.12459;EPPR=0;GTI=0;LEN=1;MEANALT=1;MQM=60;MQMR=0;NS=1;NUMALT=1;ODDS=29.5585;PAIRED=1;PAIREDR=0;PAO=0;PQA=0;PQR=0;PRO=0;QA=618;QR=0;RO=0;RPP=3.12459;RPPR=0;RUN=1;SAF=10;SAP=3.12459;SAR=9;SRF=0;SRP=0;SRR=0;TYPE=snp;BVAR	GT:DP:RO:QR:AO:QA:GL	1/1:19:0:0:19:618:-5,-5,0
NC_010611.1	38395	.	G	A	576036	.	AB=0;ABP=0;AC=2;AF=1;AN=2;AO=19;CIGAR=1X;DP=19;DPB=19;DPRA=0;EPP=5.8675;EPPR=0;GTI=0;LEN=1;MEANALT=1;MQM=60;MQMR=0;NS=1;NUMALT=1;ODDS=29.5585;PAIRED=1;PAIREDR=0;PAO=0;PQA=0;PQR=0;PRO=0;QA=673;QR=0;RO=0;RPP=8.61041;RPPR=0;RUN=1;SAF=12;SAP=5.8675;SAR=7;SRF=0;SRP=0;SRR=0;TYPE=snp;BVAR	GT:DP:RO:QR:AO:QA:GL	1/1:19:0:0:19:673:-5,-5,0
NC_010611.1	38413	.	C	T	531664	.	AB=0;ABP=0;AC=2;AF=1;AN=2;AO=17;CIGAR=1X;DP=17;DPB=17;DPRA=0;EPP=6.20364;EPPR=0;GTI=0;LEN=1;MEANALT=1;MQM=60;MQMR=0;NS=1;NUMALT=1;ODDS=26.7859;PAIRED=1;PAIREDR=0;PAO=0;PQA=0;PQR=0;PRO=0;QA=622;QR=0;RO=0;RPP=4.1599;RPPR=0;RUN=1;SAF=12;SAP=9.26925;SAR=5;SRF=0;SRP=0;SRR=0;TYPE=snp;BVAR	GT:DP:RO:QR:AO:QA:GL	1/1:17:0:0:17:622:-5,-5,0
NC_010611.1	38447	.	G	C	663419	.	AB=0;ABP=0;AC=2;AF=1;AN=2;AO=21;CIGAR=1X;DP=21;DPB=21;DPRA=0;EPP=3.94093;EPPR=0;GTI=0;LEN=1;MEANALT=1;MQM=60;MQMR=0;NS=1;NUMALT=1;ODDS=32.3311;PAIRED=1;PAIREDR=0;PAO=0;PQA=0;PQR=0;PRO=0;QA=766;QR=0;RO=0;RPP=3.94093;RPPR=0;RUN=1;SAF=14;SAP=8.07707;SAR=7;SRF=0;SRP=0;SRR=0;TYPE=snp;BVAR	GT:DP:RO:QR:AO:QA:GL	1/1:21:0:0:21:766:-5,-5,0
NC_010611.1	38590	.	C	T	571.3	.	AB=0;ABP=0;AC=2;AF=1;AN=2;AO=19;CIGAR=1X;DP=19;DPB=19;DPRA=0;EPP=4.03889;EPPR=0;GTI=0;LEN=1;MEANALT=1;MQM=60;MQMR=0;NS=1;NUMALT=1;ODDS=29.5585;PAIRED=1;PAIREDR=0;PAO=0;PQA=0;PQR=0;PRO=0;QA=658;QR=0;RO=0;RPP=4.03889;RPPR=0;RUN=1;SAF=9;SAP=3.12459;SAR=10;SRF=0;SRP=0;SRR=0;TYPE=snp;BVAR	GT:DP:RO:QR:AO:QA:GL	1/1:19:0:0:19:658:-5,-5,0
NC_010611.1	38614	.	TGTA	CGTG	403.07	.	AB=0;ABP=0;AC=2;AF=1;AN=2;AO=14;CIGAR=1X2M1X;DP=14;DPB=28;DPRA=0;EPP=5.49198;EPPR=0;GTI=0;LEN=4;MEANALT=1;MQM=60;MQMR=0;NS=1;NUMALT=1;ODDS=22.627;PAIRED=1;PAIREDR=0;PAO=0;PQA=0;PQR=0;PRO=0;QA=470;QR=0;RO=0;RPP=3.0103;RPPR=0;RUN=1;SAF=6;SAP=3.63072;SAR=8;SRF=0;SRP=0;SRR=0;TYPE=complex;BVAR	GT:DP:RO:QR:AO:QA:GL	1/1:14:0:0:14:470:-5,-4.21442,0
NC_010611.1	38650	.	A	G	596.78	.	AB=0;ABP=0;AC=2;AF=1;AN=2;AO=19;CIGAR=1X;DP=19;DPB=19;DPRA=0;EPP=4.03889;EPPR=0;GTI=0;LEN=1;MEANALT=1;MQM=60;MQMR=0;NS=1;NUMALT=1;ODDS=29.5585;PAIRED=1;PAIREDR=0;PAO=0;PQA=0;PQR=0;PRO=0;QA=691;QR=0;RO=0;RPP=5.8675;RPPR=0;RUN=1;SAF=7;SAP=5.8675;SAR=12;SRF=0;SRP=0;SRR=0;TYPE=snp;BVAR	GT:DP:RO:QR:AO:QA:GL	1/1:19:0:0:19:691:-5,-5,0
NC_010611.1	38710	.	C	T	647555	.	AB=0;ABP=0;AC=2;AF=1;AN=2;AO=21;CIGAR=1X;DP=21;DPB=21;DPRA=0;EPP=11.386;EPPR=0;GTI=0;LEN=1;MEANALT=1;MQM=60;MQMR=0;NS=1;NUMALT=1;ODDS=32.3311;PAIRED=1;PAIREDR=0;PAO=0;PQA=0;PQR=0;PRO=0;QA=762;QR=0;RO=0;RPP=11.386;RPPR=0;RUN=1;SAF=8;SAP=5.59539;SAR=13;SRF=0;SRP=0;SRR=0;TYPE=snp;BVAR	GT:DP:RO:QR:AO:QA:GL	1/1:21:0:0:21:762:-5,-5,0
NC_010611.1	38761	.	A	T	846635	.	AB=0;ABP=0;AC=2;AF=1;AN=2;AO=27;CIGAR=1X;DP=27;DPB=27;DPRA=0;EPP=5.02092;EPPR=0;GTI=0;LEN=1;MEANALT=1;MQM=60;MQMR=0;NS=1;NUMALT=1;ODDS=40.6488;PAIRED=1;PAIREDR=0;PAO=0;PQA=0;PQR=0;PRO=0;QA=974;QR=0;RO=0;RPP=9.52472;RPPR=0;RUN=1;SAF=15;SAP=3.73412;SAR=12;SRF=0;SRP=0;SRR=0;TYPE=snp;BVAR	GT:DP:RO:QR:AO:QA:GL	1/1:27:0:0:27:974:-5,-5,0
NC_010611.1	38933	.	C	T	534863	.	AB=0;ABP=0;AC=2;AF=1;AN=2;AO=19;CIGAR=1X;DP=19;DPB=19;DPRA=0;EPP=4.03889;EPPR=0;GTI=0;LEN=1;MEANALT=1;MQM=60;MQMR=0;NS=1;NUMALT=1;ODDS=29.5585;PAIRED=1;PAIREDR=0;PAO=0;PQA=0;PQR=0;PRO=0;QA=632;QR=0;RO=0;RPP=16.8392;RPPR=0;RUN=1;SAF=10;SAP=3.12459;SAR=9;SRF=0;SRP=0;SRR=0;TYPE=snp;BVAR	GT:DP:RO:QR:AO:QA:GL	1/1:19:0:0:19:632:-5,-5,0
NC_010611.1	38950	.	G	A	650777	.	AB=0;ABP=0;AC=2;AF=1;AN=2;AO=20;CIGAR=1X;DP=20;DPB=20;DPRA=0;EPP=3.44459;EPPR=0;GTI=0;LEN=1;MEANALT=1;MQM=60;MQMR=0;NS=1;NUMALT=1;ODDS=30.9448;PAIRED=1;PAIREDR=0;PAO=0;PQA=0;PQR=0;PRO=0;QA=745;QR=0;RO=0;RPP=3.0103;RPPR=0;RUN=1;SAF=11;SAP=3.44459;SAR=9;SRF=0;SRP=0;SRR=0;TYPE=snp;BVAR	GT:DP:RO:QR:AO:QA:GL	1/1:20:0:0:20:745:-5,-5,0
NC_010611.1	38959	.	C	T	668.32	.	AB=0;ABP=0;AC=2;AF=1;AN=2;AO=22;CIGAR=1X;DP=22;DPB=22;DPRA=0;EPP=6.56362;EPPR=0;GTI=0;LEN=1;MEANALT=1;MQM=60;MQMR=0;NS=1;NUMALT=1;ODDS=33.7174;PAIRED=1;PAIREDR=0;PAO=0;PQA=0;PQR=0;PRO=0;QA=770;QR=0;RO=0;RPP=4.58955;RPPR=0;RUN=1;SAF=11;SAP=3.0103;SAR=11;SRF=0;SRP=0;SRR=0;TYPE=snp;BVAR	GT:DP:RO:QR:AO:QA:GL	1/1:22:0:0:22:770:-5,-5,0
NC_010611.1	39009	.	T	C	941276	.	AB=0;ABP=0;AC=2;AF=1;AN=2;AO=29;CIGAR=1X;DP=29;DPB=29;DPRA=0;EPP=12.0706;EPPR=0;GTI=0;LEN=1;MEANALT=1;MQM=60;MQMR=0;NS=1;NUMALT=1;ODDS=43.4214;PAIRED=1;PAIREDR=0;PAO=0;PQA=0;PQR=0;PRO=0;QA=1090;QR=0;RO=0;RPP=9.07545;RPPR=0;RUN=1;SAF=11;SAP=6.67934;SAR=18;SRF=0;SRP=0;SRR=0;TYPE=snp;BVAR	GT:DP:RO:QR:AO:QA:GL	1/1:29:0:0:29:1090:-5,-5,0
NC_010611.1	39103	.	A	AAAAGCTATAT	119601	.	AB=0.714286;ABP=5.80219;AC=1;AF=0.5;AN=2;AO=5;CIGAR=1M10I;DP=7;DPB=64;DPRA=0;EPP=3.44459;EPPR=3.0103;GTI=0;LEN=10;MEANALT=1;MQM=60;MQMR=60;NS=1;NUMALT=1;ODDS=6.79944;PAIRED=1;PAIREDR=1;PAO=12;PQA=430;PQR=0;PRO=0;QA=182;QR=75;RO=2;RPP=6.91895;RPPR=7.35324;RUN=1;SAF=3;SAP=3.44459;SAR=2;SRF=1;SRP=3.0103;SRR=1;TYPE=ins;BVAR	GT:DP:RO:QR:AO:QA:GL	0/1:7:2:75:5:182:-5,0,-5
NC_010611.1	39206	.	A	G	1068.79	.	AB=0;ABP=0;AC=2;AF=1;AN=2;AO=32;CIGAR=1X;DP=32;DPB=32;DPRA=0;EPP=4.09604;EPPR=0;GTI=0;LEN=1;MEANALT=1;MQM=60;MQMR=0;NS=1;NUMALT=1;ODDS=47.5803;PAIRED=1;PAIREDR=0;PAO=0;PQA=0;PQR=0;PRO=0;QA=1228;QR=0;RO=0;RPP=16.3106;RPPR=0;RUN=1;SAF=17;SAP=3.28173;SAR=15;SRF=0;SRP=0;SRR=0;TYPE=snp;BVAR	GT:DP:RO:QR:AO:QA:GL	1/1:32:0:0:32:1228:-5,-5,0
NC_010611.1	39345	.	G	A	779328	.	AB=0;ABP=0;AC=2;AF=1;AN=2;AO=24;CIGAR=1X;DP=24;DPB=24;DPRA=0;EPP=3.37221;EPPR=0;GTI=0;LEN=1;MEANALT=1;MQM=60;MQMR=0;NS=1;NUMALT=1;ODDS=36.4899;PAIRED=1;PAIREDR=0;PAO=0;PQA=0;PQR=0;PRO=0;QA=889;QR=0;RO=0;RPP=3.37221;RPPR=0;RUN=1;SAF=12;SAP=3.0103;SAR=12;SRF=0;SRP=0;SRR=0;TYPE=snp;BVAR	GT:DP:RO:QR:AO:QA:GL	1/1:24:0:0:24:889:-5,-5,0
NC_010611.1	39557	.	C	T	377231	.	AB=0;ABP=0;AC=2;AF=1;AN=2;AO=12;CIGAR=1X;DP=12;DPB=12;DPRA=0;EPP=14.5915;EPPR=0;GTI=0;LEN=1;MEANALT=1;MQM=60;MQMR=0;NS=1;NUMALT=1;ODDS=19.8544;PAIRED=1;PAIREDR=0;PAO=0;PQA=0;PQR=0;PRO=0;QA=463;QR=0;RO=0;RPP=9.52472;RPPR=0;RUN=1;SAF=3;SAP=9.52472;SAR=9;SRF=0;SRP=0;SRR=0;TYPE=snp;BVAR	GT:DP:RO:QR:AO:QA:GL	1/1:12:0:0:12:463:-5,-3.61236,0
NC_010611.1	39608	.	T	C	298717	.	AB=0;ABP=0;AC=2;AF=1;AN=2;AO=10;CIGAR=1X;DP=10;DPB=10;DPRA=0;EPP=10.8276;EPPR=0;GTI=0;LEN=1;MEANALT=1;MQM=60;MQMR=0;NS=1;NUMALT=1;ODDS=17.0818;PAIRED=1;PAIREDR=0;PAO=0;PQA=0;PQR=0;PRO=0;QA=373;QR=0;RO=0;RPP=10.8276;RPPR=0;RUN=1;SAF=2;SAP=10.8276;SAR=8;SRF=0;SRP=0;SRR=0;TYPE=snp;BVAR	GT:DP:RO:QR:AO:QA:GL	1/1:10:0:0:10:373:-5,-3.0103,0
NC_010611.1	39646	.	T	A	329343	.	AB=0;ABP=0;AC=2;AF=1;AN=2;AO=11;CIGAR=1X;DP=11;DPB=11;DPRA=0;EPP=12.6832;EPPR=0;GTI=0;LEN=1;MEANALT=1;MQM=60;MQMR=0;NS=1;NUMALT=1;ODDS=18.4681;PAIRED=1;PAIREDR=0;PAO=0;PQA=0;PQR=0;PRO=0;QA=397;QR=0;RO=0;RPP=4.78696;RPPR=0;RUN=1;SAF=4;SAP=4.78696;SAR=7;SRF=0;SRP=0;SRR=0;TYPE=snp;BVAR	GT:DP:RO:QR:AO:QA:GL	1/1:11:0:0:11:397:-5,-3.31133,0
NC_010611.1	39737	.	A	T	184617	.	AB=0;ABP=0;AC=2;AF=1;AN=2;AO=6;CIGAR=1X;DP=6;DPB=6;DPRA=0;EPP=4.45795;EPPR=0;GTI=0;LEN=1;MEANALT=1;MQM=60;MQMR=0;NS=1;NUMALT=1;ODDS=11.5366;PAIRED=1;PAIREDR=0;PAO=0;PQA=0;PQR=0;PRO=0;QA=225;QR=0;RO=0;RPP=3.0103;RPPR=0;RUN=1;SAF=5;SAP=8.80089;SAR=1;SRF=0;SRP=0;SRR=0;TYPE=snp;BVAR	GT:DP:RO:QR:AO:QA:GL	1/1:6:0:0:6:225:-5,-1.80618,0
NC_010611.1	39768	.	C	T	173379	.	AB=0;ABP=0;AC=2;AF=1;AN=2;AO=7;CIGAR=1X;DP=7;DPB=7;DPRA=0;EPP=18.2106;EPPR=0;GTI=0;LEN=1;MEANALT=1;MQM=60;MQMR=0;NS=1;NUMALT=1;ODDS=12.9229;PAIRED=1;PAIREDR=0;PAO=0;PQA=0;PQR=0;PRO=0;QA=225;QR=0;RO=0;RPP=3.32051;RPPR=0;RUN=1;SAF=4;SAP=3.32051;SAR=3;SRF=0;SRP=0;SRR=0;TYPE=snp;BVAR	GT:DP:RO:QR:AO:QA:GL	1/1:7:0:0:7:225:-5,-2.10721,0
NC_010611.1	39786	.	A	G	191665	.	AB=0;ABP=0;AC=2;AF=1;AN=2;AO=7;CIGAR=1X;DP=7;DPB=7;DPRA=0;EPP=18.2106;EPPR=0;GTI=0;LEN=1;MEANALT=1;MQM=60;MQMR=0;NS=1;NUMALT=1;ODDS=12.9229;PAIRED=1;PAIREDR=0;PAO=0;PQA=0;PQR=0;PRO=0;QA=245;QR=0;RO=0;RPP=3.32051;RPPR=0;RUN=1;SAF=4;SAP=3.32051;SAR=3;SRF=0;SRP=0;SRR=0;TYPE=snp;BVAR	GT:DP:RO:QR:AO:QA:GL	1/1:7:0:0:7:245:-5,-2.10721,0
NC_010611.1	39847	.	TGG	CGGT	379038	.	AB=0;ABP=0;AC=2;AF=1;AN=2;AO=13;CIGAR=1X2M1I;DP=13;DPB=28.3636;DPRA=0;EPP=7.18621;EPPR=0;GTI=0;LEN=12;MEANALT=1;MQM=60;MQMR=0;NS=1;NUMALT=1;ODDS=21.2407;PAIRED=1;PAIREDR=0;PAO=0;PQA=0;PQR=0;PRO=0;QA=459;QR=0;RO=0;RPP=16.5402;RPPR=0;RUN=1;SAF=7;SAP=3.17734;SAR=6;SRF=0;SRP=0;SRR=0;TYPE=complex;BVAR	GT:DP:RO:QR:AO:QA:GL	1/1:13:0:0:13:459:-5,-3.91339,0
NC_010611.1	39914	.	TGGTTGC	AGATGAA	544932	.	AB=0;ABP=0;AC=2;AF=1;AN=2;AO=19;CIGAR=1X1M1X1M3X;DP=19;DPB=38;DPRA=0;EPP=4.03889;EPPR=0;GTI=0;LEN=7;MEANALT=1;MQM=60;MQMR=0;NS=1;NUMALT=1;ODDS=29.5585;PAIRED=1;PAIREDR=0;PAO=0;PQA=0;PQR=0;PRO=0;QA=649;QR=0;RO=0;RPP=16.8392;RPPR=0;RUN=1;SAF=13;SAP=8.61041;SAR=6;SRF=0;SRP=0;SRR=0;TYPE=complex;BVAR	GT:DP:RO:QR:AO:QA:GL	1/1:19:0:0:19:649:-5,-5,0
NC_010611.1	39927	.	T	G	787069	.	AB=0;ABP=0;AC=2;AF=1;AN=2;AO=24;CIGAR=1X;DP=24;DPB=24;DPRA=0;EPP=4.45795;EPPR=0;GTI=0;LEN=1;MEANALT=1;MQM=60;MQMR=0;NS=1;NUMALT=1;ODDS=36.4899;PAIRED=1;PAIREDR=0;PAO=0;PQA=0;PQR=0;PRO=0;QA=919;QR=0;RO=0;RPP=16.0391;RPPR=0;RUN=1;SAF=16;SAP=8.80089;SAR=8;SRF=0;SRP=0;SRR=0;TYPE=snp;BVAR	GT:DP:RO:QR:AO:QA:GL	1/1:24:0:0:24:919:-5,-5,0
NC_010611.1	39961	.	G	GAAAA	645486	.	AB=0;ABP=0;AC=2;AF=1;AN=2;AO=25;CIGAR=1M4I;DP=29;DPB=189;DPRA=0;EPP=5.18177;EPPR=3.0103;GTI=0;LEN=4;MEANALT=2;MQM=58.12;MQMR=0;NS=1;NUMALT=1;ODDS=16.7964;PAIRED=1;PAIREDR=1;PAO=0;PQA=0;PQR=0;PRO=0;QA=807;QR=72;RO=2;RPP=3.79203;RPPR=7.35324;RUN=1;SAF=14;SAP=3.79203;SAR=11;SRF=1;SRP=3.0103;SRR=1;TYPE=ins;BVAR	GT:DP:RO:QR:AO:QA:GL	1/1:29:2:72:25:807:-5,0,-0.889997
NC_010611.1	40095	.	A	G	125785	.	AB=0.75;ABP=7.35324;AC=1;AF=0.5;AN=2;AO=6;CIGAR=1X;DP=8;DPB=8;DPRA=0;EPP=8.80089;EPPR=3.0103;GTI=0;LEN=1;MEANALT=1;MQM=33.3333;MQMR=0;NS=1;NUMALT=1;ODDS=2.05109;PAIRED=0.833333;PAIREDR=1;PAO=0;PQA=0;PQR=0;PRO=0;QA=215;QR=57;RO=2;RPP=8.80089;RPPR=7.35324;RUN=1;SAF=0;SAP=16.0391;SAR=6;SRF=1;SRP=3.0103;SRR=1;TYPE=snp;BVAR	GT:DP:RO:QR:AO:QA:GL	0/1:8:2:57:6:215:-5,0,-4.45392
NC_010611.1	40103	.	T	C	180835	.	AB=0;ABP=0;AC=2;AF=1;AN=2;AO=6;CIGAR=1X;DP=6;DPB=6;DPRA=0;EPP=3.0103;EPPR=0;GTI=0;LEN=1;MEANALT=1;MQM=40;MQMR=0;NS=1;NUMALT=1;ODDS=11.5366;PAIRED=1;PAIREDR=0;PAO=0;PQA=0;PQR=0;PRO=0;QA=228;QR=0;RO=0;RPP=3.0103;RPPR=0;RUN=1;SAF=0;SAP=16.0391;SAR=6;SRF=0;SRP=0;SRR=0;TYPE=snp;BVAR	GT:DP:RO:QR:AO:QA:GL	1/1:6:0:0:6:228:-5,-1.80618,0
NC_010611.1	40114	.	TA	T	178119	.	AB=0.636364;ABP=4.78696;AC=1;AF=0.5;AN=2;AO=7;CIGAR=1M1D;DP=11;DPB=17.3333;DPRA=0;EPP=10.7656;EPPR=11.6962;GTI=0;LEN=1;MEANALT=1;MQM=28.5714;MQMR=10;NS=1;NUMALT=1;ODDS=16.5514;PAIRED=1;PAIREDR=1;PAO=0;PQA=0;PQR=0;PRO=0;QA=256;QR=136;RO=4;RPP=3.32051;RPPR=5.18177;RUN=1;SAF=2;SAP=5.80219;SAR=5;SRF=3;SRP=5.18177;SRR=1;TYPE=del;BVAR	GT:DP:RO:QR:AO:QA:GL	0/1:11:4:136:7:256:-5,0,-5
NC_010611.1	40466	.	G	T	203107	.	AB=0.222222;ABP=9.04217;AC=1;AF=0.5;AN=2;AO=2;CIGAR=1X;DP=9;DPB=9;DPRA=0;EPP=7.35324;EPPR=3.32051;GTI=0;LEN=1;MEANALT=1;MQM=0;MQMR=11.4286;NS=1;NUMALT=1;ODDS=4.66735;PAIRED=1;PAIREDR=1;PAO=0;PQA=0;PQR=0;PRO=0;QA=73;QR=265;RO=7;RPP=3.0103;RPPR=3.32051;RUN=1;SAF=1;SAP=3.0103;SAR=1;SRF=2;SRP=5.80219;SRR=5;TYPE=snp;BVAR	GT:DP:RO:QR:AO:QA:GL	0/1:9:7:265:2:73:-5,0,-5
NC_010611.1	41985	.	G	A	183534	.	AB=0.210526;ABP=16.8392;AC=1;AF=0.5;AN=2;AO=4;CIGAR=1X;DP=19;DPB=19;DPRA=0;EPP=5.18177;EPPR=3.15506;GTI=0;LEN=1;MEANALT=1;MQM=0;MQMR=0;NS=1;NUMALT=1;ODDS=4.21131;PAIRED=1;PAIREDR=1;PAO=0;PQA=0;PQR=0;PRO=0;QA=107;QR=569;RO=15;RPP=11.6962;RPPR=3.15506;RUN=1;SAF=3;SAP=5.18177;SAR=1;SRF=10;SRP=6.62942;SRR=5;TYPE=snp;BVAR	GT:DP:RO:QR:AO:QA:GL	0/1:19:15:569:4:107:-5,0,-5
NC_010611.1	42259	.	G	A	394228	.	AB=0.375;ABP=8.43898;AC=1;AF=0.5;AN=2;AO=15;CIGAR=1X;DP=40;DPB=40;DPRA=0;EPP=3.15506;EPPR=10.0459;GTI=0;LEN=1;MEANALT=1;MQM=0;MQMR=0;NS=1;NUMALT=1;ODDS=90.7742;PAIRED=1;PAIREDR=1;PAO=0;PQA=0;PQR=0;PRO=0;QA=518;QR=899;RO=25;RPP=14.7363;RPPR=17.6895;RUN=1;SAF=7;SAP=3.15506;SAR=8;SRF=17;SRP=10.0459;SRR=8;TYPE=snp;BVAR	GT:DP:RO:QR:AO:QA:GL	0/1:40:25:899:15:518:-5,0,-5
NC_010611.1	45280	.	AT	A	153658	.	AB=0.2;ABP=10.8276;AC=1;AF=0.5;AN=2;AO=2;CIGAR=1M1D;DP=10;DPB=18.6667;DPRA=0;EPP=3.0103;EPPR=7.35324;GTI=0;LEN=1;MEANALT=1;MQM=0;MQMR=0;NS=1;NUMALT=1;ODDS=3.5086;PAIRED=1;PAIREDR=1;PAO=0;PQA=0;PQR=0;PRO=0;QA=72;QR=292;RO=8;RPP=7.35324;RPPR=20.3821;RUN=1;SAF=1;SAP=3.0103;SAR=1;SRF=2;SRP=7.35324;SRR=6;TYPE=del;BVAR	GT:DP:RO:QR:AO:QA:GL	0/1:10:8:292:2:72:-5,0,-5
NC_010611.1	45480	.	T	C	380409	.	AB=0.777778;ABP=15.074;AC=1;AF=0.5;AN=2;AO=14;CIGAR=1X;DP=18;DPB=18;DPRA=0;EPP=8.59409;EPPR=3.0103;GTI=0;LEN=1;MEANALT=1;MQM=54.4286;MQMR=21;NS=1;NUMALT=1;ODDS=15.9462;PAIRED=1;PAIREDR=1;PAO=0;PQA=0;PQR=0;PRO=0;QA=507;QR=154;RO=4;RPP=3.63072;RPPR=11.6962;RUN=1;SAF=6;SAP=3.63072;SAR=8;SRF=2;SRP=3.0103;SRR=2;TYPE=snp;BVAR	GT:DP:RO:QR:AO:QA:GL	0/1:18:4:154:14:507:-5,0,-5
NC_010611.1	45485	.	A	AC	371392	.	AB=0;ABP=0;AC=2;AF=1;AN=2;AO=16;CIGAR=1M1I;DP=17;DPB=45;DPRA=0;EPP=5.18177;EPPR=5.18177;GTI=0;LEN=1;MEANALT=1;MQM=47.875;MQMR=40;NS=1;NUMALT=1;ODDS=14.4491;PAIRED=1;PAIREDR=1;PAO=0;PQA=0;PQR=0;PRO=0;QA=472;QR=38;RO=1;RPP=5.18177;RPPR=5.18177;RUN=1;SAF=6;SAP=5.18177;SAR=10;SRF=1;SRP=5.18177;SRR=0;TYPE=ins;BVAR	GT:DP:RO:QR:AO:QA:GL	1/1:17:1:38:16:472:-5,-0.087061,0
NC_010611.1	45495	.	G	T	373448	.	AB=0.764706;ABP=13.3567;AC=1;AF=0.5;AN=2;AO=13;CIGAR=1X;DP=17;DPB=17;DPRA=0;EPP=3.17734;EPPR=3.0103;GTI=0;LEN=1;MEANALT=1;MQM=57.0769;MQMR=21;NS=1;NUMALT=1;ODDS=14.7;PAIRED=1;PAIREDR=1;PAO=0;PQA=0;PQR=0;PRO=0;QA=489;QR=144;RO=4;RPP=3.17734;RPPR=11.6962;RUN=1;SAF=5;SAP=4.51363;SAR=8;SRF=2;SRP=3.0103;SRR=2;TYPE=snp;BVAR	GT:DP:RO:QR:AO:QA:GL	0/1:17:4:144:13:489:-5,0,-5
NC_010611.1	45518	.	T	G	286.74	.	AB=0.846154;ABP=16.5402;AC=1;AF=0.5;AN=2;AO=11;CIGAR=1X;DP=13;DPB=13;DPRA=0;EPP=4.78696;EPPR=3.0103;GTI=0;LEN=1;MEANALT=1;MQM=60;MQMR=21;NS=1;NUMALT=1;ODDS=1.32479;PAIRED=1;PAIREDR=1;PAO=0;PQA=0;PQR=0;PRO=0;QA=402;QR=76;RO=2;RPP=3.20771;RPPR=7.35324;RUN=1;SAF=3;SAP=7.94546;SAR=8;SRF=1;SRP=3.0103;SRR=1;TYPE=snp;BVAR	GT:DP:RO:QR:AO:QA:GL	0/1:13:2:76:11:402:-5,0,-5
NC_010611.1	45527	.	C	A	322413	.	AB=0;ABP=0;AC=2;AF=1;AN=2;AO=11;CIGAR=1X;DP=11;DPB=11;DPRA=0;EPP=12.6832;EPPR=0;GTI=0;LEN=1;MEANALT=1;MQM=60;MQMR=0;NS=1;NUMALT=1;ODDS=18.4681;PAIRED=1;PAIREDR=0;PAO=0;PQA=0;PQR=0;PRO=0;QA=396;QR=0;RO=0;RPP=7.94546;RPPR=0;RUN=1;SAF=3;SAP=7.94546;SAR=8;SRF=0;SRP=0;SRR=0;TYPE=snp;BVAR	GT:DP:RO:QR:AO:QA:GL	1/1:11:0:0:11:396:-5,-3.31133,0
NC_010611.1	45536	.	A	G	337868	.	AB=0;ABP=0;AC=2;AF=1;AN=2;AO=11;CIGAR=1X;DP=11;DPB=11;DPRA=0;EPP=12.6832;EPPR=0;GTI=0;LEN=1;MEANALT=1;MQM=60;MQMR=0;NS=1;NUMALT=1;ODDS=18.4681;PAIRED=1;PAIREDR=0;PAO=0;PQA=0;PQR=0;PRO=0;QA=413;QR=0;RO=0;RPP=7.94546;RPPR=0;RUN=1;SAF=3;SAP=7.94546;SAR=8;SRF=0;SRP=0;SRR=0;TYPE=snp;BVAR	GT:DP:RO:QR:AO:QA:GL	1/1:11:0:0:11:413:-5,-3.31133,0
NC_010611.1	45577	.	CTTACTCGA	TTTATTCGG	274.2	.	AB=0;ABP=0;AC=2;AF=1;AN=2;AO=9;CIGAR=1X3M1X3M1X;DP=9;DPB=19.7778;DPRA=0;EPP=3.25157;EPPR=0;GTI=0;LEN=9;MEANALT=1;MQM=60;MQMR=0;NS=1;NUMALT=1;ODDS=15.6955;PAIRED=1;PAIREDR=0;PAO=0;PQA=0;PQR=0;PRO=0;QA=321;QR=0;RO=0;RPP=3.25157;RPPR=0;RUN=1;SAF=4;SAP=3.25157;SAR=5;SRF=0;SRP=0;SRR=0;TYPE=complex;BVAR	GT:DP:RO:QR:AO:QA:GL	1/1:9:0:0:9:321:-5,-2.70927,0
NC_010611.1	45607	.	G	GT	325237	.	AB=0;ABP=0;AC=2;AF=1;AN=2;AO=12;CIGAR=1M1I;DP=12;DPB=27.875;DPRA=0;EPP=3.73412;EPPR=0;GTI=0;LEN=1;MEANALT=1;MQM=60;MQMR=0;NS=1;NUMALT=1;ODDS=19.8544;PAIRED=1;PAIREDR=0;PAO=0;PQA=0;PQR=0;PRO=0;QA=390;QR=0;RO=0;RPP=9.52472;RPPR=0;RUN=1;SAF=8;SAP=5.9056;SAR=4;SRF=0;SRP=0;SRR=0;TYPE=ins;BVAR	GT:DP:RO:QR:AO:QA:GL	1/1:12:0:0:12:390:-5,-3.61236,0
NC_010611.1	45622	.	T	TG	357287	.	AB=0;ABP=0;AC=2;AF=1;AN=2;AO=13;CIGAR=1M1I;DP=13;DPB=39.5;DPRA=0;EPP=4.51363;EPPR=0;GTI=0;LEN=1;MEANALT=1;MQM=60;MQMR=0;NS=1;NUMALT=1;ODDS=21.2407;PAIRED=1;PAIREDR=0;PAO=0;PQA=0;PQR=13;PRO=1;QA=423;QR=0;RO=0;RPP=7.18621;RPPR=0;RUN=1;SAF=8;SAP=4.51363;SAR=5;SRF=0;SRP=0;SRR=0;TYPE=ins;BVAR	GT:DP:RO:QR:AO:QA:GL	1/1:13:0:0:13:423:-5,-3.91339,0
NC_010611.1	45626	.	C	CCGT	282545	.	AB=0;ABP=0;AC=2;AF=1;AN=2;AO=12;CIGAR=1M3I;DP=12;DPB=60;DPRA=0;EPP=3.73412;EPPR=0;GTI=0;LEN=3;MEANALT=1;MQM=60;MQMR=0;NS=1;NUMALT=1;ODDS=19.8544;PAIRED=1;PAIREDR=0;PAO=0;PQA=0;PQR=0;PRO=0;QA=343;QR=0;RO=0;RPP=9.52472;RPPR=0;RUN=1;SAF=8;SAP=5.9056;SAR=4;SRF=0;SRP=0;SRR=0;TYPE=ins;BVAR	GT:DP:RO:QR:AO:QA:GL	1/1:12:0:0:12:343:-5,-3.61236,0
NC_010611.1	45660	.	C	T	405908	.	AB=0;ABP=0;AC=2;AF=1;AN=2;AO=13;CIGAR=1X;DP=13;DPB=13;DPRA=0;EPP=3.17734;EPPR=0;GTI=0;LEN=1;MEANALT=1;MQM=60;MQMR=0;NS=1;NUMALT=1;ODDS=21.2407;PAIRED=1;PAIREDR=0;PAO=0;PQA=0;PQR=0;PRO=0;QA=471;QR=0;RO=0;RPP=3.17734;RPPR=0;RUN=1;SAF=8;SAP=4.51363;SAR=5;SRF=0;SRP=0;SRR=0;TYPE=snp;BVAR	GT:DP:RO:QR:AO:QA:GL	1/1:13:0:0:13:471:-5,-3.91339,0
NC_010611.1	45779	.	C	G	936687	.	AB=0;ABP=0;AC=2;AF=1;AN=2;AO=29;CIGAR=1X;DP=29;DPB=29;DPRA=0;EPP=9.07545;EPPR=0;GTI=0;LEN=1;MEANALT=1;MQM=60;MQMR=0;NS=1;NUMALT=1;ODDS=43.4214;PAIRED=1;PAIREDR=0;PAO=0;PQA=0;PQR=0;PRO=0;QA=1103;QR=0;RO=0;RPP=30.0414;RPPR=0;RUN=1;SAF=13;SAP=3.68421;SAR=16;SRF=0;SRP=0;SRR=0;TYPE=snp;BVAR	GT:DP:RO:QR:AO:QA:GL	1/1:29:0:0:29:1103:-5,-5,0
NC_010611.1	45784	.	CTA	TTG	916208	.	AB=0;ABP=0;AC=2;AF=1;AN=2;AO=29;CIGAR=1X1M1X;DP=29;DPB=58;DPRA=0;EPP=12.0706;EPPR=0;GTI=0;LEN=3;MEANALT=1;MQM=60;MQMR=0;NS=1;NUMALT=1;ODDS=43.4214;PAIRED=1;PAIREDR=0;PAO=0;PQA=0;PQR=0;PRO=0;QA=1077;QR=0;RO=0;RPP=24.6501;RPPR=0;RUN=1;SAF=13;SAP=3.68421;SAR=16;SRF=0;SRP=0;SRR=0;TYPE=complex;BVAR	GT:DP:RO:QR:AO:QA:GL	1/1:29:0:0:29:1077:-5,-5,0
NC_010611.1	45828	.	C	A	949286	.	AB=0;ABP=0;AC=2;AF=1;AN=2;AO=29;CIGAR=1X;DP=29;DPB=29;DPRA=0;EPP=6.67934;EPPR=0;GTI=0;LEN=1;MEANALT=1;MQM=60;MQMR=0;NS=1;NUMALT=1;ODDS=43.4214;PAIRED=1;PAIREDR=0;PAO=0;PQA=0;PQR=0;PRO=0;QA=1093;QR=0;RO=0;RPP=12.0706;RPPR=0;RUN=1;SAF=13;SAP=3.68421;SAR=16;SRF=0;SRP=0;SRR=0;TYPE=snp;BVAR	GT:DP:RO:QR:AO:QA:GL	1/1:29:0:0:29:1093:-5,-5,0
NC_010611.1	45845	.	C	T	824338	.	AB=0;ABP=0;AC=2;AF=1;AN=2;AO=28;CIGAR=1X;DP=28;DPB=28;DPRA=0;EPP=4.25114;EPPR=0;GTI=0;LEN=1;MEANALT=1;MQM=60;MQMR=0;NS=1;NUMALT=1;ODDS=42.0351;PAIRED=1;PAIREDR=0;PAO=0;PQA=0;PQR=0;PRO=0;QA=998;QR=0;RO=0;RPP=47.6806;RPPR=0;RUN=1;SAF=12;SAP=4.25114;SAR=16;SRF=0;SRP=0;SRR=0;TYPE=snp;BVAR	GT:DP:RO:QR:AO:QA:GL	1/1:28:0:0:28:998:-5,-5,0
NC_010611.1	45853	.	A	C	800647	.	AB=0;ABP=0;AC=2;AF=1;AN=2;AO=26;CIGAR=1X;DP=26;DPB=26;DPRA=0;EPP=6.01695;EPPR=0;GTI=0;LEN=1;MEANALT=1;MQM=60;MQMR=0;NS=1;NUMALT=1;ODDS=39.2625;PAIRED=1;PAIREDR=0;PAO=0;PQA=0;PQR=0;PRO=0;QA=969;QR=0;RO=0;RPP=43.4331;RPPR=0;RUN=1;SAF=10;SAP=6.01695;SAR=16;SRF=0;SRP=0;SRR=0;TYPE=snp;BVAR	GT:DP:RO:QR:AO:QA:GL	1/1:26:0:0:26:969:-5,-5,0
NC_010611.1	45915	.	G	T	55136	.	AB=0.375;ABP=4.09604;AC=1;AF=0.5;AN=2;AO=3;CIGAR=1X;DP=8;DPB=8;DPRA=0;EPP=3.73412;EPPR=6.91895;GTI=0;LEN=1;MEANALT=1;MQM=60;MQMR=60;NS=1;NUMALT=1;ODDS=12.6955;PAIRED=1;PAIREDR=1;PAO=0;PQA=0;PQR=0;PRO=0;QA=107;QR=162;RO=5;RPP=9.52472;RPPR=3.44459;RUN=1;SAF=1;SAP=3.73412;SAR=2;SRF=3;SRP=3.44459;SRR=2;TYPE=snp;BVAR	GT:DP:RO:QR:AO:QA:GL	0/1:8:5:162:3:107:-5,0,-5
NC_010611.1	45929	.	G	A	0.14873	.	AB=0.4;ABP=3.44459;AC=1;AF=0.5;AN=2;AO=2;CIGAR=1X;DP=5;DPB=5;DPRA=0;EPP=7.35324;EPPR=3.73412;GTI=0;LEN=1;MEANALT=1;MQM=60;MQMR=60;NS=1;NUMALT=1;ODDS=3.36044;PAIRED=1;PAIREDR=1;PAO=0;PQA=0;PQR=0;PRO=0;QA=29;QR=71;RO=3;RPP=7.35324;RPPR=9.52472;RUN=1;SAF=2;SAP=7.35324;SAR=0;SRF=2;SRP=3.73412;SRR=1;TYPE=snp	GT:DP:RO:QR:AO:QA:GL	0/1:5:3:71:2:29:-2.24985,0,-5
NC_010611.1	45975	.	A	G	112275	.	AB=0;ABP=0;AC=2;AF=1;AN=2;AO=4;CIGAR=1X;DP=4;DPB=4;DPRA=0;EPP=5.18177;EPPR=0;GTI=0;LEN=1;MEANALT=1;MQM=60;MQMR=0;NS=1;NUMALT=1;ODDS=8.76405;PAIRED=1;PAIREDR=0;PAO=0;PQA=0;PQR=0;PRO=0;QA=139;QR=0;RO=0;RPP=5.18177;RPPR=0;RUN=1;SAF=2;SAP=3.0103;SAR=2;SRF=0;SRP=0;SRR=0;TYPE=snp;BVAR	GT:DP:RO:QR:AO:QA:GL	1/1:4:0:0:4:139:-5,-1.20412,0
NC_010611.1	46027	.	C	T	176544	.	AB=0;ABP=0;AC=2;AF=1;AN=2;AO=7;CIGAR=1X;DP=7;DPB=7;DPRA=0;EPP=3.32051;EPPR=0;GTI=0;LEN=1;MEANALT=1;MQM=60;MQMR=0;NS=1;NUMALT=1;ODDS=12.9229;PAIRED=1;PAIREDR=0;PAO=0;PQA=0;PQR=0;PRO=0;QA=214;QR=0;RO=0;RPP=5.80219;RPPR=0;RUN=1;SAF=4;SAP=3.32051;SAR=3;SRF=0;SRP=0;SRR=0;TYPE=snp;BVAR	GT:DP:RO:QR:AO:QA:GL	1/1:7:0:0:7:214:-5,-2.10721,0
NC_010611.1	46042	.	C	T	274261	.	AB=0;ABP=0;AC=2;AF=1;AN=2;AO=9;CIGAR=1X;DP=9;DPB=9;DPRA=0;EPP=3.25157;EPPR=0;GTI=0;LEN=1;MEANALT=1;MQM=60;MQMR=0;NS=1;NUMALT=1;ODDS=15.6955;PAIRED=1;PAIREDR=0;PAO=0;PQA=0;PQR=0;PRO=0;QA=323;QR=0;RO=0;RPP=5.18177;RPPR=0;RUN=1;SAF=4;SAP=3.25157;SAR=5;SRF=0;SRP=0;SRR=0;TYPE=snp;BVAR	GT:DP:RO:QR:AO:QA:GL	1/1:9:0:0:9:323:-5,-2.70927,0
NC_010611.1	46054	.	GAAT	AAAC	254217	.	AB=0;ABP=0;AC=2;AF=1;AN=2;AO=9;CIGAR=1X2M1X;DP=9;DPB=18;DPRA=0;EPP=3.25157;EPPR=0;GTI=0;LEN=4;MEANALT=1;MQM=60;MQMR=0;NS=1;NUMALT=1;ODDS=15.6955;PAIRED=1;PAIREDR=0;PAO=0;PQA=0;PQR=0;PRO=0;QA=301;QR=0;RO=0;RPP=5.18177;RPPR=0;RUN=1;SAF=4;SAP=3.25157;SAR=5;SRF=0;SRP=0;SRR=0;TYPE=complex;BVAR	GT:DP:RO:QR:AO:QA:GL	1/1:9:0:0:9:301:-5,-2.70927,0
NC_010611.1	46072	.	ACGCTTAAAT	GCGTTTGAAG	149275	.	AB=0;ABP=0;AC=2;AF=1;AN=2;AO=5;CIGAR=1X2M1X2M1X2M1X;DP=5;DPB=10.6;DPRA=0;EPP=3.44459;EPPR=0;GTI=0;LEN=10;MEANALT=1;MQM=60;MQMR=0;NS=1;NUMALT=1;ODDS=10.1503;PAIRED=1;PAIREDR=0;PAO=0;PQA=0;PQR=0;PRO=0;QA=182;QR=0;RO=0;RPP=6.91895;RPPR=0;RUN=1;SAF=3;SAP=3.44459;SAR=2;SRF=0;SRP=0;SRR=0;TYPE=complex;BVAR	GT:DP:RO:QR:AO:QA:GL	1/1:5:0:0:5:182:-5,-1.50515,0
NC_010611.1	46087	.	CCGA	TCGT	230042	.	AB=0;ABP=0;AC=2;AF=1;AN=2;AO=8;CIGAR=1X2M1X;DP=8;DPB=16;DPRA=0;EPP=3.0103;EPPR=0;GTI=0;LEN=4;MEANALT=1;MQM=60;MQMR=0;NS=1;NUMALT=1;ODDS=14.3092;PAIRED=1;PAIREDR=0;PAO=0;PQA=0;PQR=0;PRO=0;QA=282;QR=0;RO=0;RPP=12.7819;RPPR=0;RUN=1;SAF=5;SAP=4.09604;SAR=3;SRF=0;SRP=0;SRR=0;TYPE=complex;BVAR	GT:DP:RO:QR:AO:QA:GL	1/1:8:0:0:8:282:-5,-2.40824,0
NC_010611.1	46096	.	TATT	GATC	248292	.	AB=0;ABP=0;AC=2;AF=1;AN=2;AO=8;CIGAR=1X2M1X;DP=8;DPB=16;DPRA=0;EPP=3.0103;EPPR=0;GTI=0;LEN=4;MEANALT=1;MQM=60;MQMR=0;NS=1;NUMALT=1;ODDS=14.3092;PAIRED=1;PAIREDR=0;PAO=0;PQA=0;PQR=0;PRO=0;QA=302;QR=0;RO=0;RPP=12.7819;RPPR=0;RUN=1;SAF=5;SAP=4.09604;SAR=3;SRF=0;SRP=0;SRR=0;TYPE=complex;BVAR	GT:DP:RO:QR:AO:QA:GL	1/1:8:0:0:8:302:-5,-2.40824,0
NC_010611.1	46108	.	G	T	419003	.	AB=0;ABP=0;AC=2;AF=1;AN=2;AO=13;CIGAR=1X;DP=13;DPB=13;DPRA=0;EPP=4.51363;EPPR=0;GTI=0;LEN=1;MEANALT=1;MQM=60;MQMR=0;NS=1;NUMALT=1;ODDS=21.2407;PAIRED=1;PAIREDR=0;PAO=0;PQA=0;PQR=0;PRO=0;QA=494;QR=0;RO=0;RPP=11.1951;RPPR=0;RUN=1;SAF=6;SAP=3.17734;SAR=7;SRF=0;SRP=0;SRR=0;TYPE=snp;BVAR	GT:DP:RO:QR:AO:QA:GL	1/1:13:0:0:13:494:-5,-3.91339,0
NC_010611.1	46195	.	T	G	467.92	.	AB=0;ABP=0;AC=2;AF=1;AN=2;AO=16;CIGAR=1X;DP=16;DPB=16;DPRA=0;EPP=3.0103;EPPR=0;GTI=0;LEN=1;MEANALT=1;MQM=60;MQMR=0;NS=1;NUMALT=1;ODDS=25.3996;PAIRED=1;PAIREDR=0;PAO=0;PQA=0;PQR=0;PRO=0;QA=542;QR=0;RO=0;RPP=5.18177;RPPR=0;RUN=1;SAF=8;SAP=3.0103;SAR=8;SRF=0;SRP=0;SRR=0;TYPE=snp;BVAR	GT:DP:RO:QR:AO:QA:GL	1/1:16:0:0:16:542:-5,-4.81648,0
NC_010611.1	46204	.	A	G	463675	.	AB=0;ABP=0;AC=2;AF=1;AN=2;AO=15;CIGAR=1X;DP=15;DPB=15;DPRA=0;EPP=3.15506;EPPR=0;GTI=0;LEN=1;MEANALT=1;MQM=60;MQMR=0;NS=1;NUMALT=1;ODDS=24.0133;PAIRED=1;PAIREDR=0;PAO=0;PQA=0;PQR=0;PRO=0;QA=536;QR=0;RO=0;RPP=3.15506;RPPR=0;RUN=1;SAF=6;SAP=4.31318;SAR=9;SRF=0;SRP=0;SRR=0;TYPE=snp;BVAR	GT:DP:RO:QR:AO:QA:GL	1/1:15:0:0:15:536:-5,-4.51545,0
NC_010611.1	46231	.	T	C	500428	.	AB=0;ABP=0;AC=2;AF=1;AN=2;AO=16;CIGAR=1X;DP=16;DPB=16;DPRA=0;EPP=3.55317;EPPR=0;GTI=0;LEN=1;MEANALT=1;MQM=60;MQMR=0;NS=1;NUMALT=1;ODDS=25.3996;PAIRED=1;PAIREDR=0;PAO=0;PQA=0;PQR=0;PRO=0;QA=579;QR=0;RO=0;RPP=5.18177;RPPR=0;RUN=1;SAF=7;SAP=3.55317;SAR=9;SRF=0;SRP=0;SRR=0;TYPE=snp;BVAR	GT:DP:RO:QR:AO:QA:GL	1/1:16:0:0:16:579:-5,-4.81648,0
NC_010611.1	46440	.	A	T	672132	.	AB=0;ABP=0;AC=2;AF=1;AN=2;AO=22;CIGAR=1X;DP=22;DPB=22;DPRA=0;EPP=4.58955;EPPR=0;GTI=0;LEN=1;MEANALT=1;MQM=60;MQMR=0;NS=1;NUMALT=1;ODDS=33.7174;PAIRED=1;PAIREDR=0;PAO=0;PQA=0;PQR=0;PRO=0;QA=790;QR=0;RO=0;RPP=17.2236;RPPR=0;RUN=1;SAF=8;SAP=6.56362;SAR=14;SRF=0;SRP=0;SRR=0;TYPE=snp;BVAR	GT:DP:RO:QR:AO:QA:GL	1/1:22:0:0:22:790:-5,-5,0
NC_010611.1	46630	.	TA	T	445.33	.	AB=0;ABP=0;AC=2;AF=1;AN=2;AO=16;CIGAR=1M1D;DP=16;DPB=29.2222;DPRA=0;EPP=3.0103;EPPR=0;GTI=0;LEN=1;MEANALT=1;MQM=60;MQMR=0;NS=1;NUMALT=1;ODDS=25.3996;PAIRED=1;PAIREDR=0;PAO=0;PQA=0;PQR=0;PRO=0;QA=535;QR=0;RO=0;RPP=16.582;RPPR=0;RUN=1;SAF=11;SAP=7.89611;SAR=5;SRF=0;SRP=0;SRR=0;TYPE=del;BVAR	GT:DP:RO:QR:AO:QA:GL	1/1:16:0:0:16:535:-5,-4.81648,0
NC_010611.1	46653	.	C	CT	295346	.	AB=0;ABP=0;AC=2;AF=1;AN=2;AO=12;CIGAR=1M1I;DP=12;DPB=27.4444;DPRA=0;EPP=3.73412;EPPR=0;GTI=0;LEN=1;MEANALT=1;MQM=60;MQMR=0;NS=1;NUMALT=1;ODDS=19.8544;PAIRED=1;PAIREDR=0;PAO=0;PQA=0;PQR=0;PRO=0;QA=371;QR=0;RO=0;RPP=21.1059;RPPR=0;RUN=1;SAF=8;SAP=5.9056;SAR=4;SRF=0;SRP=0;SRR=0;TYPE=ins;BVAR	GT:DP:RO:QR:AO:QA:GL	1/1:12:0:0:12:371:-5,-3.61236,0
NC_010611.1	46707	.	T	C	563319	.	AB=0;ABP=0;AC=2;AF=1;AN=2;AO=19;CIGAR=1X;DP=19;DPB=19;DPRA=0;EPP=3.12459;EPPR=0;GTI=0;LEN=1;MEANALT=1;MQM=60;MQMR=0;NS=1;NUMALT=1;ODDS=29.5585;PAIRED=1;PAIREDR=0;PAO=0;PQA=0;PQR=0;PRO=0;QA=675;QR=0;RO=0;RPP=22.325;RPPR=0;RUN=1;SAF=13;SAP=8.61041;SAR=6;SRF=0;SRP=0;SRR=0;TYPE=snp;BVAR	GT:DP:RO:QR:AO:QA:GL	1/1:19:0:0:19:675:-5,-5,0
NC_010611.1	46866	.	C	T	562279	.	AB=0;ABP=0;AC=2;AF=1;AN=2;AO=17;CIGAR=1X;DP=17;DPB=17;DPRA=0;EPP=3.13803;EPPR=0;GTI=0;LEN=1;MEANALT=1;MQM=60;MQMR=0;NS=1;NUMALT=1;ODDS=26.7859;PAIRED=1;PAIREDR=0;PAO=0;PQA=0;PQR=0;PRO=0;QA=646;QR=0;RO=0;RPP=4.1599;RPPR=0;RUN=1;SAF=8;SAP=3.13803;SAR=9;SRF=0;SRP=0;SRR=0;TYPE=snp;BVAR	GT:DP:RO:QR:AO:QA:GL	1/1:17:0:0:17:646:-5,-5,0
NC_010611.1	46902	.	G	A	521754	.	AB=0;ABP=0;AC=2;AF=1;AN=2;AO=18;CIGAR=1X;DP=18;DPB=18;DPRA=0;EPP=10.7311;EPPR=0;GTI=0;LEN=1;MEANALT=1;MQM=60;MQMR=0;NS=1;NUMALT=1;ODDS=28.1722;PAIRED=1;PAIREDR=0;PAO=0;PQA=0;PQR=0;PRO=0;QA=622;QR=0;RO=0;RPP=15.074;RPPR=0;RUN=1;SAF=9;SAP=3.0103;SAR=9;SRF=0;SRP=0;SRR=0;TYPE=snp;BVAR	GT:DP:RO:QR:AO:QA:GL	1/1:18:0:0:18:622:-5,-5,0
NC_010611.1	46977	.	G	A	360662	.	AB=0;ABP=0;AC=2;AF=1;AN=2;AO=12;CIGAR=1X;DP=12;DPB=12;DPRA=0;EPP=5.9056;EPPR=0;GTI=0;LEN=1;MEANALT=1;MQM=60;MQMR=0;NS=1;NUMALT=1;ODDS=19.8544;PAIRED=1;PAIREDR=0;PAO=0;PQA=0;PQR=0;PRO=0;QA=429;QR=0;RO=0;RPP=9.52472;RPPR=0;RUN=1;SAF=7;SAP=3.73412;SAR=5;SRF=0;SRP=0;SRR=0;TYPE=snp;BVAR	GT:DP:RO:QR:AO:QA:GL	1/1:12:0:0:12:429:-5,-3.61236,0
NC_010611.1	47007	.	T	C	448427	.	AB=0;ABP=0;AC=2;AF=1;AN=2;AO=14;CIGAR=1X;DP=14;DPB=14;DPRA=0;EPP=5.49198;EPPR=0;GTI=0;LEN=1;MEANALT=1;MQM=60;MQMR=0;NS=1;NUMALT=1;ODDS=22.627;PAIRED=1;PAIREDR=0;PAO=0;PQA=0;PQR=0;PRO=0;QA=520;QR=0;RO=0;RPP=3.63072;RPPR=0;RUN=1;SAF=7;SAP=3.0103;SAR=7;SRF=0;SRP=0;SRR=0;TYPE=snp;BVAR	GT:DP:RO:QR:AO:QA:GL	1/1:14:0:0:14:520:-5,-4.21442,0
NC_010611.1	47019	.	T	C	449608	.	AB=0;ABP=0;AC=2;AF=1;AN=2;AO=14;CIGAR=1X;DP=14;DPB=14;DPRA=0;EPP=3.63072;EPPR=0;GTI=0;LEN=1;MEANALT=1;MQM=60;MQMR=0;NS=1;NUMALT=1;ODDS=22.627;PAIRED=1;PAIREDR=0;PAO=0;PQA=0;PQR=0;PRO=0;QA=520;QR=0;RO=0;RPP=3.63072;RPPR=0;RUN=1;SAF=6;SAP=3.63072;SAR=8;SRF=0;SRP=0;SRR=0;TYPE=snp;BVAR	GT:DP:RO:QR:AO:QA:GL	1/1:14:0:0:14:520:-5,-4.21442,0
NC_010611.1	47040	.	G	A	531542	.	AB=0;ABP=0;AC=2;AF=1;AN=2;AO=17;CIGAR=1X;DP=17;DPB=17;DPRA=0;EPP=3.13803;EPPR=0;GTI=0;LEN=1;MEANALT=1;MQM=60;MQMR=0;NS=1;NUMALT=1;ODDS=26.7859;PAIRED=1;PAIREDR=0;PAO=0;PQA=0;PQR=0;PRO=0;QA=611;QR=0;RO=0;RPP=3.13803;RPPR=0;RUN=1;SAF=8;SAP=3.13803;SAR=9;SRF=0;SRP=0;SRR=0;TYPE=snp;BVAR	GT:DP:RO:QR:AO:QA:GL	1/1:17:0:0:17:611:-5,-5,0
NC_010611.1	47052	.	G	A	480813	.	AB=0;ABP=0;AC=2;AF=1;AN=2;AO=17;CIGAR=1X;DP=17;DPB=17;DPRA=0;EPP=3.13803;EPPR=0;GTI=0;LEN=1;MEANALT=1;MQM=60;MQMR=0;NS=1;NUMALT=1;ODDS=26.7859;PAIRED=1;PAIREDR=0;PAO=0;PQA=0;PQR=0;PRO=0;QA=555;QR=0;RO=0;RPP=3.13803;RPPR=0;RUN=1;SAF=8;SAP=3.13803;SAR=9;SRF=0;SRP=0;SRR=0;TYPE=snp;BVAR	GT:DP:RO:QR:AO:QA:GL	1/1:17:0:0:17:555:-5,-5,0
NC_010611.1	47061	.	A	G	606538	.	AB=0;ABP=0;AC=2;AF=1;AN=2;AO=19;CIGAR=1X;DP=19;DPB=19;DPRA=0;EPP=3.12459;EPPR=0;GTI=0;LEN=1;MEANALT=1;MQM=60;MQMR=0;NS=1;NUMALT=1;ODDS=29.5585;PAIRED=1;PAIREDR=0;PAO=0;PQA=0;PQR=0;PRO=0;QA=695;QR=0;RO=0;RPP=3.12459;RPPR=0;RUN=1;SAF=9;SAP=3.12459;SAR=10;SRF=0;SRP=0;SRR=0;TYPE=snp;BVAR	GT:DP:RO:QR:AO:QA:GL	1/1:19:0:0:19:695:-5,-5,0
NC_010611.1	47188	.	G	A	873467	.	AB=0;ABP=0;AC=2;AF=1;AN=2;AO=29;CIGAR=1X;DP=29;DPB=29;DPRA=0;EPP=3.68421;EPPR=0;GTI=0;LEN=1;MEANALT=1;MQM=60;MQMR=0;NS=1;NUMALT=1;ODDS=43.4214;PAIRED=1;PAIREDR=0;PAO=0;PQA=0;PQR=0;PRO=0;QA=996;QR=0;RO=0;RPP=3.68421;RPPR=0;RUN=1;SAF=14;SAP=3.08518;SAR=15;SRF=0;SRP=0;SRR=0;TYPE=snp;BVAR	GT:DP:RO:QR:AO:QA:GL	1/1:29:0:0:29:996:-5,-5,0
NC_010611.1	47287	.	C	T	1018.9	.	AB=0;ABP=0;AC=2;AF=1;AN=2;AO=32;CIGAR=1X;DP=32;DPB=32;DPRA=0;EPP=12.7819;EPPR=0;GTI=0;LEN=1;MEANALT=1;MQM=60;MQMR=0;NS=1;NUMALT=1;ODDS=47.5803;PAIRED=1;PAIREDR=0;PAO=0;PQA=0;PQR=0;PRO=0;QA=1172;QR=0;RO=0;RPP=7.35324;RPPR=0;RUN=1;SAF=16;SAP=3.0103;SAR=16;SRF=0;SRP=0;SRR=0;TYPE=snp;BVAR	GT:DP:RO:QR:AO:QA:GL	1/1:32:0:0:32:1172:-5,-5,0
NC_010611.1	47326	.	G	T	775101	.	AB=0;ABP=0;AC=2;AF=1;AN=2;AO=29;CIGAR=1X;DP=30;DPB=30;DPRA=0;EPP=9.07545;EPPR=0;GTI=0;LEN=1;MEANALT=2;MQM=60;MQMR=0;NS=1;NUMALT=1;ODDS=43.4214;PAIRED=1;PAIREDR=0;PAO=0;PQA=0;PQR=0;PRO=0;QA=901;QR=0;RO=0;RPP=3.08518;RPPR=0;RUN=1;SAF=19;SAP=9.07545;SAR=10;SRF=0;SRP=0;SRR=0;TYPE=snp;BVAR	GT:DP:RO:QR:AO:QA:GL	1/1:30:0:0:29:901:-5,-5,0
NC_010611.1	47491	.	A	G	755565	.	AB=0;ABP=0;AC=2;AF=1;AN=2;AO=24;CIGAR=1X;DP=24;DPB=24;DPRA=0;EPP=8.80089;EPPR=0;GTI=0;LEN=1;MEANALT=1;MQM=60;MQMR=0;NS=1;NUMALT=1;ODDS=36.4899;PAIRED=1;PAIREDR=0;PAO=0;PQA=0;PQR=0;PRO=0;QA=876;QR=0;RO=0;RPP=4.45795;RPPR=0;RUN=1;SAF=8;SAP=8.80089;SAR=16;SRF=0;SRP=0;SRR=0;TYPE=snp;BVAR	GT:DP:RO:QR:AO:QA:GL	1/1:24:0:0:24:876:-5,-5,0
NC_010611.1	47524	.	T	C	815997	.	AB=0;ABP=0;AC=2;AF=1;AN=2;AO=27;CIGAR=1X;DP=27;DPB=27;DPRA=0;EPP=12.7417;EPPR=0;GTI=0;LEN=1;MEANALT=1;MQM=60;MQMR=0;NS=1;NUMALT=1;ODDS=40.6488;PAIRED=1;PAIREDR=0;PAO=0;PQA=0;PQR=0;PRO=0;QA=943;QR=0;RO=0;RPP=5.02092;RPPR=0;RUN=1;SAF=13;SAP=3.09072;SAR=14;SRF=0;SRP=0;SRR=0;TYPE=snp;BVAR	GT:DP:RO:QR:AO:QA:GL	1/1:27:0:0:27:943:-5,-5,0
NC_010611.1	47738	.	G	T	856816	.	AB=0;ABP=0;AC=2;AF=1;AN=2;AO=28;CIGAR=1X;DP=28;DPB=28;DPRA=0;EPP=4.25114;EPPR=0;GTI=0;LEN=1;MEANALT=1;MQM=60;MQMR=0;NS=1;NUMALT=1;ODDS=42.0351;PAIRED=1;PAIREDR=0;PAO=0;PQA=0;PQR=0;PRO=0;QA=983;QR=0;RO=0;RPP=5.80219;RPPR=0;RUN=1;SAF=11;SAP=5.80219;SAR=17;SRF=0;SRP=0;SRR=0;TYPE=snp;BVAR	GT:DP:RO:QR:AO:QA:GL	1/1:28:0:0:28:983:-5,-5,0
NC_010611.1	47756	.	A	C	754748	.	AB=0;ABP=0;AC=2;AF=1;AN=2;AO=25;CIGAR=1X;DP=25;DPB=25;DPRA=0;EPP=3.09716;EPPR=0;GTI=0;LEN=1;MEANALT=1;MQM=60;MQMR=0;NS=1;NUMALT=1;ODDS=37.8762;PAIRED=1;PAIREDR=0;PAO=0;PQA=0;PQR=0;PRO=0;QA=864;QR=0;RO=0;RPP=5.18177;RPPR=0;RUN=1;SAF=12;SAP=3.09716;SAR=13;SRF=0;SRP=0;SRR=0;TYPE=snp;BVAR	GT:DP:RO:QR:AO:QA:GL	1/1:25:0:0:25:864:-5,-5,0
NC_010611.1	47897	.	T	C	689095	.	AB=0;ABP=0;AC=2;AF=1;AN=2;AO=23;CIGAR=1X;DP=23;DPB=23;DPRA=0;EPP=3.86001;EPPR=0;GTI=0;LEN=1;MEANALT=1;MQM=60;MQMR=0;NS=1;NUMALT=1;ODDS=35.1036;PAIRED=1;PAIREDR=0;PAO=0;PQA=0;PQR=0;PRO=0;QA=814;QR=0;RO=0;RPP=14.4341;RPPR=0;RUN=1;SAF=17;SAP=14.4341;SAR=6;SRF=0;SRP=0;SRR=0;TYPE=snp;BVAR	GT:DP:RO:QR:AO:QA:GL	1/1:23:0:0:23:814:-5,-5,0
NC_010611.1	47998	.	C	A	604687	.	AB=0;ABP=0;AC=2;AF=1;AN=2;AO=20;CIGAR=1X;DP=20;DPB=20;DPRA=0;EPP=9.95901;EPPR=0;GTI=0;LEN=1;MEANALT=1;MQM=60;MQMR=0;NS=1;NUMALT=1;ODDS=30.9448;PAIRED=1;PAIREDR=0;PAO=0;PQA=0;PQR=0;PRO=0;QA=713;QR=0;RO=0;RPP=13.8677;RPPR=0;RUN=1;SAF=9;SAP=3.44459;SAR=11;SRF=0;SRP=0;SRR=0;TYPE=snp;BVAR	GT:DP:RO:QR:AO:QA:GL	1/1:20:0:0:20:713:-5,-5,0
NC_010611.1	48062	.	C	T	431902	.	AB=0;ABP=0;AC=2;AF=1;AN=2;AO=14;CIGAR=1X;DP=14;DPB=14;DPRA=0;EPP=3.63072;EPPR=0;GTI=0;LEN=1;MEANALT=1;MQM=59.5;MQMR=0;NS=1;NUMALT=1;ODDS=22.627;PAIRED=1;PAIREDR=0;PAO=0;PQA=0;PQR=0;PRO=0;QA=511;QR=0;RO=0;RPP=8.59409;RPPR=0;RUN=1;SAF=4;SAP=8.59409;SAR=10;SRF=0;SRP=0;SRR=0;TYPE=snp;BVAR	GT:DP:RO:QR:AO:QA:GL	1/1:14:0:0:14:511:-5,-4.21442,0
NC_010611.1	48126	.	A	T	543191	.	AB=0;ABP=0;AC=2;AF=1;AN=2;AO=17;CIGAR=1X;DP=17;DPB=17;DPRA=0;EPP=3.13803;EPPR=0;GTI=0;LEN=1;MEANALT=1;MQM=60;MQMR=0;NS=1;NUMALT=1;ODDS=26.7859;PAIRED=1;PAIREDR=0;PAO=0;PQA=0;PQR=0;PRO=0;QA=635;QR=0;RO=0;RPP=13.3567;RPPR=0;RUN=1;SAF=8;SAP=3.13803;SAR=9;SRF=0;SRP=0;SRR=0;TYPE=snp;BVAR	GT:DP:RO:QR:AO:QA:GL	1/1:17:0:0:17:635:-5,-5,0
NC_010611.1	48131	.	AGGA	TGGG	594929	.	AB=0;ABP=0;AC=2;AF=1;AN=2;AO=20;CIGAR=1X2M1X;DP=20;DPB=40;DPRA=0;EPP=3.0103;EPPR=0;GTI=0;LEN=4;MEANALT=1;MQM=60;MQMR=0;NS=1;NUMALT=1;ODDS=30.9448;PAIRED=1;PAIREDR=0;PAO=0;PQA=0;PQR=0;PRO=0;QA=687;QR=0;RO=0;RPP=6.91895;RPPR=0;RUN=1;SAF=9;SAP=3.44459;SAR=11;SRF=0;SRP=0;SRR=0;TYPE=complex;BVAR	GT:DP:RO:QR:AO:QA:GL	1/1:20:0:0:20:687:-5,-5,0
NC_010611.1	48173	.	C	A	806297	.	AB=0;ABP=0;AC=2;AF=1;AN=2;AO=25;CIGAR=1X;DP=25;DPB=25;DPRA=0;EPP=7.26639;EPPR=0;GTI=0;LEN=1;MEANALT=1;MQM=60;MQMR=0;NS=1;NUMALT=1;ODDS=37.8762;PAIRED=1;PAIREDR=0;PAO=0;PQA=0;PQR=0;PRO=0;QA=930;QR=0;RO=0;RPP=7.26639;RPPR=0;RUN=1;SAF=10;SAP=5.18177;SAR=15;SRF=0;SRP=0;SRR=0;TYPE=snp;BVAR	GT:DP:RO:QR:AO:QA:GL	1/1:25:0:0:25:930:-5,-5,0
NC_010611.1	48311	.	A	G	1007.86	.	AB=0;ABP=0;AC=2;AF=1;AN=2;AO=32;CIGAR=1X;DP=32;DPB=32;DPRA=0;EPP=5.45321;EPPR=0;GTI=0;LEN=1;MEANALT=1;MQM=59.9062;MQMR=0;NS=1;NUMALT=1;ODDS=47.5803;PAIRED=0.96875;PAIREDR=0;PAO=0;PQA=0;PQR=0;PRO=0;QA=1158;QR=0;RO=0;RPP=12.7819;RPPR=0;RUN=1;SAF=17;SAP=3.28173;SAR=15;SRF=0;SRP=0;SRR=0;TYPE=snp;BVAR	GT:DP:RO:QR:AO:QA:GL	1/1:32:0:0:32:1158:-5,-5,0
NC_010611.1	48374	.	G	A	1288.63	.	AB=0;ABP=0;AC=2;AF=1;AN=2;AO=39;CIGAR=1X;DP=39;DPB=39;DPRA=0;EPP=3.51141;EPPR=0;GTI=0;LEN=1;MEANALT=1;MQM=60;MQMR=0;NS=1;NUMALT=1;ODDS=57.2844;PAIRED=1;PAIREDR=0;PAO=0;PQA=0;PQR=0;PRO=0;QA=1464;QR=0;RO=0;RPP=5.73856;RPPR=0;RUN=1;SAF=16;SAP=5.73856;SAR=23;SRF=0;SRP=0;SRR=0;TYPE=snp;BVAR	GT:DP:RO:QR:AO:QA:GL	1/1:39:0:0:39:1464:-5,-5,0
NC_010611.1	48449	.	T	C	1201.54	.	AB=0;ABP=0;AC=2;AF=1;AN=2;AO=38;CIGAR=1X;DP=38;DPB=38;DPRA=0;EPP=6.66752;EPPR=0;GTI=0;LEN=1;MEANALT=1;MQM=60;MQMR=0;NS=1;NUMALT=1;ODDS=55.8981;PAIRED=1;PAIREDR=0;PAO=0;PQA=0;PQR=0;PRO=0;QA=1380;QR=0;RO=0;RPP=11.239;RPPR=0;RUN=1;SAF=24;SAP=8.7247;SAR=14;SRF=0;SRP=0;SRR=0;TYPE=snp;BVAR	GT:DP:RO:QR:AO:QA:GL	1/1:38:0:0:38:1380:-5,-5,0
NC_010611.1	48656	.	CGAC	TGAT	1195.19	.	AB=0;ABP=0;AC=2;AF=1;AN=2;AO=38;CIGAR=1X2M1X;DP=38;DPB=76;DPRA=0;EPP=3.23888;EPPR=0;GTI=0;LEN=4;MEANALT=1;MQM=60;MQMR=0;NS=1;NUMALT=1;ODDS=55.8981;PAIRED=1;PAIREDR=0;PAO=0;PQA=0;PQR=0;PRO=0;QA=1363;QR=0;RO=0;RPP=11.239;RPPR=0;RUN=1;SAF=19;SAP=3.0103;SAR=19;SRF=0;SRP=0;SRR=0;TYPE=complex;BVAR	GT:DP:RO:QR:AO:QA:GL	1/1:38:0:0:38:1363:-5,-5,0
NC_010611.1	48674	.	T	C	1324.57	.	AB=0;ABP=0;AC=2;AF=1;AN=2;AO=40;CIGAR=1X;DP=40;DPB=40;DPRA=0;EPP=3.0103;EPPR=0;GTI=0;LEN=1;MEANALT=1;MQM=60;MQMR=0;NS=1;NUMALT=1;ODDS=58.6707;PAIRED=1;PAIREDR=0;PAO=0;PQA=0;PQR=0;PRO=0;QA=1500;QR=0;RO=0;RPP=4.96463;RPPR=0;RUN=1;SAF=19;SAP=3.22745;SAR=21;SRF=0;SRP=0;SRR=0;TYPE=snp;BVAR	GT:DP:RO:QR:AO:QA:GL	1/1:40:0:0:40:1500:-5,-5,0
NC_010611.1	49358	.	T	G	433913	.	AB=0;ABP=0;AC=2;AF=1;AN=2;AO=14;CIGAR=1X;DP=14;DPB=14;DPRA=0;EPP=3.63072;EPPR=0;GTI=0;LEN=1;MEANALT=1;MQM=60;MQMR=0;NS=1;NUMALT=1;ODDS=22.627;PAIRED=1;PAIREDR=0;PAO=0;PQA=0;PQR=0;PRO=0;QA=504;QR=0;RO=0;RPP=5.49198;RPPR=0;RUN=1;SAF=7;SAP=3.0103;SAR=7;SRF=0;SRP=0;SRR=0;TYPE=snp;BVAR	GT:DP:RO:QR:AO:QA:GL	1/1:14:0:0:14:504:-5,-4.21442,0
NC_010611.1	49502	.	C	T	750783	.	AB=0;ABP=0;AC=2;AF=1;AN=2;AO=24;CIGAR=1X;DP=24;DPB=24;DPRA=0;EPP=4.45795;EPPR=0;GTI=0;LEN=1;MEANALT=1;MQM=60;MQMR=0;NS=1;NUMALT=1;ODDS=36.4899;PAIRED=1;PAIREDR=0;PAO=0;PQA=0;PQR=0;PRO=0;QA=866;QR=0;RO=0;RPP=8.80089;RPPR=0;RUN=1;SAF=14;SAP=4.45795;SAR=10;SRF=0;SRP=0;SRR=0;TYPE=snp;BVAR	GT:DP:RO:QR:AO:QA:GL	1/1:24:0:0:24:866:-5,-5,0
NC_010611.1	49532	.	AGTA	GGTT	599576	.	AB=0;ABP=0;AC=2;AF=1;AN=2;AO=21;CIGAR=1X2M1X;DP=21;DPB=42.75;DPRA=0;EPP=5.59539;EPPR=0;GTI=0;LEN=4;MEANALT=1;MQM=59.4762;MQMR=0;NS=1;NUMALT=1;ODDS=32.3311;PAIRED=1;PAIREDR=0;PAO=0;PQA=0;PQR=0;PRO=0;QA=691;QR=0;RO=0;RPP=3.1137;RPPR=0;RUN=1;SAF=11;SAP=3.1137;SAR=10;SRF=0;SRP=0;SRR=0;TYPE=complex;BVAR	GT:DP:RO:QR:AO:QA:GL	1/1:21:0:0:21:691:-5,-5,0
NC_010611.1	49597	.	T	C	569677	.	AB=0;ABP=0;AC=2;AF=1;AN=2;AO=19;CIGAR=1X;DP=19;DPB=19;DPRA=0;EPP=8.61041;EPPR=0;GTI=0;LEN=1;MEANALT=1;MQM=60;MQMR=0;NS=1;NUMALT=1;ODDS=29.5585;PAIRED=1;PAIREDR=0;PAO=0;PQA=0;PQR=0;PRO=0;QA=667;QR=0;RO=0;RPP=8.61041;RPPR=0;RUN=1;SAF=11;SAP=4.03889;SAR=8;SRF=0;SRP=0;SRR=0;TYPE=snp;BVAR	GT:DP:RO:QR:AO:QA:GL	1/1:19:0:0:19:667:-5,-5,0
NC_010611.1	49736	.	G	T	577872	.	AB=0;ABP=0;AC=2;AF=1;AN=2;AO=18;CIGAR=1X;DP=18;DPB=18;DPRA=0;EPP=7.35324;EPPR=0;GTI=0;LEN=1;MEANALT=1;MQM=60;MQMR=0;NS=1;NUMALT=1;ODDS=28.1722;PAIRED=1;PAIREDR=0;PAO=0;PQA=0;PQR=0;PRO=0;QA=667;QR=0;RO=0;RPP=3.0103;RPPR=0;RUN=1;SAF=9;SAP=3.0103;SAR=9;SRF=0;SRP=0;SRR=0;TYPE=snp;BVAR	GT:DP:RO:QR:AO:QA:GL	1/1:18:0:0:18:667:-5,-5,0
NC_010611.1	49742	.	T	C	586928	.	AB=0;ABP=0;AC=2;AF=1;AN=2;AO=18;CIGAR=1X;DP=18;DPB=18;DPRA=0;EPP=7.35324;EPPR=0;GTI=0;LEN=1;MEANALT=1;MQM=60;MQMR=0;NS=1;NUMALT=1;ODDS=28.1722;PAIRED=1;PAIREDR=0;PAO=0;PQA=0;PQR=0;PRO=0;QA=677;QR=0;RO=0;RPP=3.0103;RPPR=0;RUN=1;SAF=9;SAP=3.0103;SAR=9;SRF=0;SRP=0;SRR=0;TYPE=snp;BVAR	GT:DP:RO:QR:AO:QA:GL	1/1:18:0:0:18:677:-5,-5,0
NC_010611.1	49775	.	C	A	1023.16	.	AB=0;ABP=0;AC=2;AF=1;AN=2;AO=33;CIGAR=1X;DP=33;DPB=33;DPRA=0;EPP=6.23461;EPPR=0;GTI=0;LEN=1;MEANALT=1;MQM=60;MQMR=0;NS=1;NUMALT=1;ODDS=48.9666;PAIRED=1;PAIREDR=0;PAO=0;PQA=0;PQR=0;PRO=0;QA=1178;QR=0;RO=0;RPP=14.1309;RPPR=0;RUN=1;SAF=15;SAP=3.60252;SAR=18;SRF=0;SRP=0;SRR=0;TYPE=snp;BVAR	GT:DP:RO:QR:AO:QA:GL	1/1:33:0:0:33:1178:-5,-5,0
NC_010611.1	49790	.	G	A	1013.52	.	AB=0;ABP=0;AC=2;AF=1;AN=2;AO=32;CIGAR=1X;DP=32;DPB=32;DPRA=0;EPP=4.09604;EPPR=0;GTI=0;LEN=1;MEANALT=1;MQM=60;MQMR=0;NS=1;NUMALT=1;ODDS=47.5803;PAIRED=1;PAIREDR=0;PAO=0;PQA=0;PQR=0;PRO=0;QA=1177;QR=0;RO=0;RPP=24.9965;RPPR=0;RUN=1;SAF=15;SAP=3.28173;SAR=17;SRF=0;SRP=0;SRR=0;TYPE=snp;BVAR	GT:DP:RO:QR:AO:QA:GL	1/1:32:0:0:32:1177:-5,-5,0
NC_010611.1	49808	.	G	A	1136.71	.	AB=0;ABP=0;AC=2;AF=1;AN=2;AO=39;CIGAR=1X;DP=40;DPB=40;DPRA=0;EPP=3.06598;EPPR=0;GTI=0;LEN=1;MEANALT=2;MQM=60;MQMR=0;NS=1;NUMALT=1;ODDS=57.2844;PAIRED=1;PAIREDR=0;PAO=0;PQA=0;PQR=0;PRO=0;QA=1332;QR=0;RO=0;RPP=37.8095;RPPR=0;RUN=1;SAF=20;SAP=3.06598;SAR=19;SRF=0;SRP=0;SRR=0;TYPE=snp;BVAR	GT:DP:RO:QR:AO:QA:GL	1/1:40:0:0:39:1332:-5,-5,0
NC_010611.1	49814	.	A	G	1229.13	.	AB=0;ABP=0;AC=2;AF=1;AN=2;AO=40;CIGAR=1X;DP=40;DPB=40;DPRA=0;EPP=3.22745;EPPR=0;GTI=0;LEN=1;MEANALT=1;MQM=60;MQMR=0;NS=1;NUMALT=1;ODDS=58.6707;PAIRED=1;PAIREDR=0;PAO=0;PQA=0;PQR=0;PRO=0;QA=1435;QR=0;RO=0;RPP=39.7082;RPPR=0;RUN=1;SAF=20;SAP=3.0103;SAR=20;SRF=0;SRP=0;SRR=0;TYPE=snp;BVAR	GT:DP:RO:QR:AO:QA:GL	1/1:40:0:0:40:1435:-5,-5,0
NC_010611.1	49832	.	G	A	1238.33	.	AB=0;ABP=0;AC=2;AF=1;AN=2;AO=40;CIGAR=1X;DP=40;DPB=40;DPRA=0;EPP=3.87889;EPPR=0;GTI=0;LEN=1;MEANALT=1;MQM=60;MQMR=0;NS=1;NUMALT=1;ODDS=58.6707;PAIRED=1;PAIREDR=0;PAO=0;PQA=0;PQR=0;PRO=0;QA=1415;QR=0;RO=0;RPP=13.6505;RPPR=0;RUN=1;SAF=19;SAP=3.22745;SAR=21;SRF=0;SRP=0;SRR=0;TYPE=snp;BVAR	GT:DP:RO:QR:AO:QA:GL	1/1:40:0:0:40:1415:-5,-5,0
NC_010611.1	50246	.	G	A	435347	.	AB=0;ABP=0;AC=2;AF=1;AN=2;AO=14;CIGAR=1X;DP=14;DPB=14;DPRA=0;EPP=3.0103;EPPR=0;GTI=0;LEN=1;MEANALT=1;MQM=60;MQMR=0;NS=1;NUMALT=1;ODDS=22.627;PAIRED=1;PAIREDR=0;PAO=0;PQA=0;PQR=0;PRO=0;QA=503;QR=0;RO=0;RPP=3.0103;RPPR=0;RUN=1;SAF=6;SAP=3.63072;SAR=8;SRF=0;SRP=0;SRR=0;TYPE=snp;BVAR	GT:DP:RO:QR:AO:QA:GL	1/1:14:0:0:14:503:-5,-4.21442,0
NC_010611.1	50336	.	A	G	399554	.	AB=0;ABP=0;AC=2;AF=1;AN=2;AO=13;CIGAR=1X;DP=13;DPB=13;DPRA=0;EPP=3.17734;EPPR=0;GTI=0;LEN=1;MEANALT=1;MQM=60;MQMR=0;NS=1;NUMALT=1;ODDS=21.2407;PAIRED=1;PAIREDR=0;PAO=0;PQA=0;PQR=0;PRO=0;QA=464;QR=0;RO=0;RPP=4.51363;RPPR=0;RUN=1;SAF=7;SAP=3.17734;SAR=6;SRF=0;SRP=0;SRR=0;TYPE=snp;BVAR	GT:DP:RO:QR:AO:QA:GL	1/1:13:0:0:13:464:-5,-3.91339,0
NC_010611.1	50966	.	C	T	251942	.	AB=0;ABP=0;AC=2;AF=1;AN=2;AO=8;CIGAR=1X;DP=8;DPB=8;DPRA=0;EPP=4.09604;EPPR=0;GTI=0;LEN=1;MEANALT=1;MQM=60;MQMR=0;NS=1;NUMALT=1;ODDS=14.3092;PAIRED=1;PAIREDR=0;PAO=0;PQA=0;PQR=0;PRO=0;QA=306;QR=0;RO=0;RPP=3.0103;RPPR=0;RUN=1;SAF=1;SAP=12.7819;SAR=7;SRF=0;SRP=0;SRR=0;TYPE=snp;BVAR	GT:DP:RO:QR:AO:QA:GL	1/1:8:0:0:8:306:-5,-2.40824,0
NC_010611.1	51189	.	A	G	506806	.	AB=0;ABP=0;AC=2;AF=1;AN=2;AO=17;CIGAR=1X;DP=17;DPB=17;DPRA=0;EPP=3.13803;EPPR=0;GTI=0;LEN=1;MEANALT=1;MQM=60;MQMR=0;NS=1;NUMALT=1;ODDS=26.7859;PAIRED=1;PAIREDR=0;PAO=0;PQA=0;PQR=0;PRO=0;QA=588;QR=0;RO=0;RPP=6.20364;RPPR=0;RUN=1;SAF=7;SAP=4.1599;SAR=10;SRF=0;SRP=0;SRR=0;TYPE=snp;BVAR	GT:DP:RO:QR:AO:QA:GL	1/1:17:0:0:17:588:-5,-5,0
NC_010611.1	51673	.	T	A	542112	.	AB=0;ABP=0;AC=2;AF=1;AN=2;AO=18;CIGAR=1X;DP=18;DPB=18;DPRA=0;EPP=3.49285;EPPR=0;GTI=0;LEN=1;MEANALT=1;MQM=60;MQMR=0;NS=1;NUMALT=1;ODDS=28.1722;PAIRED=1;PAIREDR=0;PAO=0;PQA=0;PQR=0;PRO=0;QA=643;QR=0;RO=0;RPP=20.3821;RPPR=0;RUN=1;SAF=9;SAP=3.0103;SAR=9;SRF=0;SRP=0;SRR=0;TYPE=snp;BVAR	GT:DP:RO:QR:AO:QA:GL	1/1:18:0:0:18:643:-5,-5,0
NC_010611.1	51687	.	T	A	298949	.	AB=0;ABP=0;AC=2;AF=1;AN=2;AO=10;CIGAR=1X;DP=10;DPB=10;DPRA=0;EPP=6.48466;EPPR=0;GTI=0;LEN=1;MEANALT=1;MQM=60;MQMR=0;NS=1;NUMALT=1;ODDS=17.0818;PAIRED=1;PAIREDR=0;PAO=0;PQA=0;PQR=0;PRO=0;QA=353;QR=0;RO=0;RPP=3.87889;RPPR=0;RUN=1;SAF=5;SAP=3.0103;SAR=5;SRF=0;SRP=0;SRR=0;TYPE=snp;BVAR	GT:DP:RO:QR:AO:QA:GL	1/1:10:0:0:10:353:-5,-3.0103,0
NC_010611.1	51692	.	G	T	305319	.	AB=0;ABP=0;AC=2;AF=1;AN=2;AO=10;CIGAR=1X;DP=10;DPB=10;DPRA=0;EPP=6.48466;EPPR=0;GTI=0;LEN=1;MEANALT=1;MQM=60;MQMR=0;NS=1;NUMALT=1;ODDS=17.0818;PAIRED=1;PAIREDR=0;PAO=0;PQA=0;PQR=0;PRO=0;QA=360;QR=0;RO=0;RPP=3.87889;RPPR=0;RUN=1;SAF=5;SAP=3.0103;SAR=5;SRF=0;SRP=0;SRR=0;TYPE=snp;BVAR	GT:DP:RO:QR:AO:QA:GL	1/1:10:0:0:10:360:-5,-3.0103,0
NC_010611.1	51748	.	C	T	534736	.	AB=0;ABP=0;AC=2;AF=1;AN=2;AO=18;CIGAR=1X;DP=18;DPB=18;DPRA=0;EPP=7.35324;EPPR=0;GTI=0;LEN=1;MEANALT=1;MQM=60;MQMR=0;NS=1;NUMALT=1;ODDS=28.1722;PAIRED=1;PAIREDR=0;PAO=0;PQA=0;PQR=0;PRO=0;QA=641;QR=0;RO=0;RPP=20.3821;RPPR=0;RUN=1;SAF=11;SAP=4.9405;SAR=7;SRF=0;SRP=0;SRR=0;TYPE=snp;BVAR	GT:DP:RO:QR:AO:QA:GL	1/1:18:0:0:18:641:-5,-5,0
NC_010611.1	52329	.	T	C	480496	.	AB=0;ABP=0;AC=2;AF=1;AN=2;AO=15;CIGAR=1X;DP=15;DPB=15;DPRA=0;EPP=6.62942;EPPR=0;GTI=0;LEN=1;MEANALT=1;MQM=60;MQMR=0;NS=1;NUMALT=1;ODDS=24.0133;PAIRED=1;PAIREDR=0;PAO=0;PQA=0;PQR=0;PRO=0;QA=557;QR=0;RO=0;RPP=3.15506;RPPR=0;RUN=1;SAF=7;SAP=3.15506;SAR=8;SRF=0;SRP=0;SRR=0;TYPE=snp;BVAR	GT:DP:RO:QR:AO:QA:GL	1/1:15:0:0:15:557:-5,-4.51545,0
NC_010611.1	52476	.	C	T	611173	.	AB=0;ABP=0;AC=2;AF=1;AN=2;AO=20;CIGAR=1X;DP=20;DPB=20;DPRA=0;EPP=4.74748;EPPR=0;GTI=0;LEN=1;MEANALT=1;MQM=60;MQMR=0;NS=1;NUMALT=1;ODDS=30.9448;PAIRED=1;PAIREDR=0;PAO=0;PQA=0;PQR=0;PRO=0;QA=704;QR=0;RO=0;RPP=4.74748;RPPR=0;RUN=1;SAF=10;SAP=3.0103;SAR=10;SRF=0;SRP=0;SRR=0;TYPE=snp;BVAR	GT:DP:RO:QR:AO:QA:GL	1/1:20:0:0:20:704:-5,-5,0
NC_010611.1	52584	.	T	C	458676	.	AB=0;ABP=0;AC=2;AF=1;AN=2;AO=16;CIGAR=1X;DP=16;DPB=16;DPRA=0;EPP=7.89611;EPPR=0;GTI=0;LEN=1;MEANALT=1;MQM=60;MQMR=0;NS=1;NUMALT=1;ODDS=25.3996;PAIRED=1;PAIREDR=0;PAO=0;PQA=0;PQR=0;PRO=0;QA=552;QR=0;RO=0;RPP=16.582;RPPR=0;RUN=1;SAF=10;SAP=5.18177;SAR=6;SRF=0;SRP=0;SRR=0;TYPE=snp;BVAR	GT:DP:RO:QR:AO:QA:GL	1/1:16:0:0:16:552:-5,-4.81648,0
NC_010611.1	52689	.	G	T	760468	.	AB=0;ABP=0;AC=2;AF=1;AN=2;AO=24;CIGAR=1X;DP=24;DPB=24;DPRA=0;EPP=4.45795;EPPR=0;GTI=0;LEN=1;MEANALT=1;MQM=60;MQMR=0;NS=1;NUMALT=1;ODDS=36.4899;PAIRED=1;PAIREDR=0;PAO=0;PQA=0;PQR=0;PRO=0;QA=872;QR=0;RO=0;RPP=4.45795;RPPR=0;RUN=1;SAF=10;SAP=4.45795;SAR=14;SRF=0;SRP=0;SRR=0;TYPE=snp;BVAR	GT:DP:RO:QR:AO:QA:GL	1/1:24:0:0:24:872:-5,-5,0
NC_010611.1	52719	.	A	G	976169	.	AB=0;ABP=0;AC=2;AF=1;AN=2;AO=32;CIGAR=1X;DP=32;DPB=32;DPRA=0;EPP=4.09604;EPPR=0;GTI=0;LEN=1;MEANALT=1;MQM=60;MQMR=0;NS=1;NUMALT=1;ODDS=47.5803;PAIRED=1;PAIREDR=0;PAO=0;PQA=0;PQR=0;PRO=0;QA=1111;QR=0;RO=0;RPP=3.28173;RPPR=0;RUN=1;SAF=15;SAP=3.28173;SAR=17;SRF=0;SRP=0;SRR=0;TYPE=snp;BVAR	GT:DP:RO:QR:AO:QA:GL	1/1:32:0:0:32:1111:-5,-5,0
NC_010611.1	52840	.	A	G	901091	.	AB=0;ABP=0;AC=2;AF=1;AN=2;AO=28;CIGAR=1X;DP=28;DPB=28;DPRA=0;EPP=5.80219;EPPR=0;GTI=0;LEN=1;MEANALT=1;MQM=60;MQMR=0;NS=1;NUMALT=1;ODDS=42.0351;PAIRED=1;PAIREDR=0;PAO=0;PQA=0;PQR=0;PRO=0;QA=1032;QR=0;RO=0;RPP=5.80219;RPPR=0;RUN=1;SAF=12;SAP=4.25114;SAR=16;SRF=0;SRP=0;SRR=0;TYPE=snp;BVAR	GT:DP:RO:QR:AO:QA:GL	1/1:28:0:0:28:1032:-5,-5,0
NC_010611.1	52881	.	G	A	831142	.	AB=0;ABP=0;AC=2;AF=1;AN=2;AO=26;CIGAR=1X;DP=26;DPB=26;DPRA=0;EPP=3.34437;EPPR=0;GTI=0;LEN=1;MEANALT=1;MQM=60;MQMR=0;NS=1;NUMALT=1;ODDS=39.2625;PAIRED=1;PAIREDR=0;PAO=0;PQA=0;PQR=0;PRO=0;QA=954;QR=0;RO=0;RPP=8.35546;RPPR=0;RUN=1;SAF=11;SAP=4.34659;SAR=15;SRF=0;SRP=0;SRR=0;TYPE=snp;BVAR	GT:DP:RO:QR:AO:QA:GL	1/1:26:0:0:26:954:-5,-5,0
NC_010611.1	52976	.	C	T	626681	.	AB=0;ABP=0;AC=2;AF=1;AN=2;AO=19;CIGAR=1X;DP=19;DPB=19;DPRA=0;EPP=5.8675;EPPR=0;GTI=0;LEN=1;MEANALT=1;MQM=60;MQMR=0;NS=1;NUMALT=1;ODDS=29.5585;PAIRED=1;PAIREDR=0;PAO=0;PQA=0;PQR=0;PRO=0;QA=727;QR=0;RO=0;RPP=8.61041;RPPR=0;RUN=1;SAF=8;SAP=4.03889;SAR=11;SRF=0;SRP=0;SRR=0;TYPE=snp;BVAR	GT:DP:RO:QR:AO:QA:GL	1/1:19:0:0:19:727:-5,-5,0
NC_010611.1	53027	.	T	C	714693	.	AB=0;ABP=0;AC=2;AF=1;AN=2;AO=23;CIGAR=1X;DP=23;DPB=23;DPRA=0;EPP=3.10471;EPPR=0;GTI=0;LEN=1;MEANALT=1;MQM=60;MQMR=0;NS=1;NUMALT=1;ODDS=35.1036;PAIRED=1;PAIREDR=0;PAO=0;PQA=0;PQR=0;PRO=0;QA=819;QR=0;RO=0;RPP=5.3706;RPPR=0;RUN=1;SAF=11;SAP=3.10471;SAR=12;SRF=0;SRP=0;SRR=0;TYPE=snp;BVAR	GT:DP:RO:QR:AO:QA:GL	1/1:23:0:0:23:819:-5,-5,0
NC_010611.1	53060	.	T	C	738564	.	AB=0;ABP=0;AC=2;AF=1;AN=2;AO=23;CIGAR=1X;DP=23;DPB=23;DPRA=0;EPP=5.3706;EPPR=0;GTI=0;LEN=1;MEANALT=1;MQM=60;MQMR=0;NS=1;NUMALT=1;ODDS=35.1036;PAIRED=1;PAIREDR=0;PAO=0;PQA=0;PQR=0;PRO=0;QA=847;QR=0;RO=0;RPP=3.86001;RPPR=0;RUN=1;SAF=10;SAP=3.86001;SAR=13;SRF=0;SRP=0;SRR=0;TYPE=snp;BVAR	GT:DP:RO:QR:AO:QA:GL	1/1:23:0:0:23:847:-5,-5,0
NC_010611.1	53093	.	C	T	979907	.	AB=0;ABP=0;AC=2;AF=1;AN=2;AO=30;CIGAR=1X;DP=30;DPB=30;DPRA=0;EPP=3.29983;EPPR=0;GTI=0;LEN=1;MEANALT=1;MQM=60;MQMR=0;NS=1;NUMALT=1;ODDS=44.8077;PAIRED=1;PAIREDR=0;PAO=0;PQA=0;PQR=0;PRO=0;QA=1118;QR=0;RO=0;RPP=7.64277;RPPR=0;RUN=1;SAF=15;SAP=3.0103;SAR=15;SRF=0;SRP=0;SRR=0;TYPE=snp;BVAR	GT:DP:RO:QR:AO:QA:GL	1/1:30:0:0:30:1118:-5,-5,0
NC_010611.1	53553	.	T	TA	634.04	.	AB=0;ABP=0;AC=2;AF=1;AN=2;AO=20;CIGAR=1M1I;DP=20;DPB=44.4444;DPRA=0;EPP=3.44459;EPPR=0;GTI=0;LEN=1;MEANALT=1;MQM=60;MQMR=0;NS=1;NUMALT=1;ODDS=30.9448;PAIRED=1;PAIREDR=0;PAO=0;PQA=0;PQR=0;PRO=0;QA=734;QR=0;RO=0;RPP=9.95901;RPPR=0;RUN=1;SAF=9;SAP=3.44459;SAR=11;SRF=0;SRP=0;SRR=0;TYPE=ins;BVAR	GT:DP:RO:QR:AO:QA:GL	1/1:20:0:0:20:734:-5,-5,0
NC_010611.1	53713	.	G	A	539505	.	AB=0;ABP=0;AC=2;AF=1;AN=2;AO=17;CIGAR=1X;DP=17;DPB=17;DPRA=0;EPP=13.3567;EPPR=0;GTI=0;LEN=1;MEANALT=1;MQM=60;MQMR=0;NS=1;NUMALT=1;ODDS=26.7859;PAIRED=1;PAIREDR=0;PAO=0;PQA=0;PQR=0;PRO=0;QA=632;QR=0;RO=0;RPP=3.13803;RPPR=0;RUN=1;SAF=7;SAP=4.1599;SAR=10;SRF=0;SRP=0;SRR=0;TYPE=snp;BVAR	GT:DP:RO:QR:AO:QA:GL	1/1:17:0:0:17:632:-5,-5,0
NC_010611.1	53800	.	G	A	382435	.	AB=0;ABP=0;AC=2;AF=1;AN=2;AO=15;CIGAR=1X;DP=15;DPB=15;DPRA=0;EPP=14.7363;EPPR=0;GTI=0;LEN=1;MEANALT=1;MQM=60;MQMR=0;NS=1;NUMALT=1;ODDS=24.0133;PAIRED=1;PAIREDR=0;PAO=0;PQA=0;PQR=0;PRO=0;QA=478;QR=0;RO=0;RPP=14.7363;RPPR=0;RUN=1;SAF=4;SAP=10.1038;SAR=11;SRF=0;SRP=0;SRR=0;TYPE=snp;BVAR	GT:DP:RO:QR:AO:QA:GL	1/1:15:0:0:15:478:-5,-4.51545,0
NC_010611.1	53860	.	C	T	325576	.	AB=0;ABP=0;AC=2;AF=1;AN=2;AO=11;CIGAR=1X;DP=11;DPB=11;DPRA=0;EPP=3.20771;EPPR=0;GTI=0;LEN=1;MEANALT=1;MQM=60;MQMR=0;NS=1;NUMALT=1;ODDS=18.4681;PAIRED=1;PAIREDR=0;PAO=0;PQA=0;PQR=0;PRO=0;QA=386;QR=0;RO=0;RPP=4.78696;RPPR=0;RUN=1;SAF=3;SAP=7.94546;SAR=8;SRF=0;SRP=0;SRR=0;TYPE=snp;BVAR	GT:DP:RO:QR:AO:QA:GL	1/1:11:0:0:11:386:-5,-3.31133,0
NC_010611.1	53944	.	A	G	232.45	.	AB=0;ABP=0;AC=2;AF=1;AN=2;AO=8;CIGAR=1X;DP=8;DPB=8;DPRA=0;EPP=4.09604;EPPR=0;GTI=0;LEN=1;MEANALT=1;MQM=60;MQMR=0;NS=1;NUMALT=1;ODDS=14.3092;PAIRED=1;PAIREDR=0;PAO=0;PQA=0;PQR=0;PRO=0;QA=289;QR=0;RO=0;RPP=12.7819;RPPR=0;RUN=1;SAF=2;SAP=7.35324;SAR=6;SRF=0;SRP=0;SRR=0;TYPE=snp;BVAR	GT:DP:RO:QR:AO:QA:GL	1/1:8:0:0:8:289:-5,-2.40824,0
NC_010611.1	54360	.	C	A	706558	.	AB=0;ABP=0;AC=2;AF=1;AN=2;AO=22;CIGAR=1X;DP=22;DPB=22;DPRA=0;EPP=3.0103;EPPR=0;GTI=0;LEN=1;MEANALT=1;MQM=60;MQMR=0;NS=1;NUMALT=1;ODDS=33.7174;PAIRED=1;PAIREDR=0;PAO=0;PQA=0;PQR=0;PRO=0;QA=847;QR=0;RO=0;RPP=34.9902;RPPR=0;RUN=1;SAF=13;SAP=4.58955;SAR=9;SRF=0;SRP=0;SRR=0;TYPE=snp;BVAR	GT:DP:RO:QR:AO:QA:GL	1/1:22:0:0:22:847:-5,-5,0
NC_010611.1	54385	.	C	T	731498	.	AB=0;ABP=0;AC=2;AF=1;AN=2;AO=25;CIGAR=1X;DP=25;DPB=25;DPRA=0;EPP=7.26639;EPPR=0;GTI=0;LEN=1;MEANALT=1;MQM=60;MQMR=0;NS=1;NUMALT=1;ODDS=37.8762;PAIRED=1;PAIREDR=0;PAO=0;PQA=0;PQR=0;PRO=0;QA=845;QR=0;RO=0;RPP=5.18177;RPPR=0;RUN=1;SAF=15;SAP=5.18177;SAR=10;SRF=0;SRP=0;SRR=0;TYPE=snp;BVAR	GT:DP:RO:QR:AO:QA:GL	1/1:25:0:0:25:845:-5,-5,0
NC_010611.1	54440	.	G	A	783191	.	AB=0;ABP=0;AC=2;AF=1;AN=2;AO=24;CIGAR=1X;DP=24;DPB=24;DPRA=0;EPP=4.45795;EPPR=0;GTI=0;LEN=1;MEANALT=1;MQM=60;MQMR=0;NS=1;NUMALT=1;ODDS=36.4899;PAIRED=1;PAIREDR=0;PAO=0;PQA=0;PQR=0;PRO=0;QA=910;QR=0;RO=0;RPP=16.0391;RPPR=0;RUN=1;SAF=14;SAP=4.45795;SAR=10;SRF=0;SRP=0;SRR=0;TYPE=snp;BVAR	GT:DP:RO:QR:AO:QA:GL	1/1:24:0:0:24:910:-5,-5,0
NC_010611.1	54684	.	G	A	450519	.	AB=0;ABP=0;AC=2;AF=1;AN=2;AO=15;CIGAR=1X;DP=15;DPB=15;DPRA=0;EPP=3.15506;EPPR=0;GTI=0;LEN=1;MEANALT=1;MQM=60;MQMR=0;NS=1;NUMALT=1;ODDS=24.0133;PAIRED=1;PAIREDR=0;PAO=0;PQA=0;PQR=0;PRO=0;QA=540;QR=0;RO=0;RPP=20.5268;RPPR=0;RUN=1;SAF=7;SAP=3.15506;SAR=8;SRF=0;SRP=0;SRR=0;TYPE=snp;BVAR	GT:DP:RO:QR:AO:QA:GL	1/1:15:0:0:15:540:-5,-4.51545,0
NC_010611.1	54780	.	A	G	304345	.	AB=0;ABP=0;AC=2;AF=1;AN=2;AO=12;CIGAR=1X;DP=12;DPB=12;DPRA=0;EPP=9.52472;EPPR=0;GTI=0;LEN=1;MEANALT=1;MQM=60;MQMR=0;NS=1;NUMALT=1;ODDS=19.8544;PAIRED=1;PAIREDR=0;PAO=0;PQA=0;PQR=0;PRO=0;QA=367;QR=0;RO=0;RPP=3.73412;RPPR=0;RUN=1;SAF=8;SAP=5.9056;SAR=4;SRF=0;SRP=0;SRR=0;TYPE=snp;BVAR	GT:DP:RO:QR:AO:QA:GL	1/1:12:0:0:12:367:-5,-3.61236,0
NC_010611.1	54795	.	A	T	373378	.	AB=0;ABP=0;AC=2;AF=1;AN=2;AO=12;CIGAR=1X;DP=12;DPB=12;DPRA=0;EPP=9.52472;EPPR=0;GTI=0;LEN=1;MEANALT=1;MQM=60;MQMR=0;NS=1;NUMALT=1;ODDS=19.8544;PAIRED=1;PAIREDR=0;PAO=0;PQA=0;PQR=0;PRO=0;QA=443;QR=0;RO=0;RPP=5.9056;RPPR=0;RUN=1;SAF=7;SAP=3.73412;SAR=5;SRF=0;SRP=0;SRR=0;TYPE=snp;BVAR	GT:DP:RO:QR:AO:QA:GL	1/1:12:0:0:12:443:-5,-3.61236,0
NC_010611.1	54801	.	T	A	381609	.	AB=0;ABP=0;AC=2;AF=1;AN=2;AO=13;CIGAR=1X;DP=13;DPB=13;DPRA=0;EPP=11.1951;EPPR=0;GTI=0;LEN=1;MEANALT=1;MQM=60;MQMR=0;NS=1;NUMALT=1;ODDS=21.2407;PAIRED=1;PAIREDR=0;PAO=0;PQA=0;PQR=0;PRO=0;QA=460;QR=0;RO=0;RPP=11.1951;RPPR=0;RUN=1;SAF=7;SAP=3.17734;SAR=6;SRF=0;SRP=0;SRR=0;TYPE=snp;BVAR	GT:DP:RO:QR:AO:QA:GL	1/1:13:0:0:13:460:-5,-3.91339,0
NC_010611.1	54849	.	T	C	747935	.	AB=0;ABP=0;AC=2;AF=1;AN=2;AO=23;CIGAR=1X;DP=23;DPB=23;DPRA=0;EPP=14.4341;EPPR=0;GTI=0;LEN=1;MEANALT=1;MQM=60;MQMR=0;NS=1;NUMALT=1;ODDS=35.1036;PAIRED=1;PAIREDR=0;PAO=0;PQA=0;PQR=0;PRO=0;QA=874;QR=0;RO=0;RPP=10.6577;RPPR=0;RUN=1;SAF=11;SAP=3.10471;SAR=12;SRF=0;SRP=0;SRR=0;TYPE=snp;BVAR	GT:DP:RO:QR:AO:QA:GL	1/1:23:0:0:23:874:-5,-5,0
NC_010611.1	54890	.	G	A	691659	.	AB=0;ABP=0;AC=2;AF=1;AN=2;AO=24;CIGAR=1X;DP=25;DPB=25;DPRA=0;EPP=6.26751;EPPR=5.18177;GTI=0;LEN=1;MEANALT=1;MQM=60;MQMR=60;NS=1;NUMALT=1;ODDS=30.064;PAIRED=1;PAIREDR=1;PAO=0;PQA=0;PQR=0;PRO=0;QA=808;QR=15;RO=1;RPP=8.80089;RPPR=5.18177;RUN=1;SAF=11;SAP=3.37221;SAR=13;SRF=0;SRP=5.18177;SRR=1;TYPE=snp;BVAR	GT:DP:RO:QR:AO:QA:GL	1/1:25:1:15:24:808:-5,-4.62781,0
NC_010611.1	54927	.	A	C	670197	.	AB=0;ABP=0;AC=2;AF=1;AN=2;AO=22;CIGAR=1X;DP=22;DPB=22;DPRA=0;EPP=9.32731;EPPR=0;GTI=0;LEN=1;MEANALT=1;MQM=60;MQMR=0;NS=1;NUMALT=1;ODDS=33.7174;PAIRED=1;PAIREDR=0;PAO=0;PQA=0;PQR=0;PRO=0;QA=793;QR=0;RO=0;RPP=17.2236;RPPR=0;RUN=1;SAF=8;SAP=6.56362;SAR=14;SRF=0;SRP=0;SRR=0;TYPE=snp;BVAR	GT:DP:RO:QR:AO:QA:GL	1/1:22:0:0:22:793:-5,-5,0
NC_010611.1	55008	.	G	T	373491	.	AB=0;ABP=0;AC=2;AF=1;AN=2;AO=12;CIGAR=1X;DP=12;DPB=12;DPRA=0;EPP=3.73412;EPPR=0;GTI=0;LEN=1;MEANALT=1;MQM=60;MQMR=0;NS=1;NUMALT=1;ODDS=19.8544;PAIRED=1;PAIREDR=0;PAO=0;PQA=0;PQR=0;PRO=0;QA=437;QR=0;RO=0;RPP=3.73412;RPPR=0;RUN=1;SAF=8;SAP=5.9056;SAR=4;SRF=0;SRP=0;SRR=0;TYPE=snp;BVAR	GT:DP:RO:QR:AO:QA:GL	1/1:12:0:0:12:437:-5,-3.61236,0
NC_010611.1	55341	.	G	A	578768	.	AB=0;ABP=0;AC=2;AF=1;AN=2;AO=18;CIGAR=1X;DP=18;DPB=18;DPRA=0;EPP=7.35324;EPPR=0;GTI=0;LEN=1;MEANALT=1;MQM=60;MQMR=0;NS=1;NUMALT=1;ODDS=28.1722;PAIRED=1;PAIREDR=0;PAO=0;PQA=0;PQR=0;PRO=0;QA=669;QR=0;RO=0;RPP=3.49285;RPPR=0;RUN=1;SAF=8;SAP=3.49285;SAR=10;SRF=0;SRP=0;SRR=0;TYPE=snp;BVAR	GT:DP:RO:QR:AO:QA:GL	1/1:18:0:0:18:669:-5,-5,0
NC_010611.1	55585	.	C	T	459775	.	AB=0;ABP=0;AC=2;AF=1;AN=2;AO=15;CIGAR=1X;DP=15;DPB=15;DPRA=0;EPP=6.62942;EPPR=0;GTI=0;LEN=1;MEANALT=1;MQM=60;MQMR=0;NS=1;NUMALT=1;ODDS=24.0133;PAIRED=1;PAIREDR=0;PAO=0;PQA=0;PQR=0;PRO=0;QA=539;QR=0;RO=0;RPP=6.62942;RPPR=0;RUN=1;SAF=6;SAP=4.31318;SAR=9;SRF=0;SRP=0;SRR=0;TYPE=snp;BVAR	GT:DP:RO:QR:AO:QA:GL	1/1:15:0:0:15:539:-5,-4.51545,0
NC_010611.1	55717	.	TAGC	CAGT	994775	.	AB=0;ABP=0;AC=2;AF=1;AN=2;AO=35;CIGAR=1X2M1X;DP=36;DPB=72;DPRA=0;EPP=10.5174;EPPR=0;GTI=0;LEN=4;MEANALT=2;MQM=60;MQMR=0;NS=1;NUMALT=1;ODDS=51.7392;PAIRED=1;PAIREDR=0;PAO=0;PQA=0;PQR=0;PRO=0;QA=1144;QR=0;RO=0;RPP=3.07234;RPPR=0;RUN=1;SAF=20;SAP=4.56135;SAR=15;SRF=0;SRP=0;SRR=0;TYPE=complex;BVAR	GT:DP:RO:QR:AO:QA:GL	1/1:36:0:0:35:1144:-5,-5,0
NC_010611.1	55780	.	G	A	903123	.	AB=0;ABP=0;AC=2;AF=1;AN=2;AO=30;CIGAR=1X;DP=30;DPB=30;DPRA=0;EPP=3.0103;EPPR=0;GTI=0;LEN=1;MEANALT=1;MQM=60;MQMR=0;NS=1;NUMALT=1;ODDS=44.8077;PAIRED=1;PAIREDR=0;PAO=0;PQA=0;PQR=0;PRO=0;QA=1033;QR=0;RO=0;RPP=7.64277;RPPR=0;RUN=1;SAF=14;SAP=3.29983;SAR=16;SRF=0;SRP=0;SRR=0;TYPE=snp;BVAR	GT:DP:RO:QR:AO:QA:GL	1/1:30:0:0:30:1033:-5,-5,0
NC_010611.1	55792	.	A	T	653649	.	AB=0;ABP=0;AC=2;AF=1;AN=2;AO=21;CIGAR=1X;DP=21;DPB=21;DPRA=0;EPP=3.1137;EPPR=0;GTI=0;LEN=1;MEANALT=1;MQM=60;MQMR=0;NS=1;NUMALT=1;ODDS=32.3311;PAIRED=1;PAIREDR=0;PAO=0;PQA=0;PQR=0;PRO=0;QA=749;QR=0;RO=0;RPP=3.94093;RPPR=0;RUN=1;SAF=11;SAP=3.1137;SAR=10;SRF=0;SRP=0;SRR=0;TYPE=snp;BVAR	GT:DP:RO:QR:AO:QA:GL	1/1:21:0:0:21:749:-5,-5,0
NC_010611.1	55846	.	C	T	607506	.	AB=0;ABP=0;AC=2;AF=1;AN=2;AO=21;CIGAR=1X;DP=21;DPB=21;DPRA=0;EPP=3.1137;EPPR=0;GTI=0;LEN=1;MEANALT=1;MQM=60;MQMR=0;NS=1;NUMALT=1;ODDS=32.3311;PAIRED=1;PAIREDR=0;PAO=0;PQA=0;PQR=0;PRO=0;QA=698;QR=0;RO=0;RPP=3.1137;RPPR=0;RUN=1;SAF=9;SAP=3.94093;SAR=12;SRF=0;SRP=0;SRR=0;TYPE=snp;BVAR	GT:DP:RO:QR:AO:QA:GL	1/1:21:0:0:21:698:-5,-5,0
NC_010611.1	55858	.	C	T	594839	.	AB=0;ABP=0;AC=2;AF=1;AN=2;AO=21;CIGAR=1X;DP=21;DPB=21;DPRA=0;EPP=3.1137;EPPR=0;GTI=0;LEN=1;MEANALT=1;MQM=60;MQMR=0;NS=1;NUMALT=1;ODDS=32.3311;PAIRED=1;PAIREDR=0;PAO=0;PQA=0;PQR=0;PRO=0;QA=684;QR=0;RO=0;RPP=3.1137;RPPR=0;RUN=1;SAF=9;SAP=3.94093;SAR=12;SRF=0;SRP=0;SRR=0;TYPE=snp;BVAR	GT:DP:RO:QR:AO:QA:GL	1/1:21:0:0:21:684:-5,-5,0
NC_010611.1	55894	.	A	G	597598	.	AB=0;ABP=0;AC=2;AF=1;AN=2;AO=20;CIGAR=1X;DP=20;DPB=20;DPRA=0;EPP=4.74748;EPPR=0;GTI=0;LEN=1;MEANALT=1;MQM=60;MQMR=0;NS=1;NUMALT=1;ODDS=30.9448;PAIRED=1;PAIREDR=0;PAO=0;PQA=0;PQR=0;PRO=0;QA=689;QR=0;RO=0;RPP=4.74748;RPPR=0;RUN=1;SAF=10;SAP=3.0103;SAR=10;SRF=0;SRP=0;SRR=0;TYPE=snp;BVAR	GT:DP:RO:QR:AO:QA:GL	1/1:20:0:0:20:689:-5,-5,0
NC_010611.1	55918	.	G	A	662625	.	AB=0;ABP=0;AC=2;AF=1;AN=2;AO=22;CIGAR=1X;DP=22;DPB=22;DPRA=0;EPP=3.40511;EPPR=0;GTI=0;LEN=1;MEANALT=1;MQM=60;MQMR=0;NS=1;NUMALT=1;ODDS=33.7174;PAIRED=1;PAIREDR=0;PAO=0;PQA=0;PQR=0;PRO=0;QA=762;QR=0;RO=0;RPP=4.58955;RPPR=0;RUN=1;SAF=13;SAP=4.58955;SAR=9;SRF=0;SRP=0;SRR=0;TYPE=snp;BVAR	GT:DP:RO:QR:AO:QA:GL	1/1:22:0:0:22:762:-5,-5,0
NC_010611.1	55927	.	A	G	614577	.	AB=0;ABP=0;AC=2;AF=1;AN=2;AO=20;CIGAR=1X;DP=20;DPB=20;DPRA=0;EPP=3.44459;EPPR=0;GTI=0;LEN=1;MEANALT=1;MQM=60;MQMR=0;NS=1;NUMALT=1;ODDS=30.9448;PAIRED=1;PAIREDR=0;PAO=0;PQA=0;PQR=0;PRO=0;QA=705;QR=0;RO=0;RPP=3.44459;RPPR=0;RUN=1;SAF=10;SAP=3.0103;SAR=10;SRF=0;SRP=0;SRR=0;TYPE=snp;BVAR	GT:DP:RO:QR:AO:QA:GL	1/1:20:0:0:20:705:-5,-5,0
NC_010611.1	55966	.	G	C	519083	.	AB=0;ABP=0;AC=2;AF=1;AN=2;AO=18;CIGAR=1X;DP=18;DPB=18;DPRA=0;EPP=4.9405;EPPR=0;GTI=0;LEN=1;MEANALT=1;MQM=60;MQMR=0;NS=1;NUMALT=1;ODDS=28.1722;PAIRED=1;PAIREDR=0;PAO=0;PQA=0;PQR=0;PRO=0;QA=600;QR=0;RO=0;RPP=3.49285;RPPR=0;RUN=1;SAF=9;SAP=3.0103;SAR=9;SRF=0;SRP=0;SRR=0;TYPE=snp;BVAR	GT:DP:RO:QR:AO:QA:GL	1/1:18:0:0:18:600:-5,-5,0
NC_010611.1	55975	.	TGAC	CGAT	392419	.	AB=0;ABP=0;AC=2;AF=1;AN=2;AO=14;CIGAR=1X2M1X;DP=14;DPB=28;DPRA=0;EPP=12.937;EPPR=0;GTI=0;LEN=4;MEANALT=1;MQM=60;MQMR=0;NS=1;NUMALT=1;ODDS=22.627;PAIRED=1;PAIREDR=0;PAO=0;PQA=0;PQR=0;PRO=0;QA=469;QR=0;RO=0;RPP=5.49198;RPPR=0;RUN=1;SAF=8;SAP=3.63072;SAR=6;SRF=0;SRP=0;SRR=0;TYPE=complex;BVAR	GT:DP:RO:QR:AO:QA:GL	1/1:14:0:0:14:469:-5,-4.21442,0
NC_010611.1	55990	.	A	G	353956	.	AB=0;ABP=0;AC=2;AF=1;AN=2;AO=12;CIGAR=1X;DP=14;DPB=14;DPRA=0;EPP=9.52472;EPPR=0;GTI=0;LEN=1;MEANALT=2;MQM=60;MQMR=0;NS=1;NUMALT=1;ODDS=19.8544;PAIRED=1;PAIREDR=0;PAO=0;PQA=0;PQR=0;PRO=0;QA=429;QR=0;RO=0;RPP=9.52472;RPPR=0;RUN=1;SAF=6;SAP=3.0103;SAR=6;SRF=0;SRP=0;SRR=0;TYPE=snp;BVAR	GT:DP:RO:QR:AO:QA:GL	1/1:14:0:0:12:429:-5,-3.61236,0
NC_010611.1	55996	.	C	T	441842	.	AB=0;ABP=0;AC=2;AF=1;AN=2;AO=14;CIGAR=1X;DP=14;DPB=14;DPRA=0;EPP=8.59409;EPPR=0;GTI=0;LEN=1;MEANALT=1;MQM=60;MQMR=0;NS=1;NUMALT=1;ODDS=22.627;PAIRED=1;PAIREDR=0;PAO=0;PQA=0;PQR=0;PRO=0;QA=518;QR=0;RO=0;RPP=5.49198;RPPR=0;RUN=1;SAF=7;SAP=3.0103;SAR=7;SRF=0;SRP=0;SRR=0;TYPE=snp;BVAR	GT:DP:RO:QR:AO:QA:GL	1/1:14:0:0:14:518:-5,-4.21442,0
NC_010611.1	56011	.	G	A	378814	.	AB=0;ABP=0;AC=2;AF=1;AN=2;AO=12;CIGAR=1X;DP=12;DPB=12;DPRA=0;EPP=3.73412;EPPR=0;GTI=0;LEN=1;MEANALT=1;MQM=60;MQMR=0;NS=1;NUMALT=1;ODDS=19.8544;PAIRED=1;PAIREDR=0;PAO=0;PQA=0;PQR=0;PRO=0;QA=446;QR=0;RO=0;RPP=9.52472;RPPR=0;RUN=1;SAF=6;SAP=3.0103;SAR=6;SRF=0;SRP=0;SRR=0;TYPE=snp;BVAR	GT:DP:RO:QR:AO:QA:GL	1/1:12:0:0:12:446:-5,-3.61236,0
NC_010611.1	56044	.	C	T	282068	.	AB=0;ABP=0;AC=2;AF=1;AN=2;AO=10;CIGAR=1X;DP=10;DPB=10;DPRA=0;EPP=3.87889;EPPR=0;GTI=0;LEN=1;MEANALT=1;MQM=60;MQMR=0;NS=1;NUMALT=1;ODDS=17.0818;PAIRED=1;PAIREDR=0;PAO=0;PQA=0;PQR=0;PRO=0;QA=340;QR=0;RO=0;RPP=10.8276;RPPR=0;RUN=1;SAF=4;SAP=3.87889;SAR=6;SRF=0;SRP=0;SRR=0;TYPE=snp;BVAR	GT:DP:RO:QR:AO:QA:GL	1/1:10:0:0:10:340:-5,-3.0103,0
NC_010611.1	56160	.	G	A	460.22	.	AB=0;ABP=0;AC=2;AF=1;AN=2;AO=14;CIGAR=1X;DP=14;DPB=14;DPRA=0;EPP=3.0103;EPPR=0;GTI=0;LEN=1;MEANALT=1;MQM=60;MQMR=0;NS=1;NUMALT=1;ODDS=22.627;PAIRED=1;PAIREDR=0;PAO=0;PQA=0;PQR=0;PRO=0;QA=533;QR=0;RO=0;RPP=5.49198;RPPR=0;RUN=1;SAF=6;SAP=3.63072;SAR=8;SRF=0;SRP=0;SRR=0;TYPE=snp;BVAR	GT:DP:RO:QR:AO:QA:GL	1/1:14:0:0:14:533:-5,-4.21442,0
NC_010611.1	56172	.	T	C	395.24	.	AB=0;ABP=0;AC=2;AF=1;AN=2;AO=13;CIGAR=1X;DP=13;DPB=13;DPRA=0;EPP=4.51363;EPPR=0;GTI=0;LEN=1;MEANALT=1;MQM=60;MQMR=0;NS=1;NUMALT=1;ODDS=21.2407;PAIRED=1;PAIREDR=0;PAO=0;PQA=0;PQR=0;PRO=0;QA=462;QR=0;RO=0;RPP=4.51363;RPPR=0;RUN=1;SAF=5;SAP=4.51363;SAR=8;SRF=0;SRP=0;SRR=0;TYPE=snp;BVAR	GT:DP:RO:QR:AO:QA:GL	1/1:13:0:0:13:462:-5,-3.91339,0
NC_010611.1	56604	.	A	C	538005	.	AB=0;ABP=0;AC=2;AF=1;AN=2;AO=17;CIGAR=1X;DP=17;DPB=17;DPRA=0;EPP=6.20364;EPPR=0;GTI=0;LEN=1;MEANALT=1;MQM=60;MQMR=0;NS=1;NUMALT=1;ODDS=26.7859;PAIRED=1;PAIREDR=0;PAO=0;PQA=0;PQR=0;PRO=0;QA=629;QR=0;RO=0;RPP=4.1599;RPPR=0;RUN=1;SAF=12;SAP=9.26925;SAR=5;SRF=0;SRP=0;SRR=0;TYPE=snp;BVAR	GT:DP:RO:QR:AO:QA:GL	1/1:17:0:0:17:629:-5,-5,0
NC_010611.1	56610	.	G	A	547064	.	AB=0;ABP=0;AC=2;AF=1;AN=2;AO=17;CIGAR=1X;DP=17;DPB=17;DPRA=0;EPP=6.20364;EPPR=0;GTI=0;LEN=1;MEANALT=1;MQM=60;MQMR=0;NS=1;NUMALT=1;ODDS=26.7859;PAIRED=1;PAIREDR=0;PAO=0;PQA=0;PQR=0;PRO=0;QA=639;QR=0;RO=0;RPP=4.1599;RPPR=0;RUN=1;SAF=12;SAP=9.26925;SAR=5;SRF=0;SRP=0;SRR=0;TYPE=snp;BVAR	GT:DP:RO:QR:AO:QA:GL	1/1:17:0:0:17:639:-5,-5,0
NC_010611.1	56646	.	T	A	553006	.	AB=0;ABP=0;AC=2;AF=1;AN=2;AO=17;CIGAR=1X;DP=17;DPB=17;DPRA=0;EPP=6.20364;EPPR=0;GTI=0;LEN=1;MEANALT=1;MQM=60;MQMR=0;NS=1;NUMALT=1;ODDS=26.7859;PAIRED=1;PAIREDR=0;PAO=0;PQA=0;PQR=0;PRO=0;QA=639;QR=0;RO=0;RPP=4.1599;RPPR=0;RUN=1;SAF=8;SAP=3.13803;SAR=9;SRF=0;SRP=0;SRR=0;TYPE=snp;BVAR	GT:DP:RO:QR:AO:QA:GL	1/1:17:0:0:17:639:-5,-5,0
NC_010611.1	56742	.	T	C	460365	.	AB=0;ABP=0;AC=2;AF=1;AN=2;AO=15;CIGAR=1X;DP=15;DPB=15;DPRA=0;EPP=3.15506;EPPR=0;GTI=0;LEN=1;MEANALT=1;MQM=60;MQMR=0;NS=1;NUMALT=1;ODDS=24.0133;PAIRED=1;PAIREDR=0;PAO=0;PQA=0;PQR=0;PRO=0;QA=546;QR=0;RO=0;RPP=10.1038;RPPR=0;RUN=1;SAF=4;SAP=10.1038;SAR=11;SRF=0;SRP=0;SRR=0;TYPE=snp;BVAR	GT:DP:RO:QR:AO:QA:GL	1/1:15:0:0:15:546:-5,-4.51545,0
NC_010611.1	56748	.	A	T	474633	.	AB=0;ABP=0;AC=2;AF=1;AN=2;AO=15;CIGAR=1X;DP=15;DPB=15;DPRA=0;EPP=3.15506;EPPR=0;GTI=0;LEN=1;MEANALT=1;MQM=60;MQMR=0;NS=1;NUMALT=1;ODDS=24.0133;PAIRED=1;PAIREDR=0;PAO=0;PQA=0;PQR=0;PRO=0;QA=567;QR=0;RO=0;RPP=14.7363;RPPR=0;RUN=1;SAF=4;SAP=10.1038;SAR=11;SRF=0;SRP=0;SRR=0;TYPE=snp;BVAR	GT:DP:RO:QR:AO:QA:GL	1/1:15:0:0:15:567:-5,-4.51545,0
NC_010611.1	56766	.	T	C	514549	.	AB=0;ABP=0;AC=2;AF=1;AN=2;AO=16;CIGAR=1X;DP=16;DPB=16;DPRA=0;EPP=5.18177;EPPR=0;GTI=0;LEN=1;MEANALT=1;MQM=60;MQMR=0;NS=1;NUMALT=1;ODDS=25.3996;PAIRED=1;PAIREDR=0;PAO=0;PQA=0;PQR=0;PRO=0;QA=598;QR=0;RO=0;RPP=5.18177;RPPR=0;RUN=1;SAF=6;SAP=5.18177;SAR=10;SRF=0;SRP=0;SRR=0;TYPE=snp;BVAR	GT:DP:RO:QR:AO:QA:GL	1/1:16:0:0:16:598:-5,-4.81648,0
NC_010611.1	56921	.	C	T	599339	.	AB=0;ABP=0;AC=2;AF=1;AN=2;AO=20;CIGAR=1X;DP=20;DPB=20;DPRA=0;EPP=4.74748;EPPR=0;GTI=0;LEN=1;MEANALT=1;MQM=60;MQMR=0;NS=1;NUMALT=1;ODDS=30.9448;PAIRED=1;PAIREDR=0;PAO=0;PQA=0;PQR=0;PRO=0;QA=690;QR=0;RO=0;RPP=3.44459;RPPR=0;RUN=1;SAF=11;SAP=3.44459;SAR=9;SRF=0;SRP=0;SRR=0;TYPE=snp;BVAR	GT:DP:RO:QR:AO:QA:GL	1/1:20:0:0:20:690:-5,-5,0
NC_010611.1	57105	.	GCCC	ACCT	919.22	.	AB=0;ABP=0;AC=2;AF=1;AN=2;AO=30;CIGAR=1X2M1X;DP=30;DPB=60.75;DPRA=0;EPP=5.61607;EPPR=0;GTI=0;LEN=4;MEANALT=1;MQM=60;MQMR=0;NS=1;NUMALT=1;ODDS=44.8077;PAIRED=1;PAIREDR=0;PAO=0;PQA=0;PQR=0;PRO=0;QA=1059;QR=0;RO=0;RPP=10.2485;RPPR=0;RUN=1;SAF=18;SAP=5.61607;SAR=12;SRF=0;SRP=0;SRR=0;TYPE=complex;BVAR	GT:DP:RO:QR:AO:QA:GL	1/1:30:0:0:30:1059:-5,-5,0
NC_010611.1	57123	.	A	T	1247.63	.	AB=0;ABP=0;AC=2;AF=1;AN=2;AO=39;CIGAR=1X;DP=39;DPB=39;DPRA=0;EPP=7.52028;EPPR=0;GTI=0;LEN=1;MEANALT=1;MQM=60;MQMR=0;NS=1;NUMALT=1;ODDS=57.2844;PAIRED=1;PAIREDR=0;PAO=0;PQA=0;PQR=0;PRO=0;QA=1422;QR=0;RO=0;RPP=7.52028;RPPR=0;RUN=1;SAF=20;SAP=3.06598;SAR=19;SRF=0;SRP=0;SRR=0;TYPE=snp;BVAR	GT:DP:RO:QR:AO:QA:GL	1/1:39:0:0:39:1422:-5,-5,0
NC_010611.1	57824	.	GGC	CGT	612.3	.	AB=0;ABP=0;AC=2;AF=1;AN=2;AO=22;CIGAR=1X1M1X;DP=23;DPB=47.3333;DPRA=0;EPP=4.58955;EPPR=0;GTI=0;LEN=3;MEANALT=2;MQM=60;MQMR=0;NS=1;NUMALT=1;ODDS=33.7174;PAIRED=1;PAIREDR=0;PAO=0;PQA=0;PQR=0;PRO=0;QA=708;QR=0;RO=0;RPP=4.58955;RPPR=0;RUN=1;SAF=10;SAP=3.40511;SAR=12;SRF=0;SRP=0;SRR=0;TYPE=complex;BVAR	GT:DP:RO:QR:AO:QA:GL	1/1:23:0:0:22:708:-5,-5,0
NC_010611.1	58429	.	A	G	416116	.	AB=0;ABP=0;AC=2;AF=1;AN=2;AO=13;CIGAR=1X;DP=13;DPB=13;DPRA=0;EPP=4.51363;EPPR=0;GTI=0;LEN=1;MEANALT=1;MQM=60;MQMR=0;NS=1;NUMALT=1;ODDS=21.2407;PAIRED=1;PAIREDR=0;PAO=0;PQA=0;PQR=0;PRO=0;QA=485;QR=0;RO=0;RPP=4.51363;RPPR=0;RUN=1;SAF=5;SAP=4.51363;SAR=8;SRF=0;SRP=0;SRR=0;TYPE=snp;BVAR	GT:DP:RO:QR:AO:QA:GL	1/1:13:0:0:13:485:-5,-3.91339,0
NC_010611.1	58498	.	C	T	355859	.	AB=0;ABP=0;AC=2;AF=1;AN=2;AO=11;CIGAR=1X;DP=11;DPB=11;DPRA=0;EPP=4.78696;EPPR=0;GTI=0;LEN=1;MEANALT=1;MQM=60;MQMR=0;NS=1;NUMALT=1;ODDS=18.4681;PAIRED=1;PAIREDR=0;PAO=0;PQA=0;PQR=0;PRO=0;QA=416;QR=0;RO=0;RPP=3.20771;RPPR=0;RUN=1;SAF=4;SAP=4.78696;SAR=7;SRF=0;SRP=0;SRR=0;TYPE=snp;BVAR	GT:DP:RO:QR:AO:QA:GL	1/1:11:0:0:11:416:-5,-3.31133,0
NC_010611.1	58507	.	T	C	284208	.	AB=0;ABP=0;AC=2;AF=1;AN=2;AO=10;CIGAR=1X;DP=10;DPB=10;DPRA=0;EPP=3.87889;EPPR=0;GTI=0;LEN=1;MEANALT=1;MQM=60;MQMR=0;NS=1;NUMALT=1;ODDS=17.0818;PAIRED=1;PAIREDR=0;PAO=0;PQA=0;PQR=0;PRO=0;QA=335;QR=0;RO=0;RPP=3.87889;RPPR=0;RUN=1;SAF=4;SAP=3.87889;SAR=6;SRF=0;SRP=0;SRR=0;TYPE=snp;BVAR	GT:DP:RO:QR:AO:QA:GL	1/1:10:0:0:10:335:-5,-3.0103,0
NC_010611.1	58560	.	GG	CA	449608	.	AB=0;ABP=0;AC=2;AF=1;AN=2;AO=14;CIGAR=2X;DP=14;DPB=28;DPRA=0;EPP=3.63072;EPPR=0;GTI=0;LEN=2;MEANALT=1;MQM=60;MQMR=0;NS=1;NUMALT=1;ODDS=22.627;PAIRED=1;PAIREDR=0;PAO=0;PQA=0;PQR=0;PRO=0;QA=520;QR=0;RO=0;RPP=3.63072;RPPR=0;RUN=1;SAF=6;SAP=3.63072;SAR=8;SRF=0;SRP=0;SRR=0;TYPE=mnp;BVAR	GT:DP:RO:QR:AO:QA:GL	1/1:14:0:0:14:520:-5,-4.21442,0
NC_010611.1	58590	.	T	C	465084	.	AB=0;ABP=0;AC=2;AF=1;AN=2;AO=16;CIGAR=1X;DP=16;DPB=16;DPRA=0;EPP=3.55317;EPPR=0;GTI=0;LEN=1;MEANALT=1;MQM=60;MQMR=0;NS=1;NUMALT=1;ODDS=25.3996;PAIRED=1;PAIREDR=0;PAO=0;PQA=0;PQR=0;PRO=0;QA=540;QR=0;RO=0;RPP=5.18177;RPPR=0;RUN=1;SAF=9;SAP=3.55317;SAR=7;SRF=0;SRP=0;SRR=0;TYPE=snp;BVAR	GT:DP:RO:QR:AO:QA:GL	1/1:16:0:0:16:540:-5,-4.81648,0
NC_010611.1	58596	.	G	A	533959	.	AB=0;ABP=0;AC=2;AF=1;AN=2;AO=16;CIGAR=1X;DP=16;DPB=16;DPRA=0;EPP=5.18177;EPPR=0;GTI=0;LEN=1;MEANALT=1;MQM=60;MQMR=0;NS=1;NUMALT=1;ODDS=25.3996;PAIRED=1;PAIREDR=0;PAO=0;PQA=0;PQR=0;PRO=0;QA=616;QR=0;RO=0;RPP=3.55317;RPPR=0;RUN=1;SAF=9;SAP=3.55317;SAR=7;SRF=0;SRP=0;SRR=0;TYPE=snp;BVAR	GT:DP:RO:QR:AO:QA:GL	1/1:16:0:0:16:616:-5,-4.81648,0
NC_010611.1	58681	.	G	A	620724	.	AB=0;ABP=0;AC=2;AF=1;AN=2;AO=22;CIGAR=1X;DP=22;DPB=22;DPRA=0;EPP=3.0103;EPPR=0;GTI=0;LEN=1;MEANALT=1;MQM=60;MQMR=0;NS=1;NUMALT=1;ODDS=33.7174;PAIRED=1;PAIREDR=0;PAO=0;PQA=0;PQR=0;PRO=0;QA=714;QR=0;RO=0;RPP=3.40511;RPPR=0;RUN=1;SAF=13;SAP=4.58955;SAR=9;SRF=0;SRP=0;SRR=0;TYPE=snp;BVAR	GT:DP:RO:QR:AO:QA:GL	1/1:22:0:0:22:714:-5,-5,0
NC_010611.1	58693	.	T	C	715357	.	AB=0;ABP=0;AC=2;AF=1;AN=2;AO=22;CIGAR=1X;DP=22;DPB=22;DPRA=0;EPP=3.0103;EPPR=0;GTI=0;LEN=1;MEANALT=1;MQM=60;MQMR=0;NS=1;NUMALT=1;ODDS=33.7174;PAIRED=1;PAIREDR=0;PAO=0;PQA=0;PQR=0;PRO=0;QA=822;QR=0;RO=0;RPP=6.56362;RPPR=0;RUN=1;SAF=13;SAP=4.58955;SAR=9;SRF=0;SRP=0;SRR=0;TYPE=snp;BVAR	GT:DP:RO:QR:AO:QA:GL	1/1:22:0:0:22:822:-5,-5,0
NC_010611.1	58744	.	A	G	527641	.	AB=0;ABP=0;AC=2;AF=1;AN=2;AO=17;CIGAR=1X;DP=17;DPB=17;DPRA=0;EPP=6.20364;EPPR=0;GTI=0;LEN=1;MEANALT=1;MQM=60;MQMR=0;NS=1;NUMALT=1;ODDS=26.7859;PAIRED=1;PAIREDR=0;PAO=0;PQA=0;PQR=0;PRO=0;QA=611;QR=0;RO=0;RPP=3.13803;RPPR=0;RUN=1;SAF=10;SAP=4.1599;SAR=7;SRF=0;SRP=0;SRR=0;TYPE=snp;BVAR	GT:DP:RO:QR:AO:QA:GL	1/1:17:0:0:17:611:-5,-5,0
NC_010611.1	58780	.	T	A	692989	.	AB=0;ABP=0;AC=2;AF=1;AN=2;AO=23;CIGAR=1X;DP=23;DPB=23;DPRA=0;EPP=5.3706;EPPR=0;GTI=0;LEN=1;MEANALT=1;MQM=60;MQMR=0;NS=1;NUMALT=1;ODDS=35.1036;PAIRED=1;PAIREDR=0;PAO=0;PQA=0;PQR=0;PRO=0;QA=795;QR=0;RO=0;RPP=3.10471;RPPR=0;RUN=1;SAF=11;SAP=3.10471;SAR=12;SRF=0;SRP=0;SRR=0;TYPE=snp;BVAR	GT:DP:RO:QR:AO:QA:GL	1/1:23:0:0:23:795:-5,-5,0
NC_010611.1	58969	.	A	G	605666	.	AB=0;ABP=0;AC=2;AF=1;AN=2;AO=19;CIGAR=1X;DP=19;DPB=19;DPRA=0;EPP=4.03889;EPPR=0;GTI=0;LEN=1;MEANALT=1;MQM=60;MQMR=0;NS=1;NUMALT=1;ODDS=29.5585;PAIRED=1;PAIREDR=0;PAO=0;PQA=0;PQR=0;PRO=0;QA=695;QR=0;RO=0;RPP=3.12459;RPPR=0;RUN=1;SAF=9;SAP=3.12459;SAR=10;SRF=0;SRP=0;SRR=0;TYPE=snp;BVAR	GT:DP:RO:QR:AO:QA:GL	1/1:19:0:0:19:695:-5,-5,0
NC_010611.1	58975	.	A	G	648546	.	AB=0;ABP=0;AC=2;AF=1;AN=2;AO=21;CIGAR=1X;DP=21;DPB=21;DPRA=0;EPP=5.59539;EPPR=0;GTI=0;LEN=1;MEANALT=1;MQM=60;MQMR=0;NS=1;NUMALT=1;ODDS=32.3311;PAIRED=1;PAIREDR=0;PAO=0;PQA=0;PQR=0;PRO=0;QA=746;QR=0;RO=0;RPP=3.94093;RPPR=0;RUN=1;SAF=11;SAP=3.1137;SAR=10;SRF=0;SRP=0;SRR=0;TYPE=snp;BVAR	GT:DP:RO:QR:AO:QA:GL	1/1:21:0:0:21:746:-5,-5,0
NC_010611.1	59077	.	T	C	504.55	.	AB=0;ABP=0;AC=2;AF=1;AN=2;AO=17;CIGAR=1X;DP=17;DPB=17;DPRA=0;EPP=3.13803;EPPR=0;GTI=0;LEN=1;MEANALT=1;MQM=60;MQMR=0;NS=1;NUMALT=1;ODDS=26.7859;PAIRED=1;PAIREDR=0;PAO=0;PQA=0;PQR=0;PRO=0;QA=591;QR=0;RO=0;RPP=9.26925;RPPR=0;RUN=1;SAF=11;SAP=6.20364;SAR=6;SRF=0;SRP=0;SRR=0;TYPE=snp;BVAR	GT:DP:RO:QR:AO:QA:GL	1/1:17:0:0:17:591:-5,-5,0
NC_010611.1	59089	.	A	G	588.55	.	AB=0;ABP=0;AC=2;AF=1;AN=2;AO=19;CIGAR=1X;DP=19;DPB=19;DPRA=0;EPP=3.12459;EPPR=0;GTI=0;LEN=1;MEANALT=1;MQM=60;MQMR=0;NS=1;NUMALT=1;ODDS=29.5585;PAIRED=1;PAIREDR=0;PAO=0;PQA=0;PQR=0;PRO=0;QA=679;QR=0;RO=0;RPP=4.03889;RPPR=0;RUN=1;SAF=12;SAP=5.8675;SAR=7;SRF=0;SRP=0;SRR=0;TYPE=snp;BVAR	GT:DP:RO:QR:AO:QA:GL	1/1:19:0:0:19:679:-5,-5,0
NC_010611.1	59197	.	T	C	580661	.	AB=0;ABP=0;AC=2;AF=1;AN=2;AO=18;CIGAR=1X;DP=18;DPB=18;DPRA=0;EPP=3.0103;EPPR=0;GTI=0;LEN=1;MEANALT=1;MQM=60;MQMR=0;NS=1;NUMALT=1;ODDS=28.1722;PAIRED=1;PAIREDR=0;PAO=0;PQA=0;PQR=0;PRO=0;QA=668;QR=0;RO=0;RPP=4.9405;RPPR=0;RUN=1;SAF=8;SAP=3.49285;SAR=10;SRF=0;SRP=0;SRR=0;TYPE=snp;BVAR	GT:DP:RO:QR:AO:QA:GL	1/1:18:0:0:18:668:-5,-5,0
NC_010611.1	59470	.	AAT	GAC	246.4	.	AB=0;ABP=0;AC=2;AF=1;AN=2;AO=9;CIGAR=1X1M1X;DP=9;DPB=18;DPRA=0;EPP=5.18177;EPPR=0;GTI=0;LEN=3;MEANALT=1;MQM=60;MQMR=0;NS=1;NUMALT=1;ODDS=15.6955;PAIRED=1;PAIREDR=0;PAO=0;PQA=0;PQR=0;PRO=0;QA=305;QR=0;RO=0;RPP=14.8328;RPPR=0;RUN=1;SAF=4;SAP=3.25157;SAR=5;SRF=0;SRP=0;SRR=0;TYPE=complex;BVAR	GT:DP:RO:QR:AO:QA:GL	1/1:9:0:0:9:305:-5,-2.70927,0
NC_010611.1	59511	.	A	G	620696	.	AB=0;ABP=0;AC=2;AF=1;AN=2;AO=2;CIGAR=1X;DP=2;DPB=2;DPRA=0;EPP=7.35324;EPPR=0;GTI=0;LEN=1;MEANALT=1;MQM=60;MQMR=0;NS=1;NUMALT=1;ODDS=5.99146;PAIRED=1;PAIREDR=0;PAO=0;PQA=0;PQR=0;PRO=0;QA=78;QR=0;RO=0;RPP=3.0103;RPPR=0;RUN=1;SAF=1;SAP=3.0103;SAR=1;SRF=0;SRP=0;SRR=0;TYPE=snp;BVAR	GT:DP:RO:QR:AO:QA:GL	1/1:2:0:0:2:78:-5,-0.60206,0
NC_010611.1	59527	.	TAGA	GAAT	383203	.	AB=0;ABP=0;AC=2;AF=1;AN=2;AO=2;CIGAR=1X1M2X;DP=2;DPB=4;DPRA=0;EPP=7.35324;EPPR=0;GTI=0;LEN=4;MEANALT=1;MQM=60;MQMR=0;NS=1;NUMALT=1;ODDS=5.99146;PAIRED=1;PAIREDR=0;PAO=0;PQA=0;PQR=0;PRO=0;QA=53;QR=0;RO=0;RPP=3.0103;RPPR=0;RUN=1;SAF=1;SAP=3.0103;SAR=1;SRF=0;SRP=0;SRR=0;TYPE=complex;BVAR	GT:DP:RO:QR:AO:QA:GL	1/1:2:0:0:2:53:-5,-0.60206,0
NC_010611.1	59538	.	A	T	376651	.	AB=0.5;ABP=3.0103;AC=1;AF=0.5;AN=2;AO=2;CIGAR=1X;DP=4;DPB=4;DPRA=0;EPP=3.0103;EPPR=7.35324;GTI=0;LEN=1;MEANALT=1;MQM=60;MQMR=60;NS=1;NUMALT=1;ODDS=6.92158;PAIRED=1;PAIREDR=1;PAO=0;PQA=0;PQR=0;PRO=0;QA=76;QR=68;RO=2;RPP=7.35324;RPPR=3.0103;RUN=1;SAF=1;SAP=3.0103;SAR=1;SRF=1;SRP=3.0103;SRR=1;TYPE=snp;BVAR	GT:DP:RO:QR:AO:QA:GL	0/1:4:2:68:2:76:-5,0,-5
NC_010611.1	59641	.	G	A	494991	.	AB=0;ABP=0;AC=2;AF=1;AN=2;AO=16;CIGAR=1X;DP=16;DPB=16;DPRA=0;EPP=3.55317;EPPR=0;GTI=0;LEN=1;MEANALT=1;MQM=60;MQMR=0;NS=1;NUMALT=1;ODDS=25.3996;PAIRED=1;PAIREDR=0;PAO=0;PQA=0;PQR=0;PRO=0;QA=573;QR=0;RO=0;RPP=3.55317;RPPR=0;RUN=1;SAF=10;SAP=5.18177;SAR=6;SRF=0;SRP=0;SRR=0;TYPE=snp;BVAR	GT:DP:RO:QR:AO:QA:GL	1/1:16:0:0:16:573:-5,-4.81648,0
NC_010611.1	59815	.	T	G	304.31	.	AB=0;ABP=0;AC=2;AF=1;AN=2;AO=11;CIGAR=1X;DP=11;DPB=11;DPRA=0;EPP=3.20771;EPPR=0;GTI=0;LEN=1;MEANALT=1;MQM=60;MQMR=0;NS=1;NUMALT=1;ODDS=18.4681;PAIRED=1;PAIREDR=0;PAO=0;PQA=0;PQR=0;PRO=0;QA=361;QR=0;RO=0;RPP=3.20771;RPPR=0;RUN=1;SAF=8;SAP=7.94546;SAR=3;SRF=0;SRP=0;SRR=0;TYPE=snp;BVAR	GT:DP:RO:QR:AO:QA:GL	1/1:11:0:0:11:361:-5,-3.31133,0
NC_010611.1	59920	.	T	C	469115	.	AB=0;ABP=0;AC=2;AF=1;AN=2;AO=15;CIGAR=1X;DP=15;DPB=15;DPRA=0;EPP=4.31318;EPPR=0;GTI=0;LEN=1;MEANALT=1;MQM=60;MQMR=0;NS=1;NUMALT=1;ODDS=24.0133;PAIRED=1;PAIREDR=0;PAO=0;PQA=0;PQR=0;PRO=0;QA=542;QR=0;RO=0;RPP=3.15506;RPPR=0;RUN=1;SAF=8;SAP=3.15506;SAR=7;SRF=0;SRP=0;SRR=0;TYPE=snp;BVAR	GT:DP:RO:QR:AO:QA:GL	1/1:15:0:0:15:542:-5,-4.51545,0
NC_010611.1	59938	.	A	G	481995	.	AB=0;ABP=0;AC=2;AF=1;AN=2;AO=16;CIGAR=1X;DP=16;DPB=16;DPRA=0;EPP=3.0103;EPPR=0;GTI=0;LEN=1;MEANALT=1;MQM=60;MQMR=0;NS=1;NUMALT=1;ODDS=25.3996;PAIRED=1;PAIREDR=0;PAO=0;PQA=0;PQR=0;PRO=0;QA=561;QR=0;RO=0;RPP=7.89611;RPPR=0;RUN=1;SAF=9;SAP=3.55317;SAR=7;SRF=0;SRP=0;SRR=0;TYPE=snp;BVAR	GT:DP:RO:QR:AO:QA:GL	1/1:16:0:0:16:561:-5,-4.81648,0
NC_010611.1	59998	.	C	T	855.34	.	AB=0;ABP=0;AC=2;AF=1;AN=2;AO=29;CIGAR=1X;DP=29;DPB=29;DPRA=0;EPP=4.88226;EPPR=0;GTI=0;LEN=1;MEANALT=1;MQM=60;MQMR=0;NS=1;NUMALT=1;ODDS=43.4214;PAIRED=1;PAIREDR=0;PAO=0;PQA=0;PQR=0;PRO=0;QA=996;QR=0;RO=0;RPP=19.8579;RPPR=0;RUN=1;SAF=13;SAP=3.68421;SAR=16;SRF=0;SRP=0;SRR=0;TYPE=snp;BVAR	GT:DP:RO:QR:AO:QA:GL	1/1:29:0:0:29:996:-5,-5,0
NC_010611.1	60037	.	T	C	1038.54	.	AB=0;ABP=0;AC=2;AF=1;AN=2;AO=33;CIGAR=1X;DP=33;DPB=33;DPRA=0;EPP=3.0761;EPPR=0;GTI=0;LEN=1;MEANALT=1;MQM=60;MQMR=0;NS=1;NUMALT=1;ODDS=48.9666;PAIRED=1;PAIREDR=0;PAO=0;PQA=0;PQR=0;PRO=0;QA=1180;QR=0;RO=0;RPP=3.60252;RPPR=0;RUN=1;SAF=15;SAP=3.60252;SAR=18;SRF=0;SRP=0;SRR=0;TYPE=snp;BVAR	GT:DP:RO:QR:AO:QA:GL	1/1:33:0:0:33:1180:-5,-5,0
NC_010611.1	60046	.	A	T	1137.34	.	AB=0;ABP=0;AC=2;AF=1;AN=2;AO=35;CIGAR=1X;DP=35;DPB=35;DPRA=0;EPP=3.56868;EPPR=0;GTI=0;LEN=1;MEANALT=1;MQM=60;MQMR=0;NS=1;NUMALT=1;ODDS=51.7392;PAIRED=1;PAIREDR=0;PAO=0;PQA=0;PQR=0;PRO=0;QA=1290;QR=0;RO=0;RPP=3.56868;RPPR=0;RUN=1;SAF=17;SAP=3.07234;SAR=18;SRF=0;SRP=0;SRR=0;TYPE=snp;BVAR	GT:DP:RO:QR:AO:QA:GL	1/1:35:0:0:35:1290:-5,-5,0
NC_010611.1	60058	.	T	G	1190.46	.	AB=0;ABP=0;AC=2;AF=1;AN=2;AO=37;CIGAR=1X;DP=37;DPB=37;DPRA=0;EPP=5.88603;EPPR=0;GTI=0;LEN=1;MEANALT=1;MQM=60;MQMR=0;NS=1;NUMALT=1;ODDS=54.5118;PAIRED=1;PAIREDR=0;PAO=0;PQA=0;PQR=0;PRO=0;QA=1355;QR=0;RO=0;RPP=3.5385;RPPR=0;RUN=1;SAF=15;SAP=5.88603;SAR=22;SRF=0;SRP=0;SRR=0;TYPE=snp;BVAR	GT:DP:RO:QR:AO:QA:GL	1/1:37:0:0:37:1355:-5,-5,0
NC_010611.1	60157	.	CGCG	TGCA	799389	.	AB=0;ABP=0;AC=2;AF=1;AN=2;AO=26;CIGAR=1X2M1X;DP=26;DPB=52;DPRA=0;EPP=3.34437;EPPR=0;GTI=0;LEN=4;MEANALT=1;MQM=60;MQMR=0;NS=1;NUMALT=1;ODDS=39.2625;PAIRED=1;PAIREDR=0;PAO=0;PQA=0;PQR=0;PRO=0;QA=924;QR=0;RO=0;RPP=11.3621;RPPR=0;RUN=1;SAF=10;SAP=6.01695;SAR=16;SRF=0;SRP=0;SRR=0;TYPE=complex;BVAR	GT:DP:RO:QR:AO:QA:GL	1/1:26:0:0:26:924:-5,-5,0
NC_010611.1	60244	.	G	A	847979	.	AB=0;ABP=0;AC=2;AF=1;AN=2;AO=28;CIGAR=1X;DP=28;DPB=28;DPRA=0;EPP=3.32051;EPPR=0;GTI=0;LEN=1;MEANALT=1;MQM=60;MQMR=0;NS=1;NUMALT=1;ODDS=42.0351;PAIRED=1;PAIREDR=0;PAO=0;PQA=0;PQR=0;PRO=0;QA=976;QR=0;RO=0;RPP=10.7656;RPPR=0;RUN=1;SAF=16;SAP=4.25114;SAR=12;SRF=0;SRP=0;SRR=0;TYPE=snp;BVAR	GT:DP:RO:QR:AO:QA:GL	1/1:28:0:0:28:976:-5,-5,0
NC_010611.1	60574	.	A	G	578748	.	AB=0;ABP=0;AC=2;AF=1;AN=2;AO=18;CIGAR=1X;DP=18;DPB=18;DPRA=0;EPP=7.35324;EPPR=0;GTI=0;LEN=1;MEANALT=1;MQM=60;MQMR=0;NS=1;NUMALT=1;ODDS=28.1722;PAIRED=1;PAIREDR=0;PAO=0;PQA=0;PQR=0;PRO=0;QA=670;QR=0;RO=0;RPP=3.0103;RPPR=0;RUN=1;SAF=7;SAP=4.9405;SAR=11;SRF=0;SRP=0;SRR=0;TYPE=snp;BVAR	GT:DP:RO:QR:AO:QA:GL	1/1:18:0:0:18:670:-5,-5,0
NC_010611.1	60628	.	A	G	618197	.	AB=0;ABP=0;AC=2;AF=1;AN=2;AO=20;CIGAR=1X;DP=20;DPB=20;DPRA=0;EPP=3.0103;EPPR=0;GTI=0;LEN=1;MEANALT=1;MQM=60;MQMR=0;NS=1;NUMALT=1;ODDS=30.9448;PAIRED=1;PAIREDR=0;PAO=0;PQA=0;PQR=0;PRO=0;QA=709;QR=0;RO=0;RPP=3.44459;RPPR=0;RUN=1;SAF=9;SAP=3.44459;SAR=11;SRF=0;SRP=0;SRR=0;TYPE=snp;BVAR	GT:DP:RO:QR:AO:QA:GL	1/1:20:0:0:20:709:-5,-5,0
NC_010611.1	60658	.	T	C	671326	.	AB=0;ABP=0;AC=2;AF=1;AN=2;AO=22;CIGAR=1X;DP=22;DPB=22;DPRA=0;EPP=6.56362;EPPR=0;GTI=0;LEN=1;MEANALT=1;MQM=60;MQMR=0;NS=1;NUMALT=1;ODDS=33.7174;PAIRED=1;PAIREDR=0;PAO=0;PQA=0;PQR=0;PRO=0;QA=775;QR=0;RO=0;RPP=4.58955;RPPR=0;RUN=1;SAF=9;SAP=4.58955;SAR=13;SRF=0;SRP=0;SRR=0;TYPE=snp;BVAR	GT:DP:RO:QR:AO:QA:GL	1/1:22:0:0:22:775:-5,-5,0
NC_010611.1	60799	.	G	A	726416	.	AB=0;ABP=0;AC=2;AF=1;AN=2;AO=24;CIGAR=1X;DP=25;DPB=25;DPRA=0;EPP=3.0103;EPPR=0;GTI=0;LEN=1;MEANALT=2;MQM=60;MQMR=0;NS=1;NUMALT=1;ODDS=36.4899;PAIRED=1;PAIREDR=0;PAO=0;PQA=0;PQR=0;PRO=0;QA=833;QR=0;RO=0;RPP=3.0103;RPPR=0;RUN=1;SAF=14;SAP=4.45795;SAR=10;SRF=0;SRP=0;SRR=0;TYPE=snp;BVAR	GT:DP:RO:QR:AO:QA:GL	1/1:25:0:0:24:833:-5,-5,0
NC_010611.1	60898	.	G	A	1019.75	.	AB=0;ABP=0;AC=2;AF=1;AN=2;AO=31;CIGAR=1X;DP=31;DPB=31;DPRA=0;EPP=4.76149;EPPR=0;GTI=0;LEN=1;MEANALT=1;MQM=60;MQMR=0;NS=1;NUMALT=1;ODDS=46.194;PAIRED=1;PAIREDR=0;PAO=0;PQA=0;PQR=0;PRO=0;QA=1161;QR=0;RO=0;RPP=4.76149;RPPR=0;RUN=1;SAF=15;SAP=3.08035;SAR=16;SRF=0;SRP=0;SRR=0;TYPE=snp;BVAR	GT:DP:RO:QR:AO:QA:GL	1/1:31:0:0:31:1161:-5,-5,0
NC_010611.1	61225	.	G	A	671236	.	AB=0;ABP=0;AC=2;AF=1;AN=2;AO=22;CIGAR=1X;DP=22;DPB=22;DPRA=0;EPP=3.40511;EPPR=0;GTI=0;LEN=1;MEANALT=1;MQM=60;MQMR=0;NS=1;NUMALT=1;ODDS=33.7174;PAIRED=1;PAIREDR=0;PAO=0;PQA=0;PQR=0;PRO=0;QA=769;QR=0;RO=0;RPP=3.40511;RPPR=0;RUN=1;SAF=10;SAP=3.40511;SAR=12;SRF=0;SRP=0;SRR=0;TYPE=snp;BVAR	GT:DP:RO:QR:AO:QA:GL	1/1:22:0:0:22:769:-5,-5,0
NC_010611.1	61270	.	G	A	741767	.	AB=0;ABP=0;AC=2;AF=1;AN=2;AO=24;CIGAR=1X;DP=24;DPB=24;DPRA=0;EPP=3.37221;EPPR=0;GTI=0;LEN=1;MEANALT=1;MQM=60;MQMR=0;NS=1;NUMALT=1;ODDS=36.4899;PAIRED=1;PAIREDR=0;PAO=0;PQA=0;PQR=0;PRO=0;QA=849;QR=0;RO=0;RPP=4.45795;RPPR=0;RUN=1;SAF=13;SAP=3.37221;SAR=11;SRF=0;SRP=0;SRR=0;TYPE=snp;BVAR	GT:DP:RO:QR:AO:QA:GL	1/1:24:0:0:24:849:-5,-5,0
NC_010611.1	61288	.	G	A	525829	.	AB=0;ABP=0;AC=2;AF=1;AN=2;AO=17;CIGAR=1X;DP=17;DPB=17;DPRA=0;EPP=4.1599;EPPR=0;GTI=0;LEN=1;MEANALT=1;MQM=60;MQMR=0;NS=1;NUMALT=1;ODDS=26.7859;PAIRED=1;PAIREDR=0;PAO=0;PQA=0;PQR=0;PRO=0;QA=609;QR=0;RO=0;RPP=6.20364;RPPR=0;RUN=1;SAF=9;SAP=3.13803;SAR=8;SRF=0;SRP=0;SRR=0;TYPE=snp;BVAR	GT:DP:RO:QR:AO:QA:GL	1/1:17:0:0:17:609:-5,-5,0
NC_010611.1	61300	.	G	A	437566	.	AB=0;ABP=0;AC=2;AF=1;AN=2;AO=15;CIGAR=1X;DP=15;DPB=15;DPRA=0;EPP=3.15506;EPPR=0;GTI=0;LEN=1;MEANALT=1;MQM=60;MQMR=0;NS=1;NUMALT=1;ODDS=24.0133;PAIRED=1;PAIREDR=0;PAO=0;PQA=0;PQR=0;PRO=0;QA=506;QR=0;RO=0;RPP=3.15506;RPPR=0;RUN=1;SAF=7;SAP=3.15506;SAR=8;SRF=0;SRP=0;SRR=0;TYPE=snp;BVAR	GT:DP:RO:QR:AO:QA:GL	1/1:15:0:0:15:506:-5,-4.51545,0
NC_010611.1	61312	.	AATG	GATA	380.15	.	AB=0;ABP=0;AC=2;AF=1;AN=2;AO=13;CIGAR=1X2M1X;DP=13;DPB=26;DPRA=0;EPP=4.51363;EPPR=0;GTI=0;LEN=4;MEANALT=1;MQM=60;MQMR=0;NS=1;NUMALT=1;ODDS=21.2407;PAIRED=1;PAIREDR=0;PAO=0;PQA=0;PQR=0;PRO=0;QA=444;QR=0;RO=0;RPP=4.51363;RPPR=0;RUN=1;SAF=6;SAP=3.17734;SAR=7;SRF=0;SRP=0;SRR=0;TYPE=complex;BVAR	GT:DP:RO:QR:AO:QA:GL	1/1:13:0:0:13:444:-5,-3.91339,0
NC_010611.1	61321	.	AACG	GACT	331903	.	AB=0;ABP=0;AC=2;AF=1;AN=2;AO=11;CIGAR=1X2M1X;DP=12;DPB=24.5;DPRA=0;EPP=3.20771;EPPR=0;GTI=0;LEN=4;MEANALT=2;MQM=60;MQMR=0;NS=1;NUMALT=1;ODDS=18.4681;PAIRED=1;PAIREDR=0;PAO=0;PQA=0;PQR=0;PRO=0;QA=394;QR=0;RO=0;RPP=7.94546;RPPR=0;RUN=1;SAF=5;SAP=3.20771;SAR=6;SRF=0;SRP=0;SRR=0;TYPE=complex;BVAR	GT:DP:RO:QR:AO:QA:GL	1/1:12:0:0:11:394:-5,-3.31133,0
NC_010611.1	61410	.	C	T	455684	.	AB=0;ABP=0;AC=2;AF=1;AN=2;AO=14;CIGAR=1X;DP=14;DPB=14;DPRA=0;EPP=5.49198;EPPR=0;GTI=0;LEN=1;MEANALT=1;MQM=60;MQMR=0;NS=1;NUMALT=1;ODDS=22.627;PAIRED=1;PAIREDR=0;PAO=0;PQA=0;PQR=0;PRO=0;QA=528;QR=0;RO=0;RPP=3.63072;RPPR=0;RUN=1;SAF=7;SAP=3.0103;SAR=7;SRF=0;SRP=0;SRR=0;TYPE=snp;BVAR	GT:DP:RO:QR:AO:QA:GL	1/1:14:0:0:14:528:-5,-4.21442,0
NC_010611.1	61569	.	C	T	206451	.	AB=0;ABP=0;AC=2;AF=1;AN=2;AO=7;CIGAR=1X;DP=7;DPB=7;DPRA=0;EPP=10.7656;EPPR=0;GTI=0;LEN=1;MEANALT=1;MQM=60;MQMR=0;NS=1;NUMALT=1;ODDS=12.9229;PAIRED=1;PAIREDR=0;PAO=0;PQA=0;PQR=0;PRO=0;QA=262;QR=0;RO=0;RPP=5.80219;RPPR=0;RUN=1;SAF=1;SAP=10.7656;SAR=6;SRF=0;SRP=0;SRR=0;TYPE=snp;BVAR	GT:DP:RO:QR:AO:QA:GL	1/1:7:0:0:7:262:-5,-2.10721,0
NC_010611.1	61628	.	T	G	357919	.	AB=0;ABP=0;AC=2;AF=1;AN=2;AO=12;CIGAR=1X;DP=12;DPB=12;DPRA=0;EPP=14.5915;EPPR=0;GTI=0;LEN=1;MEANALT=1;MQM=60;MQMR=0;NS=1;NUMALT=1;ODDS=19.8544;PAIRED=1;PAIREDR=0;PAO=0;PQA=0;PQR=0;PRO=0;QA=431;QR=0;RO=0;RPP=3.0103;RPPR=0;RUN=1;SAF=4;SAP=5.9056;SAR=8;SRF=0;SRP=0;SRR=0;TYPE=snp;BVAR	GT:DP:RO:QR:AO:QA:GL	1/1:12:0:0:12:431:-5,-3.61236,0
NC_010611.1	61681	.	G	A	510151	.	AB=0;ABP=0;AC=2;AF=1;AN=2;AO=17;CIGAR=1X;DP=17;DPB=17;DPRA=0;EPP=13.3567;EPPR=0;GTI=0;LEN=1;MEANALT=1;MQM=60;MQMR=0;NS=1;NUMALT=1;ODDS=26.7859;PAIRED=1;PAIREDR=0;PAO=0;PQA=0;PQR=0;PRO=0;QA=605;QR=0;RO=0;RPP=6.20364;RPPR=0;RUN=1;SAF=11;SAP=6.20364;SAR=6;SRF=0;SRP=0;SRR=0;TYPE=snp;BVAR	GT:DP:RO:QR:AO:QA:GL	1/1:17:0:0:17:605:-5,-5,0
NC_010611.1	62008	.	T	A	601223	.	AB=0;ABP=0;AC=2;AF=1;AN=2;AO=19;CIGAR=1X;DP=19;DPB=19;DPRA=0;EPP=3.12459;EPPR=0;GTI=0;LEN=1;MEANALT=1;MQM=60;MQMR=0;NS=1;NUMALT=1;ODDS=29.5585;PAIRED=1;PAIREDR=0;PAO=0;PQA=0;PQR=0;PRO=0;QA=693;QR=0;RO=0;RPP=5.8675;RPPR=0;RUN=1;SAF=8;SAP=4.03889;SAR=11;SRF=0;SRP=0;SRR=0;TYPE=snp;BVAR	GT:DP:RO:QR:AO:QA:GL	1/1:19:0:0:19:693:-5,-5,0
NC_010611.1	62369	.	C	A	931.35	.	AB=0;ABP=0;AC=2;AF=1;AN=2;AO=29;CIGAR=1X;DP=29;DPB=29;DPRA=0;EPP=3.68421;EPPR=0;GTI=0;LEN=1;MEANALT=1;MQM=60;MQMR=0;NS=1;NUMALT=1;ODDS=43.4214;PAIRED=1;PAIREDR=0;PAO=0;PQA=0;PQR=0;PRO=0;QA=1062;QR=0;RO=0;RPP=4.88226;RPPR=0;RUN=1;SAF=13;SAP=3.68421;SAR=16;SRF=0;SRP=0;SRR=0;TYPE=snp;BVAR	GT:DP:RO:QR:AO:QA:GL	1/1:29:0:0:29:1062:-5,-5,0
NC_010611.1	62483	.	C	T	524518	.	AB=0;ABP=0;AC=2;AF=1;AN=2;AO=16;CIGAR=1X;DP=16;DPB=16;DPRA=0;EPP=5.18177;EPPR=0;GTI=0;LEN=1;MEANALT=1;MQM=60;MQMR=0;NS=1;NUMALT=1;ODDS=25.3996;PAIRED=1;PAIREDR=0;PAO=0;PQA=0;PQR=0;PRO=0;QA=609;QR=0;RO=0;RPP=5.18177;RPPR=0;RUN=1;SAF=10;SAP=5.18177;SAR=6;SRF=0;SRP=0;SRR=0;TYPE=snp;BVAR	GT:DP:RO:QR:AO:QA:GL	1/1:16:0:0:16:609:-5,-4.81648,0
NC_010611.1	62507	.	A	T	518553	.	AB=0;ABP=0;AC=2;AF=1;AN=2;AO=16;CIGAR=1X;DP=16;DPB=16;DPRA=0;EPP=3.55317;EPPR=0;GTI=0;LEN=1;MEANALT=1;MQM=60;MQMR=0;NS=1;NUMALT=1;ODDS=25.3996;PAIRED=1;PAIREDR=0;PAO=0;PQA=0;PQR=0;PRO=0;QA=599;QR=0;RO=0;RPP=3.55317;RPPR=0;RUN=1;SAF=10;SAP=5.18177;SAR=6;SRF=0;SRP=0;SRR=0;TYPE=snp;BVAR	GT:DP:RO:QR:AO:QA:GL	1/1:16:0:0:16:599:-5,-4.81648,0
NC_010611.1	62531	.	CGCA	TGCC	530003	.	AB=0;ABP=0;AC=2;AF=1;AN=2;AO=17;CIGAR=1X2M1X;DP=17;DPB=35;DPRA=0;EPP=9.26925;EPPR=0;GTI=0;LEN=4;MEANALT=1;MQM=60;MQMR=0;NS=1;NUMALT=1;ODDS=26.7859;PAIRED=1;PAIREDR=0;PAO=0;PQA=0;PQR=0;PRO=0;QA=618;QR=0;RO=0;RPP=4.1599;RPPR=0;RUN=1;SAF=10;SAP=4.1599;SAR=7;SRF=0;SRP=0;SRR=0;TYPE=complex;BVAR	GT:DP:RO:QR:AO:QA:GL	1/1:17:0:0:17:618:-5,-5,0
NC_010611.1	62582	.	G	A	651186	.	AB=0;ABP=0;AC=2;AF=1;AN=2;AO=20;CIGAR=1X;DP=20;DPB=20;DPRA=0;EPP=6.91895;EPPR=0;GTI=0;LEN=1;MEANALT=1;MQM=60;MQMR=0;NS=1;NUMALT=1;ODDS=30.9448;PAIRED=1;PAIREDR=0;PAO=0;PQA=0;PQR=0;PRO=0;QA=751;QR=0;RO=0;RPP=4.74748;RPPR=0;RUN=1;SAF=11;SAP=3.44459;SAR=9;SRF=0;SRP=0;SRR=0;TYPE=snp;BVAR	GT:DP:RO:QR:AO:QA:GL	1/1:20:0:0:20:751:-5,-5,0
NC_010611.1	62639	.	T	A	410999	.	AB=0;ABP=0;AC=2;AF=1;AN=2;AO=14;CIGAR=1X;DP=14;DPB=14;DPRA=0;EPP=5.49198;EPPR=0;GTI=0;LEN=1;MEANALT=1;MQM=60;MQMR=0;NS=1;NUMALT=1;ODDS=22.627;PAIRED=1;PAIREDR=0;PAO=0;PQA=0;PQR=0;PRO=0;QA=484;QR=0;RO=0;RPP=8.59409;RPPR=0;RUN=1;SAF=7;SAP=3.0103;SAR=7;SRF=0;SRP=0;SRR=0;TYPE=snp;BVAR	GT:DP:RO:QR:AO:QA:GL	1/1:14:0:0:14:484:-5,-4.21442,0
NC_010611.1	62657	.	T	G	418728	.	AB=0;ABP=0;AC=2;AF=1;AN=2;AO=14;CIGAR=1X;DP=14;DPB=14;DPRA=0;EPP=5.49198;EPPR=0;GTI=0;LEN=1;MEANALT=1;MQM=60;MQMR=0;NS=1;NUMALT=1;ODDS=22.627;PAIRED=1;PAIREDR=0;PAO=0;PQA=0;PQR=0;PRO=0;QA=504;QR=0;RO=0;RPP=18.5208;RPPR=0;RUN=1;SAF=7;SAP=3.0103;SAR=7;SRF=0;SRP=0;SRR=0;TYPE=snp;BVAR	GT:DP:RO:QR:AO:QA:GL	1/1:14:0:0:14:504:-5,-4.21442,0
NC_010611.1	62705	.	C	T	524105	.	AB=0;ABP=0;AC=2;AF=1;AN=2;AO=17;CIGAR=1X;DP=17;DPB=17;DPRA=0;EPP=3.13803;EPPR=0;GTI=0;LEN=1;MEANALT=1;MQM=60;MQMR=0;NS=1;NUMALT=1;ODDS=26.7859;PAIRED=1;PAIREDR=0;PAO=0;PQA=0;PQR=0;PRO=0;QA=615;QR=0;RO=0;RPP=13.3567;RPPR=0;RUN=1;SAF=10;SAP=4.1599;SAR=7;SRF=0;SRP=0;SRR=0;TYPE=snp;BVAR	GT:DP:RO:QR:AO:QA:GL	1/1:17:0:0:17:615:-5,-5,0
NC_010611.1	62723	.	C	T	671269	.	AB=0;ABP=0;AC=2;AF=1;AN=2;AO=22;CIGAR=1X;DP=22;DPB=22;DPRA=0;EPP=3.0103;EPPR=0;GTI=0;LEN=1;MEANALT=1;MQM=60;MQMR=0;NS=1;NUMALT=1;ODDS=33.7174;PAIRED=1;PAIREDR=0;PAO=0;PQA=0;PQR=0;PRO=0;QA=801;QR=0;RO=0;RPP=28.2783;RPPR=0;RUN=1;SAF=14;SAP=6.56362;SAR=8;SRF=0;SRP=0;SRR=0;TYPE=snp;BVAR	GT:DP:RO:QR:AO:QA:GL	1/1:22:0:0:22:801:-5,-5,0
NC_010611.1	62834	.	T	C	641962	.	AB=0;ABP=0;AC=2;AF=1;AN=2;AO=22;CIGAR=1X;DP=22;DPB=22;DPRA=0;EPP=6.56362;EPPR=0;GTI=0;LEN=1;MEANALT=1;MQM=60;MQMR=0;NS=1;NUMALT=1;ODDS=33.7174;PAIRED=1;PAIREDR=0;PAO=0;PQA=0;PQR=0;PRO=0;QA=746;QR=0;RO=0;RPP=3.0103;RPPR=0;RUN=1;SAF=7;SAP=9.32731;SAR=15;SRF=0;SRP=0;SRR=0;TYPE=snp;BVAR	GT:DP:RO:QR:AO:QA:GL	1/1:22:0:0:22:746:-5,-5,0
NC_010611.1	62849	.	A	T	636706	.	AB=0;ABP=0;AC=2;AF=1;AN=2;AO=20;CIGAR=1X;DP=20;DPB=20;DPRA=0;EPP=4.74748;EPPR=0;GTI=0;LEN=1;MEANALT=1;MQM=60;MQMR=0;NS=1;NUMALT=1;ODDS=30.9448;PAIRED=1;PAIREDR=0;PAO=0;PQA=0;PQR=0;PRO=0;QA=735;QR=0;RO=0;RPP=3.44459;RPPR=0;RUN=1;SAF=7;SAP=6.91895;SAR=13;SRF=0;SRP=0;SRR=0;TYPE=snp;BVAR	GT:DP:RO:QR:AO:QA:GL	1/1:20:0:0:20:735:-5,-5,0
NC_010611.1	62876	.	T	A	401809	.	AB=0;ABP=0;AC=2;AF=1;AN=2;AO=15;CIGAR=1X;DP=15;DPB=15;DPRA=0;EPP=14.7363;EPPR=0;GTI=0;LEN=1;MEANALT=1;MQM=60;MQMR=0;NS=1;NUMALT=1;ODDS=24.0133;PAIRED=1;PAIREDR=0;PAO=0;PQA=0;PQR=0;PRO=0;QA=528;QR=0;RO=0;RPP=27.4756;RPPR=0;RUN=1;SAF=2;SAP=20.5268;SAR=13;SRF=0;SRP=0;SRR=0;TYPE=snp;BVAR	GT:DP:RO:QR:AO:QA:GL	1/1:15:0:0:15:528:-5,-4.51545,0
NC_010611.1	62906	.	G	T	473849	.	AB=0;ABP=0;AC=2;AF=1;AN=2;AO=16;CIGAR=1X;DP=16;DPB=16;DPRA=0;EPP=11.6962;EPPR=0;GTI=0;LEN=1;MEANALT=1;MQM=60;MQMR=0;NS=1;NUMALT=1;ODDS=25.3996;PAIRED=1;PAIREDR=0;PAO=0;PQA=0;PQR=0;PRO=0;QA=566;QR=0;RO=0;RPP=7.89611;RPPR=0;RUN=1;SAF=5;SAP=7.89611;SAR=11;SRF=0;SRP=0;SRR=0;TYPE=snp;BVAR	GT:DP:RO:QR:AO:QA:GL	1/1:16:0:0:16:566:-5,-4.81648,0
NC_010611.1	63226	.	C	T	683496	.	AB=0;ABP=0;AC=2;AF=1;AN=2;AO=22;CIGAR=1X;DP=23;DPB=23;DPRA=0;EPP=3.40511;EPPR=0;GTI=0;LEN=1;MEANALT=2;MQM=60;MQMR=0;NS=1;NUMALT=1;ODDS=33.7174;PAIRED=1;PAIREDR=0;PAO=0;PQA=0;PQR=0;PRO=0;QA=795;QR=0;RO=0;RPP=12.8806;RPPR=0;RUN=1;SAF=10;SAP=3.40511;SAR=12;SRF=0;SRP=0;SRR=0;TYPE=snp;BVAR	GT:DP:RO:QR:AO:QA:GL	1/1:23:0:0:22:795:-5,-5,0
NC_010611.1	63271	.	G	A	1017.76	.	AB=0;ABP=0;AC=2;AF=1;AN=2;AO=33;CIGAR=1X;DP=33;DPB=33;DPRA=0;EPP=8.34028;EPPR=0;GTI=0;LEN=1;MEANALT=1;MQM=60;MQMR=0;NS=1;NUMALT=1;ODDS=48.9666;PAIRED=1;PAIREDR=0;PAO=0;PQA=0;PQR=0;PRO=0;QA=1165;QR=0;RO=0;RPP=6.23461;RPPR=0;RUN=1;SAF=16;SAP=3.0761;SAR=17;SRF=0;SRP=0;SRR=0;TYPE=snp;BVAR	GT:DP:RO:QR:AO:QA:GL	1/1:33:0:0:33:1165:-5,-5,0
NC_010611.1	63313	.	T	C	665537	.	AB=0;ABP=0;AC=2;AF=1;AN=2;AO=21;CIGAR=1X;DP=21;DPB=21;DPRA=0;EPP=3.94093;EPPR=0;GTI=0;LEN=1;MEANALT=1;MQM=60;MQMR=0;NS=1;NUMALT=1;ODDS=32.3311;PAIRED=1;PAIREDR=0;PAO=0;PQA=0;PQR=0;PRO=0;QA=772;QR=0;RO=0;RPP=3.94093;RPPR=0;RUN=1;SAF=15;SAP=11.386;SAR=6;SRF=0;SRP=0;SRR=0;TYPE=snp;BVAR	GT:DP:RO:QR:AO:QA:GL	1/1:21:0:0:21:772:-5,-5,0
NC_010611.1	63328	.	G	A	710346	.	AB=0;ABP=0;AC=2;AF=1;AN=2;AO=22;CIGAR=1X;DP=22;DPB=22;DPRA=0;EPP=6.56362;EPPR=0;GTI=0;LEN=1;MEANALT=1;MQM=60;MQMR=0;NS=1;NUMALT=1;ODDS=33.7174;PAIRED=1;PAIREDR=0;PAO=0;PQA=0;PQR=0;PRO=0;QA=819;QR=0;RO=0;RPP=3.40511;RPPR=0;RUN=1;SAF=14;SAP=6.56362;SAR=8;SRF=0;SRP=0;SRR=0;TYPE=snp;BVAR	GT:DP:RO:QR:AO:QA:GL	1/1:22:0:0:22:819:-5,-5,0
NC_010611.1	63337	.	TTTAGCG	CTTTGCA	669526	.	AB=0;ABP=0;AC=2;AF=1;AN=2;AO=21;CIGAR=1X2M1X2M1X;DP=21;DPB=42.8571;DPRA=0;EPP=3.1137;EPPR=0;GTI=0;LEN=7;MEANALT=1;MQM=60;MQMR=0;NS=1;NUMALT=1;ODDS=32.3311;PAIRED=1;PAIREDR=0;PAO=0;PQA=0;PQR=0;PRO=0;QA=771;QR=0;RO=0;RPP=3.1137;RPPR=0;RUN=1;SAF=14;SAP=8.07707;SAR=7;SRF=0;SRP=0;SRR=0;TYPE=complex;BVAR	GT:DP:RO:QR:AO:QA:GL	1/1:21:0:0:21:771:-5,-5,0
NC_010611.1	63361	.	A	C	868807	.	AB=0;ABP=0;AC=2;AF=1;AN=2;AO=27;CIGAR=1X;DP=27;DPB=27;DPRA=0;EPP=5.02092;EPPR=0;GTI=0;LEN=1;MEANALT=1;MQM=60;MQMR=0;NS=1;NUMALT=1;ODDS=40.6488;PAIRED=1;PAIREDR=0;PAO=0;PQA=0;PQR=0;PRO=0;QA=995;QR=0;RO=0;RPP=5.02092;RPPR=0;RUN=1;SAF=16;SAP=5.02092;SAR=11;SRF=0;SRP=0;SRR=0;TYPE=snp;BVAR	GT:DP:RO:QR:AO:QA:GL	1/1:27:0:0:27:995:-5,-5,0
NC_010611.1	63412	.	A	G	849956	.	AB=0;ABP=0;AC=2;AF=1;AN=2;AO=27;CIGAR=1X;DP=27;DPB=27;DPRA=0;EPP=3.09072;EPPR=0;GTI=0;LEN=1;MEANALT=1;MQM=60;MQMR=0;NS=1;NUMALT=1;ODDS=40.6488;PAIRED=1;PAIREDR=0;PAO=0;PQA=0;PQR=0;PRO=0;QA=970;QR=0;RO=0;RPP=3.09072;RPPR=0;RUN=1;SAF=16;SAP=5.02092;SAR=11;SRF=0;SRP=0;SRR=0;TYPE=snp;BVAR	GT:DP:RO:QR:AO:QA:GL	1/1:27:0:0:27:970:-5,-5,0
NC_010611.1	63445	.	C	T	823194	.	AB=0;ABP=0;AC=2;AF=1;AN=2;AO=26;CIGAR=1X;DP=26;DPB=26;DPRA=0;EPP=3.34437;EPPR=0;GTI=0;LEN=1;MEANALT=1;MQM=60;MQMR=0;NS=1;NUMALT=1;ODDS=39.2625;PAIRED=1;PAIREDR=0;PAO=0;PQA=0;PQR=0;PRO=0;QA=938;QR=0;RO=0;RPP=3.0103;RPPR=0;RUN=1;SAF=13;SAP=3.0103;SAR=13;SRF=0;SRP=0;SRR=0;TYPE=snp;BVAR	GT:DP:RO:QR:AO:QA:GL	1/1:26:0:0:26:938:-5,-5,0
NC_010611.1	63535	.	C	T	784428	.	AB=0;ABP=0;AC=2;AF=1;AN=2;AO=24;CIGAR=1X;DP=24;DPB=24;DPRA=0;EPP=6.26751;EPPR=0;GTI=0;LEN=1;MEANALT=1;MQM=60;MQMR=0;NS=1;NUMALT=1;ODDS=36.4899;PAIRED=1;PAIREDR=0;PAO=0;PQA=0;PQR=0;PRO=0;QA=904;QR=0;RO=0;RPP=3.37221;RPPR=0;RUN=1;SAF=8;SAP=8.80089;SAR=16;SRF=0;SRP=0;SRR=0;TYPE=snp;BVAR	GT:DP:RO:QR:AO:QA:GL	1/1:24:0:0:24:904:-5,-5,0
NC_010611.1	63553	.	T	A	821902	.	AB=0;ABP=0;AC=2;AF=1;AN=2;AO=26;CIGAR=1X;DP=26;DPB=26;DPRA=0;EPP=6.01695;EPPR=0;GTI=0;LEN=1;MEANALT=1;MQM=60;MQMR=0;NS=1;NUMALT=1;ODDS=39.2625;PAIRED=1;PAIREDR=0;PAO=0;PQA=0;PQR=0;PRO=0;QA=951;QR=0;RO=0;RPP=8.35546;RPPR=0;RUN=1;SAF=9;SAP=8.35546;SAR=17;SRF=0;SRP=0;SRR=0;TYPE=snp;BVAR	GT:DP:RO:QR:AO:QA:GL	1/1:26:0:0:26:951:-5,-5,0
NC_010611.1	63763	.	A	C	520609	.	AB=0;ABP=0;AC=2;AF=1;AN=2;AO=17;CIGAR=1X;DP=17;DPB=17;DPRA=0;EPP=3.13803;EPPR=0;GTI=0;LEN=1;MEANALT=1;MQM=60;MQMR=0;NS=1;NUMALT=1;ODDS=26.7859;PAIRED=1;PAIREDR=0;PAO=0;PQA=0;PQR=0;PRO=0;QA=600;QR=0;RO=0;RPP=3.13803;RPPR=0;RUN=1;SAF=10;SAP=4.1599;SAR=7;SRF=0;SRP=0;SRR=0;TYPE=snp;BVAR	GT:DP:RO:QR:AO:QA:GL	1/1:17:0:0:17:600:-5,-5,0
NC_010611.1	63790	.	T	C	514729	.	AB=0;ABP=0;AC=2;AF=1;AN=2;AO=17;CIGAR=1X;DP=17;DPB=17;DPRA=0;EPP=3.13803;EPPR=0;GTI=0;LEN=1;MEANALT=1;MQM=60;MQMR=0;NS=1;NUMALT=1;ODDS=26.7859;PAIRED=1;PAIREDR=0;PAO=0;PQA=0;PQR=0;PRO=0;QA=599;QR=0;RO=0;RPP=9.26925;RPPR=0;RUN=1;SAF=9;SAP=3.13803;SAR=8;SRF=0;SRP=0;SRR=0;TYPE=snp;BVAR	GT:DP:RO:QR:AO:QA:GL	1/1:17:0:0:17:599:-5,-5,0
NC_010611.1	63799	.	A	G	550696	.	AB=0;ABP=0;AC=2;AF=1;AN=2;AO=18;CIGAR=1X;DP=18;DPB=18;DPRA=0;EPP=3.49285;EPPR=0;GTI=0;LEN=1;MEANALT=1;MQM=60;MQMR=0;NS=1;NUMALT=1;ODDS=28.1722;PAIRED=1;PAIREDR=0;PAO=0;PQA=0;PQR=0;PRO=0;QA=638;QR=0;RO=0;RPP=7.35324;RPPR=0;RUN=1;SAF=10;SAP=3.49285;SAR=8;SRF=0;SRP=0;SRR=0;TYPE=snp;BVAR	GT:DP:RO:QR:AO:QA:GL	1/1:18:0:0:18:638:-5,-5,0
NC_010611.1	63812	.	TTGTG	CTGTA	528423	.	AB=0;ABP=0;AC=2;AF=1;AN=2;AO=19;CIGAR=1X3M1X;DP=20;DPB=40;DPRA=0;EPP=3.12459;EPPR=0;GTI=0;LEN=5;MEANALT=2;MQM=60;MQMR=0;NS=1;NUMALT=1;ODDS=29.5585;PAIRED=1;PAIREDR=0;PAO=0;PQA=0;PQR=0;PRO=0;QA=613;QR=0;RO=0;RPP=3.12459;RPPR=0;RUN=1;SAF=8;SAP=4.03889;SAR=11;SRF=0;SRP=0;SRR=0;TYPE=complex;BVAR	GT:DP:RO:QR:AO:QA:GL	1/1:20:0:0:19:613:-5,-5,0
NC_010611.1	63846	.	T	C	654553	.	AB=0;ABP=0;AC=2;AF=1;AN=2;AO=21;CIGAR=1X;DP=21;DPB=21;DPRA=0;EPP=3.94093;EPPR=0;GTI=0;LEN=1;MEANALT=1;MQM=60;MQMR=0;NS=1;NUMALT=1;ODDS=32.3311;PAIRED=1;PAIREDR=0;PAO=0;PQA=0;PQR=0;PRO=0;QA=750;QR=0;RO=0;RPP=3.1137;RPPR=0;RUN=1;SAF=11;SAP=3.1137;SAR=10;SRF=0;SRP=0;SRR=0;TYPE=snp;BVAR	GT:DP:RO:QR:AO:QA:GL	1/1:21:0:0:21:750:-5,-5,0
NC_010611.1	63882	.	C	T	538.45	.	AB=0;ABP=0;AC=2;AF=1;AN=2;AO=19;CIGAR=1X;DP=19;DPB=19;DPRA=0;EPP=3.12459;EPPR=0;GTI=0;LEN=1;MEANALT=1;MQM=60;MQMR=0;NS=1;NUMALT=1;ODDS=29.5585;PAIRED=1;PAIREDR=0;PAO=0;PQA=0;PQR=0;PRO=0;QA=635;QR=0;RO=0;RPP=16.8392;RPPR=0;RUN=1;SAF=10;SAP=3.12459;SAR=9;SRF=0;SRP=0;SRR=0;TYPE=snp;BVAR	GT:DP:RO:QR:AO:QA:GL	1/1:19:0:0:19:635:-5,-5,0
NC_010611.1	63888	.	T	C	533997	.	AB=0;ABP=0;AC=2;AF=1;AN=2;AO=18;CIGAR=1X;DP=19;DPB=19;DPRA=0;EPP=4.9405;EPPR=0;GTI=0;LEN=1;MEANALT=2;MQM=60;MQMR=0;NS=1;NUMALT=1;ODDS=28.1722;PAIRED=1;PAIREDR=0;PAO=0;PQA=0;PQR=0;PRO=0;QA=631;QR=0;RO=0;RPP=15.074;RPPR=0;RUN=1;SAF=9;SAP=3.0103;SAR=9;SRF=0;SRP=0;SRR=0;TYPE=snp;BVAR	GT:DP:RO:QR:AO:QA:GL	1/1:19:0:0:18:631:-5,-5,0
NC_010611.1	63903	.	A	C	640892	.	AB=0;ABP=0;AC=2;AF=1;AN=2;AO=20;CIGAR=1X;DP=20;DPB=20;DPRA=0;EPP=3.0103;EPPR=0;GTI=0;LEN=1;MEANALT=1;MQM=60;MQMR=0;NS=1;NUMALT=1;ODDS=30.9448;PAIRED=1;PAIREDR=0;PAO=0;PQA=0;PQR=0;PRO=0;QA=735;QR=0;RO=0;RPP=4.74748;RPPR=0;RUN=1;SAF=10;SAP=3.0103;SAR=10;SRF=0;SRP=0;SRR=0;TYPE=snp;BVAR	GT:DP:RO:QR:AO:QA:GL	1/1:20:0:0:20:735:-5,-5,0
NC_010611.1	64176	.	T	C	669329	.	AB=0;ABP=0;AC=2;AF=1;AN=2;AO=22;CIGAR=1X;DP=22;DPB=22;DPRA=0;EPP=3.40511;EPPR=0;GTI=0;LEN=1;MEANALT=1;MQM=60;MQMR=0;NS=1;NUMALT=1;ODDS=33.7174;PAIRED=1;PAIREDR=0;PAO=0;PQA=0;PQR=0;PRO=0;QA=805;QR=0;RO=0;RPP=34.9902;RPPR=0;RUN=1;SAF=12;SAP=3.40511;SAR=10;SRF=0;SRP=0;SRR=0;TYPE=snp;BVAR	GT:DP:RO:QR:AO:QA:GL	1/1:22:0:0:22:805:-5,-5,0
NC_010611.1	64182	.	C	T	714185	.	AB=0;ABP=0;AC=2;AF=1;AN=2;AO=22;CIGAR=1X;DP=22;DPB=22;DPRA=0;EPP=3.40511;EPPR=0;GTI=0;LEN=1;MEANALT=1;MQM=60;MQMR=0;NS=1;NUMALT=1;ODDS=33.7174;PAIRED=1;PAIREDR=0;PAO=0;PQA=0;PQR=0;PRO=0;QA=838;QR=0;RO=0;RPP=22.3561;RPPR=0;RUN=1;SAF=12;SAP=3.40511;SAR=10;SRF=0;SRP=0;SRR=0;TYPE=snp;BVAR	GT:DP:RO:QR:AO:QA:GL	1/1:22:0:0:22:838:-5,-5,0
NC_010611.1	64250	.	T	C	715.66	.	AB=0;ABP=0;AC=2;AF=1;AN=2;AO=22;CIGAR=1X;DP=22;DPB=22;DPRA=0;EPP=4.58955;EPPR=0;GTI=0;LEN=1;MEANALT=1;MQM=60;MQMR=0;NS=1;NUMALT=1;ODDS=33.7174;PAIRED=1;PAIREDR=0;PAO=0;PQA=0;PQR=0;PRO=0;QA=831;QR=0;RO=0;RPP=12.8806;RPPR=0;RUN=1;SAF=13;SAP=4.58955;SAR=9;SRF=0;SRP=0;SRR=0;TYPE=snp;BVAR	GT:DP:RO:QR:AO:QA:GL	1/1:22:0:0:22:831:-5,-5,0
NC_010611.1	64323	.	A	C	406933	.	AB=0;ABP=0;AC=2;AF=1;AN=2;AO=14;CIGAR=1X;DP=14;DPB=14;DPRA=0;EPP=3.63072;EPPR=0;GTI=0;LEN=1;MEANALT=1;MQM=60;MQMR=0;NS=1;NUMALT=1;ODDS=22.627;PAIRED=1;PAIREDR=0;PAO=0;PQA=0;PQR=0;PRO=0;QA=485;QR=0;RO=0;RPP=12.937;RPPR=0;RUN=1;SAF=9;SAP=5.49198;SAR=5;SRF=0;SRP=0;SRR=0;TYPE=snp;BVAR	GT:DP:RO:QR:AO:QA:GL	1/1:14:0:0:14:485:-5,-4.21442,0
NC_010611.1	65041	.	A	G	533205	.	AB=0;ABP=0;AC=2;AF=1;AN=2;AO=18;CIGAR=1X;DP=18;DPB=18;DPRA=0;EPP=3.0103;EPPR=0;GTI=0;LEN=1;MEANALT=1;MQM=60;MQMR=0;NS=1;NUMALT=1;ODDS=28.1722;PAIRED=1;PAIREDR=0;PAO=0;PQA=0;PQR=0;PRO=0;QA=626;QR=0;RO=0;RPP=7.35324;RPPR=0;RUN=1;SAF=13;SAP=10.7311;SAR=5;SRF=0;SRP=0;SRR=0;TYPE=snp;BVAR	GT:DP:RO:QR:AO:QA:GL	1/1:18:0:0:18:626:-5,-5,0
NC_010611.1	65068	.	G	A	624301	.	AB=0;ABP=0;AC=2;AF=1;AN=2;AO=20;CIGAR=1X;DP=20;DPB=20;DPRA=0;EPP=9.95901;EPPR=0;GTI=0;LEN=1;MEANALT=1;MQM=60;MQMR=0;NS=1;NUMALT=1;ODDS=30.9448;PAIRED=1;PAIREDR=0;PAO=0;PQA=0;PQR=0;PRO=0;QA=726;QR=0;RO=0;RPP=4.74748;RPPR=0;RUN=1;SAF=12;SAP=4.74748;SAR=8;SRF=0;SRP=0;SRR=0;TYPE=snp;BVAR	GT:DP:RO:QR:AO:QA:GL	1/1:20:0:0:20:726:-5,-5,0
NC_010611.1	65134	.	T	C	598557	.	AB=0;ABP=0;AC=2;AF=1;AN=2;AO=19;CIGAR=1X;DP=19;DPB=19;DPRA=0;EPP=3.12459;EPPR=0;GTI=0;LEN=1;MEANALT=1;MQM=60;MQMR=0;NS=1;NUMALT=1;ODDS=29.5585;PAIRED=1;PAIREDR=0;PAO=0;PQA=0;PQR=0;PRO=0;QA=692;QR=0;RO=0;RPP=5.8675;RPPR=0;RUN=1;SAF=7;SAP=5.8675;SAR=12;SRF=0;SRP=0;SRR=0;TYPE=snp;BVAR	GT:DP:RO:QR:AO:QA:GL	1/1:19:0:0:19:692:-5,-5,0
NC_010611.1	65206	.	AGCA	TGCT	357467	.	AB=0;ABP=0;AC=2;AF=1;AN=2;AO=12;CIGAR=1X2M1X;DP=13;DPB=26.25;DPRA=0;EPP=5.9056;EPPR=0;GTI=0;LEN=4;MEANALT=2;MQM=60;MQMR=0;NS=1;NUMALT=1;ODDS=19.8544;PAIRED=1;PAIREDR=0;PAO=0;PQA=0;PQR=0;PRO=0;QA=427;QR=0;RO=0;RPP=5.9056;RPPR=0;RUN=1;SAF=4;SAP=5.9056;SAR=8;SRF=0;SRP=0;SRR=0;TYPE=complex;BVAR	GT:DP:RO:QR:AO:QA:GL	1/1:13:0:0:12:427:-5,-3.61236,0
NC_010611.1	65239	.	A	G	338586	.	AB=0;ABP=0;AC=2;AF=1;AN=2;AO=11;CIGAR=1X;DP=11;DPB=11;DPRA=0;EPP=3.20771;EPPR=0;GTI=0;LEN=1;MEANALT=1;MQM=60;MQMR=0;NS=1;NUMALT=1;ODDS=18.4681;PAIRED=1;PAIREDR=0;PAO=0;PQA=0;PQR=0;PRO=0;QA=397;QR=0;RO=0;RPP=4.78696;RPPR=0;RUN=1;SAF=4;SAP=4.78696;SAR=7;SRF=0;SRP=0;SRR=0;TYPE=snp;BVAR	GT:DP:RO:QR:AO:QA:GL	1/1:11:0:0:11:397:-5,-3.31133,0
NC_010611.1	65266	.	A	C	198487	.	AB=0;ABP=0;AC=2;AF=1;AN=2;AO=7;CIGAR=1X;DP=7;DPB=7;DPRA=0;EPP=3.32051;EPPR=0;GTI=0;LEN=1;MEANALT=1;MQM=60;MQMR=0;NS=1;NUMALT=1;ODDS=12.9229;PAIRED=1;PAIREDR=0;PAO=0;PQA=0;PQR=0;PRO=0;QA=238;QR=0;RO=0;RPP=3.32051;RPPR=0;RUN=1;SAF=2;SAP=5.80219;SAR=5;SRF=0;SRP=0;SRR=0;TYPE=snp;BVAR	GT:DP:RO:QR:AO:QA:GL	1/1:7:0:0:7:238:-5,-2.10721,0
NC_010611.1	65331	.	CATAA	TTTAT	110043	.	AB=0;ABP=0;AC=2;AF=1;AN=2;AO=4;CIGAR=2X2M1X;DP=4;DPB=8;DPRA=0;EPP=11.6962;EPPR=0;GTI=0;LEN=5;MEANALT=1;MQM=60;MQMR=0;NS=1;NUMALT=1;ODDS=8.76405;PAIRED=1;PAIREDR=0;PAO=0;PQA=0;PQR=0;PRO=0;QA=145;QR=0;RO=0;RPP=5.18177;RPPR=0;RUN=1;SAF=3;SAP=5.18177;SAR=1;SRF=0;SRP=0;SRR=0;TYPE=complex;BVAR	GT:DP:RO:QR:AO:QA:GL	1/1:4:0:0:4:145:-5,-1.20412,0
NC_010611.1	65342	.	C	CT	780498	.	AB=0;ABP=0;AC=2;AF=1;AN=2;AO=4;CIGAR=1M1I;DP=4;DPB=9;DPRA=0;EPP=5.18177;EPPR=0;GTI=0;LEN=1;MEANALT=1;MQM=60;MQMR=0;NS=1;NUMALT=1;ODDS=8.76405;PAIRED=1;PAIREDR=0;PAO=0;PQA=0;PQR=0;PRO=0;QA=102;QR=0;RO=0;RPP=3.0103;RPPR=0;RUN=1;SAF=3;SAP=5.18177;SAR=1;SRF=0;SRP=0;SRR=0;TYPE=ins;BVAR	GT:DP:RO:QR:AO:QA:GL	1/1:4:0:0:4:102:-5,-1.20412,0
NC_010611.1	65396	.	G	T	113743	.	AB=0;ABP=0;AC=2;AF=1;AN=2;AO=4;CIGAR=1X;DP=4;DPB=4;DPRA=0;EPP=11.6962;EPPR=0;GTI=0;LEN=1;MEANALT=1;MQM=60;MQMR=0;NS=1;NUMALT=1;ODDS=8.76405;PAIRED=1;PAIREDR=0;PAO=0;PQA=0;PQR=0;PRO=0;QA=149;QR=0;RO=0;RPP=5.18177;RPPR=0;RUN=1;SAF=3;SAP=5.18177;SAR=1;SRF=0;SRP=0;SRR=0;TYPE=snp;BVAR	GT:DP:RO:QR:AO:QA:GL	1/1:4:0:0:4:149:-5,-1.20412,0
NC_010611.1	65464	.	G	A	362446	.	AB=0;ABP=0;AC=2;AF=1;AN=2;AO=12;CIGAR=1X;DP=12;DPB=12;DPRA=0;EPP=3.0103;EPPR=0;GTI=0;LEN=1;MEANALT=1;MQM=60;MQMR=0;NS=1;NUMALT=1;ODDS=19.8544;PAIRED=1;PAIREDR=0;PAO=0;PQA=0;PQR=0;PRO=0;QA=433;QR=0;RO=0;RPP=14.5915;RPPR=0;RUN=1;SAF=6;SAP=3.0103;SAR=6;SRF=0;SRP=0;SRR=0;TYPE=snp;BVAR	GT:DP:RO:QR:AO:QA:GL	1/1:12:0:0:12:433:-5,-3.61236,0
NC_010611.1	65506	.	G	A	508584	.	AB=0;ABP=0;AC=2;AF=1;AN=2;AO=16;CIGAR=1X;DP=16;DPB=16;DPRA=0;EPP=5.18177;EPPR=0;GTI=0;LEN=1;MEANALT=1;MQM=60;MQMR=0;NS=1;NUMALT=1;ODDS=25.3996;PAIRED=1;PAIREDR=0;PAO=0;PQA=0;PQR=0;PRO=0;QA=588;QR=0;RO=0;RPP=3.55317;RPPR=0;RUN=1;SAF=7;SAP=3.55317;SAR=9;SRF=0;SRP=0;SRR=0;TYPE=snp;BVAR	GT:DP:RO:QR:AO:QA:GL	1/1:16:0:0:16:588:-5,-4.81648,0
NC_010611.1	65521	.	C	T	545633	.	AB=0;ABP=0;AC=2;AF=1;AN=2;AO=17;CIGAR=1X;DP=18;DPB=18;DPRA=0;EPP=6.20364;EPPR=0;GTI=0;LEN=1;MEANALT=2;MQM=60;MQMR=0;NS=1;NUMALT=1;ODDS=26.7859;PAIRED=1;PAIREDR=0;PAO=0;PQA=0;PQR=0;PRO=0;QA=632;QR=0;RO=0;RPP=3.13803;RPPR=0;RUN=1;SAF=8;SAP=3.13803;SAR=9;SRF=0;SRP=0;SRR=0;TYPE=snp;BVAR	GT:DP:RO:QR:AO:QA:GL	1/1:18:0:0:17:632:-5,-5,0
NC_010611.1	65596	.	G	A	388025	.	AB=0;ABP=0;AC=2;AF=1;AN=2;AO=12;CIGAR=1X;DP=12;DPB=12;DPRA=0;EPP=3.73412;EPPR=0;GTI=0;LEN=1;MEANALT=1;MQM=60;MQMR=0;NS=1;NUMALT=1;ODDS=19.8544;PAIRED=1;PAIREDR=0;PAO=0;PQA=0;PQR=0;PRO=0;QA=453;QR=0;RO=0;RPP=3.73412;RPPR=0;RUN=1;SAF=8;SAP=5.9056;SAR=4;SRF=0;SRP=0;SRR=0;TYPE=snp;BVAR	GT:DP:RO:QR:AO:QA:GL	1/1:12:0:0:12:453:-5,-3.61236,0
NC_010611.1	65647	.	C	T	379.85	.	AB=0;ABP=0;AC=2;AF=1;AN=2;AO=12;CIGAR=1X;DP=12;DPB=12;DPRA=0;EPP=5.9056;EPPR=0;GTI=0;LEN=1;MEANALT=1;MQM=60;MQMR=0;NS=1;NUMALT=1;ODDS=19.8544;PAIRED=1;PAIREDR=0;PAO=0;PQA=0;PQR=0;PRO=0;QA=444;QR=0;RO=0;RPP=3.73412;RPPR=0;RUN=1;SAF=7;SAP=3.73412;SAR=5;SRF=0;SRP=0;SRR=0;TYPE=snp;BVAR	GT:DP:RO:QR:AO:QA:GL	1/1:12:0:0:12:444:-5,-3.61236,0
NC_010611.1	66188	.	G	A	414235	.	AB=0;ABP=0;AC=2;AF=1;AN=2;AO=15;CIGAR=1X;DP=16;DPB=16;DPRA=0;EPP=6.62942;EPPR=0;GTI=0;LEN=1;MEANALT=2;MQM=60;MQMR=0;NS=1;NUMALT=1;ODDS=24.0133;PAIRED=1;PAIREDR=0;PAO=0;PQA=0;PQR=0;PRO=0;QA=487;QR=0;RO=0;RPP=4.31318;RPPR=0;RUN=1;SAF=8;SAP=3.15506;SAR=7;SRF=0;SRP=0;SRR=0;TYPE=snp;BVAR	GT:DP:RO:QR:AO:QA:GL	1/1:16:0:0:15:487:-5,-4.51545,0
NC_010611.1	66254	.	T	G	331313	.	AB=0;ABP=0;AC=2;AF=1;AN=2;AO=11;CIGAR=1X;DP=11;DPB=11;DPRA=0;EPP=4.78696;EPPR=0;GTI=0;LEN=1;MEANALT=1;MQM=60;MQMR=0;NS=1;NUMALT=1;ODDS=18.4681;PAIRED=1;PAIREDR=0;PAO=0;PQA=0;PQR=0;PRO=0;QA=389;QR=0;RO=0;RPP=4.78696;RPPR=0;RUN=1;SAF=6;SAP=3.20771;SAR=5;SRF=0;SRP=0;SRR=0;TYPE=snp;BVAR	GT:DP:RO:QR:AO:QA:GL	1/1:11:0:0:11:389:-5,-3.31133,0
NC_010611.1	66374	.	C	T	822491	.	AB=0;ABP=0;AC=2;AF=1;AN=2;AO=26;CIGAR=1X;DP=26;DPB=26;DPRA=0;EPP=3.34437;EPPR=0;GTI=0;LEN=1;MEANALT=1;MQM=60;MQMR=0;NS=1;NUMALT=1;ODDS=39.2625;PAIRED=1;PAIREDR=0;PAO=0;PQA=0;PQR=0;PRO=0;QA=943;QR=0;RO=0;RPP=8.35546;RPPR=0;RUN=1;SAF=13;SAP=3.0103;SAR=13;SRF=0;SRP=0;SRR=0;TYPE=snp;BVAR	GT:DP:RO:QR:AO:QA:GL	1/1:26:0:0:26:943:-5,-5,0
NC_010611.1	66449	.	T	C	674.85	.	AB=0;ABP=0;AC=2;AF=1;AN=2;AO=23;CIGAR=1X;DP=23;DPB=23;DPRA=0;EPP=7.63648;EPPR=0;GTI=0;LEN=1;MEANALT=1;MQM=60;MQMR=0;NS=1;NUMALT=1;ODDS=35.1036;PAIRED=1;PAIREDR=0;PAO=0;PQA=0;PQR=0;PRO=0;QA=779;QR=0;RO=0;RPP=3.86001;RPPR=0;RUN=1;SAF=13;SAP=3.86001;SAR=10;SRF=0;SRP=0;SRR=0;TYPE=snp;BVAR	GT:DP:RO:QR:AO:QA:GL	1/1:23:0:0:23:779:-5,-5,0
NC_010611.1	66503	.	G	A	538092	.	AB=0;ABP=0;AC=2;AF=1;AN=2;AO=17;CIGAR=1X;DP=17;DPB=17;DPRA=0;EPP=9.26925;EPPR=0;GTI=0;LEN=1;MEANALT=1;MQM=59.9412;MQMR=0;NS=1;NUMALT=1;ODDS=26.7859;PAIRED=1;PAIREDR=0;PAO=0;PQA=0;PQR=0;PRO=0;QA=637;QR=0;RO=0;RPP=13.3567;RPPR=0;RUN=1;SAF=10;SAP=4.1599;SAR=7;SRF=0;SRP=0;SRR=0;TYPE=snp;BVAR	GT:DP:RO:QR:AO:QA:GL	1/1:17:0:0:17:637:-5,-5,0
NC_010611.1	66524	.	T	C	788196	.	AB=0;ABP=0;AC=2;AF=1;AN=2;AO=25;CIGAR=1X;DP=25;DPB=25;DPRA=0;EPP=3.09716;EPPR=0;GTI=0;LEN=1;MEANALT=1;MQM=60;MQMR=0;NS=1;NUMALT=1;ODDS=37.8762;PAIRED=1;PAIREDR=0;PAO=0;PQA=0;PQR=0;PRO=0;QA=901;QR=0;RO=0;RPP=3.09716;RPPR=0;RUN=1;SAF=15;SAP=5.18177;SAR=10;SRF=0;SRP=0;SRR=0;TYPE=snp;BVAR	GT:DP:RO:QR:AO:QA:GL	1/1:25:0:0:25:901:-5,-5,0
NC_010611.1	66575	.	A	G	1072.41	.	AB=0;ABP=0;AC=2;AF=1;AN=2;AO=35;CIGAR=1X;DP=35;DPB=35;DPRA=0;EPP=6.05036;EPPR=0;GTI=0;LEN=1;MEANALT=1;MQM=60;MQMR=0;NS=1;NUMALT=1;ODDS=51.7392;PAIRED=1;PAIREDR=0;PAO=0;PQA=0;PQR=0;PRO=0;QA=1224;QR=0;RO=0;RPP=6.05036;RPPR=0;RUN=1;SAF=19;SAP=3.56868;SAR=16;SRF=0;SRP=0;SRR=0;TYPE=snp;BVAR	GT:DP:RO:QR:AO:QA:GL	1/1:35:0:0:35:1224:-5,-5,0
NC_010611.1	67055	.	C	T	1066.43	.	AB=0;ABP=0;AC=2;AF=1;AN=2;AO=35;CIGAR=1X;DP=35;DPB=35;DPRA=0;EPP=4.56135;EPPR=0;GTI=0;LEN=1;MEANALT=1;MQM=60;MQMR=0;NS=1;NUMALT=1;ODDS=51.7392;PAIRED=1;PAIREDR=0;PAO=0;PQA=0;PQR=0;PRO=0;QA=1212;QR=0;RO=0;RPP=3.07234;RPPR=0;RUN=1;SAF=17;SAP=3.07234;SAR=18;SRF=0;SRP=0;SRR=0;TYPE=snp;BVAR	GT:DP:RO:QR:AO:QA:GL	1/1:35:0:0:35:1212:-5,-5,0
NC_010611.1	67161	.	T	A	531265	.	AB=0;ABP=0;AC=2;AF=1;AN=2;AO=17;CIGAR=1X;DP=17;DPB=17;DPRA=0;EPP=3.13803;EPPR=0;GTI=0;LEN=1;MEANALT=1;MQM=60;MQMR=0;NS=1;NUMALT=1;ODDS=26.7859;PAIRED=1;PAIREDR=0;PAO=0;PQA=0;PQR=0;PRO=0;QA=615;QR=0;RO=0;RPP=4.1599;RPPR=0;RUN=1;SAF=6;SAP=6.20364;SAR=11;SRF=0;SRP=0;SRR=0;TYPE=snp;BVAR	GT:DP:RO:QR:AO:QA:GL	1/1:17:0:0:17:615:-5,-5,0
NC_010611.1	67168	.	CGA	TGT	616141	.	AB=0;ABP=0;AC=2;AF=1;AN=2;AO=20;CIGAR=1X1M1X;DP=20;DPB=41.3333;DPRA=0;EPP=3.44459;EPPR=0;GTI=0;LEN=3;MEANALT=1;MQM=60;MQMR=0;NS=1;NUMALT=1;ODDS=30.9448;PAIRED=1;PAIREDR=0;PAO=0;PQA=0;PQR=0;PRO=0;QA=720;QR=0;RO=0;RPP=13.8677;RPPR=0;RUN=1;SAF=8;SAP=4.74748;SAR=12;SRF=0;SRP=0;SRR=0;TYPE=complex;BVAR	GT:DP:RO:QR:AO:QA:GL	1/1:20:0:0:20:720:-5,-5,0
NC_010611.1	67182	.	CATTCTAT	TATTTTAC	596597	.	AB=0;ABP=0;AC=2;AF=1;AN=2;AO=19;CIGAR=1X3M1X2M1X;DP=20;DPB=39;DPRA=0;EPP=5.8675;EPPR=0;GTI=0;LEN=8;MEANALT=2;MQM=60;MQMR=0;NS=1;NUMALT=1;ODDS=29.5585;PAIRED=1;PAIREDR=0;PAO=0;PQA=0;PQR=0;PRO=0;QA=695;QR=0;RO=0;RPP=8.61041;RPPR=0;RUN=1;SAF=9;SAP=3.12459;SAR=10;SRF=0;SRP=0;SRR=0;TYPE=complex;BVAR	GT:DP:RO:QR:AO:QA:GL	1/1:20:0:0:19:695:-5,-5,0
NC_010611.1	67194	.	GTTG	TTTA	632492	.	AB=0;ABP=0;AC=2;AF=1;AN=2;AO=20;CIGAR=1X2M1X;DP=20;DPB=40;DPRA=0;EPP=6.91895;EPPR=0;GTI=0;LEN=4;MEANALT=1;MQM=60;MQMR=0;NS=1;NUMALT=1;ODDS=30.9448;PAIRED=1;PAIREDR=0;PAO=0;PQA=0;PQR=0;PRO=0;QA=736;QR=0;RO=0;RPP=9.95901;RPPR=0;RUN=1;SAF=9;SAP=3.44459;SAR=11;SRF=0;SRP=0;SRR=0;TYPE=complex;BVAR	GT:DP:RO:QR:AO:QA:GL	1/1:20:0:0:20:736:-5,-5,0
NC_010611.1	67279	.	G	A	512909	.	AB=0;ABP=0;AC=2;AF=1;AN=2;AO=16;CIGAR=1X;DP=16;DPB=16;DPRA=0;EPP=7.89611;EPPR=0;GTI=0;LEN=1;MEANALT=1;MQM=60;MQMR=0;NS=1;NUMALT=1;ODDS=25.3996;PAIRED=1;PAIREDR=0;PAO=0;PQA=0;PQR=0;PRO=0;QA=602;QR=0;RO=0;RPP=7.89611;RPPR=0;RUN=1;SAF=6;SAP=5.18177;SAR=10;SRF=0;SRP=0;SRR=0;TYPE=snp;BVAR	GT:DP:RO:QR:AO:QA:GL	1/1:16:0:0:16:602:-5,-4.81648,0
NC_010611.1	67320	.	G	A	541381	.	AB=0;ABP=0;AC=2;AF=1;AN=2;AO=17;CIGAR=1X;DP=17;DPB=17;DPRA=0;EPP=4.1599;EPPR=0;GTI=0;LEN=1;MEANALT=1;MQM=60;MQMR=0;NS=1;NUMALT=1;ODDS=26.7859;PAIRED=1;PAIREDR=0;PAO=0;PQA=0;PQR=0;PRO=0;QA=624;QR=0;RO=0;RPP=4.1599;RPPR=0;RUN=1;SAF=9;SAP=3.13803;SAR=8;SRF=0;SRP=0;SRR=0;TYPE=snp;BVAR	GT:DP:RO:QR:AO:QA:GL	1/1:17:0:0:17:624:-5,-5,0
NC_010611.1	67335	.	A	G	457471	.	AB=0;ABP=0;AC=2;AF=1;AN=2;AO=16;CIGAR=1X;DP=17;DPB=17;DPRA=0;EPP=3.55317;EPPR=0;GTI=0;LEN=1;MEANALT=2;MQM=60;MQMR=0;NS=1;NUMALT=1;ODDS=25.3996;PAIRED=1;PAIREDR=0;PAO=0;PQA=0;PQR=0;PRO=0;QA=538;QR=0;RO=0;RPP=7.89611;RPPR=0;RUN=1;SAF=8;SAP=3.0103;SAR=8;SRF=0;SRP=0;SRR=0;TYPE=snp;BVAR	GT:DP:RO:QR:AO:QA:GL	1/1:17:0:0:16:538:-5,-4.81648,0
NC_010611.1	67361	.	CTTTG	TTTTA	348229	.	AB=0;ABP=0;AC=2;AF=1;AN=2;AO=11;CIGAR=1X3M1X;DP=11;DPB=22.6;DPRA=0;EPP=3.20771;EPPR=0;GTI=0;LEN=5;MEANALT=1;MQM=60;MQMR=0;NS=1;NUMALT=1;ODDS=18.4681;PAIRED=1;PAIREDR=0;PAO=0;PQA=0;PQR=0;PRO=0;QA=406;QR=0;RO=0;RPP=3.20771;RPPR=0;RUN=1;SAF=7;SAP=4.78696;SAR=4;SRF=0;SRP=0;SRR=0;TYPE=complex;BVAR	GT:DP:RO:QR:AO:QA:GL	1/1:11:0:0:11:406:-5,-3.31133,0
NC_010611.1	67386	.	A	G	270678	.	AB=0;ABP=0;AC=2;AF=1;AN=2;AO=9;CIGAR=1X;DP=9;DPB=9;DPRA=0;EPP=5.18177;EPPR=0;GTI=0;LEN=1;MEANALT=1;MQM=60;MQMR=0;NS=1;NUMALT=1;ODDS=15.6955;PAIRED=1;PAIREDR=0;PAO=0;PQA=0;PQR=0;PRO=0;QA=321;QR=0;RO=0;RPP=5.18177;RPPR=0;RUN=1;SAF=5;SAP=3.25157;SAR=4;SRF=0;SRP=0;SRR=0;TYPE=snp;BVAR	GT:DP:RO:QR:AO:QA:GL	1/1:9:0:0:9:321:-5,-2.70927,0
NC_010611.1	67410	.	CG	TA	321.03	.	AB=0;ABP=0;AC=2;AF=1;AN=2;AO=11;CIGAR=2X;DP=11;DPB=22;DPRA=0;EPP=7.94546;EPPR=0;GTI=0;LEN=2;MEANALT=1;MQM=60;MQMR=0;NS=1;NUMALT=1;ODDS=18.4681;PAIRED=1;PAIREDR=0;PAO=0;PQA=0;PQR=0;PRO=0;QA=381;QR=0;RO=0;RPP=3.20771;RPPR=0;RUN=1;SAF=4;SAP=4.78696;SAR=7;SRF=0;SRP=0;SRR=0;TYPE=mnp;BVAR	GT:DP:RO:QR:AO:QA:GL	1/1:11:0:0:11:381:-5,-3.31133,0
NC_010611.1	67446	.	G	A	461127	.	AB=0;ABP=0;AC=2;AF=1;AN=2;AO=14;CIGAR=1X;DP=14;DPB=14;DPRA=0;EPP=3.63072;EPPR=0;GTI=0;LEN=1;MEANALT=1;MQM=60;MQMR=0;NS=1;NUMALT=1;ODDS=22.627;PAIRED=1;PAIREDR=0;PAO=0;PQA=0;PQR=0;PRO=0;QA=534;QR=0;RO=0;RPP=5.49198;RPPR=0;RUN=1;SAF=7;SAP=3.0103;SAR=7;SRF=0;SRP=0;SRR=0;TYPE=snp;BVAR	GT:DP:RO:QR:AO:QA:GL	1/1:14:0:0:14:534:-5,-4.21442,0
NC_010611.1	67467	.	T	C	370639	.	AB=0;ABP=0;AC=2;AF=1;AN=2;AO=12;CIGAR=1X;DP=12;DPB=12;DPRA=0;EPP=3.73412;EPPR=0;GTI=0;LEN=1;MEANALT=1;MQM=60;MQMR=0;NS=1;NUMALT=1;ODDS=19.8544;PAIRED=1;PAIREDR=0;PAO=0;PQA=0;PQR=0;PRO=0;QA=437;QR=0;RO=0;RPP=9.52472;RPPR=0;RUN=1;SAF=6;SAP=3.0103;SAR=6;SRF=0;SRP=0;SRR=0;TYPE=snp;BVAR	GT:DP:RO:QR:AO:QA:GL	1/1:12:0:0:12:437:-5,-3.61236,0
NC_010611.1	67473	.	T	C	385155	.	AB=0;ABP=0;AC=2;AF=1;AN=2;AO=12;CIGAR=1X;DP=12;DPB=12;DPRA=0;EPP=14.5915;EPPR=0;GTI=0;LEN=1;MEANALT=1;MQM=60;MQMR=0;NS=1;NUMALT=1;ODDS=19.8544;PAIRED=1;PAIREDR=0;PAO=0;PQA=0;PQR=0;PRO=0;QA=458;QR=0;RO=0;RPP=3.0103;RPPR=0;RUN=1;SAF=6;SAP=3.0103;SAR=6;SRF=0;SRP=0;SRR=0;TYPE=snp;BVAR	GT:DP:RO:QR:AO:QA:GL	1/1:12:0:0:12:458:-5,-3.61236,0
NC_010611.1	67491	.	G	A	410979	.	AB=0;ABP=0;AC=2;AF=1;AN=2;AO=13;CIGAR=1X;DP=13;DPB=13;DPRA=0;EPP=16.5402;EPPR=0;GTI=0;LEN=1;MEANALT=1;MQM=60;MQMR=0;NS=1;NUMALT=1;ODDS=21.2407;PAIRED=1;PAIREDR=0;PAO=0;PQA=0;PQR=0;PRO=0;QA=490;QR=0;RO=0;RPP=3.17734;RPPR=0;RUN=1;SAF=6;SAP=3.17734;SAR=7;SRF=0;SRP=0;SRR=0;TYPE=snp;BVAR	GT:DP:RO:QR:AO:QA:GL	1/1:13:0:0:13:490:-5,-3.91339,0
NC_010611.1	67521	.	A	G	452214	.	AB=0;ABP=0;AC=2;AF=1;AN=2;AO=14;CIGAR=1X;DP=15;DPB=15;DPRA=0;EPP=3.63072;EPPR=0;GTI=0;LEN=1;MEANALT=2;MQM=60;MQMR=0;NS=1;NUMALT=1;ODDS=22.627;PAIRED=1;PAIREDR=0;PAO=0;PQA=0;PQR=0;PRO=0;QA=525;QR=0;RO=0;RPP=3.63072;RPPR=0;RUN=1;SAF=6;SAP=3.63072;SAR=8;SRF=0;SRP=0;SRR=0;TYPE=snp;BVAR	GT:DP:RO:QR:AO:QA:GL	1/1:15:0:0:14:525:-5,-4.21442,0
NC_010611.1	67567	.	C	G	491715	.	AB=0;ABP=0;AC=2;AF=1;AN=2;AO=16;CIGAR=1X;DP=16;DPB=16;DPRA=0;EPP=7.89611;EPPR=0;GTI=0;LEN=1;MEANALT=1;MQM=60;MQMR=0;NS=1;NUMALT=1;ODDS=25.3996;PAIRED=1;PAIREDR=0;PAO=0;PQA=0;PQR=0;PRO=0;QA=574;QR=0;RO=0;RPP=5.18177;RPPR=0;RUN=1;SAF=9;SAP=3.55317;SAR=7;SRF=0;SRP=0;SRR=0;TYPE=snp;BVAR	GT:DP:RO:QR:AO:QA:GL	1/1:16:0:0:16:574:-5,-4.81648,0
NC_010611.1	67599	.	G	A	390476	.	AB=0;ABP=0;AC=2;AF=1;AN=2;AO=13;CIGAR=1X;DP=13;DPB=13;DPRA=0;EPP=7.18621;EPPR=0;GTI=0;LEN=1;MEANALT=1;MQM=60;MQMR=0;NS=1;NUMALT=1;ODDS=21.2407;PAIRED=1;PAIREDR=0;PAO=0;PQA=0;PQR=0;PRO=0;QA=461;QR=0;RO=0;RPP=7.18621;RPPR=0;RUN=1;SAF=6;SAP=3.17734;SAR=7;SRF=0;SRP=0;SRR=0;TYPE=snp;BVAR	GT:DP:RO:QR:AO:QA:GL	1/1:13:0:0:13:461:-5,-3.91339,0
NC_010611.1	67647	.	A	G	507989	.	AB=0;ABP=0;AC=2;AF=1;AN=2;AO=17;CIGAR=1X;DP=17;DPB=17;DPRA=0;EPP=3.13803;EPPR=0;GTI=0;LEN=1;MEANALT=1;MQM=60;MQMR=0;NS=1;NUMALT=1;ODDS=26.7859;PAIRED=1;PAIREDR=0;PAO=0;PQA=0;PQR=0;PRO=0;QA=585;QR=0;RO=0;RPP=3.13803;RPPR=0;RUN=1;SAF=9;SAP=3.13803;SAR=8;SRF=0;SRP=0;SRR=0;TYPE=snp;BVAR	GT:DP:RO:QR:AO:QA:GL	1/1:17:0:0:17:585:-5,-5,0
NC_010611.1	67654	.	G	A	489246	.	AB=0;ABP=0;AC=2;AF=1;AN=2;AO=15;CIGAR=1X;DP=15;DPB=15;DPRA=0;EPP=3.15506;EPPR=0;GTI=0;LEN=1;MEANALT=1;MQM=60;MQMR=0;NS=1;NUMALT=1;ODDS=24.0133;PAIRED=1;PAIREDR=0;PAO=0;PQA=0;PQR=0;PRO=0;QA=563;QR=0;RO=0;RPP=3.15506;RPPR=0;RUN=1;SAF=8;SAP=3.15506;SAR=7;SRF=0;SRP=0;SRR=0;TYPE=snp;BVAR	GT:DP:RO:QR:AO:QA:GL	1/1:15:0:0:15:563:-5,-4.51545,0
NC_010611.1	67684	.	G	A	607337	.	AB=0;ABP=0;AC=2;AF=1;AN=2;AO=20;CIGAR=1X;DP=20;DPB=20;DPRA=0;EPP=3.0103;EPPR=0;GTI=0;LEN=1;MEANALT=1;MQM=60;MQMR=0;NS=1;NUMALT=1;ODDS=30.9448;PAIRED=1;PAIREDR=0;PAO=0;PQA=0;PQR=0;PRO=0;QA=697;QR=0;RO=0;RPP=3.44459;RPPR=0;RUN=1;SAF=11;SAP=3.44459;SAR=9;SRF=0;SRP=0;SRR=0;TYPE=snp;BVAR	GT:DP:RO:QR:AO:QA:GL	1/1:20:0:0:20:697:-5,-5,0
NC_010611.1	67713	.	C	T	593368	.	AB=0;ABP=0;AC=2;AF=1;AN=2;AO=18;CIGAR=1X;DP=18;DPB=18;DPRA=0;EPP=3.0103;EPPR=0;GTI=0;LEN=1;MEANALT=1;MQM=60;MQMR=0;NS=1;NUMALT=1;ODDS=28.1722;PAIRED=1;PAIREDR=0;PAO=0;PQA=0;PQR=0;PRO=0;QA=680;QR=0;RO=0;RPP=3.49285;RPPR=0;RUN=1;SAF=9;SAP=3.0103;SAR=9;SRF=0;SRP=0;SRR=0;TYPE=snp;BVAR	GT:DP:RO:QR:AO:QA:GL	1/1:18:0:0:18:680:-5,-5,0
NC_010611.1	67719	.	A	G	660195	.	AB=0;ABP=0;AC=2;AF=1;AN=2;AO=21;CIGAR=1X;DP=21;DPB=21;DPRA=0;EPP=3.1137;EPPR=0;GTI=0;LEN=1;MEANALT=1;MQM=60;MQMR=0;NS=1;NUMALT=1;ODDS=32.3311;PAIRED=1;PAIREDR=0;PAO=0;PQA=0;PQR=0;PRO=0;QA=758;QR=0;RO=0;RPP=5.59539;RPPR=0;RUN=1;SAF=10;SAP=3.1137;SAR=11;SRF=0;SRP=0;SRR=0;TYPE=snp;BVAR	GT:DP:RO:QR:AO:QA:GL	1/1:21:0:0:21:758:-5,-5,0
NC_010611.1	67782	.	T	G	698972	.	AB=0;ABP=0;AC=2;AF=1;AN=2;AO=23;CIGAR=1X;DP=23;DPB=23;DPRA=0;EPP=3.10471;EPPR=0;GTI=0;LEN=1;MEANALT=1;MQM=60;MQMR=0;NS=1;NUMALT=1;ODDS=35.1036;PAIRED=1;PAIREDR=0;PAO=0;PQA=0;PQR=0;PRO=0;QA=800;QR=0;RO=0;RPP=3.10471;RPPR=0;RUN=1;SAF=13;SAP=3.86001;SAR=10;SRF=0;SRP=0;SRR=0;TYPE=snp;BVAR	GT:DP:RO:QR:AO:QA:GL	1/1:23:0:0:23:800:-5,-5,0
NC_010611.1	67791	.	A	G	709227	.	AB=0;ABP=0;AC=2;AF=1;AN=2;AO=22;CIGAR=1X;DP=22;DPB=22;DPRA=0;EPP=3.40511;EPPR=0;GTI=0;LEN=1;MEANALT=1;MQM=60;MQMR=0;NS=1;NUMALT=1;ODDS=33.7174;PAIRED=1;PAIREDR=0;PAO=0;PQA=0;PQR=0;PRO=0;QA=811;QR=0;RO=0;RPP=3.40511;RPPR=0;RUN=1;SAF=12;SAP=3.40511;SAR=10;SRF=0;SRP=0;SRR=0;TYPE=snp;BVAR	GT:DP:RO:QR:AO:QA:GL	1/1:22:0:0:22:811:-5,-5,0
NC_010611.1	67833	.	GGGAC	AGGTT	443.85	.	AB=0;ABP=0;AC=2;AF=1;AN=2;AO=18;CIGAR=1X2M2X;DP=18;DPB=36;DPRA=0;EPP=3.0103;EPPR=0;GTI=0;LEN=5;MEANALT=1;MQM=60;MQMR=0;NS=1;NUMALT=1;ODDS=28.1722;PAIRED=1;PAIREDR=0;PAO=0;PQA=0;PQR=0;PRO=0;QA=519;QR=0;RO=0;RPP=3.0103;RPPR=0;RUN=1;SAF=12;SAP=7.35324;SAR=6;SRF=0;SRP=0;SRR=0;TYPE=complex;BVAR	GT:DP:RO:QR:AO:QA:GL	1/1:18:0:0:18:519:-5,-5,0
NC_010611.1	67842	.	C	T	518982	.	AB=0;ABP=0;AC=2;AF=1;AN=2;AO=18;CIGAR=1X;DP=18;DPB=18;DPRA=0;EPP=3.0103;EPPR=0;GTI=0;LEN=1;MEANALT=1;MQM=60;MQMR=0;NS=1;NUMALT=1;ODDS=28.1722;PAIRED=1;PAIREDR=0;PAO=0;PQA=0;PQR=0;PRO=0;QA=604;QR=0;RO=0;RPP=4.9405;RPPR=0;RUN=1;SAF=12;SAP=7.35324;SAR=6;SRF=0;SRP=0;SRR=0;TYPE=snp;BVAR	GT:DP:RO:QR:AO:QA:GL	1/1:18:0:0:18:604:-5,-5,0
NC_010611.1	68027	.	C	T	696414	.	AB=0;ABP=0;AC=2;AF=1;AN=2;AO=22;CIGAR=1X;DP=22;DPB=22;DPRA=0;EPP=3.40511;EPPR=0;GTI=0;LEN=1;MEANALT=1;MQM=60;MQMR=0;NS=1;NUMALT=1;ODDS=33.7174;PAIRED=1;PAIREDR=0;PAO=0;PQA=0;PQR=0;PRO=0;QA=796;QR=0;RO=0;RPP=3.0103;RPPR=0;RUN=1;SAF=11;SAP=3.0103;SAR=11;SRF=0;SRP=0;SRR=0;TYPE=snp;BVAR	GT:DP:RO:QR:AO:QA:GL	1/1:22:0:0:22:796:-5,-5,0
NC_010611.1	68055	.	A	G	474.15	.	AB=0;ABP=0;AC=2;AF=1;AN=2;AO=15;CIGAR=1X;DP=15;DPB=15;DPRA=0;EPP=6.62942;EPPR=0;GTI=0;LEN=1;MEANALT=1;MQM=60;MQMR=0;NS=1;NUMALT=1;ODDS=24.0133;PAIRED=1;PAIREDR=0;PAO=0;PQA=0;PQR=0;PRO=0;QA=550;QR=0;RO=0;RPP=3.15506;RPPR=0;RUN=1;SAF=8;SAP=3.15506;SAR=7;SRF=0;SRP=0;SRR=0;TYPE=snp;BVAR	GT:DP:RO:QR:AO:QA:GL	1/1:15:0:0:15:550:-5,-4.51545,0
NC_010611.1	68115	.	G	A	675414	.	AB=0;ABP=0;AC=2;AF=1;AN=2;AO=22;CIGAR=1X;DP=22;DPB=22;DPRA=0;EPP=3.40511;EPPR=0;GTI=0;LEN=1;MEANALT=1;MQM=60;MQMR=0;NS=1;NUMALT=1;ODDS=33.7174;PAIRED=1;PAIREDR=0;PAO=0;PQA=0;PQR=0;PRO=0;QA=777;QR=0;RO=0;RPP=3.40511;RPPR=0;RUN=1;SAF=8;SAP=6.56362;SAR=14;SRF=0;SRP=0;SRR=0;TYPE=snp;BVAR	GT:DP:RO:QR:AO:QA:GL	1/1:22:0:0:22:777:-5,-5,0
NC_010611.1	68208	.	C	A	345333	.	AB=0;ABP=0;AC=2;AF=1;AN=2;AO=12;CIGAR=1X;DP=12;DPB=12;DPRA=0;EPP=3.73412;EPPR=0;GTI=0;LEN=1;MEANALT=1;MQM=60;MQMR=0;NS=1;NUMALT=1;ODDS=19.8544;PAIRED=1;PAIREDR=0;PAO=0;PQA=0;PQR=0;PRO=0;QA=406;QR=0;RO=0;RPP=5.9056;RPPR=0;RUN=1;SAF=5;SAP=3.73412;SAR=7;SRF=0;SRP=0;SRR=0;TYPE=snp;BVAR	GT:DP:RO:QR:AO:QA:GL	1/1:12:0:0:12:406:-5,-3.61236,0
NC_010611.1	68536	.	T	C	844815	.	AB=0;ABP=0;AC=2;AF=1;AN=2;AO=26;CIGAR=1X;DP=26;DPB=26;DPRA=0;EPP=4.34659;EPPR=0;GTI=0;LEN=1;MEANALT=1;MQM=60;MQMR=0;NS=1;NUMALT=1;ODDS=39.2625;PAIRED=1;PAIREDR=0;PAO=0;PQA=0;PQR=0;PRO=0;QA=972;QR=0;RO=0;RPP=6.01695;RPPR=0;RUN=1;SAF=9;SAP=8.35546;SAR=17;SRF=0;SRP=0;SRR=0;TYPE=snp;BVAR	GT:DP:RO:QR:AO:QA:GL	1/1:26:0:0:26:972:-5,-5,0
NC_010611.1	68641	.	AA	GG	577688	.	AB=0;ABP=0;AC=2;AF=1;AN=2;AO=20;CIGAR=2X;DP=20;DPB=41;DPRA=0;EPP=4.74748;EPPR=0;GTI=0;LEN=2;MEANALT=1;MQM=60;MQMR=0;NS=1;NUMALT=1;ODDS=30.9448;PAIRED=1;PAIREDR=0;PAO=2;PQA=61;PQR=0;PRO=0;QA=667;QR=0;RO=0;RPP=4.74748;RPPR=0;RUN=1;SAF=10;SAP=3.0103;SAR=10;SRF=0;SRP=0;SRR=0;TYPE=mnp;BVAR	GT:DP:RO:QR:AO:QA:GL	1/1:20:0:0:20:667:-5,-5,0
NC_010611.1	68703	.	C	T	840868	.	AB=0;ABP=0;AC=2;AF=1;AN=2;AO=27;CIGAR=1X;DP=27;DPB=27;DPRA=0;EPP=5.02092;EPPR=0;GTI=0;LEN=1;MEANALT=1;MQM=60;MQMR=0;NS=1;NUMALT=1;ODDS=40.6488;PAIRED=1;PAIREDR=0;PAO=0;PQA=0;PQR=0;PRO=0;QA=969;QR=0;RO=0;RPP=9.52472;RPPR=0;RUN=1;SAF=16;SAP=5.02092;SAR=11;SRF=0;SRP=0;SRR=0;TYPE=snp;BVAR	GT:DP:RO:QR:AO:QA:GL	1/1:27:0:0:27:969:-5,-5,0
NC_010611.1	68757	.	T	G	666316	.	AB=0;ABP=0;AC=2;AF=1;AN=2;AO=23;CIGAR=1X;DP=25;DPB=25;DPRA=0;EPP=5.3706;EPPR=3.0103;GTI=0;LEN=1;MEANALT=1;MQM=60;MQMR=60;NS=1;NUMALT=1;ODDS=12.1791;PAIRED=1;PAIREDR=1;PAO=0;PQA=0;PQR=0;PRO=0;QA=839;QR=78;RO=2;RPP=7.63648;RPPR=7.35324;RUN=1;SAF=12;SAP=3.10471;SAR=11;SRF=1;SRP=3.0103;SRR=1;TYPE=snp;BVAR	GT:DP:RO:QR:AO:QA:GL	1/1:25:2:78:23:839:-5,0,-2.36137
NC_010611.1	68802	.	C	T	787761	.	AB=0;ABP=0;AC=2;AF=1;AN=2;AO=25;CIGAR=1X;DP=25;DPB=25;DPRA=0;EPP=5.18177;EPPR=0;GTI=0;LEN=1;MEANALT=1;MQM=60;MQMR=0;NS=1;NUMALT=1;ODDS=37.8762;PAIRED=1;PAIREDR=0;PAO=0;PQA=0;PQR=0;PRO=0;QA=902;QR=0;RO=0;RPP=3.79203;RPPR=0;RUN=1;SAF=11;SAP=3.79203;SAR=14;SRF=0;SRP=0;SRR=0;TYPE=snp;BVAR	GT:DP:RO:QR:AO:QA:GL	1/1:25:0:0:25:902:-5,-5,0
NC_010611.1	68967	.	T	C	1257.51	.	AB=0;ABP=0;AC=2;AF=1;AN=2;AO=38;CIGAR=1X;DP=38;DPB=38;DPRA=0;EPP=3.0103;EPPR=0;GTI=0;LEN=1;MEANALT=1;MQM=60;MQMR=0;NS=1;NUMALT=1;ODDS=55.8981;PAIRED=1;PAIREDR=0;PAO=0;PQA=0;PQR=0;PRO=0;QA=1424;QR=0;RO=0;RPP=3.9246;RPPR=0;RUN=1;SAF=18;SAP=3.23888;SAR=20;SRF=0;SRP=0;SRR=0;TYPE=snp;BVAR	GT:DP:RO:QR:AO:QA:GL	1/1:38:0:0:38:1424:-5,-5,0
NC_010611.1	69036	.	C	T	953959	.	AB=0;ABP=0;AC=2;AF=1;AN=2;AO=30;CIGAR=1X;DP=30;DPB=30;DPRA=0;EPP=4.16842;EPPR=0;GTI=0;LEN=1;MEANALT=1;MQM=60;MQMR=0;NS=1;NUMALT=1;ODDS=44.8077;PAIRED=1;PAIREDR=0;PAO=0;PQA=0;PQR=0;PRO=0;QA=1088;QR=0;RO=0;RPP=5.61607;RPPR=0;RUN=1;SAF=15;SAP=3.0103;SAR=15;SRF=0;SRP=0;SRR=0;TYPE=snp;BVAR	GT:DP:RO:QR:AO:QA:GL	1/1:30:0:0:30:1088:-5,-5,0
NC_010611.1	69134	.	T	G	396.63	.	AB=0;ABP=0;AC=2;AF=1;AN=2;AO=12;CIGAR=1X;DP=12;DPB=12;DPRA=0;EPP=3.0103;EPPR=0;GTI=0;LEN=1;MEANALT=1;MQM=60;MQMR=0;NS=1;NUMALT=1;ODDS=19.8544;PAIRED=1;PAIREDR=0;PAO=0;PQA=0;PQR=0;PRO=0;QA=461;QR=0;RO=0;RPP=3.0103;RPPR=0;RUN=1;SAF=8;SAP=5.9056;SAR=4;SRF=0;SRP=0;SRR=0;TYPE=snp;BVAR	GT:DP:RO:QR:AO:QA:GL	1/1:12:0:0:12:461:-5,-3.61236,0
NC_010611.1	69797	.	A	G	642254	.	AB=0;ABP=0;AC=2;AF=1;AN=2;AO=20;CIGAR=1X;DP=20;DPB=20;DPRA=0;EPP=4.74748;EPPR=0;GTI=0;LEN=1;MEANALT=1;MQM=60;MQMR=0;NS=1;NUMALT=1;ODDS=30.9448;PAIRED=1;PAIREDR=0;PAO=0;PQA=0;PQR=0;PRO=0;QA=744;QR=0;RO=0;RPP=9.95901;RPPR=0;RUN=1;SAF=10;SAP=3.0103;SAR=10;SRF=0;SRP=0;SRR=0;TYPE=snp;BVAR	GT:DP:RO:QR:AO:QA:GL	1/1:20:0:0:20:744:-5,-5,0
NC_010611.1	69830	.	C	T	631639	.	AB=0;ABP=0;AC=2;AF=1;AN=2;AO=21;CIGAR=1X;DP=21;DPB=21;DPRA=0;EPP=3.1137;EPPR=0;GTI=0;LEN=1;MEANALT=1;MQM=60;MQMR=0;NS=1;NUMALT=1;ODDS=32.3311;PAIRED=1;PAIREDR=0;PAO=0;PQA=0;PQR=0;PRO=0;QA=730;QR=0;RO=0;RPP=8.07707;RPPR=0;RUN=1;SAF=9;SAP=3.94093;SAR=12;SRF=0;SRP=0;SRR=0;TYPE=snp;BVAR	GT:DP:RO:QR:AO:QA:GL	1/1:21:0:0:21:730:-5,-5,0
NC_010611.1	69842	.	C	T	666428	.	AB=0;ABP=0;AC=2;AF=1;AN=2;AO=21;CIGAR=1X;DP=21;DPB=21;DPRA=0;EPP=3.94093;EPPR=0;GTI=0;LEN=1;MEANALT=1;MQM=60;MQMR=0;NS=1;NUMALT=1;ODDS=32.3311;PAIRED=1;PAIREDR=0;PAO=0;PQA=0;PQR=0;PRO=0;QA=764;QR=0;RO=0;RPP=3.94093;RPPR=0;RUN=1;SAF=10;SAP=3.1137;SAR=11;SRF=0;SRP=0;SRR=0;TYPE=snp;BVAR	GT:DP:RO:QR:AO:QA:GL	1/1:21:0:0:21:764:-5,-5,0
NC_010611.1	69851	.	G	A	622887	.	AB=0;ABP=0;AC=2;AF=1;AN=2;AO=21;CIGAR=1X;DP=21;DPB=21;DPRA=0;EPP=3.1137;EPPR=0;GTI=0;LEN=1;MEANALT=1;MQM=60;MQMR=0;NS=1;NUMALT=1;ODDS=32.3311;PAIRED=1;PAIREDR=0;PAO=0;PQA=0;PQR=0;PRO=0;QA=715;QR=0;RO=0;RPP=3.94093;RPPR=0;RUN=1;SAF=10;SAP=3.1137;SAR=11;SRF=0;SRP=0;SRR=0;TYPE=snp;BVAR	GT:DP:RO:QR:AO:QA:GL	1/1:21:0:0:21:715:-5,-5,0
NC_010611.1	69944	.	TGCC	AGCG	587974	.	AB=0;ABP=0;AC=2;AF=1;AN=2;AO=20;CIGAR=1X2M1X;DP=20;DPB=40.5;DPRA=0;EPP=4.74748;EPPR=0;GTI=0;LEN=4;MEANALT=1;MQM=60;MQMR=0;NS=1;NUMALT=1;ODDS=30.9448;PAIRED=1;PAIREDR=0;PAO=0;PQA=0;PQR=0;PRO=0;QA=694;QR=0;RO=0;RPP=18.6449;RPPR=0;RUN=1;SAF=10;SAP=3.0103;SAR=10;SRF=0;SRP=0;SRR=0;TYPE=complex;BVAR	GT:DP:RO:QR:AO:QA:GL	1/1:20:0:0:20:694:-5,-5,0
NC_010611.1	69998	.	C	T	329471	.	AB=0;ABP=0;AC=2;AF=1;AN=2;AO=10;CIGAR=1X;DP=10;DPB=10;DPRA=0;EPP=3.0103;EPPR=0;GTI=0;LEN=1;MEANALT=1;MQM=60;MQMR=0;NS=1;NUMALT=1;ODDS=17.0818;PAIRED=1;PAIREDR=0;PAO=0;PQA=0;PQR=0;PRO=0;QA=383;QR=0;RO=0;RPP=3.87889;RPPR=0;RUN=1;SAF=5;SAP=3.0103;SAR=5;SRF=0;SRP=0;SRR=0;TYPE=snp;BVAR	GT:DP:RO:QR:AO:QA:GL	1/1:10:0:0:10:383:-5,-3.0103,0
NC_010611.1	70019	.	C	T	261305	.	AB=0;ABP=0;AC=2;AF=1;AN=2;AO=8;CIGAR=1X;DP=8;DPB=8;DPRA=0;EPP=4.09604;EPPR=0;GTI=0;LEN=1;MEANALT=1;MQM=60;MQMR=0;NS=1;NUMALT=1;ODDS=14.3092;PAIRED=1;PAIREDR=0;PAO=0;PQA=0;PQR=0;PRO=0;QA=307;QR=0;RO=0;RPP=3.0103;RPPR=0;RUN=1;SAF=3;SAP=4.09604;SAR=5;SRF=0;SRP=0;SRR=0;TYPE=snp;BVAR	GT:DP:RO:QR:AO:QA:GL	1/1:8:0:0:8:307:-5,-2.40824,0
NC_010611.1	70087	.	G	GT	112275	.	AB=0;ABP=0;AC=2;AF=1;AN=2;AO=4;CIGAR=1M1I;DP=4;DPB=10.625;DPRA=0;EPP=5.18177;EPPR=0;GTI=0;LEN=1;MEANALT=1;MQM=60;MQMR=0;NS=1;NUMALT=1;ODDS=8.76405;PAIRED=1;PAIREDR=0;PAO=0;PQA=0;PQR=0;PRO=0;QA=139;QR=0;RO=0;RPP=5.18177;RPPR=0;RUN=1;SAF=2;SAP=3.0103;SAR=2;SRF=0;SRP=0;SRR=0;TYPE=ins;BVAR	GT:DP:RO:QR:AO:QA:GL	1/1:4:0:0:4:139:-5,-1.20412,0
NC_010611.1	70096	.	G	A	114315	.	AB=0;ABP=0;AC=2;AF=1;AN=2;AO=5;CIGAR=1X;DP=5;DPB=5;DPRA=0;EPP=6.91895;EPPR=0;GTI=0;LEN=1;MEANALT=1;MQM=60;MQMR=0;NS=1;NUMALT=1;ODDS=10.1503;PAIRED=1;PAIREDR=0;PAO=0;PQA=0;PQR=0;PRO=0;QA=144;QR=0;RO=0;RPP=3.44459;RPPR=0;RUN=1;SAF=2;SAP=3.44459;SAR=3;SRF=0;SRP=0;SRR=0;TYPE=snp;BVAR	GT:DP:RO:QR:AO:QA:GL	1/1:5:0:0:5:144:-5,-1.50515,0
NC_010611.1	70176	.	G	A	430521	.	AB=0;ABP=0;AC=2;AF=1;AN=2;AO=14;CIGAR=1X;DP=14;DPB=14;DPRA=0;EPP=3.0103;EPPR=0;GTI=0;LEN=1;MEANALT=1;MQM=60;MQMR=0;NS=1;NUMALT=1;ODDS=22.627;PAIRED=1;PAIREDR=0;PAO=0;PQA=0;PQR=0;PRO=0;QA=517;QR=0;RO=0;RPP=18.5208;RPPR=0;RUN=1;SAF=5;SAP=5.49198;SAR=9;SRF=0;SRP=0;SRR=0;TYPE=snp;BVAR	GT:DP:RO:QR:AO:QA:GL	1/1:14:0:0:14:517:-5,-4.21442,0
NC_010611.1	70253	.	C	T	475053	.	AB=0;ABP=0;AC=2;AF=1;AN=2;AO=16;CIGAR=1X;DP=16;DPB=16;DPRA=0;EPP=5.18177;EPPR=0;GTI=0;LEN=1;MEANALT=1;MQM=60;MQMR=0;NS=1;NUMALT=1;ODDS=25.3996;PAIRED=1;PAIREDR=0;PAO=0;PQA=0;PQR=0;PRO=0;QA=551;QR=0;RO=0;RPP=3.55317;RPPR=0;RUN=1;SAF=9;SAP=3.55317;SAR=7;SRF=0;SRP=0;SRR=0;TYPE=snp;BVAR	GT:DP:RO:QR:AO:QA:GL	1/1:16:0:0:16:551:-5,-4.81648,0
NC_010611.1	70463	.	A	T	598549	.	AB=0;ABP=0;AC=2;AF=1;AN=2;AO=20;CIGAR=1X;DP=20;DPB=20;DPRA=0;EPP=3.44459;EPPR=0;GTI=0;LEN=1;MEANALT=1;MQM=60;MQMR=0;NS=1;NUMALT=1;ODDS=30.9448;PAIRED=1;PAIREDR=0;PAO=0;PQA=0;PQR=0;PRO=0;QA=691;QR=0;RO=0;RPP=6.91895;RPPR=0;RUN=1;SAF=10;SAP=3.0103;SAR=10;SRF=0;SRP=0;SRR=0;TYPE=snp;BVAR	GT:DP:RO:QR:AO:QA:GL	1/1:20:0:0:20:691:-5,-5,0
NC_010611.1	70550	.	T	C	739566	.	AB=0;ABP=0;AC=2;AF=1;AN=2;AO=25;CIGAR=1X;DP=25;DPB=25;DPRA=0;EPP=10.0459;EPPR=0;GTI=0;LEN=1;MEANALT=1;MQM=60;MQMR=0;NS=1;NUMALT=1;ODDS=37.8762;PAIRED=1;PAIREDR=0;PAO=0;PQA=0;PQR=0;PRO=0;QA=854;QR=0;RO=0;RPP=3.79203;RPPR=0;RUN=1;SAF=11;SAP=3.79203;SAR=14;SRF=0;SRP=0;SRR=0;TYPE=snp;BVAR	GT:DP:RO:QR:AO:QA:GL	1/1:25:0:0:25:854:-5,-5,0
NC_010611.1	70556	.	C	T	721486	.	AB=0;ABP=0;AC=2;AF=1;AN=2;AO=25;CIGAR=1X;DP=25;DPB=25;DPRA=0;EPP=10.0459;EPPR=0;GTI=0;LEN=1;MEANALT=1;MQM=60;MQMR=0;NS=1;NUMALT=1;ODDS=37.8762;PAIRED=1;PAIREDR=0;PAO=0;PQA=0;PQR=0;PRO=0;QA=834;QR=0;RO=0;RPP=3.79203;RPPR=0;RUN=1;SAF=11;SAP=3.79203;SAR=14;SRF=0;SRP=0;SRR=0;TYPE=snp;BVAR	GT:DP:RO:QR:AO:QA:GL	1/1:25:0:0:25:834:-5,-5,0
NC_010611.1	70651	.	A	G	748395	.	AB=0;ABP=0;AC=2;AF=1;AN=2;AO=24;CIGAR=1X;DP=24;DPB=24;DPRA=0;EPP=6.26751;EPPR=0;GTI=0;LEN=1;MEANALT=1;MQM=60;MQMR=0;NS=1;NUMALT=1;ODDS=36.4899;PAIRED=1;PAIREDR=0;PAO=0;PQA=0;PQR=0;PRO=0;QA=861;QR=0;RO=0;RPP=3.0103;RPPR=0;RUN=1;SAF=9;SAP=6.26751;SAR=15;SRF=0;SRP=0;SRR=0;TYPE=snp;BVAR	GT:DP:RO:QR:AO:QA:GL	1/1:24:0:0:24:861:-5,-5,0
NC_010611.1	70743	.	A	G	594887	.	AB=0;ABP=0;AC=2;AF=1;AN=2;AO=19;CIGAR=1X;DP=19;DPB=19;DPRA=0;EPP=4.03889;EPPR=0;GTI=0;LEN=1;MEANALT=1;MQM=60;MQMR=0;NS=1;NUMALT=1;ODDS=29.5585;PAIRED=1;PAIREDR=0;PAO=0;PQA=0;PQR=0;PRO=0;QA=686;QR=0;RO=0;RPP=5.8675;RPPR=0;RUN=1;SAF=9;SAP=3.12459;SAR=10;SRF=0;SRP=0;SRR=0;TYPE=snp;BVAR	GT:DP:RO:QR:AO:QA:GL	1/1:19:0:0:19:686:-5,-5,0
NC_010611.1	70910	.	T	C	659982	.	AB=0;ABP=0;AC=2;AF=1;AN=2;AO=21;CIGAR=1X;DP=21;DPB=21;DPRA=0;EPP=3.1137;EPPR=0;GTI=0;LEN=1;MEANALT=1;MQM=60;MQMR=0;NS=1;NUMALT=1;ODDS=32.3311;PAIRED=1;PAIREDR=0;PAO=0;PQA=0;PQR=0;PRO=0;QA=756;QR=0;RO=0;RPP=3.1137;RPPR=0;RUN=1;SAF=12;SAP=3.94093;SAR=9;SRF=0;SRP=0;SRR=0;TYPE=snp;BVAR	GT:DP:RO:QR:AO:QA:GL	1/1:21:0:0:21:756:-5,-5,0
NC_010611.1	70922	.	G	C	602984	.	AB=0;ABP=0;AC=2;AF=1;AN=2;AO=19;CIGAR=1X;DP=19;DPB=19;DPRA=0;EPP=4.03889;EPPR=0;GTI=0;LEN=1;MEANALT=1;MQM=60;MQMR=0;NS=1;NUMALT=1;ODDS=29.5585;PAIRED=1;PAIREDR=0;PAO=0;PQA=0;PQR=0;PRO=0;QA=693;QR=0;RO=0;RPP=3.12459;RPPR=0;RUN=1;SAF=11;SAP=4.03889;SAR=8;SRF=0;SRP=0;SRR=0;TYPE=snp;BVAR	GT:DP:RO:QR:AO:QA:GL	1/1:19:0:0:19:693:-5,-5,0
NC_010611.1	70934	.	T	C	606689	.	AB=0;ABP=0;AC=2;AF=1;AN=2;AO=19;CIGAR=1X;DP=19;DPB=19;DPRA=0;EPP=5.8675;EPPR=0;GTI=0;LEN=1;MEANALT=1;MQM=60;MQMR=0;NS=1;NUMALT=1;ODDS=29.5585;PAIRED=1;PAIREDR=0;PAO=0;PQA=0;PQR=0;PRO=0;QA=700;QR=0;RO=0;RPP=4.03889;RPPR=0;RUN=1;SAF=11;SAP=4.03889;SAR=8;SRF=0;SRP=0;SRR=0;TYPE=snp;BVAR	GT:DP:RO:QR:AO:QA:GL	1/1:19:0:0:19:700:-5,-5,0
NC_010611.1	70946	.	G	A	589421	.	AB=0;ABP=0;AC=2;AF=1;AN=2;AO=19;CIGAR=1X;DP=19;DPB=19;DPRA=0;EPP=3.12459;EPPR=0;GTI=0;LEN=1;MEANALT=1;MQM=60;MQMR=0;NS=1;NUMALT=1;ODDS=29.5585;PAIRED=1;PAIREDR=0;PAO=0;PQA=0;PQR=0;PRO=0;QA=679;QR=0;RO=0;RPP=3.12459;RPPR=0;RUN=1;SAF=12;SAP=5.8675;SAR=7;SRF=0;SRP=0;SRR=0;TYPE=snp;BVAR	GT:DP:RO:QR:AO:QA:GL	1/1:19:0:0:19:679:-5,-5,0
NC_010611.1	70952	.	A	T	529604	.	AB=0;ABP=0;AC=2;AF=1;AN=2;AO=17;CIGAR=1X;DP=17;DPB=17;DPRA=0;EPP=4.1599;EPPR=0;GTI=0;LEN=1;MEANALT=1;MQM=60;MQMR=0;NS=1;NUMALT=1;ODDS=26.7859;PAIRED=1;PAIREDR=0;PAO=0;PQA=0;PQR=0;PRO=0;QA=611;QR=0;RO=0;RPP=3.13803;RPPR=0;RUN=1;SAF=10;SAP=4.1599;SAR=7;SRF=0;SRP=0;SRR=0;TYPE=snp;BVAR	GT:DP:RO:QR:AO:QA:GL	1/1:17:0:0:17:611:-5,-5,0
NC_010611.1	70982	.	G	A	746151	.	AB=0;ABP=0;AC=2;AF=1;AN=2;AO=25;CIGAR=1X;DP=25;DPB=25;DPRA=0;EPP=3.79203;EPPR=0;GTI=0;LEN=1;MEANALT=1;MQM=60;MQMR=0;NS=1;NUMALT=1;ODDS=37.8762;PAIRED=1;PAIREDR=0;PAO=0;PQA=0;PQR=0;PRO=0;QA=853;QR=0;RO=0;RPP=3.09716;RPPR=0;RUN=1;SAF=13;SAP=3.09716;SAR=12;SRF=0;SRP=0;SRR=0;TYPE=snp;BVAR	GT:DP:RO:QR:AO:QA:GL	1/1:25:0:0:25:853:-5,-5,0
NC_010611.1	71131	.	C	T	594215	.	AB=0;ABP=0;AC=2;AF=1;AN=2;AO=18;CIGAR=1X;DP=18;DPB=18;DPRA=0;EPP=4.9405;EPPR=0;GTI=0;LEN=1;MEANALT=1;MQM=60;MQMR=0;NS=1;NUMALT=1;ODDS=28.1722;PAIRED=1;PAIREDR=0;PAO=0;PQA=0;PQR=0;PRO=0;QA=685;QR=0;RO=0;RPP=4.9405;RPPR=0;RUN=1;SAF=10;SAP=3.49285;SAR=8;SRF=0;SRP=0;SRR=0;TYPE=snp;BVAR	GT:DP:RO:QR:AO:QA:GL	1/1:18:0:0:18:685:-5,-5,0
NC_010611.1	71243	.	G	A	647062	.	AB=0;ABP=0;AC=2;AF=1;AN=2;AO=21;CIGAR=1X;DP=21;DPB=21;DPRA=0;EPP=3.94093;EPPR=0;GTI=0;LEN=1;MEANALT=1;MQM=60;MQMR=0;NS=1;NUMALT=1;ODDS=32.3311;PAIRED=1;PAIREDR=0;PAO=0;PQA=0;PQR=0;PRO=0;QA=747;QR=0;RO=0;RPP=5.59539;RPPR=0;RUN=1;SAF=13;SAP=5.59539;SAR=8;SRF=0;SRP=0;SRR=0;TYPE=snp;BVAR	GT:DP:RO:QR:AO:QA:GL	1/1:21:0:0:21:747:-5,-5,0
NC_010611.1	71300	.	G	A	580734	.	AB=0;ABP=0;AC=2;AF=1;AN=2;AO=20;CIGAR=1X;DP=20;DPB=20;DPRA=0;EPP=3.0103;EPPR=0;GTI=0;LEN=1;MEANALT=1;MQM=60;MQMR=0;NS=1;NUMALT=1;ODDS=30.9448;PAIRED=1;PAIREDR=0;PAO=0;PQA=0;PQR=0;PRO=0;QA=686;QR=0;RO=0;RPP=18.6449;RPPR=0;RUN=1;SAF=12;SAP=4.74748;SAR=8;SRF=0;SRP=0;SRR=0;TYPE=snp;BVAR	GT:DP:RO:QR:AO:QA:GL	1/1:20:0:0:20:686:-5,-5,0
NC_010611.1	71353	.	T	C	533811	.	AB=0;ABP=0;AC=2;AF=1;AN=2;AO=18;CIGAR=1X;DP=18;DPB=18;DPRA=0;EPP=3.49285;EPPR=0;GTI=0;LEN=1;MEANALT=1;MQM=60;MQMR=0;NS=1;NUMALT=1;ODDS=28.1722;PAIRED=1;PAIREDR=0;PAO=0;PQA=0;PQR=0;PRO=0;QA=628;QR=0;RO=0;RPP=15.074;RPPR=0;RUN=1;SAF=8;SAP=3.49285;SAR=10;SRF=0;SRP=0;SRR=0;TYPE=snp;BVAR	GT:DP:RO:QR:AO:QA:GL	1/1:18:0:0:18:628:-5,-5,0
NC_010611.1	71367	.	C	T	556601	.	AB=0;ABP=0;AC=2;AF=1;AN=2;AO=18;CIGAR=1X;DP=18;DPB=18;DPRA=0;EPP=3.0103;EPPR=0;GTI=0;LEN=1;MEANALT=1;MQM=60;MQMR=0;NS=1;NUMALT=1;ODDS=28.1722;PAIRED=1;PAIREDR=0;PAO=0;PQA=0;PQR=0;PRO=0;QA=659;QR=0;RO=0;RPP=20.3821;RPPR=0;RUN=1;SAF=8;SAP=3.49285;SAR=10;SRF=0;SRP=0;SRR=0;TYPE=snp;BVAR	GT:DP:RO:QR:AO:QA:GL	1/1:18:0:0:18:659:-5,-5,0
NC_010611.1	71381	.	T	C	535843	.	AB=0;ABP=0;AC=2;AF=1;AN=2;AO=19;CIGAR=1X;DP=19;DPB=19;DPRA=0;EPP=5.8675;EPPR=0;GTI=0;LEN=1;MEANALT=1;MQM=60;MQMR=0;NS=1;NUMALT=1;ODDS=29.5585;PAIRED=1;PAIREDR=0;PAO=0;PQA=0;PQR=0;PRO=0;QA=650;QR=0;RO=0;RPP=28.7251;RPPR=0;RUN=1;SAF=9;SAP=3.12459;SAR=10;SRF=0;SRP=0;SRR=0;TYPE=snp;BVAR	GT:DP:RO:QR:AO:QA:GL	1/1:19:0:0:19:650:-5,-5,0
NC_010611.1	71489	.	T	C	805519	.	AB=0;ABP=0;AC=2;AF=1;AN=2;AO=29;CIGAR=1X;DP=29;DPB=29;DPRA=0;EPP=3.08518;EPPR=0;GTI=0;LEN=1;MEANALT=1;MQM=60;MQMR=0;NS=1;NUMALT=1;ODDS=43.4214;PAIRED=1;PAIREDR=0;PAO=0;PQA=0;PQR=0;PRO=0;QA=944;QR=0;RO=0;RPP=24.6501;RPPR=0;RUN=1;SAF=15;SAP=3.08518;SAR=14;SRF=0;SRP=0;SRR=0;TYPE=snp;BVAR	GT:DP:RO:QR:AO:QA:GL	1/1:29:0:0:29:944:-5,-5,0
NC_010611.1	71515	.	T	A	989069	.	AB=0;ABP=0;AC=2;AF=1;AN=2;AO=31;CIGAR=1X;DP=31;DPB=31;DPRA=0;EPP=3.64073;EPPR=0;GTI=0;LEN=1;MEANALT=1;MQM=60;MQMR=0;NS=1;NUMALT=1;ODDS=46.194;PAIRED=1;PAIREDR=0;PAO=0;PQA=0;PQR=0;PRO=0;QA=1137;QR=0;RO=0;RPP=14.8483;RPPR=0;RUN=1;SAF=16;SAP=3.08035;SAR=15;SRF=0;SRP=0;SRR=0;TYPE=snp;BVAR	GT:DP:RO:QR:AO:QA:GL	1/1:31:0:0:31:1137:-5,-5,0
NC_010611.1	71698	.	A	G	415915	.	AB=0;ABP=0;AC=2;AF=1;AN=2;AO=14;CIGAR=1X;DP=14;DPB=14;DPRA=0;EPP=5.49198;EPPR=0;GTI=0;LEN=1;MEANALT=1;MQM=60;MQMR=0;NS=1;NUMALT=1;ODDS=22.627;PAIRED=1;PAIREDR=0;PAO=0;PQA=0;PQR=0;PRO=0;QA=492;QR=0;RO=0;RPP=8.59409;RPPR=0;RUN=1;SAF=9;SAP=5.49198;SAR=5;SRF=0;SRP=0;SRR=0;TYPE=snp;BVAR	GT:DP:RO:QR:AO:QA:GL	1/1:14:0:0:14:492:-5,-4.21442,0
NC_010611.1	71965	.	C	T	721.73	.	AB=0;ABP=0;AC=2;AF=1;AN=2;AO=23;CIGAR=1X;DP=24;DPB=24;DPRA=0;EPP=14.4341;EPPR=0;GTI=0;LEN=1;MEANALT=2;MQM=60;MQMR=0;NS=1;NUMALT=1;ODDS=35.1036;PAIRED=1;PAIREDR=0;PAO=0;PQA=0;PQR=0;PRO=0;QA=841;QR=0;RO=0;RPP=3.10471;RPPR=0;RUN=1;SAF=14;SAP=5.3706;SAR=9;SRF=0;SRP=0;SRR=0;TYPE=snp;BVAR	GT:DP:RO:QR:AO:QA:GL	1/1:24:0:0:23:841:-5,-5,0
NC_010611.1	72035	.	T	C	893416	.	AB=0;ABP=0;AC=2;AF=1;AN=2;AO=28;CIGAR=1X;DP=28;DPB=28;DPRA=0;EPP=7.97367;EPPR=0;GTI=0;LEN=1;MEANALT=1;MQM=60;MQMR=0;NS=1;NUMALT=1;ODDS=42.0351;PAIRED=1;PAIREDR=0;PAO=0;PQA=0;PQR=0;PRO=0;QA=1033;QR=0;RO=0;RPP=5.80219;RPPR=0;RUN=1;SAF=19;SAP=10.7656;SAR=9;SRF=0;SRP=0;SRR=0;TYPE=snp;BVAR	GT:DP:RO:QR:AO:QA:GL	1/1:28:0:0:28:1033:-5,-5,0
NC_010611.1	72065	.	C	T	788697	.	AB=0;ABP=0;AC=2;AF=1;AN=2;AO=28;CIGAR=1X;DP=29;DPB=29;DPRA=0;EPP=14.1779;EPPR=0;GTI=0;LEN=1;MEANALT=2;MQM=60;MQMR=0;NS=1;NUMALT=1;ODDS=42.0351;PAIRED=1;PAIREDR=0;PAO=0;PQA=0;PQR=0;PRO=0;QA=942;QR=0;RO=0;RPP=22.8638;RPPR=0;RUN=1;SAF=18;SAP=7.97367;SAR=10;SRF=0;SRP=0;SRR=0;TYPE=snp;BVAR	GT:DP:RO:QR:AO:QA:GL	1/1:29:0:0:28:942:-5,-5,0
NC_010611.1	72100	.	T	C	633178	.	AB=0;ABP=0;AC=2;AF=1;AN=2;AO=21;CIGAR=1X;DP=21;DPB=21;DPRA=0;EPP=5.59539;EPPR=0;GTI=0;LEN=1;MEANALT=1;MQM=60;MQMR=0;NS=1;NUMALT=1;ODDS=32.3311;PAIRED=1;PAIREDR=0;PAO=0;PQA=0;PQR=0;PRO=0;QA=738;QR=0;RO=0;RPP=3.94093;RPPR=0;RUN=1;SAF=6;SAP=11.386;SAR=15;SRF=0;SRP=0;SRR=0;TYPE=snp;BVAR	GT:DP:RO:QR:AO:QA:GL	1/1:21:0:0:21:738:-5,-5,0
NC_010611.1	72137	.	C	A	1063.08	.	AB=0;ABP=0;AC=2;AF=1;AN=2;AO=38;CIGAR=1X;DP=38;DPB=38;DPRA=0;EPP=6.66752;EPPR=0;GTI=0;LEN=1;MEANALT=1;MQM=60;MQMR=0;NS=1;NUMALT=1;ODDS=55.8981;PAIRED=1;PAIREDR=0;PAO=0;PQA=0;PQR=0;PRO=0;QA=1244;QR=0;RO=0;RPP=30.668;RPPR=0;RUN=1;SAF=21;SAP=3.9246;SAR=17;SRF=0;SRP=0;SRR=0;TYPE=snp;BVAR	GT:DP:RO:QR:AO:QA:GL	1/1:38:0:0:38:1244:-5,-5,0
NC_010611.1	72279	.	A	T	775553	.	AB=0;ABP=0;AC=2;AF=1;AN=2;AO=27;CIGAR=1X;DP=27;DPB=27;DPRA=0;EPP=5.02092;EPPR=0;GTI=0;LEN=1;MEANALT=1;MQM=60;MQMR=0;NS=1;NUMALT=1;ODDS=40.6488;PAIRED=1;PAIREDR=0;PAO=0;PQA=0;PQR=0;PRO=0;QA=910;QR=0;RO=0;RPP=5.02092;RPPR=0;RUN=1;SAF=6;SAP=21.1059;SAR=21;SRF=0;SRP=0;SRR=0;TYPE=snp;BVAR	GT:DP:RO:QR:AO:QA:GL	1/1:27:0:0:27:910:-5,-5,0
NC_010611.1	72330	.	G	A	526588	.	AB=0;ABP=0;AC=2;AF=1;AN=2;AO=18;CIGAR=1X;DP=19;DPB=19;DPRA=0;EPP=7.35324;EPPR=0;GTI=0;LEN=1;MEANALT=2;MQM=60;MQMR=0;NS=1;NUMALT=1;ODDS=28.1722;PAIRED=1;PAIREDR=0;PAO=0;PQA=0;PQR=0;PRO=0;QA=629;QR=0;RO=0;RPP=10.7311;RPPR=0;RUN=1;SAF=5;SAP=10.7311;SAR=13;SRF=0;SRP=0;SRR=0;TYPE=snp;BVAR	GT:DP:RO:QR:AO:QA:GL	1/1:19:0:0:18:629:-5,-5,0
NC_010611.1	72341	.	C	T	620989	.	AB=0;ABP=0;AC=2;AF=1;AN=2;AO=20;CIGAR=1X;DP=20;DPB=20;DPRA=0;EPP=6.91895;EPPR=0;GTI=0;LEN=1;MEANALT=1;MQM=60;MQMR=0;NS=1;NUMALT=1;ODDS=30.9448;PAIRED=1;PAIREDR=0;PAO=0;PQA=0;PQR=0;PRO=0;QA=727;QR=0;RO=0;RPP=9.95901;RPPR=0;RUN=1;SAF=7;SAP=6.91895;SAR=13;SRF=0;SRP=0;SRR=0;TYPE=snp;BVAR	GT:DP:RO:QR:AO:QA:GL	1/1:20:0:0:20:727:-5,-5,0
NC_010611.1	72348	.	GT	TC	579657	.	AB=0;ABP=0;AC=2;AF=1;AN=2;AO=19;CIGAR=2X;DP=19;DPB=38;DPRA=0;EPP=5.8675;EPPR=0;GTI=0;LEN=2;MEANALT=1;MQM=60;MQMR=0;NS=1;NUMALT=1;ODDS=29.5585;PAIRED=1;PAIREDR=0;PAO=0;PQA=0;PQR=0;PRO=0;QA=677;QR=0;RO=0;RPP=8.61041;RPPR=0;RUN=1;SAF=7;SAP=5.8675;SAR=12;SRF=0;SRP=0;SRR=0;TYPE=mnp;BVAR	GT:DP:RO:QR:AO:QA:GL	1/1:19:0:0:19:677:-5,-5,0
NC_010611.1	72404	.	G	A	639.09	.	AB=0;ABP=0;AC=2;AF=1;AN=2;AO=21;CIGAR=1X;DP=21;DPB=21;DPRA=0;EPP=3.1137;EPPR=0;GTI=0;LEN=1;MEANALT=1;MQM=60;MQMR=0;NS=1;NUMALT=1;ODDS=32.3311;PAIRED=1;PAIREDR=0;PAO=0;PQA=0;PQR=0;PRO=0;QA=740;QR=0;RO=0;RPP=5.59539;RPPR=0;RUN=1;SAF=7;SAP=8.07707;SAR=14;SRF=0;SRP=0;SRR=0;TYPE=snp;BVAR	GT:DP:RO:QR:AO:QA:GL	1/1:21:0:0:21:740:-5,-5,0
NC_010611.1	72529	.	A	G	655564	.	AB=0;ABP=0;AC=2;AF=1;AN=2;AO=20;CIGAR=1X;DP=20;DPB=20;DPRA=0;EPP=3.0103;EPPR=0;GTI=0;LEN=1;MEANALT=1;MQM=60;MQMR=0;NS=1;NUMALT=1;ODDS=30.9448;PAIRED=1;PAIREDR=0;PAO=0;PQA=0;PQR=0;PRO=0;QA=754;QR=0;RO=0;RPP=3.44459;RPPR=0;RUN=1;SAF=7;SAP=6.91895;SAR=13;SRF=0;SRP=0;SRR=0;TYPE=snp;BVAR	GT:DP:RO:QR:AO:QA:GL	1/1:20:0:0:20:754:-5,-5,0
NC_010611.1	72553	.	G	A	590593	.	AB=0;ABP=0;AC=2;AF=1;AN=2;AO=18;CIGAR=1X;DP=18;DPB=18;DPRA=0;EPP=4.9405;EPPR=0;GTI=0;LEN=1;MEANALT=1;MQM=60;MQMR=0;NS=1;NUMALT=1;ODDS=28.1722;PAIRED=1;PAIREDR=0;PAO=0;PQA=0;PQR=0;PRO=0;QA=681;QR=0;RO=0;RPP=4.9405;RPPR=0;RUN=1;SAF=8;SAP=3.49285;SAR=10;SRF=0;SRP=0;SRR=0;TYPE=snp;BVAR	GT:DP:RO:QR:AO:QA:GL	1/1:18:0:0:18:681:-5,-5,0
NC_010611.1	72711	.	G	T	299367	.	AB=0;ABP=0;AC=2;AF=1;AN=2;AO=10;CIGAR=1X;DP=10;DPB=10;DPRA=0;EPP=6.48466;EPPR=0;GTI=0;LEN=1;MEANALT=1;MQM=60;MQMR=0;NS=1;NUMALT=1;ODDS=17.0818;PAIRED=1;PAIREDR=0;PAO=0;PQA=0;PQR=0;PRO=0;QA=357;QR=0;RO=0;RPP=3.87889;RPPR=0;RUN=1;SAF=7;SAP=6.48466;SAR=3;SRF=0;SRP=0;SRR=0;TYPE=snp;BVAR	GT:DP:RO:QR:AO:QA:GL	1/1:10:0:0:10:357:-5,-3.0103,0
NC_010611.1	72814	.	T	G	434147	.	AB=0;ABP=0;AC=2;AF=1;AN=2;AO=14;CIGAR=1X;DP=14;DPB=14;DPRA=0;EPP=5.49198;EPPR=0;GTI=0;LEN=1;MEANALT=1;MQM=60;MQMR=0;NS=1;NUMALT=1;ODDS=22.627;PAIRED=1;PAIREDR=0;PAO=0;PQA=0;PQR=0;PRO=0;QA=515;QR=0;RO=0;RPP=12.937;RPPR=0;RUN=1;SAF=8;SAP=3.63072;SAR=6;SRF=0;SRP=0;SRR=0;TYPE=snp;BVAR	GT:DP:RO:QR:AO:QA:GL	1/1:14:0:0:14:515:-5,-4.21442,0
NC_010611.1	72842	.	A	G	530707	.	AB=0;ABP=0;AC=2;AF=1;AN=2;AO=18;CIGAR=1X;DP=19;DPB=19;DPRA=0;EPP=3.49285;EPPR=0;GTI=0;LEN=1;MEANALT=2;MQM=60;MQMR=0;NS=1;NUMALT=1;ODDS=28.1722;PAIRED=1;PAIREDR=0;PAO=0;PQA=0;PQR=0;PRO=0;QA=614;QR=0;RO=0;RPP=3.49285;RPPR=0;RUN=1;SAF=8;SAP=3.49285;SAR=10;SRF=0;SRP=0;SRR=0;TYPE=snp;BVAR	GT:DP:RO:QR:AO:QA:GL	1/1:19:0:0:18:614:-5,-5,0
NC_010611.1	72874	.	G	A	599339	.	AB=0;ABP=0;AC=2;AF=1;AN=2;AO=20;CIGAR=1X;DP=20;DPB=20;DPRA=0;EPP=4.74748;EPPR=0;GTI=0;LEN=1;MEANALT=1;MQM=60;MQMR=0;NS=1;NUMALT=1;ODDS=30.9448;PAIRED=1;PAIREDR=0;PAO=0;PQA=0;PQR=0;PRO=0;QA=690;QR=0;RO=0;RPP=3.44459;RPPR=0;RUN=1;SAF=11;SAP=3.44459;SAR=9;SRF=0;SRP=0;SRR=0;TYPE=snp;BVAR	GT:DP:RO:QR:AO:QA:GL	1/1:20:0:0:20:690:-5,-5,0
NC_010611.1	72936	.	A	G	347037	.	AB=0;ABP=0;AC=2;AF=1;AN=2;AO=12;CIGAR=1X;DP=12;DPB=12;DPRA=0;EPP=5.9056;EPPR=0;GTI=0;LEN=1;MEANALT=1;MQM=60;MQMR=0;NS=1;NUMALT=1;ODDS=19.8544;PAIRED=1;PAIREDR=0;PAO=0;PQA=0;PQR=0;PRO=0;QA=414;QR=0;RO=0;RPP=9.52472;RPPR=0;RUN=1;SAF=5;SAP=3.73412;SAR=7;SRF=0;SRP=0;SRR=0;TYPE=snp;BVAR	GT:DP:RO:QR:AO:QA:GL	1/1:12:0:0:12:414:-5,-3.61236,0
NC_010611.1	73212	.	G	A	354756	.	AB=0;ABP=0;AC=2;AF=1;AN=2;AO=14;CIGAR=1X;DP=14;DPB=14;DPRA=0;EPP=5.49198;EPPR=0;GTI=0;LEN=1;MEANALT=1;MQM=60;MQMR=0;NS=1;NUMALT=1;ODDS=22.627;PAIRED=1;PAIREDR=0;PAO=0;PQA=0;PQR=0;PRO=0;QA=422;QR=0;RO=0;RPP=8.59409;RPPR=0;RUN=1;SAF=7;SAP=3.0103;SAR=7;SRF=0;SRP=0;SRR=0;TYPE=snp;BVAR	GT:DP:RO:QR:AO:QA:GL	1/1:14:0:0:14:422:-5,-4.21442,0
NC_010611.1	73236	.	T	A	298229	.	AB=0;ABP=0;AC=2;AF=1;AN=2;AO=11;CIGAR=1X;DP=11;DPB=11;DPRA=0;EPP=4.78696;EPPR=0;GTI=0;LEN=1;MEANALT=1;MQM=60;MQMR=0;NS=1;NUMALT=1;ODDS=18.4681;PAIRED=1;PAIREDR=0;PAO=0;PQA=0;PQR=0;PRO=0;QA=351;QR=0;RO=0;RPP=3.20771;RPPR=0;RUN=1;SAF=5;SAP=3.20771;SAR=6;SRF=0;SRP=0;SRR=0;TYPE=snp;BVAR	GT:DP:RO:QR:AO:QA:GL	1/1:11:0:0:11:351:-5,-3.31133,0
NC_010611.1	73482	.	A	G	251606	.	AB=0;ABP=0;AC=2;AF=1;AN=2;AO=9;CIGAR=1X;DP=9;DPB=9;DPRA=0;EPP=5.18177;EPPR=0;GTI=0;LEN=1;MEANALT=1;MQM=60;MQMR=0;NS=1;NUMALT=1;ODDS=15.6955;PAIRED=1;PAIREDR=0;PAO=0;PQA=0;PQR=0;PRO=0;QA=302;QR=0;RO=0;RPP=5.18177;RPPR=0;RUN=1;SAF=3;SAP=5.18177;SAR=6;SRF=0;SRP=0;SRR=0;TYPE=snp;BVAR	GT:DP:RO:QR:AO:QA:GL	1/1:9:0:0:9:302:-5,-2.70927,0
NC_010611.1	73497	.	A	G	309869	.	AB=0;ABP=0;AC=2;AF=1;AN=2;AO=10;CIGAR=1X;DP=10;DPB=10;DPRA=0;EPP=3.0103;EPPR=0;GTI=0;LEN=1;MEANALT=1;MQM=60;MQMR=0;NS=1;NUMALT=1;ODDS=17.0818;PAIRED=1;PAIREDR=0;PAO=0;PQA=0;PQR=0;PRO=0;QA=365;QR=0;RO=0;RPP=3.87889;RPPR=0;RUN=1;SAF=3;SAP=6.48466;SAR=7;SRF=0;SRP=0;SRR=0;TYPE=snp;BVAR	GT:DP:RO:QR:AO:QA:GL	1/1:10:0:0:10:365:-5,-3.0103,0
NC_010611.1	73548	.	C	T	284309	.	AB=0;ABP=0;AC=2;AF=1;AN=2;AO=9;CIGAR=1X;DP=9;DPB=9;DPRA=0;EPP=5.18177;EPPR=0;GTI=0;LEN=1;MEANALT=1;MQM=60;MQMR=0;NS=1;NUMALT=1;ODDS=15.6955;PAIRED=1;PAIREDR=0;PAO=0;PQA=0;PQR=0;PRO=0;QA=340;QR=0;RO=0;RPP=9.04217;RPPR=0;RUN=1;SAF=4;SAP=3.25157;SAR=5;SRF=0;SRP=0;SRR=0;TYPE=snp;BVAR	GT:DP:RO:QR:AO:QA:GL	1/1:9:0:0:9:340:-5,-2.70927,0
NC_010611.1	73605	.	C	T	338434	.	AB=0;ABP=0;AC=2;AF=1;AN=2;AO=11;CIGAR=1X;DP=11;DPB=11;DPRA=0;EPP=12.6832;EPPR=0;GTI=0;LEN=1;MEANALT=1;MQM=60;MQMR=0;NS=1;NUMALT=1;ODDS=18.4681;PAIRED=1;PAIREDR=0;PAO=0;PQA=0;PQR=0;PRO=0;QA=407;QR=0;RO=0;RPP=4.78696;RPPR=0;RUN=1;SAF=7;SAP=4.78696;SAR=4;SRF=0;SRP=0;SRR=0;TYPE=snp;BVAR	GT:DP:RO:QR:AO:QA:GL	1/1:11:0:0:11:407:-5,-3.31133,0
NC_010611.1	73806	.	G	A	664323	.	AB=0;ABP=0;AC=2;AF=1;AN=2;AO=21;CIGAR=1X;DP=21;DPB=21;DPRA=0;EPP=3.94093;EPPR=0;GTI=0;LEN=1;MEANALT=1;MQM=60;MQMR=0;NS=1;NUMALT=1;ODDS=32.3311;PAIRED=1;PAIREDR=0;PAO=0;PQA=0;PQR=0;PRO=0;QA=767;QR=0;RO=0;RPP=8.07707;RPPR=0;RUN=1;SAF=12;SAP=3.94093;SAR=9;SRF=0;SRP=0;SRR=0;TYPE=snp;BVAR	GT:DP:RO:QR:AO:QA:GL	1/1:21:0:0:21:767:-5,-5,0
NC_010611.1	73813	.	G	C	627242	.	AB=0;ABP=0;AC=2;AF=1;AN=2;AO=20;CIGAR=1X;DP=21;DPB=21;DPRA=0;EPP=6.91895;EPPR=0;GTI=0;LEN=1;MEANALT=2;MQM=60;MQMR=0;NS=1;NUMALT=1;ODDS=30.9448;PAIRED=1;PAIREDR=0;PAO=0;PQA=0;PQR=0;PRO=0;QA=725;QR=0;RO=0;RPP=3.0103;RPPR=0;RUN=1;SAF=11;SAP=3.44459;SAR=9;SRF=0;SRP=0;SRR=0;TYPE=snp;BVAR	GT:DP:RO:QR:AO:QA:GL	1/1:21:0:0:20:725:-5,-5,0
NC_010611.1	73824	.	T	C	731267	.	AB=0;ABP=0;AC=2;AF=1;AN=2;AO=23;CIGAR=1X;DP=23;DPB=23;DPRA=0;EPP=5.3706;EPPR=0;GTI=0;LEN=1;MEANALT=1;MQM=60;MQMR=0;NS=1;NUMALT=1;ODDS=35.1036;PAIRED=1;PAIREDR=0;PAO=0;PQA=0;PQR=0;PRO=0;QA=843;QR=0;RO=0;RPP=7.63648;RPPR=0;RUN=1;SAF=13;SAP=3.86001;SAR=10;SRF=0;SRP=0;SRR=0;TYPE=snp;BVAR	GT:DP:RO:QR:AO:QA:GL	1/1:23:0:0:23:843:-5,-5,0
NC_010611.1	74064	.	TA	T	877232	.	AB=0;ABP=0;AC=2;AF=1;AN=2;AO=28;CIGAR=1M1D;DP=28;DPB=38;DPRA=0;EPP=3.0103;EPPR=0;GTI=0;LEN=1;MEANALT=1;MQM=60;MQMR=0;NS=1;NUMALT=1;ODDS=42.0351;PAIRED=1;PAIREDR=0;PAO=0;PQA=0;PQR=0;PRO=0;QA=1009;QR=0;RO=0;RPP=7.97367;RPPR=0;RUN=1;SAF=18;SAP=7.97367;SAR=10;SRF=0;SRP=0;SRR=0;TYPE=del;BVAR	GT:DP:RO:QR:AO:QA:GL	1/1:28:0:0:28:1009:-5,-5,0
NC_010611.1	74129	.	G	C	729569	.	AB=0;ABP=0;AC=2;AF=1;AN=2;AO=23;CIGAR=1X;DP=24;DPB=24;DPRA=0;EPP=3.10471;EPPR=0;GTI=0;LEN=1;MEANALT=2;MQM=60;MQMR=0;NS=1;NUMALT=1;ODDS=35.1036;PAIRED=1;PAIREDR=0;PAO=0;PQA=0;PQR=0;PRO=0;QA=835;QR=0;RO=0;RPP=3.10471;RPPR=0;RUN=1;SAF=12;SAP=3.10471;SAR=11;SRF=0;SRP=0;SRR=0;TYPE=snp;BVAR	GT:DP:RO:QR:AO:QA:GL	1/1:24:0:0:23:835:-5,-5,0
NC_010611.1	74158	.	G	A	788028	.	AB=0;ABP=0;AC=2;AF=1;AN=2;AO=25;CIGAR=1X;DP=25;DPB=25;DPRA=0;EPP=7.26639;EPPR=0;GTI=0;LEN=1;MEANALT=1;MQM=60;MQMR=0;NS=1;NUMALT=1;ODDS=37.8762;PAIRED=1;PAIREDR=0;PAO=0;PQA=0;PQR=0;PRO=0;QA=919;QR=0;RO=0;RPP=13.5202;RPPR=0;RUN=1;SAF=16;SAP=7.26639;SAR=9;SRF=0;SRP=0;SRR=0;TYPE=snp;BVAR	GT:DP:RO:QR:AO:QA:GL	1/1:25:0:0:25:919:-5,-5,0
NC_010611.1	74288	.	A	G	927572	.	AB=0;ABP=0;AC=2;AF=1;AN=2;AO=28;CIGAR=1X;DP=28;DPB=28;DPRA=0;EPP=4.25114;EPPR=0;GTI=0;LEN=1;MEANALT=1;MQM=60;MQMR=0;NS=1;NUMALT=1;ODDS=42.0351;PAIRED=1;PAIREDR=0;PAO=0;PQA=0;PQR=0;PRO=0;QA=1062;QR=0;RO=0;RPP=4.25114;RPPR=0;RUN=1;SAF=10;SAP=7.97367;SAR=18;SRF=0;SRP=0;SRR=0;TYPE=snp;BVAR	GT:DP:RO:QR:AO:QA:GL	1/1:28:0:0:28:1062:-5,-5,0
NC_010611.1	74453	.	T	C	1174.04	.	AB=0;ABP=0;AC=2;AF=1;AN=2;AO=38;CIGAR=1X;DP=38;DPB=38;DPRA=0;EPP=8.7247;EPPR=0;GTI=0;LEN=1;MEANALT=1;MQM=60;MQMR=0;NS=1;NUMALT=1;ODDS=55.8981;PAIRED=1;PAIREDR=0;PAO=0;PQA=0;PQR=0;PRO=0;QA=1349;QR=0;RO=0;RPP=8.7247;RPPR=0;RUN=1;SAF=24;SAP=8.7247;SAR=14;SRF=0;SRP=0;SRR=0;TYPE=snp;BVAR	GT:DP:RO:QR:AO:QA:GL	1/1:38:0:0:38:1349:-5,-5,0
NC_010611.1	74542	.	A	C	1125.46	.	AB=0;ABP=0;AC=2;AF=1;AN=2;AO=35;CIGAR=1X;DP=35;DPB=35;DPRA=0;EPP=6.05036;EPPR=0;GTI=0;LEN=1;MEANALT=1;MQM=60;MQMR=0;NS=1;NUMALT=1;ODDS=51.7392;PAIRED=1;PAIREDR=0;PAO=0;PQA=0;PQR=0;PRO=0;QA=1279;QR=0;RO=0;RPP=3.07234;RPPR=0;RUN=1;SAF=17;SAP=3.07234;SAR=18;SRF=0;SRP=0;SRR=0;TYPE=snp;BVAR	GT:DP:RO:QR:AO:QA:GL	1/1:35:0:0:35:1279:-5,-5,0
NC_010611.1	74624	.	A	G	798403	.	AB=0;ABP=0;AC=2;AF=1;AN=2;AO=26;CIGAR=1X;DP=26;DPB=26;DPRA=0;EPP=4.34659;EPPR=0;GTI=0;LEN=1;MEANALT=1;MQM=60;MQMR=0;NS=1;NUMALT=1;ODDS=39.2625;PAIRED=1;PAIREDR=0;PAO=0;PQA=0;PQR=0;PRO=0;QA=912;QR=0;RO=0;RPP=3.0103;RPPR=0;RUN=1;SAF=14;SAP=3.34437;SAR=12;SRF=0;SRP=0;SRR=0;TYPE=snp;BVAR	GT:DP:RO:QR:AO:QA:GL	1/1:26:0:0:26:912:-5,-5,0
NC_010611.1	74645	.	G	A	834593	.	AB=0;ABP=0;AC=2;AF=1;AN=2;AO=27;CIGAR=1X;DP=27;DPB=27;DPRA=0;EPP=5.02092;EPPR=0;GTI=0;LEN=1;MEANALT=1;MQM=60;MQMR=0;NS=1;NUMALT=1;ODDS=40.6488;PAIRED=1;PAIREDR=0;PAO=0;PQA=0;PQR=0;PRO=0;QA=953;QR=0;RO=0;RPP=3.09072;RPPR=0;RUN=1;SAF=14;SAP=3.09072;SAR=13;SRF=0;SRP=0;SRR=0;TYPE=snp;BVAR	GT:DP:RO:QR:AO:QA:GL	1/1:27:0:0:27:953:-5,-5,0
NC_010611.1	75002	.	ACAGATCTTA	TCAAATCCTG	382174	.	AB=0;ABP=0;AC=2;AF=1;AN=2;AO=13;CIGAR=1X2M1X3M1X1M1X;DP=15;DPB=31.1;DPRA=0;EPP=7.18621;EPPR=0;GTI=0;LEN=10;MEANALT=2;MQM=60;MQMR=0;NS=1;NUMALT=1;ODDS=21.2407;PAIRED=1;PAIREDR=0;PAO=0;PQA=0;PQR=0;PRO=0;QA=459;QR=0;RO=0;RPP=3.17734;RPPR=0;RUN=1;SAF=10;SAP=11.1951;SAR=3;SRF=0;SRP=0;SRR=0;TYPE=complex;BVAR	GT:DP:RO:QR:AO:QA:GL	1/1:15:0:0:13:459:-5,-3.91339,0
NC_010611.1	75020	.	A	G	562281	.	AB=0;ABP=0;AC=2;AF=1;AN=2;AO=19;CIGAR=1X;DP=19;DPB=19;DPRA=0;EPP=4.03889;EPPR=0;GTI=0;LEN=1;MEANALT=1;MQM=60;MQMR=0;NS=1;NUMALT=1;ODDS=29.5585;PAIRED=1;PAIREDR=0;PAO=0;PQA=0;PQR=0;PRO=0;QA=649;QR=0;RO=0;RPP=4.03889;RPPR=0;RUN=1;SAF=11;SAP=4.03889;SAR=8;SRF=0;SRP=0;SRR=0;TYPE=snp;BVAR	GT:DP:RO:QR:AO:QA:GL	1/1:19:0:0:19:649:-5,-5,0
NC_010611.1	75050	.	T	C	594887	.	AB=0;ABP=0;AC=2;AF=1;AN=2;AO=19;CIGAR=1X;DP=19;DPB=19;DPRA=0;EPP=5.8675;EPPR=0;GTI=0;LEN=1;MEANALT=1;MQM=60;MQMR=0;NS=1;NUMALT=1;ODDS=29.5585;PAIRED=1;PAIREDR=0;PAO=0;PQA=0;PQR=0;PRO=0;QA=686;QR=0;RO=0;RPP=3.12459;RPPR=0;RUN=1;SAF=11;SAP=4.03889;SAR=8;SRF=0;SRP=0;SRR=0;TYPE=snp;BVAR	GT:DP:RO:QR:AO:QA:GL	1/1:19:0:0:19:686:-5,-5,0
NC_010611.1	75056	.	G	C	631014	.	AB=0;ABP=0;AC=2;AF=1;AN=2;AO=20;CIGAR=1X;DP=20;DPB=20;DPRA=0;EPP=4.74748;EPPR=0;GTI=0;LEN=1;MEANALT=1;MQM=60;MQMR=0;NS=1;NUMALT=1;ODDS=30.9448;PAIRED=1;PAIREDR=0;PAO=0;PQA=0;PQR=0;PRO=0;QA=725;QR=0;RO=0;RPP=3.44459;RPPR=0;RUN=1;SAF=11;SAP=3.44459;SAR=9;SRF=0;SRP=0;SRR=0;TYPE=snp;BVAR	GT:DP:RO:QR:AO:QA:GL	1/1:20:0:0:20:725:-5,-5,0
NC_010611.1	75074	.	C	T	697902	.	AB=0;ABP=0;AC=2;AF=1;AN=2;AO=22;CIGAR=1X;DP=22;DPB=22;DPRA=0;EPP=4.58955;EPPR=0;GTI=0;LEN=1;MEANALT=1;MQM=60;MQMR=0;NS=1;NUMALT=1;ODDS=33.7174;PAIRED=1;PAIREDR=0;PAO=0;PQA=0;PQR=0;PRO=0;QA=801;QR=0;RO=0;RPP=4.58955;RPPR=0;RUN=1;SAF=12;SAP=3.40511;SAR=10;SRF=0;SRP=0;SRR=0;TYPE=snp;BVAR	GT:DP:RO:QR:AO:QA:GL	1/1:22:0:0:22:801:-5,-5,0
NC_010611.1	75170	.	C	A	911295	.	AB=0;ABP=0;AC=2;AF=1;AN=2;AO=29;CIGAR=1X;DP=29;DPB=29;DPRA=0;EPP=12.0706;EPPR=0;GTI=0;LEN=1;MEANALT=1;MQM=60;MQMR=0;NS=1;NUMALT=1;ODDS=43.4214;PAIRED=1;PAIREDR=0;PAO=0;PQA=0;PQR=0;PRO=0;QA=1049;QR=0;RO=0;RPP=4.88226;RPPR=0;RUN=1;SAF=13;SAP=3.68421;SAR=16;SRF=0;SRP=0;SRR=0;TYPE=snp;BVAR	GT:DP:RO:QR:AO:QA:GL	1/1:29:0:0:29:1049:-5,-5,0
NC_010611.1	75338	.	G	A	290887	.	AB=0;ABP=0;AC=2;AF=1;AN=2;AO=10;CIGAR=1X;DP=10;DPB=10;DPRA=0;EPP=3.87889;EPPR=0;GTI=0;LEN=1;MEANALT=1;MQM=60;MQMR=0;NS=1;NUMALT=1;ODDS=17.0818;PAIRED=1;PAIREDR=0;PAO=0;PQA=0;PQR=0;PRO=0;QA=356;QR=0;RO=0;RPP=16.9077;RPPR=0;RUN=1;SAF=5;SAP=3.0103;SAR=5;SRF=0;SRP=0;SRR=0;TYPE=snp;BVAR	GT:DP:RO:QR:AO:QA:GL	1/1:10:0:0:10:356:-5,-3.0103,0
NC_010611.1	75413	.	G	A	331694	.	AB=0;ABP=0;AC=2;AF=1;AN=2;AO=12;CIGAR=1X;DP=12;DPB=12;DPRA=0;EPP=3.73412;EPPR=0;GTI=0;LEN=1;MEANALT=1;MQM=60;MQMR=0;NS=1;NUMALT=1;ODDS=19.8544;PAIRED=1;PAIREDR=0;PAO=0;PQA=0;PQR=0;PRO=0;QA=388;QR=0;RO=0;RPP=3.0103;RPPR=0;RUN=1;SAF=5;SAP=3.73412;SAR=7;SRF=0;SRP=0;SRR=0;TYPE=snp;BVAR	GT:DP:RO:QR:AO:QA:GL	1/1:12:0:0:12:388:-5,-3.61236,0
NC_010611.1	75437	.	TGTAGAA	CGTTGAG	241.23	.	AB=0;ABP=0;AC=2;AF=1;AN=2;AO=8;CIGAR=1X2M1X2M1X;DP=8;DPB=16;DPRA=0;EPP=4.09604;EPPR=0;GTI=0;LEN=7;MEANALT=1;MQM=60;MQMR=0;NS=1;NUMALT=1;ODDS=14.3092;PAIRED=1;PAIREDR=0;PAO=0;PQA=0;PQR=0;PRO=0;QA=285;QR=0;RO=0;RPP=4.09604;RPPR=0;RUN=1;SAF=4;SAP=3.0103;SAR=4;SRF=0;SRP=0;SRR=0;TYPE=complex;BVAR	GT:DP:RO:QR:AO:QA:GL	1/1:8:0:0:8:285:-5,-2.40824,0
NC_010611.1	75482	.	A	C	405	.	AB=0;ABP=0;AC=2;AF=1;AN=2;AO=13;CIGAR=1X;DP=13;DPB=13;DPRA=0;EPP=4.51363;EPPR=0;GTI=0;LEN=1;MEANALT=1;MQM=60;MQMR=0;NS=1;NUMALT=1;ODDS=21.2407;PAIRED=1;PAIREDR=0;PAO=0;PQA=0;PQR=0;PRO=0;QA=470;QR=0;RO=0;RPP=3.17734;RPPR=0;RUN=1;SAF=7;SAP=3.17734;SAR=6;SRF=0;SRP=0;SRR=0;TYPE=snp;BVAR	GT:DP:RO:QR:AO:QA:GL	1/1:13:0:0:13:470:-5,-3.91339,0
NC_010611.1	75548	.	A	G	636513	.	AB=0;ABP=0;AC=2;AF=1;AN=2;AO=20;CIGAR=1X;DP=20;DPB=20;DPRA=0;EPP=3.0103;EPPR=0;GTI=0;LEN=1;MEANALT=1;MQM=60;MQMR=0;NS=1;NUMALT=1;ODDS=30.9448;PAIRED=1;PAIREDR=0;PAO=0;PQA=0;PQR=0;PRO=0;QA=732;QR=0;RO=0;RPP=4.74748;RPPR=0;RUN=1;SAF=12;SAP=4.74748;SAR=8;SRF=0;SRP=0;SRR=0;TYPE=snp;BVAR	GT:DP:RO:QR:AO:QA:GL	1/1:20:0:0:20:732:-5,-5,0
NC_010611.1	75578	.	T	C	773778	.	AB=0;ABP=0;AC=2;AF=1;AN=2;AO=24;CIGAR=1X;DP=24;DPB=24;DPRA=0;EPP=4.45795;EPPR=0;GTI=0;LEN=1;MEANALT=1;MQM=60;MQMR=0;NS=1;NUMALT=1;ODDS=36.4899;PAIRED=1;PAIREDR=0;PAO=0;PQA=0;PQR=0;PRO=0;QA=897;QR=0;RO=0;RPP=12.0581;RPPR=0;RUN=1;SAF=15;SAP=6.26751;SAR=9;SRF=0;SRP=0;SRR=0;TYPE=snp;BVAR	GT:DP:RO:QR:AO:QA:GL	1/1:24:0:0:24:897:-5,-5,0
NC_010611.1	75593	.	A	T	791.32	.	AB=0;ABP=0;AC=2;AF=1;AN=2;AO=25;CIGAR=1X;DP=25;DPB=25;DPRA=0;EPP=3.09716;EPPR=0;GTI=0;LEN=1;MEANALT=1;MQM=60;MQMR=0;NS=1;NUMALT=1;ODDS=37.8762;PAIRED=1;PAIREDR=0;PAO=0;PQA=0;PQR=0;PRO=0;QA=912;QR=0;RO=0;RPP=10.0459;RPPR=0;RUN=1;SAF=15;SAP=5.18177;SAR=10;SRF=0;SRP=0;SRR=0;TYPE=snp;BVAR	GT:DP:RO:QR:AO:QA:GL	1/1:25:0:0:25:912:-5,-5,0
NC_010611.1	75626	.	ACCC	GCCT	903402	.	AB=0;ABP=0;AC=2;AF=1;AN=2;AO=29;CIGAR=1X2M1X;DP=29;DPB=58.25;DPRA=0;EPP=3.08518;EPPR=0;GTI=0;LEN=4;MEANALT=1;MQM=60;MQMR=0;NS=1;NUMALT=1;ODDS=43.4214;PAIRED=1;PAIREDR=0;PAO=0;PQA=0;PQR=0;PRO=0;QA=1035;QR=0;RO=0;RPP=3.68421;RPPR=0;RUN=1;SAF=19;SAP=9.07545;SAR=10;SRF=0;SRP=0;SRR=0;TYPE=complex;BVAR	GT:DP:RO:QR:AO:QA:GL	1/1:29:0:0:29:1035:-5,-5,0
NC_010611.1	75650	.	TGAA	AGAG	928018	.	AB=0;ABP=0;AC=2;AF=1;AN=2;AO=30;CIGAR=1X2M1X;DP=30;DPB=60.75;DPRA=0;EPP=3.29983;EPPR=0;GTI=0;LEN=4;MEANALT=1;MQM=59.8667;MQMR=0;NS=1;NUMALT=1;ODDS=44.8077;PAIRED=1;PAIREDR=0;PAO=0;PQA=0;PQR=0;PRO=0;QA=1067;QR=0;RO=0;RPP=3.0103;RPPR=0;RUN=1;SAF=21;SAP=13.4334;SAR=9;SRF=0;SRP=0;SRR=0;TYPE=complex;BVAR	GT:DP:RO:QR:AO:QA:GL	1/1:30:0:0:30:1067:-5,-5,0
NC_010611.1	75659	.	C	T	1040.84	.	AB=0;ABP=0;AC=2;AF=1;AN=2;AO=33;CIGAR=1X;DP=33;DPB=33;DPRA=0;EPP=4.65535;EPPR=0;GTI=0;LEN=1;MEANALT=1;MQM=59.8788;MQMR=0;NS=1;NUMALT=1;ODDS=48.9666;PAIRED=1;PAIREDR=0;PAO=0;PQA=0;PQR=0;PRO=0;QA=1197;QR=0;RO=0;RPP=4.65535;RPPR=0;RUN=1;SAF=23;SAP=14.1309;SAR=10;SRF=0;SRP=0;SRR=0;TYPE=snp;BVAR	GT:DP:RO:QR:AO:QA:GL	1/1:33:0:0:33:1197:-5,-5,0
NC_010611.1	75665	.	G	T	1189.26	.	AB=0;ABP=0;AC=2;AF=1;AN=2;AO=36;CIGAR=1X;DP=36;DPB=36;DPRA=0;EPP=5.18177;EPPR=0;GTI=0;LEN=1;MEANALT=1;MQM=59.8889;MQMR=0;NS=1;NUMALT=1;ODDS=53.1255;PAIRED=1;PAIREDR=0;PAO=0;PQA=0;PQR=0;PRO=0;QA=1363;QR=0;RO=0;RPP=3.9754;RPPR=0;RUN=1;SAF=25;SAP=14.8328;SAR=11;SRF=0;SRP=0;SRR=0;TYPE=snp;BVAR	GT:DP:RO:QR:AO:QA:GL	1/1:36:0:0:36:1363:-5,-5,0
NC_010611.1	75674	.	CAGT	TAGC	1111.71	.	AB=0;ABP=0;AC=2;AF=1;AN=2;AO=37;CIGAR=1X2M1X;DP=37;DPB=74.5;DPRA=0;EPP=3.5385;EPPR=0;GTI=0;LEN=4;MEANALT=1;MQM=59.8919;MQMR=0;NS=1;NUMALT=1;ODDS=54.5118;PAIRED=1;PAIREDR=0;PAO=0;PQA=0;PQR=0;PRO=0;QA=1273;QR=0;RO=0;RPP=3.5385;RPPR=0;RUN=1;SAF=25;SAP=12.9286;SAR=12;SRF=0;SRP=0;SRR=0;TYPE=complex;BVAR	GT:DP:RO:QR:AO:QA:GL	1/1:37:0:0:37:1273:-5,-5,0
NC_010611.1	75707	.	G	A	1120.2	.	AB=0;ABP=0;AC=2;AF=1;AN=2;AO=34;CIGAR=1X;DP=34;DPB=34;DPRA=0;EPP=12.2071;EPPR=0;GTI=0;LEN=1;MEANALT=1;MQM=60;MQMR=0;NS=1;NUMALT=1;ODDS=50.3529;PAIRED=1;PAIREDR=0;PAO=0;PQA=0;PQR=0;PRO=0;QA=1282;QR=0;RO=0;RPP=5.30951;RPPR=0;RUN=1;SAF=17;SAP=3.0103;SAR=17;SRF=0;SRP=0;SRR=0;TYPE=snp;BVAR	GT:DP:RO:QR:AO:QA:GL	1/1:34:0:0:34:1282:-5,-5,0
NC_010611.1	75713	.	TGGTTTG	GGGGTTA	974141	.	AB=0;ABP=0;AC=2;AF=1;AN=2;AO=33;CIGAR=1X2M1X2M1X;DP=33;DPB=66;DPRA=0;EPP=8.34028;EPPR=0;GTI=0;LEN=7;MEANALT=1;MQM=60;MQMR=0;NS=1;NUMALT=1;ODDS=48.9666;PAIRED=1;PAIREDR=0;PAO=0;PQA=0;PQR=0;PRO=0;QA=1119;QR=0;RO=0;RPP=8.34028;RPPR=0;RUN=1;SAF=16;SAP=3.0761;SAR=17;SRF=0;SRP=0;SRR=0;TYPE=complex;BVAR	GT:DP:RO:QR:AO:QA:GL	1/1:33:0:0:33:1119:-5,-5,0
NC_010611.1	75776	.	GCGT	ACGC	1258.95	.	AB=0;ABP=0;AC=2;AF=1;AN=2;AO=41;CIGAR=1X2M1X;DP=41;DPB=83;DPRA=0;EPP=7.30028;EPPR=0;GTI=0;LEN=4;MEANALT=1;MQM=60;MQMR=0;NS=1;NUMALT=1;ODDS=60.0569;PAIRED=1;PAIREDR=0;PAO=0;PQA=0;PQR=0;PRO=0;QA=1430;QR=0;RO=0;RPP=3.06326;RPPR=0;RUN=1;SAF=20;SAP=3.06326;SAR=21;SRF=0;SRP=0;SRR=0;TYPE=complex;BVAR	GT:DP:RO:QR:AO:QA:GL	1/1:41:0:0:41:1430:-5,-5,0
NC_010611.1	75818	.	T	C	1020.63	.	AB=0;ABP=0;AC=2;AF=1;AN=2;AO=34;CIGAR=1X;DP=34;DPB=34;DPRA=0;EPP=9.39698;EPPR=0;GTI=0;LEN=1;MEANALT=1;MQM=60;MQMR=0;NS=1;NUMALT=1;ODDS=50.3529;PAIRED=1;PAIREDR=0;PAO=0;PQA=0;PQR=0;PRO=0;QA=1214;QR=0;RO=0;RPP=39.7976;RPPR=0;RUN=1;SAF=13;SAP=7.09778;SAR=21;SRF=0;SRP=0;SRR=0;TYPE=snp;BVAR	GT:DP:RO:QR:AO:QA:GL	1/1:34:0:0:34:1214:-5,-5,0
NC_010611.1	75839	.	AGGC	TGGT	488211	.	AB=0;ABP=0;AC=2;AF=1;AN=2;AO=17;CIGAR=1X2M1X;DP=18;DPB=36.5;DPRA=0;EPP=3.13803;EPPR=0;GTI=0;LEN=4;MEANALT=2;MQM=60;MQMR=0;NS=1;NUMALT=1;ODDS=26.7859;PAIRED=1;PAIREDR=0;PAO=0;PQA=0;PQR=0;PRO=0;QA=574;QR=0;RO=0;RPP=9.26925;RPPR=0;RUN=1;SAF=9;SAP=3.13803;SAR=8;SRF=0;SRP=0;SRR=0;TYPE=complex;BVAR	GT:DP:RO:QR:AO:QA:GL	1/1:18:0:0:17:574:-5,-5,0
NC_010611.1	75902	.	A	C	477125	.	AB=0;ABP=0;AC=2;AF=1;AN=2;AO=16;CIGAR=1X;DP=16;DPB=16;DPRA=0;EPP=11.6962;EPPR=0;GTI=0;LEN=1;MEANALT=1;MQM=60;MQMR=0;NS=1;NUMALT=1;ODDS=25.3996;PAIRED=1;PAIREDR=0;PAO=0;PQA=0;PQR=0;PRO=0;QA=565;QR=0;RO=0;RPP=7.89611;RPPR=0;RUN=1;SAF=7;SAP=3.55317;SAR=9;SRF=0;SRP=0;SRR=0;TYPE=snp;BVAR	GT:DP:RO:QR:AO:QA:GL	1/1:16:0:0:16:565:-5,-4.81648,0
NC_010611.1	75938	.	TGCC	AGCT	418342	.	AB=0;ABP=0;AC=2;AF=1;AN=2;AO=15;CIGAR=1X2M1X;DP=15;DPB=30.25;DPRA=0;EPP=3.15506;EPPR=0;GTI=0;LEN=4;MEANALT=1;MQM=60;MQMR=0;NS=1;NUMALT=1;ODDS=24.0133;PAIRED=1;PAIREDR=0;PAO=0;PQA=0;PQR=0;PRO=0;QA=486;QR=0;RO=0;RPP=3.15506;RPPR=0;RUN=1;SAF=6;SAP=4.31318;SAR=9;SRF=0;SRP=0;SRR=0;TYPE=complex;BVAR	GT:DP:RO:QR:AO:QA:GL	1/1:15:0:0:15:486:-5,-4.51545,0
NC_010611.1	75965	.	C	T	508706	.	AB=0;ABP=0;AC=2;AF=1;AN=2;AO=17;CIGAR=1X;DP=17;DPB=17;DPRA=0;EPP=4.1599;EPPR=0;GTI=0;LEN=1;MEANALT=1;MQM=60;MQMR=0;NS=1;NUMALT=1;ODDS=26.7859;PAIRED=1;PAIREDR=0;PAO=0;PQA=0;PQR=0;PRO=0;QA=589;QR=0;RO=0;RPP=4.1599;RPPR=0;RUN=1;SAF=7;SAP=4.1599;SAR=10;SRF=0;SRP=0;SRR=0;TYPE=snp;BVAR	GT:DP:RO:QR:AO:QA:GL	1/1:17:0:0:17:589:-5,-5,0
NC_010611.1	75971	.	T	G	486369	.	AB=0;ABP=0;AC=2;AF=1;AN=2;AO=17;CIGAR=1X;DP=17;DPB=17;DPRA=0;EPP=6.20364;EPPR=0;GTI=0;LEN=1;MEANALT=1;MQM=60;MQMR=0;NS=1;NUMALT=1;ODDS=26.7859;PAIRED=1;PAIREDR=0;PAO=0;PQA=0;PQR=0;PRO=0;QA=572;QR=0;RO=0;RPP=9.26925;RPPR=0;RUN=1;SAF=7;SAP=4.1599;SAR=10;SRF=0;SRP=0;SRR=0;TYPE=snp;BVAR	GT:DP:RO:QR:AO:QA:GL	1/1:17:0:0:17:572:-5,-5,0
NC_010611.1	75981	.	T	C	563286	.	AB=0;ABP=0;AC=2;AF=1;AN=2;AO=19;CIGAR=1X;DP=19;DPB=19;DPRA=0;EPP=5.8675;EPPR=0;GTI=0;LEN=1;MEANALT=1;MQM=60;MQMR=0;NS=1;NUMALT=1;ODDS=29.5585;PAIRED=1;PAIREDR=0;PAO=0;PQA=0;PQR=0;PRO=0;QA=654;QR=0;RO=0;RPP=5.8675;RPPR=0;RUN=1;SAF=8;SAP=4.03889;SAR=11;SRF=0;SRP=0;SRR=0;TYPE=snp;BVAR	GT:DP:RO:QR:AO:QA:GL	1/1:19:0:0:19:654:-5,-5,0
NC_010611.1	76064	.	CTACCTA	TTATCTG	627718	.	AB=0;ABP=0;AC=2;AF=1;AN=2;AO=21;CIGAR=1X2M1X2M1X;DP=22;DPB=45.4286;DPRA=0;EPP=3.94093;EPPR=0;GTI=0;LEN=7;MEANALT=2;MQM=60;MQMR=0;NS=1;NUMALT=1;ODDS=32.3311;PAIRED=1;PAIREDR=0;PAO=0;PQA=0;PQR=0;PRO=0;QA=749;QR=0;RO=0;RPP=20.4855;RPPR=0;RUN=1;SAF=14;SAP=8.07707;SAR=7;SRF=0;SRP=0;SRR=0;TYPE=complex;BVAR	GT:DP:RO:QR:AO:QA:GL	1/1:22:0:0:21:749:-5,-5,0
NC_010611.1	76088	.	C	T	896032	.	AB=0;ABP=0;AC=2;AF=1;AN=2;AO=28;CIGAR=1X;DP=28;DPB=28;DPRA=0;EPP=18.2106;EPPR=0;GTI=0;LEN=1;MEANALT=1;MQM=60;MQMR=0;NS=1;NUMALT=1;ODDS=42.0351;PAIRED=1;PAIREDR=0;PAO=0;PQA=0;PQR=0;PRO=0;QA=1039;QR=0;RO=0;RPP=5.80219;RPPR=0;RUN=1;SAF=14;SAP=3.0103;SAR=14;SRF=0;SRP=0;SRR=0;TYPE=snp;BVAR	GT:DP:RO:QR:AO:QA:GL	1/1:28:0:0:28:1039:-5,-5,0
NC_010611.1	76130	.	CTTGGCC	TTTAGCT	755913	.	AB=0;ABP=0;AC=2;AF=1;AN=2;AO=26;CIGAR=1X2M1X2M1X;DP=27;DPB=54;DPRA=0;EPP=19.3799;EPPR=0;GTI=0;LEN=7;MEANALT=2;MQM=60;MQMR=0;NS=1;NUMALT=1;ODDS=39.2625;PAIRED=1;PAIREDR=0;PAO=0;PQA=0;PQR=0;PRO=0;QA=885;QR=0;RO=0;RPP=3.0103;RPPR=0;RUN=1;SAF=11;SAP=4.34659;SAR=15;SRF=0;SRP=0;SRR=0;TYPE=complex;BVAR	GT:DP:RO:QR:AO:QA:GL	1/1:27:0:0:26:885:-5,-5,0
NC_010611.1	76142	.	T	G	923878	.	AB=0;ABP=0;AC=2;AF=1;AN=2;AO=29;CIGAR=1X;DP=29;DPB=29;DPRA=0;EPP=15.6647;EPPR=0;GTI=0;LEN=1;MEANALT=1;MQM=60;MQMR=0;NS=1;NUMALT=1;ODDS=43.4214;PAIRED=1;PAIREDR=0;PAO=0;PQA=0;PQR=0;PRO=0;QA=1067;QR=0;RO=0;RPP=3.68421;RPPR=0;RUN=1;SAF=12;SAP=4.88226;SAR=17;SRF=0;SRP=0;SRR=0;TYPE=snp;BVAR	GT:DP:RO:QR:AO:QA:GL	1/1:29:0:0:29:1067:-5,-5,0
NC_010611.1	76187	.	A	T	709253	.	AB=0;ABP=0;AC=2;AF=1;AN=2;AO=24;CIGAR=1X;DP=24;DPB=24;DPRA=0;EPP=8.80089;EPPR=0;GTI=0;LEN=1;MEANALT=1;MQM=60;MQMR=0;NS=1;NUMALT=1;ODDS=36.4899;PAIRED=1;PAIREDR=0;PAO=0;PQA=0;PQR=0;PRO=0;QA=858;QR=0;RO=0;RPP=16.0391;RPPR=0;RUN=1;SAF=4;SAP=26.1727;SAR=20;SRF=0;SRP=0;SRR=0;TYPE=snp;BVAR	GT:DP:RO:QR:AO:QA:GL	1/1:24:0:0:24:858:-5,-5,0
NC_010611.1	76203	.	G	A	633.89	.	AB=0;ABP=0;AC=2;AF=1;AN=2;AO=22;CIGAR=1X;DP=22;DPB=22;DPRA=0;EPP=9.32731;EPPR=0;GTI=0;LEN=1;MEANALT=1;MQM=60;MQMR=0;NS=1;NUMALT=1;ODDS=33.7174;PAIRED=1;PAIREDR=0;PAO=0;PQA=0;PQR=0;PRO=0;QA=771;QR=0;RO=0;RPP=17.2236;RPPR=0;RUN=1;SAF=4;SAP=22.3561;SAR=18;SRF=0;SRP=0;SRR=0;TYPE=snp;BVAR	GT:DP:RO:QR:AO:QA:GL	1/1:22:0:0:22:771:-5,-5,0
NC_010611.1	76220	.	G	A	418698	.	AB=0;ABP=0;AC=2;AF=1;AN=2;AO=17;CIGAR=1X;DP=17;DPB=17;DPRA=0;EPP=24.5973;EPPR=0;GTI=0;LEN=1;MEANALT=1;MQM=60;MQMR=0;NS=1;NUMALT=1;ODDS=26.7859;PAIRED=1;PAIREDR=0;PAO=0;PQA=0;PQR=0;PRO=0;QA=535;QR=0;RO=0;RPP=9.26925;RPPR=0;RUN=1;SAF=3;SAP=18.4661;SAR=14;SRF=0;SRP=0;SRR=0;TYPE=snp;BVAR	GT:DP:RO:QR:AO:QA:GL	1/1:17:0:0:17:535:-5,-5,0
NC_010611.1	76271	.	G	A	375739	.	AB=0;ABP=0;AC=2;AF=1;AN=2;AO=12;CIGAR=1X;DP=12;DPB=12;DPRA=0;EPP=3.0103;EPPR=0;GTI=0;LEN=1;MEANALT=1;MQM=60;MQMR=0;NS=1;NUMALT=1;ODDS=19.8544;PAIRED=1;PAIREDR=0;PAO=0;PQA=0;PQR=0;PRO=0;QA=438;QR=0;RO=0;RPP=3.0103;RPPR=0;RUN=1;SAF=4;SAP=5.9056;SAR=8;SRF=0;SRP=0;SRR=0;TYPE=snp;BVAR	GT:DP:RO:QR:AO:QA:GL	1/1:12:0:0:12:438:-5,-3.61236,0
NC_010611.1	76307	.	T	TA	316781	.	AB=0;ABP=0;AC=2;AF=1;AN=2;AO=13;CIGAR=1M1I;DP=13;DPB=29.25;DPRA=0;EPP=7.18621;EPPR=0;GTI=0;LEN=1;MEANALT=1;MQM=60;MQMR=0;NS=1;NUMALT=1;ODDS=21.2407;PAIRED=1;PAIREDR=0;PAO=0;PQA=0;PQR=0;PRO=0;QA=384;QR=0;RO=0;RPP=7.18621;RPPR=0;RUN=1;SAF=4;SAP=7.18621;SAR=9;SRF=0;SRP=0;SRR=0;TYPE=ins;BVAR	GT:DP:RO:QR:AO:QA:GL	1/1:13:0:0:13:384:-5,-3.91339,0
NC_010611.1	76476	.	T	C	330178	.	AB=0;ABP=0;AC=2;AF=1;AN=2;AO=11;CIGAR=1X;DP=11;DPB=11;DPRA=0;EPP=3.20771;EPPR=0;GTI=0;LEN=1;MEANALT=1;MQM=60;MQMR=0;NS=1;NUMALT=1;ODDS=18.4681;PAIRED=1;PAIREDR=0;PAO=0;PQA=0;PQR=0;PRO=0;QA=404;QR=0;RO=0;RPP=19.0002;RPPR=0;RUN=1;SAF=4;SAP=4.78696;SAR=7;SRF=0;SRP=0;SRR=0;TYPE=snp;BVAR	GT:DP:RO:QR:AO:QA:GL	1/1:11:0:0:11:404:-5,-3.31133,0
NC_010611.1	76545	.	A	G	459895	.	AB=0;ABP=0;AC=2;AF=1;AN=2;AO=16;CIGAR=1X;DP=16;DPB=16;DPRA=0;EPP=3.55317;EPPR=0;GTI=0;LEN=1;MEANALT=1;MQM=60;MQMR=0;NS=1;NUMALT=1;ODDS=25.3996;PAIRED=1;PAIREDR=0;PAO=0;PQA=0;PQR=0;PRO=0;QA=532;QR=0;RO=0;RPP=3.0103;RPPR=0;RUN=1;SAF=7;SAP=3.55317;SAR=9;SRF=0;SRP=0;SRR=0;TYPE=snp;BVAR	GT:DP:RO:QR:AO:QA:GL	1/1:16:0:0:16:532:-5,-4.81648,0
NC_010611.1	76640	.	T	A	371547	.	AB=0;ABP=0;AC=2;AF=1;AN=2;AO=12;CIGAR=1X;DP=12;DPB=12;DPRA=0;EPP=9.52472;EPPR=0;GTI=0;LEN=1;MEANALT=1;MQM=60;MQMR=0;NS=1;NUMALT=1;ODDS=19.8544;PAIRED=1;PAIREDR=0;PAO=0;PQA=0;PQR=0;PRO=0;QA=438;QR=0;RO=0;RPP=3.0103;RPPR=0;RUN=1;SAF=5;SAP=3.73412;SAR=7;SRF=0;SRP=0;SRR=0;TYPE=snp;BVAR	GT:DP:RO:QR:AO:QA:GL	1/1:12:0:0:12:438:-5,-3.61236,0
NC_010611.1	76682	.	C	T	349875	.	AB=0;ABP=0;AC=2;AF=1;AN=2;AO=12;CIGAR=1X;DP=12;DPB=12;DPRA=0;EPP=5.9056;EPPR=0;GTI=0;LEN=1;MEANALT=1;MQM=60;MQMR=0;NS=1;NUMALT=1;ODDS=19.8544;PAIRED=1;PAIREDR=0;PAO=0;PQA=0;PQR=0;PRO=0;QA=411;QR=0;RO=0;RPP=3.73412;RPPR=0;RUN=1;SAF=7;SAP=3.73412;SAR=5;SRF=0;SRP=0;SRR=0;TYPE=snp;BVAR	GT:DP:RO:QR:AO:QA:GL	1/1:12:0:0:12:411:-5,-3.61236,0
NC_010611.1	76965	.	A	G	393391	.	AB=0;ABP=0;AC=2;AF=1;AN=2;AO=13;CIGAR=1X;DP=13;DPB=13;DPRA=0;EPP=3.17734;EPPR=0;GTI=0;LEN=1;MEANALT=1;MQM=60;MQMR=0;NS=1;NUMALT=1;ODDS=21.2407;PAIRED=1;PAIREDR=0;PAO=0;PQA=0;PQR=0;PRO=0;QA=472;QR=0;RO=0;RPP=16.5402;RPPR=0;RUN=1;SAF=8;SAP=4.51363;SAR=5;SRF=0;SRP=0;SRR=0;TYPE=snp;BVAR	GT:DP:RO:QR:AO:QA:GL	1/1:13:0:0:13:472:-5,-3.91339,0
NC_010611.1	77010	.	C	T	515176	.	AB=0;ABP=0;AC=2;AF=1;AN=2;AO=16;CIGAR=1X;DP=16;DPB=16;DPRA=0;EPP=3.55317;EPPR=0;GTI=0;LEN=1;MEANALT=1;MQM=60;MQMR=0;NS=1;NUMALT=1;ODDS=25.3996;PAIRED=1;PAIREDR=0;PAO=0;PQA=0;PQR=0;PRO=0;QA=593;QR=0;RO=0;RPP=3.0103;RPPR=0;RUN=1;SAF=9;SAP=3.55317;SAR=7;SRF=0;SRP=0;SRR=0;TYPE=snp;BVAR	GT:DP:RO:QR:AO:QA:GL	1/1:16:0:0:16:593:-5,-4.81648,0
NC_010611.1	77475	.	TAGCT	CAGCC	1013.51	.	AB=0;ABP=0;AC=2;AF=1;AN=2;AO=33;CIGAR=1X3M1X;DP=33;DPB=66.4;DPRA=0;EPP=8.34028;EPPR=0;GTI=0;LEN=5;MEANALT=1;MQM=60;MQMR=0;NS=1;NUMALT=1;ODDS=48.9666;PAIRED=1;PAIREDR=0;PAO=0;PQA=0;PQR=0;PRO=0;QA=1158;QR=0;RO=0;RPP=3.60252;RPPR=0;RUN=1;SAF=15;SAP=3.60252;SAR=18;SRF=0;SRP=0;SRR=0;TYPE=complex;BVAR	GT:DP:RO:QR:AO:QA:GL	1/1:33:0:0:33:1158:-5,-5,0
NC_010611.1	77578	.	G	A	711238	.	AB=0;ABP=0;AC=2;AF=1;AN=2;AO=24;CIGAR=1X;DP=24;DPB=24;DPRA=0;EPP=12.0581;EPPR=0;GTI=0;LEN=1;MEANALT=1;MQM=60;MQMR=0;NS=1;NUMALT=1;ODDS=36.4899;PAIRED=1;PAIREDR=0;PAO=0;PQA=0;PQR=0;PRO=0;QA=849;QR=0;RO=0;RPP=20.744;RPPR=0;RUN=1;SAF=8;SAP=8.80089;SAR=16;SRF=0;SRP=0;SRR=0;TYPE=snp;BVAR	GT:DP:RO:QR:AO:QA:GL	1/1:24:0:0:24:849:-5,-5,0
NC_010611.1	77593	.	A	G	597644	.	AB=0;ABP=0;AC=2;AF=1;AN=2;AO=20;CIGAR=1X;DP=20;DPB=20;DPRA=0;EPP=6.91895;EPPR=0;GTI=0;LEN=1;MEANALT=1;MQM=60;MQMR=0;NS=1;NUMALT=1;ODDS=30.9448;PAIRED=1;PAIREDR=0;PAO=0;PQA=0;PQR=0;PRO=0;QA=690;QR=0;RO=0;RPP=3.44459;RPPR=0;RUN=1;SAF=10;SAP=3.0103;SAR=10;SRF=0;SRP=0;SRR=0;TYPE=snp;BVAR	GT:DP:RO:QR:AO:QA:GL	1/1:20:0:0:20:690:-5,-5,0
NC_010611.1	77626	.	G	C	593122	.	AB=0;ABP=0;AC=2;AF=1;AN=2;AO=19;CIGAR=1X;DP=19;DPB=19;DPRA=0;EPP=3.12459;EPPR=0;GTI=0;LEN=1;MEANALT=1;MQM=60;MQMR=0;NS=1;NUMALT=1;ODDS=29.5585;PAIRED=1;PAIREDR=0;PAO=0;PQA=0;PQR=0;PRO=0;QA=696;QR=0;RO=0;RPP=12.2676;RPPR=0;RUN=1;SAF=6;SAP=8.61041;SAR=13;SRF=0;SRP=0;SRR=0;TYPE=snp;BVAR	GT:DP:RO:QR:AO:QA:GL	1/1:19:0:0:19:696:-5,-5,0
NC_010611.1	77635	.	C	T	620777	.	AB=0;ABP=0;AC=2;AF=1;AN=2;AO=21;CIGAR=1X;DP=21;DPB=21;DPRA=0;EPP=3.1137;EPPR=0;GTI=0;LEN=1;MEANALT=1;MQM=60;MQMR=0;NS=1;NUMALT=1;ODDS=32.3311;PAIRED=1;PAIREDR=0;PAO=0;PQA=0;PQR=0;PRO=0;QA=734;QR=0;RO=0;RPP=20.4855;RPPR=0;RUN=1;SAF=8;SAP=5.59539;SAR=13;SRF=0;SRP=0;SRR=0;TYPE=snp;BVAR	GT:DP:RO:QR:AO:QA:GL	1/1:21:0:0:21:734:-5,-5,0
NC_010611.1	77644	.	G	A	664821	.	AB=0;ABP=0;AC=2;AF=1;AN=2;AO=23;CIGAR=1X;DP=23;DPB=23;DPRA=0;EPP=3.10471;EPPR=0;GTI=0;LEN=1;MEANALT=1;MQM=60;MQMR=0;NS=1;NUMALT=1;ODDS=35.1036;PAIRED=1;PAIREDR=0;PAO=0;PQA=0;PQR=0;PRO=0;QA=788;QR=0;RO=0;RPP=24.253;RPPR=0;RUN=1;SAF=9;SAP=5.3706;SAR=14;SRF=0;SRP=0;SRR=0;TYPE=snp;BVAR	GT:DP:RO:QR:AO:QA:GL	1/1:23:0:0:23:788:-5,-5,0
NC_010611.1	77821	.	G	A	595869	.	AB=0;ABP=0;AC=2;AF=1;AN=2;AO=19;CIGAR=1X;DP=19;DPB=19;DPRA=0;EPP=5.8675;EPPR=0;GTI=0;LEN=1;MEANALT=1;MQM=60;MQMR=0;NS=1;NUMALT=1;ODDS=29.5585;PAIRED=1;PAIREDR=0;PAO=0;PQA=0;PQR=0;PRO=0;QA=692;QR=0;RO=0;RPP=3.12459;RPPR=0;RUN=1;SAF=13;SAP=8.61041;SAR=6;SRF=0;SRP=0;SRR=0;TYPE=snp;BVAR	GT:DP:RO:QR:AO:QA:GL	1/1:19:0:0:19:692:-5,-5,0
NC_010611.1	77894	.	T	C	612533	.	AB=0;ABP=0;AC=2;AF=1;AN=2;AO=20;CIGAR=1X;DP=20;DPB=20;DPRA=0;EPP=4.74748;EPPR=0;GTI=0;LEN=1;MEANALT=1;MQM=60;MQMR=0;NS=1;NUMALT=1;ODDS=30.9448;PAIRED=1;PAIREDR=0;PAO=0;PQA=0;PQR=0;PRO=0;QA=712;QR=0;RO=0;RPP=6.91895;RPPR=0;RUN=1;SAF=13;SAP=6.91895;SAR=7;SRF=0;SRP=0;SRR=0;TYPE=snp;BVAR	GT:DP:RO:QR:AO:QA:GL	1/1:20:0:0:20:712:-5,-5,0
NC_010611.1	77922	.	T	C	588516	.	AB=0;ABP=0;AC=2;AF=1;AN=2;AO=18;CIGAR=1X;DP=18;DPB=18;DPRA=0;EPP=10.7311;EPPR=0;GTI=0;LEN=1;MEANALT=1;MQM=60;MQMR=0;NS=1;NUMALT=1;ODDS=28.1722;PAIRED=1;PAIREDR=0;PAO=0;PQA=0;PQR=0;PRO=0;QA=685;QR=0;RO=0;RPP=3.49285;RPPR=0;RUN=1;SAF=11;SAP=4.9405;SAR=7;SRF=0;SRP=0;SRR=0;TYPE=snp;BVAR	GT:DP:RO:QR:AO:QA:GL	1/1:18:0:0:18:685:-5,-5,0
NC_010611.1	77965	.	T	TA	469.11	.	AB=0;ABP=0;AC=2;AF=1;AN=2;AO=15;CIGAR=1M1I;DP=16;DPB=36.625;DPRA=0;EPP=3.15506;EPPR=0;GTI=0;LEN=1;MEANALT=2;MQM=60;MQMR=0;NS=1;NUMALT=1;ODDS=24.0133;PAIRED=1;PAIREDR=0;PAO=0;PQA=0;PQR=0;PRO=0;QA=545;QR=0;RO=0;RPP=4.31318;RPPR=0;RUN=1;SAF=6;SAP=4.31318;SAR=9;SRF=0;SRP=0;SRR=0;TYPE=ins;BVAR	GT:DP:RO:QR:AO:QA:GL	1/1:16:0:0:15:545:-5,-4.51545,0
NC_010611.1	77979	.	AT	A	659982	.	AB=0;ABP=0;AC=2;AF=1;AN=2;AO=21;CIGAR=1M1D;DP=21;DPB=28;DPRA=0;EPP=3.1137;EPPR=0;GTI=0;LEN=1;MEANALT=1;MQM=60;MQMR=0;NS=1;NUMALT=1;ODDS=32.3311;PAIRED=1;PAIREDR=0;PAO=0;PQA=0;PQR=0;PRO=0;QA=756;QR=0;RO=0;RPP=3.1137;RPPR=0;RUN=1;SAF=9;SAP=3.94093;SAR=12;SRF=0;SRP=0;SRR=0;TYPE=del;BVAR	GT:DP:RO:QR:AO:QA:GL	1/1:21:0:0:21:756:-5,-5,0
NC_010611.1	77989	.	GT	G	651839	.	AB=0;ABP=0;AC=2;AF=1;AN=2;AO=21;CIGAR=1M1D;DP=21;DPB=36.75;DPRA=0;EPP=3.1137;EPPR=0;GTI=0;LEN=1;MEANALT=1;MQM=60;MQMR=0;NS=1;NUMALT=1;ODDS=32.3311;PAIRED=1;PAIREDR=0;PAO=0;PQA=0;PQR=0;PRO=0;QA=747;QR=0;RO=0;RPP=3.1137;RPPR=0;RUN=1;SAF=9;SAP=3.94093;SAR=12;SRF=0;SRP=0;SRR=0;TYPE=del;BVAR	GT:DP:RO:QR:AO:QA:GL	1/1:21:0:0:21:747:-5,-5,0
NC_010611.1	77998	.	G	A	671744	.	AB=0;ABP=0;AC=2;AF=1;AN=2;AO=21;CIGAR=1X;DP=21;DPB=21;DPRA=0;EPP=3.1137;EPPR=0;GTI=0;LEN=1;MEANALT=1;MQM=60;MQMR=0;NS=1;NUMALT=1;ODDS=32.3311;PAIRED=1;PAIREDR=0;PAO=0;PQA=0;PQR=0;PRO=0;QA=769;QR=0;RO=0;RPP=3.1137;RPPR=0;RUN=1;SAF=9;SAP=3.94093;SAR=12;SRF=0;SRP=0;SRR=0;TYPE=snp;BVAR	GT:DP:RO:QR:AO:QA:GL	1/1:21:0:0:21:769:-5,-5,0
NC_010611.1	78106	.	G	A	869772	.	AB=0;ABP=0;AC=2;AF=1;AN=2;AO=29;CIGAR=1X;DP=29;DPB=29;DPRA=0;EPP=6.67934;EPPR=0;GTI=0;LEN=1;MEANALT=1;MQM=60;MQMR=0;NS=1;NUMALT=1;ODDS=43.4214;PAIRED=1;PAIREDR=0;PAO=0;PQA=0;PQR=0;PRO=0;QA=1019;QR=0;RO=0;RPP=24.6501;RPPR=0;RUN=1;SAF=15;SAP=3.08518;SAR=14;SRF=0;SRP=0;SRR=0;TYPE=snp;BVAR	GT:DP:RO:QR:AO:QA:GL	1/1:29:0:0:29:1019:-5,-5,0
NC_010611.1	78253	.	A	G	814531	.	AB=0;ABP=0;AC=2;AF=1;AN=2;AO=26;CIGAR=1X;DP=26;DPB=26;DPRA=0;EPP=3.34437;EPPR=0;GTI=0;LEN=1;MEANALT=1;MQM=60;MQMR=0;NS=1;NUMALT=1;ODDS=39.2625;PAIRED=1;PAIREDR=0;PAO=0;PQA=0;PQR=0;PRO=0;QA=932;QR=0;RO=0;RPP=6.01695;RPPR=0;RUN=1;SAF=14;SAP=3.34437;SAR=12;SRF=0;SRP=0;SRR=0;TYPE=snp;BVAR	GT:DP:RO:QR:AO:QA:GL	1/1:26:0:0:26:932:-5,-5,0
NC_010611.1	78268	.	G	A	932957	.	AB=0;ABP=0;AC=2;AF=1;AN=2;AO=31;CIGAR=1X;DP=31;DPB=31;DPRA=0;EPP=8.68415;EPPR=0;GTI=0;LEN=1;MEANALT=1;MQM=60;MQMR=0;NS=1;NUMALT=1;ODDS=46.194;PAIRED=1;PAIREDR=0;PAO=0;PQA=0;PQR=0;PRO=0;QA=1084;QR=0;RO=0;RPP=6.44263;RPPR=0;RUN=1;SAF=22;SAP=14.8483;SAR=9;SRF=0;SRP=0;SRR=0;TYPE=snp;BVAR	GT:DP:RO:QR:AO:QA:GL	1/1:31:0:0:31:1084:-5,-5,0
NC_010611.1	78298	.	C	T	1038.61	.	AB=0;ABP=0;AC=2;AF=1;AN=2;AO=33;CIGAR=1X;DP=33;DPB=33;DPRA=0;EPP=6.23461;EPPR=0;GTI=0;LEN=1;MEANALT=1;MQM=60;MQMR=0;NS=1;NUMALT=1;ODDS=48.9666;PAIRED=1;PAIREDR=0;PAO=0;PQA=0;PQR=0;PRO=0;QA=1191;QR=0;RO=0;RPP=3.0761;RPPR=0;RUN=1;SAF=22;SAP=10.9724;SAR=11;SRF=0;SRP=0;SRR=0;TYPE=snp;BVAR	GT:DP:RO:QR:AO:QA:GL	1/1:33:0:0:33:1191:-5,-5,0
NC_010611.1	78304	.	T	C	994.3	.	AB=0;ABP=0;AC=2;AF=1;AN=2;AO=31;CIGAR=1X;DP=31;DPB=31;DPRA=0;EPP=3.08035;EPPR=0;GTI=0;LEN=1;MEANALT=1;MQM=60;MQMR=0;NS=1;NUMALT=1;ODDS=46.194;PAIRED=1;PAIREDR=0;PAO=0;PQA=0;PQR=0;PRO=0;QA=1144;QR=0;RO=0;RPP=4.76149;RPPR=0;RUN=1;SAF=22;SAP=14.8483;SAR=9;SRF=0;SRP=0;SRR=0;TYPE=snp;BVAR	GT:DP:RO:QR:AO:QA:GL	1/1:31:0:0:31:1144:-5,-5,0
NC_010611.1	78319	.	G	A	787337	.	AB=0;ABP=0;AC=2;AF=1;AN=2;AO=25;CIGAR=1X;DP=25;DPB=25;DPRA=0;EPP=3.09716;EPPR=0;GTI=0;LEN=1;MEANALT=1;MQM=60;MQMR=0;NS=1;NUMALT=1;ODDS=37.8762;PAIRED=1;PAIREDR=0;PAO=0;PQA=0;PQR=0;PRO=0;QA=910;QR=0;RO=0;RPP=3.79203;RPPR=0;RUN=1;SAF=18;SAP=13.5202;SAR=7;SRF=0;SRP=0;SRR=0;TYPE=snp;BVAR	GT:DP:RO:QR:AO:QA:GL	1/1:25:0:0:25:910:-5,-5,0
NC_010611.1	78331	.	G	A	888051	.	AB=0;ABP=0;AC=2;AF=1;AN=2;AO=30;CIGAR=1X;DP=30;DPB=30;DPRA=0;EPP=13.4334;EPPR=0;GTI=0;LEN=1;MEANALT=1;MQM=60;MQMR=0;NS=1;NUMALT=1;ODDS=44.8077;PAIRED=1;PAIREDR=0;PAO=0;PQA=0;PQR=0;PRO=0;QA=1024;QR=0;RO=0;RPP=3.29983;RPPR=0;RUN=1;SAF=17;SAP=4.16842;SAR=13;SRF=0;SRP=0;SRR=0;TYPE=snp;BVAR	GT:DP:RO:QR:AO:QA:GL	1/1:30:0:0:30:1024:-5,-5,0
NC_010611.1	78340	.	G	A	859254	.	AB=0;ABP=0;AC=2;AF=1;AN=2;AO=29;CIGAR=1X;DP=29;DPB=29;DPRA=0;EPP=24.6501;EPPR=0;GTI=0;LEN=1;MEANALT=1;MQM=60;MQMR=0;NS=1;NUMALT=1;ODDS=43.4214;PAIRED=1;PAIREDR=0;PAO=0;PQA=0;PQR=0;PRO=0;QA=1008;QR=0;RO=0;RPP=6.67934;RPPR=0;RUN=1;SAF=16;SAP=3.68421;SAR=13;SRF=0;SRP=0;SRR=0;TYPE=snp;BVAR	GT:DP:RO:QR:AO:QA:GL	1/1:29:0:0:29:1008:-5,-5,0
NC_010611.1	78355	.	G	A	1188.43	.	AB=0;ABP=0;AC=2;AF=1;AN=2;AO=37;CIGAR=1X;DP=37;DPB=37;DPRA=0;EPP=24.1968;EPPR=0;GTI=0;LEN=1;MEANALT=1;MQM=60;MQMR=0;NS=1;NUMALT=1;ODDS=54.5118;PAIRED=1;PAIREDR=0;PAO=0;PQA=0;PQR=0;PRO=0;QA=1372;QR=0;RO=0;RPP=4.47751;RPPR=0;RUN=1;SAF=17;SAP=3.5385;SAR=20;SRF=0;SRP=0;SRR=0;TYPE=snp;BVAR	GT:DP:RO:QR:AO:QA:GL	1/1:37:0:0:37:1372:-5,-5,0
NC_010611.1	78439	.	T	C	1094.25	.	AB=0;ABP=0;AC=2;AF=1;AN=2;AO=35;CIGAR=1X;DP=35;DPB=35;DPRA=0;EPP=16.9698;EPPR=0;GTI=0;LEN=1;MEANALT=1;MQM=60;MQMR=0;NS=1;NUMALT=1;ODDS=51.7392;PAIRED=1;PAIREDR=0;PAO=0;PQA=0;PQR=0;PRO=0;QA=1268;QR=0;RO=0;RPP=6.05036;RPPR=0;RUN=1;SAF=12;SAP=10.5174;SAR=23;SRF=0;SRP=0;SRR=0;TYPE=snp;BVAR	GT:DP:RO:QR:AO:QA:GL	1/1:35:0:0:35:1268:-5,-5,0
NC_010611.1	78463	.	G	A	1118.24	.	AB=0;ABP=0;AC=2;AF=1;AN=2;AO=35;CIGAR=1X;DP=35;DPB=35;DPRA=0;EPP=16.9698;EPPR=0;GTI=0;LEN=1;MEANALT=1;MQM=60;MQMR=0;NS=1;NUMALT=1;ODDS=51.7392;PAIRED=1;PAIREDR=0;PAO=0;PQA=0;PQR=0;PRO=0;QA=1294;QR=0;RO=0;RPP=8.03571;RPPR=0;RUN=1;SAF=13;SAP=8.03571;SAR=22;SRF=0;SRP=0;SRR=0;TYPE=snp;BVAR	GT:DP:RO:QR:AO:QA:GL	1/1:35:0:0:35:1294:-5,-5,0
NC_010611.1	78697	.	G	A	1026.09	.	AB=0;ABP=0;AC=2;AF=1;AN=2;AO=34;CIGAR=1X;DP=34;DPB=34;DPRA=0;EPP=12.2071;EPPR=0;GTI=0;LEN=1;MEANALT=1;MQM=60;MQMR=0;NS=1;NUMALT=1;ODDS=50.3529;PAIRED=1;PAIREDR=0;PAO=0;PQA=0;PQR=0;PRO=0;QA=1180;QR=0;RO=0;RPP=7.09778;RPPR=0;RUN=1;SAF=18;SAP=3.26577;SAR=16;SRF=0;SRP=0;SRR=0;TYPE=snp;BVAR	GT:DP:RO:QR:AO:QA:GL	1/1:34:0:0:34:1180:-5,-5,0
NC_010611.1	79018	.	C	T	426443	.	AB=0;ABP=0;AC=2;AF=1;AN=2;AO=13;CIGAR=1X;DP=13;DPB=13;DPRA=0;EPP=4.51363;EPPR=0;GTI=0;LEN=1;MEANALT=1;MQM=60;MQMR=0;NS=1;NUMALT=1;ODDS=21.2407;PAIRED=1;PAIREDR=0;PAO=0;PQA=0;PQR=0;PRO=0;QA=495;QR=0;RO=0;RPP=4.51363;RPPR=0;RUN=1;SAF=6;SAP=3.17734;SAR=7;SRF=0;SRP=0;SRR=0;TYPE=snp;BVAR	GT:DP:RO:QR:AO:QA:GL	1/1:13:0:0:13:495:-5,-3.91339,0
NC_010611.1	79150	.	ATGTTCAGCT	GTGCTCTGCA	361683	.	AB=0;ABP=0;AC=2;AF=1;AN=2;AO=12;CIGAR=1X2M1X2M1X2M1X;DP=12;DPB=24.7;DPRA=0;EPP=3.73412;EPPR=0;GTI=0;LEN=10;MEANALT=1;MQM=60;MQMR=0;NS=1;NUMALT=1;ODDS=19.8544;PAIRED=1;PAIREDR=0;PAO=0;PQA=0;PQR=0;PRO=0;QA=424;QR=0;RO=0;RPP=5.9056;RPPR=0;RUN=1;SAF=5;SAP=3.73412;SAR=7;SRF=0;SRP=0;SRR=0;TYPE=complex;BVAR	GT:DP:RO:QR:AO:QA:GL	1/1:12:0:0:12:424:-5,-3.61236,0
NC_010611.1	79240	.	A	C	835.32	.	AB=0;ABP=0;AC=2;AF=1;AN=2;AO=26;CIGAR=1X;DP=26;DPB=26;DPRA=0;EPP=3.34437;EPPR=0;GTI=0;LEN=1;MEANALT=1;MQM=60;MQMR=0;NS=1;NUMALT=1;ODDS=39.2625;PAIRED=0.961538;PAIREDR=0;PAO=0;PQA=0;PQR=0;PRO=0;QA=955;QR=0;RO=0;RPP=6.01695;RPPR=0;RUN=1;SAF=14;SAP=3.34437;SAR=12;SRF=0;SRP=0;SRR=0;TYPE=snp;BVAR	GT:DP:RO:QR:AO:QA:GL	1/1:26:0:0:26:955:-5,-5,0
NC_010611.1	79249	.	C	T	852438	.	AB=0;ABP=0;AC=2;AF=1;AN=2;AO=27;CIGAR=1X;DP=27;DPB=27;DPRA=0;EPP=6.95112;EPPR=0;GTI=0;LEN=1;MEANALT=1;MQM=60;MQMR=0;NS=1;NUMALT=1;ODDS=40.6488;PAIRED=0.962963;PAIREDR=0;PAO=0;PQA=0;PQR=0;PRO=0;QA=979;QR=0;RO=0;RPP=6.95112;RPPR=0;RUN=1;SAF=14;SAP=3.09072;SAR=13;SRF=0;SRP=0;SRR=0;TYPE=snp;BVAR	GT:DP:RO:QR:AO:QA:GL	1/1:27:0:0:27:979:-5,-5,0
NC_010611.1	79303	.	T	C	755724	.	AB=0;ABP=0;AC=2;AF=1;AN=2;AO=24;CIGAR=1X;DP=24;DPB=24;DPRA=0;EPP=3.0103;EPPR=0;GTI=0;LEN=1;MEANALT=1;MQM=60;MQMR=0;NS=1;NUMALT=1;ODDS=36.4899;PAIRED=0.958333;PAIREDR=0;PAO=0;PQA=0;PQR=0;PRO=0;QA=866;QR=0;RO=0;RPP=3.37221;RPPR=0;RUN=1;SAF=15;SAP=6.26751;SAR=9;SRF=0;SRP=0;SRR=0;TYPE=snp;BVAR	GT:DP:RO:QR:AO:QA:GL	1/1:24:0:0:24:866:-5,-5,0
NC_010611.1	79330	.	A	G	830353	.	AB=0;ABP=0;AC=2;AF=1;AN=2;AO=26;CIGAR=1X;DP=26;DPB=26;DPRA=0;EPP=6.01695;EPPR=0;GTI=0;LEN=1;MEANALT=1;MQM=60;MQMR=0;NS=1;NUMALT=1;ODDS=39.2625;PAIRED=0.961538;PAIREDR=0;PAO=0;PQA=0;PQR=0;PRO=0;QA=956;QR=0;RO=0;RPP=8.35546;RPPR=0;RUN=1;SAF=15;SAP=4.34659;SAR=11;SRF=0;SRP=0;SRR=0;TYPE=snp;BVAR	GT:DP:RO:QR:AO:QA:GL	1/1:26:0:0:26:956:-5,-5,0
NC_010611.1	79372	.	C	T	816354	.	AB=0;ABP=0;AC=2;AF=1;AN=2;AO=27;CIGAR=1X;DP=27;DPB=27;DPRA=0;EPP=12.7417;EPPR=0;GTI=0;LEN=1;MEANALT=1;MQM=60;MQMR=0;NS=1;NUMALT=1;ODDS=40.6488;PAIRED=0.962963;PAIREDR=0;PAO=0;PQA=0;PQR=0;PRO=0;QA=949;QR=0;RO=0;RPP=9.52472;RPPR=0;RUN=1;SAF=12;SAP=3.73412;SAR=15;SRF=0;SRP=0;SRR=0;TYPE=snp;BVAR	GT:DP:RO:QR:AO:QA:GL	1/1:27:0:0:27:949:-5,-5,0
NC_010611.1	79387	.	C	T	916588	.	AB=0;ABP=0;AC=2;AF=1;AN=2;AO=29;CIGAR=1X;DP=29;DPB=29;DPRA=0;EPP=3.08518;EPPR=0;GTI=0;LEN=1;MEANALT=1;MQM=60;MQMR=0;NS=1;NUMALT=1;ODDS=43.4214;PAIRED=0.965517;PAIREDR=0;PAO=0;PQA=0;PQR=0;PRO=0;QA=1057;QR=0;RO=0;RPP=15.6647;RPPR=0;RUN=1;SAF=13;SAP=3.68421;SAR=16;SRF=0;SRP=0;SRR=0;TYPE=snp;BVAR	GT:DP:RO:QR:AO:QA:GL	1/1:29:0:0:29:1057:-5,-5,0
NC_010611.1	79408	.	A	G	769201	.	AB=0;ABP=0;AC=2;AF=1;AN=2;AO=26;CIGAR=1X;DP=26;DPB=26;DPRA=0;EPP=6.01695;EPPR=0;GTI=0;LEN=1;MEANALT=1;MQM=55.3846;MQMR=0;NS=1;NUMALT=1;ODDS=39.2625;PAIRED=0.961538;PAIREDR=0;PAO=0;PQA=0;PQR=0;PRO=0;QA=962;QR=0;RO=0;RPP=59.4686;RPPR=0;RUN=1;SAF=10;SAP=6.01695;SAR=16;SRF=0;SRP=0;SRR=0;TYPE=snp;BVAR	GT:DP:RO:QR:AO:QA:GL	1/1:26:0:0:26:962:-5,-5,0
NC_010611.1	79417	.	AATA	GATC	776524	.	AB=0;ABP=0;AC=2;AF=1;AN=2;AO=3;CIGAR=1X2M1X;DP=3;DPB=6.5;DPRA=0;EPP=3.73412;EPPR=0;GTI=0;LEN=4;MEANALT=1;MQM=60;MQMR=0;NS=1;NUMALT=1;ODDS=7.37776;PAIRED=0.666667;PAIREDR=0;PAO=0;PQA=0;PQR=0;PRO=0;QA=102;QR=0;RO=0;RPP=9.52472;RPPR=0;RUN=1;SAF=1;SAP=3.73412;SAR=2;SRF=0;SRP=0;SRR=0;TYPE=complex;BVAR	GT:DP:RO:QR:AO:QA:GL	1/1:3:0:0:3:102:-5,-0.90309,0
NC_010611.1	79426	.	TAAG	GAGA	692524	.	AB=0;ABP=0;AC=2;AF=1;AN=2;AO=3;CIGAR=1X1M2X;DP=3;DPB=6;DPRA=0;EPP=3.73412;EPPR=0;GTI=0;LEN=4;MEANALT=1;MQM=60;MQMR=0;NS=1;NUMALT=1;ODDS=7.37776;PAIRED=0.666667;PAIREDR=0;PAO=0;PQA=0;PQR=0;PRO=0;QA=93;QR=0;RO=0;RPP=9.52472;RPPR=0;RUN=1;SAF=1;SAP=3.73412;SAR=2;SRF=0;SRP=0;SRR=0;TYPE=complex;BVAR	GT:DP:RO:QR:AO:QA:GL	1/1:3:0:0:3:93:-5,-0.90309,0
NC_010611.1	79435	.	A	G	897858	.	AB=0;ABP=0;AC=2;AF=1;AN=2;AO=3;CIGAR=1X;DP=3;DPB=3;DPRA=0;EPP=3.73412;EPPR=0;GTI=0;LEN=1;MEANALT=1;MQM=60;MQMR=0;NS=1;NUMALT=1;ODDS=7.37776;PAIRED=0.666667;PAIREDR=0;PAO=0;PQA=0;PQR=0;PRO=0;QA=115;QR=0;RO=0;RPP=9.52472;RPPR=0;RUN=1;SAF=1;SAP=3.73412;SAR=2;SRF=0;SRP=0;SRR=0;TYPE=snp;BVAR	GT:DP:RO:QR:AO:QA:GL	1/1:3:0:0:3:115:-5,-0.90309,0
NC_010611.1	79444	.	T	C	541491	.	AB=0;ABP=0;AC=2;AF=1;AN=2;AO=2;CIGAR=1X;DP=2;DPB=2;DPRA=0;EPP=7.35324;EPPR=0;GTI=0;LEN=1;MEANALT=1;MQM=60;MQMR=0;NS=1;NUMALT=1;ODDS=5.99146;PAIRED=1;PAIREDR=0;PAO=0;PQA=0;PQR=0;PRO=0;QA=76;QR=0;RO=0;RPP=7.35324;RPPR=0;RUN=1;SAF=0;SAP=7.35324;SAR=2;SRF=0;SRP=0;SRR=0;TYPE=snp;BVAR	GT:DP:RO:QR:AO:QA:GL	1/1:2:0:0:2:76:-5,-0.60206,0
NC_010611.1	79449	.	GA	TG	332511	.	AB=0;ABP=0;AC=2;AF=1;AN=2;AO=2;CIGAR=2X;DP=2;DPB=4;DPRA=0;EPP=7.35324;EPPR=0;GTI=0;LEN=2;MEANALT=1;MQM=60;MQMR=0;NS=1;NUMALT=1;ODDS=5.99146;PAIRED=1;PAIREDR=0;PAO=0;PQA=0;PQR=0;PRO=0;QA=54;QR=0;RO=0;RPP=7.35324;RPPR=0;RUN=1;SAF=0;SAP=7.35324;SAR=2;SRF=0;SRP=0;SRR=0;TYPE=mnp;BVAR	GT:DP:RO:QR:AO:QA:GL	1/1:2:0:0:2:54:-5,-0.60206,0
NC_010611.1	79456	.	G	A	30403	.	AB=0;ABP=0;AC=2;AF=1;AN=2;AO=2;CIGAR=1X;DP=2;DPB=2;DPRA=0;EPP=7.35324;EPPR=0;GTI=0;LEN=1;MEANALT=1;MQM=60;MQMR=0;NS=1;NUMALT=1;ODDS=5.99146;PAIRED=1;PAIREDR=0;PAO=0;PQA=0;PQR=0;PRO=0;QA=51;QR=0;RO=0;RPP=7.35324;RPPR=0;RUN=1;SAF=0;SAP=7.35324;SAR=2;SRF=0;SRP=0;SRR=0;TYPE=snp;BVAR	GT:DP:RO:QR:AO:QA:GL	1/1:2:0:0:2:51:-4.845,-0.60206,0
NC_010611.1	79466	.	C	T	531991	.	AB=0;ABP=0;AC=2;AF=1;AN=2;AO=2;CIGAR=1X;DP=2;DPB=2;DPRA=0;EPP=7.35324;EPPR=0;GTI=0;LEN=1;MEANALT=1;MQM=60;MQMR=0;NS=1;NUMALT=1;ODDS=5.99146;PAIRED=1;PAIREDR=0;PAO=0;PQA=0;PQR=0;PRO=0;QA=75;QR=0;RO=0;RPP=7.35324;RPPR=0;RUN=1;SAF=0;SAP=7.35324;SAR=2;SRF=0;SRP=0;SRR=0;TYPE=snp;BVAR	GT:DP:RO:QR:AO:QA:GL	1/1:2:0:0:2:75:-5,-0.60206,0
NC_010611.1	79567	.	A	G	304862	.	AB=0;ABP=0;AC=2;AF=1;AN=2;AO=11;CIGAR=1X;DP=11;DPB=11;DPRA=0;EPP=3.20771;EPPR=0;GTI=0;LEN=1;MEANALT=1;MQM=57.9091;MQMR=0;NS=1;NUMALT=1;ODDS=18.4681;PAIRED=0.818182;PAIREDR=0;PAO=0;PQA=0;PQR=0;PRO=0;QA=386;QR=0;RO=0;RPP=26.8965;RPPR=0;RUN=1;SAF=6;SAP=3.20771;SAR=5;SRF=0;SRP=0;SRR=0;TYPE=snp;BVAR	GT:DP:RO:QR:AO:QA:GL	1/1:11:0:0:11:386:-5,-3.31133,0
NC_010611.1	79572	.	A	C	343.95	.	AB=0;ABP=0;AC=2;AF=1;AN=2;AO=13;CIGAR=1X;DP=13;DPB=13;DPRA=0;EPP=3.17734;EPPR=0;GTI=0;LEN=1;MEANALT=1;MQM=58.2308;MQMR=0;NS=1;NUMALT=1;ODDS=21.2407;PAIRED=0.846154;PAIREDR=0;PAO=0;PQA=0;PQR=0;PRO=0;QA=437;QR=0;RO=0;RPP=31.2394;RPPR=0;RUN=1;SAF=7;SAP=3.17734;SAR=6;SRF=0;SRP=0;SRR=0;TYPE=snp;BVAR	GT:DP:RO:QR:AO:QA:GL	1/1:13:0:0:13:437:-5,-3.91339,0
NC_010611.1	79594	.	T	G	441712	.	AB=0;ABP=0;AC=2;AF=1;AN=2;AO=15;CIGAR=1X;DP=15;DPB=15;DPRA=0;EPP=3.15506;EPPR=0;GTI=0;LEN=1;MEANALT=1;MQM=58.4667;MQMR=0;NS=1;NUMALT=1;ODDS=24.0133;PAIRED=0.866667;PAIREDR=0;PAO=0;PQA=0;PQR=0;PRO=0;QA=518;QR=0;RO=0;RPP=10.1038;RPPR=0;RUN=1;SAF=7;SAP=3.15506;SAR=8;SRF=0;SRP=0;SRR=0;TYPE=snp;BVAR	GT:DP:RO:QR:AO:QA:GL	1/1:15:0:0:15:518:-5,-4.51545,0
NC_010611.1	79617	.	ACGGTCCTGTAACGCT	GAGGACCAGCAACATG	316054	.	AB=0;ABP=0;AC=2;AF=1;AN=2;AO=11;CIGAR=2X2M1X2M1X1M1X3M3X;DP=11;DPB=22;DPRA=0;EPP=3.20771;EPPR=0;GTI=0;LEN=16;MEANALT=1;MQM=57.9091;MQMR=0;NS=1;NUMALT=1;ODDS=18.4681;PAIRED=0.818182;PAIREDR=0;PAO=0;PQA=0;PQR=0;PRO=0;QA=369;QR=0;RO=0;RPP=3.20771;RPPR=0;RUN=1;SAF=5;SAP=3.20771;SAR=6;SRF=0;SRP=0;SRR=0;TYPE=complex;BVAR	GT:DP:RO:QR:AO:QA:GL	1/1:11:0:0:11:369:-5,-3.31133,0
NC_010611.1	79637	.	G	A	334.04	.	AB=0;ABP=0;AC=2;AF=1;AN=2;AO=11;CIGAR=1X;DP=11;DPB=11;DPRA=0;EPP=4.78696;EPPR=0;GTI=0;LEN=1;MEANALT=1;MQM=57.9091;MQMR=0;NS=1;NUMALT=1;ODDS=18.4681;PAIRED=0.818182;PAIREDR=0;PAO=0;PQA=0;PQR=0;PRO=0;QA=392;QR=0;RO=0;RPP=4.78696;RPPR=0;RUN=1;SAF=5;SAP=3.20771;SAR=6;SRF=0;SRP=0;SRR=0;TYPE=snp;BVAR	GT:DP:RO:QR:AO:QA:GL	1/1:11:0:0:11:392:-5,-3.31133,0
NC_010611.1	79675	.	ATCTGGGTCT	TACAGGATCG	326842	.	AB=0;ABP=0;AC=2;AF=1;AN=2;AO=11;CIGAR=2X1M1X2M1X2M1X;DP=11;DPB=22;DPRA=0;EPP=4.78696;EPPR=0;GTI=0;LEN=10;MEANALT=1;MQM=60;MQMR=0;NS=1;NUMALT=1;ODDS=18.4681;PAIRED=1;PAIREDR=0;PAO=0;PQA=0;PQR=0;PRO=0;QA=389;QR=0;RO=0;RPP=7.94546;RPPR=0;RUN=1;SAF=7;SAP=4.78696;SAR=4;SRF=0;SRP=0;SRR=0;TYPE=complex;BVAR	GT:DP:RO:QR:AO:QA:GL	1/1:11:0:0:11:389:-5,-3.31133,0
NC_010611.1	79699	.	C	T	406973	.	AB=0;ABP=0;AC=2;AF=1;AN=2;AO=14;CIGAR=1X;DP=14;DPB=14;DPRA=0;EPP=3.63072;EPPR=0;GTI=0;LEN=1;MEANALT=1;MQM=60;MQMR=0;NS=1;NUMALT=1;ODDS=22.627;PAIRED=1;PAIREDR=0;PAO=0;PQA=0;PQR=0;PRO=0;QA=473;QR=0;RO=0;RPP=3.63072;RPPR=0;RUN=1;SAF=8;SAP=3.63072;SAR=6;SRF=0;SRP=0;SRR=0;TYPE=snp;BVAR	GT:DP:RO:QR:AO:QA:GL	1/1:14:0:0:14:473:-5,-4.21442,0
NC_010611.1	79711	.	G	A	321281	.	AB=0;ABP=0;AC=2;AF=1;AN=2;AO=10;CIGAR=1X;DP=10;DPB=10;DPRA=0;EPP=3.87889;EPPR=0;GTI=0;LEN=1;MEANALT=1;MQM=60;MQMR=0;NS=1;NUMALT=1;ODDS=17.0818;PAIRED=1;PAIREDR=0;PAO=0;PQA=0;PQR=0;PRO=0;QA=374;QR=0;RO=0;RPP=3.0103;RPPR=0;RUN=1;SAF=5;SAP=3.0103;SAR=5;SRF=0;SRP=0;SRR=0;TYPE=snp;BVAR	GT:DP:RO:QR:AO:QA:GL	1/1:10:0:0:10:374:-5,-3.0103,0
NC_010611.1	79734	.	GA	AG	260717	.	AB=0;ABP=0;AC=2;AF=1;AN=2;AO=9;CIGAR=2X;DP=9;DPB=18;DPRA=0;EPP=5.18177;EPPR=0;GTI=0;LEN=2;MEANALT=1;MQM=60;MQMR=0;NS=1;NUMALT=1;ODDS=15.6955;PAIRED=1;PAIREDR=0;PAO=0;PQA=0;PQR=0;PRO=0;QA=312;QR=0;RO=0;RPP=5.18177;RPPR=0;RUN=1;SAF=6;SAP=5.18177;SAR=3;SRF=0;SRP=0;SRR=0;TYPE=mnp;BVAR	GT:DP:RO:QR:AO:QA:GL	1/1:9:0:0:9:312:-5,-2.70927,0
NC_010611.1	79744	.	T	A	284406	.	AB=0;ABP=0;AC=2;AF=1;AN=2;AO=9;CIGAR=1X;DP=9;DPB=9;DPRA=0;EPP=5.18177;EPPR=0;GTI=0;LEN=1;MEANALT=1;MQM=60;MQMR=0;NS=1;NUMALT=1;ODDS=15.6955;PAIRED=1;PAIREDR=0;PAO=0;PQA=0;PQR=0;PRO=0;QA=338;QR=0;RO=0;RPP=5.18177;RPPR=0;RUN=1;SAF=6;SAP=5.18177;SAR=3;SRF=0;SRP=0;SRR=0;TYPE=snp;BVAR	GT:DP:RO:QR:AO:QA:GL	1/1:9:0:0:9:338:-5,-2.70927,0
NC_010611.1	79762	.	T	G	313017	.	AB=0;ABP=0;AC=2;AF=1;AN=2;AO=10;CIGAR=1X;DP=10;DPB=10;DPRA=0;EPP=6.48466;EPPR=0;GTI=0;LEN=1;MEANALT=1;MQM=60;MQMR=0;NS=1;NUMALT=1;ODDS=17.0818;PAIRED=1;PAIREDR=0;PAO=0;PQA=0;PQR=0;PRO=0;QA=372;QR=0;RO=0;RPP=6.48466;RPPR=0;RUN=1;SAF=6;SAP=3.87889;SAR=4;SRF=0;SRP=0;SRR=0;TYPE=snp;BVAR	GT:DP:RO:QR:AO:QA:GL	1/1:10:0:0:10:372:-5,-3.0103,0
NC_010611.1	79780	.	A	G	346963	.	AB=0;ABP=0;AC=2;AF=1;AN=2;AO=11;CIGAR=1X;DP=11;DPB=11;DPRA=0;EPP=3.20771;EPPR=0;GTI=0;LEN=1;MEANALT=1;MQM=55.0909;MQMR=0;NS=1;NUMALT=1;ODDS=18.4681;PAIRED=1;PAIREDR=0;PAO=0;PQA=0;PQR=0;PRO=0;QA=403;QR=0;RO=0;RPP=3.20771;RPPR=0;RUN=1;SAF=6;SAP=3.20771;SAR=5;SRF=0;SRP=0;SRR=0;TYPE=snp;BVAR	GT:DP:RO:QR:AO:QA:GL	1/1:11:0:0:11:403:-5,-3.31133,0
NC_010611.1	79786	.	T	C	361865	.	AB=0;ABP=0;AC=2;AF=1;AN=2;AO=11;CIGAR=1X;DP=11;DPB=11;DPRA=0;EPP=3.20771;EPPR=0;GTI=0;LEN=1;MEANALT=1;MQM=55.0909;MQMR=0;NS=1;NUMALT=1;ODDS=18.4681;PAIRED=1;PAIREDR=0;PAO=0;PQA=0;PQR=0;PRO=0;QA=421;QR=0;RO=0;RPP=4.78696;RPPR=0;RUN=1;SAF=6;SAP=3.20771;SAR=5;SRF=0;SRP=0;SRR=0;TYPE=snp;BVAR	GT:DP:RO:QR:AO:QA:GL	1/1:11:0:0:11:421:-5,-3.31133,0
NC_010611.1	79792	.	TAAAACC	AATGACT	285133	.	AB=0;ABP=0;AC=2;AF=1;AN=2;AO=9;CIGAR=1X1M2X2M1X;DP=9;DPB=18;DPRA=0;EPP=3.25157;EPPR=0;GTI=0;LEN=7;MEANALT=1;MQM=54;MQMR=0;NS=1;NUMALT=1;ODDS=15.6955;PAIRED=1;PAIREDR=0;PAO=0;PQA=0;PQR=0;PRO=0;QA=333;QR=0;RO=0;RPP=3.25157;RPPR=0;RUN=1;SAF=4;SAP=3.25157;SAR=5;SRF=0;SRP=0;SRR=0;TYPE=complex;BVAR	GT:DP:RO:QR:AO:QA:GL	1/1:9:0:0:9:333:-5,-2.70927,0
NC_010611.1	79804	.	TTTAGC	CGTAGT	260.62	.	AB=0;ABP=0;AC=2;AF=1;AN=2;AO=9;CIGAR=2X3M1X;DP=9;DPB=18;DPRA=0;EPP=5.18177;EPPR=0;GTI=0;LEN=6;MEANALT=1;MQM=54;MQMR=0;NS=1;NUMALT=1;ODDS=15.6955;PAIRED=1;PAIREDR=0;PAO=0;PQA=0;PQR=0;PRO=0;QA=314;QR=0;RO=0;RPP=9.04217;RPPR=0;RUN=1;SAF=4;SAP=3.25157;SAR=5;SRF=0;SRP=0;SRR=0;TYPE=complex;BVAR	GT:DP:RO:QR:AO:QA:GL	1/1:9:0:0:9:314:-5,-2.70927,0
NC_010611.1	79825	.	A	G	452.98	.	AB=0;ABP=0;AC=2;AF=1;AN=2;AO=15;CIGAR=1X;DP=15;DPB=15;DPRA=0;EPP=3.15506;EPPR=0;GTI=0;LEN=1;MEANALT=1;MQM=56.4;MQMR=0;NS=1;NUMALT=1;ODDS=24.0133;PAIRED=1;PAIREDR=0;PAO=0;PQA=0;PQR=0;PRO=0;QA=523;QR=0;RO=0;RPP=3.15506;RPPR=0;RUN=1;SAF=8;SAP=3.15506;SAR=7;SRF=0;SRP=0;SRR=0;TYPE=snp;BVAR	GT:DP:RO:QR:AO:QA:GL	1/1:15:0:0:15:523:-5,-4.51545,0
NC_010611.1	79830	.	T	C	534197	.	AB=0;ABP=0;AC=2;AF=1;AN=2;AO=17;CIGAR=1X;DP=17;DPB=17;DPRA=0;EPP=4.1599;EPPR=0;GTI=0;LEN=1;MEANALT=1;MQM=56.8235;MQMR=0;NS=1;NUMALT=1;ODDS=26.7859;PAIRED=1;PAIREDR=0;PAO=0;PQA=0;PQR=0;PRO=0;QA=615;QR=0;RO=0;RPP=3.13803;RPPR=0;RUN=1;SAF=9;SAP=3.13803;SAR=8;SRF=0;SRP=0;SRR=0;TYPE=snp;BVAR	GT:DP:RO:QR:AO:QA:GL	1/1:17:0:0:17:615:-5,-5,0
NC_010611.1	79849	.	T	G	313017	.	AB=0;ABP=0;AC=2;AF=1;AN=2;AO=10;CIGAR=1X;DP=10;DPB=10;DPRA=0;EPP=6.48466;EPPR=0;GTI=0;LEN=1;MEANALT=1;MQM=60;MQMR=0;NS=1;NUMALT=1;ODDS=17.0818;PAIRED=1;PAIREDR=0;PAO=0;PQA=0;PQR=0;PRO=0;QA=372;QR=0;RO=0;RPP=6.48466;RPPR=0;RUN=1;SAF=6;SAP=3.87889;SAR=4;SRF=0;SRP=0;SRR=0;TYPE=snp;BVAR	GT:DP:RO:QR:AO:QA:GL	1/1:10:0:0:10:372:-5,-3.0103,0
NC_010611.1	79854	.	AT	GC	305737	.	AB=0;ABP=0;AC=2;AF=1;AN=2;AO=10;CIGAR=2X;DP=10;DPB=20;DPRA=0;EPP=6.48466;EPPR=0;GTI=0;LEN=2;MEANALT=1;MQM=60;MQMR=0;NS=1;NUMALT=1;ODDS=17.0818;PAIRED=1;PAIREDR=0;PAO=0;PQA=0;PQR=0;PRO=0;QA=364;QR=0;RO=0;RPP=6.48466;RPPR=0;RUN=1;SAF=6;SAP=3.87889;SAR=4;SRF=0;SRP=0;SRR=0;TYPE=mnp;BVAR	GT:DP:RO:QR:AO:QA:GL	1/1:10:0:0:10:364:-5,-3.0103,0
NC_010611.1	79861	.	C	T	432231	.	AB=0;ABP=0;AC=2;AF=1;AN=2;AO=13;CIGAR=1X;DP=13;DPB=13;DPRA=0;EPP=4.51363;EPPR=0;GTI=0;LEN=1;MEANALT=1;MQM=60;MQMR=0;NS=1;NUMALT=1;ODDS=21.2407;PAIRED=1;PAIREDR=0;PAO=0;PQA=0;PQR=0;PRO=0;QA=500;QR=0;RO=0;RPP=3.17734;RPPR=0;RUN=1;SAF=7;SAP=3.17734;SAR=6;SRF=0;SRP=0;SRR=0;TYPE=snp;BVAR	GT:DP:RO:QR:AO:QA:GL	1/1:13:0:0:13:500:-5,-3.91339,0
NC_010611.1	79885	.	C	T	577068	.	AB=0;ABP=0;AC=2;AF=1;AN=2;AO=18;CIGAR=1X;DP=18;DPB=18;DPRA=0;EPP=3.0103;EPPR=0;GTI=0;LEN=1;MEANALT=1;MQM=60;MQMR=0;NS=1;NUMALT=1;ODDS=28.1722;PAIRED=1;PAIREDR=0;PAO=0;PQA=0;PQR=0;PRO=0;QA=662;QR=0;RO=0;RPP=3.0103;RPPR=0;RUN=1;SAF=8;SAP=3.49285;SAR=10;SRF=0;SRP=0;SRR=0;TYPE=snp;BVAR	GT:DP:RO:QR:AO:QA:GL	1/1:18:0:0:18:662:-5,-5,0
NC_010611.1	79894	.	ATCT	GTCC	430284	.	AB=0;ABP=0;AC=2;AF=1;AN=2;AO=14;CIGAR=1X2M1X;DP=14;DPB=28;DPRA=0;EPP=5.49198;EPPR=0;GTI=0;LEN=4;MEANALT=1;MQM=60;MQMR=0;NS=1;NUMALT=1;ODDS=22.627;PAIRED=1;PAIREDR=0;PAO=0;PQA=0;PQR=0;PRO=0;QA=500;QR=0;RO=0;RPP=3.63072;RPPR=0;RUN=1;SAF=7;SAP=3.0103;SAR=7;SRF=0;SRP=0;SRR=0;TYPE=complex;BVAR	GT:DP:RO:QR:AO:QA:GL	1/1:14:0:0:14:500:-5,-4.21442,0
NC_010611.1	79903	.	CACAGAA	GACCGTG	304383	.	AB=0;ABP=0;AC=2;AF=1;AN=2;AO=11;CIGAR=1X2M1X1M2X;DP=11;DPB=23.1429;DPRA=0;EPP=7.94546;EPPR=0;GTI=0;LEN=7;MEANALT=1;MQM=60;MQMR=0;NS=1;NUMALT=1;ODDS=18.4681;PAIRED=1;PAIREDR=0;PAO=0;PQA=0;PQR=0;PRO=0;QA=366;QR=0;RO=0;RPP=7.94546;RPPR=0;RUN=1;SAF=6;SAP=3.20771;SAR=5;SRF=0;SRP=0;SRR=0;TYPE=complex;BVAR	GT:DP:RO:QR:AO:QA:GL	1/1:11:0:0:11:366:-5,-3.31133,0
NC_010611.1	79954	.	T	C	700781	.	AB=0;ABP=0;AC=2;AF=1;AN=2;AO=23;CIGAR=1X;DP=23;DPB=23;DPRA=0;EPP=3.86001;EPPR=0;GTI=0;LEN=1;MEANALT=1;MQM=60;MQMR=0;NS=1;NUMALT=1;ODDS=35.1036;PAIRED=1;PAIREDR=0;PAO=0;PQA=0;PQR=0;PRO=0;QA=802;QR=0;RO=0;RPP=3.10471;RPPR=0;RUN=1;SAF=11;SAP=3.10471;SAR=12;SRF=0;SRP=0;SRR=0;TYPE=snp;BVAR	GT:DP:RO:QR:AO:QA:GL	1/1:23:0:0:23:802:-5,-5,0
NC_010611.1	80020	.	T	C	902699	.	AB=0;ABP=0;AC=2;AF=1;AN=2;AO=30;CIGAR=1X;DP=30;DPB=30;DPRA=0;EPP=3.29983;EPPR=0;GTI=0;LEN=1;MEANALT=1;MQM=60;MQMR=0;NS=1;NUMALT=1;ODDS=44.8077;PAIRED=1;PAIREDR=0;PAO=0;PQA=0;PQR=0;PRO=0;QA=1030;QR=0;RO=0;RPP=4.16842;RPPR=0;RUN=1;SAF=17;SAP=4.16842;SAR=13;SRF=0;SRP=0;SRR=0;TYPE=snp;BVAR	GT:DP:RO:QR:AO:QA:GL	1/1:30:0:0:30:1030:-5,-5,0
NC_010611.1	80035	.	A	C	843461	.	AB=0;ABP=0;AC=2;AF=1;AN=2;AO=28;CIGAR=1X;DP=28;DPB=28;DPRA=0;EPP=4.25114;EPPR=0;GTI=0;LEN=1;MEANALT=1;MQM=60;MQMR=0;NS=1;NUMALT=1;ODDS=42.0351;PAIRED=1;PAIREDR=0;PAO=0;PQA=0;PQR=0;PRO=0;QA=971;QR=0;RO=0;RPP=10.7656;RPPR=0;RUN=1;SAF=15;SAP=3.32051;SAR=13;SRF=0;SRP=0;SRR=0;TYPE=snp;BVAR	GT:DP:RO:QR:AO:QA:GL	1/1:28:0:0:28:971:-5,-5,0
NC_010611.1	80074	.	G	T	1109.21	.	AB=0;ABP=0;AC=2;AF=1;AN=2;AO=35;CIGAR=1X;DP=35;DPB=35;DPRA=0;EPP=3.07234;EPPR=0;GTI=0;LEN=1;MEANALT=1;MQM=60;MQMR=0;NS=1;NUMALT=1;ODDS=51.7392;PAIRED=1;PAIREDR=0;PAO=0;PQA=0;PQR=0;PRO=0;QA=1261;QR=0;RO=0;RPP=6.05036;RPPR=0;RUN=1;SAF=17;SAP=3.07234;SAR=18;SRF=0;SRP=0;SRR=0;TYPE=snp;BVAR	GT:DP:RO:QR:AO:QA:GL	1/1:35:0:0:35:1261:-5,-5,0
NC_010611.1	80136	.	A	G	727956	.	AB=0;ABP=0;AC=2;AF=1;AN=2;AO=24;CIGAR=1X;DP=24;DPB=24;DPRA=0;EPP=20.744;EPPR=0;GTI=0;LEN=1;MEANALT=1;MQM=60;MQMR=0;NS=1;NUMALT=1;ODDS=36.4899;PAIRED=1;PAIREDR=0;PAO=0;PQA=0;PQR=0;PRO=0;QA=858;QR=0;RO=0;RPP=8.80089;RPPR=0;RUN=1;SAF=11;SAP=3.37221;SAR=13;SRF=0;SRP=0;SRR=0;TYPE=snp;BVAR	GT:DP:RO:QR:AO:QA:GL	1/1:24:0:0:24:858:-5,-5,0
NC_010611.1	80148	.	G	A	735851	.	AB=0;ABP=0;AC=2;AF=1;AN=2;AO=23;CIGAR=1X;DP=23;DPB=23;DPRA=0;EPP=5.3706;EPPR=0;GTI=0;LEN=1;MEANALT=1;MQM=60;MQMR=0;NS=1;NUMALT=1;ODDS=35.1036;PAIRED=1;PAIREDR=0;PAO=0;PQA=0;PQR=0;PRO=0;QA=844;QR=0;RO=0;RPP=3.86001;RPPR=0;RUN=1;SAF=10;SAP=3.86001;SAR=13;SRF=0;SRP=0;SRR=0;TYPE=snp;BVAR	GT:DP:RO:QR:AO:QA:GL	1/1:23:0:0:23:844:-5,-5,0
NC_010611.1	80185	.	C	T	716759	.	AB=0;ABP=0;AC=2;AF=1;AN=2;AO=23;CIGAR=1X;DP=23;DPB=23;DPRA=0;EPP=7.63648;EPPR=0;GTI=0;LEN=1;MEANALT=1;MQM=60;MQMR=0;NS=1;NUMALT=1;ODDS=35.1036;PAIRED=1;PAIREDR=0;PAO=0;PQA=0;PQR=0;PRO=0;QA=837;QR=0;RO=0;RPP=14.4341;RPPR=0;RUN=1;SAF=10;SAP=3.86001;SAR=13;SRF=0;SRP=0;SRR=0;TYPE=snp;BVAR	GT:DP:RO:QR:AO:QA:GL	1/1:23:0:0:23:837:-5,-5,0
NC_010611.1	80212	.	G	T	613552	.	AB=0;ABP=0;AC=2;AF=1;AN=2;AO=21;CIGAR=1X;DP=21;DPB=21;DPRA=0;EPP=11.386;EPPR=0;GTI=0;LEN=1;MEANALT=1;MQM=60;MQMR=0;NS=1;NUMALT=1;ODDS=32.3311;PAIRED=1;PAIREDR=0;PAO=0;PQA=0;PQR=0;PRO=0;QA=735;QR=0;RO=0;RPP=20.4855;RPPR=0;RUN=1;SAF=8;SAP=5.59539;SAR=13;SRF=0;SRP=0;SRR=0;TYPE=snp;BVAR	GT:DP:RO:QR:AO:QA:GL	1/1:21:0:0:21:735:-5,-5,0
NC_010611.1	80230	.	C	T	379584	.	AB=0;ABP=0;AC=2;AF=1;AN=2;AO=13;CIGAR=1X;DP=13;DPB=13;DPRA=0;EPP=4.51363;EPPR=0;GTI=0;LEN=1;MEANALT=1;MQM=60;MQMR=0;NS=1;NUMALT=1;ODDS=21.2407;PAIRED=1;PAIREDR=0;PAO=0;PQA=0;PQR=0;PRO=0;QA=442;QR=0;RO=0;RPP=3.17734;RPPR=0;RUN=1;SAF=7;SAP=3.17734;SAR=6;SRF=0;SRP=0;SRR=0;TYPE=snp;BVAR	GT:DP:RO:QR:AO:QA:GL	1/1:13:0:0:13:442:-5,-3.91339,0
NC_010611.1	80240	.	T	C	389911	.	AB=0;ABP=0;AC=2;AF=1;AN=2;AO=13;CIGAR=1X;DP=13;DPB=13;DPRA=0;EPP=3.17734;EPPR=0;GTI=0;LEN=1;MEANALT=1;MQM=60;MQMR=0;NS=1;NUMALT=1;ODDS=21.2407;PAIRED=1;PAIREDR=0;PAO=0;PQA=0;PQR=0;PRO=0;QA=452;QR=0;RO=0;RPP=3.17734;RPPR=0;RUN=1;SAF=7;SAP=3.17734;SAR=6;SRF=0;SRP=0;SRR=0;TYPE=snp;BVAR	GT:DP:RO:QR:AO:QA:GL	1/1:13:0:0:13:452:-5,-3.91339,0
NC_010611.1	80258	.	C	T	365316	.	AB=0;ABP=0;AC=2;AF=1;AN=2;AO=12;CIGAR=1X;DP=12;DPB=12;DPRA=0;EPP=3.73412;EPPR=0;GTI=0;LEN=1;MEANALT=1;MQM=60;MQMR=0;NS=1;NUMALT=1;ODDS=19.8544;PAIRED=1;PAIREDR=0;PAO=0;PQA=0;PQR=0;PRO=0;QA=428;QR=0;RO=0;RPP=5.9056;RPPR=0;RUN=1;SAF=7;SAP=3.73412;SAR=5;SRF=0;SRP=0;SRR=0;TYPE=snp;BVAR	GT:DP:RO:QR:AO:QA:GL	1/1:12:0:0:12:428:-5,-3.61236,0
NC_010611.1	80276	.	G	T	388.01	.	AB=0;ABP=0;AC=2;AF=1;AN=2;AO=12;CIGAR=1X;DP=12;DPB=12;DPRA=0;EPP=3.0103;EPPR=0;GTI=0;LEN=1;MEANALT=1;MQM=60;MQMR=0;NS=1;NUMALT=1;ODDS=19.8544;PAIRED=1;PAIREDR=0;PAO=0;PQA=0;PQR=0;PRO=0;QA=450;QR=0;RO=0;RPP=3.73412;RPPR=0;RUN=1;SAF=7;SAP=3.73412;SAR=5;SRF=0;SRP=0;SRR=0;TYPE=snp;BVAR	GT:DP:RO:QR:AO:QA:GL	1/1:12:0:0:12:450:-5,-3.61236,0
NC_010611.1	80333	.	GCGATAG	ACGGAAA	399212	.	AB=0;ABP=0;AC=2;AF=1;AN=2;AO=13;CIGAR=1X2M2X1M1X;DP=13;DPB=26;DPRA=0;EPP=4.51363;EPPR=0;GTI=0;LEN=7;MEANALT=1;MQM=60;MQMR=0;NS=1;NUMALT=1;ODDS=21.2407;PAIRED=1;PAIREDR=0;PAO=0;PQA=0;PQR=0;PRO=0;QA=465;QR=0;RO=0;RPP=3.17734;RPPR=0;RUN=1;SAF=8;SAP=4.51363;SAR=5;SRF=0;SRP=0;SRR=0;TYPE=complex;BVAR	GT:DP:RO:QR:AO:QA:GL	1/1:13:0:0:13:465:-5,-3.91339,0
NC_010611.1	80345	.	A	T	514928	.	AB=0;ABP=0;AC=2;AF=1;AN=2;AO=16;CIGAR=1X;DP=16;DPB=16;DPRA=0;EPP=3.55317;EPPR=0;GTI=0;LEN=1;MEANALT=1;MQM=60;MQMR=0;NS=1;NUMALT=1;ODDS=25.3996;PAIRED=1;PAIREDR=0;PAO=0;PQA=0;PQR=0;PRO=0;QA=595;QR=0;RO=0;RPP=5.18177;RPPR=0;RUN=1;SAF=9;SAP=3.55317;SAR=7;SRF=0;SRP=0;SRR=0;TYPE=snp;BVAR	GT:DP:RO:QR:AO:QA:GL	1/1:16:0:0:16:595:-5,-4.81648,0
NC_010611.1	80351	.	C	T	539481	.	AB=0;ABP=0;AC=2;AF=1;AN=2;AO=17;CIGAR=1X;DP=17;DPB=17;DPRA=0;EPP=3.13803;EPPR=0;GTI=0;LEN=1;MEANALT=1;MQM=60;MQMR=0;NS=1;NUMALT=1;ODDS=26.7859;PAIRED=1;PAIREDR=0;PAO=0;PQA=0;PQR=0;PRO=0;QA=623;QR=0;RO=0;RPP=6.20364;RPPR=0;RUN=1;SAF=9;SAP=3.13803;SAR=8;SRF=0;SRP=0;SRR=0;TYPE=snp;BVAR	GT:DP:RO:QR:AO:QA:GL	1/1:17:0:0:17:623:-5,-5,0
NC_010611.1	80363	.	G	A	510397	.	AB=0;ABP=0;AC=2;AF=1;AN=2;AO=16;CIGAR=1X;DP=16;DPB=16;DPRA=0;EPP=3.55317;EPPR=0;GTI=0;LEN=1;MEANALT=1;MQM=60;MQMR=0;NS=1;NUMALT=1;ODDS=25.3996;PAIRED=1;PAIREDR=0;PAO=0;PQA=0;PQR=0;PRO=0;QA=590;QR=0;RO=0;RPP=5.18177;RPPR=0;RUN=1;SAF=9;SAP=3.55317;SAR=7;SRF=0;SRP=0;SRR=0;TYPE=snp;BVAR	GT:DP:RO:QR:AO:QA:GL	1/1:16:0:0:16:590:-5,-4.81648,0
NC_010611.1	80378	.	TTTC	CTTT	382478	.	AB=0;ABP=0;AC=2;AF=1;AN=2;AO=13;CIGAR=1X2M1X;DP=13;DPB=26;DPRA=0;EPP=7.18621;EPPR=0;GTI=0;LEN=4;MEANALT=1;MQM=60;MQMR=0;NS=1;NUMALT=1;ODDS=21.2407;PAIRED=1;PAIREDR=0;PAO=0;PQA=0;PQR=0;PRO=0;QA=448;QR=0;RO=0;RPP=3.17734;RPPR=0;RUN=1;SAF=7;SAP=3.17734;SAR=6;SRF=0;SRP=0;SRR=0;TYPE=complex;BVAR	GT:DP:RO:QR:AO:QA:GL	1/1:13:0:0:13:448:-5,-3.91339,0
NC_010611.1	80390	.	GGTA	ACTG	386668	.	AB=0;ABP=0;AC=2;AF=1;AN=2;AO=13;CIGAR=2X1M1X;DP=13;DPB=26;DPRA=0;EPP=11.1951;EPPR=0;GTI=0;LEN=4;MEANALT=1;MQM=60;MQMR=0;NS=1;NUMALT=1;ODDS=21.2407;PAIRED=1;PAIREDR=0;PAO=0;PQA=0;PQR=0;PRO=0;QA=457;QR=0;RO=0;RPP=3.17734;RPPR=0;RUN=1;SAF=6;SAP=3.17734;SAR=7;SRF=0;SRP=0;SRR=0;TYPE=complex;BVAR	GT:DP:RO:QR:AO:QA:GL	1/1:13:0:0:13:457:-5,-3.91339,0
NC_010611.1	80399	.	C	T	493595	.	AB=0;ABP=0;AC=2;AF=1;AN=2;AO=15;CIGAR=1X;DP=15;DPB=15;DPRA=0;EPP=4.31318;EPPR=0;GTI=0;LEN=1;MEANALT=1;MQM=60;MQMR=0;NS=1;NUMALT=1;ODDS=24.0133;PAIRED=1;PAIREDR=0;PAO=0;PQA=0;PQR=0;PRO=0;QA=569;QR=0;RO=0;RPP=3.15506;RPPR=0;RUN=1;SAF=8;SAP=3.15506;SAR=7;SRF=0;SRP=0;SRR=0;TYPE=snp;BVAR	GT:DP:RO:QR:AO:QA:GL	1/1:15:0:0:15:569:-5,-4.51545,0
NC_010611.1	80423	.	A	G	549446	.	AB=0;ABP=0;AC=2;AF=1;AN=2;AO=17;CIGAR=1X;DP=17;DPB=17;DPRA=0;EPP=3.13803;EPPR=0;GTI=0;LEN=1;MEANALT=1;MQM=60;MQMR=0;NS=1;NUMALT=1;ODDS=26.7859;PAIRED=1;PAIREDR=0;PAO=0;PQA=0;PQR=0;PRO=0;QA=634;QR=0;RO=0;RPP=6.20364;RPPR=0;RUN=1;SAF=9;SAP=3.13803;SAR=8;SRF=0;SRP=0;SRR=0;TYPE=snp;BVAR	GT:DP:RO:QR:AO:QA:GL	1/1:17:0:0:17:634:-5,-5,0
NC_010611.1	80432	.	A	G	495107	.	AB=0;ABP=0;AC=2;AF=1;AN=2;AO=16;CIGAR=1X;DP=16;DPB=16;DPRA=0;EPP=3.0103;EPPR=0;GTI=0;LEN=1;MEANALT=1;MQM=60;MQMR=0;NS=1;NUMALT=1;ODDS=25.3996;PAIRED=1;PAIREDR=0;PAO=0;PQA=0;PQR=0;PRO=0;QA=572;QR=0;RO=0;RPP=5.18177;RPPR=0;RUN=1;SAF=8;SAP=3.0103;SAR=8;SRF=0;SRP=0;SRR=0;TYPE=snp;BVAR	GT:DP:RO:QR:AO:QA:GL	1/1:16:0:0:16:572:-5,-4.81648,0
NC_010611.1	80441	.	TTTTTTT	CTTTCTC	354289	.	AB=0;ABP=0;AC=2;AF=1;AN=2;AO=12;CIGAR=1X3M1X1M1X;DP=12;DPB=24.8571;DPRA=0;EPP=3.0103;EPPR=0;GTI=0;LEN=7;MEANALT=1;MQM=60;MQMR=0;NS=1;NUMALT=1;ODDS=19.8544;PAIRED=1;PAIREDR=0;PAO=0;PQA=0;PQR=0;PRO=0;QA=419;QR=0;RO=0;RPP=9.52472;RPPR=0;RUN=1;SAF=5;SAP=3.73412;SAR=7;SRF=0;SRP=0;SRR=0;TYPE=complex;BVAR	GT:DP:RO:QR:AO:QA:GL	1/1:12:0:0:12:419:-5,-3.61236,0
NC_010611.1	80459	.	T	C	401219	.	AB=0;ABP=0;AC=2;AF=1;AN=2;AO=13;CIGAR=1X;DP=13;DPB=13;DPRA=0;EPP=4.51363;EPPR=0;GTI=0;LEN=1;MEANALT=1;MQM=60;MQMR=0;NS=1;NUMALT=1;ODDS=21.2407;PAIRED=1;PAIREDR=0;PAO=0;PQA=0;PQR=0;PRO=0;QA=482;QR=0;RO=0;RPP=16.5402;RPPR=0;RUN=1;SAF=5;SAP=4.51363;SAR=8;SRF=0;SRP=0;SRR=0;TYPE=snp;BVAR	GT:DP:RO:QR:AO:QA:GL	1/1:13:0:0:13:482:-5,-3.91339,0
NC_010611.1	80480	.	TTC	CTG	303908	.	AB=0;ABP=0;AC=2;AF=1;AN=2;AO=10;CIGAR=1X1M1X;DP=10;DPB=20.3333;DPRA=0;EPP=3.87889;EPPR=0;GTI=0;LEN=3;MEANALT=1;MQM=60;MQMR=0;NS=1;NUMALT=1;ODDS=17.0818;PAIRED=1;PAIREDR=0;PAO=0;PQA=0;PQR=0;PRO=0;QA=364;QR=0;RO=0;RPP=10.8276;RPPR=0;RUN=1;SAF=4;SAP=3.87889;SAR=6;SRF=0;SRP=0;SRR=0;TYPE=complex;BVAR	GT:DP:RO:QR:AO:QA:GL	1/1:10:0:0:10:364:-5,-3.0103,0
NC_010611.1	80493	.	CGAGCT	TGGGCC	573197	.	AB=0;ABP=0;AC=2;AF=1;AN=2;AO=2;CIGAR=1X1M1X2M1X;DP=2;DPB=4;DPRA=0;EPP=3.0103;EPPR=0;GTI=0;LEN=6;MEANALT=1;MQM=60;MQMR=0;NS=1;NUMALT=1;ODDS=5.99146;PAIRED=1;PAIREDR=0;PAO=0;PQA=0;PQR=0;PRO=0;QA=73;QR=0;RO=0;RPP=7.35324;RPPR=0;RUN=1;SAF=1;SAP=3.0103;SAR=1;SRF=0;SRP=0;SRR=0;TYPE=complex;BVAR	GT:DP:RO:QR:AO:QA:GL	1/1:2:0:0:2:73:-5,-0.60206,0
NC_010611.1	80504	.	GTCAGCC	ATCGGCT	592196	.	AB=0;ABP=0;AC=2;AF=1;AN=2;AO=2;CIGAR=1X2M1X2M1X;DP=2;DPB=4;DPRA=0;EPP=3.0103;EPPR=0;GTI=0;LEN=7;MEANALT=1;MQM=60;MQMR=0;NS=1;NUMALT=1;ODDS=5.99146;PAIRED=1;PAIREDR=0;PAO=0;PQA=0;PQR=0;PRO=0;QA=75;QR=0;RO=0;RPP=7.35324;RPPR=0;RUN=1;SAF=1;SAP=3.0103;SAR=1;SRF=0;SRP=0;SRR=0;TYPE=complex;BVAR	GT:DP:RO:QR:AO:QA:GL	1/1:2:0:0:2:75:-5,-0.60206,0
NC_010611.1	80516	.	T	C	620696	.	AB=0;ABP=0;AC=2;AF=1;AN=2;AO=2;CIGAR=1X;DP=2;DPB=2;DPRA=0;EPP=3.0103;EPPR=0;GTI=0;LEN=1;MEANALT=1;MQM=60;MQMR=0;NS=1;NUMALT=1;ODDS=5.99146;PAIRED=1;PAIREDR=0;PAO=0;PQA=0;PQR=0;PRO=0;QA=78;QR=0;RO=0;RPP=7.35324;RPPR=0;RUN=1;SAF=1;SAP=3.0103;SAR=1;SRF=0;SRP=0;SRR=0;TYPE=snp;BVAR	GT:DP:RO:QR:AO:QA:GL	1/1:2:0:0:2:78:-5,-0.60206,0
NC_010611.1	80522	.	GAGTCCT	CAACCCC	592196	.	AB=0;ABP=0;AC=2;AF=1;AN=2;AO=2;CIGAR=1X1M2X2M1X;DP=2;DPB=4;DPRA=0;EPP=3.0103;EPPR=0;GTI=0;LEN=7;MEANALT=1;MQM=60;MQMR=0;NS=1;NUMALT=1;ODDS=5.99146;PAIRED=1;PAIREDR=0;PAO=0;PQA=0;PQR=0;PRO=0;QA=75;QR=0;RO=0;RPP=7.35324;RPPR=0;RUN=1;SAF=1;SAP=3.0103;SAR=1;SRF=0;SRP=0;SRR=0;TYPE=complex;BVAR	GT:DP:RO:QR:AO:QA:GL	1/1:2:0:0:2:75:-5,-0.60206,0
NC_010611.1	80537	.	G	C	436.55	.	AB=0;ABP=0;AC=2;AF=1;AN=2;AO=15;CIGAR=1X;DP=15;DPB=15;DPRA=0;EPP=4.31318;EPPR=0;GTI=0;LEN=1;MEANALT=1;MQM=60;MQMR=0;NS=1;NUMALT=1;ODDS=24.0133;PAIRED=1;PAIREDR=0;PAO=0;PQA=0;PQR=0;PRO=0;QA=527;QR=0;RO=0;RPP=20.5268;RPPR=0;RUN=1;SAF=6;SAP=4.31318;SAR=9;SRF=0;SRP=0;SRR=0;TYPE=snp;BVAR	GT:DP:RO:QR:AO:QA:GL	1/1:15:0:0:15:527:-5,-4.51545,0
NC_010611.1	80543	.	C	T	483696	.	AB=0;ABP=0;AC=2;AF=1;AN=2;AO=15;CIGAR=1X;DP=15;DPB=15;DPRA=0;EPP=4.31318;EPPR=0;GTI=0;LEN=1;MEANALT=1;MQM=60;MQMR=0;NS=1;NUMALT=1;ODDS=24.0133;PAIRED=1;PAIREDR=0;PAO=0;PQA=0;PQR=0;PRO=0;QA=579;QR=0;RO=0;RPP=20.5268;RPPR=0;RUN=1;SAF=6;SAP=4.31318;SAR=9;SRF=0;SRP=0;SRR=0;TYPE=snp;BVAR	GT:DP:RO:QR:AO:QA:GL	1/1:15:0:0:15:579:-5,-4.51545,0
NC_010611.1	80552	.	A	G	475841	.	AB=0;ABP=0;AC=2;AF=1;AN=2;AO=16;CIGAR=1X;DP=16;DPB=16;DPRA=0;EPP=3.55317;EPPR=0;GTI=0;LEN=1;MEANALT=1;MQM=60;MQMR=0;NS=1;NUMALT=1;ODDS=25.3996;PAIRED=1;PAIREDR=0;PAO=0;PQA=0;PQR=0;PRO=0;QA=572;QR=0;RO=0;RPP=22.5536;RPPR=0;RUN=1;SAF=7;SAP=3.55317;SAR=9;SRF=0;SRP=0;SRR=0;TYPE=snp;BVAR	GT:DP:RO:QR:AO:QA:GL	1/1:16:0:0:16:572:-5,-4.81648,0
NC_010611.1	80591	.	G	A	675162	.	AB=0;ABP=0;AC=2;AF=1;AN=2;AO=22;CIGAR=1X;DP=22;DPB=22;DPRA=0;EPP=9.32731;EPPR=0;GTI=0;LEN=1;MEANALT=1;MQM=60;MQMR=0;NS=1;NUMALT=1;ODDS=33.7174;PAIRED=1;PAIREDR=0;PAO=0;PQA=0;PQR=0;PRO=0;QA=781;QR=0;RO=0;RPP=4.58955;RPPR=0;RUN=1;SAF=10;SAP=3.40511;SAR=12;SRF=0;SRP=0;SRR=0;TYPE=snp;BVAR	GT:DP:RO:QR:AO:QA:GL	1/1:22:0:0:22:781:-5,-5,0
NC_010611.1	80609	.	TCCA	CCCG	663851	.	AB=0;ABP=0;AC=2;AF=1;AN=2;AO=22;CIGAR=1X2M1X;DP=22;DPB=44;DPRA=0;EPP=3.0103;EPPR=0;GTI=0;LEN=4;MEANALT=1;MQM=60;MQMR=0;NS=1;NUMALT=1;ODDS=33.7174;PAIRED=0.954545;PAIREDR=0;PAO=0;PQA=0;PQR=0;PRO=0;QA=760;QR=0;RO=0;RPP=3.0103;RPPR=0;RUN=1;SAF=10;SAP=3.40511;SAR=12;SRF=0;SRP=0;SRR=0;TYPE=complex;BVAR	GT:DP:RO:QR:AO:QA:GL	1/1:22:0:0:22:760:-5,-5,0
NC_010611.1	80648	.	T	A	517971	.	AB=0;ABP=0;AC=2;AF=1;AN=2;AO=17;CIGAR=1X;DP=17;DPB=17;DPRA=0;EPP=9.26925;EPPR=0;GTI=0;LEN=1;MEANALT=1;MQM=60;MQMR=0;NS=1;NUMALT=1;ODDS=26.7859;PAIRED=0.941176;PAIREDR=0;PAO=0;PQA=0;PQR=0;PRO=0;QA=634;QR=0;RO=0;RPP=24.5973;RPPR=0;RUN=1;SAF=5;SAP=9.26925;SAR=12;SRF=0;SRP=0;SRR=0;TYPE=snp;BVAR	GT:DP:RO:QR:AO:QA:GL	1/1:17:0:0:17:634:-5,-5,0
NC_010611.1	80724	.	A	T	608524	.	AB=0;ABP=0;AC=2;AF=1;AN=2;AO=3;CIGAR=1X;DP=3;DPB=3;DPRA=0;EPP=3.73412;EPPR=0;GTI=0;LEN=1;MEANALT=1;MQM=60;MQMR=0;NS=1;NUMALT=1;ODDS=7.37776;PAIRED=1;PAIREDR=0;PAO=0;PQA=0;PQR=0;PRO=0;QA=84;QR=0;RO=0;RPP=9.52472;RPPR=0;RUN=1;SAF=1;SAP=3.73412;SAR=2;SRF=0;SRP=0;SRR=0;TYPE=snp;BVAR	GT:DP:RO:QR:AO:QA:GL	1/1:3:0:0:3:84:-5,-0.90309,0
NC_010611.1	80730	.	ACCGGTT	GCCAGTC	524525	.	AB=0;ABP=0;AC=2;AF=1;AN=2;AO=3;CIGAR=1X2M1X2M1X;DP=3;DPB=6;DPRA=0;EPP=3.73412;EPPR=0;GTI=0;LEN=7;MEANALT=1;MQM=60;MQMR=0;NS=1;NUMALT=1;ODDS=7.37776;PAIRED=1;PAIREDR=0;PAO=0;PQA=0;PQR=0;PRO=0;QA=75;QR=0;RO=0;RPP=9.52472;RPPR=0;RUN=1;SAF=1;SAP=3.73412;SAR=2;SRF=0;SRP=0;SRR=0;TYPE=complex;BVAR	GT:DP:RO:QR:AO:QA:GL	1/1:3:0:0:3:75:-5,-0.90309,0
NC_010611.1	80742	.	CAC	AAT	882248	.	AB=0;ABP=0;AC=2;AF=1;AN=2;AO=4;CIGAR=1X1M1X;DP=4;DPB=8;DPRA=0;EPP=5.18177;EPPR=0;GTI=0;LEN=3;MEANALT=1;MQM=60;MQMR=0;NS=1;NUMALT=1;ODDS=8.76405;PAIRED=1;PAIREDR=0;PAO=0;PQA=0;PQR=0;PRO=0;QA=113;QR=0;RO=0;RPP=5.18177;RPPR=0;RUN=1;SAF=2;SAP=3.0103;SAR=2;SRF=0;SRP=0;SRR=0;TYPE=complex;BVAR	GT:DP:RO:QR:AO:QA:GL	1/1:4:0:0:4:113:-5,-1.20412,0
NC_010611.1	80751	.	GAC	AAT	115.05	.	AB=0;ABP=0;AC=2;AF=1;AN=2;AO=4;CIGAR=1X1M1X;DP=4;DPB=8;DPRA=0;EPP=5.18177;EPPR=0;GTI=0;LEN=3;MEANALT=1;MQM=60;MQMR=0;NS=1;NUMALT=1;ODDS=8.76405;PAIRED=1;PAIREDR=0;PAO=0;PQA=0;PQR=0;PRO=0;QA=142;QR=0;RO=0;RPP=5.18177;RPPR=0;RUN=1;SAF=2;SAP=3.0103;SAR=2;SRF=0;SRP=0;SRR=0;TYPE=complex;BVAR	GT:DP:RO:QR:AO:QA:GL	1/1:4:0:0:4:142:-5,-1.20412,0
NC_010611.1	80781	.	T	G	214529	.	AB=0;ABP=0;AC=2;AF=1;AN=2;AO=7;CIGAR=1X;DP=8;DPB=8;DPRA=0;EPP=3.32051;EPPR=0;GTI=0;LEN=1;MEANALT=2;MQM=60;MQMR=0;NS=1;NUMALT=1;ODDS=12.9229;PAIRED=1;PAIREDR=0;PAO=0;PQA=0;PQR=0;PRO=0;QA=263;QR=0;RO=0;RPP=10.7656;RPPR=0;RUN=1;SAF=4;SAP=3.32051;SAR=3;SRF=0;SRP=0;SRR=0;TYPE=snp;BVAR	GT:DP:RO:QR:AO:QA:GL	1/1:8:0:0:7:263:-5,-2.10721,0
NC_010611.1	80787	.	ACCA	GCCG	204887	.	AB=0;ABP=0;AC=2;AF=1;AN=2;AO=7;CIGAR=1X2M1X;DP=7;DPB=14;DPRA=0;EPP=3.32051;EPPR=0;GTI=0;LEN=4;MEANALT=1;MQM=60;MQMR=0;NS=1;NUMALT=1;ODDS=12.9229;PAIRED=1;PAIREDR=0;PAO=0;PQA=0;PQR=0;PRO=0;QA=245;QR=0;RO=0;RPP=5.80219;RPPR=0;RUN=1;SAF=4;SAP=3.32051;SAR=3;SRF=0;SRP=0;SRR=0;TYPE=complex;BVAR	GT:DP:RO:QR:AO:QA:GL	1/1:7:0:0:7:245:-5,-2.10721,0
NC_010611.1	80799	.	AATA	GAGG	153687	.	AB=0;ABP=0;AC=2;AF=1;AN=2;AO=7;CIGAR=1X1M2X;DP=7;DPB=14;DPRA=0;EPP=5.80219;EPPR=0;GTI=0;LEN=4;MEANALT=1;MQM=60;MQMR=0;NS=1;NUMALT=1;ODDS=12.9229;PAIRED=1;PAIREDR=0;PAO=0;PQA=0;PQR=0;PRO=0;QA=189;QR=0;RO=0;RPP=3.32051;RPPR=0;RUN=1;SAF=4;SAP=3.32051;SAR=3;SRF=0;SRP=0;SRR=0;TYPE=complex;BVAR	GT:DP:RO:QR:AO:QA:GL	1/1:7:0:0:7:189:-5,-2.10721,0
NC_010611.1	80835	.	ACGA	GCGG	351691	.	AB=0;ABP=0;AC=2;AF=1;AN=2;AO=12;CIGAR=1X2M1X;DP=12;DPB=24;DPRA=0;EPP=3.73412;EPPR=0;GTI=0;LEN=4;MEANALT=1;MQM=59.75;MQMR=0;NS=1;NUMALT=1;ODDS=19.8544;PAIRED=1;PAIREDR=0;PAO=0;PQA=0;PQR=0;PRO=0;QA=413;QR=0;RO=0;RPP=5.9056;RPPR=0;RUN=1;SAF=7;SAP=3.73412;SAR=5;SRF=0;SRP=0;SRR=0;TYPE=complex;BVAR	GT:DP:RO:QR:AO:QA:GL	1/1:12:0:0:12:413:-5,-3.61236,0
NC_010611.1	80847	.	G	A	361987	.	AB=0;ABP=0;AC=2;AF=1;AN=2;AO=12;CIGAR=1X;DP=12;DPB=12;DPRA=0;EPP=3.73412;EPPR=0;GTI=0;LEN=1;MEANALT=1;MQM=59.75;MQMR=0;NS=1;NUMALT=1;ODDS=19.8544;PAIRED=1;PAIREDR=0;PAO=0;PQA=0;PQR=0;PRO=0;QA=454;QR=0;RO=0;RPP=29.068;RPPR=0;RUN=1;SAF=7;SAP=3.73412;SAR=5;SRF=0;SRP=0;SRR=0;TYPE=snp;BVAR	GT:DP:RO:QR:AO:QA:GL	1/1:12:0:0:12:454:-5,-3.61236,0
NC_010611.1	80859	.	T	A	325654	.	AB=0;ABP=0;AC=2;AF=1;AN=2;AO=12;CIGAR=1X;DP=12;DPB=12;DPRA=0;EPP=3.73412;EPPR=0;GTI=0;LEN=1;MEANALT=1;MQM=59.75;MQMR=0;NS=1;NUMALT=1;ODDS=19.8544;PAIRED=1;PAIREDR=0;PAO=0;PQA=0;PQR=0;PRO=0;QA=414;QR=0;RO=0;RPP=29.068;RPPR=0;RUN=1;SAF=7;SAP=3.73412;SAR=5;SRF=0;SRP=0;SRR=0;TYPE=snp;BVAR	GT:DP:RO:QR:AO:QA:GL	1/1:12:0:0:12:414:-5,-3.61236,0
NC_010611.1	80865	.	G	T	307394	.	AB=0;ABP=0;AC=2;AF=1;AN=2;AO=11;CIGAR=1X;DP=11;DPB=11;DPRA=0;EPP=4.78696;EPPR=0;GTI=0;LEN=1;MEANALT=1;MQM=59.7273;MQMR=0;NS=1;NUMALT=1;ODDS=18.4681;PAIRED=1;PAIREDR=0;PAO=0;PQA=0;PQR=0;PRO=0;QA=392;QR=0;RO=0;RPP=26.8965;RPPR=0;RUN=1;SAF=7;SAP=4.78696;SAR=4;SRF=0;SRP=0;SRR=0;TYPE=snp;BVAR	GT:DP:RO:QR:AO:QA:GL	1/1:11:0:0:11:392:-5,-3.31133,0
NC_010611.1	80949	.	A	T	937328	.	AB=0;ABP=0;AC=2;AF=1;AN=2;AO=30;CIGAR=1X;DP=30;DPB=30;DPRA=0;EPP=3.0103;EPPR=0;GTI=0;LEN=1;MEANALT=1;MQM=60;MQMR=0;NS=1;NUMALT=1;ODDS=44.8077;PAIRED=1;PAIREDR=0;PAO=0;PQA=0;PQR=0;PRO=0;QA=1127;QR=0;RO=0;RPP=51.9408;RPPR=0;RUN=1;SAF=15;SAP=3.0103;SAR=15;SRF=0;SRP=0;SRR=0;TYPE=snp;BVAR	GT:DP:RO:QR:AO:QA:GL	1/1:30:0:0:30:1127:-5,-5,0
NC_010611.1	81006	.	A	T	851445	.	AB=0;ABP=0;AC=2;AF=1;AN=2;AO=27;CIGAR=1X;DP=27;DPB=27;DPRA=0;EPP=3.09072;EPPR=0;GTI=0;LEN=1;MEANALT=1;MQM=60;MQMR=0;NS=1;NUMALT=1;ODDS=40.6488;PAIRED=1;PAIREDR=0;PAO=0;PQA=0;PQR=0;PRO=0;QA=994;QR=0;RO=0;RPP=21.1059;RPPR=0;RUN=1;SAF=10;SAP=6.95112;SAR=17;SRF=0;SRP=0;SRR=0;TYPE=snp;BVAR	GT:DP:RO:QR:AO:QA:GL	1/1:27:0:0:27:994:-5,-5,0
NC_010611.1	81012	.	G	A	863439	.	AB=0;ABP=0;AC=2;AF=1;AN=2;AO=28;CIGAR=1X;DP=28;DPB=28;DPRA=0;EPP=3.0103;EPPR=0;GTI=0;LEN=1;MEANALT=1;MQM=60;MQMR=0;NS=1;NUMALT=1;ODDS=42.0351;PAIRED=1;PAIREDR=0;PAO=0;PQA=0;PQR=0;PRO=0;QA=989;QR=0;RO=0;RPP=5.80219;RPPR=0;RUN=1;SAF=11;SAP=5.80219;SAR=17;SRF=0;SRP=0;SRR=0;TYPE=snp;BVAR	GT:DP:RO:QR:AO:QA:GL	1/1:28:0:0:28:989:-5,-5,0
NC_010611.1	81063	.	T	A	612124	.	AB=0;ABP=0;AC=2;AF=1;AN=2;AO=20;CIGAR=1X;DP=20;DPB=20;DPRA=0;EPP=3.0103;EPPR=0;GTI=0;LEN=1;MEANALT=1;MQM=60;MQMR=0;NS=1;NUMALT=1;ODDS=30.9448;PAIRED=1;PAIREDR=0;PAO=0;PQA=0;PQR=0;PRO=0;QA=706;QR=0;RO=0;RPP=6.91895;RPPR=0;RUN=1;SAF=11;SAP=3.44459;SAR=9;SRF=0;SRP=0;SRR=0;TYPE=snp;BVAR	GT:DP:RO:QR:AO:QA:GL	1/1:20:0:0:20:706:-5,-5,0
NC_010611.1	81108	.	C	G	604175	.	AB=0;ABP=0;AC=2;AF=1;AN=2;AO=20;CIGAR=1X;DP=20;DPB=20;DPRA=0;EPP=9.95901;EPPR=0;GTI=0;LEN=1;MEANALT=1;MQM=60;MQMR=0;NS=1;NUMALT=1;ODDS=30.9448;PAIRED=1;PAIREDR=0;PAO=0;PQA=0;PQR=0;PRO=0;QA=701;QR=0;RO=0;RPP=3.44459;RPPR=0;RUN=1;SAF=11;SAP=3.44459;SAR=9;SRF=0;SRP=0;SRR=0;TYPE=snp;BVAR	GT:DP:RO:QR:AO:QA:GL	1/1:20:0:0:20:701:-5,-5,0
NC_010611.1	81114	.	C	G	605864	.	AB=0;ABP=0;AC=2;AF=1;AN=2;AO=20;CIGAR=1X;DP=21;DPB=21;DPRA=0;EPP=6.91895;EPPR=0;GTI=0;LEN=1;MEANALT=2;MQM=60;MQMR=0;NS=1;NUMALT=1;ODDS=30.9448;PAIRED=1;PAIREDR=0;PAO=0;PQA=0;PQR=0;PRO=0;QA=705;QR=0;RO=0;RPP=4.74748;RPPR=0;RUN=1;SAF=11;SAP=3.44459;SAR=9;SRF=0;SRP=0;SRR=0;TYPE=snp;BVAR	GT:DP:RO:QR:AO:QA:GL	1/1:21:0:0:20:705:-5,-5,0
NC_010611.1	81138	.	C	T	522468	.	AB=0;ABP=0;AC=2;AF=1;AN=2;AO=19;CIGAR=1X;DP=19;DPB=19;DPRA=0;EPP=4.03889;EPPR=0;GTI=0;LEN=1;MEANALT=1;MQM=58.7895;MQMR=0;NS=1;NUMALT=1;ODDS=29.5585;PAIRED=1;PAIREDR=0;PAO=0;PQA=0;PQR=0;PRO=0;QA=614;QR=0;RO=0;RPP=4.03889;RPPR=0;RUN=1;SAF=14;SAP=12.2676;SAR=5;SRF=0;SRP=0;SRR=0;TYPE=snp;BVAR	GT:DP:RO:QR:AO:QA:GL	1/1:19:0:0:19:614:-5,-5,0
NC_010611.1	81147	.	TACA	GACG	340187	.	AB=0;ABP=0;AC=2;AF=1;AN=2;AO=14;CIGAR=1X2M1X;DP=14;DPB=28.5;DPRA=0;EPP=5.49198;EPPR=0;GTI=0;LEN=4;MEANALT=1;MQM=58.3571;MQMR=0;NS=1;NUMALT=1;ODDS=22.627;PAIRED=1;PAIREDR=0;PAO=0;PQA=0;PQR=0;PRO=0;QA=420;QR=0;RO=0;RPP=5.49198;RPPR=0;RUN=1;SAF=12;SAP=18.5208;SAR=2;SRF=0;SRP=0;SRR=0;TYPE=complex;BVAR	GT:DP:RO:QR:AO:QA:GL	1/1:14:0:0:14:420:-5,-4.21442,0
NC_010611.1	81168	.	G	A	534046	.	AB=0;ABP=0;AC=2;AF=1;AN=2;AO=17;CIGAR=1X;DP=17;DPB=17;DPRA=0;EPP=3.13803;EPPR=0;GTI=0;LEN=1;MEANALT=1;MQM=58.8235;MQMR=0;NS=1;NUMALT=1;ODDS=26.7859;PAIRED=1;PAIREDR=0;PAO=0;PQA=0;PQR=0;PRO=0;QA=617;QR=0;RO=0;RPP=3.13803;RPPR=0;RUN=1;SAF=11;SAP=6.20364;SAR=6;SRF=0;SRP=0;SRR=0;TYPE=snp;BVAR	GT:DP:RO:QR:AO:QA:GL	1/1:17:0:0:17:617:-5,-5,0
NC_010611.1	81177	.	A	G	479276	.	AB=0;ABP=0;AC=2;AF=1;AN=2;AO=16;CIGAR=1X;DP=16;DPB=16;DPRA=0;EPP=3.55317;EPPR=0;GTI=0;LEN=1;MEANALT=1;MQM=58.75;MQMR=0;NS=1;NUMALT=1;ODDS=25.3996;PAIRED=1;PAIREDR=0;PAO=0;PQA=0;PQR=0;PRO=0;QA=558;QR=0;RO=0;RPP=3.0103;RPPR=0;RUN=1;SAF=11;SAP=7.89611;SAR=5;SRF=0;SRP=0;SRR=0;TYPE=snp;BVAR	GT:DP:RO:QR:AO:QA:GL	1/1:16:0:0:16:558:-5,-4.81648,0
NC_010611.1	81183	.	GACA	CACG	514515	.	AB=0;ABP=0;AC=2;AF=1;AN=2;AO=17;CIGAR=1X2M1X;DP=17;DPB=34.75;DPRA=0;EPP=6.20364;EPPR=0;GTI=0;LEN=4;MEANALT=1;MQM=60;MQMR=0;NS=1;NUMALT=1;ODDS=26.7859;PAIRED=1;PAIREDR=0;PAO=0;PQA=0;PQR=0;PRO=0;QA=602;QR=0;RO=0;RPP=3.13803;RPPR=0;RUN=1;SAF=12;SAP=9.26925;SAR=5;SRF=0;SRP=0;SRR=0;TYPE=complex;BVAR	GT:DP:RO:QR:AO:QA:GL	1/1:17:0:0:17:602:-5,-5,0
NC_010611.1	81196	.	T	C	502754	.	AB=0;ABP=0;AC=2;AF=1;AN=2;AO=18;CIGAR=1X;DP=18;DPB=18;DPRA=0;EPP=4.9405;EPPR=0;GTI=0;LEN=1;MEANALT=1;MQM=60;MQMR=0;NS=1;NUMALT=1;ODDS=28.1722;PAIRED=1;PAIREDR=0;PAO=0;PQA=0;PQR=0;PRO=0;QA=584;QR=0;RO=0;RPP=4.9405;RPPR=0;RUN=1;SAF=10;SAP=3.49285;SAR=8;SRF=0;SRP=0;SRR=0;TYPE=snp;BVAR	GT:DP:RO:QR:AO:QA:GL	1/1:18:0:0:18:584:-5,-5,0
NC_010611.1	81243	.	ACGTTGT	GCGCTGC	483102	.	AB=0;ABP=0;AC=2;AF=1;AN=2;AO=17;CIGAR=1X2M1X2M1X;DP=17;DPB=35.7143;DPRA=0;EPP=3.13803;EPPR=0;GTI=0;LEN=7;MEANALT=1;MQM=60;MQMR=0;NS=1;NUMALT=1;ODDS=26.7859;PAIRED=1;PAIREDR=0;PAO=0;PQA=0;PQR=0;PRO=0;QA=564;QR=0;RO=0;RPP=6.20364;RPPR=0;RUN=1;SAF=11;SAP=6.20364;SAR=6;SRF=0;SRP=0;SRR=0;TYPE=complex;BVAR	GT:DP:RO:QR:AO:QA:GL	1/1:17:0:0:17:564:-5,-5,0
NC_010611.1	81261	.	C	A	702649	.	AB=0;ABP=0;AC=2;AF=1;AN=2;AO=23;CIGAR=1X;DP=23;DPB=23;DPRA=0;EPP=3.10471;EPPR=0;GTI=0;LEN=1;MEANALT=1;MQM=60;MQMR=0;NS=1;NUMALT=1;ODDS=35.1036;PAIRED=1;PAIREDR=0;PAO=0;PQA=0;PQR=0;PRO=0;QA=821;QR=0;RO=0;RPP=18.9659;RPPR=0;RUN=1;SAF=12;SAP=3.10471;SAR=11;SRF=0;SRP=0;SRR=0;TYPE=snp;BVAR	GT:DP:RO:QR:AO:QA:GL	1/1:23:0:0:23:821:-5,-5,0
NC_010611.1	81267	.	GCGC	TCGA	554884	.	AB=0;ABP=0;AC=2;AF=1;AN=2;AO=20;CIGAR=1X2M1X;DP=20;DPB=41.75;DPRA=0;EPP=3.0103;EPPR=0;GTI=0;LEN=4;MEANALT=1;MQM=60;MQMR=0;NS=1;NUMALT=1;ODDS=30.9448;PAIRED=1;PAIREDR=0;PAO=0;PQA=0;PQR=0;PRO=0;QA=663;QR=0;RO=0;RPP=24.2907;RPPR=0;RUN=1;SAF=11;SAP=3.44459;SAR=9;SRF=0;SRP=0;SRR=0;TYPE=complex;BVAR	GT:DP:RO:QR:AO:QA:GL	1/1:20:0:0:20:663:-5,-5,0
NC_010611.1	81297	.	G	A	884466	.	AB=0;ABP=0;AC=2;AF=1;AN=2;AO=31;CIGAR=1X;DP=31;DPB=31;DPRA=0;EPP=8.68415;EPPR=0;GTI=0;LEN=1;MEANALT=1;MQM=60;MQMR=0;NS=1;NUMALT=1;ODDS=46.194;PAIRED=1;PAIREDR=0;PAO=0;PQA=0;PQR=0;PRO=0;QA=1033;QR=0;RO=0;RPP=18.771;RPPR=0;RUN=1;SAF=13;SAP=4.76149;SAR=18;SRF=0;SRP=0;SRR=0;TYPE=snp;BVAR	GT:DP:RO:QR:AO:QA:GL	1/1:31:0:0:31:1033:-5,-5,0
NC_010611.1	81303	.	C	A	938563	.	AB=0;ABP=0;AC=2;AF=1;AN=2;AO=31;CIGAR=1X;DP=31;DPB=31;DPRA=0;EPP=23.254;EPPR=0;GTI=0;LEN=1;MEANALT=1;MQM=60;MQMR=0;NS=1;NUMALT=1;ODDS=46.194;PAIRED=1;PAIREDR=0;PAO=0;PQA=0;PQR=0;PRO=0;QA=1100;QR=0;RO=0;RPP=8.68415;RPPR=0;RUN=1;SAF=12;SAP=6.44263;SAR=19;SRF=0;SRP=0;SRR=0;TYPE=snp;BVAR	GT:DP:RO:QR:AO:QA:GL	1/1:31:0:0:31:1100:-5,-5,0
NC_010611.1	81309	.	GT	AC	760832	.	AB=0;ABP=0;AC=2;AF=1;AN=2;AO=26;CIGAR=2X;DP=26;DPB=52;DPRA=0;EPP=19.3799;EPPR=0;GTI=0;LEN=2;MEANALT=1;MQM=60;MQMR=0;NS=1;NUMALT=1;ODDS=39.2625;PAIRED=1;PAIREDR=0;PAO=0;PQA=0;PQR=0;PRO=0;QA=906;QR=0;RO=0;RPP=15.0369;RPPR=0;RUN=1;SAF=9;SAP=8.35546;SAR=17;SRF=0;SRP=0;SRR=0;TYPE=mnp;BVAR	GT:DP:RO:QR:AO:QA:GL	1/1:26:0:0:26:906:-5,-5,0
NC_010611.1	81317	.	G	A	947438	.	AB=0;ABP=0;AC=2;AF=1;AN=2;AO=31;CIGAR=1X;DP=31;DPB=31;DPRA=0;EPP=18.771;EPPR=0;GTI=0;LEN=1;MEANALT=1;MQM=60;MQMR=0;NS=1;NUMALT=1;ODDS=46.194;PAIRED=1;PAIREDR=0;PAO=0;PQA=0;PQR=0;PRO=0;QA=1107;QR=0;RO=0;RPP=8.68415;RPPR=0;RUN=1;SAF=11;SAP=8.68415;SAR=20;SRF=0;SRP=0;SRR=0;TYPE=snp;BVAR	GT:DP:RO:QR:AO:QA:GL	1/1:31:0:0:31:1107:-5,-5,0
NC_010611.1	81345	.	ACCA	TCCG	930902	.	AB=0;ABP=0;AC=2;AF=1;AN=2;AO=31;CIGAR=1X2M1X;DP=31;DPB=62;DPRA=0;EPP=8.68415;EPPR=0;GTI=0;LEN=4;MEANALT=1;MQM=60;MQMR=0;NS=1;NUMALT=1;ODDS=46.194;PAIRED=1;PAIREDR=0;PAO=0;PQA=0;PQR=0;PRO=0;QA=1073;QR=0;RO=0;RPP=4.76149;RPPR=0;RUN=1;SAF=11;SAP=8.68415;SAR=20;SRF=0;SRP=0;SRR=0;TYPE=complex;BVAR	GT:DP:RO:QR:AO:QA:GL	1/1:31:0:0:31:1073:-5,-5,0
NC_010611.1	81357	.	G	A	988798	.	AB=0;ABP=0;AC=2;AF=1;AN=2;AO=31;CIGAR=1X;DP=31;DPB=31;DPRA=0;EPP=3.64073;EPPR=0;GTI=0;LEN=1;MEANALT=1;MQM=60;MQMR=0;NS=1;NUMALT=1;ODDS=46.194;PAIRED=1;PAIREDR=0;PAO=0;PQA=0;PQR=0;PRO=0;QA=1139;QR=0;RO=0;RPP=11.486;RPPR=0;RUN=1;SAF=11;SAP=8.68415;SAR=20;SRF=0;SRP=0;SRR=0;TYPE=snp;BVAR	GT:DP:RO:QR:AO:QA:GL	1/1:31:0:0:31:1139:-5,-5,0
NC_010611.1	81363	.	T	G	841006	.	AB=0;ABP=0;AC=2;AF=1;AN=2;AO=27;CIGAR=1X;DP=27;DPB=27;DPRA=0;EPP=3.09072;EPPR=0;GTI=0;LEN=1;MEANALT=1;MQM=60;MQMR=0;NS=1;NUMALT=1;ODDS=40.6488;PAIRED=1;PAIREDR=0;PAO=0;PQA=0;PQR=0;PRO=0;QA=972;QR=0;RO=0;RPP=9.52472;RPPR=0;RUN=1;SAF=9;SAP=9.52472;SAR=18;SRF=0;SRP=0;SRR=0;TYPE=snp;BVAR	GT:DP:RO:QR:AO:QA:GL	1/1:27:0:0:27:972:-5,-5,0
NC_010611.1	81369	.	CAAC	TAAT	740.88	.	AB=0;ABP=0;AC=2;AF=1;AN=2;AO=24;CIGAR=1X2M1X;DP=24;DPB=48;DPRA=0;EPP=4.45795;EPPR=0;GTI=0;LEN=4;MEANALT=1;MQM=60;MQMR=0;NS=1;NUMALT=1;ODDS=36.4899;PAIRED=1;PAIREDR=0;PAO=0;PQA=0;PQR=0;PRO=0;QA=867;QR=0;RO=0;RPP=12.0581;RPPR=0;RUN=1;SAF=7;SAP=12.0581;SAR=17;SRF=0;SRP=0;SRR=0;TYPE=complex;BVAR	GT:DP:RO:QR:AO:QA:GL	1/1:24:0:0:24:867:-5,-5,0
NC_010611.1	81405	.	GTAA	ATAG	480577	.	AB=0;ABP=0;AC=2;AF=1;AN=2;AO=17;CIGAR=1X2M1X;DP=17;DPB=34.75;DPRA=0;EPP=9.26925;EPPR=0;GTI=0;LEN=4;MEANALT=1;MQM=60;MQMR=0;NS=1;NUMALT=1;ODDS=26.7859;PAIRED=1;PAIREDR=0;PAO=0;PQA=0;PQR=0;PRO=0;QA=579;QR=0;RO=0;RPP=9.26925;RPPR=0;RUN=1;SAF=4;SAP=13.3567;SAR=13;SRF=0;SRP=0;SRR=0;TYPE=complex;BVAR	GT:DP:RO:QR:AO:QA:GL	1/1:17:0:0:17:579:-5,-5,0
NC_010611.1	81422	.	C	T	545087	.	AB=0;ABP=0;AC=2;AF=1;AN=2;AO=18;CIGAR=1X;DP=18;DPB=18;DPRA=0;EPP=20.3821;EPPR=0;GTI=0;LEN=1;MEANALT=1;MQM=60;MQMR=0;NS=1;NUMALT=1;ODDS=28.1722;PAIRED=1;PAIREDR=0;PAO=0;PQA=0;PQR=0;PRO=0;QA=670;QR=0;RO=0;RPP=20.3821;RPPR=0;RUN=1;SAF=6;SAP=7.35324;SAR=12;SRF=0;SRP=0;SRR=0;TYPE=snp;BVAR	GT:DP:RO:QR:AO:QA:GL	1/1:18:0:0:18:670:-5,-5,0
NC_010611.1	81445	.	C	T	476842	.	AB=0;ABP=0;AC=2;AF=1;AN=2;AO=17;CIGAR=1X;DP=17;DPB=17;DPRA=0;EPP=18.4661;EPPR=0;GTI=0;LEN=1;MEANALT=1;MQM=60;MQMR=0;NS=1;NUMALT=1;ODDS=26.7859;PAIRED=1;PAIREDR=0;PAO=0;PQA=0;PQR=0;PRO=0;QA=571;QR=0;RO=0;RPP=3.13803;RPPR=0;RUN=1;SAF=11;SAP=6.20364;SAR=6;SRF=0;SRP=0;SRR=0;TYPE=snp;BVAR	GT:DP:RO:QR:AO:QA:GL	1/1:17:0:0:17:571:-5,-5,0
NC_010611.1	81456	.	A	G	307374	.	AB=0;ABP=0;AC=2;AF=1;AN=2;AO=12;CIGAR=1X;DP=12;DPB=12;DPRA=0;EPP=21.1059;EPPR=0;GTI=0;LEN=1;MEANALT=1;MQM=60;MQMR=0;NS=1;NUMALT=1;ODDS=19.8544;PAIRED=1;PAIREDR=0;PAO=0;PQA=0;PQR=0;PRO=0;QA=400;QR=0;RO=0;RPP=9.52472;RPPR=0;RUN=1;SAF=10;SAP=14.5915;SAR=2;SRF=0;SRP=0;SRR=0;TYPE=snp;BVAR	GT:DP:RO:QR:AO:QA:GL	1/1:12:0:0:12:400:-5,-3.61236,0
NC_010611.1	81477	.	C	T	401475	.	AB=0;ABP=0;AC=2;AF=1;AN=2;AO=15;CIGAR=1X;DP=15;DPB=15;DPRA=0;EPP=10.1038;EPPR=0;GTI=0;LEN=1;MEANALT=1;MQM=60;MQMR=0;NS=1;NUMALT=1;ODDS=24.0133;PAIRED=1;PAIREDR=0;PAO=0;PQA=0;PQR=0;PRO=0;QA=499;QR=0;RO=0;RPP=14.7363;RPPR=0;RUN=1;SAF=12;SAP=14.7363;SAR=3;SRF=0;SRP=0;SRR=0;TYPE=snp;BVAR	GT:DP:RO:QR:AO:QA:GL	1/1:15:0:0:15:499:-5,-4.51545,0
NC_010611.1	81509	.	A	G	668859	.	AB=0;ABP=0;AC=2;AF=1;AN=2;AO=22;CIGAR=1X;DP=22;DPB=22;DPRA=0;EPP=4.58955;EPPR=0;GTI=0;LEN=1;MEANALT=1;MQM=60;MQMR=0;NS=1;NUMALT=1;ODDS=33.7174;PAIRED=1;PAIREDR=0;PAO=0;PQA=0;PQR=0;PRO=0;QA=807;QR=0;RO=0;RPP=28.2783;RPPR=0;RUN=1;SAF=16;SAP=12.8806;SAR=6;SRF=0;SRP=0;SRR=0;TYPE=snp;BVAR	GT:DP:RO:QR:AO:QA:GL	1/1:22:0:0:22:807:-5,-5,0
NC_010611.1	81521	.	T	A	794308	.	AB=0;ABP=0;AC=2;AF=1;AN=2;AO=26;CIGAR=1X;DP=26;DPB=26;DPRA=0;EPP=4.34659;EPPR=0;GTI=0;LEN=1;MEANALT=1;MQM=60;MQMR=0;NS=1;NUMALT=1;ODDS=39.2625;PAIRED=1;PAIREDR=0;PAO=0;PQA=0;PQR=0;PRO=0;QA=922;QR=0;RO=0;RPP=8.35546;RPPR=0;RUN=1;SAF=18;SAP=11.3621;SAR=8;SRF=0;SRP=0;SRR=0;TYPE=snp;BVAR	GT:DP:RO:QR:AO:QA:GL	1/1:26:0:0:26:922:-5,-5,0
NC_010611.1	81552	.	C	G	749116	.	AB=0;ABP=0;AC=2;AF=1;AN=2;AO=26;CIGAR=1X;DP=26;DPB=26;DPRA=0;EPP=8.35546;EPPR=0;GTI=0;LEN=1;MEANALT=1;MQM=60;MQMR=0;NS=1;NUMALT=1;ODDS=39.2625;PAIRED=1;PAIREDR=0;PAO=0;PQA=0;PQR=0;PRO=0;QA=872;QR=0;RO=0;RPP=4.34659;RPPR=0;RUN=1;SAF=18;SAP=11.3621;SAR=8;SRF=0;SRP=0;SRR=0;TYPE=snp;BVAR	GT:DP:RO:QR:AO:QA:GL	1/1:26:0:0:26:872:-5,-5,0
NC_010611.1	81561	.	ATCG	GTCA	783462	.	AB=0;ABP=0;AC=2;AF=1;AN=2;AO=26;CIGAR=1X2M1X;DP=26;DPB=52;DPRA=0;EPP=4.34659;EPPR=0;GTI=0;LEN=4;MEANALT=1;MQM=60;MQMR=0;NS=1;NUMALT=1;ODDS=39.2625;PAIRED=1;PAIREDR=0;PAO=0;PQA=0;PQR=0;PRO=0;QA=910;QR=0;RO=0;RPP=8.35546;RPPR=0;RUN=1;SAF=18;SAP=11.3621;SAR=8;SRF=0;SRP=0;SRR=0;TYPE=complex;BVAR	GT:DP:RO:QR:AO:QA:GL	1/1:26:0:0:26:910:-5,-5,0
NC_010611.1	81573	.	TGGTTGT	AGGCTGA	693178	.	AB=0;ABP=0;AC=2;AF=1;AN=2;AO=24;CIGAR=1X2M1X2M1X;DP=24;DPB=48;DPRA=0;EPP=4.45795;EPPR=0;GTI=0;LEN=7;MEANALT=1;MQM=60;MQMR=0;NS=1;NUMALT=1;ODDS=36.4899;PAIRED=1;PAIREDR=0;PAO=0;PQA=0;PQR=0;PRO=0;QA=807;QR=0;RO=0;RPP=8.80089;RPPR=0;RUN=1;SAF=16;SAP=8.80089;SAR=8;SRF=0;SRP=0;SRR=0;TYPE=complex;BVAR	GT:DP:RO:QR:AO:QA:GL	1/1:24:0:0:24:807:-5,-5,0
NC_010611.1	81594	.	C	T	678582	.	AB=0;ABP=0;AC=2;AF=1;AN=2;AO=21;CIGAR=1X;DP=21;DPB=21;DPRA=0;EPP=3.94093;EPPR=0;GTI=0;LEN=1;MEANALT=1;MQM=60;MQMR=0;NS=1;NUMALT=1;ODDS=32.3311;PAIRED=1;PAIREDR=0;PAO=0;PQA=0;PQR=0;PRO=0;QA=797;QR=0;RO=0;RPP=20.4855;RPPR=0;RUN=1;SAF=12;SAP=3.94093;SAR=9;SRF=0;SRP=0;SRR=0;TYPE=snp;BVAR	GT:DP:RO:QR:AO:QA:GL	1/1:21:0:0:21:797:-5,-5,0
NC_010611.1	81621	.	C	T	686268	.	AB=0;ABP=0;AC=2;AF=1;AN=2;AO=22;CIGAR=1X;DP=22;DPB=22;DPRA=0;EPP=3.40511;EPPR=0;GTI=0;LEN=1;MEANALT=1;MQM=60;MQMR=0;NS=1;NUMALT=1;ODDS=33.7174;PAIRED=1;PAIREDR=0;PAO=0;PQA=0;PQR=0;PRO=0;QA=789;QR=0;RO=0;RPP=6.56362;RPPR=0;RUN=1;SAF=12;SAP=3.40511;SAR=10;SRF=0;SRP=0;SRR=0;TYPE=snp;BVAR	GT:DP:RO:QR:AO:QA:GL	1/1:22:0:0:22:789:-5,-5,0
NC_010611.1	81648	.	T	A	543491	.	AB=0;ABP=0;AC=2;AF=1;AN=2;AO=20;CIGAR=1X;DP=20;DPB=20;DPRA=0;EPP=4.74748;EPPR=0;GTI=0;LEN=1;MEANALT=1;MQM=60;MQMR=0;NS=1;NUMALT=1;ODDS=30.9448;PAIRED=0.95;PAIREDR=0;PAO=0;PQA=0;PQR=0;PRO=0;QA=632;QR=0;RO=0;RPP=6.91895;RPPR=0;RUN=1;SAF=9;SAP=3.44459;SAR=11;SRF=0;SRP=0;SRR=0;TYPE=snp;BVAR	GT:DP:RO:QR:AO:QA:GL	1/1:20:0:0:20:632:-5,-5,0
NC_010611.1	81657	.	C	T	740295	.	AB=0;ABP=0;AC=2;AF=1;AN=2;AO=23;CIGAR=1X;DP=24;DPB=24;DPRA=0;EPP=5.3706;EPPR=0;GTI=0;LEN=1;MEANALT=2;MQM=60;MQMR=0;NS=1;NUMALT=1;ODDS=35.1036;PAIRED=0.956522;PAIREDR=0;PAO=0;PQA=0;PQR=0;PRO=0;QA=872;QR=0;RO=0;RPP=18.9659;RPPR=0;RUN=1;SAF=8;SAP=7.63648;SAR=15;SRF=0;SRP=0;SRR=0;TYPE=snp;BVAR	GT:DP:RO:QR:AO:QA:GL	1/1:24:0:0:23:872:-5,-5,0
NC_010611.1	81711	.	A	G	689544	.	AB=0;ABP=0;AC=2;AF=1;AN=2;AO=21;CIGAR=1X;DP=21;DPB=21;DPRA=0;EPP=3.1137;EPPR=0;GTI=0;LEN=1;MEANALT=1;MQM=60;MQMR=0;NS=1;NUMALT=1;ODDS=32.3311;PAIRED=0.952381;PAIREDR=0;PAO=0;PQA=0;PQR=0;PRO=0;QA=794;QR=0;RO=0;RPP=3.94093;RPPR=0;RUN=1;SAF=7;SAP=8.07707;SAR=14;SRF=0;SRP=0;SRR=0;TYPE=snp;BVAR	GT:DP:RO:QR:AO:QA:GL	1/1:21:0:0:21:794:-5,-5,0
NC_010611.1	81717	.	G	A	691353	.	AB=0;ABP=0;AC=2;AF=1;AN=2;AO=21;CIGAR=1X;DP=21;DPB=21;DPRA=0;EPP=3.1137;EPPR=0;GTI=0;LEN=1;MEANALT=1;MQM=60;MQMR=0;NS=1;NUMALT=1;ODDS=32.3311;PAIRED=0.952381;PAIREDR=0;PAO=0;PQA=0;PQR=0;PRO=0;QA=796;QR=0;RO=0;RPP=3.94093;RPPR=0;RUN=1;SAF=7;SAP=8.07707;SAR=14;SRF=0;SRP=0;SRR=0;TYPE=snp;BVAR	GT:DP:RO:QR:AO:QA:GL	1/1:21:0:0:21:796:-5,-5,0
NC_010611.1	81786	.	GTCC	TTCT	368822	.	AB=0;ABP=0;AC=2;AF=1;AN=2;AO=12;CIGAR=1X2M1X;DP=12;DPB=24;DPRA=0;EPP=3.73412;EPPR=0;GTI=0;LEN=4;MEANALT=1;MQM=60;MQMR=0;NS=1;NUMALT=1;ODDS=19.8544;PAIRED=1;PAIREDR=0;PAO=0;PQA=0;PQR=0;PRO=0;QA=435;QR=0;RO=0;RPP=3.0103;RPPR=0;RUN=1;SAF=3;SAP=9.52472;SAR=9;SRF=0;SRP=0;SRR=0;TYPE=complex;BVAR	GT:DP:RO:QR:AO:QA:GL	1/1:12:0:0:12:435:-5,-3.61236,0
NC_010611.1	81795	.	ATAGCG	GTATTA	343403	.	AB=0;ABP=0;AC=2;AF=1;AN=2;AO=12;CIGAR=1X2M3X;DP=12;DPB=24;DPRA=0;EPP=3.73412;EPPR=0;GTI=0;LEN=6;MEANALT=1;MQM=60;MQMR=0;NS=1;NUMALT=1;ODDS=19.8544;PAIRED=1;PAIREDR=0;PAO=0;PQA=0;PQR=0;PRO=0;QA=410;QR=0;RO=0;RPP=5.9056;RPPR=0;RUN=1;SAF=3;SAP=9.52472;SAR=9;SRF=0;SRP=0;SRR=0;TYPE=complex;BVAR	GT:DP:RO:QR:AO:QA:GL	1/1:12:0:0:12:410:-5,-3.61236,0
NC_010611.1	81823	.	CTGAACT	ATGCACA	421885	.	AB=0;ABP=0;AC=2;AF=1;AN=2;AO=14;CIGAR=1X2M1X2M1X;DP=14;DPB=28.8571;DPRA=0;EPP=8.59409;EPPR=0;GTI=0;LEN=7;MEANALT=1;MQM=59.0714;MQMR=0;NS=1;NUMALT=1;ODDS=22.627;PAIRED=0.928571;PAIREDR=0;PAO=0;PQA=0;PQR=0;PRO=0;QA=496;QR=0;RO=0;RPP=3.0103;RPPR=0;RUN=1;SAF=5;SAP=5.49198;SAR=9;SRF=0;SRP=0;SRR=0;TYPE=complex;BVAR	GT:DP:RO:QR:AO:QA:GL	1/1:14:0:0:14:496:-5,-4.21442,0
NC_010611.1	81850	.	G	C	420089	.	AB=0;ABP=0;AC=2;AF=1;AN=2;AO=13;CIGAR=1X;DP=13;DPB=13;DPRA=0;EPP=3.17734;EPPR=0;GTI=0;LEN=1;MEANALT=1;MQM=59;MQMR=0;NS=1;NUMALT=1;ODDS=21.2407;PAIRED=0.923077;PAIREDR=0;PAO=0;PQA=0;PQR=0;PRO=0;QA=488;QR=0;RO=0;RPP=4.51363;RPPR=0;RUN=1;SAF=5;SAP=4.51363;SAR=8;SRF=0;SRP=0;SRR=0;TYPE=snp;BVAR	GT:DP:RO:QR:AO:QA:GL	1/1:13:0:0:13:488:-5,-3.91339,0
NC_010611.1	81860	.	A	C	382886	.	AB=0;ABP=0;AC=2;AF=1;AN=2;AO=13;CIGAR=1X;DP=13;DPB=13;DPRA=0;EPP=3.17734;EPPR=0;GTI=0;LEN=1;MEANALT=1;MQM=59;MQMR=0;NS=1;NUMALT=1;ODDS=21.2407;PAIRED=0.923077;PAIREDR=0;PAO=0;PQA=0;PQR=0;PRO=0;QA=469;QR=0;RO=0;RPP=23.2217;RPPR=0;RUN=1;SAF=5;SAP=4.51363;SAR=8;SRF=0;SRP=0;SRR=0;TYPE=snp;BVAR	GT:DP:RO:QR:AO:QA:GL	1/1:13:0:0:13:469:-5,-3.91339,0
NC_010611.1	81870	.	CAAG	TAGT	312604	.	AB=0;ABP=0;AC=2;AF=1;AN=2;AO=12;CIGAR=1X1M2X;DP=12;DPB=24;DPRA=0;EPP=3.73412;EPPR=0;GTI=0;LEN=4;MEANALT=1;MQM=58;MQMR=0;NS=1;NUMALT=1;ODDS=19.8544;PAIRED=0.916667;PAIREDR=0;PAO=0;PQA=0;PQR=0;PRO=0;QA=390;QR=0;RO=0;RPP=21.1059;RPPR=0;RUN=1;SAF=4;SAP=5.9056;SAR=8;SRF=0;SRP=0;SRR=0;TYPE=complex;BVAR	GT:DP:RO:QR:AO:QA:GL	1/1:12:0:0:12:390:-5,-3.61236,0
NC_010611.1	95007	.	G	A	683191	.	AB=0;ABP=0;AC=2;AF=1;AN=2;AO=3;CIGAR=1X;DP=3;DPB=3;DPRA=0;EPP=3.73412;EPPR=0;GTI=0;LEN=1;MEANALT=1;MQM=60;MQMR=0;NS=1;NUMALT=1;ODDS=7.37776;PAIRED=1;PAIREDR=0;PAO=0;PQA=0;PQR=0;PRO=0;QA=92;QR=0;RO=0;RPP=9.52472;RPPR=0;RUN=1;SAF=2;SAP=3.73412;SAR=1;SRF=0;SRP=0;SRR=0;TYPE=snp;BVAR	GT:DP:RO:QR:AO:QA:GL	1/1:3:0:0:3:92:-5,-0.90309,0
NC_010611.1	95020	.	CGCACGG	TGGTCGC	841858	.	AB=0;ABP=0;AC=2;AF=1;AN=2;AO=3;CIGAR=1X1M2X2M1X;DP=3;DPB=6;DPRA=0;EPP=3.73412;EPPR=0;GTI=0;LEN=7;MEANALT=1;MQM=60;MQMR=0;NS=1;NUMALT=1;ODDS=7.37776;PAIRED=1;PAIREDR=0;PAO=0;PQA=0;PQR=0;PRO=0;QA=109;QR=0;RO=0;RPP=9.52472;RPPR=0;RUN=1;SAF=2;SAP=3.73412;SAR=1;SRF=0;SRP=0;SRR=0;TYPE=complex;BVAR	GT:DP:RO:QR:AO:QA:GL	1/1:3:0:0:3:109:-5,-0.90309,0
NC_010611.1	95038	.	C	A	491.2	.	AB=0;ABP=0;AC=2;AF=1;AN=2;AO=17;CIGAR=1X;DP=17;DPB=17;DPRA=0;EPP=9.26925;EPPR=0;GTI=0;LEN=1;MEANALT=1;MQM=60;MQMR=0;NS=1;NUMALT=1;ODDS=26.7859;PAIRED=0.941176;PAIREDR=0;PAO=0;PQA=0;PQR=0;PRO=0;QA=628;QR=0;RO=0;RPP=39.9253;RPPR=0;RUN=1;SAF=12;SAP=9.26925;SAR=5;SRF=0;SRP=0;SRR=0;TYPE=snp;BVAR	GT:DP:RO:QR:AO:QA:GL	1/1:17:0:0:17:628:-5,-5,0
NC_010611.1	95073	.	T	TA	511885	.	AB=0;ABP=0;AC=2;AF=1;AN=2;AO=17;CIGAR=1M1I;DP=17;DPB=39.375;DPRA=0;EPP=4.1599;EPPR=0;GTI=0;LEN=1;MEANALT=1;MQM=60;MQMR=0;NS=1;NUMALT=1;ODDS=26.7859;PAIRED=1;PAIREDR=0;PAO=0;PQA=0;PQR=0;PRO=0;QA=598;QR=0;RO=0;RPP=4.1599;RPPR=0;RUN=1;SAF=12;SAP=9.26925;SAR=5;SRF=0;SRP=0;SRR=0;TYPE=ins;BVAR	GT:DP:RO:QR:AO:QA:GL	1/1:17:0:0:17:598:-5,-5,0
NC_010611.1	95448	.	T	A	854668	.	AB=0;ABP=0;AC=2;AF=1;AN=2;AO=28;CIGAR=1X;DP=29;DPB=29;DPRA=0;EPP=10.7656;EPPR=5.18177;GTI=0;LEN=1;MEANALT=1;MQM=60;MQMR=60;NS=1;NUMALT=1;ODDS=34.6216;PAIRED=1;PAIREDR=1;PAO=0;PQA=0;PQR=0;PRO=0;QA=992;QR=18;RO=1;RPP=3.32051;RPPR=5.18177;RUN=1;SAF=14;SAP=3.0103;SAR=14;SRF=0;SRP=5.18177;SRR=1;TYPE=snp;BVAR	GT:DP:RO:QR:AO:QA:GL	1/1:29:1:18:28:992:-5,-5,0
NC_010611.1	95481	.	G	C	1072.4	.	AB=0;ABP=0;AC=2;AF=1;AN=2;AO=33;CIGAR=1X;DP=33;DPB=33;DPRA=0;EPP=3.0761;EPPR=0;GTI=0;LEN=1;MEANALT=1;MQM=60;MQMR=0;NS=1;NUMALT=1;ODDS=48.9666;PAIRED=1;PAIREDR=0;PAO=0;PQA=0;PQR=0;PRO=0;QA=1225;QR=0;RO=0;RPP=10.9724;RPPR=0;RUN=1;SAF=17;SAP=3.0761;SAR=16;SRF=0;SRP=0;SRR=0;TYPE=snp;BVAR	GT:DP:RO:QR:AO:QA:GL	1/1:33:0:0:33:1225:-5,-5,0
NC_010611.1	95493	.	G	A	1059.75	.	AB=0;ABP=0;AC=2;AF=1;AN=2;AO=34;CIGAR=1X;DP=34;DPB=34;DPRA=0;EPP=3.26577;EPPR=0;GTI=0;LEN=1;MEANALT=1;MQM=60;MQMR=0;NS=1;NUMALT=1;ODDS=50.3529;PAIRED=1;PAIREDR=0;PAO=0;PQA=0;PQR=0;PRO=0;QA=1221;QR=0;RO=0;RPP=19.3602;RPPR=0;RUN=1;SAF=17;SAP=3.0103;SAR=17;SRF=0;SRP=0;SRR=0;TYPE=snp;BVAR	GT:DP:RO:QR:AO:QA:GL	1/1:34:0:0:34:1221:-5,-5,0
NC_010611.1	95842	.	AT	A	227304	.	AB=0;ABP=0;AC=2;AF=1;AN=2;AO=8;CIGAR=1M1D;DP=8;DPB=13.7143;DPRA=0;EPP=3.0103;EPPR=0;GTI=0;LEN=1;MEANALT=1;MQM=60;MQMR=0;NS=1;NUMALT=1;ODDS=14.3092;PAIRED=1;PAIREDR=0;PAO=0;PQA=0;PQR=0;PRO=0;QA=279;QR=0;RO=0;RPP=12.7819;RPPR=0;RUN=1;SAF=5;SAP=4.09604;SAR=3;SRF=0;SRP=0;SRR=0;TYPE=del;BVAR	GT:DP:RO:QR:AO:QA:GL	1/1:8:0:0:8:279:-5,-2.40824,0
NC_010611.1	96244	.	T	A	1228.64	.	AB=0;ABP=0;AC=2;AF=1;AN=2;AO=38;CIGAR=1X;DP=38;DPB=38;DPRA=0;EPP=3.0103;EPPR=0;GTI=0;LEN=1;MEANALT=1;MQM=60;MQMR=0;NS=1;NUMALT=1;ODDS=55.8981;PAIRED=1;PAIREDR=0;PAO=0;PQA=0;PQR=0;PRO=0;QA=1394;QR=0;RO=0;RPP=3.9246;RPPR=0;RUN=1;SAF=22;SAP=5.06748;SAR=16;SRF=0;SRP=0;SRR=0;TYPE=snp;BVAR	GT:DP:RO:QR:AO:QA:GL	1/1:38:0:0:38:1394:-5,-5,0
NC_010611.1	96263	.	T	C	1341.16	.	AB=0;ABP=0;AC=2;AF=1;AN=2;AO=41;CIGAR=1X;DP=41;DPB=41;DPRA=0;EPP=5.60547;EPPR=0;GTI=0;LEN=1;MEANALT=1;MQM=60;MQMR=0;NS=1;NUMALT=1;ODDS=60.0569;PAIRED=1;PAIREDR=0;PAO=0;PQA=0;PQR=0;PRO=0;QA=1522;QR=0;RO=0;RPP=4.33437;RPPR=0;RUN=1;SAF=23;SAP=4.33437;SAR=18;SRF=0;SRP=0;SRR=0;TYPE=snp;BVAR	GT:DP:RO:QR:AO:QA:GL	1/1:41:0:0:41:1522:-5,-5,0
NC_010611.1	96284	.	C	A	1271.91	.	AB=0;ABP=0;AC=2;AF=1;AN=2;AO=39;CIGAR=1X;DP=39;DPB=39;DPRA=0;EPP=5.73856;EPPR=0;GTI=0;LEN=1;MEANALT=1;MQM=60;MQMR=0;NS=1;NUMALT=1;ODDS=57.2844;PAIRED=1;PAIREDR=0;PAO=0;PQA=0;PQR=0;PRO=0;QA=1445;QR=0;RO=0;RPP=5.73856;RPPR=0;RUN=1;SAF=20;SAP=3.06598;SAR=19;SRF=0;SRP=0;SRR=0;TYPE=snp;BVAR	GT:DP:RO:QR:AO:QA:GL	1/1:39:0:0:39:1445:-5,-5,0
NC_010611.1	96308	.	T	G	1043.64	.	AB=0;ABP=0;AC=2;AF=1;AN=2;AO=34;CIGAR=1X;DP=34;DPB=34;DPRA=0;EPP=4.03217;EPPR=0;GTI=0;LEN=1;MEANALT=1;MQM=60;MQMR=0;NS=1;NUMALT=1;ODDS=50.3529;PAIRED=1;PAIREDR=0;PAO=0;PQA=0;PQR=0;PRO=0;QA=1186;QR=0;RO=0;RPP=3.0103;RPPR=0;RUN=1;SAF=16;SAP=3.26577;SAR=18;SRF=0;SRP=0;SRR=0;TYPE=snp;BVAR	GT:DP:RO:QR:AO:QA:GL	1/1:34:0:0:34:1186:-5,-5,0
NC_010611.1	96313	.	TTAC	CTAT	1097.93	.	AB=0;ABP=0;AC=2;AF=1;AN=2;AO=34;CIGAR=1X2M1X;DP=34;DPB=68;DPRA=0;EPP=5.30951;EPPR=0;GTI=0;LEN=4;MEANALT=1;MQM=60;MQMR=0;NS=1;NUMALT=1;ODDS=50.3529;PAIRED=1;PAIREDR=0;PAO=0;PQA=0;PQR=0;PRO=0;QA=1250;QR=0;RO=0;RPP=5.30951;RPPR=0;RUN=1;SAF=16;SAP=3.26577;SAR=18;SRF=0;SRP=0;SRR=0;TYPE=complex;BVAR	GT:DP:RO:QR:AO:QA:GL	1/1:34:0:0:34:1250:-5,-5,0
NC_010611.1	96373	.	C	T	940393	.	AB=0;ABP=0;AC=2;AF=1;AN=2;AO=30;CIGAR=1X;DP=30;DPB=30;DPRA=0;EPP=7.64277;EPPR=0;GTI=0;LEN=1;MEANALT=1;MQM=60;MQMR=0;NS=1;NUMALT=1;ODDS=44.8077;PAIRED=1;PAIREDR=0;PAO=0;PQA=0;PQR=0;PRO=0;QA=1078;QR=0;RO=0;RPP=5.61607;RPPR=0;RUN=1;SAF=13;SAP=4.16842;SAR=17;SRF=0;SRP=0;SRR=0;TYPE=snp;BVAR	GT:DP:RO:QR:AO:QA:GL	1/1:30:0:0:30:1078:-5,-5,0
NC_010611.1	96403	.	C	T	871183	.	AB=0;ABP=0;AC=2;AF=1;AN=2;AO=29;CIGAR=1X;DP=29;DPB=29;DPRA=0;EPP=6.67934;EPPR=0;GTI=0;LEN=1;MEANALT=1;MQM=60;MQMR=0;NS=1;NUMALT=1;ODDS=43.4214;PAIRED=1;PAIREDR=0;PAO=0;PQA=0;PQR=0;PRO=0;QA=998;QR=0;RO=0;RPP=4.88226;RPPR=0;RUN=1;SAF=14;SAP=3.08518;SAR=15;SRF=0;SRP=0;SRR=0;TYPE=snp;BVAR	GT:DP:RO:QR:AO:QA:GL	1/1:29:0:0:29:998:-5,-5,0
NC_010611.1	96415	.	T	C	923646	.	AB=0;ABP=0;AC=2;AF=1;AN=2;AO=29;CIGAR=1X;DP=30;DPB=30;DPRA=0;EPP=4.88226;EPPR=0;GTI=0;LEN=1;MEANALT=2;MQM=60;MQMR=0;NS=1;NUMALT=1;ODDS=43.4214;PAIRED=1;PAIREDR=0;PAO=0;PQA=0;PQR=0;PRO=0;QA=1058;QR=0;RO=0;RPP=4.88226;RPPR=0;RUN=1;SAF=15;SAP=3.08518;SAR=14;SRF=0;SRP=0;SRR=0;TYPE=snp;BVAR	GT:DP:RO:QR:AO:QA:GL	1/1:30:0:0:29:1058:-5,-5,0
NC_010611.1	96490	.	T	C	838943	.	AB=0;ABP=0;AC=2;AF=1;AN=2;AO=28;CIGAR=1X;DP=28;DPB=28;DPRA=0;EPP=4.25114;EPPR=0;GTI=0;LEN=1;MEANALT=1;MQM=60;MQMR=0;NS=1;NUMALT=1;ODDS=42.0351;PAIRED=1;PAIREDR=0;PAO=0;PQA=0;PQR=0;PRO=0;QA=966;QR=0;RO=0;RPP=10.7656;RPPR=0;RUN=1;SAF=15;SAP=3.32051;SAR=13;SRF=0;SRP=0;SRR=0;TYPE=snp;BVAR	GT:DP:RO:QR:AO:QA:GL	1/1:28:0:0:28:966:-5,-5,0
NC_010611.1	96592	.	C	A	652734	.	AB=0;ABP=0;AC=2;AF=1;AN=2;AO=20;CIGAR=1X;DP=20;DPB=20;DPRA=0;EPP=4.74748;EPPR=0;GTI=0;LEN=1;MEANALT=1;MQM=60;MQMR=0;NS=1;NUMALT=1;ODDS=30.9448;PAIRED=1;PAIREDR=0;PAO=0;PQA=0;PQR=0;PRO=0;QA=749;QR=0;RO=0;RPP=3.44459;RPPR=0;RUN=1;SAF=9;SAP=3.44459;SAR=11;SRF=0;SRP=0;SRR=0;TYPE=snp;BVAR	GT:DP:RO:QR:AO:QA:GL	1/1:20:0:0:20:749:-5,-5,0
NC_010611.1	96600	.	T	C	612355	.	AB=0;ABP=0;AC=2;AF=1;AN=2;AO=21;CIGAR=1X;DP=21;DPB=21;DPRA=0;EPP=5.59539;EPPR=0;GTI=0;LEN=1;MEANALT=1;MQM=60;MQMR=0;NS=1;NUMALT=1;ODDS=32.3311;PAIRED=1;PAIREDR=0;PAO=0;PQA=0;PQR=0;PRO=0;QA=706;QR=0;RO=0;RPP=3.94093;RPPR=0;RUN=1;SAF=10;SAP=3.1137;SAR=11;SRF=0;SRP=0;SRR=0;TYPE=snp;BVAR	GT:DP:RO:QR:AO:QA:GL	1/1:21:0:0:21:706:-5,-5,0
NC_010611.1	96631	.	A	G	593315	.	AB=0;ABP=0;AC=2;AF=1;AN=2;AO=20;CIGAR=1X;DP=20;DPB=20;DPRA=0;EPP=3.44459;EPPR=0;GTI=0;LEN=1;MEANALT=1;MQM=60;MQMR=0;NS=1;NUMALT=1;ODDS=30.9448;PAIRED=1;PAIREDR=0;PAO=0;PQA=0;PQR=0;PRO=0;QA=689;QR=0;RO=0;RPP=9.95901;RPPR=0;RUN=1;SAF=11;SAP=3.44459;SAR=9;SRF=0;SRP=0;SRR=0;TYPE=snp;BVAR	GT:DP:RO:QR:AO:QA:GL	1/1:20:0:0:20:689:-5,-5,0
NC_010611.1	96649	.	A	G	562304	.	AB=0;ABP=0;AC=2;AF=1;AN=2;AO=17;CIGAR=1X;DP=18;DPB=18;DPRA=0;EPP=4.1599;EPPR=0;GTI=0;LEN=1;MEANALT=2;MQM=60;MQMR=0;NS=1;NUMALT=1;ODDS=26.7859;PAIRED=1;PAIREDR=0;PAO=0;PQA=0;PQR=0;PRO=0;QA=649;QR=0;RO=0;RPP=4.1599;RPPR=0;RUN=1;SAF=8;SAP=3.13803;SAR=9;SRF=0;SRP=0;SRR=0;TYPE=snp;BVAR	GT:DP:RO:QR:AO:QA:GL	1/1:18:0:0:17:649:-5,-5,0
NC_010611.1	96683	.	A	G	383914	.	AB=0;ABP=0;AC=2;AF=1;AN=2;AO=12;CIGAR=1X;DP=12;DPB=12;DPRA=0;EPP=5.9056;EPPR=0;GTI=0;LEN=1;MEANALT=1;MQM=60;MQMR=0;NS=1;NUMALT=1;ODDS=19.8544;PAIRED=1;PAIREDR=0;PAO=0;PQA=0;PQR=0;PRO=0;QA=447;QR=0;RO=0;RPP=3.0103;RPPR=0;RUN=1;SAF=6;SAP=3.0103;SAR=6;SRF=0;SRP=0;SRR=0;TYPE=snp;BVAR	GT:DP:RO:QR:AO:QA:GL	1/1:12:0:0:12:447:-5,-3.61236,0
NC_010611.1	96721	.	G	A	616.53	.	AB=0;ABP=0;AC=2;AF=1;AN=2;AO=19;CIGAR=1X;DP=19;DPB=19;DPRA=0;EPP=3.12459;EPPR=0;GTI=0;LEN=1;MEANALT=1;MQM=60;MQMR=0;NS=1;NUMALT=1;ODDS=29.5585;PAIRED=1;PAIREDR=0;PAO=0;PQA=0;PQR=0;PRO=0;QA=707;QR=0;RO=0;RPP=4.03889;RPPR=0;RUN=1;SAF=9;SAP=3.12459;SAR=10;SRF=0;SRP=0;SRR=0;TYPE=snp;BVAR	GT:DP:RO:QR:AO:QA:GL	1/1:19:0:0:19:707:-5,-5,0
NC_010611.1	96992	.	C	T	185534	.	AB=0;ABP=0;AC=2;AF=1;AN=2;AO=6;CIGAR=1X;DP=6;DPB=6;DPRA=0;EPP=3.0103;EPPR=0;GTI=0;LEN=1;MEANALT=1;MQM=60;MQMR=0;NS=1;NUMALT=1;ODDS=11.5366;PAIRED=1;PAIREDR=0;PAO=0;PQA=0;PQR=0;PRO=0;QA=226;QR=0;RO=0;RPP=4.45795;RPPR=0;RUN=1;SAF=5;SAP=8.80089;SAR=1;SRF=0;SRP=0;SRR=0;TYPE=snp;BVAR	GT:DP:RO:QR:AO:QA:GL	1/1:6:0:0:6:226:-5,-1.80618,0
NC_010611.1	97130	.	C	A	241.23	.	AB=0;ABP=0;AC=2;AF=1;AN=2;AO=8;CIGAR=1X;DP=8;DPB=8;DPRA=0;EPP=4.09604;EPPR=0;GTI=0;LEN=1;MEANALT=1;MQM=60;MQMR=0;NS=1;NUMALT=1;ODDS=14.3092;PAIRED=1;PAIREDR=0;PAO=0;PQA=0;PQR=0;PRO=0;QA=285;QR=0;RO=0;RPP=4.09604;RPPR=0;RUN=1;SAF=4;SAP=3.0103;SAR=4;SRF=0;SRP=0;SRR=0;TYPE=snp;BVAR	GT:DP:RO:QR:AO:QA:GL	1/1:8:0:0:8:285:-5,-2.40824,0
NC_010611.1	97655	.	A	G	627999	.	AB=0;ABP=0;AC=2;AF=1;AN=2;AO=20;CIGAR=1X;DP=21;DPB=21;DPRA=0;EPP=6.91895;EPPR=5.18177;GTI=0;LEN=1;MEANALT=1;MQM=60;MQMR=60;NS=1;NUMALT=1;ODDS=24.1768;PAIRED=1;PAIREDR=1;PAO=0;PQA=0;PQR=0;PRO=0;QA=739;QR=18;RO=1;RPP=6.91895;RPPR=5.18177;RUN=1;SAF=12;SAP=4.74748;SAR=8;SRF=0;SRP=5.18177;SRR=1;TYPE=snp;BVAR	GT:DP:RO:QR:AO:QA:GL	1/1:21:1:18:20:739:-5,-3.19941,0
NC_010611.1	97788	.	C	T	660398	.	AB=0;ABP=0;AC=2;AF=1;AN=2;AO=22;CIGAR=1X;DP=22;DPB=22;DPRA=0;EPP=3.40511;EPPR=0;GTI=0;LEN=1;MEANALT=1;MQM=60;MQMR=0;NS=1;NUMALT=1;ODDS=33.7174;PAIRED=1;PAIREDR=0;PAO=0;PQA=0;PQR=0;PRO=0;QA=763;QR=0;RO=0;RPP=9.32731;RPPR=0;RUN=1;SAF=11;SAP=3.0103;SAR=11;SRF=0;SRP=0;SRR=0;TYPE=snp;BVAR	GT:DP:RO:QR:AO:QA:GL	1/1:22:0:0:22:763:-5,-5,0
NC_010611.1	97826	.	C	T	687048	.	AB=0;ABP=0;AC=2;AF=1;AN=2;AO=22;CIGAR=1X;DP=22;DPB=22;DPRA=0;EPP=3.40511;EPPR=0;GTI=0;LEN=1;MEANALT=1;MQM=60;MQMR=0;NS=1;NUMALT=1;ODDS=33.7174;PAIRED=1;PAIREDR=0;PAO=0;PQA=0;PQR=0;PRO=0;QA=808;QR=0;RO=0;RPP=22.3561;RPPR=0;RUN=1;SAF=10;SAP=3.40511;SAR=12;SRF=0;SRP=0;SRR=0;TYPE=snp;BVAR	GT:DP:RO:QR:AO:QA:GL	1/1:22:0:0:22:808:-5,-5,0
NC_010611.1	97853	.	G	A	823711	.	AB=0;ABP=0;AC=2;AF=1;AN=2;AO=26;CIGAR=1X;DP=26;DPB=26;DPRA=0;EPP=3.0103;EPPR=0;GTI=0;LEN=1;MEANALT=1;MQM=60;MQMR=0;NS=1;NUMALT=1;ODDS=39.2625;PAIRED=1;PAIREDR=0;PAO=0;PQA=0;PQR=0;PRO=0;QA=940;QR=0;RO=0;RPP=4.34659;RPPR=0;RUN=1;SAF=12;SAP=3.34437;SAR=14;SRF=0;SRP=0;SRR=0;TYPE=snp;BVAR	GT:DP:RO:QR:AO:QA:GL	1/1:26:0:0:26:940:-5,-5,0
NC_010611.1	97859	.	G	A	890905	.	AB=0;ABP=0;AC=2;AF=1;AN=2;AO=27;CIGAR=1X;DP=27;DPB=27;DPRA=0;EPP=3.73412;EPPR=0;GTI=0;LEN=1;MEANALT=1;MQM=60;MQMR=0;NS=1;NUMALT=1;ODDS=40.6488;PAIRED=1;PAIREDR=0;PAO=0;PQA=0;PQR=0;PRO=0;QA=1016;QR=0;RO=0;RPP=5.02092;RPPR=0;RUN=1;SAF=13;SAP=3.09072;SAR=14;SRF=0;SRP=0;SRR=0;TYPE=snp;BVAR	GT:DP:RO:QR:AO:QA:GL	1/1:27:0:0:27:1016:-5,-5,0
NC_010611.1	97886	.	AGC	CGA	790269	.	AB=0;ABP=0;AC=2;AF=1;AN=2;AO=26;CIGAR=1X1M1X;DP=26;DPB=52;DPRA=0;EPP=3.0103;EPPR=0;GTI=0;LEN=3;MEANALT=1;MQM=60;MQMR=0;NS=1;NUMALT=1;ODDS=39.2625;PAIRED=1;PAIREDR=0;PAO=0;PQA=0;PQR=0;PRO=0;QA=903;QR=0;RO=0;RPP=4.34659;RPPR=0;RUN=1;SAF=12;SAP=3.34437;SAR=14;SRF=0;SRP=0;SRR=0;TYPE=complex;BVAR	GT:DP:RO:QR:AO:QA:GL	1/1:26:0:0:26:903:-5,-5,0
NC_010611.1	98179	.	CTTG	ATTA	727.29	.	AB=0;ABP=0;AC=2;AF=1;AN=2;AO=23;CIGAR=1X2M1X;DP=23;DPB=46;DPRA=0;EPP=5.3706;EPPR=0;GTI=0;LEN=4;MEANALT=1;MQM=60;MQMR=0;NS=1;NUMALT=1;ODDS=35.1036;PAIRED=1;PAIREDR=0;PAO=0;PQA=0;PQR=0;PRO=0;QA=846;QR=0;RO=0;RPP=10.6577;RPPR=0;RUN=1;SAF=15;SAP=7.63648;SAR=8;SRF=0;SRP=0;SRR=0;TYPE=complex;BVAR	GT:DP:RO:QR:AO:QA:GL	1/1:23:0:0:23:846:-5,-5,0
NC_010611.1	98350	.	G	A	1155.85	.	AB=0;ABP=0;AC=2;AF=1;AN=2;AO=36;CIGAR=1X;DP=36;DPB=36;DPRA=0;EPP=5.18177;EPPR=0;GTI=0;LEN=1;MEANALT=1;MQM=60;MQMR=0;NS=1;NUMALT=1;ODDS=53.1255;PAIRED=1;PAIREDR=0;PAO=0;PQA=0;PQR=0;PRO=0;QA=1328;QR=0;RO=0;RPP=11.6962;RPPR=0;RUN=1;SAF=13;SAP=9.04217;SAR=23;SRF=0;SRP=0;SRR=0;TYPE=snp;BVAR	GT:DP:RO:QR:AO:QA:GL	1/1:36:0:0:36:1328:-5,-5,0
NC_010611.1	98368	.	C	G	1111.92	.	AB=0;ABP=0;AC=2;AF=1;AN=2;AO=35;CIGAR=1X;DP=35;DPB=35;DPRA=0;EPP=4.56135;EPPR=0;GTI=0;LEN=1;MEANALT=1;MQM=60;MQMR=0;NS=1;NUMALT=1;ODDS=51.7392;PAIRED=1;PAIREDR=0;PAO=0;PQA=0;PQR=0;PRO=0;QA=1282;QR=0;RO=0;RPP=13.4954;RPPR=0;RUN=1;SAF=12;SAP=10.5174;SAR=23;SRF=0;SRP=0;SRR=0;TYPE=snp;BVAR	GT:DP:RO:QR:AO:QA:GL	1/1:35:0:0:35:1282:-5,-5,0
[truncated: 11,176 more rows]
