# Supplementary material for: Colistin Resistant A. baumannii: Genomic and Transcriptomic Traits Acquired Under Colistin Therapy
Source: Front Microbiol. 2019 Jan 7;9:3195. doi: 10.3389/fmicb.2018.03195 (PMC6330354; doi:10.3389/fmicb.2018.03195)
Supplement: Supplementary file 10 [file Table_10.XLSX]

## Sheet: 2S_Q20
S-Table_10-2S
##fileformat=VCFv4.1
##fileDate=20180621
##source=freeBayes v9.9.2-27-g5d5b8ac
##reference=AbaumanniiACICU.fasta
##phasing=none
##commandline="freebayes -f AbaumanniiACICU.fasta output_marked_duplicates.bam"
##INFO=<ID=NS,Number=1,Type=Integer,Description="Number of samples with data">
##INFO=<ID=DP,Number=1,Type=Integer,Description="Total read depth at the locus">
##INFO=<ID=DPB,Number=1,Type=Float,Description="Total read depth per bp at the locus; bases in reads overlapping / bases in haplotype">
##INFO=<ID=AC,Number=A,Type=Integer,Description="Total number of alternate alleles in called genotypes">
##INFO=<ID=AN,Number=1,Type=Integer,Description="Total number of alleles in called genotypes">
##INFO=<ID=AF,Number=A,Type=Float,Description="Estimated allele frequency in the range (0,1]">
##INFO=<ID=RO,Number=1,Type=Integer,Description="Reference allele observation count, with partial observations recorded fractionally">
##INFO=<ID=AO,Number=A,Type=Integer,Description="Alternate allele observations, with partial observations recorded fractionally">
##INFO=<ID=PRO,Number=1,Type=Float,Description="Reference allele observation count, with partial observations recorded fractionally">
##INFO=<ID=PAO,Number=A,Type=Float,Description="Alternate allele observations, with partial observations recorded fractionally">
##INFO=<ID=QR,Number=1,Type=Integer,Description="Reference allele quality sum in phred">
##INFO=<ID=QA,Number=A,Type=Integer,Description="Alternate allele quality sum in phred">
##INFO=<ID=PQR,Number=1,Type=Float,Description="Reference allele quality sum in phred for partial observations">
##INFO=<ID=PQA,Number=A,Type=Float,Description="Alternate allele quality sum in phred for partial observations">
##INFO=<ID=SRF,Number=1,Type=Integer,Description="Number of reference observations on the forward strand">
##INFO=<ID=SRR,Number=1,Type=Integer,Description="Number of reference observations on the reverse strand">
##INFO=<ID=SAF,Number=A,Type=Integer,Description="Number of alternate observations on the forward strand">
##INFO=<ID=SAR,Number=A,Type=Integer,Description="Number of alternate observations on the reverse strand">
##INFO=<ID=SRP,Number=1,Type=Float,Description="Strand balance probability for the reference allele: Phred-scaled upper-bounds estimate of the probability of observing the deviation between SRF and SRR given E(SRF/SRR) ~ 0.5, derived using Hoeffding's inequality">
##INFO=<ID=SAP,Number=A,Type=Float,Description="Strand balance probability for the alternate allele: Phred-scaled upper-bounds estimate of the probability of observing the deviation between SAF and SAR given E(SAF/SAR) ~ 0.5, derived using Hoeffding's inequality">
##INFO=<ID=AB,Number=A,Type=Float,Description="Allele balance at heterozygous sites: a number between 0 and 1 representing the ratio of reads showing the reference allele to all reads, considering only reads from individuals called as heterozygous">
##INFO=<ID=ABP,Number=A,Type=Float,Description="Allele balance probability at heterozygous sites: Phred-scaled upper-bounds estimate of the probability of observing the deviation between ABR and ABA given E(ABR/ABA) ~ 0.5, derived using Hoeffding's inequality">
##INFO=<ID=RUN,Number=A,Type=Integer,Description="Run length: the number of consecutive repeats of the alternate allele in the reference genome">
##INFO=<ID=RPP,Number=A,Type=Float,Description="Read Placement Probability: Phred-scaled upper-bounds estimate of the probability of observing the deviation between RPL and RPR given E(RPL/RPR) ~ 0.5, derived using Hoeffding's inequality">
##INFO=<ID=RPPR,Number=1,Type=Float,Description="Read Placement Probability for reference observations: Phred-scaled upper-bounds estimate of the probability of observing the deviation between RPL and RPR given E(RPL/RPR) ~ 0.5, derived using Hoeffding's inequality">
##INFO=<ID=EPP,Number=A,Type=Float,Description="End Placement Probability: Phred-scaled upper-bounds estimate of the probability of observing the deviation between EL and ER given E(EL/ER) ~ 0.5, derived using Hoeffding's inequality">
##INFO=<ID=EPPR,Number=1,Type=Float,Description="End Placement Probability for reference observations: Phred-scaled upper-bounds estimate of the probability of observing the deviation between EL and ER given E(EL/ER) ~ 0.5, derived using Hoeffding's inequality">
##INFO=<ID=DPRA,Number=A,Type=Float,Description="Alternate allele depth ratio. Ratio between depth in samples with each called alternate allele and those without.">
##INFO=<ID=ODDS,Number=1,Type=Float,Description="The log odds ratio of the best genotype combination to the second-best.">
##INFO=<ID=BVAR,Number=0,Type=Flag,Description="The best genotype combination in the posterior is variant (non homozygous).">
##INFO=<ID=GTI,Number=1,Type=Integer,Description="Number of genotyping iterations required to reach convergence or bailout.">
##INFO=<ID=TYPE,Number=A,Type=String,Description="The type of allele, either snp, mnp, ins, del, or complex.">
##INFO=<ID=CIGAR,Number=A,Type=String,Description="The extended CIGAR representation of each alternate allele, with the exception that '=' is replaced by 'M' to ease VCF parsing. Note that INDEL alleles do not have the first matched base (which is provided by default, per the spec) referred to by the CIGAR.">
##INFO=<ID=NUMALT,Number=1,Type=Integer,Description="Number of unique non-reference alleles in called genotypes at this position.">
##INFO=<ID=MEANALT,Number=A,Type=Float,Description="Mean number of unique non-reference allele observations per sample with the corresponding alternate alleles.">
##INFO=<ID=LEN,Number=A,Type=Integer,Description="allele length">
##INFO=<ID=MQM,Number=A,Type=Float,Description="Mean mapping quality of observed alternate alleles">
##INFO=<ID=MQMR,Number=1,Type=Float,Description="Mean mapping quality of observed reference alleles">
##INFO=<ID=PAIRED,Number=A,Type=Float,Description="Proportion of observed alternate alleles which are supported by properly paired read fragments">
##INFO=<ID=PAIREDR,Number=1,Type=Float,Description="Proportion of observed reference alleles which are supported by properly paired read fragments">
##FORMAT=<ID=GT,Number=1,Type=String,Description="Genotype">
##FORMAT=<ID=GQ,Number=1,Type=Float,Description="Genotype Quality, the Phred-scaled marginal (or unconditional) probability of the called genotype">
##FORMAT=<ID=GL,Number=G,Type=Float,Description="Genotype Likelihood, log10-scaled likelihoods of the data given the called genotype for each possible genotype generated from the reference and alternate alleles given the sample ploidy">
##FORMAT=<ID=DP,Number=1,Type=Integer,Description="Read Depth">
##FORMAT=<ID=RO,Number=1,Type=Integer,Description="Reference allele observation count">
##FORMAT=<ID=QR,Number=1,Type=Integer,Description="Sum of quality of the reference observations">
##FORMAT=<ID=AO,Number=A,Type=Integer,Description="Alternate allele observation count">
##FORMAT=<ID=QA,Number=A,Type=Integer,Description="Sum of quality of the alternate observations">
#CHROM	POS	ID	REF	ALT	QUAL	FILTER	INFO	FORMAT	Sample_2-S
NC_010611.1	207	.	T	C	1152.14	.	AB=0;ABP=0;AC=2;AF=1;AN=2;AO=35;CIGAR=1X;DP=35;DPB=35;DPRA=0;EPP=3.56868;EPPR=0;GTI=0;LEN=1;MEANALT=1;MQM=60;MQMR=0;NS=1;NUMALT=1;ODDS=51.7392;PAIRED=0.971429;PAIREDR=0;PAO=0;PQA=0;PQR=0;PRO=0;QA=1308;QR=0;RO=0;RPP=3.56868;RPPR=0;RUN=1;SAF=20;SAP=4.56135;SAR=15;SRF=0;SRP=0;SRR=0;TYPE=snp;BVAR	GT:DP:RO:QR:AO:QA:GL	1/1:35:0:0:35:1308:-5,-5,0
NC_010611.1	551	.	G	A	2235.09	.	AB=0;ABP=0;AC=2;AF=1;AN=2;AO=71;CIGAR=1X;DP=72;DPB=72;DPRA=0;EPP=3.04088;EPPR=0;GTI=0;LEN=1;MEANALT=2;MQM=60;MQMR=0;NS=1;NUMALT=1;ODDS=101.646;PAIRED=1;PAIREDR=0;PAO=0;PQA=0;PQR=0;PRO=0;QA=2521;QR=0;RO=0;RPP=6.71098;RPPR=0;RUN=1;SAF=32;SAP=4.50892;SAR=39;SRF=0;SRP=0;SRR=0;TYPE=snp;BVAR	GT:DP:RO:QR:AO:QA:GL	1/1:72:0:0:71:2521:-5,-5,0
NC_010611.1	572	.	G	A	2318.22	.	AB=0;ABP=0;AC=2;AF=1;AN=2;AO=74;CIGAR=1X;DP=74;DPB=74;DPRA=0;EPP=3.0103;EPPR=0;GTI=0;LEN=1;MEANALT=1;MQM=60;MQMR=0;NS=1;NUMALT=1;ODDS=105.805;PAIRED=1;PAIREDR=0;PAO=0;PQA=0;PQR=0;PRO=0;QA=2607;QR=0;RO=0;RPP=3.47981;RPPR=0;RUN=1;SAF=38;SAP=3.12768;SAR=36;SRF=0;SRP=0;SRR=0;TYPE=snp;BVAR	GT:DP:RO:QR:AO:QA:GL	1/1:74:0:0:74:2607:-5,-5,0
NC_010611.1	797	.	C	T	2330.57	.	AB=0;ABP=0;AC=2;AF=1;AN=2;AO=73;CIGAR=1X;DP=73;DPB=73;DPRA=0;EPP=11.607;EPPR=0;GTI=0;LEN=1;MEANALT=1;MQM=60;MQMR=0;NS=1;NUMALT=1;ODDS=104.418;PAIRED=1;PAIREDR=0;PAO=0;PQA=0;PQR=0;PRO=0;QA=2636;QR=0;RO=0;RPP=5.41974;RPPR=0;RUN=1;SAF=31;SAP=6.60959;SAR=42;SRF=0;SRP=0;SRR=0;TYPE=snp;BVAR	GT:DP:RO:QR:AO:QA:GL	1/1:73:0:0:73:2636:-5,-5,0
NC_010611.1	1055	.	TTGT	CTGG	2039.4	.	AB=0;ABP=0;AC=2;AF=1;AN=2;AO=63;CIGAR=1X2M1X;DP=63;DPB=126.25;DPRA=0;EPP=3.04477;EPPR=0;GTI=0;LEN=4;MEANALT=1;MQM=60;MQMR=0;NS=1;NUMALT=1;ODDS=90.5554;PAIRED=1;PAIREDR=0;PAO=1;PQA=33;PQR=0;PRO=0;QA=2326;QR=0;RO=0;RPP=18.2106;RPPR=0;RUN=1;SAF=41;SAP=15.4532;SAR=22;SRF=0;SRP=0;SRR=0;TYPE=complex;BVAR	GT:DP:RO:QR:AO:QA:GL	1/1:63:0:0:63:2326:-5,-5,0
NC_010611.1	1237	.	A	G	2868.34	.	AB=0;ABP=0;AC=2;AF=1;AN=2;AO=86;CIGAR=1X;DP=86;DPB=86;DPRA=0;EPP=3.1113;EPPR=0;GTI=0;LEN=1;MEANALT=1;MQM=60;MQMR=0;NS=1;NUMALT=1;ODDS=122.44;PAIRED=1;PAIREDR=0;PAO=0;PQA=0;PQR=0;PRO=0;QA=3225;QR=0;RO=0;RPP=3.91929;RPPR=0;RUN=1;SAF=36;SAP=7.95924;SAR=50;SRF=0;SRP=0;SRR=0;TYPE=snp;BVAR	GT:DP:RO:QR:AO:QA:GL	1/1:86:0:0:86:3225:-5,-5,0
NC_010611.1	1433	.	G	A	2293.84	.	AB=0;ABP=0;AC=2;AF=1;AN=2;AO=70;CIGAR=1X;DP=70;DPB=70;DPRA=0;EPP=4.99565;EPPR=0;GTI=0;LEN=1;MEANALT=1;MQM=60;MQMR=0;NS=1;NUMALT=1;ODDS=100.259;PAIRED=1;PAIREDR=0;PAO=0;PQA=0;PQR=0;PRO=0;QA=2581;QR=0;RO=0;RPP=3.13438;RPPR=0;RUN=1;SAF=35;SAP=3.0103;SAR=35;SRF=0;SRP=0;SRR=0;TYPE=snp;BVAR	GT:DP:RO:QR:AO:QA:GL	1/1:70:0:0:70:2581:-5,-5,0
NC_010611.1	1538	.	T	A	1936.81	.	AB=0;ABP=0;AC=2;AF=1;AN=2;AO=59;CIGAR=1X;DP=59;DPB=59;DPRA=0;EPP=7.46366;EPPR=0;GTI=0;LEN=1;MEANALT=1;MQM=60;MQMR=0;NS=1;NUMALT=1;ODDS=85.0102;PAIRED=1;PAIREDR=0;PAO=0;PQA=0;PQR=0;PRO=0;QA=2187;QR=0;RO=0;RPP=3.34154;RPPR=0;RUN=1;SAF=32;SAP=3.93042;SAR=27;SRF=0;SRP=0;SRR=0;TYPE=snp;BVAR	GT:DP:RO:QR:AO:QA:GL	1/1:59:0:0:59:2187:-5,-5,0
NC_010611.1	1559	.	A	G	1873.52	.	AB=0;ABP=0;AC=2;AF=1;AN=2;AO=56;CIGAR=1X;DP=56;DPB=56;DPRA=0;EPP=3.63072;EPPR=0;GTI=0;LEN=1;MEANALT=1;MQM=60;MQMR=0;NS=1;NUMALT=1;ODDS=80.8514;PAIRED=1;PAIREDR=0;PAO=0;PQA=0;PQR=0;PRO=0;QA=2112;QR=0;RO=0;RPP=3.63072;RPPR=0;RUN=1;SAF=30;SAP=3.63072;SAR=26;SRF=0;SRP=0;SRR=0;TYPE=snp;BVAR	GT:DP:RO:QR:AO:QA:GL	1/1:56:0:0:56:2112:-5,-5,0
NC_010611.1	1685	.	A	C	1813.04	.	AB=0;ABP=0;AC=2;AF=1;AN=2;AO=56;CIGAR=1X;DP=56;DPB=56;DPRA=0;EPP=3.16541;EPPR=0;GTI=0;LEN=1;MEANALT=1;MQM=60;MQMR=0;NS=1;NUMALT=1;ODDS=80.8514;PAIRED=1;PAIREDR=0;PAO=0;PQA=0;PQR=0;PRO=0;QA=2048;QR=0;RO=0;RPP=6.88793;RPPR=0;RUN=1;SAF=30;SAP=3.63072;SAR=26;SRF=0;SRP=0;SRR=0;TYPE=snp;BVAR	GT:DP:RO:QR:AO:QA:GL	1/1:56:0:0:56:2048:-5,-5,0
NC_010611.1	1946	.	C	T	1248.24	.	AB=0;ABP=0;AC=2;AF=1;AN=2;AO=37;CIGAR=1X;DP=37;DPB=37;DPRA=0;EPP=7.76406;EPPR=0;GTI=0;LEN=1;MEANALT=1;MQM=60;MQMR=0;NS=1;NUMALT=1;ODDS=54.5118;PAIRED=1;PAIREDR=0;PAO=0;PQA=0;PQR=0;PRO=0;QA=1418;QR=0;RO=0;RPP=3.06899;RPPR=0;RUN=1;SAF=17;SAP=3.5385;SAR=20;SRF=0;SRP=0;SRR=0;TYPE=snp;BVAR	GT:DP:RO:QR:AO:QA:GL	1/1:37:0:0:37:1418:-5,-5,0
NC_010611.1	1973	.	G	C	1075.93	.	AB=0;ABP=0;AC=2;AF=1;AN=2;AO=34;CIGAR=1X;DP=34;DPB=34;DPRA=0;EPP=15.5282;EPPR=0;GTI=0;LEN=1;MEANALT=1;MQM=60;MQMR=0;NS=1;NUMALT=1;ODDS=50.3529;PAIRED=1;PAIREDR=0;PAO=0;PQA=0;PQR=0;PRO=0;QA=1237;QR=0;RO=0;RPP=3.26577;RPPR=0;RUN=1;SAF=14;SAP=5.30951;SAR=20;SRF=0;SRP=0;SRR=0;TYPE=snp;BVAR	GT:DP:RO:QR:AO:QA:GL	1/1:34:0:0:34:1237:-5,-5,0
NC_010611.1	2174	.	T	A	1865.22	.	AB=0;ABP=0;AC=2;AF=1;AN=2;AO=55;CIGAR=1X;DP=56;DPB=56;DPRA=0;EPP=3.36563;EPPR=0;GTI=0;LEN=1;MEANALT=2;MQM=60;MQMR=0;NS=1;NUMALT=1;ODDS=79.4651;PAIRED=1;PAIREDR=0;PAO=0;PQA=0;PQR=0;PRO=0;QA=2104;QR=0;RO=0;RPP=3.99733;RPPR=0;RUN=1;SAF=27;SAP=3.04978;SAR=28;SRF=0;SRP=0;SRR=0;TYPE=snp;BVAR	GT:DP:RO:QR:AO:QA:GL	1/1:56:0:0:55:2104:-5,-5,0
NC_010611.1	2189	.	G	A	1972.39	.	AB=0;ABP=0;AC=2;AF=1;AN=2;AO=63;CIGAR=1X;DP=63;DPB=63;DPRA=0;EPP=5.80219;EPPR=0;GTI=0;LEN=1;MEANALT=1;MQM=60;MQMR=0;NS=1;NUMALT=1;ODDS=90.5554;PAIRED=1;PAIREDR=0;PAO=0;PQA=0;PQR=0;PRO=0;QA=2228;QR=0;RO=0;RPP=5.80219;RPPR=0;RUN=1;SAF=34;SAP=3.872;SAR=29;SRF=0;SRP=0;SRR=0;TYPE=snp;BVAR	GT:DP:RO:QR:AO:QA:GL	1/1:63:0:0:63:2228:-5,-5,0
NC_010611.1	2276	.	A	G	2406.31	.	AB=0;ABP=0;AC=2;AF=1;AN=2;AO=76;CIGAR=1X;DP=76;DPB=76;DPRA=0;EPP=8.61041;EPPR=0;GTI=0;LEN=1;MEANALT=1;MQM=60;MQMR=0;NS=1;NUMALT=1;ODDS=108.577;PAIRED=1;PAIREDR=0;PAO=0;PQA=0;PQR=0;PRO=0;QA=2729;QR=0;RO=0;RPP=19.4678;RPPR=0;RUN=1;SAF=37;SAP=3.12459;SAR=39;SRF=0;SRP=0;SRR=0;TYPE=snp;BVAR	GT:DP:RO:QR:AO:QA:GL	1/1:76:0:0:76:2729:-5,-5,0
NC_010611.1	2396	.	G	A	2619.84	.	AB=0;ABP=0;AC=2;AF=1;AN=2;AO=78;CIGAR=1X;DP=78;DPB=78;DPRA=0;EPP=3.45573;EPPR=0;GTI=0;LEN=1;MEANALT=1;MQM=60;MQMR=0;NS=1;NUMALT=1;ODDS=111.35;PAIRED=1;PAIREDR=0;PAO=0;PQA=0;PQR=0;PRO=0;QA=2954;QR=0;RO=0;RPP=12.0303;RPPR=0;RUN=1;SAF=43;SAP=4.79202;SAR=35;SRF=0;SRP=0;SRR=0;TYPE=snp;BVAR	GT:DP:RO:QR:AO:QA:GL	1/1:78:0:0:78:2954:-5,-5,0
NC_010611.1	2489	.	G	A	2188.78	.	AB=0;ABP=0;AC=2;AF=1;AN=2;AO=70;CIGAR=1X;DP=70;DPB=70;DPRA=0;EPP=6.1124;EPPR=0;GTI=0;LEN=1;MEANALT=1;MQM=60;MQMR=0;NS=1;NUMALT=1;ODDS=100.259;PAIRED=1;PAIREDR=0;PAO=0;PQA=0;PQR=0;PRO=0;QA=2471;QR=0;RO=0;RPP=7.47733;RPPR=0;RUN=1;SAF=33;SAP=3.50664;SAR=37;SRF=0;SRP=0;SRR=0;TYPE=snp;BVAR	GT:DP:RO:QR:AO:QA:GL	1/1:70:0:0:70:2471:-5,-5,0
NC_010611.1	2534	.	T	C	2198.68	.	AB=0;ABP=0;AC=2;AF=1;AN=2;AO=68;CIGAR=1X;DP=69;DPB=69;DPRA=0;EPP=3.13803;EPPR=0;GTI=0;LEN=1;MEANALT=2;MQM=60;MQMR=0;NS=1;NUMALT=1;ODDS=97.4869;PAIRED=1;PAIREDR=0;PAO=0;PQA=0;PQR=0;PRO=0;QA=2475;QR=0;RO=0;RPP=3.13803;RPPR=0;RUN=1;SAF=34;SAP=3.0103;SAR=34;SRF=0;SRP=0;SRR=0;TYPE=snp;BVAR	GT:DP:RO:QR:AO:QA:GL	1/1:69:0:0:68:2475:-5,-5,0
NC_010611.1	2539	.	G	A	2126.3	.	AB=0;ABP=0;AC=2;AF=1;AN=2;AO=67;CIGAR=1X;DP=67;DPB=67;DPRA=0;EPP=4.59839;EPPR=0;GTI=0;LEN=1;MEANALT=1;MQM=60;MQMR=0;NS=1;NUMALT=1;ODDS=96.1006;PAIRED=1;PAIREDR=0;PAO=0;PQA=0;PQR=0;PRO=0;QA=2397;QR=0;RO=0;RPP=5.63551;RPPR=0;RUN=1;SAF=33;SAP=3.04271;SAR=34;SRF=0;SRP=0;SRR=0;TYPE=snp;BVAR	GT:DP:RO:QR:AO:QA:GL	1/1:67:0:0:67:2397:-5,-5,0
NC_010611.1	2570	.	C	A	2257.23	.	AB=0;ABP=0;AC=2;AF=1;AN=2;AO=70;CIGAR=1X;DP=70;DPB=70;DPRA=0;EPP=4.12706;EPPR=0;GTI=0;LEN=1;MEANALT=1;MQM=60;MQMR=0;NS=1;NUMALT=1;ODDS=100.259;PAIRED=1;PAIREDR=0;PAO=0;PQA=0;PQR=0;PRO=0;QA=2564;QR=0;RO=0;RPP=23.9805;RPPR=0;RUN=1;SAF=32;SAP=4.12706;SAR=38;SRF=0;SRP=0;SRR=0;TYPE=snp;BVAR	GT:DP:RO:QR:AO:QA:GL	1/1:70:0:0:70:2564:-5,-5,0
NC_010611.1	2636	.	A	G	2326.7	.	AB=0;ABP=0;AC=2;AF=1;AN=2;AO=73;CIGAR=1X;DP=74;DPB=74;DPRA=0;EPP=3.75395;EPPR=5.18177;GTI=0;LEN=1;MEANALT=1;MQM=60;MQMR=60;NS=1;NUMALT=1;ODDS=90.7564;PAIRED=1;PAIREDR=1;PAO=0;PQA=0;PQR=0;PRO=0;QA=2665;QR=37;RO=1;RPP=18.746;RPPR=5.18177;RUN=1;SAF=37;SAP=3.04005;SAR=36;SRF=0;SRP=5.18177;SRR=1;TYPE=snp;BVAR	GT:DP:RO:QR:AO:QA:GL	1/1:74:1:37:73:2665:-5,-5,0
NC_010611.1	2738	.	C	T	1997.71	.	AB=0;ABP=0;AC=2;AF=1;AN=2;AO=63;CIGAR=1X;DP=63;DPB=63;DPRA=0;EPP=7.18091;EPPR=0;GTI=0;LEN=1;MEANALT=1;MQM=60;MQMR=0;NS=1;NUMALT=1;ODDS=90.5554;PAIRED=1;PAIREDR=0;PAO=0;PQA=0;PQR=0;PRO=0;QA=2264;QR=0;RO=0;RPP=10.7656;RPPR=0;RUN=1;SAF=28;SAP=4.69922;SAR=35;SRF=0;SRP=0;SRR=0;TYPE=snp;BVAR	GT:DP:RO:QR:AO:QA:GL	1/1:63:0:0:63:2264:-5,-5,0
NC_010611.1	2765	.	G	A	2396.42	.	AB=0;ABP=0;AC=2;AF=1;AN=2;AO=74;CIGAR=1X;DP=74;DPB=74;DPRA=0;EPP=5.94472;EPPR=0;GTI=0;LEN=1;MEANALT=1;MQM=60;MQMR=0;NS=1;NUMALT=1;ODDS=105.805;PAIRED=1;PAIREDR=0;PAO=0;PQA=0;PQR=0;PRO=0;QA=2709;QR=0;RO=0;RPP=8.76177;RPPR=0;RUN=1;SAF=30;SAP=8.76177;SAR=44;SRF=0;SRP=0;SRR=0;TYPE=snp;BVAR	GT:DP:RO:QR:AO:QA:GL	1/1:74:0:0:74:2709:-5,-5,0
NC_010611.1	3216	.	C	T	1607.69	.	AB=0;ABP=0;AC=2;AF=1;AN=2;AO=50;CIGAR=1X;DP=50;DPB=50;DPRA=0;EPP=9.26414;EPPR=0;GTI=0;LEN=1;MEANALT=1;MQM=60;MQMR=0;NS=1;NUMALT=1;ODDS=72.5336;PAIRED=1;PAIREDR=0;PAO=0;PQA=0;PQR=0;PRO=0;QA=1821;QR=0;RO=0;RPP=3.18402;RPPR=0;RUN=1;SAF=25;SAP=3.0103;SAR=25;SRF=0;SRP=0;SRR=0;TYPE=snp;BVAR	GT:DP:RO:QR:AO:QA:GL	1/1:50:0:0:50:1821:-5,-5,0
NC_010611.1	3413	.	A	G	2246	.	AB=0;ABP=0;AC=2;AF=1;AN=2;AO=68;CIGAR=1X;DP=68;DPB=68;DPRA=0;EPP=4.1599;EPPR=0;GTI=0;LEN=1;MEANALT=1;MQM=60;MQMR=0;NS=1;NUMALT=1;ODDS=97.4869;PAIRED=1;PAIREDR=0;PAO=0;PQA=0;PQR=0;PRO=0;QA=2534;QR=0;RO=0;RPP=9.26925;RPPR=0;RUN=1;SAF=32;SAP=3.52123;SAR=36;SRF=0;SRP=0;SRR=0;TYPE=snp;BVAR	GT:DP:RO:QR:AO:QA:GL	1/1:68:0:0:68:2534:-5,-5,0
NC_010611.1	3492	.	G	A	2507.51	.	AB=0;ABP=0;AC=2;AF=1;AN=2;AO=78;CIGAR=1X;DP=79;DPB=79;DPRA=0;EPP=7.01917;EPPR=0;GTI=0;LEN=1;MEANALT=2;MQM=60;MQMR=0;NS=1;NUMALT=1;ODDS=111.35;PAIRED=1;PAIREDR=0;PAO=0;PQA=0;PQR=0;PRO=0;QA=2841;QR=0;RO=0;RPP=10.1372;RPPR=0;RUN=1;SAF=48;SAP=12.0303;SAR=30;SRF=0;SRP=0;SRR=0;TYPE=snp;BVAR	GT:DP:RO:QR:AO:QA:GL	1/1:79:0:0:78:2841:-5,-5,0
NC_010611.1	3569	.	C	T	2676.75	.	AB=0;ABP=0;AC=2;AF=1;AN=2;AO=81;CIGAR=1X;DP=81;DPB=81;DPRA=0;EPP=25.5561;EPPR=0;GTI=0;LEN=1;MEANALT=1;MQM=60;MQMR=0;NS=1;NUMALT=1;ODDS=115.509;PAIRED=1;PAIREDR=0;PAO=0;PQA=0;PQR=0;PRO=0;QA=3039;QR=0;RO=0;RPP=10.7579;RPPR=0;RUN=1;SAF=41;SAP=3.03711;SAR=40;SRF=0;SRP=0;SRR=0;TYPE=snp;BVAR	GT:DP:RO:QR:AO:QA:GL	1/1:81:0:0:81:3039:-5,-5,0
NC_010611.1	3753	.	A	T	1890.09	.	AB=0;ABP=0;AC=2;AF=1;AN=2;AO=57;CIGAR=1X;DP=57;DPB=57;DPRA=0;EPP=3.0484;EPPR=0;GTI=0;LEN=1;MEANALT=1;MQM=60;MQMR=0;NS=1;NUMALT=1;ODDS=82.2377;PAIRED=1;PAIREDR=0;PAO=0;PQA=0;PQR=0;PRO=0;QA=2134;QR=0;RO=0;RPP=6.09608;RPPR=0;RUN=1;SAF=32;SAP=4.877;SAR=25;SRF=0;SRP=0;SRR=0;TYPE=snp;BVAR	GT:DP:RO:QR:AO:QA:GL	1/1:57:0:0:57:2134:-5,-5,0
NC_010611.1	3834	.	T	C	2114.5	.	AB=0;ABP=0;AC=2;AF=1;AN=2;AO=64;CIGAR=1X;DP=64;DPB=64;DPRA=0;EPP=14.0034;EPPR=0;GTI=0;LEN=1;MEANALT=1;MQM=60;MQMR=0;NS=1;NUMALT=1;ODDS=91.9417;PAIRED=1;PAIREDR=0;PAO=0;PQA=0;PQR=0;PRO=0;QA=2397;QR=0;RO=0;RPP=6.40323;RPPR=0;RUN=1;SAF=28;SAP=5.18177;SAR=36;SRF=0;SRP=0;SRR=0;TYPE=snp;BVAR	GT:DP:RO:QR:AO:QA:GL	1/1:64:0:0:64:2397:-5,-5,0
NC_010611.1	3864	.	T	C	1885.01	.	AB=0;ABP=0;AC=2;AF=1;AN=2;AO=56;CIGAR=1X;DP=56;DPB=56;DPRA=0;EPP=3.63072;EPPR=0;GTI=0;LEN=1;MEANALT=1;MQM=60;MQMR=0;NS=1;NUMALT=1;ODDS=80.8514;PAIRED=1;PAIREDR=0;PAO=0;PQA=0;PQR=0;PRO=0;QA=2136;QR=0;RO=0;RPP=10.6105;RPPR=0;RUN=1;SAF=23;SAP=6.88793;SAR=33;SRF=0;SRP=0;SRR=0;TYPE=snp;BVAR	GT:DP:RO:QR:AO:QA:GL	1/1:56:0:0:56:2136:-5,-5,0
NC_010611.1	4145	.	C	A	2748.94	.	AB=0;ABP=0;AC=2;AF=1;AN=2;AO=84;CIGAR=1X;DP=84;DPB=84;DPRA=0;EPP=3.1137;EPPR=0;GTI=0;LEN=1;MEANALT=1;MQM=60;MQMR=0;NS=1;NUMALT=1;ODDS=119.668;PAIRED=1;PAIREDR=0;PAO=0;PQA=0;PQR=0;PRO=0;QA=3090;QR=0;RO=0;RPP=6.73282;RPPR=0;RUN=1;SAF=41;SAP=3.1137;SAR=43;SRF=0;SRP=0;SRR=0;TYPE=snp;BVAR	GT:DP:RO:QR:AO:QA:GL	1/1:84:0:0:84:3090:-5,-5,0
NC_010611.1	4163	.	A	G	2921.76	.	AB=0;ABP=0;AC=2;AF=1;AN=2;AO=91;CIGAR=1X;DP=91;DPB=91;DPRA=0;EPP=4.17955;EPPR=0;GTI=0;LEN=1;MEANALT=1;MQM=60;MQMR=0;NS=1;NUMALT=1;ODDS=129.372;PAIRED=1;PAIREDR=0;PAO=0;PQA=0;PQR=0;PRO=0;QA=3282;QR=0;RO=0;RPP=4.94315;RPPR=0;RUN=1;SAF=44;SAP=3.22506;SAR=47;SRF=0;SRP=0;SRR=0;TYPE=snp;BVAR	GT:DP:RO:QR:AO:QA:GL	1/1:91:0:0:91:3282:-5,-5,0
NC_010611.1	4235	.	T	C	2353.05	.	AB=0;ABP=0;AC=2;AF=1;AN=2;AO=77;CIGAR=1X;DP=77;DPB=77;DPRA=0;EPP=3.71532;EPPR=0;GTI=0;LEN=1;MEANALT=1;MQM=60;MQMR=0;NS=1;NUMALT=1;ODDS=109.964;PAIRED=1;PAIREDR=0;PAO=0;PQA=0;PQR=0;PRO=0;QA=2667;QR=0;RO=0;RPP=15.4469;RPPR=0;RUN=1;SAF=46;SAP=9.35551;SAR=31;SRF=0;SRP=0;SRR=0;TYPE=snp;BVAR	GT:DP:RO:QR:AO:QA:GL	1/1:77:0:0:77:2667:-5,-5,0
NC_010611.1	4290	.	C	T	2317.79	.	AB=0;ABP=0;AC=2;AF=1;AN=2;AO=73;CIGAR=1X;DP=73;DPB=73;DPRA=0;EPP=3.04005;EPPR=0;GTI=0;LEN=1;MEANALT=1;MQM=60;MQMR=0;NS=1;NUMALT=1;ODDS=104.418;PAIRED=1;PAIREDR=0;PAO=0;PQA=0;PQR=0;PRO=0;QA=2610;QR=0;RO=0;RPP=4.46786;RPPR=0;RUN=1;SAF=41;SAP=5.41974;SAR=32;SRF=0;SRP=0;SRR=0;TYPE=snp;BVAR	GT:DP:RO:QR:AO:QA:GL	1/1:73:0:0:73:2610:-5,-5,0
NC_010611.1	4499	.	A	T	1715.78	.	AB=0;ABP=0;AC=2;AF=1;AN=2;AO=53;CIGAR=1X;DP=53;DPB=53;DPRA=0;EPP=3.37904;EPPR=0;GTI=0;LEN=1;MEANALT=1;MQM=60;MQMR=0;NS=1;NUMALT=1;ODDS=76.6925;PAIRED=1;PAIREDR=0;PAO=0;PQA=0;PQR=0;PRO=0;QA=1936;QR=0;RO=0;RPP=4.03458;RPPR=0;RUN=1;SAF=27;SAP=3.05127;SAR=26;SRF=0;SRP=0;SRR=0;TYPE=snp;BVAR	GT:DP:RO:QR:AO:QA:GL	1/1:53:0:0:53:1936:-5,-5,0
NC_010611.1	4532	.	A	G	1489.64	.	AB=0;ABP=0;AC=2;AF=1;AN=2;AO=46;CIGAR=1X;DP=46;DPB=46;DPRA=0;EPP=3.76559;EPPR=0;GTI=0;LEN=1;MEANALT=1;MQM=60;MQMR=0;NS=1;NUMALT=1;ODDS=66.9884;PAIRED=1;PAIREDR=0;PAO=0;PQA=0;PQR=0;PRO=0;QA=1684;QR=0;RO=0;RPP=3.76559;RPPR=0;RUN=1;SAF=22;SAP=3.19912;SAR=24;SRF=0;SRP=0;SRR=0;TYPE=snp;BVAR	GT:DP:RO:QR:AO:QA:GL	1/1:46:0:0:46:1684:-5,-5,0
NC_010611.1	4613	.	A	T	2280.71	.	AB=0;ABP=0;AC=2;AF=1;AN=2;AO=69;CIGAR=1X;DP=69;DPB=69;DPRA=0;EPP=3.29354;EPPR=0;GTI=0;LEN=1;MEANALT=1;MQM=60;MQMR=0;NS=1;NUMALT=1;ODDS=98.8732;PAIRED=1;PAIREDR=0;PAO=0;PQA=0;PQR=0;PRO=0;QA=2576;QR=0;RO=0;RPP=12.1053;RPPR=0;RUN=1;SAF=31;SAP=4.55236;SAR=38;SRF=0;SRP=0;SRR=0;TYPE=snp;BVAR	GT:DP:RO:QR:AO:QA:GL	1/1:69:0:0:69:2576:-5,-5,0
NC_010611.1	4649	.	T	C	2384.37	.	AB=0;ABP=0;AC=2;AF=1;AN=2;AO=74;CIGAR=1X;DP=74;DPB=74;DPRA=0;EPP=3.47981;EPPR=0;GTI=0;LEN=1;MEANALT=1;MQM=60;MQMR=0;NS=1;NUMALT=1;ODDS=105.805;PAIRED=1;PAIREDR=0;PAO=0;PQA=0;PQR=0;PRO=0;QA=2684;QR=0;RO=0;RPP=3.47981;RPPR=0;RUN=1;SAF=32;SAP=5.94472;SAR=42;SRF=0;SRP=0;SRR=0;TYPE=snp;BVAR	GT:DP:RO:QR:AO:QA:GL	1/1:74:0:0:74:2684:-5,-5,0
NC_010611.1	4655	.	A	G	2223.99	.	AB=0;ABP=0;AC=2;AF=1;AN=2;AO=72;CIGAR=1X;DP=73;DPB=73;DPRA=0;EPP=3.49285;EPPR=5.18177;GTI=0;LEN=1;MEANALT=1;MQM=60;MQMR=60;NS=1;NUMALT=1;ODDS=94.0025;PAIRED=1;PAIREDR=1;PAO=0;PQA=0;PQR=0;PRO=0;QA=2513;QR=17;RO=1;RPP=3.0103;RPPR=5.18177;RUN=1;SAF=32;SAP=4.9405;SAR=40;SRF=1;SRP=5.18177;SRR=0;TYPE=snp;BVAR	GT:DP:RO:QR:AO:QA:GL	1/1:73:1:17:72:2513:-5,-5,0
NC_010611.1	4690	.	A	G	2286.79	.	AB=0;ABP=0;AC=2;AF=1;AN=2;AO=70;CIGAR=1X;DP=70;DPB=70;DPRA=0;EPP=3.0103;EPPR=0;GTI=0;LEN=1;MEANALT=1;MQM=60;MQMR=0;NS=1;NUMALT=1;ODDS=100.259;PAIRED=1;PAIREDR=0;PAO=0;PQA=0;PQR=0;PRO=0;QA=2577;QR=0;RO=0;RPP=7.47733;RPPR=0;RUN=1;SAF=32;SAP=4.12706;SAR=38;SRF=0;SRP=0;SRR=0;TYPE=snp;BVAR	GT:DP:RO:QR:AO:QA:GL	1/1:70:0:0:70:2577:-5,-5,0
NC_010611.1	4964	.	T	C	2112.69	.	AB=0;ABP=0;AC=2;AF=1;AN=2;AO=66;CIGAR=1X;DP=66;DPB=66;DPRA=0;EPP=5.11597;EPPR=0;GTI=0;LEN=1;MEANALT=1;MQM=60;MQMR=0;NS=1;NUMALT=1;ODDS=94.7143;PAIRED=0.984848;PAIREDR=0;PAO=0;PQA=0;PQR=0;PRO=0;QA=2383;QR=0;RO=0;RPP=3.0103;RPPR=0;RUN=1;SAF=38;SAP=6.30041;SAR=28;SRF=0;SRP=0;SRR=0;TYPE=snp;BVAR	GT:DP:RO:QR:AO:QA:GL	1/1:66:0:0:66:2383:-5,-5,0
NC_010611.1	5517	.	T	C	1544.24	.	AB=0;ABP=0;AC=2;AF=1;AN=2;AO=48;CIGAR=1X;DP=48;DPB=48;DPRA=0;EPP=4.6389;EPPR=0;GTI=0;LEN=1;MEANALT=1;MQM=60;MQMR=0;NS=1;NUMALT=1;ODDS=69.761;PAIRED=1;PAIREDR=0;PAO=0;PQA=0;PQR=0;PRO=0;QA=1762;QR=0;RO=0;RPP=17.6677;RPPR=0;RUN=1;SAF=26;SAP=3.73412;SAR=22;SRF=0;SRP=0;SRR=0;TYPE=snp;BVAR	GT:DP:RO:QR:AO:QA:GL	1/1:48:0:0:48:1762:-5,-5,0
NC_010611.1	5529	.	A	G	1497.66	.	AB=0;ABP=0;AC=2;AF=1;AN=2;AO=47;CIGAR=1X;DP=47;DPB=47;DPRA=0;EPP=6.75262;EPPR=0;GTI=0;LEN=1;MEANALT=1;MQM=60;MQMR=0;NS=1;NUMALT=1;ODDS=68.3747;PAIRED=1;PAIREDR=0;PAO=0;PQA=0;PQR=0;PRO=0;QA=1704;QR=0;RO=0;RPP=10.8184;RPPR=0;RUN=1;SAF=24;SAP=3.0565;SAR=23;SRF=0;SRP=0;SRR=0;TYPE=snp;BVAR	GT:DP:RO:QR:AO:QA:GL	1/1:47:0:0:47:1704:-5,-5,0
NC_010611.1	5760	.	G	T	1798.82	.	AB=0;ABP=0;AC=2;AF=1;AN=2;AO=59;CIGAR=1X;DP=59;DPB=59;DPRA=0;EPP=3.0471;EPPR=0;GTI=0;LEN=1;MEANALT=1;MQM=60;MQMR=0;NS=1;NUMALT=1;ODDS=85.0102;PAIRED=1;PAIREDR=0;PAO=0;PQA=0;PQR=0;PRO=0;QA=2033;QR=0;RO=0;RPP=7.46366;RPPR=0;RUN=1;SAF=31;SAP=3.34154;SAR=28;SRF=0;SRP=0;SRR=0;TYPE=snp;BVAR	GT:DP:RO:QR:AO:QA:GL	1/1:59:0:0:59:2033:-5,-5,0
NC_010611.1	5970	.	AGAA	TGAC	1461.13	.	AB=0;ABP=0;AC=2;AF=1;AN=2;AO=46;CIGAR=1X2M1X;DP=46;DPB=92.5;DPRA=0;EPP=6.03148;EPPR=0;GTI=0;LEN=4;MEANALT=1;MQM=60;MQMR=0;NS=1;NUMALT=1;ODDS=66.9884;PAIRED=1;PAIREDR=0;PAO=0;PQA=0;PQR=0;PRO=0;QA=1659;QR=0;RO=0;RPP=7.73089;RPPR=0;RUN=1;SAF=23;SAP=3.0103;SAR=23;SRF=0;SRP=0;SRR=0;TYPE=complex;BVAR	GT:DP:RO:QR:AO:QA:GL	1/1:46:0:0:46:1659:-5,-5,0
NC_010611.1	5991	.	G	A	1662.3	.	AB=0;ABP=0;AC=2;AF=1;AN=2;AO=50;CIGAR=1X;DP=50;DPB=50;DPRA=0;EPP=3.70517;EPPR=0;GTI=0;LEN=1;MEANALT=1;MQM=60;MQMR=0;NS=1;NUMALT=1;ODDS=72.5336;PAIRED=1;PAIREDR=0;PAO=0;PQA=0;PQR=0;PRO=0;QA=1880;QR=0;RO=0;RPP=7.35324;RPPR=0;RUN=1;SAF=25;SAP=3.0103;SAR=25;SRF=0;SRP=0;SRR=0;TYPE=snp;BVAR	GT:DP:RO:QR:AO:QA:GL	1/1:50:0:0:50:1880:-5,-5,0
NC_010611.1	6270	.	T	C	2284.92	.	AB=0;ABP=0;AC=2;AF=1;AN=2;AO=69;CIGAR=1X;DP=70;DPB=70;DPRA=0;EPP=5.55942;EPPR=0;GTI=0;LEN=1;MEANALT=2;MQM=60;MQMR=0;NS=1;NUMALT=1;ODDS=98.8732;PAIRED=1;PAIREDR=0;PAO=0;PQA=0;PQR=0;PRO=0;QA=2576;QR=0;RO=0;RPP=4.55236;RPPR=0;RUN=1;SAF=37;SAP=3.79707;SAR=32;SRF=0;SRP=0;SRR=0;TYPE=snp;BVAR	GT:DP:RO:QR:AO:QA:GL	1/1:70:0:0:69:2576:-5,-5,0
NC_010611.1	6464	.	G	T	1855.31	.	AB=0;ABP=0;AC=2;AF=1;AN=2;AO=59;CIGAR=1X;DP=59;DPB=59;DPRA=0;EPP=29.8409;EPPR=0;GTI=0;LEN=1;MEANALT=1;MQM=60;MQMR=0;NS=1;NUMALT=1;ODDS=85.0102;PAIRED=1;PAIREDR=0;PAO=0;PQA=0;PQR=0;PRO=0;QA=2124;QR=0;RO=0;RPP=5.99147;RPPR=0;RUN=1;SAF=29;SAP=3.0471;SAR=30;SRF=0;SRP=0;SRR=0;TYPE=snp;BVAR	GT:DP:RO:QR:AO:QA:GL	1/1:59:0:0:59:2124:-5,-5,0
NC_010611.1	6516	.	G	A	1749.48	.	AB=0;ABP=0;AC=2;AF=1;AN=2;AO=55;CIGAR=1X;DP=55;DPB=55;DPRA=0;EPP=14.4204;EPPR=0;GTI=0;LEN=1;MEANALT=1;MQM=60;MQMR=0;NS=1;NUMALT=1;ODDS=79.4651;PAIRED=1;PAIREDR=0;PAO=0;PQA=0;PQR=0;PRO=0;QA=1987;QR=0;RO=0;RPP=3.99733;RPPR=0;RUN=1;SAF=30;SAP=3.99733;SAR=25;SRF=0;SRP=0;SRR=0;TYPE=snp;BVAR	GT:DP:RO:QR:AO:QA:GL	1/1:55:0:0:55:1987:-5,-5,0
NC_010611.1	6902	.	T	C	1639.71	.	AB=0;ABP=0;AC=2;AF=1;AN=2;AO=51;CIGAR=1X;DP=51;DPB=51;DPRA=0;EPP=5.09662;EPPR=0;GTI=0;LEN=1;MEANALT=1;MQM=60;MQMR=0;NS=1;NUMALT=1;ODDS=73.9199;PAIRED=1;PAIREDR=0;PAO=0;PQA=0;PQR=0;PRO=0;QA=1858;QR=0;RO=0;RPP=3.3935;RPPR=0;RUN=1;SAF=20;SAP=8.16222;SAR=31;SRF=0;SRP=0;SRR=0;TYPE=snp;BVAR	GT:DP:RO:QR:AO:QA:GL	1/1:51:0:0:51:1858:-5,-5,0
NC_010611.1	7068	.	A	G	535255	.	AB=0;ABP=0;AC=2;AF=1;AN=2;AO=17;CIGAR=1X;DP=17;DPB=17;DPRA=0;EPP=3.13803;EPPR=0;GTI=0;LEN=1;MEANALT=1;MQM=60;MQMR=0;NS=1;NUMALT=1;ODDS=26.7859;PAIRED=1;PAIREDR=0;PAO=0;PQA=0;PQR=0;PRO=0;QA=651;QR=0;RO=0;RPP=31.7504;RPPR=0;RUN=1;SAF=10;SAP=4.1599;SAR=7;SRF=0;SRP=0;SRR=0;TYPE=snp;BVAR	GT:DP:RO:QR:AO:QA:GL	1/1:17:0:0:17:651:-5,-5,0
NC_010611.1	7133	.	C	T	297257	.	AB=0;ABP=0;AC=2;AF=1;AN=2;AO=10;CIGAR=1X;DP=10;DPB=10;DPRA=0;EPP=3.0103;EPPR=0;GTI=0;LEN=1;MEANALT=1;MQM=60;MQMR=0;NS=1;NUMALT=1;ODDS=17.0818;PAIRED=1;PAIREDR=0;PAO=0;PQA=0;PQR=0;PRO=0;QA=363;QR=0;RO=0;RPP=16.9077;RPPR=0;RUN=1;SAF=6;SAP=3.87889;SAR=4;SRF=0;SRP=0;SRR=0;TYPE=snp;BVAR	GT:DP:RO:QR:AO:QA:GL	1/1:10:0:0:10:363:-5,-3.0103,0
NC_010611.1	7231	.	A	T	794208	.	AB=0;ABP=0;AC=2;AF=1;AN=2;AO=24;CIGAR=1X;DP=24;DPB=24;DPRA=0;EPP=4.45795;EPPR=0;GTI=0;LEN=1;MEANALT=1;MQM=60;MQMR=0;NS=1;NUMALT=1;ODDS=36.4899;PAIRED=1;PAIREDR=0;PAO=0;PQA=0;PQR=0;PRO=0;QA=907;QR=0;RO=0;RPP=3.37221;RPPR=0;RUN=1;SAF=13;SAP=3.37221;SAR=11;SRF=0;SRP=0;SRR=0;TYPE=snp;BVAR	GT:DP:RO:QR:AO:QA:GL	1/1:24:0:0:24:907:-5,-5,0
NC_010611.1	7270	.	C	A	816952	.	AB=0;ABP=0;AC=2;AF=1;AN=2;AO=25;CIGAR=1X;DP=26;DPB=26;DPRA=0;EPP=3.79203;EPPR=5.18177;GTI=0;LEN=1;MEANALT=1;MQM=60;MQMR=60;NS=1;NUMALT=1;ODDS=31.1416;PAIRED=1;PAIREDR=1;PAO=0;PQA=0;PQR=0;PRO=0;QA=942;QR=16;RO=1;RPP=5.18177;RPPR=5.18177;RUN=1;SAF=11;SAP=3.79203;SAR=14;SRF=1;SRP=5.18177;SRR=0;TYPE=snp;BVAR	GT:DP:RO:QR:AO:QA:GL	1/1:26:1:16:25:942:-5,-4.81181,0
NC_010611.1	7277	.	T	C	860512	.	AB=0;ABP=0;AC=2;AF=1;AN=2;AO=26;CIGAR=1X;DP=26;DPB=26;DPRA=0;EPP=3.34437;EPPR=0;GTI=0;LEN=1;MEANALT=1;MQM=60;MQMR=0;NS=1;NUMALT=1;ODDS=39.2625;PAIRED=1;PAIREDR=0;PAO=0;PQA=0;PQR=0;PRO=0;QA=980;QR=0;RO=0;RPP=3.34437;RPPR=0;RUN=1;SAF=12;SAP=3.34437;SAR=14;SRF=0;SRP=0;SRR=0;TYPE=snp;BVAR	GT:DP:RO:QR:AO:QA:GL	1/1:26:0:0:26:980:-5,-5,0
NC_010611.1	7322	.	A	G	729125	.	AB=0;ABP=0;AC=2;AF=1;AN=2;AO=23;CIGAR=1X;DP=25;DPB=25;DPRA=0;EPP=5.3706;EPPR=0;GTI=0;LEN=1;MEANALT=2;MQM=60;MQMR=0;NS=1;NUMALT=1;ODDS=35.1036;PAIRED=1;PAIREDR=0;PAO=0;PQA=0;PQR=0;PRO=0;QA=840;QR=0;RO=0;RPP=3.86001;RPPR=0;RUN=1;SAF=12;SAP=3.10471;SAR=11;SRF=0;SRP=0;SRR=0;TYPE=snp;BVAR	GT:DP:RO:QR:AO:QA:GL	1/1:25:0:0:23:840:-5,-5,0
NC_010611.1	7360	.	T	G	788661	.	AB=0;ABP=0;AC=2;AF=1;AN=2;AO=26;CIGAR=1X;DP=26;DPB=26;DPRA=0;EPP=8.35546;EPPR=0;GTI=0;LEN=1;MEANALT=1;MQM=60;MQMR=0;NS=1;NUMALT=1;ODDS=39.2625;PAIRED=1;PAIREDR=0;PAO=0;PQA=0;PQR=0;PRO=0;QA=907;QR=0;RO=0;RPP=4.34659;RPPR=0;RUN=1;SAF=14;SAP=3.34437;SAR=12;SRF=0;SRP=0;SRR=0;TYPE=snp;BVAR	GT:DP:RO:QR:AO:QA:GL	1/1:26:0:0:26:907:-5,-5,0
NC_010611.1	7366	.	T	C	1058.71	.	AB=0;ABP=0;AC=2;AF=1;AN=2;AO=34;CIGAR=1X;DP=34;DPB=34;DPRA=0;EPP=12.2071;EPPR=0;GTI=0;LEN=1;MEANALT=1;MQM=60;MQMR=0;NS=1;NUMALT=1;ODDS=50.3529;PAIRED=1;PAIREDR=0;PAO=0;PQA=0;PQR=0;PRO=0;QA=1215;QR=0;RO=0;RPP=4.03217;RPPR=0;RUN=1;SAF=20;SAP=5.30951;SAR=14;SRF=0;SRP=0;SRR=0;TYPE=snp;BVAR	GT:DP:RO:QR:AO:QA:GL	1/1:34:0:0:34:1215:-5,-5,0
NC_010611.1	9104	.	G	A	2697.77	.	AB=0;ABP=0;AC=2;AF=1;AN=2;AO=83;CIGAR=1X;DP=83;DPB=83;DPRA=0;EPP=3.24576;EPPR=0;GTI=0;LEN=1;MEANALT=1;MQM=60;MQMR=0;NS=1;NUMALT=1;ODDS=118.281;PAIRED=1;PAIREDR=0;PAO=0;PQA=0;PQR=0;PRO=0;QA=3072;QR=0;RO=0;RPP=38.8265;RPPR=0;RUN=1;SAF=46;SAP=5.12945;SAR=37;SRF=0;SRP=0;SRR=0;TYPE=snp;BVAR	GT:DP:RO:QR:AO:QA:GL	1/1:83:0:0:83:3072:-5,-5,0
NC_010611.1	9350	.	G	A	1494.01	.	AB=0;ABP=0;AC=2;AF=1;AN=2;AO=50;CIGAR=1X;DP=51;DPB=51;DPRA=0;EPP=3.18402;EPPR=0;GTI=0;LEN=1;MEANALT=2;MQM=60;MQMR=0;NS=1;NUMALT=1;ODDS=72.5336;PAIRED=1;PAIREDR=0;PAO=0;PQA=0;PQR=0;PRO=0;QA=1697;QR=0;RO=0;RPP=3.0103;RPPR=0;RUN=1;SAF=19;SAP=9.26414;SAR=31;SRF=0;SRP=0;SRR=0;TYPE=snp;BVAR	GT:DP:RO:QR:AO:QA:GL	1/1:51:0:0:50:1697:-5,-5,0
NC_010611.1	9698	.	G	A	1820.69	.	AB=0;ABP=0;AC=2;AF=1;AN=2;AO=57;CIGAR=1X;DP=58;DPB=58;DPRA=0;EPP=3.9627;EPPR=5.18177;GTI=0;LEN=1;MEANALT=1;MQM=60;MQMR=60;NS=1;NUMALT=1;ODDS=73.4379;PAIRED=1;PAIREDR=1;PAO=0;PQA=0;PQR=0;PRO=0;QA=2071;QR=18;RO=1;RPP=6.09608;RPPR=5.18177;RUN=1;SAF=23;SAP=7.61992;SAR=34;SRF=1;SRP=5.18177;SRR=0;TYPE=snp;BVAR	GT:DP:RO:QR:AO:QA:GL	1/1:58:1:18:57:2071:-5,-5,0
NC_010611.1	9836	.	C	T	2649.37	.	AB=0;ABP=0;AC=2;AF=1;AN=2;AO=81;CIGAR=1X;DP=81;DPB=81;DPRA=0;EPP=3.25157;EPPR=0;GTI=0;LEN=1;MEANALT=1;MQM=60;MQMR=0;NS=1;NUMALT=1;ODDS=115.509;PAIRED=1;PAIREDR=0;PAO=0;PQA=0;PQR=0;PRO=0;QA=2981;QR=0;RO=0;RPP=6.2541;RPPR=0;RUN=1;SAF=45;SAP=5.18177;SAR=36;SRF=0;SRP=0;SRR=0;TYPE=snp;BVAR	GT:DP:RO:QR:AO:QA:GL	1/1:81:0:0:81:2981:-5,-5,0
NC_010611.1	9869	.	G	A	2595.93	.	AB=0;ABP=0;AC=2;AF=1;AN=2;AO=79;CIGAR=1X;DP=79;DPB=79;DPRA=0;EPP=10.954;EPPR=0;GTI=0;LEN=1;MEANALT=1;MQM=60;MQMR=0;NS=1;NUMALT=1;ODDS=112.736;PAIRED=1;PAIREDR=0;PAO=0;PQA=0;PQR=0;PRO=0;QA=2925;QR=0;RO=0;RPP=3.25768;RPPR=0;RUN=1;SAF=42;SAP=3.69747;SAR=37;SRF=0;SRP=0;SRR=0;TYPE=snp;BVAR	GT:DP:RO:QR:AO:QA:GL	1/1:79:0:0:79:2925:-5,-5,0
NC_010611.1	10049	.	C	T	1844.17	.	AB=0;ABP=0;AC=2;AF=1;AN=2;AO=60;CIGAR=1X;DP=64;DPB=64;DPRA=0;EPP=3.58936;EPPR=5.18177;GTI=0;LEN=1;MEANALT=2;MQM=60;MQMR=60;NS=1;NUMALT=1;ODDS=78.5416;PAIRED=1;PAIREDR=1;PAO=0;PQA=0;PQR=0;PRO=0;QA=2086;QR=15;RO=1;RPP=3.15506;RPPR=5.18177;RUN=1;SAF=31;SAP=3.15506;SAR=29;SRF=1;SRP=5.18177;SRR=0;TYPE=snp;BVAR	GT:DP:RO:QR:AO:QA:GL	1/1:64:1:15:60:2086:-5,-5,0
NC_010611.1	10268	.	C	T	2198.55	.	AB=0;ABP=0;AC=2;AF=1;AN=2;AO=67;CIGAR=1X;DP=67;DPB=67;DPRA=0;EPP=3.82055;EPPR=0;GTI=0;LEN=1;MEANALT=1;MQM=60;MQMR=0;NS=1;NUMALT=1;ODDS=96.1006;PAIRED=1;PAIREDR=0;PAO=0;PQA=0;PQR=0;PRO=0;QA=2476;QR=0;RO=0;RPP=4.59839;RPPR=0;RUN=1;SAF=31;SAP=3.82055;SAR=36;SRF=0;SRP=0;SRR=0;TYPE=snp;BVAR	GT:DP:RO:QR:AO:QA:GL	1/1:67:0:0:67:2476:-5,-5,0
NC_010611.1	10344	.	G	A	1321.53	.	AB=0;ABP=0;AC=2;AF=1;AN=2;AO=44;CIGAR=1X;DP=44;DPB=44;DPRA=0;EPP=3.20771;EPPR=0;GTI=0;LEN=1;MEANALT=1;MQM=60;MQMR=0;NS=1;NUMALT=1;ODDS=64.2158;PAIRED=1;PAIREDR=0;PAO=0;PQA=0;PQR=0;PRO=0;QA=1514;QR=0;RO=0;RPP=12.6832;RPPR=0;RUN=1;SAF=16;SAP=10.1169;SAR=28;SRF=0;SRP=0;SRR=0;TYPE=snp;BVAR	GT:DP:RO:QR:AO:QA:GL	1/1:44:0:0:44:1514:-5,-5,0
NC_010611.1	10370	.	T	C	1243.08	.	AB=0;ABP=0;AC=2;AF=1;AN=2;AO=38;CIGAR=1X;DP=38;DPB=38;DPRA=0;EPP=3.9246;EPPR=0;GTI=0;LEN=1;MEANALT=1;MQM=60;MQMR=0;NS=1;NUMALT=1;ODDS=55.8981;PAIRED=1;PAIREDR=0;PAO=0;PQA=0;PQR=0;PRO=0;QA=1409;QR=0;RO=0;RPP=3.23888;RPPR=0;RUN=1;SAF=17;SAP=3.9246;SAR=21;SRF=0;SRP=0;SRR=0;TYPE=snp;BVAR	GT:DP:RO:QR:AO:QA:GL	1/1:38:0:0:38:1409:-5,-5,0
NC_010611.1	10406	.	T	C	1220.05	.	AB=0;ABP=0;AC=2;AF=1;AN=2;AO=38;CIGAR=1X;DP=38;DPB=38;DPRA=0;EPP=8.7247;EPPR=0;GTI=0;LEN=1;MEANALT=1;MQM=60;MQMR=0;NS=1;NUMALT=1;ODDS=55.8981;PAIRED=1;PAIREDR=0;PAO=0;PQA=0;PQR=0;PRO=0;QA=1388;QR=0;RO=0;RPP=3.23888;RPPR=0;RUN=1;SAF=20;SAP=3.23888;SAR=18;SRF=0;SRP=0;SRR=0;TYPE=snp;BVAR	GT:DP:RO:QR:AO:QA:GL	1/1:38:0:0:38:1388:-5,-5,0
NC_010611.1	10431	.	A	G	1120.66	.	AB=0;ABP=0;AC=2;AF=1;AN=2;AO=35;CIGAR=1X;DP=35;DPB=35;DPRA=0;EPP=8.03571;EPPR=0;GTI=0;LEN=1;MEANALT=1;MQM=60;MQMR=0;NS=1;NUMALT=1;ODDS=51.7392;PAIRED=1;PAIREDR=0;PAO=0;PQA=0;PQR=0;PRO=0;QA=1278;QR=0;RO=0;RPP=3.56868;RPPR=0;RUN=1;SAF=20;SAP=4.56135;SAR=15;SRF=0;SRP=0;SRR=0;TYPE=snp;BVAR	GT:DP:RO:QR:AO:QA:GL	1/1:35:0:0:35:1278:-5,-5,0
NC_010611.1	10442	.	T	C	1196.61	.	AB=0;ABP=0;AC=2;AF=1;AN=2;AO=38;CIGAR=1X;DP=38;DPB=38;DPRA=0;EPP=8.7247;EPPR=0;GTI=0;LEN=1;MEANALT=1;MQM=60;MQMR=0;NS=1;NUMALT=1;ODDS=55.8981;PAIRED=1;PAIREDR=0;PAO=0;PQA=0;PQR=0;PRO=0;QA=1370;QR=0;RO=0;RPP=8.7247;RPPR=0;RUN=1;SAF=22;SAP=5.06748;SAR=16;SRF=0;SRP=0;SRR=0;TYPE=snp;BVAR	GT:DP:RO:QR:AO:QA:GL	1/1:38:0:0:38:1370:-5,-5,0
NC_010611.1	10683	.	C	T	1263.07	.	AB=0;ABP=0;AC=2;AF=1;AN=2;AO=40;CIGAR=1X;DP=40;DPB=40;DPRA=0;EPP=3.0103;EPPR=0;GTI=0;LEN=1;MEANALT=1;MQM=60;MQMR=0;NS=1;NUMALT=1;ODDS=58.6707;PAIRED=1;PAIREDR=0;PAO=0;PQA=0;PQR=0;PRO=0;QA=1454;QR=0;RO=0;RPP=24.725;RPPR=0;RUN=1;SAF=20;SAP=3.0103;SAR=20;SRF=0;SRP=0;SRR=0;TYPE=snp;BVAR	GT:DP:RO:QR:AO:QA:GL	1/1:40:0:0:40:1454:-5,-5,0
NC_010611.1	10757	.	GTTG	ACTT	1080.8	.	AB=0;ABP=0;AC=2;AF=1;AN=2;AO=34;CIGAR=2X1M1X;DP=34;DPB=68;DPRA=0;EPP=3.0103;EPPR=0;GTI=0;LEN=4;MEANALT=1;MQM=60;MQMR=0;NS=1;NUMALT=1;ODDS=50.3529;PAIRED=1;PAIREDR=0;PAO=0;PQA=0;PQR=0;PRO=0;QA=1251;QR=0;RO=0;RPP=19.3602;RPPR=0;RUN=1;SAF=12;SAP=9.39698;SAR=22;SRF=0;SRP=0;SRR=0;TYPE=complex;BVAR	GT:DP:RO:QR:AO:QA:GL	1/1:34:0:0:34:1251:-5,-5,0
NC_010611.1	10766	.	T	C	1124.9	.	AB=0;ABP=0;AC=2;AF=1;AN=2;AO=35;CIGAR=1X;DP=35;DPB=35;DPRA=0;EPP=3.56868;EPPR=0;GTI=0;LEN=1;MEANALT=1;MQM=60;MQMR=0;NS=1;NUMALT=1;ODDS=51.7392;PAIRED=1;PAIREDR=0;PAO=0;PQA=0;PQR=0;PRO=0;QA=1322;QR=0;RO=0;RPP=35.8306;RPPR=0;RUN=1;SAF=12;SAP=10.5174;SAR=23;SRF=0;SRP=0;SRR=0;TYPE=snp;BVAR	GT:DP:RO:QR:AO:QA:GL	1/1:35:0:0:35:1322:-5,-5,0
NC_010611.1	10772	.	ACAA	GCAG	1148.81	.	AB=0;ABP=0;AC=2;AF=1;AN=2;AO=36;CIGAR=1X2M1X;DP=36;DPB=73.25;DPRA=0;EPP=3.9754;EPPR=0;GTI=0;LEN=4;MEANALT=1;MQM=60;MQMR=0;NS=1;NUMALT=1;ODDS=53.1255;PAIRED=1;PAIREDR=0;PAO=0;PQA=0;PQR=0;PRO=0;QA=1343;QR=0;RO=0;RPP=32.2045;RPPR=0;RUN=1;SAF=13;SAP=9.04217;SAR=23;SRF=0;SRP=0;SRR=0;TYPE=complex;BVAR	GT:DP:RO:QR:AO:QA:GL	1/1:36:0:0:36:1343:-5,-5,0
NC_010611.1	10787	.	C	T	1863.93	.	AB=0;ABP=0;AC=2;AF=1;AN=2;AO=57;CIGAR=1X;DP=57;DPB=57;DPRA=0;EPP=6.09608;EPPR=0;GTI=0;LEN=1;MEANALT=1;MQM=60;MQMR=0;NS=1;NUMALT=1;ODDS=82.2377;PAIRED=1;PAIREDR=0;PAO=0;PQA=0;PQR=0;PRO=0;QA=2103;QR=0;RO=0;RPP=3.0484;RPPR=0;RUN=1;SAF=28;SAP=3.0484;SAR=29;SRF=0;SRP=0;SRR=0;TYPE=snp;BVAR	GT:DP:RO:QR:AO:QA:GL	1/1:57:0:0:57:2103:-5,-5,0
NC_010611.1	10859	.	CGCG	TGCA	1553.2	.	AB=0;ABP=0;AC=2;AF=1;AN=2;AO=50;CIGAR=1X2M1X;DP=50;DPB=102;DPRA=0;EPP=4.57376;EPPR=0;GTI=0;LEN=4;MEANALT=1;MQM=60;MQMR=0;NS=1;NUMALT=1;ODDS=72.5336;PAIRED=1;PAIREDR=0;PAO=0;PQA=0;PQR=0;PRO=0;QA=1756;QR=0;RO=0;RPP=3.70517;RPPR=0;RUN=1;SAF=25;SAP=3.0103;SAR=25;SRF=0;SRP=0;SRR=0;TYPE=complex;BVAR	GT:DP:RO:QR:AO:QA:GL	1/1:50:0:0:50:1756:-5,-5,0
NC_010611.1	10988	.	G	A	1782.47	.	AB=0;ABP=0;AC=2;AF=1;AN=2;AO=55;CIGAR=1X;DP=55;DPB=55;DPRA=0;EPP=3.04978;EPPR=0;GTI=0;LEN=1;MEANALT=1;MQM=60;MQMR=0;NS=1;NUMALT=1;ODDS=79.4651;PAIRED=1;PAIREDR=0;PAO=0;PQA=0;PQR=0;PRO=0;QA=2011;QR=0;RO=0;RPP=3.99733;RPPR=0;RUN=1;SAF=30;SAP=3.99733;SAR=25;SRF=0;SRP=0;SRR=0;TYPE=snp;BVAR	GT:DP:RO:QR:AO:QA:GL	1/1:55:0:0:55:2011:-5,-5,0
NC_010611.1	10997	.	G	A	1796.17	.	AB=0;ABP=0;AC=2;AF=1;AN=2;AO=56;CIGAR=1X;DP=56;DPB=56;DPRA=0;EPP=3.0103;EPPR=0;GTI=0;LEN=1;MEANALT=1;MQM=60;MQMR=0;NS=1;NUMALT=1;ODDS=80.8514;PAIRED=1;PAIREDR=0;PAO=0;PQA=0;PQR=0;PRO=0;QA=2031;QR=0;RO=0;RPP=3.63072;RPPR=0;RUN=1;SAF=34;SAP=8.59409;SAR=22;SRF=0;SRP=0;SRR=0;TYPE=snp;BVAR	GT:DP:RO:QR:AO:QA:GL	1/1:56:0:0:56:2031:-5,-5,0
NC_010611.1	11042	.	T	A	1715.25	.	AB=0;ABP=0;AC=2;AF=1;AN=2;AO=55;CIGAR=1X;DP=55;DPB=55;DPRA=0;EPP=4.94488;EPPR=0;GTI=0;LEN=1;MEANALT=1;MQM=60;MQMR=0;NS=1;NUMALT=1;ODDS=79.4651;PAIRED=1;PAIREDR=0;PAO=0;PQA=0;PQR=0;PRO=0;QA=1942;QR=0;RO=0;RPP=7.78754;RPPR=0;RUN=1;SAF=29;SAP=3.36563;SAR=26;SRF=0;SRP=0;SRR=0;TYPE=snp;BVAR	GT:DP:RO:QR:AO:QA:GL	1/1:55:0:0:55:1942:-5,-5,0
NC_010611.1	11177	.	T	C	1544.67	.	AB=0;ABP=0;AC=2;AF=1;AN=2;AO=46;CIGAR=1X;DP=46;DPB=46;DPRA=0;EPP=4.70971;EPPR=0;GTI=0;LEN=1;MEANALT=1;MQM=60;MQMR=0;NS=1;NUMALT=1;ODDS=66.9884;PAIRED=0.978261;PAIREDR=0;PAO=0;PQA=0;PQR=0;PRO=0;QA=1745;QR=0;RO=0;RPP=3.0103;RPPR=0;RUN=1;SAF=23;SAP=3.0103;SAR=23;SRF=0;SRP=0;SRR=0;TYPE=snp;BVAR	GT:DP:RO:QR:AO:QA:GL	1/1:46:0:0:46:1745:-5,-5,0
NC_010611.1	11202	.	C	T	1657.6	.	AB=0;ABP=0;AC=2;AF=1;AN=2;AO=52;CIGAR=1X;DP=52;DPB=52;DPRA=0;EPP=5.68288;EPPR=0;GTI=0;LEN=1;MEANALT=1;MQM=60;MQMR=0;NS=1;NUMALT=1;ODDS=75.3062;PAIRED=0.980769;PAIREDR=0;PAO=0;PQA=0;PQR=0;PRO=0;QA=1873;QR=0;RO=0;RPP=3.17734;RPPR=0;RUN=1;SAF=27;SAP=3.17734;SAR=25;SRF=0;SRP=0;SRR=0;TYPE=snp;BVAR	GT:DP:RO:QR:AO:QA:GL	1/1:52:0:0:52:1873:-5,-5,0
NC_010611.1	11207	.	C	T	1662.56	.	AB=0;ABP=0;AC=2;AF=1;AN=2;AO=50;CIGAR=1X;DP=50;DPB=50;DPRA=0;EPP=5.78978;EPPR=0;GTI=0;LEN=1;MEANALT=1;MQM=60;MQMR=0;NS=1;NUMALT=1;ODDS=72.5336;PAIRED=0.98;PAIREDR=0;PAO=0;PQA=0;PQR=0;PRO=0;QA=1878;QR=0;RO=0;RPP=3.18402;RPPR=0;RUN=1;SAF=25;SAP=3.0103;SAR=25;SRF=0;SRP=0;SRR=0;TYPE=snp;BVAR	GT:DP:RO:QR:AO:QA:GL	1/1:50:0:0:50:1878:-5,-5,0
NC_010611.1	11267	.	T	C	1483.84	.	AB=0;ABP=0;AC=2;AF=1;AN=2;AO=46;CIGAR=1X;DP=46;DPB=46;DPRA=0;EPP=6.03148;EPPR=0;GTI=0;LEN=1;MEANALT=1;MQM=60;MQMR=0;NS=1;NUMALT=1;ODDS=66.9884;PAIRED=0.978261;PAIREDR=0;PAO=0;PQA=0;PQR=0;PRO=0;QA=1685;QR=0;RO=0;RPP=7.73089;RPPR=0;RUN=1;SAF=21;SAP=3.76559;SAR=25;SRF=0;SRP=0;SRR=0;TYPE=snp;BVAR	GT:DP:RO:QR:AO:QA:GL	1/1:46:0:0:46:1685:-5,-5,0
NC_010611.1	11285	.	T	C	1491.18	.	AB=0;ABP=0;AC=2;AF=1;AN=2;AO=46;CIGAR=1X;DP=46;DPB=46;DPRA=0;EPP=4.70971;EPPR=0;GTI=0;LEN=1;MEANALT=1;MQM=60;MQMR=0;NS=1;NUMALT=1;ODDS=66.9884;PAIRED=1;PAIREDR=0;PAO=0;PQA=0;PQR=0;PRO=0;QA=1689;QR=0;RO=0;RPP=6.03148;RPPR=0;RUN=1;SAF=23;SAP=3.0103;SAR=23;SRF=0;SRP=0;SRR=0;TYPE=snp;BVAR	GT:DP:RO:QR:AO:QA:GL	1/1:46:0:0:46:1689:-5,-5,0
NC_010611.1	11306	.	A	C	1520.69	.	AB=0;ABP=0;AC=2;AF=1;AN=2;AO=50;CIGAR=1X;DP=50;DPB=50;DPRA=0;EPP=7.35324;EPPR=0;GTI=0;LEN=1;MEANALT=1;MQM=60;MQMR=0;NS=1;NUMALT=1;ODDS=72.5336;PAIRED=1;PAIREDR=0;PAO=0;PQA=0;PQR=0;PRO=0;QA=1723;QR=0;RO=0;RPP=3.70517;RPPR=0;RUN=1;SAF=25;SAP=3.0103;SAR=25;SRF=0;SRP=0;SRR=0;TYPE=snp;BVAR	GT:DP:RO:QR:AO:QA:GL	1/1:50:0:0:50:1723:-5,-5,0
NC_010611.1	11417	.	T	A	1439.6	.	AB=0;ABP=0;AC=2;AF=1;AN=2;AO=46;CIGAR=1X;DP=46;DPB=46;DPRA=0;EPP=6.03148;EPPR=0;GTI=0;LEN=1;MEANALT=1;MQM=60;MQMR=0;NS=1;NUMALT=1;ODDS=66.9884;PAIRED=1;PAIREDR=0;PAO=0;PQA=0;PQR=0;PRO=0;QA=1631;QR=0;RO=0;RPP=3.19912;RPPR=0;RUN=1;SAF=25;SAP=3.76559;SAR=21;SRF=0;SRP=0;SRR=0;TYPE=snp;BVAR	GT:DP:RO:QR:AO:QA:GL	1/1:46:0:0:46:1631:-5,-5,0
NC_010611.1	11423	.	G	A	1420.74	.	AB=0;ABP=0;AC=2;AF=1;AN=2;AO=47;CIGAR=1X;DP=47;DPB=47;DPRA=0;EPP=13.4056;EPPR=0;GTI=0;LEN=1;MEANALT=1;MQM=60;MQMR=0;NS=1;NUMALT=1;ODDS=68.3747;PAIRED=1;PAIREDR=0;PAO=0;PQA=0;PQR=0;PRO=0;QA=1620;QR=0;RO=0;RPP=5.27418;RPPR=0;RUN=1;SAF=23;SAP=3.0565;SAR=24;SRF=0;SRP=0;SRR=0;TYPE=snp;BVAR	GT:DP:RO:QR:AO:QA:GL	1/1:47:0:0:47:1620:-5,-5,0
NC_010611.1	11480	.	C	T	1437.85	.	AB=0;ABP=0;AC=2;AF=1;AN=2;AO=46;CIGAR=1X;DP=46;DPB=46;DPRA=0;EPP=3.19912;EPPR=0;GTI=0;LEN=1;MEANALT=1;MQM=60;MQMR=0;NS=1;NUMALT=1;ODDS=66.9884;PAIRED=1;PAIREDR=0;PAO=0;PQA=0;PQR=0;PRO=0;QA=1627;QR=0;RO=0;RPP=4.70971;RPPR=0;RUN=1;SAF=22;SAP=3.19912;SAR=24;SRF=0;SRP=0;SRR=0;TYPE=snp;BVAR	GT:DP:RO:QR:AO:QA:GL	1/1:46:0:0:46:1627:-5,-5,0
NC_010611.1	12032	.	G	A	1395.66	.	AB=0;ABP=0;AC=2;AF=1;AN=2;AO=44;CIGAR=1X;DP=44;DPB=44;DPRA=0;EPP=3.79993;EPPR=0;GTI=0;LEN=1;MEANALT=1;MQM=60;MQMR=0;NS=1;NUMALT=1;ODDS=64.2158;PAIRED=1;PAIREDR=0;PAO=0;PQA=0;PQR=0;PRO=0;QA=1587;QR=0;RO=0;RPP=10.1169;RPPR=0;RUN=1;SAF=20;SAP=3.79993;SAR=24;SRF=0;SRP=0;SRR=0;TYPE=snp;BVAR	GT:DP:RO:QR:AO:QA:GL	1/1:44:0:0:44:1587:-5,-5,0
NC_010611.1	12131	.	T	C	1708.93	.	AB=0;ABP=0;AC=2;AF=1;AN=2;AO=52;CIGAR=1X;DP=52;DPB=52;DPRA=0;EPP=3.17734;EPPR=0;GTI=0;LEN=1;MEANALT=1;MQM=60;MQMR=0;NS=1;NUMALT=1;ODDS=75.3062;PAIRED=1;PAIREDR=0;PAO=0;PQA=0;PQR=0;PRO=0;QA=1927;QR=0;RO=0;RPP=3.0103;RPPR=0;RUN=1;SAF=27;SAP=3.17734;SAR=25;SRF=0;SRP=0;SRR=0;TYPE=snp;BVAR	GT:DP:RO:QR:AO:QA:GL	1/1:52:0:0:52:1927:-5,-5,0
NC_010611.1	12188	.	C	T	1217.7	.	AB=0;ABP=0;AC=2;AF=1;AN=2;AO=38;CIGAR=1X;DP=38;DPB=38;DPRA=0;EPP=3.9246;EPPR=0;GTI=0;LEN=1;MEANALT=1;MQM=60;MQMR=0;NS=1;NUMALT=1;ODDS=55.8981;PAIRED=1;PAIREDR=0;PAO=0;PQA=0;PQR=0;PRO=0;QA=1393;QR=0;RO=0;RPP=14.2105;RPPR=0;RUN=1;SAF=17;SAP=3.9246;SAR=21;SRF=0;SRP=0;SRR=0;TYPE=snp;BVAR	GT:DP:RO:QR:AO:QA:GL	1/1:38:0:0:38:1393:-5,-5,0
NC_010611.1	12236	.	T	G	952.82	.	AB=0;ABP=0;AC=2;AF=1;AN=2;AO=31;CIGAR=1X;DP=31;DPB=31;DPRA=0;EPP=6.44263;EPPR=0;GTI=0;LEN=1;MEANALT=1;MQM=60;MQMR=0;NS=1;NUMALT=1;ODDS=46.194;PAIRED=1;PAIREDR=0;PAO=0;PQA=0;PQR=0;PRO=0;QA=1093;QR=0;RO=0;RPP=3.08035;RPPR=0;RUN=1;SAF=11;SAP=8.68415;SAR=20;SRF=0;SRP=0;SRR=0;TYPE=snp;BVAR	GT:DP:RO:QR:AO:QA:GL	1/1:31:0:0:31:1093:-5,-5,0
NC_010611.1	12266	.	G	A	1122.68	.	AB=0;ABP=0;AC=2;AF=1;AN=2;AO=35;CIGAR=1X;DP=35;DPB=35;DPRA=0;EPP=4.56135;EPPR=0;GTI=0;LEN=1;MEANALT=1;MQM=60;MQMR=0;NS=1;NUMALT=1;ODDS=51.7392;PAIRED=1;PAIREDR=0;PAO=0;PQA=0;PQR=0;PRO=0;QA=1289;QR=0;RO=0;RPP=13.4954;RPPR=0;RUN=1;SAF=14;SAP=6.05036;SAR=21;SRF=0;SRP=0;SRR=0;TYPE=snp;BVAR	GT:DP:RO:QR:AO:QA:GL	1/1:35:0:0:35:1289:-5,-5,0
NC_010611.1	12332	.	TGCC	CGCA	1123.16	.	AB=0;ABP=0;AC=2;AF=1;AN=2;AO=37;CIGAR=1X2M1X;DP=38;DPB=76;DPRA=0;EPP=3.5385;EPPR=0;GTI=0;LEN=4;MEANALT=2;MQM=60;MQMR=0;NS=1;NUMALT=1;ODDS=54.5118;PAIRED=1;PAIREDR=0;PAO=0;PQA=0;PQR=0;PRO=0;QA=1317;QR=0;RO=0;RPP=34.0565;RPPR=0;RUN=1;SAF=14;SAP=7.76406;SAR=23;SRF=0;SRP=0;SRR=0;TYPE=complex;BVAR	GT:DP:RO:QR:AO:QA:GL	1/1:38:0:0:37:1317:-5,-5,0
NC_010611.1	12407	.	C	T	801911	.	AB=0;ABP=0;AC=2;AF=1;AN=2;AO=26;CIGAR=1X;DP=26;DPB=26;DPRA=0;EPP=24.391;EPPR=0;GTI=0;LEN=1;MEANALT=1;MQM=60;MQMR=0;NS=1;NUMALT=1;ODDS=39.2625;PAIRED=1;PAIREDR=0;PAO=0;PQA=0;PQR=0;PRO=0;QA=970;QR=0;RO=0;RPP=19.3799;RPPR=0;RUN=1;SAF=19;SAP=15.0369;SAR=7;SRF=0;SRP=0;SRR=0;TYPE=snp;BVAR	GT:DP:RO:QR:AO:QA:GL	1/1:26:0:0:26:970:-5,-5,0
NC_010611.1	12414	.	G	A	847846	.	AB=0;ABP=0;AC=2;AF=1;AN=2;AO=28;CIGAR=1X;DP=28;DPB=28;DPRA=0;EPP=28.1373;EPPR=0;GTI=0;LEN=1;MEANALT=1;MQM=60;MQMR=0;NS=1;NUMALT=1;ODDS=42.0351;PAIRED=1;PAIREDR=0;PAO=0;PQA=0;PQR=0;PRO=0;QA=1034;QR=0;RO=0;RPP=22.8638;RPPR=0;RUN=1;SAF=21;SAP=18.2106;SAR=7;SRF=0;SRP=0;SRR=0;TYPE=snp;BVAR	GT:DP:RO:QR:AO:QA:GL	1/1:28:0:0:28:1034:-5,-5,0
NC_010611.1	12549	.	A	C	1849.19	.	AB=0;ABP=0;AC=2;AF=1;AN=2;AO=57;CIGAR=1X;DP=57;DPB=57;DPRA=0;EPP=19.8106;EPPR=0;GTI=0;LEN=1;MEANALT=1;MQM=60;MQMR=0;NS=1;NUMALT=1;ODDS=82.2377;PAIRED=1;PAIREDR=0;PAO=0;PQA=0;PQR=0;PRO=0;QA=2103;QR=0;RO=0;RPP=3.9627;RPPR=0;RUN=1;SAF=29;SAP=3.0484;SAR=28;SRF=0;SRP=0;SRR=0;TYPE=snp;BVAR	GT:DP:RO:QR:AO:QA:GL	1/1:57:0:0:57:2103:-5,-5,0
NC_010611.1	12620	.	C	T	1225.22	.	AB=0;ABP=0;AC=2;AF=1;AN=2;AO=38;CIGAR=1X;DP=38;DPB=38;DPRA=0;EPP=3.9246;EPPR=0;GTI=0;LEN=1;MEANALT=1;MQM=60;MQMR=0;NS=1;NUMALT=1;ODDS=55.8981;PAIRED=1;PAIREDR=0;PAO=0;PQA=0;PQR=0;PRO=0;QA=1425;QR=0;RO=0;RPP=21.525;RPPR=0;RUN=1;SAF=11;SAP=17.6392;SAR=27;SRF=0;SRP=0;SRR=0;TYPE=snp;BVAR	GT:DP:RO:QR:AO:QA:GL	1/1:38:0:0:38:1425:-5,-5,0
NC_010611.1	12694	.	T	C	1350.25	.	AB=0;ABP=0;AC=2;AF=1;AN=2;AO=41;CIGAR=1X;DP=41;DPB=41;DPRA=0;EPP=3.48696;EPPR=0;GTI=0;LEN=1;MEANALT=1;MQM=60;MQMR=0;NS=1;NUMALT=1;ODDS=60.0569;PAIRED=1;PAIREDR=0;PAO=0;PQA=0;PQR=0;PRO=0;QA=1533;QR=0;RO=0;RPP=4.33437;RPPR=0;RUN=1;SAF=16;SAP=7.30028;SAR=25;SRF=0;SRP=0;SRR=0;TYPE=snp;BVAR	GT:DP:RO:QR:AO:QA:GL	1/1:41:0:0:41:1533:-5,-5,0
NC_010611.1	12755	.	G	A	1213.66	.	AB=0;ABP=0;AC=2;AF=1;AN=2;AO=40;CIGAR=1X;DP=40;DPB=40;DPRA=0;EPP=3.22745;EPPR=0;GTI=0;LEN=1;MEANALT=1;MQM=60;MQMR=0;NS=1;NUMALT=1;ODDS=58.6707;PAIRED=1;PAIREDR=0;PAO=0;PQA=0;PQR=0;PRO=0;QA=1379;QR=0;RO=0;RPP=3.22745;RPPR=0;RUN=1;SAF=16;SAP=6.48466;SAR=24;SRF=0;SRP=0;SRR=0;TYPE=snp;BVAR	GT:DP:RO:QR:AO:QA:GL	1/1:40:0:0:40:1379:-5,-5,0
NC_010611.1	12767	.	C	T	1382.02	.	AB=0;ABP=0;AC=2;AF=1;AN=2;AO=42;CIGAR=1X;DP=42;DPB=42;DPRA=0;EPP=3.83753;EPPR=0;GTI=0;LEN=1;MEANALT=1;MQM=60;MQMR=0;NS=1;NUMALT=1;ODDS=61.4432;PAIRED=1;PAIREDR=0;PAO=0;PQA=0;PQR=0;PRO=0;QA=1572;QR=0;RO=0;RPP=8.18047;RPPR=0;RUN=1;SAF=17;SAP=6.31921;SAR=25;SRF=0;SRP=0;SRR=0;TYPE=snp;BVAR	GT:DP:RO:QR:AO:QA:GL	1/1:42:0:0:42:1572:-5,-5,0
NC_010611.1	12887	.	A	G	853031	.	AB=0;ABP=0;AC=2;AF=1;AN=2;AO=27;CIGAR=1X;DP=28;DPB=28;DPRA=0;EPP=3.73412;EPPR=5.18177;GTI=0;LEN=1;MEANALT=1;MQM=60;MQMR=60;NS=1;NUMALT=1;ODDS=33.5358;PAIRED=1;PAIREDR=1;PAO=0;PQA=0;PQR=0;PRO=0;QA=985;QR=17;RO=1;RPP=3.09072;RPPR=5.18177;RUN=1;SAF=17;SAP=6.95112;SAR=10;SRF=0;SRP=5.18177;SRR=1;TYPE=snp;BVAR	GT:DP:RO:QR:AO:QA:GL	1/1:28:1:17:27:985:-5,-5,0
NC_010611.1	13129	.	G	A	1548.66	.	AB=0;ABP=0;AC=2;AF=1;AN=2;AO=49;CIGAR=1X;DP=50;DPB=50;DPRA=0;EPP=6.59988;EPPR=5.18177;GTI=0;LEN=1;MEANALT=1;MQM=60;MQMR=60;NS=1;NUMALT=1;ODDS=62.1838;PAIRED=1;PAIREDR=1;PAO=0;PQA=0;PQR=0;PRO=0;QA=1766;QR=20;RO=1;RPP=3.40914;RPPR=5.18177;RUN=1;SAF=27;SAP=4.11819;SAR=22;SRF=0;SRP=5.18177;SRR=1;TYPE=snp;BVAR	GT:DP:RO:QR:AO:QA:GL	1/1:50:1:20:49:1766:-5,-5,0
NC_010611.1	13294	.	C	T	1782.21	.	AB=0;ABP=0;AC=2;AF=1;AN=2;AO=54;CIGAR=1X;DP=54;DPB=54;DPRA=0;EPP=3.6537;EPPR=0;GTI=0;LEN=1;MEANALT=1;MQM=60;MQMR=0;NS=1;NUMALT=1;ODDS=78.0788;PAIRED=1;PAIREDR=0;PAO=0;PQA=0;PQR=0;PRO=0;QA=2012;QR=0;RO=0;RPP=3.17115;RPPR=0;RUN=1;SAF=23;SAP=5.5839;SAR=31;SRF=0;SRP=0;SRR=0;TYPE=snp;BVAR	GT:DP:RO:QR:AO:QA:GL	1/1:54:0:0:54:2012:-5,-5,0
NC_010611.1	13318	.	C	T	1460.52	.	AB=0;ABP=0;AC=2;AF=1;AN=2;AO=46;CIGAR=1X;DP=46;DPB=46;DPRA=0;EPP=4.70971;EPPR=0;GTI=0;LEN=1;MEANALT=1;MQM=60;MQMR=0;NS=1;NUMALT=1;ODDS=66.9884;PAIRED=1;PAIREDR=0;PAO=0;PQA=0;PQR=0;PRO=0;QA=1660;QR=0;RO=0;RPP=3.76559;RPPR=0;RUN=1;SAF=17;SAP=9.80795;SAR=29;SRF=0;SRP=0;SRR=0;TYPE=snp;BVAR	GT:DP:RO:QR:AO:QA:GL	1/1:46:0:0:46:1660:-5,-5,0
NC_010611.1	13366	.	A	G	1159.79	.	AB=0;ABP=0;AC=2;AF=1;AN=2;AO=37;CIGAR=1X;DP=37;DPB=37;DPRA=0;EPP=3.5385;EPPR=0;GTI=0;LEN=1;MEANALT=1;MQM=60;MQMR=0;NS=1;NUMALT=1;ODDS=54.5118;PAIRED=1;PAIREDR=0;PAO=0;PQA=0;PQR=0;PRO=0;QA=1331;QR=0;RO=0;RPP=16.2152;RPPR=0;RUN=1;SAF=16;SAP=4.47751;SAR=21;SRF=0;SRP=0;SRR=0;TYPE=snp;BVAR	GT:DP:RO:QR:AO:QA:GL	1/1:37:0:0:37:1331:-5,-5,0
NC_010611.1	13375	.	G	A	1008.27	.	AB=0;ABP=0;AC=2;AF=1;AN=2;AO=32;CIGAR=1X;DP=32;DPB=32;DPRA=0;EPP=5.45321;EPPR=0;GTI=0;LEN=1;MEANALT=1;MQM=60;MQMR=0;NS=1;NUMALT=1;ODDS=47.5803;PAIRED=1;PAIREDR=0;PAO=0;PQA=0;PQR=0;PRO=0;QA=1156;QR=0;RO=0;RPP=9.79615;RPPR=0;RUN=1;SAF=14;SAP=4.09604;SAR=18;SRF=0;SRP=0;SRR=0;TYPE=snp;BVAR	GT:DP:RO:QR:AO:QA:GL	1/1:32:0:0:32:1156:-5,-5,0
NC_010611.1	13393	.	G	T	1159.29	.	AB=0;ABP=0;AC=2;AF=1;AN=2;AO=35;CIGAR=1X;DP=35;DPB=35;DPRA=0;EPP=3.07234;EPPR=0;GTI=0;LEN=1;MEANALT=1;MQM=59.9714;MQMR=0;NS=1;NUMALT=1;ODDS=51.7392;PAIRED=1;PAIREDR=0;PAO=0;PQA=0;PQR=0;PRO=0;QA=1317;QR=0;RO=0;RPP=3.56868;RPPR=0;RUN=1;SAF=14;SAP=6.05036;SAR=21;SRF=0;SRP=0;SRR=0;TYPE=snp;BVAR	GT:DP:RO:QR:AO:QA:GL	1/1:35:0:0:35:1317:-5,-5,0
NC_010611.1	13402	.	G	C	998829	.	AB=0;ABP=0;AC=2;AF=1;AN=2;AO=32;CIGAR=1X;DP=32;DPB=32;DPRA=0;EPP=3.28173;EPPR=0;GTI=0;LEN=1;MEANALT=1;MQM=59.9688;MQMR=0;NS=1;NUMALT=1;ODDS=47.5803;PAIRED=1;PAIREDR=0;PAO=0;PQA=0;PQR=0;PRO=0;QA=1148;QR=0;RO=0;RPP=12.7819;RPPR=0;RUN=1;SAF=13;SAP=5.45321;SAR=19;SRF=0;SRP=0;SRR=0;TYPE=snp;BVAR	GT:DP:RO:QR:AO:QA:GL	1/1:32:0:0:32:1148:-5,-5,0
NC_010611.1	13414	.	GTTC	TTTT	1026.18	.	AB=0;ABP=0;AC=2;AF=1;AN=2;AO=33;CIGAR=1X2M1X;DP=33;DPB=66.75;DPRA=0;EPP=4.65535;EPPR=0;GTI=0;LEN=4;MEANALT=1;MQM=59.9697;MQMR=0;NS=1;NUMALT=1;ODDS=48.9666;PAIRED=1;PAIREDR=0;PAO=0;PQA=0;PQR=0;PRO=0;QA=1172;QR=0;RO=0;RPP=4.65535;RPPR=0;RUN=1;SAF=13;SAP=6.23461;SAR=20;SRF=0;SRP=0;SRR=0;TYPE=complex;BVAR	GT:DP:RO:QR:AO:QA:GL	1/1:33:0:0:33:1172:-5,-5,0
NC_010611.1	13524	.	C	T	1273.12	.	AB=0;ABP=0;AC=2;AF=1;AN=2;AO=42;CIGAR=1X;DP=42;DPB=42;DPRA=0;EPP=6.31921;EPPR=0;GTI=0;LEN=1;MEANALT=1;MQM=60;MQMR=0;NS=1;NUMALT=1;ODDS=61.4432;PAIRED=1;PAIREDR=0;PAO=0;PQA=0;PQR=0;PRO=0;QA=1445;QR=0;RO=0;RPP=3.21711;RPPR=0;RUN=1;SAF=21;SAP=3.0103;SAR=21;SRF=0;SRP=0;SRR=0;TYPE=snp;BVAR	GT:DP:RO:QR:AO:QA:GL	1/1:42:0:0:42:1445:-5,-5,0
NC_010611.1	13531	.	G	A	1429.37	.	AB=0;ABP=0;AC=2;AF=1;AN=2;AO=44;CIGAR=1X;DP=44;DPB=44;DPRA=0;EPP=4.78696;EPPR=0;GTI=0;LEN=1;MEANALT=1;MQM=60;MQMR=0;NS=1;NUMALT=1;ODDS=64.2158;PAIRED=1;PAIREDR=0;PAO=0;PQA=0;PQR=0;PRO=0;QA=1617;QR=0;RO=0;RPP=3.0103;RPPR=0;RUN=1;SAF=21;SAP=3.20771;SAR=23;SRF=0;SRP=0;SRR=0;TYPE=snp;BVAR	GT:DP:RO:QR:AO:QA:GL	1/1:44:0:0:44:1617:-5,-5,0
NC_010611.1	13636	.	A	G	733861	.	AB=0;ABP=0;AC=2;AF=1;AN=2;AO=25;CIGAR=1X;DP=25;DPB=25;DPRA=0;EPP=3.09716;EPPR=0;GTI=0;LEN=1;MEANALT=1;MQM=60;MQMR=0;NS=1;NUMALT=1;ODDS=37.8762;PAIRED=1;PAIREDR=0;PAO=0;PQA=0;PQR=0;PRO=0;QA=878;QR=0;RO=0;RPP=34.3664;RPPR=0;RUN=1;SAF=10;SAP=5.18177;SAR=15;SRF=0;SRP=0;SRR=0;TYPE=snp;BVAR	GT:DP:RO:QR:AO:QA:GL	1/1:25:0:0:25:878:-5,-5,0
NC_010611.1	13705	.	G	T	319211	.	AB=0;ABP=0;AC=2;AF=1;AN=2;AO=12;CIGAR=1X;DP=12;DPB=12;DPRA=0;EPP=14.5915;EPPR=0;GTI=0;LEN=1;MEANALT=1;MQM=60;MQMR=0;NS=1;NUMALT=1;ODDS=19.8544;PAIRED=1;PAIREDR=0;PAO=0;PQA=0;PQR=0;PRO=0;QA=393;QR=0;RO=0;RPP=9.52472;RPPR=0;RUN=1;SAF=7;SAP=3.73412;SAR=5;SRF=0;SRP=0;SRR=0;TYPE=snp;BVAR	GT:DP:RO:QR:AO:QA:GL	1/1:12:0:0:12:393:-5,-3.61236,0
NC_010611.1	13713	.	CT	C	349.86	.	AB=0;ABP=0;AC=2;AF=1;AN=2;AO=12;CIGAR=1M1D;DP=12;DPB=21.5556;DPRA=0;EPP=3.73412;EPPR=0;GTI=0;LEN=1;MEANALT=1;MQM=60;MQMR=0;NS=1;NUMALT=1;ODDS=19.8544;PAIRED=1;PAIREDR=0;PAO=0;PQA=0;PQR=0;PRO=0;QA=408;QR=0;RO=0;RPP=3.0103;RPPR=0;RUN=1;SAF=7;SAP=3.73412;SAR=5;SRF=0;SRP=0;SRR=0;TYPE=del;BVAR	GT:DP:RO:QR:AO:QA:GL	1/1:12:0:0:12:408:-5,-3.61236,0
NC_010611.1	13873	.	T	A	1176.22	.	AB=0;ABP=0;AC=2;AF=1;AN=2;AO=36;CIGAR=1X;DP=36;DPB=36;DPRA=0;EPP=5.18177;EPPR=0;GTI=0;LEN=1;MEANALT=1;MQM=60;MQMR=0;NS=1;NUMALT=1;ODDS=53.1255;PAIRED=1;PAIREDR=0;PAO=0;PQA=0;PQR=0;PRO=0;QA=1341;QR=0;RO=0;RPP=6.8707;RPPR=0;RUN=1;SAF=21;SAP=5.18177;SAR=15;SRF=0;SRP=0;SRR=0;TYPE=snp;BVAR	GT:DP:RO:QR:AO:QA:GL	1/1:36:0:0:36:1341:-5,-5,0
NC_010611.1	14110	.	G	A	968975	.	AB=0;ABP=0;AC=2;AF=1;AN=2;AO=30;CIGAR=1X;DP=30;DPB=30;DPRA=0;EPP=3.29983;EPPR=0;GTI=0;LEN=1;MEANALT=1;MQM=60;MQMR=0;NS=1;NUMALT=1;ODDS=44.8077;PAIRED=1;PAIREDR=0;PAO=0;PQA=0;PQR=0;PRO=0;QA=1104;QR=0;RO=0;RPP=5.61607;RPPR=0;RUN=1;SAF=16;SAP=3.29983;SAR=14;SRF=0;SRP=0;SRR=0;TYPE=snp;BVAR	GT:DP:RO:QR:AO:QA:GL	1/1:30:0:0:30:1104:-5,-5,0
NC_010611.1	14116	.	C	G	905088	.	AB=0;ABP=0;AC=2;AF=1;AN=2;AO=29;CIGAR=1X;DP=29;DPB=29;DPRA=0;EPP=3.68421;EPPR=0;GTI=0;LEN=1;MEANALT=1;MQM=60;MQMR=0;NS=1;NUMALT=1;ODDS=43.4214;PAIRED=1;PAIREDR=0;PAO=0;PQA=0;PQR=0;PRO=0;QA=1031;QR=0;RO=0;RPP=3.08518;RPPR=0;RUN=1;SAF=16;SAP=3.68421;SAR=13;SRF=0;SRP=0;SRR=0;TYPE=snp;BVAR	GT:DP:RO:QR:AO:QA:GL	1/1:29:0:0:29:1031:-5,-5,0
NC_010611.1	14124	.	T	TA	805634	.	AB=0;ABP=0;AC=2;AF=1;AN=2;AO=26;CIGAR=1M1I;DP=26;DPB=61.125;DPRA=0;EPP=4.34659;EPPR=0;GTI=0;LEN=1;MEANALT=1;MQM=59.5769;MQMR=0;NS=1;NUMALT=1;ODDS=39.2625;PAIRED=1;PAIREDR=0;PAO=0;PQA=0;PQR=0;PRO=0;QA=920;QR=0;RO=0;RPP=3.0103;RPPR=0;RUN=1;SAF=14;SAP=3.34437;SAR=12;SRF=0;SRP=0;SRR=0;TYPE=ins;BVAR	GT:DP:RO:QR:AO:QA:GL	1/1:26:0:0:26:920:-5,-5,0
NC_010611.1	14140	.	G	A	1119.17	.	AB=0;ABP=0;AC=2;AF=1;AN=2;AO=36;CIGAR=1X;DP=36;DPB=36;DPRA=0;EPP=3.0103;EPPR=0;GTI=0;LEN=1;MEANALT=1;MQM=59.6944;MQMR=0;NS=1;NUMALT=1;ODDS=53.1255;PAIRED=1;PAIREDR=0;PAO=0;PQA=0;PQR=0;PRO=0;QA=1271;QR=0;RO=0;RPP=3.9754;RPPR=0;RUN=1;SAF=20;SAP=3.9754;SAR=16;SRF=0;SRP=0;SRR=0;TYPE=snp;BVAR	GT:DP:RO:QR:AO:QA:GL	1/1:36:0:0:36:1271:-5,-5,0
NC_010611.1	14164	.	TAGG	CAGA	1139.46	.	AB=0;ABP=0;AC=2;AF=1;AN=2;AO=36;CIGAR=1X2M1X;DP=36;DPB=72.75;DPRA=0;EPP=3.0103;EPPR=0;GTI=0;LEN=4;MEANALT=1;MQM=60;MQMR=0;NS=1;NUMALT=1;ODDS=53.1255;PAIRED=1;PAIREDR=0;PAO=0;PQA=0;PQR=0;PRO=0;QA=1294;QR=0;RO=0;RPP=5.18177;RPPR=0;RUN=1;SAF=19;SAP=3.25157;SAR=17;SRF=0;SRP=0;SRR=0;TYPE=complex;BVAR	GT:DP:RO:QR:AO:QA:GL	1/1:36:0:0:36:1294:-5,-5,0
NC_010611.1	14173	.	C	T	1296.22	.	AB=0;ABP=0;AC=2;AF=1;AN=2;AO=42;CIGAR=1X;DP=42;DPB=42;DPRA=0;EPP=3.21711;EPPR=0;GTI=0;LEN=1;MEANALT=1;MQM=60;MQMR=0;NS=1;NUMALT=1;ODDS=61.4432;PAIRED=1;PAIREDR=0;PAO=0;PQA=0;PQR=0;PRO=0;QA=1467;QR=0;RO=0;RPP=3.0103;RPPR=0;RUN=1;SAF=21;SAP=3.0103;SAR=21;SRF=0;SRP=0;SRR=0;TYPE=snp;BVAR	GT:DP:RO:QR:AO:QA:GL	1/1:42:0:0:42:1467:-5,-5,0
NC_010611.1	14314	.	T	C	892444	.	AB=0;ABP=0;AC=2;AF=1;AN=2;AO=29;CIGAR=1X;DP=29;DPB=29;DPRA=0;EPP=12.0706;EPPR=0;GTI=0;LEN=1;MEANALT=1;MQM=60;MQMR=0;NS=1;NUMALT=1;ODDS=43.4214;PAIRED=1;PAIREDR=0;PAO=0;PQA=0;PQR=0;PRO=0;QA=1034;QR=0;RO=0;RPP=9.07545;RPPR=0;RUN=1;SAF=17;SAP=4.88226;SAR=12;SRF=0;SRP=0;SRR=0;TYPE=snp;BVAR	GT:DP:RO:QR:AO:QA:GL	1/1:29:0:0:29:1034:-5,-5,0
NC_010611.1	14323	.	C	T	842781	.	AB=0;ABP=0;AC=2;AF=1;AN=2;AO=26;CIGAR=1X;DP=26;DPB=26;DPRA=0;EPP=6.01695;EPPR=0;GTI=0;LEN=1;MEANALT=1;MQM=60;MQMR=0;NS=1;NUMALT=1;ODDS=39.2625;PAIRED=1;PAIREDR=0;PAO=0;PQA=0;PQR=0;PRO=0;QA=969;QR=0;RO=0;RPP=6.01695;RPPR=0;RUN=1;SAF=16;SAP=6.01695;SAR=10;SRF=0;SRP=0;SRR=0;TYPE=snp;BVAR	GT:DP:RO:QR:AO:QA:GL	1/1:26:0:0:26:969:-5,-5,0
NC_010611.1	14341	.	C	T	814084	.	AB=0;ABP=0;AC=2;AF=1;AN=2;AO=26;CIGAR=1X;DP=26;DPB=26;DPRA=0;EPP=6.01695;EPPR=0;GTI=0;LEN=1;MEANALT=1;MQM=60;MQMR=0;NS=1;NUMALT=1;ODDS=39.2625;PAIRED=1;PAIREDR=0;PAO=0;PQA=0;PQR=0;PRO=0;QA=938;QR=0;RO=0;RPP=4.34659;RPPR=0;RUN=1;SAF=17;SAP=8.35546;SAR=9;SRF=0;SRP=0;SRR=0;TYPE=snp;BVAR	GT:DP:RO:QR:AO:QA:GL	1/1:26:0:0:26:938:-5,-5,0
NC_010611.1	14614	.	G	A	1013.05	.	AB=0;ABP=0;AC=2;AF=1;AN=2;AO=31;CIGAR=1X;DP=31;DPB=31;DPRA=0;EPP=3.64073;EPPR=0;GTI=0;LEN=1;MEANALT=1;MQM=60;MQMR=0;NS=1;NUMALT=1;ODDS=46.194;PAIRED=1;PAIREDR=0;PAO=0;PQA=0;PQR=0;PRO=0;QA=1156;QR=0;RO=0;RPP=4.76149;RPPR=0;RUN=1;SAF=19;SAP=6.44263;SAR=12;SRF=0;SRP=0;SRR=0;TYPE=snp;BVAR	GT:DP:RO:QR:AO:QA:GL	1/1:31:0:0:31:1156:-5,-5,0
NC_010611.1	14788	.	G	A	1027.18	.	AB=0;ABP=0;AC=2;AF=1;AN=2;AO=32;CIGAR=1X;DP=32;DPB=32;DPRA=0;EPP=3.0103;EPPR=0;GTI=0;LEN=1;MEANALT=1;MQM=60;MQMR=0;NS=1;NUMALT=1;ODDS=47.5803;PAIRED=1;PAIREDR=0;PAO=0;PQA=0;PQR=0;PRO=0;QA=1171;QR=0;RO=0;RPP=5.45321;RPPR=0;RUN=1;SAF=13;SAP=5.45321;SAR=19;SRF=0;SRP=0;SRR=0;TYPE=snp;BVAR	GT:DP:RO:QR:AO:QA:GL	1/1:32:0:0:32:1171:-5,-5,0
NC_010611.1	14848	.	T	C	1289.54	.	AB=0;ABP=0;AC=2;AF=1;AN=2;AO=39;CIGAR=1X;DP=39;DPB=39;DPRA=0;EPP=9.74743;EPPR=0;GTI=0;LEN=1;MEANALT=1;MQM=60;MQMR=0;NS=1;NUMALT=1;ODDS=57.2844;PAIRED=1;PAIREDR=0;PAO=0;PQA=0;PQR=0;PRO=0;QA=1467;QR=0;RO=0;RPP=3.51141;RPPR=0;RUN=1;SAF=18;SAP=3.51141;SAR=21;SRF=0;SRP=0;SRR=0;TYPE=snp;BVAR	GT:DP:RO:QR:AO:QA:GL	1/1:39:0:0:39:1467:-5,-5,0
NC_010611.1	14896	.	G	A	1034.57	.	AB=0;ABP=0;AC=2;AF=1;AN=2;AO=34;CIGAR=1X;DP=35;DPB=35;DPRA=0;EPP=4.03217;EPPR=0;GTI=0;LEN=1;MEANALT=2;MQM=60;MQMR=0;NS=1;NUMALT=1;ODDS=50.3529;PAIRED=1;PAIREDR=0;PAO=0;PQA=0;PQR=0;PRO=0;QA=1181;QR=0;RO=0;RPP=5.30951;RPPR=0;RUN=1;SAF=19;SAP=4.03217;SAR=15;SRF=0;SRP=0;SRR=0;TYPE=snp;BVAR	GT:DP:RO:QR:AO:QA:GL	1/1:35:0:0:34:1181:-5,-5,0
NC_010611.1	15011	.	C	T	2793.72	.	AB=0;ABP=0;AC=2;AF=1;AN=2;AO=85;CIGAR=1X;DP=85;DPB=85;DPRA=0;EPP=8.75832;EPPR=0;GTI=0;LEN=1;MEANALT=1;MQM=60;MQMR=0;NS=1;NUMALT=1;ODDS=121.054;PAIRED=1;PAIREDR=0;PAO=0;PQA=0;PQR=0;PRO=0;QA=3163;QR=0;RO=0;RPP=18.977;RPPR=0;RUN=1;SAF=48;SAP=6.10145;SAR=37;SRF=0;SRP=0;SRR=0;TYPE=snp;BVAR	GT:DP:RO:QR:AO:QA:GL	1/1:85:0:0:85:3163:-5,-5,0
NC_010611.1	15098	.	A	G	2403.61	.	AB=0;ABP=0;AC=2;AF=1;AN=2;AO=73;CIGAR=1X;DP=73;DPB=73;DPRA=0;EPP=5.41974;EPPR=0;GTI=0;LEN=1;MEANALT=1;MQM=60;MQMR=0;NS=1;NUMALT=1;ODDS=104.418;PAIRED=1;PAIREDR=0;PAO=0;PQA=0;PQR=0;PRO=0;QA=2706;QR=0;RO=0;RPP=3.75395;RPPR=0;RUN=1;SAF=40;SAP=4.46786;SAR=33;SRF=0;SRP=0;SRR=0;TYPE=snp;BVAR	GT:DP:RO:QR:AO:QA:GL	1/1:73:0:0:73:2706:-5,-5,0
NC_010611.1	15482	.	A	C	2332.22	.	AB=0;ABP=0;AC=2;AF=1;AN=2;AO=71;CIGAR=1X;DP=71;DPB=71;DPRA=0;EPP=8.17902;EPPR=0;GTI=0;LEN=1;MEANALT=1;MQM=60;MQMR=0;NS=1;NUMALT=1;ODDS=101.646;PAIRED=1;PAIREDR=0;PAO=0;PQA=0;PQR=0;PRO=0;QA=2635;QR=0;RO=0;RPP=9.89173;RPPR=0;RUN=1;SAF=37;SAP=3.28556;SAR=34;SRF=0;SRP=0;SRR=0;TYPE=snp;BVAR	GT:DP:RO:QR:AO:QA:GL	1/1:71:0:0:71:2635:-5,-5,0
NC_010611.1	15577	.	G	A	2610.45	.	AB=0;ABP=0;AC=2;AF=1;AN=2;AO=81;CIGAR=1X;DP=81;DPB=81;DPRA=0;EPP=3.25157;EPPR=0;GTI=0;LEN=1;MEANALT=1;MQM=60;MQMR=0;NS=1;NUMALT=1;ODDS=115.509;PAIRED=1;PAIREDR=0;PAO=0;PQA=0;PQR=0;PRO=0;QA=2939;QR=0;RO=0;RPP=6.2541;RPPR=0;RUN=1;SAF=35;SAP=6.2541;SAR=46;SRF=0;SRP=0;SRR=0;TYPE=snp;BVAR	GT:DP:RO:QR:AO:QA:GL	1/1:81:0:0:81:2939:-5,-5,0
NC_010611.1	15659	.	T	C	1887.72	.	AB=0;ABP=0;AC=2;AF=1;AN=2;AO=59;CIGAR=1X;DP=59;DPB=59;DPRA=0;EPP=4.81373;EPPR=0;GTI=0;LEN=1;MEANALT=1;MQM=60;MQMR=0;NS=1;NUMALT=1;ODDS=85.0102;PAIRED=1;PAIREDR=0;PAO=0;PQA=0;PQR=0;PRO=0;QA=2129;QR=0;RO=0;RPP=3.34154;RPPR=0;RUN=1;SAF=28;SAP=3.34154;SAR=31;SRF=0;SRP=0;SRR=0;TYPE=snp;BVAR	GT:DP:RO:QR:AO:QA:GL	1/1:59:0:0:59:2129:-5,-5,0
NC_010611.1	15665	.	G	A	2087.62	.	AB=0;ABP=0;AC=2;AF=1;AN=2;AO=64;CIGAR=1X;DP=64;DPB=64;DPRA=0;EPP=4.23175;EPPR=0;GTI=0;LEN=1;MEANALT=1;MQM=60;MQMR=0;NS=1;NUMALT=1;ODDS=91.9417;PAIRED=1;PAIREDR=0;PAO=0;PQA=0;PQR=0;PRO=0;QA=2351;QR=0;RO=0;RPP=3.14602;RPPR=0;RUN=1;SAF=30;SAP=3.55317;SAR=34;SRF=0;SRP=0;SRR=0;TYPE=snp;BVAR	GT:DP:RO:QR:AO:QA:GL	1/1:64:0:0:64:2351:-5,-5,0
NC_010611.1	15680	.	C	T	1777.75	.	AB=0;ABP=0;AC=2;AF=1;AN=2;AO=53;CIGAR=1X;DP=53;DPB=53;DPRA=0;EPP=3.37904;EPPR=0;GTI=0;LEN=1;MEANALT=1;MQM=60;MQMR=0;NS=1;NUMALT=1;ODDS=76.6925;PAIRED=1;PAIREDR=0;PAO=0;PQA=0;PQR=0;PRO=0;QA=2004;QR=0;RO=0;RPP=3.05127;RPPR=0;RUN=1;SAF=25;SAP=3.37904;SAR=28;SRF=0;SRP=0;SRR=0;TYPE=snp;BVAR	GT:DP:RO:QR:AO:QA:GL	1/1:53:0:0:53:2004:-5,-5,0
NC_010611.1	15707	.	T	A	2033.22	.	AB=0;ABP=0;AC=2;AF=1;AN=2;AO=62;CIGAR=1X;DP=62;DPB=62;DPRA=0;EPP=3.57068;EPPR=0;GTI=0;LEN=1;MEANALT=1;MQM=59.9516;MQMR=0;NS=1;NUMALT=1;ODDS=89.1691;PAIRED=1;PAIREDR=0;PAO=0;PQA=0;PQR=0;PRO=0;QA=2289;QR=0;RO=0;RPP=3.15039;RPPR=0;RUN=1;SAF=31;SAP=3.0103;SAR=31;SRF=0;SRP=0;SRR=0;TYPE=snp;BVAR	GT:DP:RO:QR:AO:QA:GL	1/1:62:0:0:62:2289:-5,-5,0
NC_010611.1	15737	.	A	G	2166.36	.	AB=0;ABP=0;AC=2;AF=1;AN=2;AO=66;CIGAR=1X;DP=66;DPB=66;DPRA=0;EPP=3.53672;EPPR=0;GTI=0;LEN=1;MEANALT=1;MQM=60;MQMR=0;NS=1;NUMALT=1;ODDS=94.7143;PAIRED=1;PAIREDR=0;PAO=0;PQA=0;PQR=0;PRO=0;QA=2446;QR=0;RO=0;RPP=6.30041;RPPR=0;RUN=1;SAF=39;SAP=7.74806;SAR=27;SRF=0;SRP=0;SRR=0;TYPE=snp;BVAR	GT:DP:RO:QR:AO:QA:GL	1/1:66:0:0:66:2446:-5,-5,0
NC_010611.1	15785	.	A	T	2189.79	.	AB=0;ABP=0;AC=2;AF=1;AN=2;AO=67;CIGAR=1X;DP=67;DPB=67;DPRA=0;EPP=3.04271;EPPR=0;GTI=0;LEN=1;MEANALT=1;MQM=60;MQMR=0;NS=1;NUMALT=1;ODDS=96.1006;PAIRED=1;PAIREDR=0;PAO=0;PQA=0;PQR=0;PRO=0;QA=2466;QR=0;RO=0;RPP=5.63551;RPPR=0;RUN=1;SAF=32;SAP=3.30199;SAR=35;SRF=0;SRP=0;SRR=0;TYPE=snp;BVAR	GT:DP:RO:QR:AO:QA:GL	1/1:67:0:0:67:2466:-5,-5,0
NC_010611.1	15791	.	C	T	1952.59	.	AB=0;ABP=0;AC=2;AF=1;AN=2;AO=63;CIGAR=1X;DP=64;DPB=64;DPRA=0;EPP=3.04477;EPPR=0;GTI=0;LEN=1;MEANALT=2;MQM=60;MQMR=0;NS=1;NUMALT=1;ODDS=90.5554;PAIRED=1;PAIREDR=0;PAO=0;PQA=0;PQR=0;PRO=0;QA=2202;QR=0;RO=0;RPP=3.32051;RPPR=0;RUN=1;SAF=29;SAP=3.872;SAR=34;SRF=0;SRP=0;SRR=0;TYPE=snp;BVAR	GT:DP:RO:QR:AO:QA:GL	1/1:64:0:0:63:2202:-5,-5,0
NC_010611.1	15974	.	AGGG	CGGA	2195.43	.	AB=0;ABP=0;AC=2;AF=1;AN=2;AO=68;CIGAR=1X2M1X;DP=69;DPB=139.5;DPRA=0;EPP=6.20364;EPPR=0;GTI=0;LEN=4;MEANALT=2;MQM=60;MQMR=0;NS=1;NUMALT=1;ODDS=97.4869;PAIRED=1;PAIREDR=0;PAO=0;PQA=0;PQR=0;PRO=0;QA=2478;QR=0;RO=0;RPP=4.1599;RPPR=0;RUN=1;SAF=30;SAP=5.05404;SAR=38;SRF=0;SRP=0;SRR=0;TYPE=complex;BVAR	GT:DP:RO:QR:AO:QA:GL	1/1:69:0:0:68:2478:-5,-5,0
NC_010611.1	15989	.	A	C	2828.7	.	AB=0;ABP=0;AC=2;AF=1;AN=2;AO=86;CIGAR=1X;DP=86;DPB=86;DPRA=0;EPP=4.62628;EPPR=0;GTI=0;LEN=1;MEANALT=1;MQM=60;MQMR=0;NS=1;NUMALT=1;ODDS=122.44;PAIRED=1;PAIREDR=0;PAO=0;PQA=0;PQR=0;PRO=0;QA=3179;QR=0;RO=0;RPP=4.62628;RPPR=0;RUN=1;SAF=40;SAP=3.91929;SAR=46;SRF=0;SRP=0;SRR=0;TYPE=snp;BVAR	GT:DP:RO:QR:AO:QA:GL	1/1:86:0:0:86:3179:-5,-5,0
NC_010611.1	16004	.	A	G	2756.05	.	AB=0;ABP=0;AC=2;AF=1;AN=2;AO=84;CIGAR=1X;DP=84;DPB=84;DPRA=0;EPP=9.62812;EPPR=0;GTI=0;LEN=1;MEANALT=1;MQM=60;MQMR=0;NS=1;NUMALT=1;ODDS=119.668;PAIRED=1;PAIREDR=0;PAO=0;PQA=0;PQR=0;PRO=0;QA=3102;QR=0;RO=0;RPP=3.94093;RPPR=0;RUN=1;SAF=41;SAP=3.1137;SAR=43;SRF=0;SRP=0;SRR=0;TYPE=snp;BVAR	GT:DP:RO:QR:AO:QA:GL	1/1:84:0:0:84:3102:-5,-5,0
NC_010611.1	16052	.	A	T	2658.7	.	AB=0;ABP=0;AC=2;AF=1;AN=2;AO=82;CIGAR=1X;DP=83;DPB=83;DPRA=0;EPP=3.96363;EPPR=0;GTI=0;LEN=1;MEANALT=2;MQM=60;MQMR=0;NS=1;NUMALT=1;ODDS=116.895;PAIRED=1;PAIREDR=0;PAO=0;PQA=0;PQR=0;PRO=0;QA=2990;QR=0;RO=0;RPP=3.96363;RPPR=0;RUN=1;SAF=44;SAP=3.96363;SAR=38;SRF=0;SRP=0;SRR=0;TYPE=snp;BVAR	GT:DP:RO:QR:AO:QA:GL	1/1:83:0:0:82:2990:-5,-5,0
NC_010611.1	16071	.	G	T	2252.88	.	AB=0;ABP=0;AC=2;AF=1;AN=2;AO=69;CIGAR=1X;DP=69;DPB=69;DPRA=0;EPP=10.0912;EPPR=0;GTI=0;LEN=1;MEANALT=1;MQM=60;MQMR=0;NS=1;NUMALT=1;ODDS=98.8732;PAIRED=1;PAIREDR=0;PAO=0;PQA=0;PQR=0;PRO=0;QA=2544;QR=0;RO=0;RPP=5.55942;RPPR=0;RUN=1;SAF=33;SAP=3.29354;SAR=36;SRF=0;SRP=0;SRR=0;TYPE=snp;BVAR	GT:DP:RO:QR:AO:QA:GL	1/1:69:0:0:69:2544:-5,-5,0
NC_010611.1	16094	.	T	C	2266.78	.	AB=0;ABP=0;AC=2;AF=1;AN=2;AO=68;CIGAR=1X;DP=68;DPB=68;DPRA=0;EPP=3.52123;EPPR=0;GTI=0;LEN=1;MEANALT=1;MQM=60;MQMR=0;NS=1;NUMALT=1;ODDS=97.4869;PAIRED=1;PAIREDR=0;PAO=0;PQA=0;PQR=0;PRO=0;QA=2570;QR=0;RO=0;RPP=21.4039;RPPR=0;RUN=1;SAF=36;SAP=3.52123;SAR=32;SRF=0;SRP=0;SRR=0;TYPE=snp;BVAR	GT:DP:RO:QR:AO:QA:GL	1/1:68:0:0:68:2570:-5,-5,0
NC_010611.1	16384	.	A	G	1697.53	.	AB=0;ABP=0;AC=2;AF=1;AN=2;AO=52;CIGAR=1X;DP=52;DPB=52;DPRA=0;EPP=4.51363;EPPR=0;GTI=0;LEN=1;MEANALT=1;MQM=60;MQMR=0;NS=1;NUMALT=1;ODDS=75.3062;PAIRED=1;PAIREDR=0;PAO=0;PQA=0;PQR=0;PRO=0;QA=1918;QR=0;RO=0;RPP=3.67845;RPPR=0;RUN=1;SAF=23;SAP=4.51363;SAR=29;SRF=0;SRP=0;SRR=0;TYPE=snp;BVAR	GT:DP:RO:QR:AO:QA:GL	1/1:52:0:0:52:1918:-5,-5,0
NC_010611.1	16390	.	C	T	1678.99	.	AB=0;ABP=0;AC=2;AF=1;AN=2;AO=53;CIGAR=1X;DP=53;DPB=53;DPRA=0;EPP=4.03458;EPPR=0;GTI=0;LEN=1;MEANALT=1;MQM=60;MQMR=0;NS=1;NUMALT=1;ODDS=76.6925;PAIRED=1;PAIREDR=0;PAO=0;PQA=0;PQR=0;PRO=0;QA=1897;QR=0;RO=0;RPP=3.05127;RPPR=0;RUN=1;SAF=23;SAP=5.01789;SAR=30;SRF=0;SRP=0;SRR=0;TYPE=snp;BVAR	GT:DP:RO:QR:AO:QA:GL	1/1:53:0:0:53:1897:-5,-5,0
NC_010611.1	16402	.	C	T	1698.24	.	AB=0;ABP=0;AC=2;AF=1;AN=2;AO=54;CIGAR=1X;DP=54;DPB=54;DPRA=0;EPP=7.03155;EPPR=0;GTI=0;LEN=1;MEANALT=1;MQM=60;MQMR=0;NS=1;NUMALT=1;ODDS=78.0788;PAIRED=1;PAIREDR=0;PAO=0;PQA=0;PQR=0;PRO=0;QA=1921;QR=0;RO=0;RPP=3.6537;RPPR=0;RUN=1;SAF=25;SAP=3.6537;SAR=29;SRF=0;SRP=0;SRR=0;TYPE=snp;BVAR	GT:DP:RO:QR:AO:QA:GL	1/1:54:0:0:54:1921:-5,-5,0
NC_010611.1	16420	.	A	G	1948.25	.	AB=0;ABP=0;AC=2;AF=1;AN=2;AO=59;CIGAR=1X;DP=59;DPB=59;DPRA=0;EPP=5.99147;EPPR=0;GTI=0;LEN=1;MEANALT=1;MQM=60;MQMR=0;NS=1;NUMALT=1;ODDS=85.0102;PAIRED=1;PAIREDR=0;PAO=0;PQA=0;PQR=0;PRO=0;QA=2200;QR=0;RO=0;RPP=5.99147;RPPR=0;RUN=1;SAF=29;SAP=3.0471;SAR=30;SRF=0;SRP=0;SRR=0;TYPE=snp;BVAR	GT:DP:RO:QR:AO:QA:GL	1/1:59:0:0:59:2200:-5,-5,0
NC_010611.1	16513	.	G	A	1640.42	.	AB=0;ABP=0;AC=2;AF=1;AN=2;AO=52;CIGAR=1X;DP=53;DPB=53;DPRA=0;EPP=9.02361;EPPR=0;GTI=0;LEN=1;MEANALT=2;MQM=60;MQMR=0;NS=1;NUMALT=1;ODDS=75.3062;PAIRED=1;PAIREDR=0;PAO=0;PQA=0;PQR=0;PRO=0;QA=1862;QR=0;RO=0;RPP=3.0103;RPPR=0;RUN=1;SAF=30;SAP=5.68288;SAR=22;SRF=0;SRP=0;SRR=0;TYPE=snp;BVAR	GT:DP:RO:QR:AO:QA:GL	1/1:53:0:0:52:1862:-5,-5,0
NC_010611.1	16569	.	C	T	1351.49	.	AB=0;ABP=0;AC=2;AF=1;AN=2;AO=42;CIGAR=1X;DP=43;DPB=43;DPRA=0;EPP=3.21711;EPPR=0;GTI=0;LEN=1;MEANALT=2;MQM=60;MQMR=0;NS=1;NUMALT=1;ODDS=61.4432;PAIRED=1;PAIREDR=0;PAO=0;PQA=0;PQR=0;PRO=0;QA=1547;QR=0;RO=0;RPP=8.18047;RPPR=0;RUN=1;SAF=28;SAP=13.1438;SAR=14;SRF=0;SRP=0;SRR=0;TYPE=snp;BVAR	GT:DP:RO:QR:AO:QA:GL	1/1:43:0:0:42:1547:-5,-5,0
NC_010611.1	16606	.	C	T	1609.86	.	AB=0;ABP=0;AC=2;AF=1;AN=2;AO=51;CIGAR=1X;DP=51;DPB=51;DPRA=0;EPP=18.3809;EPPR=0;GTI=0;LEN=1;MEANALT=1;MQM=60;MQMR=0;NS=1;NUMALT=1;ODDS=73.9199;PAIRED=1;PAIREDR=0;PAO=0;PQA=0;PQR=0;PRO=0;QA=1836;QR=0;RO=0;RPP=4.07475;RPPR=0;RUN=1;SAF=28;SAP=4.07475;SAR=23;SRF=0;SRP=0;SRR=0;TYPE=snp;BVAR	GT:DP:RO:QR:AO:QA:GL	1/1:51:0:0:51:1836:-5,-5,0
NC_010611.1	16621	.	A	G	1853.65	.	AB=0;ABP=0;AC=2;AF=1;AN=2;AO=57;CIGAR=1X;DP=57;DPB=57;DPRA=0;EPP=11.5819;EPPR=0;GTI=0;LEN=1;MEANALT=1;MQM=60;MQMR=0;NS=1;NUMALT=1;ODDS=82.2377;PAIRED=1;PAIREDR=0;PAO=0;PQA=0;PQR=0;PRO=0;QA=2099;QR=0;RO=0;RPP=3.9627;RPPR=0;RUN=1;SAF=30;SAP=3.35316;SAR=27;SRF=0;SRP=0;SRR=0;TYPE=snp;BVAR	GT:DP:RO:QR:AO:QA:GL	1/1:57:0:0:57:2099:-5,-5,0
NC_010611.1	16627	.	C	T	1771.93	.	AB=0;ABP=0;AC=2;AF=1;AN=2;AO=55;CIGAR=1X;DP=55;DPB=55;DPRA=0;EPP=11.8936;EPPR=0;GTI=0;LEN=1;MEANALT=1;MQM=60;MQMR=0;NS=1;NUMALT=1;ODDS=79.4651;PAIRED=1;PAIREDR=0;PAO=0;PQA=0;PQR=0;PRO=0;QA=2007;QR=0;RO=0;RPP=3.04978;RPPR=0;RUN=1;SAF=28;SAP=3.04978;SAR=27;SRF=0;SRP=0;SRR=0;TYPE=snp;BVAR	GT:DP:RO:QR:AO:QA:GL	1/1:55:0:0:55:2007:-5,-5,0
NC_010611.1	16639	.	G	A	1641.11	.	AB=0;ABP=0;AC=2;AF=1;AN=2;AO=55;CIGAR=1X;DP=55;DPB=55;DPRA=0;EPP=11.8936;EPPR=0;GTI=0;LEN=1;MEANALT=1;MQM=60;MQMR=0;NS=1;NUMALT=1;ODDS=79.4651;PAIRED=0.981818;PAIREDR=0;PAO=0;PQA=0;PQR=0;PRO=0;QA=1864;QR=0;RO=0;RPP=3.99733;RPPR=0;RUN=1;SAF=25;SAP=3.99733;SAR=30;SRF=0;SRP=0;SRR=0;TYPE=snp;BVAR	GT:DP:RO:QR:AO:QA:GL	1/1:55:0:0:55:1864:-5,-5,0
NC_010611.1	16746	.	TGGGA	CAGGG	1799.81	.	AB=0;ABP=0;AC=2;AF=1;AN=2;AO=57;CIGAR=2X2M1X;DP=57;DPB=115.6;DPRA=0;EPP=9.44853;EPPR=0;GTI=0;LEN=5;MEANALT=1;MQM=60;MQMR=0;NS=1;NUMALT=1;ODDS=82.2377;PAIRED=0.982456;PAIREDR=0;PAO=0;PQA=0;PQR=0;PRO=0;QA=2045;QR=0;RO=0;RPP=11.5819;RPPR=0;RUN=1;SAF=28;SAP=3.0484;SAR=29;SRF=0;SRP=0;SRR=0;TYPE=complex;BVAR	GT:DP:RO:QR:AO:QA:GL	1/1:57:0:0:57:2045:-5,-5,0
NC_010611.1	16804	.	G	A	2209.6	.	AB=0;ABP=0;AC=2;AF=1;AN=2;AO=66;CIGAR=1X;DP=67;DPB=67;DPRA=0;EPP=6.30041;EPPR=0;GTI=0;LEN=1;MEANALT=2;MQM=60;MQMR=0;NS=1;NUMALT=1;ODDS=94.7143;PAIRED=1;PAIREDR=0;PAO=0;PQA=0;PQR=0;PRO=0;QA=2496;QR=0;RO=0;RPP=7.74806;RPPR=0;RUN=1;SAF=35;SAP=3.53672;SAR=31;SRF=0;SRP=0;SRR=0;TYPE=snp;BVAR	GT:DP:RO:QR:AO:QA:GL	1/1:67:0:0:66:2496:-5,-5,0
NC_010611.1	16846	.	T	C	2066.07	.	AB=0;ABP=0;AC=2;AF=1;AN=2;AO=63;CIGAR=1X;DP=63;DPB=63;DPRA=0;EPP=5.80219;EPPR=0;GTI=0;LEN=1;MEANALT=1;MQM=60;MQMR=0;NS=1;NUMALT=1;ODDS=90.5554;PAIRED=1;PAIREDR=0;PAO=0;PQA=0;PQR=0;PRO=0;QA=2331;QR=0;RO=0;RPP=5.80219;RPPR=0;RUN=1;SAF=31;SAP=3.04477;SAR=32;SRF=0;SRP=0;SRR=0;TYPE=snp;BVAR	GT:DP:RO:QR:AO:QA:GL	1/1:63:0:0:63:2331:-5,-5,0
NC_010611.1	16914	.	TATCAAT	GAGTAAC	1819.45	.	AB=0;ABP=0;AC=2;AF=1;AN=2;AO=57;CIGAR=1X1M2X2M1X;DP=57;DPB=114.286;DPRA=0;EPP=6.09608;EPPR=0;GTI=0;LEN=7;MEANALT=1;MQM=60;MQMR=0;NS=1;NUMALT=1;ODDS=82.2377;PAIRED=1;PAIREDR=0;PAO=0;PQA=0;PQR=0;PRO=0;QA=2055;QR=0;RO=0;RPP=3.35316;RPPR=0;RUN=1;SAF=31;SAP=3.9627;SAR=26;SRF=0;SRP=0;SRR=0;TYPE=complex;BVAR	GT:DP:RO:QR:AO:QA:GL	1/1:57:0:0:57:2055:-5,-5,0
NC_010611.1	17008	.	C	T	2596.04	.	AB=0;ABP=0;AC=2;AF=1;AN=2;AO=79;CIGAR=1X;DP=79;DPB=79;DPRA=0;EPP=4.35716;EPPR=0;GTI=0;LEN=1;MEANALT=1;MQM=60;MQMR=0;NS=1;NUMALT=1;ODDS=112.736;PAIRED=1;PAIREDR=0;PAO=0;PQA=0;PQR=0;PRO=0;QA=2933;QR=0;RO=0;RPP=17.5509;RPPR=0;RUN=1;SAF=39;SAP=3.03779;SAR=40;SRF=0;SRP=0;SRR=0;TYPE=snp;BVAR	GT:DP:RO:QR:AO:QA:GL	1/1:79:0:0:79:2933:-5,-5,0
NC_010611.1	17032	.	G	A	2585.24	.	AB=0;ABP=0;AC=2;AF=1;AN=2;AO=80;CIGAR=1X;DP=80;DPB=80;DPRA=0;EPP=6.91895;EPPR=0;GTI=0;LEN=1;MEANALT=1;MQM=60;MQMR=0;NS=1;NUMALT=1;ODDS=114.122;PAIRED=1;PAIREDR=0;PAO=0;PQA=0;PQR=0;PRO=0;QA=2941;QR=0;RO=0;RPP=30.8051;RPPR=0;RUN=1;SAF=36;SAP=4.74748;SAR=44;SRF=0;SRP=0;SRR=0;TYPE=snp;BVAR	GT:DP:RO:QR:AO:QA:GL	1/1:80:0:0:80:2941:-5,-5,0
NC_010611.1	17048	.	G	C	2495.47	.	AB=0;ABP=0;AC=2;AF=1;AN=2;AO=77;CIGAR=1X;DP=77;DPB=77;DPRA=0;EPP=3.0385;EPPR=0;GTI=0;LEN=1;MEANALT=1;MQM=60;MQMR=0;NS=1;NUMALT=1;ODDS=109.964;PAIRED=1;PAIREDR=0;PAO=0;PQA=0;PQR=0;PRO=0;QA=2812;QR=0;RO=0;RPP=9.35551;RPPR=0;RUN=1;SAF=35;SAP=4.39215;SAR=42;SRF=0;SRP=0;SRR=0;TYPE=snp;BVAR	GT:DP:RO:QR:AO:QA:GL	1/1:77:0:0:77:2812:-5,-5,0
NC_010611.1	17062	.	ACCG	CCCA	2409.56	.	AB=0;ABP=0;AC=2;AF=1;AN=2;AO=76;CIGAR=1X2M1X;DP=76;DPB=158;DPRA=0;EPP=3.0103;EPPR=0;GTI=0;LEN=4;MEANALT=1;MQM=60;MQMR=0;NS=1;NUMALT=1;ODDS=108.577;PAIRED=1;PAIREDR=0;PAO=0;PQA=0;PQR=0;PRO=0;QA=2710;QR=0;RO=0;RPP=4.83891;RPPR=0;RUN=1;SAF=38;SAP=3.0103;SAR=38;SRF=0;SRP=0;SRR=0;TYPE=complex;BVAR	GT:DP:RO:QR:AO:QA:GL	1/1:76:0:0:76:2710:-5,-5,0
NC_010611.1	17077	.	A	G	2425.48	.	AB=0;ABP=0;AC=2;AF=1;AN=2;AO=74;CIGAR=1X;DP=74;DPB=74;DPRA=0;EPP=3.47981;EPPR=0;GTI=0;LEN=1;MEANALT=1;MQM=60;MQMR=0;NS=1;NUMALT=1;ODDS=105.805;PAIRED=1;PAIREDR=0;PAO=0;PQA=0;PQR=0;PRO=0;QA=2739;QR=0;RO=0;RPP=14.748;RPPR=0;RUN=1;SAF=36;SAP=3.12768;SAR=38;SRF=0;SRP=0;SRR=0;TYPE=snp;BVAR	GT:DP:RO:QR:AO:QA:GL	1/1:74:0:0:74:2739:-5,-5,0
NC_010611.1	17119	.	G	C	2408.58	.	AB=0;ABP=0;AC=2;AF=1;AN=2;AO=75;CIGAR=1X;DP=75;DPB=75;DPRA=0;EPP=3.03925;EPPR=0;GTI=0;LEN=1;MEANALT=1;MQM=60;MQMR=0;NS=1;NUMALT=1;ODDS=107.191;PAIRED=1;PAIREDR=0;PAO=0;PQA=0;PQR=0;PRO=0;QA=2731;QR=0;RO=0;RPP=18.3264;RPPR=0;RUN=1;SAF=30;SAP=9.52472;SAR=45;SRF=0;SRP=0;SRR=0;TYPE=snp;BVAR	GT:DP:RO:QR:AO:QA:GL	1/1:75:0:0:75:2731:-5,-5,0
NC_010611.1	17131	.	A	G	2334.83	.	AB=0;ABP=0;AC=2;AF=1;AN=2;AO=73;CIGAR=1X;DP=73;DPB=73;DPRA=0;EPP=9.70319;EPPR=0;GTI=0;LEN=1;MEANALT=1;MQM=60;MQMR=0;NS=1;NUMALT=1;ODDS=104.418;PAIRED=1;PAIREDR=0;PAO=0;PQA=0;PQR=0;PRO=0;QA=2636;QR=0;RO=0;RPP=3.04005;RPPR=0;RUN=1;SAF=31;SAP=6.60959;SAR=42;SRF=0;SRP=0;SRR=0;TYPE=snp;BVAR	GT:DP:RO:QR:AO:QA:GL	1/1:73:0:0:73:2636:-5,-5,0
NC_010611.1	17137	.	G	A	2227.81	.	AB=0;ABP=0;AC=2;AF=1;AN=2;AO=69;CIGAR=1X;DP=69;DPB=69;DPRA=0;EPP=8.32883;EPPR=0;GTI=0;LEN=1;MEANALT=1;MQM=59.8261;MQMR=0;NS=1;NUMALT=1;ODDS=98.8732;PAIRED=1;PAIREDR=0;PAO=0;PQA=0;PQR=0;PRO=0;QA=2517;QR=0;RO=0;RPP=4.55236;RPPR=0;RUN=1;SAF=29;SAP=6.81824;SAR=40;SRF=0;SRP=0;SRR=0;TYPE=snp;BVAR	GT:DP:RO:QR:AO:QA:GL	1/1:69:0:0:69:2517:-5,-5,0
NC_010611.1	17143	.	G	A	2207.1	.	AB=0;ABP=0;AC=2;AF=1;AN=2;AO=68;CIGAR=1X;DP=69;DPB=69;DPRA=0;EPP=7.60871;EPPR=5.18177;GTI=0;LEN=1;MEANALT=1;MQM=59.8235;MQMR=60;NS=1;NUMALT=1;ODDS=87.8792;PAIRED=1;PAIREDR=1;PAO=0;PQA=0;PQR=0;PRO=0;QA=2503;QR=20;RO=1;RPP=3.13803;RPPR=5.18177;RUN=1;SAF=29;SAP=6.20364;SAR=39;SRF=0;SRP=5.18177;SRR=1;TYPE=snp;BVAR	GT:DP:RO:QR:AO:QA:GL	1/1:69:1:20:68:2503:-5,-5,0
NC_010611.1	17158	.	A	T	2035.6	.	AB=0;ABP=0;AC=2;AF=1;AN=2;AO=63;CIGAR=1X;DP=63;DPB=63;DPRA=0;EPP=3.32051;EPPR=0;GTI=0;LEN=1;MEANALT=1;MQM=59.8095;MQMR=0;NS=1;NUMALT=1;ODDS=90.5554;PAIRED=1;PAIREDR=0;PAO=0;PQA=0;PQR=0;PRO=0;QA=2303;QR=0;RO=0;RPP=10.7656;RPPR=0;RUN=1;SAF=27;SAP=5.80219;SAR=36;SRF=0;SRP=0;SRR=0;TYPE=snp;BVAR	GT:DP:RO:QR:AO:QA:GL	1/1:63:0:0:63:2303:-5,-5,0
NC_010611.1	17166	.	T	C	1929.22	.	AB=0;ABP=0;AC=2;AF=1;AN=2;AO=58;CIGAR=1X;DP=58;DPB=58;DPRA=0;EPP=3.0103;EPPR=0;GTI=0;LEN=1;MEANALT=1;MQM=60;MQMR=0;NS=1;NUMALT=1;ODDS=83.6239;PAIRED=1;PAIREDR=0;PAO=0;PQA=0;PQR=0;PRO=0;QA=2195;QR=0;RO=0;RPP=21.1309;RPPR=0;RUN=1;SAF=25;SAP=5.40641;SAR=33;SRF=0;SRP=0;SRR=0;TYPE=snp;BVAR	GT:DP:RO:QR:AO:QA:GL	1/1:58:0:0:58:2195:-5,-5,0
NC_010611.1	17173	.	ATAGAGG	GTATAAC	1674.83	.	AB=0;ABP=0;AC=2;AF=1;AN=2;AO=54;CIGAR=1X2M1X1M2X;DP=54;DPB=108;DPRA=0;EPP=3.17115;EPPR=0;GTI=0;LEN=7;MEANALT=1;MQM=60;MQMR=0;NS=1;NUMALT=1;ODDS=78.0788;PAIRED=1;PAIREDR=0;PAO=0;PQA=0;PQR=0;PRO=0;QA=1940;QR=0;RO=0;RPP=44.1879;RPPR=0;RUN=1;SAF=23;SAP=5.5839;SAR=31;SRF=0;SRP=0;SRR=0;TYPE=complex;BVAR	GT:DP:RO:QR:AO:QA:GL	1/1:54:0:0:54:1940:-5,-5,0
NC_010611.1	17200	.	TG	CT	1491.66	.	AB=0;ABP=0;AC=2;AF=1;AN=2;AO=46;CIGAR=2X;DP=46;DPB=92;DPRA=0;EPP=9.80795;EPPR=0;GTI=0;LEN=2;MEANALT=1;MQM=60;MQMR=0;NS=1;NUMALT=1;ODDS=66.9884;PAIRED=1;PAIREDR=0;PAO=0;PQA=0;PQR=0;PRO=0;QA=1731;QR=0;RO=0;RPP=25.858;RPPR=0;RUN=1;SAF=15;SAP=15.095;SAR=31;SRF=0;SRP=0;SRR=0;TYPE=mnp;BVAR	GT:DP:RO:QR:AO:QA:GL	1/1:46:0:0:46:1731:-5,-5,0
NC_010611.1	17215	.	CGCATTG	TGCAGTA	1248.12	.	AB=0;ABP=0;AC=2;AF=1;AN=2;AO=39;CIGAR=1X3M1X1M1X;DP=39;DPB=80.7143;DPRA=0;EPP=3.06598;EPPR=0;GTI=0;LEN=7;MEANALT=1;MQM=60;MQMR=0;NS=1;NUMALT=1;ODDS=57.2844;PAIRED=1;PAIREDR=0;PAO=0;PQA=0;PQR=0;PRO=0;QA=1425;QR=0;RO=0;RPP=7.52028;RPPR=0;RUN=1;SAF=14;SAP=9.74743;SAR=25;SRF=0;SRP=0;SRR=0;TYPE=complex;BVAR	GT:DP:RO:QR:AO:QA:GL	1/1:39:0:0:39:1425:-5,-5,0
NC_010611.1	17239	.	TGCGACG	CGCAACC	1071.99	.	AB=0;ABP=0;AC=2;AF=1;AN=2;AO=35;CIGAR=1X2M1X2M1X;DP=35;DPB=70.8571;DPRA=0;EPP=3.07234;EPPR=0;GTI=0;LEN=7;MEANALT=1;MQM=60;MQMR=0;NS=1;NUMALT=1;ODDS=51.7392;PAIRED=1;PAIREDR=0;PAO=0;PQA=0;PQR=0;PRO=0;QA=1223;QR=0;RO=0;RPP=6.05036;RPPR=0;RUN=1;SAF=14;SAP=6.05036;SAR=21;SRF=0;SRP=0;SRR=0;TYPE=complex;BVAR	GT:DP:RO:QR:AO:QA:GL	1/1:35:0:0:35:1223:-5,-5,0
NC_010611.1	17332	.	A	C	901587	.	AB=0;ABP=0;AC=2;AF=1;AN=2;AO=28;CIGAR=1X;DP=28;DPB=28;DPRA=0;EPP=3.0103;EPPR=0;GTI=0;LEN=1;MEANALT=1;MQM=60;MQMR=0;NS=1;NUMALT=1;ODDS=42.0351;PAIRED=1;PAIREDR=0;PAO=0;PQA=0;PQR=0;PRO=0;QA=1034;QR=0;RO=0;RPP=3.32051;RPPR=0;RUN=1;SAF=9;SAP=10.7656;SAR=19;SRF=0;SRP=0;SRR=0;TYPE=snp;BVAR	GT:DP:RO:QR:AO:QA:GL	1/1:28:0:0:28:1034:-5,-5,0
NC_010611.1	17341	.	T	G	884122	.	AB=0;ABP=0;AC=2;AF=1;AN=2;AO=28;CIGAR=1X;DP=28;DPB=28;DPRA=0;EPP=4.25114;EPPR=0;GTI=0;LEN=1;MEANALT=1;MQM=60;MQMR=0;NS=1;NUMALT=1;ODDS=42.0351;PAIRED=1;PAIREDR=0;PAO=0;PQA=0;PQR=0;PRO=0;QA=1016;QR=0;RO=0;RPP=3.32051;RPPR=0;RUN=1;SAF=9;SAP=10.7656;SAR=19;SRF=0;SRP=0;SRR=0;TYPE=snp;BVAR	GT:DP:RO:QR:AO:QA:GL	1/1:28:0:0:28:1016:-5,-5,0
NC_010611.1	17346	.	T	C	915789	.	AB=0;ABP=0;AC=2;AF=1;AN=2;AO=29;CIGAR=1X;DP=29;DPB=29;DPRA=0;EPP=4.88226;EPPR=0;GTI=0;LEN=1;MEANALT=1;MQM=60;MQMR=0;NS=1;NUMALT=1;ODDS=43.4214;PAIRED=1;PAIREDR=0;PAO=0;PQA=0;PQR=0;PRO=0;QA=1050;QR=0;RO=0;RPP=3.08518;RPPR=0;RUN=1;SAF=10;SAP=9.07545;SAR=19;SRF=0;SRP=0;SRR=0;TYPE=snp;BVAR	GT:DP:RO:QR:AO:QA:GL	1/1:29:0:0:29:1050:-5,-5,0
NC_010611.1	17520	.	TA	T	691737	.	AB=0;ABP=0;AC=2;AF=1;AN=2;AO=23;CIGAR=1M1D;DP=23;DPB=30.6667;DPRA=0;EPP=3.10471;EPPR=0;GTI=0;LEN=1;MEANALT=1;MQM=60;MQMR=0;NS=1;NUMALT=1;ODDS=35.1036;PAIRED=1;PAIREDR=0;PAO=0;PQA=0;PQR=0;PRO=0;QA=792;QR=0;RO=0;RPP=3.10471;RPPR=0;RUN=1;SAF=13;SAP=3.86001;SAR=10;SRF=0;SRP=0;SRR=0;TYPE=del;BVAR	GT:DP:RO:QR:AO:QA:GL	1/1:23:0:0:23:792:-5,-5,0
NC_010611.1	17538	.	A	C	759439	.	AB=0;ABP=0;AC=2;AF=1;AN=2;AO=27;CIGAR=1X;DP=27;DPB=27;DPRA=0;EPP=5.02092;EPPR=0;GTI=0;LEN=1;MEANALT=1;MQM=60;MQMR=0;NS=1;NUMALT=1;ODDS=40.6488;PAIRED=1;PAIREDR=0;PAO=0;PQA=0;PQR=0;PRO=0;QA=874;QR=0;RO=0;RPP=6.95112;RPPR=0;RUN=1;SAF=14;SAP=3.09072;SAR=13;SRF=0;SRP=0;SRR=0;TYPE=snp;BVAR	GT:DP:RO:QR:AO:QA:GL	1/1:27:0:0:27:874:-5,-5,0
NC_010611.1	17577	.	AAGG	GAGA	970616	.	AB=0;ABP=0;AC=2;AF=1;AN=2;AO=32;CIGAR=1X2M1X;DP=32;DPB=64.75;DPRA=0;EPP=4.09604;EPPR=0;GTI=0;LEN=4;MEANALT=1;MQM=60;MQMR=0;NS=1;NUMALT=1;ODDS=47.5803;PAIRED=1;PAIREDR=0;PAO=0;PQA=0;PQR=0;PRO=0;QA=1115;QR=0;RO=0;RPP=12.7819;RPPR=0;RUN=1;SAF=16;SAP=3.0103;SAR=16;SRF=0;SRP=0;SRR=0;TYPE=complex;BVAR	GT:DP:RO:QR:AO:QA:GL	1/1:32:0:0:32:1115:-5,-5,0
NC_010611.1	17721	.	T	C	2028.43	.	AB=0;ABP=0;AC=2;AF=1;AN=2;AO=65;CIGAR=1X;DP=65;DPB=65;DPRA=0;EPP=5.71629;EPPR=0;GTI=0;LEN=1;MEANALT=1;MQM=60;MQMR=0;NS=1;NUMALT=1;ODDS=93.328;PAIRED=1;PAIREDR=0;PAO=0;PQA=0;PQR=0;PRO=0;QA=2290;QR=0;RO=0;RPP=4.64726;RPPR=0;RUN=1;SAF=36;SAP=4.64726;SAR=29;SRF=0;SRP=0;SRR=0;TYPE=snp;BVAR	GT:DP:RO:QR:AO:QA:GL	1/1:65:0:0:65:2290:-5,-5,0
NC_010611.1	17746	.	G	A	2055.81	.	AB=0;ABP=0;AC=2;AF=1;AN=2;AO=64;CIGAR=1X;DP=64;DPB=64;DPRA=0;EPP=3.14602;EPPR=0;GTI=0;LEN=1;MEANALT=1;MQM=60;MQMR=0;NS=1;NUMALT=1;ODDS=91.9417;PAIRED=1;PAIREDR=0;PAO=0;PQA=0;PQR=0;PRO=0;QA=2329;QR=0;RO=0;RPP=16.582;RPPR=0;RUN=1;SAF=31;SAP=3.14602;SAR=33;SRF=0;SRP=0;SRR=0;TYPE=snp;BVAR	GT:DP:RO:QR:AO:QA:GL	1/1:64:0:0:64:2329:-5,-5,0
NC_010611.1	17754	.	T	C	2133.74	.	AB=0;ABP=0;AC=2;AF=1;AN=2;AO=65;CIGAR=1X;DP=65;DPB=65;DPRA=0;EPP=3.04371;EPPR=0;GTI=0;LEN=1;MEANALT=1;MQM=60;MQMR=0;NS=1;NUMALT=1;ODDS=93.328;PAIRED=1;PAIREDR=0;PAO=0;PQA=0;PQR=0;PRO=0;QA=2411;QR=0;RO=0;RPP=12.665;RPPR=0;RUN=1;SAF=33;SAP=3.04371;SAR=32;SRF=0;SRP=0;SRR=0;TYPE=snp;BVAR	GT:DP:RO:QR:AO:QA:GL	1/1:65:0:0:65:2411:-5,-5,0
NC_010611.1	17838	.	CGCG	TGCA	1741.11	.	AB=0;ABP=0;AC=2;AF=1;AN=2;AO=58;CIGAR=1X2M1X;DP=58;DPB=118.25;DPRA=0;EPP=3.60933;EPPR=0;GTI=0;LEN=4;MEANALT=1;MQM=60;MQMR=0;NS=1;NUMALT=1;ODDS=83.6239;PAIRED=1;PAIREDR=0;PAO=0;PQA=0;PQR=0;PRO=0;QA=1965;QR=0;RO=0;RPP=3.60933;RPPR=0;RUN=1;SAF=30;SAP=3.16006;SAR=28;SRF=0;SRP=0;SRR=0;TYPE=complex;BVAR	GT:DP:RO:QR:AO:QA:GL	1/1:58:0:0:58:1965:-5,-5,0
NC_010611.1	17868	.	C	T	1653	.	AB=0;ABP=0;AC=2;AF=1;AN=2;AO=51;CIGAR=1X;DP=51;DPB=51;DPRA=0;EPP=10.206;EPPR=0;GTI=0;LEN=1;MEANALT=1;MQM=60;MQMR=0;NS=1;NUMALT=1;ODDS=73.9199;PAIRED=1;PAIREDR=0;PAO=0;PQA=0;PQR=0;PRO=0;QA=1875;QR=0;RO=0;RPP=3.3935;RPPR=0;RUN=1;SAF=29;SAP=5.09662;SAR=22;SRF=0;SRP=0;SRR=0;TYPE=snp;BVAR	GT:DP:RO:QR:AO:QA:GL	1/1:51:0:0:51:1875:-5,-5,0
NC_010611.1	17886	.	C	T	1585.4	.	AB=0;ABP=0;AC=2;AF=1;AN=2;AO=49;CIGAR=1X;DP=49;DPB=49;DPRA=0;EPP=3.40914;EPPR=0;GTI=0;LEN=1;MEANALT=1;MQM=60;MQMR=0;NS=1;NUMALT=1;ODDS=71.1473;PAIRED=1;PAIREDR=0;PAO=0;PQA=0;PQR=0;PRO=0;QA=1806;QR=0;RO=0;RPP=15.8176;RPPR=0;RUN=1;SAF=28;SAP=5.18177;SAR=21;SRF=0;SRP=0;SRR=0;TYPE=snp;BVAR	GT:DP:RO:QR:AO:QA:GL	1/1:49:0:0:49:1806:-5,-5,0
NC_010611.1	17892	.	T	C	1508.38	.	AB=0;ABP=0;AC=2;AF=1;AN=2;AO=45;CIGAR=1X;DP=45;DPB=45;DPRA=0;EPP=3.05855;EPPR=0;GTI=0;LEN=1;MEANALT=1;MQM=60;MQMR=0;NS=1;NUMALT=1;ODDS=65.6021;PAIRED=1;PAIREDR=0;PAO=0;PQA=0;PQR=0;PRO=0;QA=1713;QR=0;RO=0;RPP=11.1654;RPPR=0;RUN=1;SAF=25;SAP=4.21667;SAR=20;SRF=0;SRP=0;SRR=0;TYPE=snp;BVAR	GT:DP:RO:QR:AO:QA:GL	1/1:45:0:0:45:1713:-5,-5,0
NC_010611.1	17980	.	T	C	1262.57	.	AB=0;ABP=0;AC=2;AF=1;AN=2;AO=40;CIGAR=1X;DP=40;DPB=40;DPRA=0;EPP=3.0103;EPPR=0;GTI=0;LEN=1;MEANALT=1;MQM=60;MQMR=0;NS=1;NUMALT=1;ODDS=58.6707;PAIRED=1;PAIREDR=0;PAO=0;PQA=0;PQR=0;PRO=0;QA=1465;QR=0;RO=0;RPP=34.2795;RPPR=0;RUN=1;SAF=20;SAP=3.0103;SAR=20;SRF=0;SRP=0;SRR=0;TYPE=snp;BVAR	GT:DP:RO:QR:AO:QA:GL	1/1:40:0:0:40:1465:-5,-5,0
NC_010611.1	17999	.	A	G	1277.68	.	AB=0;ABP=0;AC=2;AF=1;AN=2;AO=42;CIGAR=1X;DP=42;DPB=42;DPRA=0;EPP=3.21711;EPPR=0;GTI=0;LEN=1;MEANALT=1;MQM=60;MQMR=0;NS=1;NUMALT=1;ODDS=61.4432;PAIRED=1;PAIREDR=0;PAO=0;PQA=0;PQR=0;PRO=0;QA=1504;QR=0;RO=0;RPP=49.5419;RPPR=0;RUN=1;SAF=18;SAP=4.87156;SAR=24;SRF=0;SRP=0;SRR=0;TYPE=snp;BVAR	GT:DP:RO:QR:AO:QA:GL	1/1:42:0:0:42:1504:-5,-5,0
NC_010611.1	18020	.	A	G	1589.2	.	AB=0;ABP=0;AC=2;AF=1;AN=2;AO=49;CIGAR=1X;DP=49;DPB=49;DPRA=0;EPP=3.05462;EPPR=0;GTI=0;LEN=1;MEANALT=1;MQM=60;MQMR=0;NS=1;NUMALT=1;ODDS=71.1473;PAIRED=1;PAIREDR=0;PAO=0;PQA=0;PQR=0;PRO=0;QA=1798;QR=0;RO=0;RPP=5.18177;RPPR=0;RUN=1;SAF=21;SAP=5.18177;SAR=28;SRF=0;SRP=0;SRR=0;TYPE=snp;BVAR	GT:DP:RO:QR:AO:QA:GL	1/1:49:0:0:49:1798:-5,-5,0
NC_010611.1	18057	.	A	G	1952.62	.	AB=0;ABP=0;AC=2;AF=1;AN=2;AO=61;CIGAR=1X;DP=62;DPB=62;DPRA=0;EPP=3.33068;EPPR=0;GTI=0;LEN=1;MEANALT=2;MQM=60;MQMR=0;NS=1;NUMALT=1;ODDS=87.7828;PAIRED=1;PAIREDR=0;PAO=0;PQA=0;PQR=0;PRO=0;QA=2208;QR=0;RO=0;RPP=9.02635;RPPR=0;RUN=1;SAF=32;SAP=3.33068;SAR=29;SRF=0;SRP=0;SRR=0;TYPE=snp;BVAR	GT:DP:RO:QR:AO:QA:GL	1/1:62:0:0:61:2208:-5,-5,0
NC_010611.1	18120	.	C	T	2594.88	.	AB=0;ABP=0;AC=2;AF=1;AN=2;AO=78;CIGAR=1X;DP=78;DPB=78;DPRA=0;EPP=3.45573;EPPR=0;GTI=0;LEN=1;MEANALT=1;MQM=60;MQMR=0;NS=1;NUMALT=1;ODDS=111.35;PAIRED=1;PAIREDR=0;PAO=0;PQA=0;PQR=0;PRO=0;QA=2915;QR=0;RO=0;RPP=3.12166;RPPR=0;RUN=1;SAF=37;SAP=3.45573;SAR=41;SRF=0;SRP=0;SRR=0;TYPE=snp;BVAR	GT:DP:RO:QR:AO:QA:GL	1/1:78:0:0:78:2915:-5,-5,0
NC_010611.1	18210	.	A	G	1661.89	.	AB=0;ABP=0;AC=2;AF=1;AN=2;AO=51;CIGAR=1X;DP=51;DPB=51;DPRA=0;EPP=5.09662;EPPR=0;GTI=0;LEN=1;MEANALT=1;MQM=60;MQMR=0;NS=1;NUMALT=1;ODDS=73.9199;PAIRED=1;PAIREDR=0;PAO=0;PQA=0;PQR=0;PRO=0;QA=1877;QR=0;RO=0;RPP=3.05288;RPPR=0;RUN=1;SAF=24;SAP=3.3935;SAR=27;SRF=0;SRP=0;SRR=0;TYPE=snp;BVAR	GT:DP:RO:QR:AO:QA:GL	1/1:51:0:0:51:1877:-5,-5,0
NC_010611.1	18222	.	T	C	1838.2	.	AB=0;ABP=0;AC=2;AF=1;AN=2;AO=58;CIGAR=1X;DP=58;DPB=58;DPRA=0;EPP=4.35811;EPPR=0;GTI=0;LEN=1;MEANALT=1;MQM=60;MQMR=0;NS=1;NUMALT=1;ODDS=83.6239;PAIRED=1;PAIREDR=0;PAO=0;PQA=0;PQR=0;PRO=0;QA=2073;QR=0;RO=0;RPP=3.16006;RPPR=0;RUN=1;SAF=30;SAP=3.16006;SAR=28;SRF=0;SRP=0;SRR=0;TYPE=snp;BVAR	GT:DP:RO:QR:AO:QA:GL	1/1:58:0:0:58:2073:-5,-5,0
NC_010611.1	18234	.	TAAATTA	GAGATTG	1586.45	.	AB=0;ABP=0;AC=2;AF=1;AN=2;AO=50;CIGAR=1X1M1X3M1X;DP=50;DPB=104;DPRA=0;EPP=3.18402;EPPR=0;GTI=0;LEN=7;MEANALT=1;MQM=60;MQMR=0;NS=1;NUMALT=1;ODDS=72.5336;PAIRED=1;PAIREDR=0;PAO=0;PQA=0;PQR=0;PRO=0;QA=1794;QR=0;RO=0;RPP=4.57376;RPPR=0;RUN=1;SAF=28;SAP=4.57376;SAR=22;SRF=0;SRP=0;SRR=0;TYPE=complex;BVAR	GT:DP:RO:QR:AO:QA:GL	1/1:50:0:0:50:1794:-5,-5,0
NC_010611.1	18261	.	C	T	1943.45	.	AB=0;ABP=0;AC=2;AF=1;AN=2;AO=60;CIGAR=1X;DP=61;DPB=61;DPRA=0;EPP=4.31318;EPPR=5.18177;GTI=0;LEN=1;MEANALT=1;MQM=60;MQMR=60;NS=1;NUMALT=1;ODDS=74.042;PAIRED=1;PAIREDR=1;PAO=0;PQA=0;PQR=0;PRO=0;QA=2219;QR=33;RO=1;RPP=5.32654;RPPR=5.18177;RUN=1;SAF=29;SAP=3.15506;SAR=31;SRF=1;SRP=5.18177;SRR=0;TYPE=snp;BVAR	GT:DP:RO:QR:AO:QA:GL	1/1:61:1:33:60:2219:-5,-5,0
NC_010611.1	18339	.	G	A	1892.7	.	AB=0;ABP=0;AC=2;AF=1;AN=2;AO=61;CIGAR=1X;DP=61;DPB=61;DPRA=0;EPP=3.0459;EPPR=0;GTI=0;LEN=1;MEANALT=1;MQM=59.7541;MQMR=0;NS=1;NUMALT=1;ODDS=87.7828;PAIRED=1;PAIREDR=0;PAO=0;PQA=0;PQR=0;PRO=0;QA=2137;QR=0;RO=0;RPP=7.31765;RPPR=0;RUN=1;SAF=31;SAP=3.0459;SAR=30;SRF=0;SRP=0;SRR=0;TYPE=snp;BVAR	GT:DP:RO:QR:AO:QA:GL	1/1:61:0:0:61:2137:-5,-5,0
NC_010611.1	18345	.	A	G	1806.23	.	AB=0;ABP=0;AC=2;AF=1;AN=2;AO=57;CIGAR=1X;DP=57;DPB=57;DPRA=0;EPP=3.9627;EPPR=0;GTI=0;LEN=1;MEANALT=1;MQM=59.7368;MQMR=0;NS=1;NUMALT=1;ODDS=82.2377;PAIRED=1;PAIREDR=0;PAO=0;PQA=0;PQR=0;PRO=0;QA=2037;QR=0;RO=0;RPP=3.0484;RPPR=0;RUN=1;SAF=30;SAP=3.35316;SAR=27;SRF=0;SRP=0;SRR=0;TYPE=snp;BVAR	GT:DP:RO:QR:AO:QA:GL	1/1:57:0:0:57:2037:-5,-5,0
NC_010611.1	18369	.	TGAA	CGAG	1466.74	.	AB=0;ABP=0;AC=2;AF=1;AN=2;AO=48;CIGAR=1X2M1X;DP=48;DPB=97;DPRA=0;EPP=4.6389;EPPR=0;GTI=0;LEN=4;MEANALT=1;MQM=60;MQMR=0;NS=1;NUMALT=1;ODDS=69.761;PAIRED=1;PAIREDR=0;PAO=0;PQA=0;PQR=0;PRO=0;QA=1660;QR=0;RO=0;RPP=3.73412;RPPR=0;RUN=1;SAF=23;SAP=3.19126;SAR=25;SRF=0;SRP=0;SRR=0;TYPE=complex;BVAR	GT:DP:RO:QR:AO:QA:GL	1/1:48:0:0:48:1660:-5,-5,0
NC_010611.1	18396	.	C	T	1650.38	.	AB=0;ABP=0;AC=2;AF=1;AN=2;AO=52;CIGAR=1X;DP=52;DPB=52;DPRA=0;EPP=3.17734;EPPR=0;GTI=0;LEN=1;MEANALT=1;MQM=60;MQMR=0;NS=1;NUMALT=1;ODDS=75.3062;PAIRED=1;PAIREDR=0;PAO=0;PQA=0;PQR=0;PRO=0;QA=1865;QR=0;RO=0;RPP=5.68288;RPPR=0;RUN=1;SAF=27;SAP=3.17734;SAR=25;SRF=0;SRP=0;SRR=0;TYPE=snp;BVAR	GT:DP:RO:QR:AO:QA:GL	1/1:52:0:0:52:1865:-5,-5,0
NC_010611.1	18405	.	G	A	1745.58	.	AB=0;ABP=0;AC=2;AF=1;AN=2;AO=52;CIGAR=1X;DP=52;DPB=52;DPRA=0;EPP=3.0103;EPPR=0;GTI=0;LEN=1;MEANALT=1;MQM=60;MQMR=0;NS=1;NUMALT=1;ODDS=75.3062;PAIRED=1;PAIREDR=0;PAO=0;PQA=0;PQR=0;PRO=0;QA=1968;QR=0;RO=0;RPP=3.0103;RPPR=0;RUN=1;SAF=28;SAP=3.67845;SAR=24;SRF=0;SRP=0;SRR=0;TYPE=snp;BVAR	GT:DP:RO:QR:AO:QA:GL	1/1:52:0:0:52:1968:-5,-5,0
NC_010611.1	18411	.	G	A	1831.79	.	AB=0;ABP=0;AC=2;AF=1;AN=2;AO=55;CIGAR=1X;DP=55;DPB=55;DPRA=0;EPP=3.04978;EPPR=0;GTI=0;LEN=1;MEANALT=1;MQM=60;MQMR=0;NS=1;NUMALT=1;ODDS=79.4651;PAIRED=1;PAIREDR=0;PAO=0;PQA=0;PQR=0;PRO=0;QA=2065;QR=0;RO=0;RPP=3.36563;RPPR=0;RUN=1;SAF=30;SAP=3.99733;SAR=25;SRF=0;SRP=0;SRR=0;TYPE=snp;BVAR	GT:DP:RO:QR:AO:QA:GL	1/1:55:0:0:55:2065:-5,-5,0
NC_010611.1	18423	.	AGGC	CGGT	1563.97	.	AB=0;ABP=0;AC=2;AF=1;AN=2;AO=54;CIGAR=1X2M1X;DP=55;DPB=111.75;DPRA=0;EPP=3.0103;EPPR=0;GTI=0;LEN=4;MEANALT=2;MQM=60;MQMR=0;NS=1;NUMALT=1;ODDS=78.0788;PAIRED=1;PAIREDR=0;PAO=0;PQA=0;PQR=0;PRO=0;QA=1771;QR=0;RO=0;RPP=3.17115;RPPR=0;RUN=1;SAF=31;SAP=5.5839;SAR=23;SRF=0;SRP=0;SRR=0;TYPE=complex;BVAR	GT:DP:RO:QR:AO:QA:GL	1/1:55:0:0:54:1771:-5,-5,0
NC_010611.1	18519	.	A	G	2047.51	.	AB=0;ABP=0;AC=2;AF=1;AN=2;AO=62;CIGAR=1X;DP=62;DPB=62;DPRA=0;EPP=3.0103;EPPR=0;GTI=0;LEN=1;MEANALT=1;MQM=59.6774;MQMR=0;NS=1;NUMALT=1;ODDS=89.1691;PAIRED=1;PAIREDR=0;PAO=0;PQA=0;PQR=0;PRO=0;QA=2311;QR=0;RO=0;RPP=8.05372;RPPR=0;RUN=1;SAF=28;SAP=4.27115;SAR=34;SRF=0;SRP=0;SRR=0;TYPE=snp;BVAR	GT:DP:RO:QR:AO:QA:GL	1/1:62:0:0:62:2311:-5,-5,0
NC_010611.1	18532	.	T	C	1715.41	.	AB=0;ABP=0;AC=2;AF=1;AN=2;AO=54;CIGAR=1X;DP=54;DPB=54;DPRA=0;EPP=4.45795;EPPR=0;GTI=0;LEN=1;MEANALT=1;MQM=59.6296;MQMR=0;NS=1;NUMALT=1;ODDS=78.0788;PAIRED=1;PAIREDR=0;PAO=0;PQA=0;PQR=0;PRO=0;QA=1950;QR=0;RO=0;RPP=13.3047;RPPR=0;RUN=1;SAF=23;SAP=5.5839;SAR=31;SRF=0;SRP=0;SRR=0;TYPE=snp;BVAR	GT:DP:RO:QR:AO:QA:GL	1/1:54:0:0:54:1950:-5,-5,0
NC_010611.1	18546	.	T	A	1472.33	.	AB=0;ABP=0;AC=2;AF=1;AN=2;AO=45;CIGAR=1X;DP=45;DPB=45;DPRA=0;EPP=4.21667;EPPR=0;GTI=0;LEN=1;MEANALT=1;MQM=60;MQMR=0;NS=1;NUMALT=1;ODDS=65.6021;PAIRED=1;PAIREDR=0;PAO=0;PQA=0;PQR=0;PRO=0;QA=1673;QR=0;RO=0;RPP=8.84915;RPPR=0;RUN=1;SAF=19;SAP=5.37479;SAR=26;SRF=0;SRP=0;SRR=0;TYPE=snp;BVAR	GT:DP:RO:QR:AO:QA:GL	1/1:45:0:0:45:1673:-5,-5,0
NC_010611.1	18558	.	GTAAACAGGATAGTTTCCC	ATAAGCTGGGTAATCCCCG	673093	.	AB=0;ABP=0;AC=2;AF=1;AN=2;AO=23;CIGAR=1X3M1X1M1X2M1X2M1X1M2X2M1X;DP=23;DPB=47.0526;DPRA=0;EPP=3.10471;EPPR=0;GTI=0;LEN=19;MEANALT=1;MQM=60;MQMR=0;NS=1;NUMALT=1;ODDS=35.1036;PAIRED=1;PAIREDR=0;PAO=0;PQA=0;PQR=0;PRO=0;QA=773;QR=0;RO=0;RPP=3.10471;RPPR=0;RUN=1;SAF=9;SAP=5.3706;SAR=14;SRF=0;SRP=0;SRR=0;TYPE=complex;BVAR	GT:DP:RO:QR:AO:QA:GL	1/1:23:0:0:23:773:-5,-5,0
NC_010611.1	18588	.	G	A	1397.92	.	AB=0;ABP=0;AC=2;AF=1;AN=2;AO=44;CIGAR=1X;DP=44;DPB=44;DPRA=0;EPP=3.20771;EPPR=0;GTI=0;LEN=1;MEANALT=1;MQM=58.7727;MQMR=0;NS=1;NUMALT=1;ODDS=64.2158;PAIRED=1;PAIREDR=0;PAO=0;PQA=0;PQR=0;PRO=0;QA=1583;QR=0;RO=0;RPP=3.79993;RPPR=0;RUN=1;SAF=19;SAP=4.78696;SAR=25;SRF=0;SRP=0;SRR=0;TYPE=snp;BVAR	GT:DP:RO:QR:AO:QA:GL	1/1:44:0:0:44:1583:-5,-5,0
NC_010611.1	18600	.	T	C	1572.79	.	AB=0;ABP=0;AC=2;AF=1;AN=2;AO=49;CIGAR=1X;DP=49;DPB=49;DPRA=0;EPP=3.05462;EPPR=0;GTI=0;LEN=1;MEANALT=1;MQM=58.898;MQMR=0;NS=1;NUMALT=1;ODDS=71.1473;PAIRED=1;PAIREDR=0;PAO=0;PQA=0;PQR=0;PRO=0;QA=1781;QR=0;RO=0;RPP=8.37251;RPPR=0;RUN=1;SAF=24;SAP=3.05462;SAR=25;SRF=0;SRP=0;SRR=0;TYPE=snp;BVAR	GT:DP:RO:QR:AO:QA:GL	1/1:49:0:0:49:1781:-5,-5,0
NC_010611.1	18618	.	C	T	1680.03	.	AB=0;ABP=0;AC=2;AF=1;AN=2;AO=53;CIGAR=1X;DP=53;DPB=53;DPRA=0;EPP=3.05127;EPPR=0;GTI=0;LEN=1;MEANALT=1;MQM=58.9811;MQMR=0;NS=1;NUMALT=1;ODDS=76.6925;PAIRED=1;PAIREDR=0;PAO=0;PQA=0;PQR=0;PRO=0;QA=1908;QR=0;RO=0;RPP=14.851;RPPR=0;RUN=1;SAF=27;SAP=3.05127;SAR=26;SRF=0;SRP=0;SRR=0;TYPE=snp;BVAR	GT:DP:RO:QR:AO:QA:GL	1/1:53:0:0:53:1908:-5,-5,0
NC_010611.1	18639	.	G	A	1710.49	.	AB=0;ABP=0;AC=2;AF=1;AN=2;AO=51;CIGAR=1X;DP=51;DPB=51;DPRA=0;EPP=6.45911;EPPR=0;GTI=0;LEN=1;MEANALT=1;MQM=60;MQMR=0;NS=1;NUMALT=1;ODDS=73.9199;PAIRED=1;PAIREDR=0;PAO=0;PQA=0;PQR=0;PRO=0;QA=1932;QR=0;RO=0;RPP=3.05288;RPPR=0;RUN=1;SAF=25;SAP=3.05288;SAR=26;SRF=0;SRP=0;SRR=0;TYPE=snp;BVAR	GT:DP:RO:QR:AO:QA:GL	1/1:51:0:0:51:1932:-5,-5,0
NC_010611.1	18660	.	G	A	1832.85	.	AB=0;ABP=0;AC=2;AF=1;AN=2;AO=56;CIGAR=1X;DP=56;DPB=56;DPRA=0;EPP=5.49198;EPPR=0;GTI=0;LEN=1;MEANALT=1;MQM=59.9286;MQMR=0;NS=1;NUMALT=1;ODDS=80.8514;PAIRED=1;PAIREDR=0;PAO=0;PQA=0;PQR=0;PRO=0;QA=2072;QR=0;RO=0;RPP=6.88793;RPPR=0;RUN=1;SAF=29;SAP=3.16541;SAR=27;SRF=0;SRP=0;SRR=0;TYPE=snp;BVAR	GT:DP:RO:QR:AO:QA:GL	1/1:56:0:0:56:2072:-5,-5,0
NC_010611.1	18747	.	T	C	1406.97	.	AB=0;ABP=0;AC=2;AF=1;AN=2;AO=43;CIGAR=1X;DP=43;DPB=43;DPRA=0;EPP=4.27278;EPPR=0;GTI=0;LEN=1;MEANALT=1;MQM=60;MQMR=0;NS=1;NUMALT=1;ODDS=62.8295;PAIRED=1;PAIREDR=0;PAO=0;PQA=0;PQR=0;PRO=0;QA=1593;QR=0;RO=0;RPP=4.27278;RPPR=0;RUN=1;SAF=23;SAP=3.46479;SAR=20;SRF=0;SRP=0;SRR=0;TYPE=snp;BVAR	GT:DP:RO:QR:AO:QA:GL	1/1:43:0:0:43:1593:-5,-5,0
NC_010611.1	18807	.	GAGGAT	AAAGAC	1137.25	.	AB=0;ABP=0;AC=2;AF=1;AN=2;AO=37;CIGAR=1X1M1X2M1X;DP=37;DPB=74.3333;DPRA=0;EPP=3.5385;EPPR=0;GTI=0;LEN=6;MEANALT=1;MQM=60;MQMR=0;NS=1;NUMALT=1;ODDS=54.5118;PAIRED=1;PAIREDR=0;PAO=0;PQA=0;PQR=0;PRO=0;QA=1293;QR=0;RO=0;RPP=5.88603;RPPR=0;RUN=1;SAF=18;SAP=3.06899;SAR=19;SRF=0;SRP=0;SRR=0;TYPE=complex;BVAR	GT:DP:RO:QR:AO:QA:GL	1/1:37:0:0:37:1293:-5,-5,0
NC_010611.1	18894	.	G	A	1365.74	.	AB=0;ABP=0;AC=2;AF=1;AN=2;AO=41;CIGAR=1X;DP=41;DPB=41;DPRA=0;EPP=5.60547;EPPR=0;GTI=0;LEN=1;MEANALT=1;MQM=60;MQMR=0;NS=1;NUMALT=1;ODDS=60.0569;PAIRED=1;PAIREDR=0;PAO=0;PQA=0;PQR=0;PRO=0;QA=1552;QR=0;RO=0;RPP=5.60547;RPPR=0;RUN=1;SAF=17;SAP=5.60547;SAR=24;SRF=0;SRP=0;SRR=0;TYPE=snp;BVAR	GT:DP:RO:QR:AO:QA:GL	1/1:41:0:0:41:1552:-5,-5,0
NC_010611.1	18911	.	C	T	1358.2	.	AB=0;ABP=0;AC=2;AF=1;AN=2;AO=42;CIGAR=1X;DP=42;DPB=42;DPRA=0;EPP=3.0103;EPPR=0;GTI=0;LEN=1;MEANALT=1;MQM=60;MQMR=0;NS=1;NUMALT=1;ODDS=61.4432;PAIRED=1;PAIREDR=0;PAO=0;PQA=0;PQR=0;PRO=0;QA=1542;QR=0;RO=0;RPP=8.18047;RPPR=0;RUN=1;SAF=19;SAP=3.83753;SAR=23;SRF=0;SRP=0;SRR=0;TYPE=snp;BVAR	GT:DP:RO:QR:AO:QA:GL	1/1:42:0:0:42:1542:-5,-5,0
NC_010611.1	19041	.	T	G	2501.49	.	AB=0;ABP=0;AC=2;AF=1;AN=2;AO=75;CIGAR=1X;DP=75;DPB=75;DPRA=0;EPP=6.51361;EPPR=0;GTI=0;LEN=1;MEANALT=1;MQM=60;MQMR=0;NS=1;NUMALT=1;ODDS=107.191;PAIRED=1;PAIREDR=0;PAO=0;PQA=0;PQR=0;PRO=0;QA=2814;QR=0;RO=0;RPP=3.27088;RPPR=0;RUN=1;SAF=37;SAP=3.03925;SAR=38;SRF=0;SRP=0;SRR=0;TYPE=snp;BVAR	GT:DP:RO:QR:AO:QA:GL	1/1:75:0:0:75:2814:-5,-5,0
NC_010611.1	19065	.	G	A	2301.94	.	AB=0;ABP=0;AC=2;AF=1;AN=2;AO=74;CIGAR=1X;DP=74;DPB=74;DPRA=0;EPP=3.47981;EPPR=0;GTI=0;LEN=1;MEANALT=1;MQM=60;MQMR=0;NS=1;NUMALT=1;ODDS=105.805;PAIRED=1;PAIREDR=0;PAO=0;PQA=0;PQR=0;PRO=0;QA=2591;QR=0;RO=0;RPP=3.12768;RPPR=0;RUN=1;SAF=33;SAP=4.88833;SAR=41;SRF=0;SRP=0;SRR=0;TYPE=snp;BVAR	GT:DP:RO:QR:AO:QA:GL	1/1:74:0:0:74:2591:-5,-5,0
NC_010611.1	19104	.	T	C	2053.64	.	AB=0;ABP=0;AC=2;AF=1;AN=2;AO=63;CIGAR=1X;DP=63;DPB=63;DPRA=0;EPP=4.69922;EPPR=0;GTI=0;LEN=1;MEANALT=1;MQM=60;MQMR=0;NS=1;NUMALT=1;ODDS=90.5554;PAIRED=1;PAIREDR=0;PAO=0;PQA=0;PQR=0;PRO=0;QA=2316;QR=0;RO=0;RPP=3.04477;RPPR=0;RUN=1;SAF=27;SAP=5.80219;SAR=36;SRF=0;SRP=0;SRR=0;TYPE=snp;BVAR	GT:DP:RO:QR:AO:QA:GL	1/1:63:0:0:63:2316:-5,-5,0
NC_010611.1	19111	.	T	C	1937.66	.	AB=0;ABP=0;AC=2;AF=1;AN=2;AO=59;CIGAR=1X;DP=60;DPB=60;DPRA=0;EPP=3.93042;EPPR=0;GTI=0;LEN=1;MEANALT=2;MQM=60;MQMR=0;NS=1;NUMALT=1;ODDS=85.0102;PAIRED=1;PAIREDR=0;PAO=0;PQA=0;PQR=0;PRO=0;QA=2189;QR=0;RO=0;RPP=3.93042;RPPR=0;RUN=1;SAF=25;SAP=5.99147;SAR=34;SRF=0;SRP=0;SRR=0;TYPE=snp;BVAR	GT:DP:RO:QR:AO:QA:GL	1/1:60:0:0:59:2189:-5,-5,0
NC_010611.1	19151	.	C	T	1923.08	.	AB=0;ABP=0;AC=2;AF=1;AN=2;AO=58;CIGAR=1X;DP=58;DPB=58;DPRA=0;EPP=3.60933;EPPR=0;GTI=0;LEN=1;MEANALT=1;MQM=60;MQMR=0;NS=1;NUMALT=1;ODDS=83.6239;PAIRED=1;PAIREDR=0;PAO=0;PQA=0;PQR=0;PRO=0;QA=2176;QR=0;RO=0;RPP=6.75422;RPPR=0;RUN=1;SAF=23;SAP=8.40154;SAR=35;SRF=0;SRP=0;SRR=0;TYPE=snp;BVAR	GT:DP:RO:QR:AO:QA:GL	1/1:58:0:0:58:2176:-5,-5,0
NC_010611.1	20014	.	A	T	122046	.	AB=0;ABP=0;AC=2;AF=1;AN=2;AO=5;CIGAR=1X;DP=5;DPB=5;DPRA=0;EPP=3.44459;EPPR=0;GTI=0;LEN=1;MEANALT=1;MQM=60;MQMR=0;NS=1;NUMALT=1;ODDS=10.1503;PAIRED=1;PAIREDR=0;PAO=0;PQA=0;PQR=0;PRO=0;QA=160;QR=0;RO=0;RPP=13.8677;RPPR=0;RUN=1;SAF=3;SAP=3.44459;SAR=2;SRF=0;SRP=0;SRR=0;TYPE=snp;BVAR	GT:DP:RO:QR:AO:QA:GL	1/1:5:0:0:5:160:-5,-1.50515,0
NC_010611.1	20101	.	T	C	1891.93	.	AB=0;ABP=0;AC=2;AF=1;AN=2;AO=59;CIGAR=1X;DP=59;DPB=59;DPRA=0;EPP=3.34154;EPPR=0;GTI=0;LEN=1;MEANALT=1;MQM=60;MQMR=0;NS=1;NUMALT=1;ODDS=85.0102;PAIRED=1;PAIREDR=0;PAO=0;PQA=0;PQR=0;PRO=0;QA=2158;QR=0;RO=0;RPP=22.4799;RPPR=0;RUN=1;SAF=35;SAP=7.46366;SAR=24;SRF=0;SRP=0;SRR=0;TYPE=snp;BVAR	GT:DP:RO:QR:AO:QA:GL	1/1:59:0:0:59:2158:-5,-5,0
NC_010611.1	20134	.	A	G	1805.19	.	AB=0;ABP=0;AC=2;AF=1;AN=2;AO=55;CIGAR=1X;DP=55;DPB=55;DPRA=0;EPP=6.20829;EPPR=0;GTI=0;LEN=1;MEANALT=1;MQM=60;MQMR=0;NS=1;NUMALT=1;ODDS=79.4651;PAIRED=1;PAIREDR=0;PAO=0;PQA=0;PQR=0;PRO=0;QA=2040;QR=0;RO=0;RPP=3.36563;RPPR=0;RUN=1;SAF=31;SAP=4.94488;SAR=24;SRF=0;SRP=0;SRR=0;TYPE=snp;BVAR	GT:DP:RO:QR:AO:QA:GL	1/1:55:0:0:55:2040:-5,-5,0
NC_010611.1	20284	.	T	G	1112.34	.	AB=0;ABP=0;AC=2;AF=1;AN=2;AO=36;CIGAR=1X;DP=36;DPB=36;DPRA=0;EPP=3.25157;EPPR=0;GTI=0;LEN=1;MEANALT=1;MQM=60;MQMR=0;NS=1;NUMALT=1;ODDS=53.1255;PAIRED=1;PAIREDR=0;PAO=0;PQA=0;PQR=0;PRO=0;QA=1265;QR=0;RO=0;RPP=3.9754;RPPR=0;RUN=1;SAF=15;SAP=5.18177;SAR=21;SRF=0;SRP=0;SRR=0;TYPE=snp;BVAR	GT:DP:RO:QR:AO:QA:GL	1/1:36:0:0:36:1265:-5,-5,0
NC_010611.1	20335	.	T	C	1112.26	.	AB=0;ABP=0;AC=2;AF=1;AN=2;AO=36;CIGAR=1X;DP=36;DPB=36;DPRA=0;EPP=5.18177;EPPR=0;GTI=0;LEN=1;MEANALT=1;MQM=60;MQMR=0;NS=1;NUMALT=1;ODDS=53.1255;PAIRED=1;PAIREDR=0;PAO=0;PQA=0;PQR=0;PRO=0;QA=1267;QR=0;RO=0;RPP=3.9754;RPPR=0;RUN=1;SAF=15;SAP=5.18177;SAR=21;SRF=0;SRP=0;SRR=0;TYPE=snp;BVAR	GT:DP:RO:QR:AO:QA:GL	1/1:36:0:0:36:1267:-5,-5,0
NC_010611.1	20344	.	T	C	1366.17	.	AB=0;ABP=0;AC=2;AF=1;AN=2;AO=43;CIGAR=1X;DP=43;DPB=43;DPRA=0;EPP=3.46479;EPPR=0;GTI=0;LEN=1;MEANALT=1;MQM=60;MQMR=0;NS=1;NUMALT=1;ODDS=62.8295;PAIRED=1;PAIREDR=0;PAO=0;PQA=0;PQR=0;PRO=0;QA=1550;QR=0;RO=0;RPP=3.46479;RPPR=0;RUN=1;SAF=17;SAP=7.10075;SAR=26;SRF=0;SRP=0;SRR=0;TYPE=snp;BVAR	GT:DP:RO:QR:AO:QA:GL	1/1:43:0:0:43:1550:-5,-5,0
NC_010611.1	20359	.	G	A	1361.79	.	AB=0;ABP=0;AC=2;AF=1;AN=2;AO=44;CIGAR=1X;DP=44;DPB=44;DPRA=0;EPP=3.20771;EPPR=0;GTI=0;LEN=1;MEANALT=1;MQM=60;MQMR=0;NS=1;NUMALT=1;ODDS=64.2158;PAIRED=1;PAIREDR=0;PAO=0;PQA=0;PQR=0;PRO=0;QA=1549;QR=0;RO=0;RPP=7.94546;RPPR=0;RUN=1;SAF=18;SAP=6.16881;SAR=26;SRF=0;SRP=0;SRR=0;TYPE=snp;BVAR	GT:DP:RO:QR:AO:QA:GL	1/1:44:0:0:44:1549:-5,-5,0
NC_010611.1	20368	.	A	G	1599.37	.	AB=0;ABP=0;AC=2;AF=1;AN=2;AO=48;CIGAR=1X;DP=48;DPB=48;DPRA=0;EPP=3.73412;EPPR=0;GTI=0;LEN=1;MEANALT=1;MQM=60;MQMR=0;NS=1;NUMALT=1;ODDS=69.761;PAIRED=1;PAIREDR=0;PAO=0;PQA=0;PQR=0;PRO=0;QA=1809;QR=0;RO=0;RPP=3.73412;RPPR=0;RUN=1;SAF=20;SAP=5.9056;SAR=28;SRF=0;SRP=0;SRR=0;TYPE=snp;BVAR	GT:DP:RO:QR:AO:QA:GL	1/1:48:0:0:48:1809:-5,-5,0
NC_010611.1	20392	.	C	T	1813.21	.	AB=0;ABP=0;AC=2;AF=1;AN=2;AO=59;CIGAR=1X;DP=59;DPB=59;DPRA=0;EPP=9.23028;EPPR=0;GTI=0;LEN=1;MEANALT=1;MQM=60;MQMR=0;NS=1;NUMALT=1;ODDS=85.0102;PAIRED=0.983051;PAIREDR=0;PAO=0;PQA=0;PQR=0;PRO=0;QA=2060;QR=0;RO=0;RPP=11.2913;RPPR=0;RUN=1;SAF=28;SAP=3.34154;SAR=31;SRF=0;SRP=0;SRR=0;TYPE=snp;BVAR	GT:DP:RO:QR:AO:QA:GL	1/1:59:0:0:59:2060:-5,-5,0
NC_010611.1	20443	.	A	G	2506.71	.	AB=0;ABP=0;AC=2;AF=1;AN=2;AO=78;CIGAR=1X;DP=78;DPB=78;DPRA=0;EPP=4.79202;EPPR=0;GTI=0;LEN=1;MEANALT=1;MQM=59.7949;MQMR=0;NS=1;NUMALT=1;ODDS=111.35;PAIRED=0.987179;PAIREDR=0;PAO=0;PQA=0;PQR=0;PRO=0;QA=2836;QR=0;RO=0;RPP=19.0458;RPPR=0;RUN=1;SAF=40;SAP=3.12166;SAR=38;SRF=0;SRP=0;SRR=0;TYPE=snp;BVAR	GT:DP:RO:QR:AO:QA:GL	1/1:78:0:0:78:2836:-5,-5,0
NC_010611.1	20500	.	A	G	2085.99	.	AB=0;ABP=0;AC=2;AF=1;AN=2;AO=68;CIGAR=1X;DP=68;DPB=68;DPRA=0;EPP=6.20364;EPPR=0;GTI=0;LEN=1;MEANALT=1;MQM=60;MQMR=0;NS=1;NUMALT=1;ODDS=97.4869;PAIRED=0.985294;PAIREDR=0;PAO=0;PQA=0;PQR=0;PRO=0;QA=2352;QR=0;RO=0;RPP=3.52123;RPPR=0;RUN=1;SAF=35;SAP=3.13803;SAR=33;SRF=0;SRP=0;SRR=0;TYPE=snp;BVAR	GT:DP:RO:QR:AO:QA:GL	1/1:68:0:0:68:2352:-5,-5,0
NC_010611.1	20560	.	G	C	1880.39	.	AB=0;ABP=0;AC=2;AF=1;AN=2;AO=56;CIGAR=1X;DP=56;DPB=56;DPRA=0;EPP=4.40625;EPPR=0;GTI=0;LEN=1;MEANALT=1;MQM=60;MQMR=0;NS=1;NUMALT=1;ODDS=80.8514;PAIRED=1;PAIREDR=0;PAO=0;PQA=0;PQR=0;PRO=0;QA=2122;QR=0;RO=0;RPP=5.49198;RPPR=0;RUN=1;SAF=27;SAP=3.16541;SAR=29;SRF=0;SRP=0;SRR=0;TYPE=snp;BVAR	GT:DP:RO:QR:AO:QA:GL	1/1:56:0:0:56:2122:-5,-5,0
NC_010611.1	20581	.	A	G	1639.52	.	AB=0;ABP=0;AC=2;AF=1;AN=2;AO=52;CIGAR=1X;DP=53;DPB=53;DPRA=0;EPP=4.51363;EPPR=0;GTI=0;LEN=1;MEANALT=2;MQM=60;MQMR=0;NS=1;NUMALT=1;ODDS=75.3062;PAIRED=1;PAIREDR=0;PAO=0;PQA=0;PQR=0;PRO=0;QA=1858;QR=0;RO=0;RPP=3.67845;RPPR=0;RUN=1;SAF=29;SAP=4.51363;SAR=23;SRF=0;SRP=0;SRR=0;TYPE=snp;BVAR	GT:DP:RO:QR:AO:QA:GL	1/1:53:0:0:52:1858:-5,-5,0
NC_010611.1	20623	.	T	C	1758.48	.	AB=0;ABP=0;AC=2;AF=1;AN=2;AO=55;CIGAR=1X;DP=55;DPB=55;DPRA=0;EPP=9.68264;EPPR=0;GTI=0;LEN=1;MEANALT=1;MQM=60;MQMR=0;NS=1;NUMALT=1;ODDS=79.4651;PAIRED=0.981818;PAIREDR=0;PAO=0;PQA=0;PQR=0;PRO=0;QA=1991;QR=0;RO=0;RPP=3.99733;RPPR=0;RUN=1;SAF=29;SAP=3.36563;SAR=26;SRF=0;SRP=0;SRR=0;TYPE=snp;BVAR	GT:DP:RO:QR:AO:QA:GL	1/1:55:0:0:55:1991:-5,-5,0
NC_010611.1	20656	.	C	G	1519.03	.	AB=0;ABP=0;AC=2;AF=1;AN=2;AO=47;CIGAR=1X;DP=47;DPB=47;DPRA=0;EPP=8.60069;EPPR=0;GTI=0;LEN=1;MEANALT=1;MQM=60;MQMR=0;NS=1;NUMALT=1;ODDS=68.3747;PAIRED=1;PAIREDR=0;PAO=0;PQA=0;PQR=0;PRO=0;QA=1722;QR=0;RO=0;RPP=3.42611;RPPR=0;RUN=1;SAF=22;SAP=3.42611;SAR=25;SRF=0;SRP=0;SRR=0;TYPE=snp;BVAR	GT:DP:RO:QR:AO:QA:GL	1/1:47:0:0:47:1722:-5,-5,0
NC_010611.1	20725	.	ATTT	GTTA	1588.36	.	AB=0;ABP=0;AC=2;AF=1;AN=2;AO=49;CIGAR=1X2M1X;DP=49;DPB=99.75;DPRA=0;EPP=3.40914;EPPR=0;GTI=0;LEN=4;MEANALT=1;MQM=60;MQMR=0;NS=1;NUMALT=1;ODDS=71.1473;PAIRED=1;PAIREDR=0;PAO=0;PQA=0;PQR=0;PRO=0;QA=1801;QR=0;RO=0;RPP=3.05462;RPPR=0;RUN=1;SAF=18;SAP=10.4997;SAR=31;SRF=0;SRP=0;SRR=0;TYPE=complex;BVAR	GT:DP:RO:QR:AO:QA:GL	1/1:49:0:0:49:1801:-5,-5,0
NC_010611.1	20773	.	G	A	1724.47	.	AB=0;ABP=0;AC=2;AF=1;AN=2;AO=59;CIGAR=1X;DP=60;DPB=60;DPRA=0;EPP=4.81373;EPPR=0;GTI=0;LEN=1;MEANALT=2;MQM=60;MQMR=0;NS=1;NUMALT=1;ODDS=85.0102;PAIRED=0.983051;PAIREDR=0;PAO=0;PQA=0;PQR=0;PRO=0;QA=1956;QR=0;RO=0;RPP=7.46366;RPPR=0;RUN=1;SAF=26;SAP=4.81373;SAR=33;SRF=0;SRP=0;SRR=0;TYPE=snp;BVAR	GT:DP:RO:QR:AO:QA:GL	1/1:60:0:0:59:1956:-5,-5,0
NC_010611.1	20866	.	CAAG	TAAA	1515.18	.	AB=0;ABP=0;AC=2;AF=1;AN=2;AO=48;CIGAR=1X2M1X;DP=49;DPB=99.25;DPRA=0;EPP=4.6389;EPPR=0;GTI=0;LEN=4;MEANALT=2;MQM=60;MQMR=0;NS=1;NUMALT=1;ODDS=69.761;PAIRED=0.979167;PAIREDR=0;PAO=0;PQA=0;PQR=0;PRO=0;QA=1729;QR=0;RO=0;RPP=14.5915;RPPR=0;RUN=1;SAF=27;SAP=4.6389;SAR=21;SRF=0;SRP=0;SRR=0;TYPE=complex;BVAR	GT:DP:RO:QR:AO:QA:GL	1/1:49:0:0:48:1729:-5,-5,0
NC_010611.1	20913	.	T	C	1634.52	.	AB=0;ABP=0;AC=2;AF=1;AN=2;AO=52;CIGAR=1X;DP=52;DPB=52;DPRA=0;EPP=7.18621;EPPR=0;GTI=0;LEN=1;MEANALT=1;MQM=60;MQMR=0;NS=1;NUMALT=1;ODDS=75.3062;PAIRED=1;PAIREDR=0;PAO=0;PQA=0;PQR=0;PRO=0;QA=1854;QR=0;RO=0;RPP=7.18621;RPPR=0;RUN=1;SAF=28;SAP=3.67845;SAR=24;SRF=0;SRP=0;SRR=0;TYPE=snp;BVAR	GT:DP:RO:QR:AO:QA:GL	1/1:52:0:0:52:1854:-5,-5,0
NC_010611.1	21085	.	T	C	1935.62	.	AB=0;ABP=0;AC=2;AF=1;AN=2;AO=60;CIGAR=1X;DP=60;DPB=60;DPRA=0;EPP=5.32654;EPPR=0;GTI=0;LEN=1;MEANALT=1;MQM=60;MQMR=0;NS=1;NUMALT=1;ODDS=86.3965;PAIRED=1;PAIREDR=0;PAO=0;PQA=0;PQR=0;PRO=0;QA=2185;QR=0;RO=0;RPP=4.31318;RPPR=0;RUN=1;SAF=33;SAP=4.31318;SAR=27;SRF=0;SRP=0;SRR=0;TYPE=snp;BVAR	GT:DP:RO:QR:AO:QA:GL	1/1:60:0:0:60:2185:-5,-5,0
NC_010611.1	21160	.	G	T	1622.95	.	AB=0;ABP=0;AC=2;AF=1;AN=2;AO=50;CIGAR=1X;DP=50;DPB=50;DPRA=0;EPP=7.35324;EPPR=0;GTI=0;LEN=1;MEANALT=1;MQM=60;MQMR=0;NS=1;NUMALT=1;ODDS=72.5336;PAIRED=0.98;PAIREDR=0;PAO=0;PQA=0;PQR=0;PRO=0;QA=1836;QR=0;RO=0;RPP=3.18402;RPPR=0;RUN=1;SAF=26;SAP=3.18402;SAR=24;SRF=0;SRP=0;SRR=0;TYPE=snp;BVAR	GT:DP:RO:QR:AO:QA:GL	1/1:50:0:0:50:1836:-5,-5,0
NC_010611.1	21174	.	A	T	1815.59	.	AB=0;ABP=0;AC=2;AF=1;AN=2;AO=55;CIGAR=1X;DP=55;DPB=55;DPRA=0;EPP=3.36563;EPPR=0;GTI=0;LEN=1;MEANALT=1;MQM=60;MQMR=0;NS=1;NUMALT=1;ODDS=79.4651;PAIRED=0.981818;PAIREDR=0;PAO=0;PQA=0;PQR=0;PRO=0;QA=2046;QR=0;RO=0;RPP=3.04978;RPPR=0;RUN=1;SAF=27;SAP=3.04978;SAR=28;SRF=0;SRP=0;SRR=0;TYPE=snp;BVAR	GT:DP:RO:QR:AO:QA:GL	1/1:55:0:0:55:2046:-5,-5,0
NC_010611.1	21454	.	T	C	1908.11	.	AB=0;ABP=0;AC=2;AF=1;AN=2;AO=59;CIGAR=1X;DP=59;DPB=59;DPRA=0;EPP=3.93042;EPPR=0;GTI=0;LEN=1;MEANALT=1;MQM=60;MQMR=0;NS=1;NUMALT=1;ODDS=85.0102;PAIRED=1;PAIREDR=0;PAO=0;PQA=0;PQR=0;PRO=0;QA=2150;QR=0;RO=0;RPP=3.0471;RPPR=0;RUN=1;SAF=29;SAP=3.0471;SAR=30;SRF=0;SRP=0;SRR=0;TYPE=snp;BVAR	GT:DP:RO:QR:AO:QA:GL	1/1:59:0:0:59:2150:-5,-5,0
NC_010611.1	21487	.	C	T	1772	.	AB=0;ABP=0;AC=2;AF=1;AN=2;AO=55;CIGAR=1X;DP=55;DPB=55;DPRA=0;EPP=6.20829;EPPR=0;GTI=0;LEN=1;MEANALT=1;MQM=60;MQMR=0;NS=1;NUMALT=1;ODDS=79.4651;PAIRED=1;PAIREDR=0;PAO=0;PQA=0;PQR=0;PRO=0;QA=2007;QR=0;RO=0;RPP=3.99733;RPPR=0;RUN=1;SAF=22;SAP=7.78754;SAR=33;SRF=0;SRP=0;SRR=0;TYPE=snp;BVAR	GT:DP:RO:QR:AO:QA:GL	1/1:55:0:0:55:2007:-5,-5,0
NC_010611.1	21505	.	T	C	2048.33	.	AB=0;ABP=0;AC=2;AF=1;AN=2;AO=63;CIGAR=1X;DP=63;DPB=63;DPRA=0;EPP=3.04477;EPPR=0;GTI=0;LEN=1;MEANALT=1;MQM=60;MQMR=0;NS=1;NUMALT=1;ODDS=90.5554;PAIRED=1;PAIREDR=0;PAO=0;PQA=0;PQR=0;PRO=0;QA=2308;QR=0;RO=0;RPP=3.872;RPPR=0;RUN=1;SAF=28;SAP=4.69922;SAR=35;SRF=0;SRP=0;SRR=0;TYPE=snp;BVAR	GT:DP:RO:QR:AO:QA:GL	1/1:63:0:0:63:2308:-5,-5,0
NC_010611.1	21568	.	C	T	1707.71	.	AB=0;ABP=0;AC=2;AF=1;AN=2;AO=56;CIGAR=1X;DP=56;DPB=56;DPRA=0;EPP=4.40625;EPPR=0;GTI=0;LEN=1;MEANALT=1;MQM=60;MQMR=0;NS=1;NUMALT=1;ODDS=80.8514;PAIRED=1;PAIREDR=0;PAO=0;PQA=0;PQR=0;PRO=0;QA=1938;QR=0;RO=0;RPP=6.88793;RPPR=0;RUN=1;SAF=22;SAP=8.59409;SAR=34;SRF=0;SRP=0;SRR=0;TYPE=snp;BVAR	GT:DP:RO:QR:AO:QA:GL	1/1:56:0:0:56:1938:-5,-5,0
NC_010611.1	21669	.	G	A	1390.97	.	AB=0;ABP=0;AC=2;AF=1;AN=2;AO=42;CIGAR=1X;DP=42;DPB=42;DPRA=0;EPP=6.31921;EPPR=0;GTI=0;LEN=1;MEANALT=1;MQM=60;MQMR=0;NS=1;NUMALT=1;ODDS=61.4432;PAIRED=1;PAIREDR=0;PAO=0;PQA=0;PQR=0;PRO=0;QA=1581;QR=0;RO=0;RPP=6.31921;RPPR=0;RUN=1;SAF=18;SAP=4.87156;SAR=24;SRF=0;SRP=0;SRR=0;TYPE=snp;BVAR	GT:DP:RO:QR:AO:QA:GL	1/1:42:0:0:42:1581:-5,-5,0
NC_010611.1	21834	.	C	T	1617.36	.	AB=0;ABP=0;AC=2;AF=1;AN=2;AO=51;CIGAR=1X;DP=51;DPB=51;DPRA=0;EPP=3.05288;EPPR=0;GTI=0;LEN=1;MEANALT=1;MQM=60;MQMR=0;NS=1;NUMALT=1;ODDS=73.9199;PAIRED=1;PAIREDR=0;PAO=0;PQA=0;PQR=0;PRO=0;QA=1831;QR=0;RO=0;RPP=8.16222;RPPR=0;RUN=1;SAF=27;SAP=3.3935;SAR=24;SRF=0;SRP=0;SRR=0;TYPE=snp;BVAR	GT:DP:RO:QR:AO:QA:GL	1/1:51:0:0:51:1831:-5,-5,0
NC_010611.1	22035	.	G	A	1138.06	.	AB=0;ABP=0;AC=2;AF=1;AN=2;AO=36;CIGAR=1X;DP=36;DPB=36;DPRA=0;EPP=3.0103;EPPR=0;GTI=0;LEN=1;MEANALT=1;MQM=60;MQMR=0;NS=1;NUMALT=1;ODDS=53.1255;PAIRED=1;PAIREDR=0;PAO=0;PQA=0;PQR=0;PRO=0;QA=1303;QR=0;RO=0;RPP=9.04217;RPPR=0;RUN=1;SAF=23;SAP=9.04217;SAR=13;SRF=0;SRP=0;SRR=0;TYPE=snp;BVAR	GT:DP:RO:QR:AO:QA:GL	1/1:36:0:0:36:1303:-5,-5,0
NC_010611.1	22105	.	T	G	910437	.	AB=0;ABP=0;AC=2;AF=1;AN=2;AO=28;CIGAR=1X;DP=28;DPB=28;DPRA=0;EPP=3.32051;EPPR=0;GTI=0;LEN=1;MEANALT=1;MQM=60;MQMR=0;NS=1;NUMALT=1;ODDS=42.0351;PAIRED=1;PAIREDR=0;PAO=0;PQA=0;PQR=0;PRO=0;QA=1037;QR=0;RO=0;RPP=4.25114;RPPR=0;RUN=1;SAF=15;SAP=3.32051;SAR=13;SRF=0;SRP=0;SRR=0;TYPE=snp;BVAR	GT:DP:RO:QR:AO:QA:GL	1/1:28:0:0:28:1037:-5,-5,0
NC_010611.1	22176	.	A	G	1217.19	.	AB=0;ABP=0;AC=2;AF=1;AN=2;AO=37;CIGAR=1X;DP=37;DPB=37;DPRA=0;EPP=3.5385;EPPR=0;GTI=0;LEN=1;MEANALT=1;MQM=60;MQMR=0;NS=1;NUMALT=1;ODDS=54.5118;PAIRED=1;PAIREDR=0;PAO=0;PQA=0;PQR=0;PRO=0;QA=1379;QR=0;RO=0;RPP=3.06899;RPPR=0;RUN=1;SAF=20;SAP=3.5385;SAR=17;SRF=0;SRP=0;SRR=0;TYPE=snp;BVAR	GT:DP:RO:QR:AO:QA:GL	1/1:37:0:0:37:1379:-5,-5,0
NC_010611.1	22254	.	C	T	1527.3	.	AB=0;ABP=0;AC=2;AF=1;AN=2;AO=49;CIGAR=1X;DP=49;DPB=49;DPRA=0;EPP=3.40914;EPPR=0;GTI=0;LEN=1;MEANALT=1;MQM=60;MQMR=0;NS=1;NUMALT=1;ODDS=71.1473;PAIRED=1;PAIREDR=0;PAO=0;PQA=0;PQR=0;PRO=0;QA=1729;QR=0;RO=0;RPP=6.59988;RPPR=0;RUN=1;SAF=24;SAP=3.05462;SAR=25;SRF=0;SRP=0;SRR=0;TYPE=snp;BVAR	GT:DP:RO:QR:AO:QA:GL	1/1:49:0:0:49:1729:-5,-5,0
NC_010611.1	22359	.	G	A	1705.15	.	AB=0;ABP=0;AC=2;AF=1;AN=2;AO=52;CIGAR=1X;DP=52;DPB=52;DPRA=0;EPP=5.68288;EPPR=0;GTI=0;LEN=1;MEANALT=1;MQM=60;MQMR=0;NS=1;NUMALT=1;ODDS=75.3062;PAIRED=1;PAIREDR=0;PAO=0;PQA=0;PQR=0;PRO=0;QA=1929;QR=0;RO=0;RPP=3.67845;RPPR=0;RUN=1;SAF=30;SAP=5.68288;SAR=22;SRF=0;SRP=0;SRR=0;TYPE=snp;BVAR	GT:DP:RO:QR:AO:QA:GL	1/1:52:0:0:52:1929:-5,-5,0
NC_010611.1	22368	.	A	G	1836.28	.	AB=0;ABP=0;AC=2;AF=1;AN=2;AO=57;CIGAR=1X;DP=57;DPB=57;DPRA=0;EPP=6.09608;EPPR=0;GTI=0;LEN=1;MEANALT=1;MQM=60;MQMR=0;NS=1;NUMALT=1;ODDS=82.2377;PAIRED=1;PAIREDR=0;PAO=0;PQA=0;PQR=0;PRO=0;QA=2076;QR=0;RO=0;RPP=3.35316;RPPR=0;RUN=1;SAF=33;SAP=6.09608;SAR=24;SRF=0;SRP=0;SRR=0;TYPE=snp;BVAR	GT:DP:RO:QR:AO:QA:GL	1/1:57:0:0:57:2076:-5,-5,0
NC_010611.1	22455	.	G	A	2489.46	.	AB=0;ABP=0;AC=2;AF=1;AN=2;AO=76;CIGAR=1X;DP=76;DPB=76;DPRA=0;EPP=3.12459;EPPR=0;GTI=0;LEN=1;MEANALT=1;MQM=60;MQMR=0;NS=1;NUMALT=1;ODDS=108.577;PAIRED=1;PAIREDR=0;PAO=0;PQA=0;PQR=0;PRO=0;QA=2807;QR=0;RO=0;RPP=3.0103;RPPR=0;RUN=1;SAF=47;SAP=12.2676;SAR=29;SRF=0;SRP=0;SRR=0;TYPE=snp;BVAR	GT:DP:RO:QR:AO:QA:GL	1/1:76:0:0:76:2807:-5,-5,0
NC_010611.1	22512	.	G	A	2101.39	.	AB=0;ABP=0;AC=2;AF=1;AN=2;AO=66;CIGAR=1X;DP=66;DPB=66;DPRA=0;EPP=6.30041;EPPR=0;GTI=0;LEN=1;MEANALT=1;MQM=60;MQMR=0;NS=1;NUMALT=1;ODDS=94.7143;PAIRED=1;PAIREDR=0;PAO=0;PQA=0;PQR=0;PRO=0;QA=2413;QR=0;RO=0;RPP=41.044;RPPR=0;RUN=1;SAF=36;SAP=4.19474;SAR=30;SRF=0;SRP=0;SRR=0;TYPE=snp;BVAR	GT:DP:RO:QR:AO:QA:GL	1/1:66:0:0:66:2413:-5,-5,0
NC_010611.1	22521	.	T	C	2033.79	.	AB=0;ABP=0;AC=2;AF=1;AN=2;AO=66;CIGAR=1X;DP=66;DPB=66;DPRA=0;EPP=4.19474;EPPR=0;GTI=0;LEN=1;MEANALT=1;MQM=60;MQMR=0;NS=1;NUMALT=1;ODDS=94.7143;PAIRED=1;PAIREDR=0;PAO=0;PQA=0;PQR=0;PRO=0;QA=2328;QR=0;RO=0;RPP=32.6213;RPPR=0;RUN=1;SAF=38;SAP=6.30041;SAR=28;SRF=0;SRP=0;SRR=0;TYPE=snp;BVAR	GT:DP:RO:QR:AO:QA:GL	1/1:66:0:0:66:2328:-5,-5,0
NC_010611.1	22528	.	G	A	2068.9	.	AB=0;ABP=0;AC=2;AF=1;AN=2;AO=65;CIGAR=1X;DP=65;DPB=65;DPRA=0;EPP=3.04371;EPPR=0;GTI=0;LEN=1;MEANALT=1;MQM=60;MQMR=0;NS=1;NUMALT=1;ODDS=93.328;PAIRED=1;PAIREDR=0;PAO=0;PQA=0;PQR=0;PRO=0;QA=2342;QR=0;RO=0;RPP=12.665;RPPR=0;RUN=1;SAF=37;SAP=5.71629;SAR=28;SRF=0;SRP=0;SRR=0;TYPE=snp;BVAR	GT:DP:RO:QR:AO:QA:GL	1/1:65:0:0:65:2342:-5,-5,0
NC_010611.1	22537	.	G	A	2266	.	AB=0;ABP=0;AC=2;AF=1;AN=2;AO=68;CIGAR=1X;DP=68;DPB=68;DPRA=0;EPP=5.05404;EPPR=0;GTI=0;LEN=1;MEANALT=1;MQM=60;MQMR=0;NS=1;NUMALT=1;ODDS=97.4869;PAIRED=1;PAIREDR=0;PAO=0;PQA=0;PQR=0;PRO=0;QA=2550;QR=0;RO=0;RPP=3.13803;RPPR=0;RUN=1;SAF=35;SAP=3.13803;SAR=33;SRF=0;SRP=0;SRR=0;TYPE=snp;BVAR	GT:DP:RO:QR:AO:QA:GL	1/1:68:0:0:68:2550:-5,-5,0
NC_010611.1	22554	.	T	C	1797.04	.	AB=0;ABP=0;AC=2;AF=1;AN=2;AO=54;CIGAR=1X;DP=54;DPB=54;DPRA=0;EPP=10.8919;EPPR=0;GTI=0;LEN=1;MEANALT=1;MQM=60;MQMR=0;NS=1;NUMALT=1;ODDS=78.0788;PAIRED=1;PAIREDR=0;PAO=0;PQA=0;PQR=0;PRO=0;QA=2038;QR=0;RO=0;RPP=7.03155;RPPR=0;RUN=1;SAF=28;SAP=3.17115;SAR=26;SRF=0;SRP=0;SRR=0;TYPE=snp;BVAR	GT:DP:RO:QR:AO:QA:GL	1/1:54:0:0:54:2038:-5,-5,0
NC_010611.1	22581	.	T	C	1748.27	.	AB=0;ABP=0;AC=2;AF=1;AN=2;AO=56;CIGAR=1X;DP=56;DPB=56;DPRA=0;EPP=6.88793;EPPR=0;GTI=0;LEN=1;MEANALT=1;MQM=60;MQMR=0;NS=1;NUMALT=1;ODDS=80.8514;PAIRED=1;PAIREDR=0;PAO=0;PQA=0;PQR=0;PRO=0;QA=2016;QR=0;RO=0;RPP=37.909;RPPR=0;RUN=1;SAF=26;SAP=3.63072;SAR=30;SRF=0;SRP=0;SRR=0;TYPE=snp;BVAR	GT:DP:RO:QR:AO:QA:GL	1/1:56:0:0:56:2016:-5,-5,0
NC_010611.1	22653	.	T	G	2163.74	.	AB=0;ABP=0;AC=2;AF=1;AN=2;AO=68;CIGAR=1X;DP=68;DPB=68;DPRA=0;EPP=6.20364;EPPR=0;GTI=0;LEN=1;MEANALT=1;MQM=60;MQMR=0;NS=1;NUMALT=1;ODDS=97.4869;PAIRED=1;PAIREDR=0;PAO=0;PQA=0;PQR=0;PRO=0;QA=2458;QR=0;RO=0;RPP=11.1853;RPPR=0;RUN=1;SAF=25;SAP=13.3567;SAR=43;SRF=0;SRP=0;SRR=0;TYPE=snp;BVAR	GT:DP:RO:QR:AO:QA:GL	1/1:68:0:0:68:2458:-5,-5,0
NC_010611.1	22740	.	T	C	1959.2	.	AB=0;ABP=0;AC=2;AF=1;AN=2;AO=60;CIGAR=1X;DP=60;DPB=60;DPRA=0;EPP=20.5268;EPPR=0;GTI=0;LEN=1;MEANALT=1;MQM=60;MQMR=0;NS=1;NUMALT=1;ODDS=86.3965;PAIRED=1;PAIREDR=0;PAO=0;PQA=0;PQR=0;PRO=0;QA=2228;QR=0;RO=0;RPP=5.32654;RPPR=0;RUN=1;SAF=29;SAP=3.15506;SAR=31;SRF=0;SRP=0;SRR=0;TYPE=snp;BVAR	GT:DP:RO:QR:AO:QA:GL	1/1:60:0:0:60:2228:-5,-5,0
NC_010611.1	22816	.	T	C	1634.31	.	AB=0;ABP=0;AC=2;AF=1;AN=2;AO=50;CIGAR=1X;DP=50;DPB=50;DPRA=0;EPP=3.70517;EPPR=0;GTI=0;LEN=1;MEANALT=1;MQM=60;MQMR=0;NS=1;NUMALT=1;ODDS=72.5336;PAIRED=1;PAIREDR=0;PAO=0;PQA=0;PQR=0;PRO=0;QA=1852;QR=0;RO=0;RPP=5.78978;RPPR=0;RUN=1;SAF=30;SAP=7.35324;SAR=20;SRF=0;SRP=0;SRR=0;TYPE=snp;BVAR	GT:DP:RO:QR:AO:QA:GL	1/1:50:0:0:50:1852:-5,-5,0
NC_010611.1	23144	.	C	T	1794.15	.	AB=0;ABP=0;AC=2;AF=1;AN=2;AO=56;CIGAR=1X;DP=56;DPB=56;DPRA=0;EPP=10.6105;EPPR=0;GTI=0;LEN=1;MEANALT=1;MQM=60;MQMR=0;NS=1;NUMALT=1;ODDS=80.8514;PAIRED=1;PAIREDR=0;PAO=0;PQA=0;PQR=0;PRO=0;QA=2071;QR=0;RO=0;RPP=37.909;RPPR=0;RUN=1;SAF=26;SAP=3.63072;SAR=30;SRF=0;SRP=0;SRR=0;TYPE=snp;BVAR	GT:DP:RO:QR:AO:QA:GL	1/1:56:0:0:56:2071:-5,-5,0
NC_010611.1	23240	.	G	T	1112.82	.	AB=0;ABP=0;AC=2;AF=1;AN=2;AO=35;CIGAR=1X;DP=35;DPB=35;DPRA=0;EPP=4.56135;EPPR=0;GTI=0;LEN=1;MEANALT=1;MQM=60;MQMR=0;NS=1;NUMALT=1;ODDS=51.7392;PAIRED=1;PAIREDR=0;PAO=0;PQA=0;PQR=0;PRO=0;QA=1283;QR=0;RO=0;RPP=10.5174;RPPR=0;RUN=1;SAF=24;SAP=13.4954;SAR=11;SRF=0;SRP=0;SRR=0;TYPE=snp;BVAR	GT:DP:RO:QR:AO:QA:GL	1/1:35:0:0:35:1283:-5,-5,0
NC_010611.1	23250	.	C	A	1251.18	.	AB=0;ABP=0;AC=2;AF=1;AN=2;AO=38;CIGAR=1X;DP=38;DPB=38;DPRA=0;EPP=3.23888;EPPR=0;GTI=0;LEN=1;MEANALT=1;MQM=60;MQMR=0;NS=1;NUMALT=1;ODDS=55.8981;PAIRED=1;PAIREDR=0;PAO=0;PQA=0;PQR=0;PRO=0;QA=1429;QR=0;RO=0;RPP=6.66752;RPPR=0;RUN=1;SAF=25;SAP=11.239;SAR=13;SRF=0;SRP=0;SRR=0;TYPE=snp;BVAR	GT:DP:RO:QR:AO:QA:GL	1/1:38:0:0:38:1429:-5,-5,0
NC_010611.1	23257	.	AT	CTA	1121.37	.	AB=0;ABP=0;AC=2;AF=1;AN=2;AO=36;CIGAR=1X1M1I;DP=37;DPB=83.5556;DPRA=0;EPP=6.8707;EPPR=0;GTI=0;LEN=10;MEANALT=2;MQM=60;MQMR=0;NS=1;NUMALT=1;ODDS=53.1255;PAIRED=1;PAIREDR=0;PAO=0;PQA=0;PQR=0;PRO=0;QA=1284;QR=0;RO=0;RPP=3.25157;RPPR=0;RUN=1;SAF=23;SAP=9.04217;SAR=13;SRF=0;SRP=0;SRR=0;TYPE=complex;BVAR	GT:DP:RO:QR:AO:QA:GL	1/1:37:0:0:36:1284:-5,-5,0
NC_010611.1	23281	.	A	C	1229.1	.	AB=0;ABP=0;AC=2;AF=1;AN=2;AO=39;CIGAR=1X;DP=39;DPB=39;DPRA=0;EPP=9.74743;EPPR=0;GTI=0;LEN=1;MEANALT=1;MQM=60;MQMR=0;NS=1;NUMALT=1;ODDS=57.2844;PAIRED=1;PAIREDR=0;PAO=0;PQA=0;PQR=0;PRO=0;QA=1401;QR=0;RO=0;RPP=3.51141;RPPR=0;RUN=1;SAF=22;SAP=4.40227;SAR=17;SRF=0;SRP=0;SRR=0;TYPE=snp;BVAR	GT:DP:RO:QR:AO:QA:GL	1/1:39:0:0:39:1401:-5,-5,0
NC_010611.1	23297	.	T	A	1276.34	.	AB=0;ABP=0;AC=2;AF=1;AN=2;AO=40;CIGAR=1X;DP=40;DPB=40;DPRA=0;EPP=13.6505;EPPR=0;GTI=0;LEN=1;MEANALT=1;MQM=60;MQMR=0;NS=1;NUMALT=1;ODDS=58.6707;PAIRED=1;PAIREDR=0;PAO=0;PQA=0;PQR=0;PRO=0;QA=1459;QR=0;RO=0;RPP=3.87889;RPPR=0;RUN=1;SAF=23;SAP=4.96463;SAR=17;SRF=0;SRP=0;SRR=0;TYPE=snp;BVAR	GT:DP:RO:QR:AO:QA:GL	1/1:40:0:0:40:1459:-5,-5,0
NC_010611.1	23386	.	T	C	1376.28	.	AB=0;ABP=0;AC=2;AF=1;AN=2;AO=43;CIGAR=1X;DP=43;DPB=43;DPRA=0;EPP=3.0608;EPPR=0;GTI=0;LEN=1;MEANALT=1;MQM=60;MQMR=0;NS=1;NUMALT=1;ODDS=62.8295;PAIRED=1;PAIREDR=0;PAO=0;PQA=0;PQR=0;PRO=0;QA=1559;QR=0;RO=0;RPP=5.48477;RPPR=0;RUN=1;SAF=20;SAP=3.46479;SAR=23;SRF=0;SRP=0;SRR=0;TYPE=snp;BVAR	GT:DP:RO:QR:AO:QA:GL	1/1:43:0:0:43:1559:-5,-5,0
NC_010611.1	23398	.	A	G	1473.58	.	AB=0;ABP=0;AC=2;AF=1;AN=2;AO=48;CIGAR=1X;DP=48;DPB=48;DPRA=0;EPP=3.73412;EPPR=0;GTI=0;LEN=1;MEANALT=1;MQM=60;MQMR=0;NS=1;NUMALT=1;ODDS=69.761;PAIRED=1;PAIREDR=0;PAO=0;PQA=0;PQR=0;PRO=0;QA=1666;QR=0;RO=0;RPP=3.19126;RPPR=0;RUN=1;SAF=25;SAP=3.19126;SAR=23;SRF=0;SRP=0;SRR=0;TYPE=snp;BVAR	GT:DP:RO:QR:AO:QA:GL	1/1:48:0:0:48:1666:-5,-5,0
NC_010611.1	23425	.	TTC	CTT	1877.99	.	AB=0;ABP=0;AC=2;AF=1;AN=2;AO=59;CIGAR=1X1M1X;DP=59;DPB=119.333;DPRA=0;EPP=3.34154;EPPR=0;GTI=0;LEN=3;MEANALT=1;MQM=60;MQMR=0;NS=1;NUMALT=1;ODDS=85.0102;PAIRED=1;PAIREDR=0;PAO=0;PQA=0;PQR=0;PRO=0;QA=2145;QR=0;RO=0;RPP=26.0132;RPPR=0;RUN=1;SAF=34;SAP=5.99147;SAR=25;SRF=0;SRP=0;SRR=0;TYPE=complex;BVAR	GT:DP:RO:QR:AO:QA:GL	1/1:59:0:0:59:2145:-5,-5,0
NC_010611.1	23452	.	G	C	2306.47	.	AB=0;ABP=0;AC=2;AF=1;AN=2;AO=72;CIGAR=1X;DP=72;DPB=72;DPRA=0;EPP=6.02623;EPPR=0;GTI=0;LEN=1;MEANALT=1;MQM=60;MQMR=0;NS=1;NUMALT=1;ODDS=103.032;PAIRED=1;PAIREDR=0;PAO=0;PQA=0;PQR=0;PRO=0;QA=2623;QR=0;RO=0;RPP=26.6552;RPPR=0;RUN=1;SAF=37;SAP=3.13094;SAR=35;SRF=0;SRP=0;SRR=0;TYPE=snp;BVAR	GT:DP:RO:QR:AO:QA:GL	1/1:72:0:0:72:2623:-5,-5,0
NC_010611.1	23458	.	G	A	2373.12	.	AB=0;ABP=0;AC=2;AF=1;AN=2;AO=75;CIGAR=1X;DP=75;DPB=75;DPRA=0;EPP=4.429;EPPR=0;GTI=0;LEN=1;MEANALT=1;MQM=60;MQMR=0;NS=1;NUMALT=1;ODDS=107.191;PAIRED=1;PAIREDR=0;PAO=0;PQA=0;PQR=0;PRO=0;QA=2679;QR=0;RO=0;RPP=11.3777;RPPR=0;RUN=1;SAF=40;SAP=3.73412;SAR=35;SRF=0;SRP=0;SRR=0;TYPE=snp;BVAR	GT:DP:RO:QR:AO:QA:GL	1/1:75:0:0:75:2679:-5,-5,0
NC_010611.1	23469	.	TCGCG	AAGCA	2085.91	.	AB=0;ABP=0;AC=2;AF=1;AN=2;AO=66;CIGAR=2X2M1X;DP=66;DPB=132;DPRA=0;EPP=6.30041;EPPR=0;GTI=0;LEN=5;MEANALT=1;MQM=60;MQMR=0;NS=1;NUMALT=1;ODDS=94.7143;PAIRED=1;PAIREDR=0;PAO=0;PQA=0;PQR=0;PRO=0;QA=2370;QR=0;RO=0;RPP=18.9344;RPPR=0;RUN=1;SAF=36;SAP=4.19474;SAR=30;SRF=0;SRP=0;SRR=0;TYPE=complex;BVAR	GT:DP:RO:QR:AO:QA:GL	1/1:66:0:0:66:2370:-5,-5,0
NC_010611.1	23482	.	C	T	2401.17	.	AB=0;ABP=0;AC=2;AF=1;AN=2;AO=71;CIGAR=1X;DP=71;DPB=71;DPRA=0;EPP=4.50892;EPPR=0;GTI=0;LEN=1;MEANALT=1;MQM=60;MQMR=0;NS=1;NUMALT=1;ODDS=101.646;PAIRED=1;PAIREDR=0;PAO=0;PQA=0;PQR=0;PRO=0;QA=2705;QR=0;RO=0;RPP=5.48761;RPPR=0;RUN=1;SAF=40;SAP=5.48761;SAR=31;SRF=0;SRP=0;SRR=0;TYPE=snp;BVAR	GT:DP:RO:QR:AO:QA:GL	1/1:71:0:0:71:2705:-5,-5,0
NC_010611.1	23500	.	G	A	2472.68	.	AB=0;ABP=0;AC=2;AF=1;AN=2;AO=74;CIGAR=1X;DP=74;DPB=74;DPRA=0;EPP=4.88833;EPPR=0;GTI=0;LEN=1;MEANALT=1;MQM=60;MQMR=0;NS=1;NUMALT=1;ODDS=105.805;PAIRED=1;PAIREDR=0;PAO=0;PQA=0;PQR=0;PRO=0;QA=2783;QR=0;RO=0;RPP=4.06669;RPPR=0;RUN=1;SAF=41;SAP=4.88833;SAR=33;SRF=0;SRP=0;SRR=0;TYPE=snp;BVAR	GT:DP:RO:QR:AO:QA:GL	1/1:74:0:0:74:2783:-5,-5,0
NC_010611.1	23505	.	G	A	2476.52	.	AB=0;ABP=0;AC=2;AF=1;AN=2;AO=74;CIGAR=1X;DP=74;DPB=74;DPRA=0;EPP=3.12768;EPPR=0;GTI=0;LEN=1;MEANALT=1;MQM=60;MQMR=0;NS=1;NUMALT=1;ODDS=105.805;PAIRED=1;PAIREDR=0;PAO=0;PQA=0;PQR=0;PRO=0;QA=2803;QR=0;RO=0;RPP=19.9126;RPPR=0;RUN=1;SAF=41;SAP=4.88833;SAR=33;SRF=0;SRP=0;SRR=0;TYPE=snp;BVAR	GT:DP:RO:QR:AO:QA:GL	1/1:74:0:0:74:2803:-5,-5,0
NC_010611.1	23542	.	A	G	2353.39	.	AB=0;ABP=0;AC=2;AF=1;AN=2;AO=73;CIGAR=1X;DP=73;DPB=73;DPRA=0;EPP=8.03741;EPPR=0;GTI=0;LEN=1;MEANALT=1;MQM=59.8219;MQMR=0;NS=1;NUMALT=1;ODDS=104.418;PAIRED=1;PAIREDR=0;PAO=0;PQA=0;PQR=0;PRO=0;QA=2655;QR=0;RO=0;RPP=6.60959;RPPR=0;RUN=1;SAF=38;SAP=3.27802;SAR=35;SRF=0;SRP=0;SRR=0;TYPE=snp;BVAR	GT:DP:RO:QR:AO:QA:GL	1/1:73:0:0:73:2655:-5,-5,0
NC_010611.1	23548	.	A	T	2240.5	.	AB=0;ABP=0;AC=2;AF=1;AN=2;AO=69;CIGAR=1X;DP=69;DPB=69;DPRA=0;EPP=10.0912;EPPR=0;GTI=0;LEN=1;MEANALT=1;MQM=59.8116;MQMR=0;NS=1;NUMALT=1;ODDS=98.8732;PAIRED=1;PAIREDR=0;PAO=0;PQA=0;PQR=0;PRO=0;QA=2535;QR=0;RO=0;RPP=10.0912;RPPR=0;RUN=1;SAF=35;SAP=3.04177;SAR=34;SRF=0;SRP=0;SRR=0;TYPE=snp;BVAR	GT:DP:RO:QR:AO:QA:GL	1/1:69:0:0:69:2535:-5,-5,0
NC_010611.1	23557	.	C	T	2347.36	.	AB=0;ABP=0;AC=2;AF=1;AN=2;AO=70;CIGAR=1X;DP=70;DPB=70;DPRA=0;EPP=13.0611;EPPR=0;GTI=0;LEN=1;MEANALT=1;MQM=59.8143;MQMR=0;NS=1;NUMALT=1;ODDS=100.259;PAIRED=1;PAIREDR=0;PAO=0;PQA=0;PQR=0;PRO=0;QA=2656;QR=0;RO=0;RPP=9.09042;RPPR=0;RUN=1;SAF=34;SAP=3.13438;SAR=36;SRF=0;SRP=0;SRR=0;TYPE=snp;BVAR	GT:DP:RO:QR:AO:QA:GL	1/1:70:0:0:70:2656:-5,-5,0
NC_010611.1	23572	.	GCTA	ACTG	1851.54	.	AB=0;ABP=0;AC=2;AF=1;AN=2;AO=57;CIGAR=1X2M1X;DP=57;DPB=119.25;DPRA=0;EPP=11.5819;EPPR=0;GTI=0;LEN=4;MEANALT=1;MQM=59.6667;MQMR=0;NS=1;NUMALT=1;ODDS=82.2377;PAIRED=1;PAIREDR=0;PAO=0;PQA=0;PQR=0;PRO=0;QA=2099;QR=0;RO=0;RPP=6.09608;RPPR=0;RUN=1;SAF=27;SAP=3.35316;SAR=30;SRF=0;SRP=0;SRR=0;TYPE=complex;BVAR	GT:DP:RO:QR:AO:QA:GL	1/1:57:0:0:57:2099:-5,-5,0
NC_010611.1	23581	.	G	A	2045.51	.	AB=0;ABP=0;AC=2;AF=1;AN=2;AO=65;CIGAR=1X;DP=65;DPB=65;DPRA=0;EPP=10.5269;EPPR=0;GTI=0;LEN=1;MEANALT=1;MQM=59.7077;MQMR=0;NS=1;NUMALT=1;ODDS=93.328;PAIRED=1;PAIREDR=0;PAO=0;PQA=0;PQR=0;PRO=0;QA=2319;QR=0;RO=0;RPP=10.5269;RPPR=0;RUN=1;SAF=32;SAP=3.04371;SAR=33;SRF=0;SRP=0;SRR=0;TYPE=snp;BVAR	GT:DP:RO:QR:AO:QA:GL	1/1:65:0:0:65:2319:-5,-5,0
NC_010611.1	23587	.	GGTA	CGTG	2027.42	.	AB=0;ABP=0;AC=2;AF=1;AN=2;AO=64;CIGAR=1X2M1X;DP=64;DPB=129.5;DPRA=0;EPP=7.89611;EPPR=0;GTI=0;LEN=4;MEANALT=1;MQM=59.7031;MQMR=0;NS=1;NUMALT=1;ODDS=91.9417;PAIRED=1;PAIREDR=0;PAO=0;PQA=0;PQR=0;PRO=0;QA=2289;QR=0;RO=0;RPP=4.23175;RPPR=0;RUN=1;SAF=31;SAP=3.14602;SAR=33;SRF=0;SRP=0;SRR=0;TYPE=complex;BVAR	GT:DP:RO:QR:AO:QA:GL	1/1:64:0:0:64:2289:-5,-5,0
NC_010611.1	23602	.	C	T	2321.24	.	AB=0;ABP=0;AC=2;AF=1;AN=2;AO=74;CIGAR=1X;DP=74;DPB=74;DPRA=0;EPP=3.12768;EPPR=0;GTI=0;LEN=1;MEANALT=1;MQM=59.9189;MQMR=0;NS=1;NUMALT=1;ODDS=105.805;PAIRED=1;PAIREDR=0;PAO=0;PQA=0;PQR=0;PRO=0;QA=2615;QR=0;RO=0;RPP=7.23587;RPPR=0;RUN=1;SAF=35;SAP=3.47981;SAR=39;SRF=0;SRP=0;SRR=0;TYPE=snp;BVAR	GT:DP:RO:QR:AO:QA:GL	1/1:74:0:0:74:2615:-5,-5,0
NC_010611.1	23623	.	A	G	2039.5	.	AB=0;ABP=0;AC=2;AF=1;AN=2;AO=67;CIGAR=1X;DP=67;DPB=67;DPRA=0;EPP=4.59839;EPPR=0;GTI=0;LEN=1;MEANALT=1;MQM=60;MQMR=0;NS=1;NUMALT=1;ODDS=96.1006;PAIRED=1;PAIREDR=0;PAO=0;PQA=0;PQR=0;PRO=0;QA=2301;QR=0;RO=0;RPP=3.30199;RPPR=0;RUN=1;SAF=29;SAP=5.63551;SAR=38;SRF=0;SRP=0;SRR=0;TYPE=snp;BVAR	GT:DP:RO:QR:AO:QA:GL	1/1:67:0:0:67:2301:-5,-5,0
NC_010611.1	23629	.	G	A	2192.15	.	AB=0;ABP=0;AC=2;AF=1;AN=2;AO=72;CIGAR=1X;DP=72;DPB=72;DPRA=0;EPP=8.92153;EPPR=0;GTI=0;LEN=1;MEANALT=1;MQM=60;MQMR=0;NS=1;NUMALT=1;ODDS=103.032;PAIRED=1;PAIREDR=0;PAO=0;PQA=0;PQR=0;PRO=0;QA=2476;QR=0;RO=0;RPP=4.09604;RPPR=0;RUN=1;SAF=32;SAP=4.9405;SAR=40;SRF=0;SRP=0;SRR=0;TYPE=snp;BVAR	GT:DP:RO:QR:AO:QA:GL	1/1:72:0:0:72:2476:-5,-5,0
NC_010611.1	23635	.	A	G	2248.26	.	AB=0;ABP=0;AC=2;AF=1;AN=2;AO=71;CIGAR=1X;DP=71;DPB=71;DPRA=0;EPP=9.89173;EPPR=0;GTI=0;LEN=1;MEANALT=1;MQM=60;MQMR=0;NS=1;NUMALT=1;ODDS=101.646;PAIRED=1;PAIREDR=0;PAO=0;PQA=0;PQR=0;PRO=0;QA=2537;QR=0;RO=0;RPP=3.28556;RPPR=0;RUN=1;SAF=33;SAP=3.7749;SAR=38;SRF=0;SRP=0;SRR=0;TYPE=snp;BVAR	GT:DP:RO:QR:AO:QA:GL	1/1:71:0:0:71:2537:-5,-5,0
NC_010611.1	23662	.	GTCG	ATCA	2156.66	.	AB=0;ABP=0;AC=2;AF=1;AN=2;AO=68;CIGAR=1X2M1X;DP=68;DPB=138;DPRA=0;EPP=3.52123;EPPR=0;GTI=0;LEN=4;MEANALT=1;MQM=60;MQMR=0;NS=1;NUMALT=1;ODDS=97.4869;PAIRED=1;PAIREDR=0;PAO=0;PQA=0;PQR=0;PRO=0;QA=2438;QR=0;RO=0;RPP=11.1853;RPPR=0;RUN=1;SAF=30;SAP=5.05404;SAR=38;SRF=0;SRP=0;SRR=0;TYPE=complex;BVAR	GT:DP:RO:QR:AO:QA:GL	1/1:68:0:0:68:2438:-5,-5,0
NC_010611.1	23674	.	G	T	2094.24	.	AB=0;ABP=0;AC=2;AF=1;AN=2;AO=66;CIGAR=1X;DP=66;DPB=66;DPRA=0;EPP=4.19474;EPPR=0;GTI=0;LEN=1;MEANALT=1;MQM=60;MQMR=0;NS=1;NUMALT=1;ODDS=94.7143;PAIRED=1;PAIREDR=0;PAO=0;PQA=0;PQR=0;PRO=0;QA=2371;QR=0;RO=0;RPP=13.6703;RPPR=0;RUN=1;SAF=30;SAP=4.19474;SAR=36;SRF=0;SRP=0;SRR=0;TYPE=snp;BVAR	GT:DP:RO:QR:AO:QA:GL	1/1:66:0:0:66:2371:-5,-5,0
NC_010611.1	23686	.	G	A	1954.3	.	AB=0;ABP=0;AC=2;AF=1;AN=2;AO=60;CIGAR=1X;DP=60;DPB=60;DPRA=0;EPP=3.15506;EPPR=0;GTI=0;LEN=1;MEANALT=1;MQM=60;MQMR=0;NS=1;NUMALT=1;ODDS=86.3965;PAIRED=1;PAIREDR=0;PAO=0;PQA=0;PQR=0;PRO=0;QA=2218;QR=0;RO=0;RPP=17.4868;RPPR=0;RUN=1;SAF=27;SAP=4.31318;SAR=33;SRF=0;SRP=0;SRR=0;TYPE=snp;BVAR	GT:DP:RO:QR:AO:QA:GL	1/1:60:0:0:60:2218:-5,-5,0
NC_010611.1	23713	.	GATCGTG	CACGGTA	1215.18	.	AB=0;ABP=0;AC=2;AF=1;AN=2;AO=39;CIGAR=1X1M2X2M1X;DP=40;DPB=83.2857;DPRA=0;EPP=3.51141;EPPR=0;GTI=0;LEN=7;MEANALT=2;MQM=60;MQMR=0;NS=1;NUMALT=1;ODDS=57.2844;PAIRED=1;PAIREDR=0;PAO=0;PQA=0;PQR=0;PRO=0;QA=1392;QR=0;RO=0;RPP=12.42;RPPR=0;RUN=1;SAF=17;SAP=4.40227;SAR=22;SRF=0;SRP=0;SRR=0;TYPE=complex;BVAR	GT:DP:RO:QR:AO:QA:GL	1/1:40:0:0:39:1392:-5,-5,0
NC_010611.1	23815	.	C	G	1656.89	.	AB=0;ABP=0;AC=2;AF=1;AN=2;AO=51;CIGAR=1X;DP=51;DPB=51;DPRA=0;EPP=3.3935;EPPR=0;GTI=0;LEN=1;MEANALT=1;MQM=60;MQMR=0;NS=1;NUMALT=1;ODDS=73.9199;PAIRED=1;PAIREDR=0;PAO=0;PQA=0;PQR=0;PRO=0;QA=1905;QR=0;RO=0;RPP=34.0496;RPPR=0;RUN=1;SAF=27;SAP=3.3935;SAR=24;SRF=0;SRP=0;SRR=0;TYPE=snp;BVAR	GT:DP:RO:QR:AO:QA:GL	1/1:51:0:0:51:1905:-5,-5,0
NC_010611.1	23895	.	C	A	1344.52	.	AB=0;ABP=0;AC=2;AF=1;AN=2;AO=42;CIGAR=1X;DP=43;DPB=43;DPRA=0;EPP=3.83753;EPPR=5.18177;GTI=0;LEN=1;MEANALT=1;MQM=60;MQMR=60;NS=1;NUMALT=1;ODDS=52.7814;PAIRED=1;PAIREDR=1;PAO=0;PQA=0;PQR=0;PRO=0;QA=1539;QR=20;RO=1;RPP=8.18047;RPPR=5.18177;RUN=1;SAF=21;SAP=3.0103;SAR=21;SRF=1;SRP=5.18177;SRR=0;TYPE=snp;BVAR	GT:DP:RO:QR:AO:QA:GL	1/1:43:1:20:42:1539:-5,-5,0
NC_010611.1	23929	.	A	G	1199.51	.	AB=0;ABP=0;AC=2;AF=1;AN=2;AO=38;CIGAR=1X;DP=38;DPB=38;DPRA=0;EPP=41.6397;EPPR=0;GTI=0;LEN=1;MEANALT=1;MQM=60;MQMR=0;NS=1;NUMALT=1;ODDS=55.8981;PAIRED=1;PAIREDR=0;PAO=0;PQA=0;PQR=0;PRO=0;QA=1405;QR=0;RO=0;RPP=3.0103;RPPR=0;RUN=1;SAF=17;SAP=3.9246;SAR=21;SRF=0;SRP=0;SRR=0;TYPE=snp;BVAR	GT:DP:RO:QR:AO:QA:GL	1/1:38:0:0:38:1405:-5,-5,0
NC_010611.1	24230	.	T	G	1294.16	.	AB=0;ABP=0;AC=2;AF=1;AN=2;AO=41;CIGAR=1X;DP=41;DPB=41;DPRA=0;EPP=3.48696;EPPR=0;GTI=0;LEN=1;MEANALT=1;MQM=60;MQMR=0;NS=1;NUMALT=1;ODDS=60.0569;PAIRED=1;PAIREDR=0;PAO=0;PQA=0;PQR=0;PRO=0;QA=1469;QR=0;RO=0;RPP=4.33437;RPPR=0;RUN=1;SAF=24;SAP=5.60547;SAR=17;SRF=0;SRP=0;SRR=0;TYPE=snp;BVAR	GT:DP:RO:QR:AO:QA:GL	1/1:41:0:0:41:1469:-5,-5,0
NC_010611.1	24340	.	A	G	627921	.	AB=0;ABP=0;AC=2;AF=1;AN=2;AO=23;CIGAR=1X;DP=23;DPB=23;DPRA=0;EPP=5.3706;EPPR=0;GTI=0;LEN=1;MEANALT=1;MQM=60;MQMR=0;NS=1;NUMALT=1;ODDS=35.1036;PAIRED=1;PAIREDR=0;PAO=0;PQA=0;PQR=0;PRO=0;QA=748;QR=0;RO=0;RPP=3.86001;RPPR=0;RUN=1;SAF=19;SAP=24.253;SAR=4;SRF=0;SRP=0;SRR=0;TYPE=snp;BVAR	GT:DP:RO:QR:AO:QA:GL	1/1:23:0:0:23:748:-5,-5,0
NC_010611.1	24349	.	CCCG	TCCA	427694	.	AB=0;ABP=0;AC=2;AF=1;AN=2;AO=15;CIGAR=1X2M1X;DP=15;DPB=30.5;DPRA=0;EPP=6.62942;EPPR=0;GTI=0;LEN=4;MEANALT=1;MQM=60;MQMR=0;NS=1;NUMALT=1;ODDS=24.0133;PAIRED=1;PAIREDR=0;PAO=0;PQA=0;PQR=0;PRO=0;QA=529;QR=0;RO=0;RPP=4.31318;RPPR=0;RUN=1;SAF=14;SAP=27.4756;SAR=1;SRF=0;SRP=0;SRR=0;TYPE=complex;BVAR	GT:DP:RO:QR:AO:QA:GL	1/1:15:0:0:15:529:-5,-4.51545,0
NC_010611.1	24373	.	C	T	1279.3	.	AB=0;ABP=0;AC=2;AF=1;AN=2;AO=42;CIGAR=1X;DP=42;DPB=42;DPRA=0;EPP=16.2459;EPPR=0;GTI=0;LEN=1;MEANALT=1;MQM=60;MQMR=0;NS=1;NUMALT=1;ODDS=61.4432;PAIRED=1;PAIREDR=0;PAO=0;PQA=0;PQR=0;PRO=0;QA=1529;QR=0;RO=0;RPP=55.9529;RPPR=0;RUN=1;SAF=18;SAP=4.87156;SAR=24;SRF=0;SRP=0;SRR=0;TYPE=snp;BVAR	GT:DP:RO:QR:AO:QA:GL	1/1:42:0:0:42:1529:-5,-5,0
NC_010611.1	24457	.	G	A	2013.64	.	AB=0;ABP=0;AC=2;AF=1;AN=2;AO=63;CIGAR=1X;DP=63;DPB=63;DPRA=0;EPP=5.80219;EPPR=0;GTI=0;LEN=1;MEANALT=1;MQM=60;MQMR=0;NS=1;NUMALT=1;ODDS=90.5554;PAIRED=1;PAIREDR=0;PAO=0;PQA=0;PQR=0;PRO=0;QA=2278;QR=0;RO=0;RPP=4.69922;RPPR=0;RUN=1;SAF=38;SAP=8.83536;SAR=25;SRF=0;SRP=0;SRR=0;TYPE=snp;BVAR	GT:DP:RO:QR:AO:QA:GL	1/1:63:0:0:63:2278:-5,-5,0
NC_010611.1	24740	.	T	G	2043.01	.	AB=0;ABP=0;AC=2;AF=1;AN=2;AO=64;CIGAR=1X;DP=65;DPB=65;DPRA=0;EPP=3.14602;EPPR=0;GTI=0;LEN=1;MEANALT=2;MQM=60;MQMR=0;NS=1;NUMALT=1;ODDS=91.9417;PAIRED=1;PAIREDR=0;PAO=0;PQA=0;PQR=0;PRO=0;QA=2306;QR=0;RO=0;RPP=5.18177;RPPR=0;RUN=1;SAF=33;SAP=3.14602;SAR=31;SRF=0;SRP=0;SRR=0;TYPE=snp;BVAR	GT:DP:RO:QR:AO:QA:GL	1/1:65:0:0:64:2306:-5,-5,0
NC_010611.1	24880	.	A	C	935131	.	AB=0;ABP=0;AC=2;AF=1;AN=2;AO=29;CIGAR=1X;DP=29;DPB=29;DPRA=0;EPP=9.07545;EPPR=0;GTI=0;LEN=1;MEANALT=1;MQM=60;MQMR=0;NS=1;NUMALT=1;ODDS=43.4214;PAIRED=1;PAIREDR=0;PAO=0;PQA=0;PQR=0;PRO=0;QA=1074;QR=0;RO=0;RPP=6.67934;RPPR=0;RUN=1;SAF=13;SAP=3.68421;SAR=16;SRF=0;SRP=0;SRR=0;TYPE=snp;BVAR	GT:DP:RO:QR:AO:QA:GL	1/1:29:0:0:29:1074:-5,-5,0
NC_010611.1	25063	.	C	T	1612.87	.	AB=0;ABP=0;AC=2;AF=1;AN=2;AO=50;CIGAR=1X;DP=50;DPB=50;DPRA=0;EPP=7.35324;EPPR=0;GTI=0;LEN=1;MEANALT=1;MQM=60;MQMR=0;NS=1;NUMALT=1;ODDS=72.5336;PAIRED=1;PAIREDR=0;PAO=0;PQA=0;PQR=0;PRO=0;QA=1834;QR=0;RO=0;RPP=11.5225;RPPR=0;RUN=1;SAF=26;SAP=3.18402;SAR=24;SRF=0;SRP=0;SRR=0;TYPE=snp;BVAR	GT:DP:RO:QR:AO:QA:GL	1/1:50:0:0:50:1834:-5,-5,0
NC_010611.1	25205	.	C	T	1565.61	.	AB=0;ABP=0;AC=2;AF=1;AN=2;AO=48;CIGAR=1X;DP=48;DPB=48;DPRA=0;EPP=5.9056;EPPR=0;GTI=0;LEN=1;MEANALT=1;MQM=60;MQMR=0;NS=1;NUMALT=1;ODDS=69.761;PAIRED=1;PAIREDR=0;PAO=0;PQA=0;PQR=0;PRO=0;QA=1770;QR=0;RO=0;RPP=3.0103;RPPR=0;RUN=1;SAF=24;SAP=3.0103;SAR=24;SRF=0;SRP=0;SRR=0;TYPE=snp;BVAR	GT:DP:RO:QR:AO:QA:GL	1/1:48:0:0:48:1770:-5,-5,0
NC_010611.1	25298	.	A	C	1750.81	.	AB=0;ABP=0;AC=2;AF=1;AN=2;AO=52;CIGAR=1X;DP=52;DPB=52;DPRA=0;EPP=3.67845;EPPR=0;GTI=0;LEN=1;MEANALT=1;MQM=60;MQMR=0;NS=1;NUMALT=1;ODDS=75.3062;PAIRED=1;PAIREDR=0;PAO=0;PQA=0;PQR=0;PRO=0;QA=1980;QR=0;RO=0;RPP=7.18621;RPPR=0;RUN=1;SAF=29;SAP=4.51363;SAR=23;SRF=0;SRP=0;SRR=0;TYPE=snp;BVAR	GT:DP:RO:QR:AO:QA:GL	1/1:52:0:0:52:1980:-5,-5,0
NC_010611.1	25687	.	C	T	1835.22	.	AB=0;ABP=0;AC=2;AF=1;AN=2;AO=58;CIGAR=1X;DP=59;DPB=59;DPRA=0;EPP=5.40641;EPPR=0;GTI=0;LEN=1;MEANALT=2;MQM=60;MQMR=0;NS=1;NUMALT=1;ODDS=83.6239;PAIRED=1;PAIREDR=0;PAO=0;PQA=0;PQR=0;PRO=0;QA=2075;QR=0;RO=0;RPP=5.40641;RPPR=0;RUN=1;SAF=30;SAP=3.16006;SAR=28;SRF=0;SRP=0;SRR=0;TYPE=snp;BVAR	GT:DP:RO:QR:AO:QA:GL	1/1:59:0:0:58:2075:-5,-5,0
NC_010611.1	25786	.	C	T	1664.49	.	AB=0;ABP=0;AC=2;AF=1;AN=2;AO=51;CIGAR=1X;DP=51;DPB=51;DPRA=0;EPP=3.05288;EPPR=0;GTI=0;LEN=1;MEANALT=1;MQM=60;MQMR=0;NS=1;NUMALT=1;ODDS=73.9199;PAIRED=1;PAIREDR=0;PAO=0;PQA=0;PQR=0;PRO=0;QA=1881;QR=0;RO=0;RPP=3.05288;RPPR=0;RUN=1;SAF=30;SAP=6.45911;SAR=21;SRF=0;SRP=0;SRR=0;TYPE=snp;BVAR	GT:DP:RO:QR:AO:QA:GL	1/1:51:0:0:51:1881:-5,-5,0
NC_010611.1	25978	.	A	G	1224.08	.	AB=0;ABP=0;AC=2;AF=1;AN=2;AO=38;CIGAR=1X;DP=38;DPB=38;DPRA=0;EPP=3.23888;EPPR=0;GTI=0;LEN=1;MEANALT=1;MQM=60;MQMR=0;NS=1;NUMALT=1;ODDS=55.8981;PAIRED=1;PAIREDR=0;PAO=0;PQA=0;PQR=0;PRO=0;QA=1395;QR=0;RO=0;RPP=3.0103;RPPR=0;RUN=1;SAF=13;SAP=11.239;SAR=25;SRF=0;SRP=0;SRR=0;TYPE=snp;BVAR	GT:DP:RO:QR:AO:QA:GL	1/1:38:0:0:38:1395:-5,-5,0
NC_010611.1	26059	.	T	G	1351.42	.	AB=0;ABP=0;AC=2;AF=1;AN=2;AO=43;CIGAR=1X;DP=43;DPB=43;DPRA=0;EPP=3.0608;EPPR=0;GTI=0;LEN=1;MEANALT=1;MQM=60;MQMR=0;NS=1;NUMALT=1;ODDS=62.8295;PAIRED=1;PAIREDR=0;PAO=0;PQA=0;PQR=0;PRO=0;QA=1531;QR=0;RO=0;RPP=4.27278;RPPR=0;RUN=1;SAF=19;SAP=4.27278;SAR=24;SRF=0;SRP=0;SRR=0;TYPE=snp;BVAR	GT:DP:RO:QR:AO:QA:GL	1/1:43:0:0:43:1531:-5,-5,0
NC_010611.1	26291	.	T	C	1884.88	.	AB=0;ABP=0;AC=2;AF=1;AN=2;AO=59;CIGAR=1X;DP=59;DPB=59;DPRA=0;EPP=3.0471;EPPR=0;GTI=0;LEN=1;MEANALT=1;MQM=60;MQMR=0;NS=1;NUMALT=1;ODDS=85.0102;PAIRED=1;PAIREDR=0;PAO=0;PQA=0;PQR=0;PRO=0;QA=2132;QR=0;RO=0;RPP=9.23028;RPPR=0;RUN=1;SAF=33;SAP=4.81373;SAR=26;SRF=0;SRP=0;SRR=0;TYPE=snp;BVAR	GT:DP:RO:QR:AO:QA:GL	1/1:59:0:0:59:2132:-5,-5,0
NC_010611.1	26395	.	ACCA	GCCG	1799.83	.	AB=0;ABP=0;AC=2;AF=1;AN=2;AO=58;CIGAR=1X2M1X;DP=59;DPB=118;DPRA=0;EPP=3.16006;EPPR=0;GTI=0;LEN=4;MEANALT=2;MQM=60;MQMR=0;NS=1;NUMALT=1;ODDS=83.6239;PAIRED=1;PAIREDR=0;PAO=0;PQA=0;PQR=0;PRO=0;QA=2034;QR=0;RO=0;RPP=3.60933;RPPR=0;RUN=1;SAF=33;SAP=5.40641;SAR=25;SRF=0;SRP=0;SRR=0;TYPE=complex;BVAR	GT:DP:RO:QR:AO:QA:GL	1/1:59:0:0:58:2034:-5,-5,0
NC_010611.1	26629	.	G	T	2102.69	.	AB=0;ABP=0;AC=2;AF=1;AN=2;AO=66;CIGAR=1X;DP=66;DPB=66;DPRA=0;EPP=3.53672;EPPR=0;GTI=0;LEN=1;MEANALT=1;MQM=60;MQMR=0;NS=1;NUMALT=1;ODDS=94.7143;PAIRED=1;PAIREDR=0;PAO=0;PQA=0;PQR=0;PRO=0;QA=2376;QR=0;RO=0;RPP=11.433;RPPR=0;RUN=1;SAF=32;SAP=3.1419;SAR=34;SRF=0;SRP=0;SRR=0;TYPE=snp;BVAR	GT:DP:RO:QR:AO:QA:GL	1/1:66:0:0:66:2376:-5,-5,0
NC_010611.1	26761	.	G	A	2787.91	.	AB=0;ABP=0;AC=2;AF=1;AN=2;AO=83;CIGAR=1X;DP=83;DPB=83;DPRA=0;EPP=6.17594;EPPR=0;GTI=0;LEN=1;MEANALT=1;MQM=60;MQMR=0;NS=1;NUMALT=1;ODDS=118.281;PAIRED=1;PAIREDR=0;PAO=0;PQA=0;PQR=0;PRO=0;QA=3136;QR=0;RO=0;RPP=5.12945;RPPR=0;RUN=1;SAF=45;SAP=4.29225;SAR=38;SRF=0;SRP=0;SRR=0;TYPE=snp;BVAR	GT:DP:RO:QR:AO:QA:GL	1/1:83:0:0:83:3136:-5,-5,0
NC_010611.1	26821	.	T	C	3284.63	.	AB=0;ABP=0;AC=2;AF=1;AN=2;AO=100;CIGAR=1X;DP=100;DPB=100;DPRA=0;EPP=3.35774;EPPR=0;GTI=0;LEN=1;MEANALT=1;MQM=60;MQMR=0;NS=1;NUMALT=1;ODDS=141.848;PAIRED=1;PAIREDR=0;PAO=0;PQA=0;PQR=0;PRO=0;QA=3685;QR=0;RO=0;RPP=5.18177;RPPR=0;RUN=1;SAF=49;SAP=3.09716;SAR=51;SRF=0;SRP=0;SRR=0;TYPE=snp;BVAR	GT:DP:RO:QR:AO:QA:GL	1/1:100:0:0:100:3685:-5,-5,0
NC_010611.1	26936	.	A	G	2064.33	.	AB=0;ABP=0;AC=2;AF=1;AN=2;AO=62;CIGAR=1X;DP=62;DPB=62;DPRA=0;EPP=3.15039;EPPR=0;GTI=0;LEN=1;MEANALT=1;MQM=60;MQMR=0;NS=1;NUMALT=1;ODDS=89.1691;PAIRED=1;PAIREDR=0;PAO=0;PQA=0;PQR=0;PRO=0;QA=2343;QR=0;RO=0;RPP=9.87495;RPPR=0;RUN=1;SAF=22;SAP=14.358;SAR=40;SRF=0;SRP=0;SRR=0;TYPE=snp;BVAR	GT:DP:RO:QR:AO:QA:GL	1/1:62:0:0:62:2343:-5,-5,0
NC_010611.1	26949	.	C	T	2049.79	.	AB=0;ABP=0;AC=2;AF=1;AN=2;AO=63;CIGAR=1X;DP=63;DPB=63;DPRA=0;EPP=3.872;EPPR=0;GTI=0;LEN=1;MEANALT=1;MQM=60;MQMR=0;NS=1;NUMALT=1;ODDS=90.5554;PAIRED=1;PAIREDR=0;PAO=0;PQA=0;PQR=0;PRO=0;QA=2345;QR=0;RO=0;RPP=21.2438;RPPR=0;RUN=1;SAF=21;SAP=18.2106;SAR=42;SRF=0;SRP=0;SRR=0;TYPE=snp;BVAR	GT:DP:RO:QR:AO:QA:GL	1/1:63:0:0:63:2345:-5,-5,0
NC_010611.1	27004	.	A	G	1407.92	.	AB=0;ABP=0;AC=2;AF=1;AN=2;AO=44;CIGAR=1X;DP=44;DPB=44;DPRA=0;EPP=6.16881;EPPR=0;GTI=0;LEN=1;MEANALT=1;MQM=60;MQMR=0;NS=1;NUMALT=1;ODDS=64.2158;PAIRED=1;PAIREDR=0;PAO=0;PQA=0;PQR=0;PRO=0;QA=1623;QR=0;RO=0;RPP=12.6832;RPPR=0;RUN=1;SAF=13;SAP=19.0002;SAR=31;SRF=0;SRP=0;SRR=0;TYPE=snp;BVAR	GT:DP:RO:QR:AO:QA:GL	1/1:44:0:0:44:1623:-5,-5,0
NC_010611.1	27013	.	TATCACT	CATTACG	916733	.	AB=0;ABP=0;AC=2;AF=1;AN=2;AO=29;CIGAR=1X2M1X2M1X;DP=29;DPB=58;DPRA=0;EPP=3.68421;EPPR=0;GTI=0;LEN=7;MEANALT=1;MQM=60;MQMR=0;NS=1;NUMALT=1;ODDS=43.4214;PAIRED=1;PAIREDR=0;PAO=0;PQA=0;PQR=0;PRO=0;QA=1067;QR=0;RO=0;RPP=15.6647;RPPR=0;RUN=1;SAF=9;SAP=12.0706;SAR=20;SRF=0;SRP=0;SRR=0;TYPE=complex;BVAR	GT:DP:RO:QR:AO:QA:GL	1/1:29:0:0:29:1067:-5,-5,0
NC_010611.1	27040	.	C	T	964164	.	AB=0;ABP=0;AC=2;AF=1;AN=2;AO=32;CIGAR=1X;DP=32;DPB=32;DPRA=0;EPP=4.09604;EPPR=0;GTI=0;LEN=1;MEANALT=1;MQM=60;MQMR=0;NS=1;NUMALT=1;ODDS=47.5803;PAIRED=1;PAIREDR=0;PAO=0;PQA=0;PQR=0;PRO=0;QA=1103;QR=0;RO=0;RPP=7.35324;RPPR=0;RUN=1;SAF=14;SAP=4.09604;SAR=18;SRF=0;SRP=0;SRR=0;TYPE=snp;BVAR	GT:DP:RO:QR:AO:QA:GL	1/1:32:0:0:32:1103:-5,-5,0
NC_010611.1	27111	.	C	T	441915	.	AB=0;ABP=0;AC=2;AF=1;AN=2;AO=15;CIGAR=1X;DP=15;DPB=15;DPRA=0;EPP=3.15506;EPPR=0;GTI=0;LEN=1;MEANALT=1;MQM=60;MQMR=0;NS=1;NUMALT=1;ODDS=24.0133;PAIRED=1;PAIREDR=0;PAO=0;PQA=0;PQR=0;PRO=0;QA=512;QR=0;RO=0;RPP=3.15506;RPPR=0;RUN=1;SAF=6;SAP=4.31318;SAR=9;SRF=0;SRP=0;SRR=0;TYPE=snp;BVAR	GT:DP:RO:QR:AO:QA:GL	1/1:15:0:0:15:512:-5,-4.51545,0
NC_010611.1	27116	.	TA	T	406815	.	AB=0;ABP=0;AC=2;AF=1;AN=2;AO=13;CIGAR=1M1D;DP=13;DPB=17.3333;DPRA=0;EPP=3.17734;EPPR=0;GTI=0;LEN=1;MEANALT=1;MQM=60;MQMR=0;NS=1;NUMALT=1;ODDS=21.2407;PAIRED=1;PAIREDR=0;PAO=0;PQA=0;PQR=0;PRO=0;QA=472;QR=0;RO=0;RPP=3.17734;RPPR=0;RUN=1;SAF=5;SAP=4.51363;SAR=8;SRF=0;SRP=0;SRR=0;TYPE=del;BVAR	GT:DP:RO:QR:AO:QA:GL	1/1:13:0:0:13:472:-5,-3.91339,0
NC_010611.1	27133	.	T	C	407381	.	AB=0;ABP=0;AC=2;AF=1;AN=2;AO=13;CIGAR=1X;DP=13;DPB=13;DPRA=0;EPP=4.51363;EPPR=0;GTI=0;LEN=1;MEANALT=1;MQM=60;MQMR=0;NS=1;NUMALT=1;ODDS=21.2407;PAIRED=1;PAIREDR=0;PAO=0;PQA=0;PQR=0;PRO=0;QA=474;QR=0;RO=0;RPP=3.17734;RPPR=0;RUN=1;SAF=5;SAP=4.51363;SAR=8;SRF=0;SRP=0;SRR=0;TYPE=snp;BVAR	GT:DP:RO:QR:AO:QA:GL	1/1:13:0:0:13:474:-5,-3.91339,0
NC_010611.1	27155	.	C	CT	352182	.	AB=0;ABP=0;AC=2;AF=1;AN=2;AO=13;CIGAR=1M1I;DP=13;DPB=30.6667;DPRA=0;EPP=7.18621;EPPR=0;GTI=0;LEN=1;MEANALT=1;MQM=60;MQMR=0;NS=1;NUMALT=1;ODDS=21.2407;PAIRED=1;PAIREDR=0;PAO=0;PQA=0;PQR=0;PRO=0;QA=416;QR=0;RO=0;RPP=4.51363;RPPR=0;RUN=1;SAF=6;SAP=3.17734;SAR=7;SRF=0;SRP=0;SRR=0;TYPE=ins;BVAR	GT:DP:RO:QR:AO:QA:GL	1/1:13:0:0:13:416:-5,-3.91339,0
NC_010611.1	27188	.	A	T	480902	.	AB=0;ABP=0;AC=2;AF=1;AN=2;AO=15;CIGAR=1X;DP=15;DPB=15;DPRA=0;EPP=3.15506;EPPR=0;GTI=0;LEN=1;MEANALT=1;MQM=60;MQMR=0;NS=1;NUMALT=1;ODDS=24.0133;PAIRED=1;PAIREDR=0;PAO=0;PQA=0;PQR=0;PRO=0;QA=555;QR=0;RO=0;RPP=4.31318;RPPR=0;RUN=1;SAF=7;SAP=3.15506;SAR=8;SRF=0;SRP=0;SRR=0;TYPE=snp;BVAR	GT:DP:RO:QR:AO:QA:GL	1/1:15:0:0:15:555:-5,-4.51545,0
NC_010611.1	27204	.	TGC	CAT	336054	.	AB=0;ABP=0;AC=2;AF=1;AN=2;AO=11;CIGAR=3X;DP=11;DPB=22;DPRA=0;EPP=3.20771;EPPR=0;GTI=0;LEN=3;MEANALT=1;MQM=60;MQMR=0;NS=1;NUMALT=1;ODDS=18.4681;PAIRED=1;PAIREDR=0;PAO=0;PQA=0;PQR=0;PRO=0;QA=391;QR=0;RO=0;RPP=3.20771;RPPR=0;RUN=1;SAF=6;SAP=3.20771;SAR=5;SRF=0;SRP=0;SRR=0;TYPE=mnp;BVAR	GT:DP:RO:QR:AO:QA:GL	1/1:11:0:0:11:391:-5,-3.31133,0
NC_010611.1	27226	.	G	A	328798	.	AB=0;ABP=0;AC=2;AF=1;AN=2;AO=10;CIGAR=1X;DP=10;DPB=10;DPRA=0;EPP=3.87889;EPPR=0;GTI=0;LEN=1;MEANALT=1;MQM=60;MQMR=0;NS=1;NUMALT=1;ODDS=17.0818;PAIRED=1;PAIREDR=0;PAO=0;PQA=0;PQR=0;PRO=0;QA=384;QR=0;RO=0;RPP=3.87889;RPPR=0;RUN=1;SAF=6;SAP=3.87889;SAR=4;SRF=0;SRP=0;SRR=0;TYPE=snp;BVAR	GT:DP:RO:QR:AO:QA:GL	1/1:10:0:0:10:384:-5,-3.0103,0
NC_010611.1	27287	.	A	G	360047	.	AB=0;ABP=0;AC=2;AF=1;AN=2;AO=11;CIGAR=1X;DP=11;DPB=11;DPRA=0;EPP=3.20771;EPPR=0;GTI=0;LEN=1;MEANALT=1;MQM=60;MQMR=0;NS=1;NUMALT=1;ODDS=18.4681;PAIRED=1;PAIREDR=0;PAO=0;PQA=0;PQR=0;PRO=0;QA=419;QR=0;RO=0;RPP=4.78696;RPPR=0;RUN=1;SAF=6;SAP=3.20771;SAR=5;SRF=0;SRP=0;SRR=0;TYPE=snp;BVAR	GT:DP:RO:QR:AO:QA:GL	1/1:11:0:0:11:419:-5,-3.31133,0
NC_010611.1	27294	.	G	A	354084	.	AB=0;ABP=0;AC=2;AF=1;AN=2;AO=11;CIGAR=1X;DP=11;DPB=11;DPRA=0;EPP=3.20771;EPPR=0;GTI=0;LEN=1;MEANALT=1;MQM=60;MQMR=0;NS=1;NUMALT=1;ODDS=18.4681;PAIRED=1;PAIREDR=0;PAO=0;PQA=0;PQR=0;PRO=0;QA=421;QR=0;RO=0;RPP=12.6832;RPPR=0;RUN=1;SAF=6;SAP=3.20771;SAR=5;SRF=0;SRP=0;SRR=0;TYPE=snp;BVAR	GT:DP:RO:QR:AO:QA:GL	1/1:11:0:0:11:421:-5,-3.31133,0
NC_010611.1	27319	.	GTTTG	ACTTA	303908	.	AB=0;ABP=0;AC=2;AF=1;AN=2;AO=10;CIGAR=2X2M1X;DP=10;DPB=20;DPRA=0;EPP=3.87889;EPPR=0;GTI=0;LEN=5;MEANALT=1;MQM=60;MQMR=0;NS=1;NUMALT=1;ODDS=17.0818;PAIRED=1;PAIREDR=0;PAO=0;PQA=0;PQR=0;PRO=0;QA=364;QR=0;RO=0;RPP=10.8276;RPPR=0;RUN=1;SAF=6;SAP=3.87889;SAR=4;SRF=0;SRP=0;SRR=0;TYPE=complex;BVAR	GT:DP:RO:QR:AO:QA:GL	1/1:10:0:0:10:364:-5,-3.0103,0
NC_010611.1	27348	.	TC	CT	404122	.	AB=0;ABP=0;AC=2;AF=1;AN=2;AO=14;CIGAR=2X;DP=14;DPB=28;DPRA=0;EPP=5.49198;EPPR=0;GTI=0;LEN=2;MEANALT=1;MQM=60;MQMR=0;NS=1;NUMALT=1;ODDS=22.627;PAIRED=1;PAIREDR=0;PAO=0;PQA=0;PQR=0;PRO=0;QA=479;QR=0;RO=0;RPP=8.59409;RPPR=0;RUN=1;SAF=9;SAP=5.49198;SAR=5;SRF=0;SRP=0;SRR=0;TYPE=mnp;BVAR	GT:DP:RO:QR:AO:QA:GL	1/1:14:0:0:14:479:-5,-4.21442,0
NC_010611.1	27395	.	G	A	1345.71	.	AB=0;ABP=0;AC=2;AF=1;AN=2;AO=42;CIGAR=1X;DP=42;DPB=42;DPRA=0;EPP=3.21711;EPPR=0;GTI=0;LEN=1;MEANALT=1;MQM=60;MQMR=0;NS=1;NUMALT=1;ODDS=61.4432;PAIRED=1;PAIREDR=0;PAO=0;PQA=0;PQR=0;PRO=0;QA=1546;QR=0;RO=0;RPP=23.691;RPPR=0;RUN=1;SAF=23;SAP=3.83753;SAR=19;SRF=0;SRP=0;SRR=0;TYPE=snp;BVAR	GT:DP:RO:QR:AO:QA:GL	1/1:42:0:0:42:1546:-5,-5,0
NC_010611.1	27403	.	A	G	1213.94	.	AB=0;ABP=0;AC=2;AF=1;AN=2;AO=38;CIGAR=1X;DP=38;DPB=38;DPRA=0;EPP=3.23888;EPPR=0;GTI=0;LEN=1;MEANALT=1;MQM=60;MQMR=0;NS=1;NUMALT=1;ODDS=55.8981;PAIRED=1;PAIREDR=0;PAO=0;PQA=0;PQR=0;PRO=0;QA=1392;QR=0;RO=0;RPP=17.6392;RPPR=0;RUN=1;SAF=21;SAP=3.9246;SAR=17;SRF=0;SRP=0;SRR=0;TYPE=snp;BVAR	GT:DP:RO:QR:AO:QA:GL	1/1:38:0:0:38:1392:-5,-5,0
NC_010611.1	27510	.	G	A	1326.66	.	AB=0;ABP=0;AC=2;AF=1;AN=2;AO=42;CIGAR=1X;DP=42;DPB=42;DPRA=0;EPP=3.21711;EPPR=0;GTI=0;LEN=1;MEANALT=1;MQM=60;MQMR=0;NS=1;NUMALT=1;ODDS=61.4432;PAIRED=1;PAIREDR=0;PAO=0;PQA=0;PQR=0;PRO=0;QA=1524;QR=0;RO=0;RPP=23.691;RPPR=0;RUN=1;SAF=21;SAP=3.0103;SAR=21;SRF=0;SRP=0;SRR=0;TYPE=snp;BVAR	GT:DP:RO:QR:AO:QA:GL	1/1:42:0:0:42:1524:-5,-5,0
NC_010611.1	27523	.	T	C	993.07	.	AB=0;ABP=0;AC=2;AF=1;AN=2;AO=32;CIGAR=1X;DP=32;DPB=32;DPRA=0;EPP=3.28173;EPPR=0;GTI=0;LEN=1;MEANALT=1;MQM=60;MQMR=0;NS=1;NUMALT=1;ODDS=47.5803;PAIRED=1;PAIREDR=0;PAO=0;PQA=0;PQR=0;PRO=0;QA=1148;QR=0;RO=0;RPP=20.3821;RPPR=0;RUN=1;SAF=17;SAP=3.28173;SAR=15;SRF=0;SRP=0;SRR=0;TYPE=snp;BVAR	GT:DP:RO:QR:AO:QA:GL	1/1:32:0:0:32:1148:-5,-5,0
NC_010611.1	27534	.	A	G	1014.89	.	AB=0;ABP=0;AC=2;AF=1;AN=2;AO=31;CIGAR=1X;DP=31;DPB=31;DPRA=0;EPP=4.76149;EPPR=0;GTI=0;LEN=1;MEANALT=1;MQM=60;MQMR=0;NS=1;NUMALT=1;ODDS=46.194;PAIRED=1;PAIREDR=0;PAO=0;PQA=0;PQR=0;PRO=0;QA=1163;QR=0;RO=0;RPP=11.486;RPPR=0;RUN=1;SAF=15;SAP=3.08035;SAR=16;SRF=0;SRP=0;SRR=0;TYPE=snp;BVAR	GT:DP:RO:QR:AO:QA:GL	1/1:31:0:0:31:1163:-5,-5,0
NC_010611.1	27557	.	T	C	661099	.	AB=0;ABP=0;AC=2;AF=1;AN=2;AO=21;CIGAR=1X;DP=21;DPB=21;DPRA=0;EPP=5.59539;EPPR=0;GTI=0;LEN=1;MEANALT=1;MQM=60;MQMR=0;NS=1;NUMALT=1;ODDS=32.3311;PAIRED=1;PAIREDR=0;PAO=0;PQA=0;PQR=0;PRO=0;QA=759;QR=0;RO=0;RPP=3.1137;RPPR=0;RUN=1;SAF=10;SAP=3.1137;SAR=11;SRF=0;SRP=0;SRR=0;TYPE=snp;BVAR	GT:DP:RO:QR:AO:QA:GL	1/1:21:0:0:21:759:-5,-5,0
NC_010611.1	27600	.	G	T	434423	.	AB=0;ABP=0;AC=2;AF=1;AN=2;AO=14;CIGAR=1X;DP=14;DPB=14;DPRA=0;EPP=3.63072;EPPR=0;GTI=0;LEN=1;MEANALT=1;MQM=60;MQMR=0;NS=1;NUMALT=1;ODDS=22.627;PAIRED=1;PAIREDR=0;PAO=0;PQA=0;PQR=0;PRO=0;QA=520;QR=0;RO=0;RPP=18.5208;RPPR=0;RUN=1;SAF=8;SAP=3.63072;SAR=6;SRF=0;SRP=0;SRR=0;TYPE=snp;BVAR	GT:DP:RO:QR:AO:QA:GL	1/1:14:0:0:14:520:-5,-4.21442,0
NC_010611.1	27606	.	A	G	377457	.	AB=0;ABP=0;AC=2;AF=1;AN=2;AO=12;CIGAR=1X;DP=12;DPB=12;DPRA=0;EPP=3.73412;EPPR=0;GTI=0;LEN=1;MEANALT=1;MQM=60;MQMR=0;NS=1;NUMALT=1;ODDS=19.8544;PAIRED=1;PAIREDR=0;PAO=0;PQA=0;PQR=0;PRO=0;QA=451;QR=0;RO=0;RPP=14.5915;RPPR=0;RUN=1;SAF=7;SAP=3.73412;SAR=5;SRF=0;SRP=0;SRR=0;TYPE=snp;BVAR	GT:DP:RO:QR:AO:QA:GL	1/1:12:0:0:12:451:-5,-3.61236,0
NC_010611.1	27665	.	G	GA	242143	.	AB=0;ABP=0;AC=2;AF=1;AN=2;AO=8;CIGAR=1M1I;DP=8;DPB=24;DPRA=0;EPP=3.0103;EPPR=0;GTI=0;LEN=1;MEANALT=1;MQM=60;MQMR=0;NS=1;NUMALT=1;ODDS=14.3092;PAIRED=1;PAIREDR=0;PAO=0;PQA=0;PQR=0;PRO=0;QA=286;QR=0;RO=0;RPP=4.09604;RPPR=0;RUN=1;SAF=3;SAP=4.09604;SAR=5;SRF=0;SRP=0;SRR=0;TYPE=ins;BVAR	GT:DP:RO:QR:AO:QA:GL	1/1:8:0:0:8:286:-5,-2.40824,0
NC_010611.1	27830	.	G	T	936604	.	AB=0;ABP=0;AC=2;AF=1;AN=2;AO=28;CIGAR=1X;DP=28;DPB=28;DPRA=0;EPP=3.32051;EPPR=0;GTI=0;LEN=1;MEANALT=1;MQM=60;MQMR=0;NS=1;NUMALT=1;ODDS=42.0351;PAIRED=1;PAIREDR=0;PAO=0;PQA=0;PQR=0;PRO=0;QA=1070;QR=0;RO=0;RPP=7.97367;RPPR=0;RUN=1;SAF=15;SAP=3.32051;SAR=13;SRF=0;SRP=0;SRR=0;TYPE=snp;BVAR	GT:DP:RO:QR:AO:QA:GL	1/1:28:0:0:28:1070:-5,-5,0
NC_010611.1	28019	.	G	C	1692.52	.	AB=0;ABP=0;AC=2;AF=1;AN=2;AO=54;CIGAR=1X;DP=54;DPB=54;DPRA=0;EPP=13.3047;EPPR=0;GTI=0;LEN=1;MEANALT=1;MQM=60;MQMR=0;NS=1;NUMALT=1;ODDS=78.0788;PAIRED=1;PAIREDR=0;PAO=0;PQA=0;PQR=0;PRO=0;QA=1936;QR=0;RO=0;RPP=7.03155;RPPR=0;RUN=1;SAF=35;SAP=13.3047;SAR=19;SRF=0;SRP=0;SRR=0;TYPE=snp;BVAR	GT:DP:RO:QR:AO:QA:GL	1/1:54:0:0:54:1936:-5,-5,0
NC_010611.1	28158	.	T	C	1583.15	.	AB=0;ABP=0;AC=2;AF=1;AN=2;AO=51;CIGAR=1X;DP=51;DPB=51;DPRA=0;EPP=8.16222;EPPR=0;GTI=0;LEN=1;MEANALT=1;MQM=60;MQMR=0;NS=1;NUMALT=1;ODDS=73.9199;PAIRED=1;PAIREDR=0;PAO=0;PQA=0;PQR=0;PRO=0;QA=1810;QR=0;RO=0;RPP=6.45911;RPPR=0;RUN=1;SAF=17;SAP=15.3153;SAR=34;SRF=0;SRP=0;SRR=0;TYPE=snp;BVAR	GT:DP:RO:QR:AO:QA:GL	1/1:51:0:0:51:1810:-5,-5,0
NC_010611.1	28194	.	A	T	1604.82	.	AB=0;ABP=0;AC=2;AF=1;AN=2;AO=53;CIGAR=1X;DP=53;DPB=53;DPRA=0;EPP=4.03458;EPPR=0;GTI=0;LEN=1;MEANALT=1;MQM=60;MQMR=0;NS=1;NUMALT=1;ODDS=76.6925;PAIRED=1;PAIREDR=0;PAO=0;PQA=0;PQR=0;PRO=0;QA=1818;QR=0;RO=0;RPP=3.05127;RPPR=0;RUN=1;SAF=21;SAP=7.96781;SAR=32;SRF=0;SRP=0;SRR=0;TYPE=snp;BVAR	GT:DP:RO:QR:AO:QA:GL	1/1:53:0:0:53:1818:-5,-5,0
NC_010611.1	28210	.	T	G	1582.14	.	AB=0;ABP=0;AC=2;AF=1;AN=2;AO=49;CIGAR=1X;DP=49;DPB=49;DPRA=0;EPP=3.05462;EPPR=0;GTI=0;LEN=1;MEANALT=1;MQM=60;MQMR=0;NS=1;NUMALT=1;ODDS=71.1473;PAIRED=1;PAIREDR=0;PAO=0;PQA=0;PQR=0;PRO=0;QA=1802;QR=0;RO=0;RPP=15.8176;RPPR=0;RUN=1;SAF=21;SAP=5.18177;SAR=28;SRF=0;SRP=0;SRR=0;TYPE=snp;BVAR	GT:DP:RO:QR:AO:QA:GL	1/1:49:0:0:49:1802:-5,-5,0
NC_010611.1	28222	.	A	G	1661.94	.	AB=0;ABP=0;AC=2;AF=1;AN=2;AO=51;CIGAR=1X;DP=51;DPB=51;DPRA=0;EPP=4.07475;EPPR=0;GTI=0;LEN=1;MEANALT=1;MQM=60;MQMR=0;NS=1;NUMALT=1;ODDS=73.9199;PAIRED=1;PAIREDR=0;PAO=0;PQA=0;PQR=0;PRO=0;QA=1893;QR=0;RO=0;RPP=18.3809;RPPR=0;RUN=1;SAF=24;SAP=3.3935;SAR=27;SRF=0;SRP=0;SRR=0;TYPE=snp;BVAR	GT:DP:RO:QR:AO:QA:GL	1/1:51:0:0:51:1893:-5,-5,0
NC_010611.1	28291	.	A	G	1445.75	.	AB=0;ABP=0;AC=2;AF=1;AN=2;AO=45;CIGAR=1X;DP=45;DPB=45;DPRA=0;EPP=3.44459;EPPR=0;GTI=0;LEN=1;MEANALT=1;MQM=60;MQMR=0;NS=1;NUMALT=1;ODDS=65.6021;PAIRED=1;PAIREDR=0;PAO=0;PQA=0;PQR=0;PRO=0;QA=1644;QR=0;RO=0;RPP=11.1654;RPPR=0;RUN=1;SAF=25;SAP=4.21667;SAR=20;SRF=0;SRP=0;SRR=0;TYPE=snp;BVAR	GT:DP:RO:QR:AO:QA:GL	1/1:45:0:0:45:1644:-5,-5,0
NC_010611.1	28621	.	C	A	1066.39	.	AB=0;ABP=0;AC=2;AF=1;AN=2;AO=33;CIGAR=1X;DP=33;DPB=33;DPRA=0;EPP=3.60252;EPPR=0;GTI=0;LEN=1;MEANALT=1;MQM=60;MQMR=0;NS=1;NUMALT=1;ODDS=48.9666;PAIRED=1;PAIREDR=0;PAO=0;PQA=0;PQR=0;PRO=0;QA=1216;QR=0;RO=0;RPP=3.0761;RPPR=0;RUN=1;SAF=12;SAP=8.34028;SAR=21;SRF=0;SRP=0;SRR=0;TYPE=snp;BVAR	GT:DP:RO:QR:AO:QA:GL	1/1:33:0:0:33:1216:-5,-5,0
NC_010611.1	28912	.	C	T	1386.83	.	AB=0;ABP=0;AC=2;AF=1;AN=2;AO=44;CIGAR=1X;DP=44;DPB=44;DPRA=0;EPP=3.79993;EPPR=0;GTI=0;LEN=1;MEANALT=1;MQM=60;MQMR=0;NS=1;NUMALT=1;ODDS=64.2158;PAIRED=1;PAIREDR=0;PAO=0;PQA=0;PQR=0;PRO=0;QA=1572;QR=0;RO=0;RPP=6.16881;RPPR=0;RUN=1;SAF=22;SAP=3.0103;SAR=22;SRF=0;SRP=0;SRR=0;TYPE=snp;BVAR	GT:DP:RO:QR:AO:QA:GL	1/1:44:0:0:44:1572:-5,-5,0
NC_010611.1	28942	.	T	C	1335.48	.	AB=0;ABP=0;AC=2;AF=1;AN=2;AO=42;CIGAR=1X;DP=42;DPB=42;DPRA=0;EPP=3.21711;EPPR=0;GTI=0;LEN=1;MEANALT=1;MQM=60;MQMR=0;NS=1;NUMALT=1;ODDS=61.4432;PAIRED=1;PAIREDR=0;PAO=0;PQA=0;PQR=0;PRO=0;QA=1515;QR=0;RO=0;RPP=6.31921;RPPR=0;RUN=1;SAF=19;SAP=3.83753;SAR=23;SRF=0;SRP=0;SRR=0;TYPE=snp;BVAR	GT:DP:RO:QR:AO:QA:GL	1/1:42:0:0:42:1515:-5,-5,0
NC_010611.1	29105	.	C	A	687748	.	AB=0;ABP=0;AC=2;AF=1;AN=2;AO=21;CIGAR=1X;DP=21;DPB=21;DPRA=0;EPP=3.94093;EPPR=0;GTI=0;LEN=1;MEANALT=1;MQM=60;MQMR=0;NS=1;NUMALT=1;ODDS=32.3311;PAIRED=1;PAIREDR=0;PAO=0;PQA=0;PQR=0;PRO=0;QA=801;QR=0;RO=0;RPP=11.386;RPPR=0;RUN=1;SAF=7;SAP=8.07707;SAR=14;SRF=0;SRP=0;SRR=0;TYPE=snp;BVAR	GT:DP:RO:QR:AO:QA:GL	1/1:21:0:0:21:801:-5,-5,0
NC_010611.1	29168	.	G	A	1166.23	.	AB=0;ABP=0;AC=2;AF=1;AN=2;AO=37;CIGAR=1X;DP=37;DPB=37;DPRA=0;EPP=7.76406;EPPR=0;GTI=0;LEN=1;MEANALT=1;MQM=60;MQMR=0;NS=1;NUMALT=1;ODDS=54.5118;PAIRED=1;PAIREDR=0;PAO=0;PQA=0;PQR=0;PRO=0;QA=1351;QR=0;RO=0;RPP=24.1968;RPPR=0;RUN=1;SAF=20;SAP=3.5385;SAR=17;SRF=0;SRP=0;SRR=0;TYPE=snp;BVAR	GT:DP:RO:QR:AO:QA:GL	1/1:37:0:0:37:1351:-5,-5,0
NC_010611.1	29235	.	A	G	1612.51	.	AB=0;ABP=0;AC=2;AF=1;AN=2;AO=49;CIGAR=1X;DP=49;DPB=49;DPRA=0;EPP=5.18177;EPPR=0;GTI=0;LEN=1;MEANALT=1;MQM=60;MQMR=0;NS=1;NUMALT=1;ODDS=71.1473;PAIRED=1;PAIREDR=0;PAO=0;PQA=0;PQR=0;PRO=0;QA=1825;QR=0;RO=0;RPP=4.11819;RPPR=0;RUN=1;SAF=28;SAP=5.18177;SAR=21;SRF=0;SRP=0;SRR=0;TYPE=snp;BVAR	GT:DP:RO:QR:AO:QA:GL	1/1:49:0:0:49:1825:-5,-5,0
NC_010611.1	29342	.	A	G	1733.12	.	AB=0;ABP=0;AC=2;AF=1;AN=2;AO=52;CIGAR=1X;DP=52;DPB=52;DPRA=0;EPP=4.51363;EPPR=0;GTI=0;LEN=1;MEANALT=1;MQM=60;MQMR=0;NS=1;NUMALT=1;ODDS=75.3062;PAIRED=1;PAIREDR=0;PAO=0;PQA=0;PQR=0;PRO=0;QA=1956;QR=0;RO=0;RPP=3.67845;RPPR=0;RUN=1;SAF=25;SAP=3.17734;SAR=27;SRF=0;SRP=0;SRR=0;TYPE=snp;BVAR	GT:DP:RO:QR:AO:QA:GL	1/1:52:0:0:52:1956:-5,-5,0
NC_010611.1	29975	.	G	A	1473.84	.	AB=0;ABP=0;AC=2;AF=1;AN=2;AO=44;CIGAR=1X;DP=44;DPB=44;DPRA=0;EPP=3.0103;EPPR=0;GTI=0;LEN=1;MEANALT=1;MQM=60;MQMR=0;NS=1;NUMALT=1;ODDS=64.2158;PAIRED=1;PAIREDR=0;PAO=0;PQA=0;PQR=0;PRO=0;QA=1665;QR=0;RO=0;RPP=3.0103;RPPR=0;RUN=1;SAF=24;SAP=3.79993;SAR=20;SRF=0;SRP=0;SRR=0;TYPE=snp;BVAR	GT:DP:RO:QR:AO:QA:GL	1/1:44:0:0:44:1665:-5,-5,0
NC_010611.1	30032	.	G	T	1220.51	.	AB=0;ABP=0;AC=2;AF=1;AN=2;AO=39;CIGAR=1X;DP=39;DPB=39;DPRA=0;EPP=3.06598;EPPR=0;GTI=0;LEN=1;MEANALT=1;MQM=60;MQMR=0;NS=1;NUMALT=1;ODDS=57.2844;PAIRED=1;PAIREDR=0;PAO=0;PQA=0;PQR=0;PRO=0;QA=1390;QR=0;RO=0;RPP=7.52028;RPPR=0;RUN=1;SAF=16;SAP=5.73856;SAR=23;SRF=0;SRP=0;SRR=0;TYPE=snp;BVAR	GT:DP:RO:QR:AO:QA:GL	1/1:39:0:0:39:1390:-5,-5,0
NC_010611.1	30041	.	G	A	1242.66	.	AB=0;ABP=0;AC=2;AF=1;AN=2;AO=39;CIGAR=1X;DP=39;DPB=39;DPRA=0;EPP=3.06598;EPPR=0;GTI=0;LEN=1;MEANALT=1;MQM=60;MQMR=0;NS=1;NUMALT=1;ODDS=57.2844;PAIRED=1;PAIREDR=0;PAO=0;PQA=0;PQR=0;PRO=0;QA=1417;QR=0;RO=0;RPP=9.74743;RPPR=0;RUN=1;SAF=16;SAP=5.73856;SAR=23;SRF=0;SRP=0;SRR=0;TYPE=snp;BVAR	GT:DP:RO:QR:AO:QA:GL	1/1:39:0:0:39:1417:-5,-5,0
NC_010611.1	30074	.	T	C	1237.65	.	AB=0;ABP=0;AC=2;AF=1;AN=2;AO=38;CIGAR=1X;DP=38;DPB=38;DPRA=0;EPP=3.23888;EPPR=0;GTI=0;LEN=1;MEANALT=1;MQM=60;MQMR=0;NS=1;NUMALT=1;ODDS=55.8981;PAIRED=1;PAIREDR=0;PAO=0;PQA=0;PQR=0;PRO=0;QA=1402;QR=0;RO=0;RPP=3.9246;RPPR=0;RUN=1;SAF=19;SAP=3.0103;SAR=19;SRF=0;SRP=0;SRR=0;TYPE=snp;BVAR	GT:DP:RO:QR:AO:QA:GL	1/1:38:0:0:38:1402:-5,-5,0
NC_010611.1	30622	.	C	T	221145	.	AB=0;ABP=0;AC=2;AF=1;AN=2;AO=7;CIGAR=1X;DP=7;DPB=7;DPRA=0;EPP=10.7656;EPPR=0;GTI=0;LEN=1;MEANALT=1;MQM=60;MQMR=0;NS=1;NUMALT=1;ODDS=12.9229;PAIRED=1;PAIREDR=0;PAO=0;PQA=0;PQR=0;PRO=0;QA=268;QR=0;RO=0;RPP=3.32051;RPPR=0;RUN=1;SAF=3;SAP=3.32051;SAR=4;SRF=0;SRP=0;SRR=0;TYPE=snp;BVAR	GT:DP:RO:QR:AO:QA:GL	1/1:7:0:0:7:268:-5,-2.10721,0
NC_010611.1	30635	.	CTTGA	TCTGC	190059	.	AB=0;ABP=0;AC=2;AF=1;AN=2;AO=7;CIGAR=2X2M1X;DP=7;DPB=14;DPRA=0;EPP=10.7656;EPPR=0;GTI=0;LEN=5;MEANALT=1;MQM=60;MQMR=0;NS=1;NUMALT=1;ODDS=12.9229;PAIRED=1;PAIREDR=0;PAO=0;PQA=0;PQR=0;PRO=0;QA=234;QR=0;RO=0;RPP=3.32051;RPPR=0;RUN=1;SAF=3;SAP=3.32051;SAR=4;SRF=0;SRP=0;SRR=0;TYPE=complex;BVAR	GT:DP:RO:QR:AO:QA:GL	1/1:7:0:0:7:234:-5,-2.10721,0
NC_010611.1	30725	.	G	A	374732	.	AB=0;ABP=0;AC=2;AF=1;AN=2;AO=12;CIGAR=1X;DP=12;DPB=12;DPRA=0;EPP=3.73412;EPPR=0;GTI=0;LEN=1;MEANALT=1;MQM=60;MQMR=0;NS=1;NUMALT=1;ODDS=19.8544;PAIRED=1;PAIREDR=0;PAO=0;PQA=0;PQR=0;PRO=0;QA=448;QR=0;RO=0;RPP=14.5915;RPPR=0;RUN=1;SAF=5;SAP=3.73412;SAR=7;SRF=0;SRP=0;SRR=0;TYPE=snp;BVAR	GT:DP:RO:QR:AO:QA:GL	1/1:12:0:0:12:448:-5,-3.61236,0
NC_010611.1	30827	.	G	A	1505.32	.	AB=0;ABP=0;AC=2;AF=1;AN=2;AO=47;CIGAR=1X;DP=47;DPB=47;DPRA=0;EPP=3.0565;EPPR=0;GTI=0;LEN=1;MEANALT=1;MQM=60;MQMR=0;NS=1;NUMALT=1;ODDS=68.3747;PAIRED=1;PAIREDR=0;PAO=0;PQA=0;PQR=0;PRO=0;QA=1706;QR=0;RO=0;RPP=3.0565;RPPR=0;RUN=1;SAF=29;SAP=8.60069;SAR=18;SRF=0;SRP=0;SRR=0;TYPE=snp;BVAR	GT:DP:RO:QR:AO:QA:GL	1/1:47:0:0:47:1706:-5,-5,0
NC_010611.1	30854	.	G	A	1427.64	.	AB=0;ABP=0;AC=2;AF=1;AN=2;AO=46;CIGAR=1X;DP=46;DPB=46;DPRA=0;EPP=3.19912;EPPR=0;GTI=0;LEN=1;MEANALT=1;MQM=60;MQMR=0;NS=1;NUMALT=1;ODDS=66.9884;PAIRED=1;PAIREDR=0;PAO=0;PQA=0;PQR=0;PRO=0;QA=1619;QR=0;RO=0;RPP=3.19912;RPPR=0;RUN=1;SAF=28;SAP=7.73089;SAR=18;SRF=0;SRP=0;SRR=0;TYPE=snp;BVAR	GT:DP:RO:QR:AO:QA:GL	1/1:46:0:0:46:1619:-5,-5,0
NC_010611.1	30874	.	G	C	1886.73	.	AB=0;ABP=0;AC=2;AF=1;AN=2;AO=60;CIGAR=1X;DP=60;DPB=60;DPRA=0;EPP=5.32654;EPPR=0;GTI=0;LEN=1;MEANALT=1;MQM=60;MQMR=0;NS=1;NUMALT=1;ODDS=86.3965;PAIRED=1;PAIREDR=0;PAO=0;PQA=0;PQR=0;PRO=0;QA=2133;QR=0;RO=0;RPP=5.32654;RPPR=0;RUN=1;SAF=34;SAP=5.32654;SAR=26;SRF=0;SRP=0;SRR=0;TYPE=snp;BVAR	GT:DP:RO:QR:AO:QA:GL	1/1:60:0:0:60:2133:-5,-5,0
NC_010611.1	30883	.	A	C	1921.31	.	AB=0;ABP=0;AC=2;AF=1;AN=2;AO=58;CIGAR=1X;DP=58;DPB=58;DPRA=0;EPP=6.75422;EPPR=0;GTI=0;LEN=1;MEANALT=1;MQM=60;MQMR=0;NS=1;NUMALT=1;ODDS=83.6239;PAIRED=1;PAIREDR=0;PAO=0;PQA=0;PQR=0;PRO=0;QA=2176;QR=0;RO=0;RPP=8.40154;RPPR=0;RUN=1;SAF=33;SAP=5.40641;SAR=25;SRF=0;SRP=0;SRR=0;TYPE=snp;BVAR	GT:DP:RO:QR:AO:QA:GL	1/1:58:0:0:58:2176:-5,-5,0
NC_010611.1	31024	.	A	G	784167	.	AB=0;ABP=0;AC=2;AF=1;AN=2;AO=24;CIGAR=1X;DP=24;DPB=24;DPRA=0;EPP=3.37221;EPPR=0;GTI=0;LEN=1;MEANALT=1;MQM=60;MQMR=0;NS=1;NUMALT=1;ODDS=36.4899;PAIRED=1;PAIREDR=0;PAO=0;PQA=0;PQR=0;PRO=0;QA=899;QR=0;RO=0;RPP=4.45795;RPPR=0;RUN=1;SAF=9;SAP=6.26751;SAR=15;SRF=0;SRP=0;SRR=0;TYPE=snp;BVAR	GT:DP:RO:QR:AO:QA:GL	1/1:24:0:0:24:899:-5,-5,0
NC_010611.1	31082	.	G	A	998436	.	AB=0;ABP=0;AC=2;AF=1;AN=2;AO=32;CIGAR=1X;DP=32;DPB=32;DPRA=0;EPP=4.09604;EPPR=0;GTI=0;LEN=1;MEANALT=1;MQM=60;MQMR=0;NS=1;NUMALT=1;ODDS=47.5803;PAIRED=1;PAIREDR=0;PAO=0;PQA=0;PQR=0;PRO=0;QA=1138;QR=0;RO=0;RPP=3.28173;RPPR=0;RUN=1;SAF=13;SAP=5.45321;SAR=19;SRF=0;SRP=0;SRR=0;TYPE=snp;BVAR	GT:DP:RO:QR:AO:QA:GL	1/1:32:0:0:32:1138:-5,-5,0
NC_010611.1	31123	.	T	C	844158	.	AB=0;ABP=0;AC=2;AF=1;AN=2;AO=27;CIGAR=1X;DP=27;DPB=27;DPRA=0;EPP=6.95112;EPPR=0;GTI=0;LEN=1;MEANALT=1;MQM=60;MQMR=0;NS=1;NUMALT=1;ODDS=40.6488;PAIRED=1;PAIREDR=0;PAO=0;PQA=0;PQR=0;PRO=0;QA=974;QR=0;RO=0;RPP=6.95112;RPPR=0;RUN=1;SAF=10;SAP=6.95112;SAR=17;SRF=0;SRP=0;SRR=0;TYPE=snp;BVAR	GT:DP:RO:QR:AO:QA:GL	1/1:27:0:0:27:974:-5,-5,0
NC_010611.1	31223	.	CTTG	ATTA	513931	.	AB=0;ABP=0;AC=2;AF=1;AN=2;AO=16;CIGAR=1X2M1X;DP=16;DPB=32;DPRA=0;EPP=3.55317;EPPR=0;GTI=0;LEN=4;MEANALT=1;MQM=60;MQMR=0;NS=1;NUMALT=1;ODDS=25.3996;PAIRED=1;PAIREDR=0;PAO=0;PQA=0;PQR=0;PRO=0;QA=601;QR=0;RO=0;RPP=11.6962;RPPR=0;RUN=1;SAF=9;SAP=3.55317;SAR=7;SRF=0;SRP=0;SRR=0;TYPE=complex;BVAR	GT:DP:RO:QR:AO:QA:GL	1/1:16:0:0:16:601:-5,-4.81648,0
NC_010611.1	31255	.	TA	AG	603887	.	AB=0;ABP=0;AC=2;AF=1;AN=2;AO=21;CIGAR=2X;DP=21;DPB=42;DPRA=0;EPP=3.1137;EPPR=0;GTI=0;LEN=2;MEANALT=1;MQM=60;MQMR=0;NS=1;NUMALT=1;ODDS=32.3311;PAIRED=1;PAIREDR=0;PAO=0;PQA=0;PQR=0;PRO=0;QA=694;QR=0;RO=0;RPP=3.1137;RPPR=0;RUN=1;SAF=12;SAP=3.94093;SAR=9;SRF=0;SRP=0;SRR=0;TYPE=mnp;BVAR	GT:DP:RO:QR:AO:QA:GL	1/1:21:0:0:21:694:-5,-5,0
NC_010611.1	31371	.	T	G	688256	.	AB=0;ABP=0;AC=2;AF=1;AN=2;AO=21;CIGAR=1X;DP=21;DPB=21;DPRA=0;EPP=3.1137;EPPR=0;GTI=0;LEN=1;MEANALT=1;MQM=60;MQMR=0;NS=1;NUMALT=1;ODDS=32.3311;PAIRED=1;PAIREDR=0;PAO=0;PQA=0;PQR=0;PRO=0;QA=798;QR=0;RO=0;RPP=11.386;RPPR=0;RUN=1;SAF=13;SAP=5.59539;SAR=8;SRF=0;SRP=0;SRR=0;TYPE=snp;BVAR	GT:DP:RO:QR:AO:QA:GL	1/1:21:0:0:21:798:-5,-5,0
NC_010611.1	31376	.	A	G	812395	.	AB=0;ABP=0;AC=2;AF=1;AN=2;AO=25;CIGAR=1X;DP=25;DPB=25;DPRA=0;EPP=5.18177;EPPR=0;GTI=0;LEN=1;MEANALT=1;MQM=60;MQMR=0;NS=1;NUMALT=1;ODDS=37.8762;PAIRED=1;PAIREDR=0;PAO=0;PQA=0;PQR=0;PRO=0;QA=930;QR=0;RO=0;RPP=5.18177;RPPR=0;RUN=1;SAF=13;SAP=3.09716;SAR=12;SRF=0;SRP=0;SRR=0;TYPE=snp;BVAR	GT:DP:RO:QR:AO:QA:GL	1/1:25:0:0:25:930:-5,-5,0
NC_010611.1	31388	.	C	T	1002.34	.	AB=0;ABP=0;AC=2;AF=1;AN=2;AO=31;CIGAR=1X;DP=31;DPB=31;DPRA=0;EPP=8.68415;EPPR=0;GTI=0;LEN=1;MEANALT=1;MQM=60;MQMR=0;NS=1;NUMALT=1;ODDS=46.194;PAIRED=1;PAIREDR=0;PAO=0;PQA=0;PQR=0;PRO=0;QA=1146;QR=0;RO=0;RPP=4.76149;RPPR=0;RUN=1;SAF=16;SAP=3.08035;SAR=15;SRF=0;SRP=0;SRR=0;TYPE=snp;BVAR	GT:DP:RO:QR:AO:QA:GL	1/1:31:0:0:31:1146:-5,-5,0
NC_010611.1	31397	.	G	A	901453	.	AB=0;ABP=0;AC=2;AF=1;AN=2;AO=28;CIGAR=1X;DP=28;DPB=28;DPRA=0;EPP=5.80219;EPPR=0;GTI=0;LEN=1;MEANALT=1;MQM=60;MQMR=0;NS=1;NUMALT=1;ODDS=42.0351;PAIRED=1;PAIREDR=0;PAO=0;PQA=0;PQR=0;PRO=0;QA=1045;QR=0;RO=0;RPP=18.2106;RPPR=0;RUN=1;SAF=14;SAP=3.0103;SAR=14;SRF=0;SRP=0;SRR=0;TYPE=snp;BVAR	GT:DP:RO:QR:AO:QA:GL	1/1:28:0:0:28:1045:-5,-5,0
NC_010611.1	31418	.	G	A	1053.49	.	AB=0;ABP=0;AC=2;AF=1;AN=2;AO=33;CIGAR=1X;DP=33;DPB=33;DPRA=0;EPP=4.65535;EPPR=0;GTI=0;LEN=1;MEANALT=1;MQM=60;MQMR=0;NS=1;NUMALT=1;ODDS=48.9666;PAIRED=1;PAIREDR=0;PAO=0;PQA=0;PQR=0;PRO=0;QA=1238;QR=0;RO=0;RPP=37.8197;RPPR=0;RUN=1;SAF=17;SAP=3.0761;SAR=16;SRF=0;SRP=0;SRR=0;TYPE=snp;BVAR	GT:DP:RO:QR:AO:QA:GL	1/1:33:0:0:33:1238:-5,-5,0
NC_010611.1	31525	.	TC	CA	657433	.	AB=0;ABP=0;AC=2;AF=1;AN=2;AO=21;CIGAR=2X;DP=21;DPB=42.5;DPRA=0;EPP=3.1137;EPPR=0;GTI=0;LEN=2;MEANALT=1;MQM=60;MQMR=0;NS=1;NUMALT=1;ODDS=32.3311;PAIRED=1;PAIREDR=0;PAO=0;PQA=0;PQR=0;PRO=0;QA=766;QR=0;RO=0;RPP=15.5221;RPPR=0;RUN=1;SAF=10;SAP=3.1137;SAR=11;SRF=0;SRP=0;SRR=0;TYPE=mnp;BVAR	GT:DP:RO:QR:AO:QA:GL	1/1:21:0:0:21:766:-5,-5,0
NC_010611.1	31591	.	T	C	430409	.	AB=0;ABP=0;AC=2;AF=1;AN=2;AO=15;CIGAR=1X;DP=15;DPB=15;DPRA=0;EPP=4.31318;EPPR=0;GTI=0;LEN=1;MEANALT=1;MQM=60;MQMR=0;NS=1;NUMALT=1;ODDS=24.0133;PAIRED=1;PAIREDR=0;PAO=0;PQA=0;PQR=0;PRO=0;QA=512;QR=0;RO=0;RPP=14.7363;RPPR=0;RUN=1;SAF=7;SAP=3.15506;SAR=8;SRF=0;SRP=0;SRR=0;TYPE=snp;BVAR	GT:DP:RO:QR:AO:QA:GL	1/1:15:0:0:15:512:-5,-4.51545,0
NC_010611.1	31721	.	GAGT	AAGA	797358	.	AB=0;ABP=0;AC=2;AF=1;AN=2;AO=26;CIGAR=1X2M1X;DP=26;DPB=53;DPRA=0;EPP=3.34437;EPPR=0;GTI=0;LEN=4;MEANALT=1;MQM=60;MQMR=0;NS=1;NUMALT=1;ODDS=39.2625;PAIRED=1;PAIREDR=0;PAO=2;PQA=71;PQR=0;PRO=0;QA=913;QR=0;RO=0;RPP=6.01695;RPPR=0;RUN=1;SAF=12;SAP=3.34437;SAR=14;SRF=0;SRP=0;SRR=0;TYPE=complex;BVAR	GT:DP:RO:QR:AO:QA:GL	1/1:26:0:0:26:913:-5,-5,0
NC_010611.1	31733	.	T	G	803645	.	AB=0;ABP=0;AC=2;AF=1;AN=2;AO=24;CIGAR=1X;DP=24;DPB=24;DPRA=0;EPP=3.0103;EPPR=0;GTI=0;LEN=1;MEANALT=1;MQM=60;MQMR=0;NS=1;NUMALT=1;ODDS=36.4899;PAIRED=1;PAIREDR=0;PAO=0;PQA=0;PQR=0;PRO=0;QA=919;QR=0;RO=0;RPP=6.26751;RPPR=0;RUN=1;SAF=11;SAP=3.37221;SAR=13;SRF=0;SRP=0;SRR=0;TYPE=snp;BVAR	GT:DP:RO:QR:AO:QA:GL	1/1:24:0:0:24:919:-5,-5,0
NC_010611.1	31742	.	T	A	772627	.	AB=0;ABP=0;AC=2;AF=1;AN=2;AO=24;CIGAR=1X;DP=24;DPB=24;DPRA=0;EPP=3.37221;EPPR=0;GTI=0;LEN=1;MEANALT=1;MQM=60;MQMR=0;NS=1;NUMALT=1;ODDS=36.4899;PAIRED=1;PAIREDR=0;PAO=0;PQA=0;PQR=0;PRO=0;QA=896;QR=0;RO=0;RPP=16.0391;RPPR=0;RUN=1;SAF=11;SAP=3.37221;SAR=13;SRF=0;SRP=0;SRR=0;TYPE=snp;BVAR	GT:DP:RO:QR:AO:QA:GL	1/1:24:0:0:24:896:-5,-5,0
NC_010611.1	31789	.	A	G	464119	.	AB=0;ABP=0;AC=2;AF=1;AN=2;AO=15;CIGAR=1X;DP=15;DPB=15;DPRA=0;EPP=3.15506;EPPR=0;GTI=0;LEN=1;MEANALT=1;MQM=60;MQMR=0;NS=1;NUMALT=1;ODDS=24.0133;PAIRED=1;PAIREDR=0;PAO=0;PQA=0;PQR=0;PRO=0;QA=555;QR=0;RO=0;RPP=20.5268;RPPR=0;RUN=1;SAF=7;SAP=3.15506;SAR=8;SRF=0;SRP=0;SRR=0;TYPE=snp;BVAR	GT:DP:RO:QR:AO:QA:GL	1/1:15:0:0:15:555:-5,-4.51545,0
NC_010611.1	31857	.	G	A	125047	.	AB=0;ABP=0;AC=2;AF=1;AN=2;AO=4;CIGAR=1X;DP=4;DPB=4;DPRA=0;EPP=3.0103;EPPR=0;GTI=0;LEN=1;MEANALT=1;MQM=60;MQMR=0;NS=1;NUMALT=1;ODDS=8.76405;PAIRED=1;PAIREDR=0;PAO=0;PQA=0;PQR=0;PRO=0;QA=149;QR=0;RO=0;RPP=3.0103;RPPR=0;RUN=1;SAF=2;SAP=3.0103;SAR=2;SRF=0;SRP=0;SRR=0;TYPE=snp;BVAR	GT:DP:RO:QR:AO:QA:GL	1/1:4:0:0:4:149:-5,-1.20412,0
NC_010611.1	31865	.	A	G	123197	.	AB=0;ABP=0;AC=2;AF=1;AN=2;AO=4;CIGAR=1X;DP=4;DPB=4;DPRA=0;EPP=3.0103;EPPR=0;GTI=0;LEN=1;MEANALT=1;MQM=60;MQMR=0;NS=1;NUMALT=1;ODDS=8.76405;PAIRED=1;PAIREDR=0;PAO=0;PQA=0;PQR=0;PRO=0;QA=147;QR=0;RO=0;RPP=3.0103;RPPR=0;RUN=1;SAF=2;SAP=3.0103;SAR=2;SRF=0;SRP=0;SRR=0;TYPE=snp;BVAR	GT:DP:RO:QR:AO:QA:GL	1/1:4:0:0:4:147:-5,-1.20412,0
NC_010611.1	31919	.	A	G	184346	.	AB=0;ABP=0;AC=2;AF=1;AN=2;AO=6;CIGAR=1X;DP=6;DPB=6;DPRA=0;EPP=3.0103;EPPR=0;GTI=0;LEN=1;MEANALT=1;MQM=60;MQMR=0;NS=1;NUMALT=1;ODDS=11.5366;PAIRED=1;PAIREDR=0;PAO=0;PQA=0;PQR=0;PRO=0;QA=219;QR=0;RO=0;RPP=4.45795;RPPR=0;RUN=1;SAF=3;SAP=3.0103;SAR=3;SRF=0;SRP=0;SRR=0;TYPE=snp;BVAR	GT:DP:RO:QR:AO:QA:GL	1/1:6:0:0:6:219:-5,-1.80618,0
NC_010611.1	31970	.	G	A	339821	.	AB=0;ABP=0;AC=2;AF=1;AN=2;AO=11;CIGAR=1X;DP=11;DPB=11;DPRA=0;EPP=3.20771;EPPR=0;GTI=0;LEN=1;MEANALT=1;MQM=60;MQMR=0;NS=1;NUMALT=1;ODDS=18.4681;PAIRED=1;PAIREDR=0;PAO=0;PQA=0;PQR=0;PRO=0;QA=413;QR=0;RO=0;RPP=19.0002;RPPR=0;RUN=1;SAF=6;SAP=3.20771;SAR=5;SRF=0;SRP=0;SRR=0;TYPE=snp;BVAR	GT:DP:RO:QR:AO:QA:GL	1/1:11:0:0:11:413:-5,-3.31133,0
NC_010611.1	32072	.	G	A	796985	.	AB=0;ABP=0;AC=2;AF=1;AN=2;AO=26;CIGAR=1X;DP=26;DPB=26;DPRA=0;EPP=8.35546;EPPR=0;GTI=0;LEN=1;MEANALT=1;MQM=60;MQMR=0;NS=1;NUMALT=1;ODDS=39.2625;PAIRED=0.961538;PAIREDR=0;PAO=0;PQA=0;PQR=0;PRO=0;QA=946;QR=0;RO=0;RPP=15.0369;RPPR=0;RUN=1;SAF=20;SAP=19.3799;SAR=6;SRF=0;SRP=0;SRR=0;TYPE=snp;BVAR	GT:DP:RO:QR:AO:QA:GL	1/1:26:0:0:26:946:-5,-5,0
NC_010611.1	32108	.	T	C	1021.83	.	AB=0;ABP=0;AC=2;AF=1;AN=2;AO=32;CIGAR=1X;DP=32;DPB=32;DPRA=0;EPP=4.09604;EPPR=0;GTI=0;LEN=1;MEANALT=1;MQM=60;MQMR=0;NS=1;NUMALT=1;ODDS=47.5803;PAIRED=0.96875;PAIREDR=0;PAO=0;PQA=0;PQR=0;PRO=0;QA=1176;QR=0;RO=0;RPP=3.28173;RPPR=0;RUN=1;SAF=23;SAP=16.3106;SAR=9;SRF=0;SRP=0;SRR=0;TYPE=snp;BVAR	GT:DP:RO:QR:AO:QA:GL	1/1:32:0:0:32:1176:-5,-5,0
NC_010611.1	32126	.	G	A	1129.69	.	AB=0;ABP=0;AC=2;AF=1;AN=2;AO=36;CIGAR=1X;DP=36;DPB=36;DPRA=0;EPP=3.9754;EPPR=0;GTI=0;LEN=1;MEANALT=1;MQM=60;MQMR=0;NS=1;NUMALT=1;ODDS=53.1255;PAIRED=0.972222;PAIREDR=0;PAO=0;PQA=0;PQR=0;PRO=0;QA=1303;QR=0;RO=0;RPP=6.8707;RPPR=0;RUN=1;SAF=26;SAP=18.4519;SAR=10;SRF=0;SRP=0;SRR=0;TYPE=snp;BVAR	GT:DP:RO:QR:AO:QA:GL	1/1:36:0:0:36:1303:-5,-5,0
NC_010611.1	32750	.	C	T	2107.2	.	AB=0;ABP=0;AC=2;AF=1;AN=2;AO=66;CIGAR=1X;DP=66;DPB=66;DPRA=0;EPP=9.45891;EPPR=0;GTI=0;LEN=1;MEANALT=1;MQM=60;MQMR=0;NS=1;NUMALT=1;ODDS=94.7143;PAIRED=1;PAIREDR=0;PAO=0;PQA=0;PQR=0;PRO=0;QA=2395;QR=0;RO=0;RPP=16.1707;RPPR=0;RUN=1;SAF=37;SAP=5.11597;SAR=29;SRF=0;SRP=0;SRR=0;TYPE=snp;BVAR	GT:DP:RO:QR:AO:QA:GL	1/1:66:0:0:66:2395:-5,-5,0
NC_010611.1	33293	.	A	G	2172.93	.	AB=0;ABP=0;AC=2;AF=1;AN=2;AO=68;CIGAR=1X;DP=68;DPB=68;DPRA=0;EPP=4.1599;EPPR=0;GTI=0;LEN=1;MEANALT=1;MQM=60;MQMR=0;NS=1;NUMALT=1;ODDS=97.4869;PAIRED=1;PAIREDR=0;PAO=0;PQA=0;PQR=0;PRO=0;QA=2449;QR=0;RO=0;RPP=6.20364;RPPR=0;RUN=1;SAF=34;SAP=3.0103;SAR=34;SRF=0;SRP=0;SRR=0;TYPE=snp;BVAR	GT:DP:RO:QR:AO:QA:GL	1/1:68:0:0:68:2449:-5,-5,0
NC_010611.1	33305	.	A	G	2213.61	.	AB=0;ABP=0;AC=2;AF=1;AN=2;AO=67;CIGAR=1X;DP=67;DPB=67;DPRA=0;EPP=3.04271;EPPR=0;GTI=0;LEN=1;MEANALT=1;MQM=60;MQMR=0;NS=1;NUMALT=1;ODDS=96.1006;PAIRED=1;PAIREDR=0;PAO=0;PQA=0;PQR=0;PRO=0;QA=2491;QR=0;RO=0;RPP=4.59839;RPPR=0;RUN=1;SAF=34;SAP=3.04271;SAR=33;SRF=0;SRP=0;SRR=0;TYPE=snp;BVAR	GT:DP:RO:QR:AO:QA:GL	1/1:67:0:0:67:2491:-5,-5,0
NC_010611.1	34337	.	A	G	1200.16	.	AB=0;ABP=0;AC=2;AF=1;AN=2;AO=39;CIGAR=1X;DP=39;DPB=39;DPRA=0;EPP=4.40227;EPPR=0;GTI=0;LEN=1;MEANALT=1;MQM=60;MQMR=0;NS=1;NUMALT=1;ODDS=57.2844;PAIRED=1;PAIREDR=0;PAO=0;PQA=0;PQR=0;PRO=0;QA=1366;QR=0;RO=0;RPP=3.06598;RPPR=0;RUN=1;SAF=15;SAP=7.52028;SAR=24;SRF=0;SRP=0;SRR=0;TYPE=snp;BVAR	GT:DP:RO:QR:AO:QA:GL	1/1:39:0:0:39:1366:-5,-5,0
NC_010611.1	34370	.	C	T	1335.35	.	AB=0;ABP=0;AC=2;AF=1;AN=2;AO=41;CIGAR=1X;DP=41;DPB=41;DPRA=0;EPP=4.33437;EPPR=0;GTI=0;LEN=1;MEANALT=1;MQM=60;MQMR=0;NS=1;NUMALT=1;ODDS=60.0569;PAIRED=1;PAIREDR=0;PAO=0;PQA=0;PQR=0;PRO=0;QA=1525;QR=0;RO=0;RPP=14.9269;RPPR=0;RUN=1;SAF=19;SAP=3.48696;SAR=22;SRF=0;SRP=0;SRR=0;TYPE=snp;BVAR	GT:DP:RO:QR:AO:QA:GL	1/1:41:0:0:41:1525:-5,-5,0
NC_010611.1	34442	.	T	C	1365.7	.	AB=0;ABP=0;AC=2;AF=1;AN=2;AO=44;CIGAR=1X;DP=44;DPB=44;DPRA=0;EPP=7.94546;EPPR=0;GTI=0;LEN=1;MEANALT=1;MQM=60;MQMR=0;NS=1;NUMALT=1;ODDS=64.2158;PAIRED=1;PAIREDR=0;PAO=0;PQA=0;PQR=0;PRO=0;QA=1610;QR=0;RO=0;RPP=47.4268;RPPR=0;RUN=1;SAF=28;SAP=10.1169;SAR=16;SRF=0;SRP=0;SRR=0;TYPE=snp;BVAR	GT:DP:RO:QR:AO:QA:GL	1/1:44:0:0:44:1610:-5,-5,0
NC_010611.1	34457	.	A	T	1344.81	.	AB=0;ABP=0;AC=2;AF=1;AN=2;AO=43;CIGAR=1X;DP=43;DPB=43;DPRA=0;EPP=3.0608;EPPR=0;GTI=0;LEN=1;MEANALT=1;MQM=60;MQMR=0;NS=1;NUMALT=1;ODDS=62.8295;PAIRED=1;PAIREDR=0;PAO=0;PQA=0;PQR=0;PRO=0;QA=1537;QR=0;RO=0;RPP=11.5447;RPPR=0;RUN=1;SAF=27;SAP=9.12072;SAR=16;SRF=0;SRP=0;SRR=0;TYPE=snp;BVAR	GT:DP:RO:QR:AO:QA:GL	1/1:43:0:0:43:1537:-5,-5,0
NC_010611.1	34893	.	A	G	1172.8	.	AB=0;ABP=0;AC=2;AF=1;AN=2;AO=39;CIGAR=1X;DP=39;DPB=39;DPRA=0;EPP=9.74743;EPPR=0;GTI=0;LEN=1;MEANALT=1;MQM=60;MQMR=0;NS=1;NUMALT=1;ODDS=57.2844;PAIRED=0.974359;PAIREDR=0;PAO=0;PQA=0;PQR=0;PRO=0;QA=1444;QR=0;RO=0;RPP=79.2345;RPPR=0;RUN=1;SAF=24;SAP=7.52028;SAR=15;SRF=0;SRP=0;SRR=0;TYPE=snp;BVAR	GT:DP:RO:QR:AO:QA:GL	1/1:39:0:0:39:1444:-5,-5,0
NC_010611.1	34902	.	GGGG	CGGA	1127.37	.	AB=0;ABP=0;AC=2;AF=1;AN=2;AO=38;CIGAR=1X2M1X;DP=38;DPB=76.75;DPRA=0;EPP=3.9246;EPPR=0;GTI=0;LEN=4;MEANALT=1;MQM=60;MQMR=0;NS=1;NUMALT=1;ODDS=55.8981;PAIRED=1;PAIREDR=0;PAO=0;PQA=0;PQR=0;PRO=0;QA=1324;QR=0;RO=0;RPP=35.9253;RPPR=0;RUN=1;SAF=24;SAP=8.7247;SAR=14;SRF=0;SRP=0;SRR=0;TYPE=complex;BVAR	GT:DP:RO:QR:AO:QA:GL	1/1:38:0:0:38:1324:-5,-5,0
NC_010611.1	34971	.	A	T	1443.68	.	AB=0;ABP=0;AC=2;AF=1;AN=2;AO=44;CIGAR=1X;DP=44;DPB=44;DPRA=0;EPP=3.20771;EPPR=0;GTI=0;LEN=1;MEANALT=1;MQM=60;MQMR=0;NS=1;NUMALT=1;ODDS=64.2158;PAIRED=0.977273;PAIREDR=0;PAO=0;PQA=0;PQR=0;PRO=0;QA=1632;QR=0;RO=0;RPP=3.79993;RPPR=0;RUN=1;SAF=23;SAP=3.20771;SAR=21;SRF=0;SRP=0;SRR=0;TYPE=snp;BVAR	GT:DP:RO:QR:AO:QA:GL	1/1:44:0:0:44:1632:-5,-5,0
NC_010611.1	34983	.	G	A	1742.25	.	AB=0;ABP=0;AC=2;AF=1;AN=2;AO=53;CIGAR=1X;DP=53;DPB=53;DPRA=0;EPP=3.37904;EPPR=0;GTI=0;LEN=1;MEANALT=1;MQM=60;MQMR=0;NS=1;NUMALT=1;ODDS=76.6925;PAIRED=0.981132;PAIREDR=0;PAO=0;PQA=0;PQR=0;PRO=0;QA=1965;QR=0;RO=0;RPP=3.37904;RPPR=0;RUN=1;SAF=28;SAP=3.37904;SAR=25;SRF=0;SRP=0;SRR=0;TYPE=snp;BVAR	GT:DP:RO:QR:AO:QA:GL	1/1:53:0:0:53:1965:-5,-5,0
NC_010611.1	35073	.	C	T	2710.71	.	AB=0;ABP=0;AC=2;AF=1;AN=2;AO=81;CIGAR=1X;DP=81;DPB=81;DPRA=0;EPP=3.03711;EPPR=0;GTI=0;LEN=1;MEANALT=1;MQM=60;MQMR=0;NS=1;NUMALT=1;ODDS=115.509;PAIRED=0.975309;PAIREDR=0;PAO=0;PQA=0;PQR=0;PRO=0;QA=3046;QR=0;RO=0;RPP=5.18177;RPPR=0;RUN=1;SAF=43;SAP=3.68051;SAR=38;SRF=0;SRP=0;SRR=0;TYPE=snp;BVAR	GT:DP:RO:QR:AO:QA:GL	1/1:81:0:0:81:3046:-5,-5,0
NC_010611.1	35103	.	T	C	2585.79	.	AB=0;ABP=0;AC=2;AF=1;AN=2;AO=77;CIGAR=1X;DP=77;DPB=77;DPRA=0;EPP=3.0385;EPPR=0;GTI=0;LEN=1;MEANALT=1;MQM=60;MQMR=0;NS=1;NUMALT=1;ODDS=109.964;PAIRED=0.987013;PAIREDR=0;PAO=0;PQA=0;PQR=0;PRO=0;QA=2920;QR=0;RO=0;RPP=15.4469;RPPR=0;RUN=1;SAF=43;SAP=5.29458;SAR=34;SRF=0;SRP=0;SRR=0;TYPE=snp;BVAR	GT:DP:RO:QR:AO:QA:GL	1/1:77:0:0:77:2920:-5,-5,0
NC_010611.1	35127	.	A	G	2101.67	.	AB=0;ABP=0;AC=2;AF=1;AN=2;AO=64;CIGAR=1X;DP=64;DPB=64;DPRA=0;EPP=3.14602;EPPR=0;GTI=0;LEN=1;MEANALT=1;MQM=60;MQMR=0;NS=1;NUMALT=1;ODDS=91.9417;PAIRED=1;PAIREDR=0;PAO=0;PQA=0;PQR=0;PRO=0;QA=2402;QR=0;RO=0;RPP=29.6108;RPPR=0;RUN=1;SAF=39;SAP=9.66043;SAR=25;SRF=0;SRP=0;SRR=0;TYPE=snp;BVAR	GT:DP:RO:QR:AO:QA:GL	1/1:64:0:0:64:2402:-5,-5,0
NC_010611.1	35205	.	G	A	2149.55	.	AB=0;ABP=0;AC=2;AF=1;AN=2;AO=66;CIGAR=1X;DP=66;DPB=66;DPRA=0;EPP=11.433;EPPR=0;GTI=0;LEN=1;MEANALT=1;MQM=60;MQMR=0;NS=1;NUMALT=1;ODDS=94.7143;PAIRED=1;PAIREDR=0;PAO=0;PQA=0;PQR=0;PRO=0;QA=2442;QR=0;RO=0;RPP=16.1707;RPPR=0;RUN=1;SAF=34;SAP=3.1419;SAR=32;SRF=0;SRP=0;SRR=0;TYPE=snp;BVAR	GT:DP:RO:QR:AO:QA:GL	1/1:66:0:0:66:2442:-5,-5,0
NC_010611.1	35256	.	G	C	1591.63	.	AB=0;ABP=0;AC=2;AF=1;AN=2;AO=51;CIGAR=1X;DP=51;DPB=51;DPRA=0;EPP=3.3935;EPPR=0;GTI=0;LEN=1;MEANALT=1;MQM=60;MQMR=0;NS=1;NUMALT=1;ODDS=73.9199;PAIRED=1;PAIREDR=0;PAO=0;PQA=0;PQR=0;PRO=0;QA=1836;QR=0;RO=0;RPP=34.0496;RPPR=0;RUN=1;SAF=21;SAP=6.45911;SAR=30;SRF=0;SRP=0;SRR=0;TYPE=snp;BVAR	GT:DP:RO:QR:AO:QA:GL	1/1:51:0:0:51:1836:-5,-5,0
NC_010611.1	35292	.	CATC	AATT	1608.44	.	AB=0;ABP=0;AC=2;AF=1;AN=2;AO=50;CIGAR=1X2M1X;DP=50;DPB=100;DPRA=0;EPP=3.18402;EPPR=0;GTI=0;LEN=4;MEANALT=1;MQM=60;MQMR=0;NS=1;NUMALT=1;ODDS=72.5336;PAIRED=1;PAIREDR=0;PAO=0;PQA=0;PQR=0;PRO=0;QA=1818;QR=0;RO=0;RPP=3.0103;RPPR=0;RUN=1;SAF=21;SAP=5.78978;SAR=29;SRF=0;SRP=0;SRR=0;TYPE=complex;BVAR	GT:DP:RO:QR:AO:QA:GL	1/1:50:0:0:50:1818:-5,-5,0
NC_010611.1	35313	.	C	T	1575.21	.	AB=0;ABP=0;AC=2;AF=1;AN=2;AO=52;CIGAR=1X;DP=52;DPB=52;DPRA=0;EPP=13.7006;EPPR=0;GTI=0;LEN=1;MEANALT=1;MQM=60;MQMR=0;NS=1;NUMALT=1;ODDS=75.3062;PAIRED=1;PAIREDR=0;PAO=0;PQA=0;PQR=0;PRO=0;QA=1792;QR=0;RO=0;RPP=3.17734;RPPR=0;RUN=1;SAF=23;SAP=4.51363;SAR=29;SRF=0;SRP=0;SRR=0;TYPE=snp;BVAR	GT:DP:RO:QR:AO:QA:GL	1/1:52:0:0:52:1792:-5,-5,0
NC_010611.1	35430	.	T	C	1837.76	.	AB=0;ABP=0;AC=2;AF=1;AN=2;AO=57;CIGAR=1X;DP=57;DPB=57;DPRA=0;EPP=7.61992;EPPR=0;GTI=0;LEN=1;MEANALT=1;MQM=60;MQMR=0;NS=1;NUMALT=1;ODDS=82.2377;PAIRED=0.982456;PAIREDR=0;PAO=0;PQA=0;PQR=0;PRO=0;QA=2081;QR=0;RO=0;RPP=3.35316;RPPR=0;RUN=1;SAF=34;SAP=7.61992;SAR=23;SRF=0;SRP=0;SRR=0;TYPE=snp;BVAR	GT:DP:RO:QR:AO:QA:GL	1/1:57:0:0:57:2081:-5,-5,0
NC_010611.1	35445	.	T	C	1874.33	.	AB=0;ABP=0;AC=2;AF=1;AN=2;AO=56;CIGAR=1X;DP=56;DPB=56;DPRA=0;EPP=5.49198;EPPR=0;GTI=0;LEN=1;MEANALT=1;MQM=60;MQMR=0;NS=1;NUMALT=1;ODDS=80.8514;PAIRED=0.982143;PAIREDR=0;PAO=0;PQA=0;PQR=0;PRO=0;QA=2118;QR=0;RO=0;RPP=3.16541;RPPR=0;RUN=1;SAF=33;SAP=6.88793;SAR=23;SRF=0;SRP=0;SRR=0;TYPE=snp;BVAR	GT:DP:RO:QR:AO:QA:GL	1/1:56:0:0:56:2118:-5,-5,0
NC_010611.1	35487	.	G	A	1502.8	.	AB=0;ABP=0;AC=2;AF=1;AN=2;AO=46;CIGAR=1X;DP=46;DPB=46;DPRA=0;EPP=4.70971;EPPR=0;GTI=0;LEN=1;MEANALT=1;MQM=60;MQMR=0;NS=1;NUMALT=1;ODDS=66.9884;PAIRED=1;PAIREDR=0;PAO=0;PQA=0;PQR=0;PRO=0;QA=1699;QR=0;RO=0;RPP=3.19912;RPPR=0;RUN=1;SAF=22;SAP=3.19912;SAR=24;SRF=0;SRP=0;SRR=0;TYPE=snp;BVAR	GT:DP:RO:QR:AO:QA:GL	1/1:46:0:0:46:1699:-5,-5,0
NC_010611.1	35604	.	A	G	2110.22	.	AB=0;ABP=0;AC=2;AF=1;AN=2;AO=64;CIGAR=1X;DP=64;DPB=64;DPRA=0;EPP=7.89611;EPPR=0;GTI=0;LEN=1;MEANALT=1;MQM=60;MQMR=0;NS=1;NUMALT=1;ODDS=91.9417;PAIRED=1;PAIREDR=0;PAO=0;PQA=0;PQR=0;PRO=0;QA=2394;QR=0;RO=0;RPP=9.66043;RPPR=0;RUN=1;SAF=25;SAP=9.66043;SAR=39;SRF=0;SRP=0;SRR=0;TYPE=snp;BVAR	GT:DP:RO:QR:AO:QA:GL	1/1:64:0:0:64:2394:-5,-5,0
NC_010611.1	35631	.	A	G	1783.85	.	AB=0;ABP=0;AC=2;AF=1;AN=2;AO=57;CIGAR=1X;DP=57;DPB=57;DPRA=0;EPP=3.0484;EPPR=0;GTI=0;LEN=1;MEANALT=1;MQM=60;MQMR=0;NS=1;NUMALT=1;ODDS=82.2377;PAIRED=1;PAIREDR=0;PAO=0;PQA=0;PQR=0;PRO=0;QA=2028;QR=0;RO=0;RPP=7.61992;RPPR=0;RUN=1;SAF=20;SAP=14.02;SAR=37;SRF=0;SRP=0;SRR=0;TYPE=snp;BVAR	GT:DP:RO:QR:AO:QA:GL	1/1:57:0:0:57:2028:-5,-5,0
NC_010611.1	35730	.	G	A	1230.39	.	AB=0;ABP=0;AC=2;AF=1;AN=2;AO=39;CIGAR=1X;DP=39;DPB=39;DPRA=0;EPP=3.51141;EPPR=0;GTI=0;LEN=1;MEANALT=1;MQM=60;MQMR=0;NS=1;NUMALT=1;ODDS=57.2844;PAIRED=1;PAIREDR=0;PAO=0;PQA=0;PQR=0;PRO=0;QA=1413;QR=0;RO=0;RPP=19.1015;RPPR=0;RUN=1;SAF=22;SAP=4.40227;SAR=17;SRF=0;SRP=0;SRR=0;TYPE=snp;BVAR	GT:DP:RO:QR:AO:QA:GL	1/1:39:0:0:39:1413:-5,-5,0
NC_010611.1	35807	.	T	A	1309.28	.	AB=0;ABP=0;AC=2;AF=1;AN=2;AO=40;CIGAR=1X;DP=40;DPB=40;DPRA=0;EPP=3.22745;EPPR=0;GTI=0;LEN=1;MEANALT=1;MQM=60;MQMR=0;NS=1;NUMALT=1;ODDS=58.6707;PAIRED=1;PAIREDR=0;PAO=0;PQA=0;PQR=0;PRO=0;QA=1484;QR=0;RO=0;RPP=3.87889;RPPR=0;RUN=1;SAF=23;SAP=4.96463;SAR=17;SRF=0;SRP=0;SRR=0;TYPE=snp;BVAR	GT:DP:RO:QR:AO:QA:GL	1/1:40:0:0:40:1484:-5,-5,0
NC_010611.1	35936	.	A	G	1649.96	.	AB=0;ABP=0;AC=2;AF=1;AN=2;AO=50;CIGAR=1X;DP=50;DPB=50;DPRA=0;EPP=3.0103;EPPR=0;GTI=0;LEN=1;MEANALT=1;MQM=60;MQMR=0;NS=1;NUMALT=1;ODDS=72.5336;PAIRED=1;PAIREDR=0;PAO=0;PQA=0;PQR=0;PRO=0;QA=1861;QR=0;RO=0;RPP=3.0103;RPPR=0;RUN=1;SAF=26;SAP=3.18402;SAR=24;SRF=0;SRP=0;SRR=0;TYPE=snp;BVAR	GT:DP:RO:QR:AO:QA:GL	1/1:50:0:0:50:1861:-5,-5,0
NC_010611.1	36049	.	C	T	1794.77	.	AB=0;ABP=0;AC=2;AF=1;AN=2;AO=57;CIGAR=1X;DP=58;DPB=58;DPRA=0;EPP=3.0484;EPPR=0;GTI=0;LEN=1;MEANALT=2;MQM=60;MQMR=0;NS=1;NUMALT=1;ODDS=82.2377;PAIRED=0.982456;PAIREDR=0;PAO=0;PQA=0;PQR=0;PRO=0;QA=2029;QR=0;RO=0;RPP=6.09608;RPPR=0;RUN=1;SAF=26;SAP=3.9627;SAR=31;SRF=0;SRP=0;SRR=0;TYPE=snp;BVAR	GT:DP:RO:QR:AO:QA:GL	1/1:58:0:0:57:2029:-5,-5,0
NC_010611.1	36058	.	C	T	1843.77	.	AB=0;ABP=0;AC=2;AF=1;AN=2;AO=56;CIGAR=1X;DP=56;DPB=56;DPRA=0;EPP=3.16541;EPPR=0;GTI=0;LEN=1;MEANALT=1;MQM=60;MQMR=0;NS=1;NUMALT=1;ODDS=80.8514;PAIRED=0.982143;PAIREDR=0;PAO=0;PQA=0;PQR=0;PRO=0;QA=2078;QR=0;RO=0;RPP=3.16541;RPPR=0;RUN=1;SAF=26;SAP=3.63072;SAR=30;SRF=0;SRP=0;SRR=0;TYPE=snp;BVAR	GT:DP:RO:QR:AO:QA:GL	1/1:56:0:0:56:2078:-5,-5,0
NC_010611.1	36076	.	T	C	1639.45	.	AB=0;ABP=0;AC=2;AF=1;AN=2;AO=51;CIGAR=1X;DP=51;DPB=51;DPRA=0;EPP=4.07475;EPPR=0;GTI=0;LEN=1;MEANALT=1;MQM=60;MQMR=0;NS=1;NUMALT=1;ODDS=73.9199;PAIRED=0.980392;PAIREDR=0;PAO=0;PQA=0;PQR=0;PRO=0;QA=1851;QR=0;RO=0;RPP=3.05288;RPPR=0;RUN=1;SAF=24;SAP=3.3935;SAR=27;SRF=0;SRP=0;SRR=0;TYPE=snp;BVAR	GT:DP:RO:QR:AO:QA:GL	1/1:51:0:0:51:1851:-5,-5,0
NC_010611.1	36109	.	C	T	1838.99	.	AB=0;ABP=0;AC=2;AF=1;AN=2;AO=57;CIGAR=1X;DP=57;DPB=57;DPRA=0;EPP=3.0484;EPPR=0;GTI=0;LEN=1;MEANALT=1;MQM=60;MQMR=0;NS=1;NUMALT=1;ODDS=82.2377;PAIRED=1;PAIREDR=0;PAO=0;PQA=0;PQR=0;PRO=0;QA=2072;QR=0;RO=0;RPP=3.0484;RPPR=0;RUN=1;SAF=29;SAP=3.0484;SAR=28;SRF=0;SRP=0;SRR=0;TYPE=snp;BVAR	GT:DP:RO:QR:AO:QA:GL	1/1:57:0:0:57:2072:-5,-5,0
NC_010611.1	36205	.	G	A	1724.47	.	AB=0;ABP=0;AC=2;AF=1;AN=2;AO=53;CIGAR=1X;DP=53;DPB=53;DPRA=0;EPP=4.03458;EPPR=0;GTI=0;LEN=1;MEANALT=1;MQM=60;MQMR=0;NS=1;NUMALT=1;ODDS=76.6925;PAIRED=1;PAIREDR=0;PAO=0;PQA=0;PQR=0;PRO=0;QA=1946;QR=0;RO=0;RPP=3.37904;RPPR=0;RUN=1;SAF=25;SAP=3.37904;SAR=28;SRF=0;SRP=0;SRR=0;TYPE=snp;BVAR	GT:DP:RO:QR:AO:QA:GL	1/1:53:0:0:53:1946:-5,-5,0
NC_010611.1	36283	.	A	G	1521.8	.	AB=0;ABP=0;AC=2;AF=1;AN=2;AO=46;CIGAR=1X;DP=46;DPB=46;DPRA=0;EPP=3.0103;EPPR=0;GTI=0;LEN=1;MEANALT=1;MQM=60;MQMR=0;NS=1;NUMALT=1;ODDS=66.9884;PAIRED=1;PAIREDR=0;PAO=0;PQA=0;PQR=0;PRO=0;QA=1718;QR=0;RO=0;RPP=3.0103;RPPR=0;RUN=1;SAF=24;SAP=3.19912;SAR=22;SRF=0;SRP=0;SRR=0;TYPE=snp;BVAR	GT:DP:RO:QR:AO:QA:GL	1/1:46:0:0:46:1718:-5,-5,0
NC_010611.1	36319	.	T	C	1583.79	.	AB=0;ABP=0;AC=2;AF=1;AN=2;AO=49;CIGAR=1X;DP=49;DPB=49;DPRA=0;EPP=5.18177;EPPR=0;GTI=0;LEN=1;MEANALT=1;MQM=60;MQMR=0;NS=1;NUMALT=1;ODDS=71.1473;PAIRED=1;PAIREDR=0;PAO=0;PQA=0;PQR=0;PRO=0;QA=1792;QR=0;RO=0;RPP=4.11819;RPPR=0;RUN=1;SAF=22;SAP=4.11819;SAR=27;SRF=0;SRP=0;SRR=0;TYPE=snp;BVAR	GT:DP:RO:QR:AO:QA:GL	1/1:49:0:0:49:1792:-5,-5,0
NC_010611.1	36328	.	G	T	1481.75	.	AB=0;ABP=0;AC=2;AF=1;AN=2;AO=51;CIGAR=1X;DP=51;DPB=51;DPRA=0;EPP=3.3935;EPPR=0;GTI=0;LEN=1;MEANALT=1;MQM=60;MQMR=0;NS=1;NUMALT=1;ODDS=73.9199;PAIRED=1;PAIREDR=0;PAO=0;PQA=0;PQR=0;PRO=0;QA=1681;QR=0;RO=0;RPP=6.45911;RPPR=0;RUN=1;SAF=22;SAP=5.09662;SAR=29;SRF=0;SRP=0;SRR=0;TYPE=snp;BVAR	GT:DP:RO:QR:AO:QA:GL	1/1:51:0:0:51:1681:-5,-5,0
NC_010611.1	36370	.	A	T	1513.85	.	AB=0;ABP=0;AC=2;AF=1;AN=2;AO=48;CIGAR=1X;DP=48;DPB=48;DPRA=0;EPP=3.19126;EPPR=0;GTI=0;LEN=1;MEANALT=1;MQM=60;MQMR=0;NS=1;NUMALT=1;ODDS=69.761;PAIRED=1;PAIREDR=0;PAO=0;PQA=0;PQR=0;PRO=0;QA=1717;QR=0;RO=0;RPP=9.52472;RPPR=0;RUN=1;SAF=23;SAP=3.19126;SAR=25;SRF=0;SRP=0;SRR=0;TYPE=snp;BVAR	GT:DP:RO:QR:AO:QA:GL	1/1:48:0:0:48:1717:-5,-5,0
NC_010611.1	36427	.	C	A	1762.29	.	AB=0;ABP=0;AC=2;AF=1;AN=2;AO=55;CIGAR=1X;DP=55;DPB=55;DPRA=0;EPP=3.99733;EPPR=0;GTI=0;LEN=1;MEANALT=1;MQM=60;MQMR=0;NS=1;NUMALT=1;ODDS=79.4651;PAIRED=1;PAIREDR=0;PAO=0;PQA=0;PQR=0;PRO=0;QA=1990;QR=0;RO=0;RPP=4.94488;RPPR=0;RUN=1;SAF=29;SAP=3.36563;SAR=26;SRF=0;SRP=0;SRR=0;TYPE=snp;BVAR	GT:DP:RO:QR:AO:QA:GL	1/1:55:0:0:55:1990:-5,-5,0
NC_010611.1	36467	.	A	G	1902.36	.	AB=0;ABP=0;AC=2;AF=1;AN=2;AO=61;CIGAR=1X;DP=61;DPB=61;DPRA=0;EPP=4.7546;EPPR=0;GTI=0;LEN=1;MEANALT=1;MQM=60;MQMR=0;NS=1;NUMALT=1;ODDS=87.7828;PAIRED=1;PAIREDR=0;PAO=0;PQA=0;PQR=0;PRO=0;QA=2154;QR=0;RO=0;RPP=11.0198;RPPR=0;RUN=1;SAF=32;SAP=3.33068;SAR=29;SRF=0;SRP=0;SRR=0;TYPE=snp;BVAR	GT:DP:RO:QR:AO:QA:GL	1/1:61:0:0:61:2154:-5,-5,0
NC_010611.1	36499	.	A	G	2046.42	.	AB=0;ABP=0;AC=2;AF=1;AN=2;AO=61;CIGAR=1X;DP=61;DPB=61;DPRA=0;EPP=3.90025;EPPR=0;GTI=0;LEN=1;MEANALT=1;MQM=60;MQMR=0;NS=1;NUMALT=1;ODDS=87.7828;PAIRED=1;PAIREDR=0;PAO=0;PQA=0;PQR=0;PRO=0;QA=2316;QR=0;RO=0;RPP=13.2981;RPPR=0;RUN=1;SAF=28;SAP=3.90025;SAR=33;SRF=0;SRP=0;SRR=0;TYPE=snp;BVAR	GT:DP:RO:QR:AO:QA:GL	1/1:61:0:0:61:2316:-5,-5,0
NC_010611.1	36504	.	G	A	1956.36	.	AB=0;ABP=0;AC=2;AF=1;AN=2;AO=60;CIGAR=1X;DP=60;DPB=60;DPRA=0;EPP=5.32654;EPPR=0;GTI=0;LEN=1;MEANALT=1;MQM=60;MQMR=0;NS=1;NUMALT=1;ODDS=86.3965;PAIRED=1;PAIREDR=0;PAO=0;PQA=0;PQR=0;PRO=0;QA=2208;QR=0;RO=0;RPP=4.31318;RPPR=0;RUN=1;SAF=27;SAP=4.31318;SAR=33;SRF=0;SRP=0;SRR=0;TYPE=snp;BVAR	GT:DP:RO:QR:AO:QA:GL	1/1:60:0:0:60:2208:-5,-5,0
NC_010611.1	36579	.	A	T	1905.17	.	AB=0;ABP=0;AC=2;AF=1;AN=2;AO=59;CIGAR=1X;DP=59;DPB=59;DPRA=0;EPP=4.81373;EPPR=0;GTI=0;LEN=1;MEANALT=1;MQM=60;MQMR=0;NS=1;NUMALT=1;ODDS=85.0102;PAIRED=1;PAIREDR=0;PAO=0;PQA=0;PQR=0;PRO=0;QA=2149;QR=0;RO=0;RPP=3.93042;RPPR=0;RUN=1;SAF=28;SAP=3.34154;SAR=31;SRF=0;SRP=0;SRR=0;TYPE=snp;BVAR	GT:DP:RO:QR:AO:QA:GL	1/1:59:0:0:59:2149:-5,-5,0
NC_010611.1	36619	.	T	C	1672.85	.	AB=0;ABP=0;AC=2;AF=1;AN=2;AO=52;CIGAR=1X;DP=52;DPB=52;DPRA=0;EPP=3.67845;EPPR=0;GTI=0;LEN=1;MEANALT=1;MQM=60;MQMR=0;NS=1;NUMALT=1;ODDS=75.3062;PAIRED=1;PAIREDR=0;PAO=0;PQA=0;PQR=0;PRO=0;QA=1891;QR=0;RO=0;RPP=5.68288;RPPR=0;RUN=1;SAF=24;SAP=3.67845;SAR=28;SRF=0;SRP=0;SRR=0;TYPE=snp;BVAR	GT:DP:RO:QR:AO:QA:GL	1/1:52:0:0:52:1891:-5,-5,0
NC_010611.1	36724	.	G	A	824142	.	AB=0;ABP=0;AC=2;AF=1;AN=2;AO=25;CIGAR=1X;DP=25;DPB=25;DPRA=0;EPP=3.09716;EPPR=0;GTI=0;LEN=1;MEANALT=1;MQM=60;MQMR=0;NS=1;NUMALT=1;ODDS=37.8762;PAIRED=1;PAIREDR=0;PAO=0;PQA=0;PQR=0;PRO=0;QA=957;QR=0;RO=0;RPP=17.6895;RPPR=0;RUN=1;SAF=10;SAP=5.18177;SAR=15;SRF=0;SRP=0;SRR=0;TYPE=snp;BVAR	GT:DP:RO:QR:AO:QA:GL	1/1:25:0:0:25:957:-5,-5,0
NC_010611.1	36766	.	A	G	745439	.	AB=0;ABP=0;AC=2;AF=1;AN=2;AO=23;CIGAR=1X;DP=23;DPB=23;DPRA=0;EPP=5.3706;EPPR=0;GTI=0;LEN=1;MEANALT=1;MQM=60;MQMR=0;NS=1;NUMALT=1;ODDS=35.1036;PAIRED=1;PAIREDR=0;PAO=0;PQA=0;PQR=0;PRO=0;QA=862;QR=0;RO=0;RPP=10.6577;RPPR=0;RUN=1;SAF=10;SAP=3.86001;SAR=13;SRF=0;SRP=0;SRR=0;TYPE=snp;BVAR	GT:DP:RO:QR:AO:QA:GL	1/1:23:0:0:23:862:-5,-5,0
NC_010611.1	36806	.	A	G	428034	.	AB=0;ABP=0;AC=2;AF=1;AN=2;AO=13;CIGAR=1X;DP=13;DPB=13;DPRA=0;EPP=3.17734;EPPR=0;GTI=0;LEN=1;MEANALT=1;MQM=60;MQMR=0;NS=1;NUMALT=1;ODDS=21.2407;PAIRED=1;PAIREDR=0;PAO=0;PQA=0;PQR=0;PRO=0;QA=494;QR=0;RO=0;RPP=3.17734;RPPR=0;RUN=1;SAF=7;SAP=3.17734;SAR=6;SRF=0;SRP=0;SRR=0;TYPE=snp;BVAR	GT:DP:RO:QR:AO:QA:GL	1/1:13:0:0:13:494:-5,-3.91339,0
NC_010611.1	37130	.	T	C	1495.97	.	AB=0;ABP=0;AC=2;AF=1;AN=2;AO=46;CIGAR=1X;DP=46;DPB=46;DPRA=0;EPP=12.2627;EPPR=0;GTI=0;LEN=1;MEANALT=1;MQM=60;MQMR=0;NS=1;NUMALT=1;ODDS=66.9884;PAIRED=1;PAIREDR=0;PAO=0;PQA=0;PQR=0;PRO=0;QA=1701;QR=0;RO=0;RPP=3.76559;RPPR=0;RUN=1;SAF=21;SAP=3.76559;SAR=25;SRF=0;SRP=0;SRR=0;TYPE=snp;BVAR	GT:DP:RO:QR:AO:QA:GL	1/1:46:0:0:46:1701:-5,-5,0
NC_010611.1	37286	.	TA	T	1592.19	.	AB=0;ABP=0;AC=2;AF=1;AN=2;AO=50;CIGAR=1M1D;DP=50;DPB=87.1429;DPRA=0;EPP=3.18402;EPPR=0;GTI=0;LEN=1;MEANALT=1;MQM=60;MQMR=0;NS=1;NUMALT=1;ODDS=72.5336;PAIRED=1;PAIREDR=0;PAO=0;PQA=0;PQR=0;PRO=0;QA=1810;QR=0;RO=0;RPP=14.1282;RPPR=0;RUN=1;SAF=23;SAP=3.70517;SAR=27;SRF=0;SRP=0;SRR=0;TYPE=del;BVAR	GT:DP:RO:QR:AO:QA:GL	1/1:50:0:0:50:1810:-5,-5,0
NC_010611.1	37395	.	C	CA	1287.53	.	AB=0;ABP=0;AC=2;AF=1;AN=2;AO=42;CIGAR=1M1I;DP=43;DPB=99;DPRA=0;EPP=3.21711;EPPR=0;GTI=0;LEN=1;MEANALT=2;MQM=60;MQMR=0;NS=1;NUMALT=1;ODDS=61.4432;PAIRED=1;PAIREDR=0;PAO=0;PQA=0;PQR=0;PRO=0;QA=1478;QR=0;RO=0;RPP=19.7617;RPPR=0;RUN=1;SAF=22;SAP=3.21711;SAR=20;SRF=0;SRP=0;SRR=0;TYPE=ins;BVAR	GT:DP:RO:QR:AO:QA:GL	1/1:43:0:0:42:1478:-5,-5,0
NC_010611.1	37442	.	G	T	1521.09	.	AB=0;ABP=0;AC=2;AF=1;AN=2;AO=49;CIGAR=1X;DP=49;DPB=49;DPRA=0;EPP=12.9813;EPPR=0;GTI=0;LEN=1;MEANALT=1;MQM=60;MQMR=0;NS=1;NUMALT=1;ODDS=71.1473;PAIRED=1;PAIREDR=0;PAO=0;PQA=0;PQR=0;PRO=0;QA=1735;QR=0;RO=0;RPP=5.18177;RPPR=0;RUN=1;SAF=29;SAP=6.59988;SAR=20;SRF=0;SRP=0;SRR=0;TYPE=snp;BVAR	GT:DP:RO:QR:AO:QA:GL	1/1:49:0:0:49:1735:-5,-5,0
NC_010611.1	37516	.	T	C	2091.3	.	AB=0;ABP=0;AC=2;AF=1;AN=2;AO=64;CIGAR=1X;DP=65;DPB=65;DPRA=0;EPP=3.55317;EPPR=0;GTI=0;LEN=1;MEANALT=2;MQM=60;MQMR=0;NS=1;NUMALT=1;ODDS=91.9417;PAIRED=1;PAIREDR=0;PAO=0;PQA=0;PQR=0;PRO=0;QA=2375;QR=0;RO=0;RPP=14.0034;RPPR=0;RUN=1;SAF=39;SAP=9.66043;SAR=25;SRF=0;SRP=0;SRR=0;TYPE=snp;BVAR	GT:DP:RO:QR:AO:QA:GL	1/1:65:0:0:64:2375:-5,-5,0
NC_010611.1	37552	.	C	G	2184.16	.	AB=0;ABP=0;AC=2;AF=1;AN=2;AO=68;CIGAR=1X;DP=68;DPB=68;DPRA=0;EPP=11.1853;EPPR=0;GTI=0;LEN=1;MEANALT=1;MQM=60;MQMR=0;NS=1;NUMALT=1;ODDS=97.4869;PAIRED=1;PAIREDR=0;PAO=0;PQA=0;PQR=0;PRO=0;QA=2473;QR=0;RO=0;RPP=5.05404;RPPR=0;RUN=1;SAF=40;SAP=7.60871;SAR=28;SRF=0;SRP=0;SRR=0;TYPE=snp;BVAR	GT:DP:RO:QR:AO:QA:GL	1/1:68:0:0:68:2473:-5,-5,0
NC_010611.1	37559	.	G	A	2178.97	.	AB=0;ABP=0;AC=2;AF=1;AN=2;AO=71;CIGAR=1X;DP=71;DPB=71;DPRA=0;EPP=3.28556;EPPR=0;GTI=0;LEN=1;MEANALT=1;MQM=60;MQMR=0;NS=1;NUMALT=1;ODDS=101.646;PAIRED=1;PAIREDR=0;PAO=0;PQA=0;PQR=0;PRO=0;QA=2468;QR=0;RO=0;RPP=14.0512;RPPR=0;RUN=1;SAF=41;SAP=6.71098;SAR=30;SRF=0;SRP=0;SRR=0;TYPE=snp;BVAR	GT:DP:RO:QR:AO:QA:GL	1/1:71:0:0:71:2468:-5,-5,0
NC_010611.1	37647	.	C	T	2404.59	.	AB=0;ABP=0;AC=2;AF=1;AN=2;AO=73;CIGAR=1X;DP=73;DPB=73;DPRA=0;EPP=3.04005;EPPR=0;GTI=0;LEN=1;MEANALT=1;MQM=60;MQMR=0;NS=1;NUMALT=1;ODDS=104.418;PAIRED=1;PAIREDR=0;PAO=0;PQA=0;PQR=0;PRO=0;QA=2705;QR=0;RO=0;RPP=5.41974;RPPR=0;RUN=1;SAF=38;SAP=3.27802;SAR=35;SRF=0;SRP=0;SRR=0;TYPE=snp;BVAR	GT:DP:RO:QR:AO:QA:GL	1/1:73:0:0:73:2705:-5,-5,0
NC_010611.1	37685	.	A	T	2443.12	.	AB=0;ABP=0;AC=2;AF=1;AN=2;AO=76;CIGAR=1X;DP=76;DPB=76;DPRA=0;EPP=7.12467;EPPR=0;GTI=0;LEN=1;MEANALT=1;MQM=60;MQMR=0;NS=1;NUMALT=1;ODDS=108.577;PAIRED=1;PAIREDR=0;PAO=0;PQA=0;PQR=0;PRO=0;QA=2750;QR=0;RO=0;RPP=3.12459;RPPR=0;RUN=1;SAF=39;SAP=3.12459;SAR=37;SRF=0;SRP=0;SRR=0;TYPE=snp;BVAR	GT:DP:RO:QR:AO:QA:GL	1/1:76:0:0:76:2750:-5,-5,0
NC_010611.1	38044	.	C	T	1947.52	.	AB=0;ABP=0;AC=2;AF=1;AN=2;AO=59;CIGAR=1X;DP=59;DPB=59;DPRA=0;EPP=3.34154;EPPR=0;GTI=0;LEN=1;MEANALT=1;MQM=60;MQMR=0;NS=1;NUMALT=1;ODDS=85.0102;PAIRED=1;PAIREDR=0;PAO=0;PQA=0;PQR=0;PRO=0;QA=2195;QR=0;RO=0;RPP=3.93042;RPPR=0;RUN=1;SAF=27;SAP=3.93042;SAR=32;SRF=0;SRP=0;SRR=0;TYPE=snp;BVAR	GT:DP:RO:QR:AO:QA:GL	1/1:59:0:0:59:2195:-5,-5,0
NC_010611.1	38069	.	A	C	1885.58	.	AB=0;ABP=0;AC=2;AF=1;AN=2;AO=57;CIGAR=1X;DP=57;DPB=57;DPRA=0;EPP=4.877;EPPR=0;GTI=0;LEN=1;MEANALT=1;MQM=60;MQMR=0;NS=1;NUMALT=1;ODDS=82.2377;PAIRED=1;PAIREDR=0;PAO=0;PQA=0;PQR=0;PRO=0;QA=2128;QR=0;RO=0;RPP=4.877;RPPR=0;RUN=1;SAF=27;SAP=3.35316;SAR=30;SRF=0;SRP=0;SRR=0;TYPE=snp;BVAR	GT:DP:RO:QR:AO:QA:GL	1/1:57:0:0:57:2128:-5,-5,0
NC_010611.1	38281	.	C	T	1976.57	.	AB=0;ABP=0;AC=2;AF=1;AN=2;AO=64;CIGAR=1X;DP=64;DPB=64;DPRA=0;EPP=3.14602;EPPR=0;GTI=0;LEN=1;MEANALT=1;MQM=60;MQMR=0;NS=1;NUMALT=1;ODDS=91.9417;PAIRED=1;PAIREDR=0;PAO=0;PQA=0;PQR=0;PRO=0;QA=2232;QR=0;RO=0;RPP=5.18177;RPPR=0;RUN=1;SAF=27;SAP=6.40323;SAR=37;SRF=0;SRP=0;SRR=0;TYPE=snp;BVAR	GT:DP:RO:QR:AO:QA:GL	1/1:64:0:0:64:2232:-5,-5,0
NC_010611.1	38317	.	G	A	2076.98	.	AB=0;ABP=0;AC=2;AF=1;AN=2;AO=68;CIGAR=1X;DP=68;DPB=68;DPRA=0;EPP=3.52123;EPPR=0;GTI=0;LEN=1;MEANALT=1;MQM=60;MQMR=0;NS=1;NUMALT=1;ODDS=97.4869;PAIRED=1;PAIREDR=0;PAO=0;PQA=0;PQR=0;PRO=0;QA=2342;QR=0;RO=0;RPP=6.20364;RPPR=0;RUN=1;SAF=33;SAP=3.13803;SAR=35;SRF=0;SRP=0;SRR=0;TYPE=snp;BVAR	GT:DP:RO:QR:AO:QA:GL	1/1:68:0:0:68:2342:-5,-5,0
NC_010611.1	38338	.	T	C	2212.36	.	AB=0;ABP=0;AC=2;AF=1;AN=2;AO=68;CIGAR=1X;DP=68;DPB=68;DPRA=0;EPP=3.0103;EPPR=0;GTI=0;LEN=1;MEANALT=1;MQM=60;MQMR=0;NS=1;NUMALT=1;ODDS=97.4869;PAIRED=1;PAIREDR=0;PAO=0;PQA=0;PQR=0;PRO=0;QA=2495;QR=0;RO=0;RPP=9.26925;RPPR=0;RUN=1;SAF=33;SAP=3.13803;SAR=35;SRF=0;SRP=0;SRR=0;TYPE=snp;BVAR	GT:DP:RO:QR:AO:QA:GL	1/1:68:0:0:68:2495:-5,-5,0
NC_010611.1	38383	.	G	T	2290.73	.	AB=0;ABP=0;AC=2;AF=1;AN=2;AO=70;CIGAR=1X;DP=70;DPB=70;DPRA=0;EPP=4.12706;EPPR=0;GTI=0;LEN=1;MEANALT=1;MQM=60;MQMR=0;NS=1;NUMALT=1;ODDS=100.259;PAIRED=1;PAIREDR=0;PAO=0;PQA=0;PQR=0;PRO=0;QA=2580;QR=0;RO=0;RPP=6.1124;RPPR=0;RUN=1;SAF=36;SAP=3.13438;SAR=34;SRF=0;SRP=0;SRR=0;TYPE=snp;BVAR	GT:DP:RO:QR:AO:QA:GL	1/1:70:0:0:70:2580:-5,-5,0
NC_010611.1	38395	.	G	A	2230.61	.	AB=0;ABP=0;AC=2;AF=1;AN=2;AO=67;CIGAR=1X;DP=67;DPB=67;DPRA=0;EPP=3.82055;EPPR=0;GTI=0;LEN=1;MEANALT=1;MQM=60;MQMR=0;NS=1;NUMALT=1;ODDS=96.1006;PAIRED=1;PAIREDR=0;PAO=0;PQA=0;PQR=0;PRO=0;QA=2515;QR=0;RO=0;RPP=8.4876;RPPR=0;RUN=1;SAF=34;SAP=3.04271;SAR=33;SRF=0;SRP=0;SRR=0;TYPE=snp;BVAR	GT:DP:RO:QR:AO:QA:GL	1/1:67:0:0:67:2515:-5,-5,0
NC_010611.1	38413	.	C	T	2030.79	.	AB=0;ABP=0;AC=2;AF=1;AN=2;AO=63;CIGAR=1X;DP=63;DPB=63;DPRA=0;EPP=3.32051;EPPR=0;GTI=0;LEN=1;MEANALT=1;MQM=60;MQMR=0;NS=1;NUMALT=1;ODDS=90.5554;PAIRED=1;PAIREDR=0;PAO=0;PQA=0;PQR=0;PRO=0;QA=2298;QR=0;RO=0;RPP=12.9715;RPPR=0;RUN=1;SAF=34;SAP=3.872;SAR=29;SRF=0;SRP=0;SRR=0;TYPE=snp;BVAR	GT:DP:RO:QR:AO:QA:GL	1/1:63:0:0:63:2298:-5,-5,0
NC_010611.1	38447	.	G	C	2142.9	.	AB=0;ABP=0;AC=2;AF=1;AN=2;AO=66;CIGAR=1X;DP=66;DPB=66;DPRA=0;EPP=5.11597;EPPR=0;GTI=0;LEN=1;MEANALT=1;MQM=60;MQMR=0;NS=1;NUMALT=1;ODDS=94.7143;PAIRED=1;PAIREDR=0;PAO=0;PQA=0;PQR=0;PRO=0;QA=2420;QR=0;RO=0;RPP=9.45891;RPPR=0;RUN=1;SAF=33;SAP=3.0103;SAR=33;SRF=0;SRP=0;SRR=0;TYPE=snp;BVAR	GT:DP:RO:QR:AO:QA:GL	1/1:66:0:0:66:2420:-5,-5,0
NC_010611.1	38590	.	C	T	1954.19	.	AB=0;ABP=0;AC=2;AF=1;AN=2;AO=61;CIGAR=1X;DP=61;DPB=61;DPRA=0;EPP=3.33068;EPPR=0;GTI=0;LEN=1;MEANALT=1;MQM=60;MQMR=0;NS=1;NUMALT=1;ODDS=87.7828;PAIRED=1;PAIREDR=0;PAO=0;PQA=0;PQR=0;PRO=0;QA=2203;QR=0;RO=0;RPP=4.7546;RPPR=0;RUN=1;SAF=32;SAP=3.33068;SAR=29;SRF=0;SRP=0;SRR=0;TYPE=snp;BVAR	GT:DP:RO:QR:AO:QA:GL	1/1:61:0:0:61:2203:-5,-5,0
NC_010611.1	38614	.	TGTA	CGTG	1647.84	.	AB=0;ABP=0;AC=2;AF=1;AN=2;AO=54;CIGAR=1X2M1X;DP=54;DPB=108.5;DPRA=0;EPP=3.6537;EPPR=0;GTI=0;LEN=4;MEANALT=1;MQM=60;MQMR=0;NS=1;NUMALT=1;ODDS=78.0788;PAIRED=1;PAIREDR=0;PAO=0;PQA=0;PQR=0;PRO=0;QA=1863;QR=0;RO=0;RPP=5.5839;RPPR=0;RUN=1;SAF=28;SAP=3.17115;SAR=26;SRF=0;SRP=0;SRR=0;TYPE=complex;BVAR	GT:DP:RO:QR:AO:QA:GL	1/1:54:0:0:54:1863:-5,-5,0
NC_010611.1	38650	.	A	G	2271.11	.	AB=0;ABP=0;AC=2;AF=1;AN=2;AO=72;CIGAR=1X;DP=72;DPB=72;DPRA=0;EPP=3.0103;EPPR=0;GTI=0;LEN=1;MEANALT=1;MQM=60;MQMR=0;NS=1;NUMALT=1;ODDS=103.032;PAIRED=1;PAIREDR=0;PAO=0;PQA=0;PQR=0;PRO=0;QA=2604;QR=0;RO=0;RPP=46.5604;RPPR=0;RUN=1;SAF=35;SAP=3.13094;SAR=37;SRF=0;SRP=0;SRR=0;TYPE=snp;BVAR	GT:DP:RO:QR:AO:QA:GL	1/1:72:0:0:72:2604:-5,-5,0
NC_010611.1	38710	.	C	T	2717.04	.	AB=0;ABP=0;AC=2;AF=1;AN=2;AO=82;CIGAR=1X;DP=82;DPB=82;DPRA=0;EPP=3.0103;EPPR=0;GTI=0;LEN=1;MEANALT=1;MQM=60;MQMR=0;NS=1;NUMALT=1;ODDS=116.895;PAIRED=1;PAIREDR=0;PAO=0;PQA=0;PQR=0;PRO=0;QA=3094;QR=0;RO=0;RPP=41.2494;RPPR=0;RUN=1;SAF=39;SAP=3.434;SAR=43;SRF=0;SRP=0;SRR=0;TYPE=snp;BVAR	GT:DP:RO:QR:AO:QA:GL	1/1:82:0:0:82:3094:-5,-5,0
NC_010611.1	38761	.	A	T	2472.88	.	AB=0;ABP=0;AC=2;AF=1;AN=2;AO=76;CIGAR=1X;DP=76;DPB=76;DPRA=0;EPP=3.12459;EPPR=0;GTI=0;LEN=1;MEANALT=1;MQM=60;MQMR=0;NS=1;NUMALT=1;ODDS=108.577;PAIRED=1;PAIREDR=0;PAO=0;PQA=0;PQR=0;PRO=0;QA=2780;QR=0;RO=0;RPP=3.46745;RPPR=0;RUN=1;SAF=35;SAP=4.03889;SAR=41;SRF=0;SRP=0;SRR=0;TYPE=snp;BVAR	GT:DP:RO:QR:AO:QA:GL	1/1:76:0:0:76:2780:-5,-5,0
NC_010611.1	38933	.	C	T	1336.02	.	AB=0;ABP=0;AC=2;AF=1;AN=2;AO=44;CIGAR=1X;DP=44;DPB=44;DPRA=0;EPP=19.0002;EPPR=0;GTI=0;LEN=1;MEANALT=1;MQM=60;MQMR=0;NS=1;NUMALT=1;ODDS=64.2158;PAIRED=1;PAIREDR=0;PAO=0;PQA=0;PQR=0;PRO=0;QA=1532;QR=0;RO=0;RPP=3.79993;RPPR=0;RUN=1;SAF=25;SAP=4.78696;SAR=19;SRF=0;SRP=0;SRR=0;TYPE=snp;BVAR	GT:DP:RO:QR:AO:QA:GL	1/1:44:0:0:44:1532:-5,-5,0
NC_010611.1	38950	.	G	A	1450.63	.	AB=0;ABP=0;AC=2;AF=1;AN=2;AO=44;CIGAR=1X;DP=44;DPB=44;DPRA=0;EPP=3.20771;EPPR=0;GTI=0;LEN=1;MEANALT=1;MQM=60;MQMR=0;NS=1;NUMALT=1;ODDS=64.2158;PAIRED=1;PAIREDR=0;PAO=0;PQA=0;PQR=0;PRO=0;QA=1644;QR=0;RO=0;RPP=4.78696;RPPR=0;RUN=1;SAF=26;SAP=6.16881;SAR=18;SRF=0;SRP=0;SRR=0;TYPE=snp;BVAR	GT:DP:RO:QR:AO:QA:GL	1/1:44:0:0:44:1644:-5,-5,0
NC_010611.1	38959	.	C	T	1501.53	.	AB=0;ABP=0;AC=2;AF=1;AN=2;AO=46;CIGAR=1X;DP=46;DPB=46;DPRA=0;EPP=3.0103;EPPR=0;GTI=0;LEN=1;MEANALT=1;MQM=60;MQMR=0;NS=1;NUMALT=1;ODDS=66.9884;PAIRED=1;PAIREDR=0;PAO=0;PQA=0;PQR=0;PRO=0;QA=1698;QR=0;RO=0;RPP=3.76559;RPPR=0;RUN=1;SAF=26;SAP=4.70971;SAR=20;SRF=0;SRP=0;SRR=0;TYPE=snp;BVAR	GT:DP:RO:QR:AO:QA:GL	1/1:46:0:0:46:1698:-5,-5,0
NC_010611.1	39009	.	T	C	1511.69	.	AB=0;ABP=0;AC=2;AF=1;AN=2;AO=47;CIGAR=1X;DP=47;DPB=47;DPRA=0;EPP=27.4509;EPPR=0;GTI=0;LEN=1;MEANALT=1;MQM=60;MQMR=0;NS=1;NUMALT=1;ODDS=68.3747;PAIRED=1;PAIREDR=0;PAO=0;PQA=0;PQR=0;PRO=0;QA=1746;QR=0;RO=0;RPP=13.4056;RPPR=0;RUN=1;SAF=24;SAP=3.0565;SAR=23;SRF=0;SRP=0;SRR=0;TYPE=snp;BVAR	GT:DP:RO:QR:AO:QA:GL	1/1:47:0:0:47:1746:-5,-5,0
NC_010611.1	39103	.	A	AAAAGCTATAT	486.8	.	AB=0;ABP=0;AC=2;AF=1;AN=2;AO=19;CIGAR=1M10I;DP=21;DPB=232;DPRA=0;EPP=5.8675;EPPR=3.0103;GTI=0;LEN=10;MEANALT=1;MQM=60;MQMR=60;NS=1;NUMALT=1;ODDS=7.78477;PAIRED=1;PAIREDR=1;PAO=21;PQA=765;PQR=0;PRO=0;QA=635;QR=76;RO=2;RPP=3.12459;RPPR=7.35324;RUN=1;SAF=7;SAP=5.8675;SAR=12;SRF=1;SRP=3.0103;SRR=1;TYPE=ins;BVAR	GT:DP:RO:QR:AO:QA:GL	1/1:21:2:76:19:635:-5,0,-3.22059
NC_010611.1	39206	.	A	G	2174.55	.	AB=0;ABP=0;AC=2;AF=1;AN=2;AO=66;CIGAR=1X;DP=66;DPB=66;DPRA=0;EPP=7.74806;EPPR=0;GTI=0;LEN=1;MEANALT=1;MQM=60;MQMR=0;NS=1;NUMALT=1;ODDS=94.7143;PAIRED=1;PAIREDR=0;PAO=0;PQA=0;PQR=0;PRO=0;QA=2458;QR=0;RO=0;RPP=9.45891;RPPR=0;RUN=1;SAF=33;SAP=3.0103;SAR=33;SRF=0;SRP=0;SRR=0;TYPE=snp;BVAR	GT:DP:RO:QR:AO:QA:GL	1/1:66:0:0:66:2458:-5,-5,0
NC_010611.1	39345	.	G	A	1626.86	.	AB=0;ABP=0;AC=2;AF=1;AN=2;AO=49;CIGAR=1X;DP=49;DPB=49;DPRA=0;EPP=3.40914;EPPR=0;GTI=0;LEN=1;MEANALT=1;MQM=60;MQMR=0;NS=1;NUMALT=1;ODDS=71.1473;PAIRED=1;PAIREDR=0;PAO=0;PQA=0;PQR=0;PRO=0;QA=1846;QR=0;RO=0;RPP=10.4997;RPPR=0;RUN=1;SAF=28;SAP=5.18177;SAR=21;SRF=0;SRP=0;SRR=0;TYPE=snp;BVAR	GT:DP:RO:QR:AO:QA:GL	1/1:49:0:0:49:1846:-5,-5,0
NC_010611.1	39557	.	C	T	1422.12	.	AB=0;ABP=0;AC=2;AF=1;AN=2;AO=43;CIGAR=1X;DP=43;DPB=43;DPRA=0;EPP=11.5447;EPPR=0;GTI=0;LEN=1;MEANALT=1;MQM=60;MQMR=0;NS=1;NUMALT=1;ODDS=62.8295;PAIRED=1;PAIREDR=0;PAO=0;PQA=0;PQR=0;PRO=0;QA=1620;QR=0;RO=0;RPP=4.27278;RPPR=0;RUN=1;SAF=18;SAP=5.48477;SAR=25;SRF=0;SRP=0;SRR=0;TYPE=snp;BVAR	GT:DP:RO:QR:AO:QA:GL	1/1:43:0:0:43:1620:-5,-5,0
NC_010611.1	39608	.	T	C	1266.55	.	AB=0;ABP=0;AC=2;AF=1;AN=2;AO=41;CIGAR=1X;DP=41;DPB=41;DPRA=0;EPP=3.48696;EPPR=0;GTI=0;LEN=1;MEANALT=1;MQM=60;MQMR=0;NS=1;NUMALT=1;ODDS=60.0569;PAIRED=1;PAIREDR=0;PAO=0;PQA=0;PQR=0;PRO=0;QA=1452;QR=0;RO=0;RPP=7.30028;RPPR=0;RUN=1;SAF=13;SAP=14.9269;SAR=28;SRF=0;SRP=0;SRR=0;TYPE=snp;BVAR	GT:DP:RO:QR:AO:QA:GL	1/1:41:0:0:41:1452:-5,-5,0
NC_010611.1	39646	.	T	A	921543	.	AB=0;ABP=0;AC=2;AF=1;AN=2;AO=32;CIGAR=1X;DP=32;DPB=32;DPRA=0;EPP=16.3106;EPPR=0;GTI=0;LEN=1;MEANALT=1;MQM=60;MQMR=0;NS=1;NUMALT=1;ODDS=47.5803;PAIRED=1;PAIREDR=0;PAO=0;PQA=0;PQR=0;PRO=0;QA=1125;QR=0;RO=0;RPP=42.0968;RPPR=0;RUN=1;SAF=9;SAP=16.3106;SAR=23;SRF=0;SRP=0;SRR=0;TYPE=snp;BVAR	GT:DP:RO:QR:AO:QA:GL	1/1:32:0:0:32:1125:-5,-5,0
NC_010611.1	39737	.	A	T	468004	.	AB=0;ABP=0;AC=2;AF=1;AN=2;AO=14;CIGAR=1X;DP=14;DPB=14;DPRA=0;EPP=3.0103;EPPR=0;GTI=0;LEN=1;MEANALT=1;MQM=60;MQMR=0;NS=1;NUMALT=1;ODDS=22.627;PAIRED=1;PAIREDR=0;PAO=0;PQA=0;PQR=0;PRO=0;QA=539;QR=0;RO=0;RPP=3.0103;RPPR=0;RUN=1;SAF=8;SAP=3.63072;SAR=6;SRF=0;SRP=0;SRR=0;TYPE=snp;BVAR	GT:DP:RO:QR:AO:QA:GL	1/1:14:0:0:14:539:-5,-4.21442,0
NC_010611.1	39768	.	C	T	482.53	.	AB=0;ABP=0;AC=2;AF=1;AN=2;AO=15;CIGAR=1X;DP=15;DPB=15;DPRA=0;EPP=4.31318;EPPR=0;GTI=0;LEN=1;MEANALT=1;MQM=60;MQMR=0;NS=1;NUMALT=1;ODDS=24.0133;PAIRED=1;PAIREDR=0;PAO=0;PQA=0;PQR=0;PRO=0;QA=558;QR=0;RO=0;RPP=4.31318;RPPR=0;RUN=1;SAF=8;SAP=3.15506;SAR=7;SRF=0;SRP=0;SRR=0;TYPE=snp;BVAR	GT:DP:RO:QR:AO:QA:GL	1/1:15:0:0:15:558:-5,-4.51545,0
NC_010611.1	39786	.	A	G	461033	.	AB=0;ABP=0;AC=2;AF=1;AN=2;AO=15;CIGAR=1X;DP=15;DPB=15;DPRA=0;EPP=14.7363;EPPR=0;GTI=0;LEN=1;MEANALT=1;MQM=60;MQMR=0;NS=1;NUMALT=1;ODDS=24.0133;PAIRED=1;PAIREDR=0;PAO=0;PQA=0;PQR=0;PRO=0;QA=552;QR=0;RO=0;RPP=10.1038;RPPR=0;RUN=1;SAF=8;SAP=3.15506;SAR=7;SRF=0;SRP=0;SRR=0;TYPE=snp;BVAR	GT:DP:RO:QR:AO:QA:GL	1/1:15:0:0:15:552:-5,-4.51545,0
NC_010611.1	39847	.	TGG	CGGT	426317	.	AB=0;ABP=0;AC=2;AF=1;AN=2;AO=15;CIGAR=1X2M1I;DP=15;DPB=33.8182;DPRA=0;EPP=4.31318;EPPR=0;GTI=0;LEN=12;MEANALT=1;MQM=60;MQMR=0;NS=1;NUMALT=1;ODDS=24.0133;PAIRED=1;PAIREDR=0;PAO=0;PQA=0;PQR=0;PRO=0;QA=496;QR=0;RO=0;RPP=4.31318;RPPR=0;RUN=1;SAF=7;SAP=3.15506;SAR=8;SRF=0;SRP=0;SRR=0;TYPE=complex;BVAR	GT:DP:RO:QR:AO:QA:GL	1/1:15:0:0:15:496:-5,-4.51545,0
NC_010611.1	39914	.	TGGTTGC	AGATGAA	597084	.	AB=0;ABP=0;AC=2;AF=1;AN=2;AO=22;CIGAR=1X1M1X1M3X;DP=23;DPB=46;DPRA=0;EPP=9.32731;EPPR=0;GTI=0;LEN=7;MEANALT=2;MQM=60;MQMR=0;NS=1;NUMALT=1;ODDS=33.7174;PAIRED=1;PAIREDR=0;PAO=0;PQA=0;PQR=0;PRO=0;QA=706;QR=0;RO=0;RPP=9.32731;RPPR=0;RUN=1;SAF=14;SAP=6.56362;SAR=8;SRF=0;SRP=0;SRR=0;TYPE=complex;BVAR	GT:DP:RO:QR:AO:QA:GL	1/1:23:0:0:22:706:-5,-5,0
NC_010611.1	39927	.	T	G	1155.45	.	AB=0;ABP=0;AC=2;AF=1;AN=2;AO=37;CIGAR=1X;DP=37;DPB=37;DPRA=0;EPP=12.9286;EPPR=0;GTI=0;LEN=1;MEANALT=1;MQM=60;MQMR=0;NS=1;NUMALT=1;ODDS=54.5118;PAIRED=1;PAIREDR=0;PAO=0;PQA=0;PQR=0;PRO=0;QA=1352;QR=0;RO=0;RPP=24.1968;RPPR=0;RUN=1;SAF=24;SAP=10.1116;SAR=13;SRF=0;SRP=0;SRR=0;TYPE=snp;BVAR	GT:DP:RO:QR:AO:QA:GL	1/1:37:0:0:37:1352:-5,-5,0
NC_010611.1	39961	.	G	GAAAA	968121	.	AB=0;ABP=0;AC=2;AF=1;AN=2;AO=35;CIGAR=1M4I;DP=35;DPB=210;DPRA=0;EPP=3.56868;EPPR=0;GTI=0;LEN=4;MEANALT=1;MQM=56.8286;MQMR=0;NS=1;NUMALT=1;ODDS=51.7392;PAIRED=1;PAIREDR=0;PAO=0;PQA=0;PQR=0;PRO=0;QA=1118;QR=0;RO=0;RPP=3.56868;RPPR=0;RUN=1;SAF=25;SAP=16.9698;SAR=10;SRF=0;SRP=0;SRR=0;TYPE=ins;BVAR	GT:DP:RO:QR:AO:QA:GL	1/1:35:0:0:35:1118:-5,-5,0
NC_010611.1	40095	.	A	G	359832	.	AB=0.823529;ABP=18.4661;AC=1;AF=0.5;AN=2;AO=14;CIGAR=1X;DP=17;DPB=17;DPRA=0;EPP=5.49198;EPPR=3.73412;GTI=0;LEN=1;MEANALT=1;MQM=40;MQMR=0;NS=1;NUMALT=1;ODDS=4.78254;PAIRED=1;PAIREDR=1;PAO=0;PQA=0;PQR=0;PRO=0;QA=529;QR=105;RO=3;RPP=5.49198;RPPR=9.52472;RUN=1;SAF=0;SAP=33.4109;SAR=14;SRF=1;SRP=3.73412;SRR=2;TYPE=snp;BVAR	GT:DP:RO:QR:AO:QA:GL	0/1:17:3:105:14:529:-5,0,-5
NC_010611.1	40103	.	T	C	420871	.	AB=0;ABP=0;AC=2;AF=1;AN=2;AO=15;CIGAR=1X;DP=15;DPB=15;DPRA=0;EPP=4.31318;EPPR=0;GTI=0;LEN=1;MEANALT=1;MQM=40;MQMR=0;NS=1;NUMALT=1;ODDS=24.0133;PAIRED=1;PAIREDR=0;PAO=0;PQA=0;PQR=0;PRO=0;QA=532;QR=0;RO=0;RPP=4.31318;RPPR=0;RUN=1;SAF=0;SAP=35.5824;SAR=15;SRF=0;SRP=0;SRR=0;TYPE=snp;BVAR	GT:DP:RO:QR:AO:QA:GL	1/1:15:0:0:15:532:-5,-4.51545,0
NC_010611.1	40114	.	TA	T	418224	.	AB=0.8;ABP=18.6449;AC=1;AF=0.5;AN=2;AO=16;CIGAR=1M1D;DP=20;DPB=29.3333;DPRA=0;EPP=7.89611;EPPR=5.18177;GTI=0;LEN=1;MEANALT=1;MQM=35;MQMR=0;NS=1;NUMALT=1;ODDS=10.7259;PAIRED=1;PAIREDR=1;PAO=0;PQA=0;PQR=0;PRO=0;QA=580;QR=142;RO=4;RPP=3.55317;RPPR=11.6962;RUN=1;SAF=2;SAP=22.5536;SAR=14;SRF=3;SRP=5.18177;SRR=1;TYPE=del;BVAR	GT:DP:RO:QR:AO:QA:GL	0/1:20:4:142:16:580:-5,0,-5
NC_010611.1	41985	.	G	A	666761	.	AB=0.415094;ABP=6.32897;AC=1;AF=0.5;AN=2;AO=22;CIGAR=1X;DP=53;DPB=53;DPRA=0;EPP=3.0103;EPPR=3.08035;GTI=0;LEN=1;MEANALT=1;MQM=0;MQMR=0;NS=1;NUMALT=1;ODDS=153.527;PAIRED=1;PAIREDR=1;PAO=0;PQA=0;PQR=0;PRO=0;QA=814;QR=1174;RO=31;RPP=9.32731;RPPR=3.64073;RUN=1;SAF=12;SAP=3.40511;SAR=10;SRF=16;SRP=3.08035;SRR=15;TYPE=snp;BVAR	GT:DP:RO:QR:AO:QA:GL	0/1:53:31:1174:22:814:-5,0,-5
NC_010611.1	42109	.	T	A	317.96	.	AB=0.25;ABP=35.5824;AC=1;AF=0.5;AN=2;AO=15;CIGAR=1X;DP=60;DPB=60;DPRA=0;EPP=3.15506;EPPR=11.1654;GTI=0;LEN=1;MEANALT=1;MQM=0;MQMR=0;NS=1;NUMALT=1;ODDS=73.213;PAIRED=1;PAIREDR=1;PAO=0;PQA=0;PQR=0;PRO=0;QA=490;QR=1619;RO=45;RPP=6.62942;RPPR=16.956;RUN=1;SAF=9;SAP=4.31318;SAR=6;SRF=24;SRP=3.44459;SRR=21;TYPE=snp;BVAR	GT:DP:RO:QR:AO:QA:GL	0/1:60:45:1619:15:490:-5,0,-5
NC_010611.1	42200	.	A	G	428206	.	AB=0.243243;ABP=45.3834;AC=1;AF=0.5;AN=2;AO=18;CIGAR=1X;DP=74;DPB=74;DPRA=0;EPP=4.9405;EPPR=6.88793;GTI=0;LEN=1;MEANALT=1;MQM=0;MQMR=0;NS=1;NUMALT=1;ODDS=98.5981;PAIRED=1;PAIREDR=1;PAO=0;PQA=0;PQR=0;PRO=0;QA=643;QR=2101;RO=56;RPP=10.7311;RPPR=5.49198;RUN=1;SAF=8;SAP=3.49285;SAR=10;SRF=29;SRP=3.16541;SRR=27;TYPE=snp;BVAR	GT:DP:RO:QR:AO:QA:GL	0/1:74:56:2101:18:643:-5,0,-5
NC_010611.1	42259	.	G	A	1186.98	.	AB=0.575758;ABP=6.30041;AC=1;AF=0.5;AN=2;AO=38;CIGAR=1X;DP=66;DPB=66;DPRA=0;EPP=14.2105;EPPR=7.97367;GTI=0;LEN=1;MEANALT=1;MQM=0;MQMR=0;NS=1;NUMALT=1;ODDS=194.92;PAIRED=1;PAIREDR=1;PAO=0;PQA=0;PQR=0;PRO=0;QA=1410;QR=1018;RO=28;RPP=6.66752;RPPR=3.32051;RUN=1;SAF=23;SAP=6.66752;SAR=15;SRF=17;SRP=5.80219;SRR=11;TYPE=snp;BVAR	GT:DP:RO:QR:AO:QA:GL	0/1:66:28:1018:38:1410:-5,0,-5
NC_010611.1	45243	.	T	C	196618	.	AB=0.230769;ABP=27.5646;AC=1;AF=0.5;AN=2;AO=9;CIGAR=1X;DP=39;DPB=39;DPRA=0;EPP=5.18177;EPPR=4.16842;GTI=0;LEN=1;MEANALT=1;MQM=14.3333;MQMR=0.3;NS=1;NUMALT=1;ODDS=45.273;PAIRED=1;PAIREDR=1;PAO=0;PQA=0;PQR=0;PRO=0;QA=330;QR=1057;RO=30;RPP=3.25157;RPPR=26.4622;RUN=1;SAF=6;SAP=5.18177;SAR=3;SRF=13;SRP=4.16842;SRR=17;TYPE=snp;BVAR	GT:DP:RO:QR:AO:QA:GL	0/1:39:30:1057:9:330:-5,0,-5
NC_010611.1	45322	.	T	TA	584363	.	AB=0;ABP=0;AC=2;AF=1;AN=2;AO=2;CIGAR=1M1I;DP=3;DPB=7.66667;DPRA=0;EPP=3.0103;EPPR=0;GTI=0;LEN=1;MEANALT=2;MQM=40;MQMR=0;NS=1;NUMALT=1;ODDS=5.99146;PAIRED=1;PAIREDR=0;PAO=0;PQA=0;PQR=0;PRO=0;QA=77;QR=0;RO=0;RPP=3.0103;RPPR=0;RUN=1;SAF=2;SAP=7.35324;SAR=0;SRF=0;SRP=0;SRR=0;TYPE=ins;BVAR	GT:DP:RO:QR:AO:QA:GL	1/1:3:0:0:2:77:-5,-0.60206,0
NC_010611.1	45480	.	T	C	717467	.	AB=0.774194;ABP=23.254;AC=1;AF=0.5;AN=2;AO=24;CIGAR=1X;DP=31;DPB=31;DPRA=0;EPP=4.45795;EPPR=3.32051;GTI=0;LEN=1;MEANALT=1;MQM=45.625;MQMR=13.2857;NS=1;NUMALT=1;ODDS=33.7055;PAIRED=1;PAIREDR=1;PAO=0;PQA=0;PQR=0;PRO=0;QA=902;QR=260;RO=7;RPP=3.37221;RPPR=5.80219;RUN=1;SAF=11;SAP=3.37221;SAR=13;SRF=3;SRP=3.32051;SRR=4;TYPE=snp;BVAR	GT:DP:RO:QR:AO:QA:GL	0/1:31:7:260:24:902:-5,0,-5
NC_010611.1	45485	.	A	AC	655622	.	AB=0;ABP=0;AC=2;AF=1;AN=2;AO=27;CIGAR=1M1I;DP=29;DPB=76;DPRA=0;EPP=3.09072;EPPR=5.18177;GTI=0;LEN=1;MEANALT=2;MQM=41.7407;MQMR=40;NS=1;NUMALT=1;ODDS=29.5177;PAIRED=1;PAIREDR=1;PAO=0;PQA=0;PQR=0;PRO=0;QA=784;QR=37;RO=1;RPP=3.73412;RPPR=5.18177;RUN=1;SAF=12;SAP=3.73412;SAR=15;SRF=1;SRP=5.18177;SRR=0;TYPE=ins;BVAR	GT:DP:RO:QR:AO:QA:GL	1/1:29:1:37:27:784:-5,-3.53668,0
NC_010611.1	45495	.	G	T	738.51	.	AB=0.83871;ABP=33.9012;AC=1;AF=0.5;AN=2;AO=26;CIGAR=1X;DP=31;DPB=31;DPRA=0;EPP=3.34437;EPPR=3.44459;GTI=0;LEN=1;MEANALT=1;MQM=47.5;MQMR=18.6;NS=1;NUMALT=1;ODDS=11.9255;PAIRED=1;PAIREDR=1;PAO=0;PQA=0;PQR=0;PRO=0;QA=960;QR=188;RO=5;RPP=11.3621;RPPR=13.8677;RUN=1;SAF=12;SAP=3.34437;SAR=14;SRF=2;SRP=3.44459;SRR=3;TYPE=snp;BVAR	GT:DP:RO:QR:AO:QA:GL	0/1:31:5:188:26:960:-5,0,-5
NC_010611.1	45518	.	T	G	736754	.	AB=0;ABP=0;AC=2;AF=1;AN=2;AO=24;CIGAR=1X;DP=26;DPB=26;DPRA=0;EPP=4.45795;EPPR=3.0103;GTI=0;LEN=1;MEANALT=1;MQM=54.625;MQMR=21;NS=1;NUMALT=1;ODDS=14.7178;PAIRED=1;PAIREDR=1;PAO=0;PQA=0;PQR=0;PRO=0;QA=912;QR=72;RO=2;RPP=6.26751;RPPR=7.35324;RUN=1;SAF=9;SAP=6.26751;SAR=15;SRF=1;SRP=3.0103;SRR=1;TYPE=snp;BVAR	GT:DP:RO:QR:AO:QA:GL	1/1:26:2:72:24:912:-5,0,-1.5251
NC_010611.1	45527	.	C	A	811069	.	AB=0;ABP=0;AC=2;AF=1;AN=2;AO=25;CIGAR=1X;DP=25;DPB=25;DPRA=0;EPP=3.09716;EPPR=0;GTI=0;LEN=1;MEANALT=1;MQM=54.84;MQMR=0;NS=1;NUMALT=1;ODDS=37.8762;PAIRED=1;PAIREDR=0;PAO=0;PQA=0;PQR=0;PRO=0;QA=940;QR=0;RO=0;RPP=13.5202;RPPR=0;RUN=1;SAF=9;SAP=7.26639;SAR=16;SRF=0;SRP=0;SRR=0;TYPE=snp;BVAR	GT:DP:RO:QR:AO:QA:GL	1/1:25:0:0:25:940:-5,-5,0
NC_010611.1	45536	.	A	G	654163	.	AB=0;ABP=0;AC=2;AF=1;AN=2;AO=20;CIGAR=1X;DP=20;DPB=20;DPRA=0;EPP=4.74748;EPPR=0;GTI=0;LEN=1;MEANALT=1;MQM=58.8;MQMR=0;NS=1;NUMALT=1;ODDS=30.9448;PAIRED=1;PAIREDR=0;PAO=0;PQA=0;PQR=0;PRO=0;QA=758;QR=0;RO=0;RPP=6.91895;RPPR=0;RUN=1;SAF=7;SAP=6.91895;SAR=13;SRF=0;SRP=0;SRR=0;TYPE=snp;BVAR	GT:DP:RO:QR:AO:QA:GL	1/1:20:0:0:20:758:-5,-5,0
NC_010611.1	45577	.	CTTACTCGA	TTTATTCGG	665481	.	AB=0;ABP=0;AC=2;AF=1;AN=2;AO=22;CIGAR=1X3M1X3M1X;DP=22;DPB=44;DPRA=0;EPP=6.56362;EPPR=0;GTI=0;LEN=9;MEANALT=1;MQM=60;MQMR=0;NS=1;NUMALT=1;ODDS=33.7174;PAIRED=1;PAIREDR=0;PAO=0;PQA=0;PQR=0;PRO=0;QA=772;QR=0;RO=0;RPP=9.32731;RPPR=0;RUN=1;SAF=11;SAP=3.0103;SAR=11;SRF=0;SRP=0;SRR=0;TYPE=complex;BVAR	GT:DP:RO:QR:AO:QA:GL	1/1:22:0:0:22:772:-5,-5,0
NC_010611.1	45607	.	G	GT	672.7	.	AB=0;ABP=0;AC=2;AF=1;AN=2;AO=22;CIGAR=1M1I;DP=23;DPB=51.75;DPRA=0;EPP=4.58955;EPPR=0;GTI=0;LEN=1;MEANALT=2;MQM=60;MQMR=0;NS=1;NUMALT=1;ODDS=33.7174;PAIRED=1;PAIREDR=0;PAO=0;PQA=0;PQR=0;PRO=0;QA=775;QR=0;RO=0;RPP=4.58955;RPPR=0;RUN=1;SAF=12;SAP=3.40511;SAR=10;SRF=0;SRP=0;SRR=0;TYPE=ins;BVAR	GT:DP:RO:QR:AO:QA:GL	1/1:23:0:0:22:775:-5,-5,0
NC_010611.1	45622	.	T	TG	684303	.	AB=0;ABP=0;AC=2;AF=1;AN=2;AO=23;CIGAR=1M1I;DP=23;DPB=69;DPRA=0;EPP=5.3706;EPPR=0;GTI=0;LEN=1;MEANALT=1;MQM=60;MQMR=0;NS=1;NUMALT=1;ODDS=35.1036;PAIRED=1;PAIREDR=0;PAO=0;PQA=0;PQR=0;PRO=0;QA=787;QR=0;RO=0;RPP=3.86001;RPPR=0;RUN=1;SAF=13;SAP=3.86001;SAR=10;SRF=0;SRP=0;SRR=0;TYPE=ins;BVAR	GT:DP:RO:QR:AO:QA:GL	1/1:23:0:0:23:787:-5,-5,0
NC_010611.1	45626	.	C	CCGT	627063	.	AB=0;ABP=0;AC=2;AF=1;AN=2;AO=21;CIGAR=1M3I;DP=23;DPB=115;DPRA=0;EPP=5.59539;EPPR=0;GTI=0;LEN=3;MEANALT=2;MQM=60;MQMR=0;NS=1;NUMALT=1;ODDS=32.3311;PAIRED=1;PAIREDR=0;PAO=0;PQA=0;PQR=0;PRO=0;QA=724;QR=0;RO=0;RPP=3.94093;RPPR=0;RUN=1;SAF=11;SAP=3.1137;SAR=10;SRF=0;SRP=0;SRR=0;TYPE=ins;BVAR	GT:DP:RO:QR:AO:QA:GL	1/1:23:0:0:21:724:-5,-5,0
NC_010611.1	45660	.	C	T	1106.15	.	AB=0;ABP=0;AC=2;AF=1;AN=2;AO=33;CIGAR=1X;DP=33;DPB=33;DPRA=0;EPP=3.0761;EPPR=0;GTI=0;LEN=1;MEANALT=1;MQM=60;MQMR=0;NS=1;NUMALT=1;ODDS=48.9666;PAIRED=1;PAIREDR=0;PAO=0;PQA=0;PQR=0;PRO=0;QA=1256;QR=0;RO=0;RPP=3.60252;RPPR=0;RUN=1;SAF=19;SAP=4.65535;SAR=14;SRF=0;SRP=0;SRR=0;TYPE=snp;BVAR	GT:DP:RO:QR:AO:QA:GL	1/1:33:0:0:33:1256:-5,-5,0
NC_010611.1	45779	.	C	G	2286.1	.	AB=0;ABP=0;AC=2;AF=1;AN=2;AO=70;CIGAR=1X;DP=70;DPB=70;DPRA=0;EPP=3.13438;EPPR=0;GTI=0;LEN=1;MEANALT=1;MQM=60;MQMR=0;NS=1;NUMALT=1;ODDS=100.259;PAIRED=1;PAIREDR=0;PAO=0;PQA=0;PQR=0;PRO=0;QA=2579;QR=0;RO=0;RPP=10.9517;RPPR=0;RUN=1;SAF=35;SAP=3.0103;SAR=35;SRF=0;SRP=0;SRR=0;TYPE=snp;BVAR	GT:DP:RO:QR:AO:QA:GL	1/1:70:0:0:70:2579:-5,-5,0
NC_010611.1	45784	.	CTA	TTG	1953.27	.	AB=0;ABP=0;AC=2;AF=1;AN=2;AO=60;CIGAR=1X1M1X;DP=60;DPB=120.667;DPRA=0;EPP=4.31318;EPPR=0;GTI=0;LEN=3;MEANALT=1;MQM=60;MQMR=0;NS=1;NUMALT=1;ODDS=86.3965;PAIRED=1;PAIREDR=0;PAO=2;PQA=64;PQR=0;PRO=0;QA=2211;QR=0;RO=0;RPP=12.2752;RPPR=0;RUN=1;SAF=31;SAP=3.15506;SAR=29;SRF=0;SRP=0;SRR=0;TYPE=complex;BVAR	GT:DP:RO:QR:AO:QA:GL	1/1:60:0:0:60:2211:-5,-5,0
NC_010611.1	45828	.	C	A	1548.01	.	AB=0;ABP=0;AC=2;AF=1;AN=2;AO=50;CIGAR=1X;DP=50;DPB=50;DPRA=0;EPP=3.0103;EPPR=0;GTI=0;LEN=1;MEANALT=1;MQM=60;MQMR=0;NS=1;NUMALT=1;ODDS=72.5336;PAIRED=1;PAIREDR=0;PAO=0;PQA=0;PQR=0;PRO=0;QA=1782;QR=0;RO=0;RPP=32.3686;RPPR=0;RUN=1;SAF=23;SAP=3.70517;SAR=27;SRF=0;SRP=0;SRR=0;TYPE=snp;BVAR	GT:DP:RO:QR:AO:QA:GL	1/1:50:0:0:50:1782:-5,-5,0
NC_010611.1	45845	.	C	T	1258.6	.	AB=0;ABP=0;AC=2;AF=1;AN=2;AO=46;CIGAR=1X;DP=47;DPB=47;DPRA=0;EPP=3.19912;EPPR=5.18177;GTI=0;LEN=1;MEANALT=1;MQM=60;MQMR=60;NS=1;NUMALT=1;ODDS=59.5302;PAIRED=1;PAIREDR=1;PAO=0;PQA=0;PQR=0;PRO=0;QA=1519;QR=14;RO=1;RPP=71.1757;RPPR=5.18177;RUN=1;SAF=20;SAP=4.70971;SAR=26;SRF=1;SRP=5.18177;SRR=0;TYPE=snp;BVAR	GT:DP:RO:QR:AO:QA:GL	1/1:47:1:14:46:1519:-5,-5,0
NC_010611.1	45853	.	A	C	1218.53	.	AB=0;ABP=0;AC=2;AF=1;AN=2;AO=40;CIGAR=1X;DP=40;DPB=40;DPRA=0;EPP=3.22745;EPPR=0;GTI=0;LEN=1;MEANALT=1;MQM=60;MQMR=0;NS=1;NUMALT=1;ODDS=58.6707;PAIRED=1;PAIREDR=0;PAO=0;PQA=0;PQR=0;PRO=0;QA=1472;QR=0;RO=0;RPP=73.366;RPPR=0;RUN=1;SAF=19;SAP=3.22745;SAR=21;SRF=0;SRP=0;SRR=0;TYPE=snp;BVAR	GT:DP:RO:QR:AO:QA:GL	1/1:40:0:0:40:1472:-5,-5,0
NC_010611.1	45900	.	T	G	0.0264329	.	AB=0.222222;ABP=15.074;AC=1;AF=0.5;AN=2;AO=4;CIGAR=1X;DP=18;DPB=18;DPRA=0;EPP=5.18177;EPPR=3.0103;GTI=0;LEN=1;MEANALT=1;MQM=60;MQMR=60;NS=1;NUMALT=1;ODDS=5.09865;PAIRED=1;PAIREDR=1;PAO=0;PQA=0;PQR=0;PRO=0;QA=59;QR=414;RO=14;RPP=5.18177;RPPR=8.59409;RUN=1;SAF=4;SAP=11.6962;SAR=0;SRF=5;SRP=5.49198;SRR=9;TYPE=snp	GT:DP:RO:QR:AO:QA:GL	0/1:18:14:414:4:59:-3.52468,0,-5
NC_010611.1	45975	.	A	G	261915	.	AB=0;ABP=0;AC=2;AF=1;AN=2;AO=9;CIGAR=1X;DP=9;DPB=9;DPRA=0;EPP=14.8328;EPPR=0;GTI=0;LEN=1;MEANALT=1;MQM=60;MQMR=0;NS=1;NUMALT=1;ODDS=15.6955;PAIRED=1;PAIREDR=0;PAO=0;PQA=0;PQR=0;PRO=0;QA=328;QR=0;RO=0;RPP=9.04217;RPPR=0;RUN=1;SAF=6;SAP=5.18177;SAR=3;SRF=0;SRP=0;SRR=0;TYPE=snp;BVAR	GT:DP:RO:QR:AO:QA:GL	1/1:9:0:0:9:328:-5,-2.70927,0
NC_010611.1	46027	.	C	T	777417	.	AB=0;ABP=0;AC=2;AF=1;AN=2;AO=26;CIGAR=1X;DP=26;DPB=26;DPRA=0;EPP=4.34659;EPPR=0;GTI=0;LEN=1;MEANALT=1;MQM=60;MQMR=0;NS=1;NUMALT=1;ODDS=39.2625;PAIRED=1;PAIREDR=0;PAO=0;PQA=0;PQR=0;PRO=0;QA=920;QR=0;RO=0;RPP=15.0369;RPPR=0;RUN=1;SAF=20;SAP=19.3799;SAR=6;SRF=0;SRP=0;SRR=0;TYPE=snp;BVAR	GT:DP:RO:QR:AO:QA:GL	1/1:26:0:0:26:920:-5,-5,0
NC_010611.1	46042	.	C	T	806193	.	AB=0;ABP=0;AC=2;AF=1;AN=2;AO=26;CIGAR=1X;DP=26;DPB=26;DPRA=0;EPP=4.34659;EPPR=0;GTI=0;LEN=1;MEANALT=1;MQM=60;MQMR=0;NS=1;NUMALT=1;ODDS=39.2625;PAIRED=1;PAIREDR=0;PAO=0;PQA=0;PQR=0;PRO=0;QA=940;QR=0;RO=0;RPP=4.34659;RPPR=0;RUN=1;SAF=20;SAP=19.3799;SAR=6;SRF=0;SRP=0;SRR=0;TYPE=snp;BVAR	GT:DP:RO:QR:AO:QA:GL	1/1:26:0:0:26:940:-5,-5,0
NC_010611.1	46054	.	GAAT	AAAC	686309	.	AB=0;ABP=0;AC=2;AF=1;AN=2;AO=23;CIGAR=1X2M1X;DP=23;DPB=46.75;DPRA=0;EPP=3.86001;EPPR=0;GTI=0;LEN=4;MEANALT=1;MQM=60;MQMR=0;NS=1;NUMALT=1;ODDS=35.1036;PAIRED=1;PAIREDR=0;PAO=0;PQA=0;PQR=0;PRO=0;QA=795;QR=0;RO=0;RPP=3.86001;RPPR=0;RUN=1;SAF=16;SAP=10.6577;SAR=7;SRF=0;SRP=0;SRR=0;TYPE=complex;BVAR	GT:DP:RO:QR:AO:QA:GL	1/1:23:0:0:23:795:-5,-5,0
NC_010611.1	46072	.	ACGCTTAAAT	GCGTTTGAAG	618606	.	AB=0;ABP=0;AC=2;AF=1;AN=2;AO=20;CIGAR=1X2M1X2M1X2M1X;DP=20;DPB=40;DPRA=0;EPP=4.74748;EPPR=0;GTI=0;LEN=10;MEANALT=1;MQM=60;MQMR=0;NS=1;NUMALT=1;ODDS=30.9448;PAIRED=1;PAIREDR=0;PAO=0;PQA=0;PQR=0;PRO=0;QA=715;QR=0;RO=0;RPP=3.44459;RPPR=0;RUN=1;SAF=13;SAP=6.91895;SAR=7;SRF=0;SRP=0;SRR=0;TYPE=complex;BVAR	GT:DP:RO:QR:AO:QA:GL	1/1:20:0:0:20:715:-5,-5,0
NC_010611.1	46087	.	CCGA	TCGT	746453	.	AB=0;ABP=0;AC=2;AF=1;AN=2;AO=24;CIGAR=1X2M1X;DP=24;DPB=48;DPRA=0;EPP=8.80089;EPPR=0;GTI=0;LEN=4;MEANALT=1;MQM=60;MQMR=0;NS=1;NUMALT=1;ODDS=36.4899;PAIRED=1;PAIREDR=0;PAO=0;PQA=0;PQR=0;PRO=0;QA=862;QR=0;RO=0;RPP=6.26751;RPPR=0;RUN=1;SAF=13;SAP=3.37221;SAR=11;SRF=0;SRP=0;SRR=0;TYPE=complex;BVAR	GT:DP:RO:QR:AO:QA:GL	1/1:24:0:0:24:862:-5,-5,0
NC_010611.1	46096	.	TATT	GATC	707432	.	AB=0;ABP=0;AC=2;AF=1;AN=2;AO=24;CIGAR=1X2M1X;DP=24;DPB=48;DPRA=0;EPP=16.0391;EPPR=0;GTI=0;LEN=4;MEANALT=1;MQM=60;MQMR=0;NS=1;NUMALT=1;ODDS=36.4899;PAIRED=1;PAIREDR=0;PAO=0;PQA=0;PQR=0;PRO=0;QA=827;QR=0;RO=0;RPP=6.26751;RPPR=0;RUN=1;SAF=13;SAP=3.37221;SAR=11;SRF=0;SRP=0;SRR=0;TYPE=complex;BVAR	GT:DP:RO:QR:AO:QA:GL	1/1:24:0:0:24:827:-5,-5,0
NC_010611.1	46108	.	G	T	1123.6	.	AB=0;ABP=0;AC=2;AF=1;AN=2;AO=34;CIGAR=1X;DP=34;DPB=34;DPRA=0;EPP=7.09778;EPPR=0;GTI=0;LEN=1;MEANALT=1;MQM=59.8235;MQMR=0;NS=1;NUMALT=1;ODDS=50.3529;PAIRED=1;PAIREDR=0;PAO=0;PQA=0;PQR=0;PRO=0;QA=1279;QR=0;RO=0;RPP=3.26577;RPPR=0;RUN=1;SAF=19;SAP=4.03217;SAR=15;SRF=0;SRP=0;SRR=0;TYPE=snp;BVAR	GT:DP:RO:QR:AO:QA:GL	1/1:34:0:0:34:1279:-5,-5,0
NC_010611.1	46195	.	T	G	1485.41	.	AB=0;ABP=0;AC=2;AF=1;AN=2;AO=47;CIGAR=1X;DP=47;DPB=47;DPRA=0;EPP=8.60069;EPPR=0;GTI=0;LEN=1;MEANALT=1;MQM=60;MQMR=0;NS=1;NUMALT=1;ODDS=68.3747;PAIRED=1;PAIREDR=0;PAO=0;PQA=0;PQR=0;PRO=0;QA=1690;QR=0;RO=0;RPP=8.60069;RPPR=0;RUN=1;SAF=23;SAP=3.0565;SAR=24;SRF=0;SRP=0;SRR=0;TYPE=snp;BVAR	GT:DP:RO:QR:AO:QA:GL	1/1:47:0:0:47:1690:-5,-5,0
NC_010611.1	46204	.	A	G	1442.4	.	AB=0;ABP=0;AC=2;AF=1;AN=2;AO=48;CIGAR=1X;DP=48;DPB=48;DPRA=0;EPP=11.8771;EPPR=0;GTI=0;LEN=1;MEANALT=1;MQM=60;MQMR=0;NS=1;NUMALT=1;ODDS=69.761;PAIRED=1;PAIREDR=0;PAO=0;PQA=0;PQR=0;PRO=0;QA=1641;QR=0;RO=0;RPP=3.19126;RPPR=0;RUN=1;SAF=22;SAP=3.73412;SAR=26;SRF=0;SRP=0;SRR=0;TYPE=snp;BVAR	GT:DP:RO:QR:AO:QA:GL	1/1:48:0:0:48:1641:-5,-5,0
NC_010611.1	46231	.	T	C	2154.1	.	AB=0;ABP=0;AC=2;AF=1;AN=2;AO=67;CIGAR=1X;DP=68;DPB=68;DPRA=0;EPP=5.63551;EPPR=5.18177;GTI=0;LEN=1;MEANALT=1;MQM=60;MQMR=60;NS=1;NUMALT=1;ODDS=86.9827;PAIRED=1;PAIREDR=1;PAO=0;PQA=0;PQR=0;PRO=0;QA=2449;QR=18;RO=1;RPP=14.7103;RPPR=5.18177;RUN=1;SAF=34;SAP=3.04271;SAR=33;SRF=0;SRP=5.18177;SRR=1;TYPE=snp;BVAR	GT:DP:RO:QR:AO:QA:GL	1/1:68:1:18:67:2449:-5,-5,0
NC_010611.1	46440	.	A	T	1416.6	.	AB=0;ABP=0;AC=2;AF=1;AN=2;AO=47;CIGAR=1X;DP=48;DPB=48;DPRA=0;EPP=3.42611;EPPR=0;GTI=0;LEN=1;MEANALT=2;MQM=60;MQMR=0;NS=1;NUMALT=1;ODDS=68.3747;PAIRED=1;PAIREDR=0;PAO=0;PQA=0;PQR=0;PRO=0;QA=1615;QR=0;RO=0;RPP=3.0565;RPPR=0;RUN=1;SAF=16;SAP=13.4056;SAR=31;SRF=0;SRP=0;SRR=0;TYPE=snp;BVAR	GT:DP:RO:QR:AO:QA:GL	1/1:48:0:0:47:1615:-5,-5,0
NC_010611.1	46630	.	TA	T	800112	.	AB=0;ABP=0;AC=2;AF=1;AN=2;AO=26;CIGAR=1M1D;DP=26;DPB=46.6667;DPRA=0;EPP=3.34437;EPPR=0;GTI=0;LEN=1;MEANALT=1;MQM=60;MQMR=0;NS=1;NUMALT=1;ODDS=39.2625;PAIRED=1;PAIREDR=0;PAO=0;PQA=0;PQR=0;PRO=0;QA=934;QR=0;RO=0;RPP=19.3799;RPPR=0;RUN=1;SAF=16;SAP=6.01695;SAR=10;SRF=0;SRP=0;SRR=0;TYPE=del;BVAR	GT:DP:RO:QR:AO:QA:GL	1/1:26:0:0:26:934:-5,-5,0
NC_010611.1	46653	.	C	CT	898066	.	AB=0;ABP=0;AC=2;AF=1;AN=2;AO=30;CIGAR=1M1I;DP=30;DPB=69.1111;DPRA=0;EPP=5.61607;EPPR=0;GTI=0;LEN=1;MEANALT=1;MQM=60;MQMR=0;NS=1;NUMALT=1;ODDS=44.8077;PAIRED=1;PAIREDR=0;PAO=0;PQA=0;PQR=0;PRO=0;QA=1028;QR=0;RO=0;RPP=3.29983;RPPR=0;RUN=1;SAF=18;SAP=5.61607;SAR=12;SRF=0;SRP=0;SRR=0;TYPE=ins;BVAR	GT:DP:RO:QR:AO:QA:GL	1/1:30:0:0:30:1028:-5,-5,0
NC_010611.1	46707	.	T	C	1376.28	.	AB=0;ABP=0;AC=2;AF=1;AN=2;AO=43;CIGAR=1X;DP=43;DPB=43;DPRA=0;EPP=3.0608;EPPR=0;GTI=0;LEN=1;MEANALT=1;MQM=60;MQMR=0;NS=1;NUMALT=1;ODDS=62.8295;PAIRED=1;PAIREDR=0;PAO=0;PQA=0;PQR=0;PRO=0;QA=1559;QR=0;RO=0;RPP=3.46479;RPPR=0;RUN=1;SAF=25;SAP=5.48477;SAR=18;SRF=0;SRP=0;SRR=0;TYPE=snp;BVAR	GT:DP:RO:QR:AO:QA:GL	1/1:43:0:0:43:1559:-5,-5,0
NC_010611.1	46866	.	C	T	1620.12	.	AB=0;ABP=0;AC=2;AF=1;AN=2;AO=48;CIGAR=1X;DP=48;DPB=48;DPRA=0;EPP=3.73412;EPPR=0;GTI=0;LEN=1;MEANALT=1;MQM=60;MQMR=0;NS=1;NUMALT=1;ODDS=69.761;PAIRED=1;PAIREDR=0;PAO=0;PQA=0;PQR=0;PRO=0;QA=1832;QR=0;RO=0;RPP=3.73412;RPPR=0;RUN=1;SAF=28;SAP=5.9056;SAR=20;SRF=0;SRP=0;SRR=0;TYPE=snp;BVAR	GT:DP:RO:QR:AO:QA:GL	1/1:48:0:0:48:1832:-5,-5,0
NC_010611.1	46902	.	G	A	1439.38	.	AB=0;ABP=0;AC=2;AF=1;AN=2;AO=48;CIGAR=1X;DP=48;DPB=48;DPRA=0;EPP=3.73412;EPPR=0;GTI=0;LEN=1;MEANALT=1;MQM=60;MQMR=0;NS=1;NUMALT=1;ODDS=69.761;PAIRED=1;PAIREDR=0;PAO=0;PQA=0;PQR=0;PRO=0;QA=1638;QR=0;RO=0;RPP=9.52472;RPPR=0;RUN=1;SAF=28;SAP=5.9056;SAR=20;SRF=0;SRP=0;SRR=0;TYPE=snp;BVAR	GT:DP:RO:QR:AO:QA:GL	1/1:48:0:0:48:1638:-5,-5,0
NC_010611.1	46977	.	G	A	1780.98	.	AB=0;ABP=0;AC=2;AF=1;AN=2;AO=57;CIGAR=1X;DP=57;DPB=57;DPRA=0;EPP=3.0484;EPPR=0;GTI=0;LEN=1;MEANALT=1;MQM=60;MQMR=0;NS=1;NUMALT=1;ODDS=82.2377;PAIRED=1;PAIREDR=0;PAO=0;PQA=0;PQR=0;PRO=0;QA=2010;QR=0;RO=0;RPP=4.877;RPPR=0;RUN=1;SAF=30;SAP=3.35316;SAR=27;SRF=0;SRP=0;SRR=0;TYPE=snp;BVAR	GT:DP:RO:QR:AO:QA:GL	1/1:57:0:0:57:2010:-5,-5,0
NC_010611.1	47007	.	T	C	1654.85	.	AB=0;ABP=0;AC=2;AF=1;AN=2;AO=50;CIGAR=1X;DP=50;DPB=50;DPRA=0;EPP=5.78978;EPPR=0;GTI=0;LEN=1;MEANALT=1;MQM=60;MQMR=0;NS=1;NUMALT=1;ODDS=72.5336;PAIRED=1;PAIREDR=0;PAO=0;PQA=0;PQR=0;PRO=0;QA=1874;QR=0;RO=0;RPP=4.57376;RPPR=0;RUN=1;SAF=29;SAP=5.78978;SAR=21;SRF=0;SRP=0;SRR=0;TYPE=snp;BVAR	GT:DP:RO:QR:AO:QA:GL	1/1:50:0:0:50:1874:-5,-5,0
NC_010611.1	47019	.	T	C	1737.35	.	AB=0;ABP=0;AC=2;AF=1;AN=2;AO=53;CIGAR=1X;DP=53;DPB=53;DPRA=0;EPP=3.37904;EPPR=0;GTI=0;LEN=1;MEANALT=1;MQM=60;MQMR=0;NS=1;NUMALT=1;ODDS=76.6925;PAIRED=1;PAIREDR=0;PAO=0;PQA=0;PQR=0;PRO=0;QA=1961;QR=0;RO=0;RPP=3.05127;RPPR=0;RUN=1;SAF=30;SAP=5.01789;SAR=23;SRF=0;SRP=0;SRR=0;TYPE=snp;BVAR	GT:DP:RO:QR:AO:QA:GL	1/1:53:0:0:53:1961:-5,-5,0
NC_010611.1	47040	.	G	A	1962.62	.	AB=0;ABP=0;AC=2;AF=1;AN=2;AO=59;CIGAR=1X;DP=59;DPB=59;DPRA=0;EPP=3.93042;EPPR=0;GTI=0;LEN=1;MEANALT=1;MQM=60;MQMR=0;NS=1;NUMALT=1;ODDS=85.0102;PAIRED=1;PAIREDR=0;PAO=0;PQA=0;PQR=0;PRO=0;QA=2214;QR=0;RO=0;RPP=3.34154;RPPR=0;RUN=1;SAF=34;SAP=5.99147;SAR=25;SRF=0;SRP=0;SRR=0;TYPE=snp;BVAR	GT:DP:RO:QR:AO:QA:GL	1/1:59:0:0:59:2214:-5,-5,0
NC_010611.1	47052	.	G	A	1933.38	.	AB=0;ABP=0;AC=2;AF=1;AN=2;AO=61;CIGAR=1X;DP=62;DPB=62;DPRA=0;EPP=3.0459;EPPR=0;GTI=0;LEN=1;MEANALT=2;MQM=59.8033;MQMR=0;NS=1;NUMALT=1;ODDS=87.7828;PAIRED=1;PAIREDR=0;PAO=0;PQA=0;PQR=0;PRO=0;QA=2181;QR=0;RO=0;RPP=3.0459;RPPR=0;RUN=1;SAF=34;SAP=4.7546;SAR=27;SRF=0;SRP=0;SRR=0;TYPE=snp;BVAR	GT:DP:RO:QR:AO:QA:GL	1/1:62:0:0:61:2181:-5,-5,0
NC_010611.1	47061	.	A	G	2103.94	.	AB=0;ABP=0;AC=2;AF=1;AN=2;AO=64;CIGAR=1X;DP=64;DPB=64;DPRA=0;EPP=3.0103;EPPR=0;GTI=0;LEN=1;MEANALT=1;MQM=59.8125;MQMR=0;NS=1;NUMALT=1;ODDS=91.9417;PAIRED=1;PAIREDR=0;PAO=0;PQA=0;PQR=0;PRO=0;QA=2370;QR=0;RO=0;RPP=3.55317;RPPR=0;RUN=1;SAF=36;SAP=5.18177;SAR=28;SRF=0;SRP=0;SRR=0;TYPE=snp;BVAR	GT:DP:RO:QR:AO:QA:GL	1/1:64:0:0:64:2370:-5,-5,0
NC_010611.1	47188	.	G	A	2642.64	.	AB=0;ABP=0;AC=2;AF=1;AN=2;AO=81;CIGAR=1X;DP=81;DPB=81;DPRA=0;EPP=3.03711;EPPR=0;GTI=0;LEN=1;MEANALT=1;MQM=60;MQMR=0;NS=1;NUMALT=1;ODDS=115.509;PAIRED=1;PAIREDR=0;PAO=0;PQA=0;PQR=0;PRO=0;QA=2970;QR=0;RO=0;RPP=3.25157;RPPR=0;RUN=1;SAF=36;SAP=5.18177;SAR=45;SRF=0;SRP=0;SRR=0;TYPE=snp;BVAR	GT:DP:RO:QR:AO:QA:GL	1/1:81:0:0:81:2970:-5,-5,0
NC_010611.1	47287	.	C	T	2711.38	.	AB=0;ABP=0;AC=2;AF=1;AN=2;AO=85;CIGAR=1X;DP=85;DPB=85;DPRA=0;EPP=5.07959;EPPR=0;GTI=0;LEN=1;MEANALT=1;MQM=60;MQMR=0;NS=1;NUMALT=1;ODDS=121.054;PAIRED=1;PAIREDR=0;PAO=0;PQA=0;PQR=0;PRO=0;QA=3082;QR=0;RO=0;RPP=34.305;RPPR=0;RUN=1;SAF=41;SAP=3.24022;SAR=44;SRF=0;SRP=0;SRR=0;TYPE=snp;BVAR	GT:DP:RO:QR:AO:QA:GL	1/1:85:0:0:85:3082:-5,-5,0
NC_010611.1	47326	.	G	T	2576.16	.	AB=0;ABP=0;AC=2;AF=1;AN=2;AO=82;CIGAR=1X;DP=82;DPB=82;DPRA=0;EPP=3.11623;EPPR=0;GTI=0;LEN=1;MEANALT=1;MQM=60;MQMR=0;NS=1;NUMALT=1;ODDS=116.895;PAIRED=1;PAIREDR=0;PAO=0;PQA=0;PQR=0;PRO=0;QA=2898;QR=0;RO=0;RPP=3.0103;RPPR=0;RUN=1;SAF=47;SAP=6.82362;SAR=35;SRF=0;SRP=0;SRR=0;TYPE=snp;BVAR	GT:DP:RO:QR:AO:QA:GL	1/1:82:0:0:82:2898:-5,-5,0
NC_010611.1	47491	.	A	G	2800.1	.	AB=0;ABP=0;AC=2;AF=1;AN=2;AO=87;CIGAR=1X;DP=87;DPB=87;DPRA=0;EPP=7.22845;EPPR=0;GTI=0;LEN=1;MEANALT=1;MQM=60;MQMR=0;NS=1;NUMALT=1;ODDS=123.826;PAIRED=1;PAIREDR=0;PAO=0;PQA=0;PQR=0;PRO=0;QA=3163;QR=0;RO=0;RPP=14.0174;RPPR=0;RUN=1;SAF=38;SAP=6.03039;SAR=49;SRF=0;SRP=0;SRR=0;TYPE=snp;BVAR	GT:DP:RO:QR:AO:QA:GL	1/1:87:0:0:87:3163:-5,-5,0
NC_010611.1	47524	.	T	C	2531.1	.	AB=0;ABP=0;AC=2;AF=1;AN=2;AO=78;CIGAR=1X;DP=78;DPB=78;DPRA=0;EPP=10.1372;EPPR=0;GTI=0;LEN=1;MEANALT=1;MQM=60;MQMR=0;NS=1;NUMALT=1;ODDS=111.35;PAIRED=0.987179;PAIREDR=0;PAO=0;PQA=0;PQR=0;PRO=0;QA=2857;QR=0;RO=0;RPP=8.46682;RPPR=0;RUN=1;SAF=39;SAP=3.0103;SAR=39;SRF=0;SRP=0;SRR=0;TYPE=snp;BVAR	GT:DP:RO:QR:AO:QA:GL	1/1:78:0:0:78:2857:-5,-5,0
NC_010611.1	47738	.	G	T	2519.36	.	AB=0;ABP=0;AC=2;AF=1;AN=2;AO=77;CIGAR=1X;DP=77;DPB=77;DPRA=0;EPP=3.26411;EPPR=0;GTI=0;LEN=1;MEANALT=1;MQM=60;MQMR=0;NS=1;NUMALT=1;ODDS=109.964;PAIRED=1;PAIREDR=0;PAO=0;PQA=0;PQR=0;PRO=0;QA=2837;QR=0;RO=0;RPP=4.39215;RPPR=0;RUN=1;SAF=32;SAP=7.77626;SAR=45;SRF=0;SRP=0;SRR=0;TYPE=snp;BVAR	GT:DP:RO:QR:AO:QA:GL	1/1:77:0:0:77:2837:-5,-5,0
NC_010611.1	47756	.	A	C	2150	.	AB=0;ABP=0;AC=2;AF=1;AN=2;AO=68;CIGAR=1X;DP=68;DPB=68;DPRA=0;EPP=3.52123;EPPR=0;GTI=0;LEN=1;MEANALT=1;MQM=60;MQMR=0;NS=1;NUMALT=1;ODDS=97.4869;PAIRED=1;PAIREDR=0;PAO=0;PQA=0;PQR=0;PRO=0;QA=2423;QR=0;RO=0;RPP=3.13803;RPPR=0;RUN=1;SAF=29;SAP=6.20364;SAR=39;SRF=0;SRP=0;SRR=0;TYPE=snp;BVAR	GT:DP:RO:QR:AO:QA:GL	1/1:68:0:0:68:2423:-5,-5,0
NC_010611.1	47897	.	T	C	1923.44	.	AB=0;ABP=0;AC=2;AF=1;AN=2;AO=59;CIGAR=1X;DP=59;DPB=59;DPRA=0;EPP=3.34154;EPPR=0;GTI=0;LEN=1;MEANALT=1;MQM=60;MQMR=0;NS=1;NUMALT=1;ODDS=85.0102;PAIRED=1;PAIREDR=0;PAO=0;PQA=0;PQR=0;PRO=0;QA=2167;QR=0;RO=0;RPP=3.34154;RPPR=0;RUN=1;SAF=31;SAP=3.34154;SAR=28;SRF=0;SRP=0;SRR=0;TYPE=snp;BVAR	GT:DP:RO:QR:AO:QA:GL	1/1:59:0:0:59:2167:-5,-5,0
NC_010611.1	47998	.	C	A	1634.62	.	AB=0;ABP=0;AC=2;AF=1;AN=2;AO=51;CIGAR=1X;DP=51;DPB=51;DPRA=0;EPP=6.45911;EPPR=0;GTI=0;LEN=1;MEANALT=1;MQM=60;MQMR=0;NS=1;NUMALT=1;ODDS=73.9199;PAIRED=1;PAIREDR=0;PAO=0;PQA=0;PQR=0;PRO=0;QA=1849;QR=0;RO=0;RPP=3.05288;RPPR=0;RUN=1;SAF=23;SAP=4.07475;SAR=28;SRF=0;SRP=0;SRR=0;TYPE=snp;BVAR	GT:DP:RO:QR:AO:QA:GL	1/1:51:0:0:51:1849:-5,-5,0
NC_010611.1	48062	.	C	T	1523.06	.	AB=0;ABP=0;AC=2;AF=1;AN=2;AO=48;CIGAR=1X;DP=48;DPB=48;DPRA=0;EPP=3.73412;EPPR=0;GTI=0;LEN=1;MEANALT=1;MQM=60;MQMR=0;NS=1;NUMALT=1;ODDS=69.761;PAIRED=1;PAIREDR=0;PAO=0;PQA=0;PQR=0;PRO=0;QA=1724;QR=0;RO=0;RPP=4.6389;RPPR=0;RUN=1;SAF=21;SAP=4.6389;SAR=27;SRF=0;SRP=0;SRR=0;TYPE=snp;BVAR	GT:DP:RO:QR:AO:QA:GL	1/1:48:0:0:48:1724:-5,-5,0
NC_010611.1	48126	.	A	T	1798.91	.	AB=0;ABP=0;AC=2;AF=1;AN=2;AO=57;CIGAR=1X;DP=57;DPB=57;DPRA=0;EPP=3.35316;EPPR=0;GTI=0;LEN=1;MEANALT=1;MQM=60;MQMR=0;NS=1;NUMALT=1;ODDS=82.2377;PAIRED=1;PAIREDR=0;PAO=0;PQA=0;PQR=0;PRO=0;QA=2055;QR=0;RO=0;RPP=26.8203;RPPR=0;RUN=1;SAF=30;SAP=3.35316;SAR=27;SRF=0;SRP=0;SRR=0;TYPE=snp;BVAR	GT:DP:RO:QR:AO:QA:GL	1/1:57:0:0:57:2055:-5,-5,0
NC_010611.1	48131	.	AGGA	TGGG	1799.35	.	AB=0;ABP=0;AC=2;AF=1;AN=2;AO=58;CIGAR=1X2M1X;DP=58;DPB=116;DPRA=0;EPP=3.60933;EPPR=0;GTI=0;LEN=4;MEANALT=1;MQM=60;MQMR=0;NS=1;NUMALT=1;ODDS=83.6239;PAIRED=1;PAIREDR=0;PAO=0;PQA=0;PQR=0;PRO=0;QA=2049;QR=0;RO=0;RPP=21.1309;RPPR=0;RUN=1;SAF=29;SAP=3.0103;SAR=29;SRF=0;SRP=0;SRR=0;TYPE=complex;BVAR	GT:DP:RO:QR:AO:QA:GL	1/1:58:0:0:58:2049:-5,-5,0
NC_010611.1	48173	.	C	A	2343.62	.	AB=0;ABP=0;AC=2;AF=1;AN=2;AO=74;CIGAR=1X;DP=75;DPB=75;DPRA=0;EPP=3.47981;EPPR=5.18177;GTI=0;LEN=1;MEANALT=1;MQM=60;MQMR=60;NS=1;NUMALT=1;ODDS=96.9513;PAIRED=0.986486;PAIREDR=1;PAO=0;PQA=0;PQR=0;PRO=0;QA=2646;QR=16;RO=1;RPP=5.94472;RPPR=5.18177;RUN=1;SAF=37;SAP=3.0103;SAR=37;SRF=1;SRP=5.18177;SRR=0;TYPE=snp;BVAR	GT:DP:RO:QR:AO:QA:GL	1/1:75:1:16:74:2646:-5,-5,0
NC_010611.1	48311	.	A	G	2440.64	.	AB=0;ABP=0;AC=2;AF=1;AN=2;AO=75;CIGAR=1X;DP=76;DPB=76;DPRA=0;EPP=3.73412;EPPR=5.18177;GTI=0;LEN=1;MEANALT=1;MQM=59.9067;MQMR=60;NS=1;NUMALT=1;ODDS=93.9362;PAIRED=1;PAIREDR=1;PAO=0;PQA=0;PQR=0;PRO=0;QA=2772;QR=35;RO=1;RPP=3.03925;RPPR=5.18177;RUN=1;SAF=38;SAP=3.03925;SAR=37;SRF=0;SRP=5.18177;SRR=1;TYPE=snp;BVAR	GT:DP:RO:QR:AO:QA:GL	1/1:76:1:35:75:2772:-5,-5,0
NC_010611.1	48374	.	G	A	2688.47	.	AB=0;ABP=0;AC=2;AF=1;AN=2;AO=82;CIGAR=1X;DP=83;DPB=83;DPRA=0;EPP=6.82362;EPPR=0;GTI=0;LEN=1;MEANALT=2;MQM=60;MQMR=0;NS=1;NUMALT=1;ODDS=116.895;PAIRED=0.987805;PAIREDR=0;PAO=0;PQA=0;PQR=0;PRO=0;QA=3025;QR=0;RO=0;RPP=3.11623;RPPR=0;RUN=1;SAF=43;SAP=3.434;SAR=39;SRF=0;SRP=0;SRR=0;TYPE=snp;BVAR	GT:DP:RO:QR:AO:QA:GL	1/1:83:0:0:82:3025:-5,-5,0
NC_010611.1	48449	.	T	C	2841.35	.	AB=0;ABP=0;AC=2;AF=1;AN=2;AO=88;CIGAR=1X;DP=88;DPB=88;DPRA=0;EPP=6.56362;EPPR=0;GTI=0;LEN=1;MEANALT=1;MQM=60;MQMR=0;NS=1;NUMALT=1;ODDS=125.213;PAIRED=1;PAIREDR=0;PAO=0;PQA=0;PQR=0;PRO=0;QA=3197;QR=0;RO=0;RPP=6.56362;RPPR=0;RUN=1;SAF=46;SAP=3.40511;SAR=42;SRF=0;SRP=0;SRR=0;TYPE=snp;BVAR	GT:DP:RO:QR:AO:QA:GL	1/1:88:0:0:88:3197:-5,-5,0
NC_010611.1	48656	.	CGAC	TGAT	2018.2	.	AB=0;ABP=0;AC=2;AF=1;AN=2;AO=64;CIGAR=1X2M1X;DP=64;DPB=128;DPRA=0;EPP=3.55317;EPPR=0;GTI=0;LEN=4;MEANALT=1;MQM=60;MQMR=0;NS=1;NUMALT=1;ODDS=91.9417;PAIRED=1;PAIREDR=0;PAO=0;PQA=0;PQR=0;PRO=0;QA=2274;QR=0;RO=0;RPP=4.23175;RPPR=0;RUN=1;SAF=33;SAP=3.14602;SAR=31;SRF=0;SRP=0;SRR=0;TYPE=complex;BVAR	GT:DP:RO:QR:AO:QA:GL	1/1:64:0:0:64:2274:-5,-5,0
NC_010611.1	48674	.	T	C	2323.98	.	AB=0;ABP=0;AC=2;AF=1;AN=2;AO=71;CIGAR=1X;DP=71;DPB=71;DPRA=0;EPP=3.04088;EPPR=0;GTI=0;LEN=1;MEANALT=1;MQM=60;MQMR=0;NS=1;NUMALT=1;ODDS=101.646;PAIRED=1;PAIREDR=0;PAO=0;PQA=0;PQR=0;PRO=0;QA=2614;QR=0;RO=0;RPP=4.50892;RPPR=0;RUN=1;SAF=36;SAP=3.04088;SAR=35;SRF=0;SRP=0;SRR=0;TYPE=snp;BVAR	GT:DP:RO:QR:AO:QA:GL	1/1:71:0:0:71:2614:-5,-5,0
NC_010611.1	49358	.	T	G	2312.55	.	AB=0;ABP=0;AC=2;AF=1;AN=2;AO=74;CIGAR=1X;DP=74;DPB=74;DPRA=0;EPP=3.47981;EPPR=0;GTI=0;LEN=1;MEANALT=1;MQM=60;MQMR=0;NS=1;NUMALT=1;ODDS=105.805;PAIRED=1;PAIREDR=0;PAO=0;PQA=0;PQR=0;PRO=0;QA=2609;QR=0;RO=0;RPP=10.5224;RPPR=0;RUN=1;SAF=38;SAP=3.12768;SAR=36;SRF=0;SRP=0;SRR=0;TYPE=snp;BVAR	GT:DP:RO:QR:AO:QA:GL	1/1:74:0:0:74:2609:-5,-5,0
NC_010611.1	49502	.	C	T	2178	.	AB=0;ABP=0;AC=2;AF=1;AN=2;AO=68;CIGAR=1X;DP=68;DPB=68;DPRA=0;EPP=7.60871;EPPR=0;GTI=0;LEN=1;MEANALT=1;MQM=60;MQMR=0;NS=1;NUMALT=1;ODDS=97.4869;PAIRED=1;PAIREDR=0;PAO=0;PQA=0;PQR=0;PRO=0;QA=2479;QR=0;RO=0;RPP=9.26925;RPPR=0;RUN=1;SAF=45;SAP=18.4661;SAR=23;SRF=0;SRP=0;SRR=0;TYPE=snp;BVAR	GT:DP:RO:QR:AO:QA:GL	1/1:68:0:0:68:2479:-5,-5,0
NC_010611.1	49532	.	AGTA	GGTT	2133.19	.	AB=0;ABP=0;AC=2;AF=1;AN=2;AO=68;CIGAR=1X2M1X;DP=69;DPB=139.25;DPRA=0;EPP=3.0103;EPPR=0;GTI=0;LEN=4;MEANALT=2;MQM=60;MQMR=0;NS=1;NUMALT=1;ODDS=97.4869;PAIRED=1;PAIREDR=0;PAO=0;PQA=0;PQR=0;PRO=0;QA=2413;QR=0;RO=0;RPP=11.1853;RPPR=0;RUN=1;SAF=38;SAP=5.05404;SAR=30;SRF=0;SRP=0;SRR=0;TYPE=complex;BVAR	GT:DP:RO:QR:AO:QA:GL	1/1:69:0:0:68:2413:-5,-5,0
NC_010611.1	49597	.	T	C	1808.97	.	AB=0;ABP=0;AC=2;AF=1;AN=2;AO=55;CIGAR=1X;DP=55;DPB=55;DPRA=0;EPP=7.78754;EPPR=0;GTI=0;LEN=1;MEANALT=1;MQM=60;MQMR=0;NS=1;NUMALT=1;ODDS=79.4651;PAIRED=1;PAIREDR=0;PAO=0;PQA=0;PQR=0;PRO=0;QA=2048;QR=0;RO=0;RPP=6.20829;RPPR=0;RUN=1;SAF=30;SAP=3.99733;SAR=25;SRF=0;SRP=0;SRR=0;TYPE=snp;BVAR	GT:DP:RO:QR:AO:QA:GL	1/1:55:0:0:55:2048:-5,-5,0
NC_010611.1	49736	.	G	T	1638.92	.	AB=0;ABP=0;AC=2;AF=1;AN=2;AO=50;CIGAR=1X;DP=50;DPB=50;DPRA=0;EPP=9.26414;EPPR=0;GTI=0;LEN=1;MEANALT=1;MQM=60;MQMR=0;NS=1;NUMALT=1;ODDS=72.5336;PAIRED=1;PAIREDR=0;PAO=0;PQA=0;PQR=0;PRO=0;QA=1864;QR=0;RO=0;RPP=4.57376;RPPR=0;RUN=1;SAF=19;SAP=9.26414;SAR=31;SRF=0;SRP=0;SRR=0;TYPE=snp;BVAR	GT:DP:RO:QR:AO:QA:GL	1/1:50:0:0:50:1864:-5,-5,0
NC_010611.1	49742	.	T	C	1594.67	.	AB=0;ABP=0;AC=2;AF=1;AN=2;AO=50;CIGAR=1X;DP=50;DPB=50;DPRA=0;EPP=17.0814;EPPR=0;GTI=0;LEN=1;MEANALT=1;MQM=60;MQMR=0;NS=1;NUMALT=1;ODDS=72.5336;PAIRED=1;PAIREDR=0;PAO=0;PQA=0;PQR=0;PRO=0;QA=1822;QR=0;RO=0;RPP=3.0103;RPPR=0;RUN=1;SAF=19;SAP=9.26414;SAR=31;SRF=0;SRP=0;SRR=0;TYPE=snp;BVAR	GT:DP:RO:QR:AO:QA:GL	1/1:50:0:0:50:1822:-5,-5,0
NC_010611.1	49775	.	C	A	2243.62	.	AB=0;ABP=0;AC=2;AF=1;AN=2;AO=69;CIGAR=1X;DP=69;DPB=69;DPRA=0;EPP=6.81824;EPPR=0;GTI=0;LEN=1;MEANALT=1;MQM=60;MQMR=0;NS=1;NUMALT=1;ODDS=98.8732;PAIRED=1;PAIREDR=0;PAO=0;PQA=0;PQR=0;PRO=0;QA=2529;QR=0;RO=0;RPP=4.55236;RPPR=0;RUN=1;SAF=33;SAP=3.29354;SAR=36;SRF=0;SRP=0;SRR=0;TYPE=snp;BVAR	GT:DP:RO:QR:AO:QA:GL	1/1:69:0:0:69:2529:-5,-5,0
NC_010611.1	49790	.	G	A	2306.96	.	AB=0;ABP=0;AC=2;AF=1;AN=2;AO=69;CIGAR=1X;DP=69;DPB=69;DPRA=0;EPP=3.04177;EPPR=0;GTI=0;LEN=1;MEANALT=1;MQM=60;MQMR=0;NS=1;NUMALT=1;ODDS=98.8732;PAIRED=1;PAIREDR=0;PAO=0;PQA=0;PQR=0;PRO=0;QA=2606;QR=0;RO=0;RPP=14.3712;RPPR=0;RUN=1;SAF=33;SAP=3.29354;SAR=36;SRF=0;SRP=0;SRR=0;TYPE=snp;BVAR	GT:DP:RO:QR:AO:QA:GL	1/1:69:0:0:69:2606:-5,-5,0
NC_010611.1	49808	.	G	A	2179.46	.	AB=0;ABP=0;AC=2;AF=1;AN=2;AO=70;CIGAR=1X;DP=71;DPB=71;DPRA=0;EPP=3.13438;EPPR=0;GTI=0;LEN=1;MEANALT=2;MQM=60;MQMR=0;NS=1;NUMALT=1;ODDS=100.259;PAIRED=1;PAIREDR=0;PAO=0;PQA=0;PQR=0;PRO=0;QA=2474;QR=0;RO=0;RPP=20.8784;RPPR=0;RUN=1;SAF=37;SAP=3.50664;SAR=33;SRF=0;SRP=0;SRR=0;TYPE=snp;BVAR	GT:DP:RO:QR:AO:QA:GL	1/1:71:0:0:70:2474:-5,-5,0
NC_010611.1	49814	.	A	G	2293.84	.	AB=0;ABP=0;AC=2;AF=1;AN=2;AO=69;CIGAR=1X;DP=69;DPB=69;DPRA=0;EPP=3.04177;EPPR=0;GTI=0;LEN=1;MEANALT=1;MQM=60;MQMR=0;NS=1;NUMALT=1;ODDS=98.8732;PAIRED=1;PAIREDR=0;PAO=0;PQA=0;PQR=0;PRO=0;QA=2606;QR=0;RO=0;RPP=25.9524;RPPR=0;RUN=1;SAF=38;SAP=4.55236;SAR=31;SRF=0;SRP=0;SRR=0;TYPE=snp;BVAR	GT:DP:RO:QR:AO:QA:GL	1/1:69:0:0:69:2606:-5,-5,0
NC_010611.1	49832	.	G	A	2022.33	.	AB=0;ABP=0;AC=2;AF=1;AN=2;AO=65;CIGAR=1X;DP=65;DPB=65;DPRA=0;EPP=5.71629;EPPR=0;GTI=0;LEN=1;MEANALT=1;MQM=60;MQMR=0;NS=1;NUMALT=1;ODDS=93.328;PAIRED=1;PAIREDR=0;PAO=0;PQA=0;PQR=0;PRO=0;QA=2285;QR=0;RO=0;RPP=7.05258;RPPR=0;RUN=1;SAF=35;SAP=3.84548;SAR=30;SRF=0;SRP=0;SRR=0;TYPE=snp;BVAR	GT:DP:RO:QR:AO:QA:GL	1/1:65:0:0:65:2285:-5,-5,0
NC_010611.1	50246	.	G	A	1666.71	.	AB=0;ABP=0;AC=2;AF=1;AN=2;AO=52;CIGAR=1X;DP=52;DPB=52;DPRA=0;EPP=7.18621;EPPR=0;GTI=0;LEN=1;MEANALT=1;MQM=60;MQMR=0;NS=1;NUMALT=1;ODDS=75.3062;PAIRED=1;PAIREDR=0;PAO=0;PQA=0;PQR=0;PRO=0;QA=1900;QR=0;RO=0;RPP=9.02361;RPPR=0;RUN=1;SAF=19;SAP=11.1951;SAR=33;SRF=0;SRP=0;SRR=0;TYPE=snp;BVAR	GT:DP:RO:QR:AO:QA:GL	1/1:52:0:0:52:1900:-5,-5,0
NC_010611.1	50336	.	A	G	1590.64	.	AB=0;ABP=0;AC=2;AF=1;AN=2;AO=51;CIGAR=1X;DP=51;DPB=51;DPRA=0;EPP=3.05288;EPPR=0;GTI=0;LEN=1;MEANALT=1;MQM=60;MQMR=0;NS=1;NUMALT=1;ODDS=73.9199;PAIRED=1;PAIREDR=0;PAO=0;PQA=0;PQR=0;PRO=0;QA=1798;QR=0;RO=0;RPP=5.09662;RPPR=0;RUN=1;SAF=27;SAP=3.3935;SAR=24;SRF=0;SRP=0;SRR=0;TYPE=snp;BVAR	GT:DP:RO:QR:AO:QA:GL	1/1:51:0:0:51:1798:-5,-5,0
NC_010611.1	50966	.	C	T	801041	.	AB=0;ABP=0;AC=2;AF=1;AN=2;AO=27;CIGAR=1X;DP=27;DPB=27;DPRA=0;EPP=6.95112;EPPR=0;GTI=0;LEN=1;MEANALT=1;MQM=60;MQMR=0;NS=1;NUMALT=1;ODDS=40.6488;PAIRED=1;PAIREDR=0;PAO=0;PQA=0;PQR=0;PRO=0;QA=985;QR=0;RO=0;RPP=5.02092;RPPR=0;RUN=1;SAF=1;SAP=53.2759;SAR=26;SRF=0;SRP=0;SRR=0;TYPE=snp;BVAR	GT:DP:RO:QR:AO:QA:GL	1/1:27:0:0:27:985:-5,-5,0
NC_010611.1	51189	.	A	G	1008.58	.	AB=0;ABP=0;AC=2;AF=1;AN=2;AO=32;CIGAR=1X;DP=32;DPB=32;DPRA=0;EPP=9.79615;EPPR=0;GTI=0;LEN=1;MEANALT=1;MQM=60;MQMR=0;NS=1;NUMALT=1;ODDS=47.5803;PAIRED=1;PAIREDR=0;PAO=0;PQA=0;PQR=0;PRO=0;QA=1154;QR=0;RO=0;RPP=3.28173;RPPR=0;RUN=1;SAF=18;SAP=4.09604;SAR=14;SRF=0;SRP=0;SRR=0;TYPE=snp;BVAR	GT:DP:RO:QR:AO:QA:GL	1/1:32:0:0:32:1154:-5,-5,0
NC_010611.1	51673	.	T	A	586442	.	AB=0;ABP=0;AC=2;AF=1;AN=2;AO=20;CIGAR=1X;DP=20;DPB=20;DPRA=0;EPP=9.95901;EPPR=0;GTI=0;LEN=1;MEANALT=1;MQM=60;MQMR=0;NS=1;NUMALT=1;ODDS=30.9448;PAIRED=1;PAIREDR=0;PAO=0;PQA=0;PQR=0;PRO=0;QA=721;QR=0;RO=0;RPP=30.8051;RPPR=0;RUN=1;SAF=6;SAP=9.95901;SAR=14;SRF=0;SRP=0;SRR=0;TYPE=snp;BVAR	GT:DP:RO:QR:AO:QA:GL	1/1:20:0:0:20:721:-5,-5,0
NC_010611.1	51687	.	T	A	188013	.	AB=0;ABP=0;AC=2;AF=1;AN=2;AO=6;CIGAR=1X;DP=6;DPB=6;DPRA=0;EPP=3.0103;EPPR=0;GTI=0;LEN=1;MEANALT=1;MQM=60;MQMR=0;NS=1;NUMALT=1;ODDS=11.5366;PAIRED=1;PAIREDR=0;PAO=0;PQA=0;PQR=0;PRO=0;QA=223;QR=0;RO=0;RPP=4.45795;RPPR=0;RUN=1;SAF=3;SAP=3.0103;SAR=3;SRF=0;SRP=0;SRR=0;TYPE=snp;BVAR	GT:DP:RO:QR:AO:QA:GL	1/1:6:0:0:6:223:-5,-1.80618,0
NC_010611.1	51692	.	G	T	197179	.	AB=0;ABP=0;AC=2;AF=1;AN=2;AO=6;CIGAR=1X;DP=6;DPB=6;DPRA=0;EPP=3.0103;EPPR=0;GTI=0;LEN=1;MEANALT=1;MQM=60;MQMR=0;NS=1;NUMALT=1;ODDS=11.5366;PAIRED=1;PAIREDR=0;PAO=0;PQA=0;PQR=0;PRO=0;QA=233;QR=0;RO=0;RPP=4.45795;RPPR=0;RUN=1;SAF=3;SAP=3.0103;SAR=3;SRF=0;SRP=0;SRR=0;TYPE=snp;BVAR	GT:DP:RO:QR:AO:QA:GL	1/1:6:0:0:6:233:-5,-1.80618,0
NC_010611.1	51748	.	C	T	987107	.	AB=0;ABP=0;AC=2;AF=1;AN=2;AO=34;CIGAR=1X;DP=34;DPB=34;DPRA=0;EPP=9.39698;EPPR=0;GTI=0;LEN=1;MEANALT=1;MQM=60;MQMR=0;NS=1;NUMALT=1;ODDS=50.3529;PAIRED=1;PAIREDR=0;PAO=0;PQA=0;PQR=0;PRO=0;QA=1201;QR=0;RO=0;RPP=53.0819;RPPR=0;RUN=1;SAF=23;SAP=12.2071;SAR=11;SRF=0;SRP=0;SRR=0;TYPE=snp;BVAR	GT:DP:RO:QR:AO:QA:GL	1/1:34:0:0:34:1201:-5,-5,0
NC_010611.1	52329	.	T	C	1540.51	.	AB=0;ABP=0;AC=2;AF=1;AN=2;AO=47;CIGAR=1X;DP=47;DPB=47;DPRA=0;EPP=3.0565;EPPR=0;GTI=0;LEN=1;MEANALT=1;MQM=60;MQMR=0;NS=1;NUMALT=1;ODDS=68.3747;PAIRED=1;PAIREDR=0;PAO=0;PQA=0;PQR=0;PRO=0;QA=1745;QR=0;RO=0;RPP=8.60069;RPPR=0;RUN=1;SAF=24;SAP=3.0565;SAR=23;SRF=0;SRP=0;SRR=0;TYPE=snp;BVAR	GT:DP:RO:QR:AO:QA:GL	1/1:47:0:0:47:1745:-5,-5,0
NC_010611.1	52476	.	C	T	1242.08	.	AB=0;ABP=0;AC=2;AF=1;AN=2;AO=41;CIGAR=1X;DP=41;DPB=41;DPRA=0;EPP=5.60547;EPPR=0;GTI=0;LEN=1;MEANALT=1;MQM=60;MQMR=0;NS=1;NUMALT=1;ODDS=60.0569;PAIRED=1;PAIREDR=0;PAO=0;PQA=0;PQR=0;PRO=0;QA=1422;QR=0;RO=0;RPP=11.961;RPPR=0;RUN=1;SAF=17;SAP=5.60547;SAR=24;SRF=0;SRP=0;SRR=0;TYPE=snp;BVAR	GT:DP:RO:QR:AO:QA:GL	1/1:41:0:0:41:1422:-5,-5,0
NC_010611.1	52584	.	T	C	1054.68	.	AB=0;ABP=0;AC=2;AF=1;AN=2;AO=36;CIGAR=1X;DP=37;DPB=37;DPRA=0;EPP=3.25157;EPPR=5.18177;GTI=0;LEN=1;MEANALT=1;MQM=60;MQMR=60;NS=1;NUMALT=1;ODDS=45.6852;PAIRED=1;PAIREDR=1;PAO=0;PQA=0;PQR=0;PRO=0;QA=1212;QR=16;RO=1;RPP=5.18177;RPPR=5.18177;RUN=1;SAF=22;SAP=6.8707;SAR=14;SRF=0;SRP=5.18177;SRR=1;TYPE=snp;BVAR	GT:DP:RO:QR:AO:QA:GL	1/1:37:1:16:36:1212:-5,-5,0
NC_010611.1	52689	.	G	T	1317.03	.	AB=0;ABP=0;AC=2;AF=1;AN=2;AO=44;CIGAR=1X;DP=44;DPB=44;DPRA=0;EPP=10.1169;EPPR=0;GTI=0;LEN=1;MEANALT=1;MQM=60;MQMR=0;NS=1;NUMALT=1;ODDS=64.2158;PAIRED=1;PAIREDR=0;PAO=0;PQA=0;PQR=0;PRO=0;QA=1499;QR=0;RO=0;RPP=3.79993;RPPR=0;RUN=1;SAF=22;SAP=3.0103;SAR=22;SRF=0;SRP=0;SRR=0;TYPE=snp;BVAR	GT:DP:RO:QR:AO:QA:GL	1/1:44:0:0:44:1499:-5,-5,0
NC_010611.1	52719	.	A	G	1540.02	.	AB=0;ABP=0;AC=2;AF=1;AN=2;AO=48;CIGAR=1X;DP=48;DPB=48;DPRA=0;EPP=14.5915;EPPR=0;GTI=0;LEN=1;MEANALT=1;MQM=60;MQMR=0;NS=1;NUMALT=1;ODDS=69.761;PAIRED=1;PAIREDR=0;PAO=0;PQA=0;PQR=0;PRO=0;QA=1758;QR=0;RO=0;RPP=7.5342;RPPR=0;RUN=1;SAF=21;SAP=4.6389;SAR=27;SRF=0;SRP=0;SRR=0;TYPE=snp;BVAR	GT:DP:RO:QR:AO:QA:GL	1/1:48:0:0:48:1758:-5,-5,0
NC_010611.1	52840	.	A	G	1428.71	.	AB=0;ABP=0;AC=2;AF=1;AN=2;AO=45;CIGAR=1X;DP=45;DPB=45;DPRA=0;EPP=6.91895;EPPR=0;GTI=0;LEN=1;MEANALT=1;MQM=60;MQMR=0;NS=1;NUMALT=1;ODDS=65.6021;PAIRED=1;PAIREDR=0;PAO=0;PQA=0;PQR=0;PRO=0;QA=1620;QR=0;RO=0;RPP=4.21667;RPPR=0;RUN=1;SAF=23;SAP=3.05855;SAR=22;SRF=0;SRP=0;SRR=0;TYPE=snp;BVAR	GT:DP:RO:QR:AO:QA:GL	1/1:45:0:0:45:1620:-5,-5,0
NC_010611.1	52881	.	G	A	1833.81	.	AB=0;ABP=0;AC=2;AF=1;AN=2;AO=57;CIGAR=1X;DP=57;DPB=57;DPRA=0;EPP=4.877;EPPR=0;GTI=0;LEN=1;MEANALT=1;MQM=60;MQMR=0;NS=1;NUMALT=1;ODDS=82.2377;PAIRED=1;PAIREDR=0;PAO=0;PQA=0;PQR=0;PRO=0;QA=2081;QR=0;RO=0;RPP=6.09608;RPPR=0;RUN=1;SAF=36;SAP=11.5819;SAR=21;SRF=0;SRP=0;SRR=0;TYPE=snp;BVAR	GT:DP:RO:QR:AO:QA:GL	1/1:57:0:0:57:2081:-5,-5,0
NC_010611.1	52976	.	C	T	2010.85	.	AB=0;ABP=0;AC=2;AF=1;AN=2;AO=61;CIGAR=1X;DP=61;DPB=61;DPRA=0;EPP=13.2981;EPPR=0;GTI=0;LEN=1;MEANALT=1;MQM=60;MQMR=0;NS=1;NUMALT=1;ODDS=87.7828;PAIRED=1;PAIREDR=0;PAO=0;PQA=0;PQR=0;PRO=0;QA=2275;QR=0;RO=0;RPP=3.33068;RPPR=0;RUN=1;SAF=30;SAP=3.0459;SAR=31;SRF=0;SRP=0;SRR=0;TYPE=snp;BVAR	GT:DP:RO:QR:AO:QA:GL	1/1:61:0:0:61:2275:-5,-5,0
NC_010611.1	53027	.	T	C	2208.11	.	AB=0;ABP=0;AC=2;AF=1;AN=2;AO=69;CIGAR=1X;DP=69;DPB=69;DPRA=0;EPP=8.32883;EPPR=0;GTI=0;LEN=1;MEANALT=1;MQM=60;MQMR=0;NS=1;NUMALT=1;ODDS=98.8732;PAIRED=1;PAIREDR=0;PAO=0;PQA=0;PQR=0;PRO=0;QA=2491;QR=0;RO=0;RPP=3.04177;RPPR=0;RUN=1;SAF=31;SAP=4.55236;SAR=38;SRF=0;SRP=0;SRR=0;TYPE=snp;BVAR	GT:DP:RO:QR:AO:QA:GL	1/1:69:0:0:69:2491:-5,-5,0
NC_010611.1	53060	.	T	C	2116.32	.	AB=0;ABP=0;AC=2;AF=1;AN=2;AO=67;CIGAR=1X;DP=67;DPB=67;DPRA=0;EPP=5.63551;EPPR=0;GTI=0;LEN=1;MEANALT=1;MQM=60;MQMR=0;NS=1;NUMALT=1;ODDS=96.1006;PAIRED=1;PAIREDR=0;PAO=0;PQA=0;PQR=0;PRO=0;QA=2398;QR=0;RO=0;RPP=14.7103;RPPR=0;RUN=1;SAF=31;SAP=3.82055;SAR=36;SRF=0;SRP=0;SRR=0;TYPE=snp;BVAR	GT:DP:RO:QR:AO:QA:GL	1/1:67:0:0:67:2398:-5,-5,0
NC_010611.1	53093	.	C	T	2038.92	.	AB=0;ABP=0;AC=2;AF=1;AN=2;AO=62;CIGAR=1X;DP=62;DPB=62;DPRA=0;EPP=3.57068;EPPR=0;GTI=0;LEN=1;MEANALT=1;MQM=60;MQMR=0;NS=1;NUMALT=1;ODDS=89.1691;PAIRED=1;PAIREDR=0;PAO=0;PQA=0;PQR=0;PRO=0;QA=2299;QR=0;RO=0;RPP=5.25182;RPPR=0;RUN=1;SAF=34;SAP=4.27115;SAR=28;SRF=0;SRP=0;SRR=0;TYPE=snp;BVAR	GT:DP:RO:QR:AO:QA:GL	1/1:62:0:0:62:2299:-5,-5,0
NC_010611.1	53553	.	T	TA	1187.81	.	AB=0;ABP=0;AC=2;AF=1;AN=2;AO=36;CIGAR=1M1I;DP=36;DPB=80.7778;DPRA=0;EPP=3.25157;EPPR=0;GTI=0;LEN=1;MEANALT=1;MQM=60;MQMR=0;NS=1;NUMALT=1;ODDS=53.1255;PAIRED=1;PAIREDR=0;PAO=0;PQA=0;PQR=0;PRO=0;QA=1355;QR=0;RO=0;RPP=11.6962;RPPR=0;RUN=1;SAF=19;SAP=3.25157;SAR=17;SRF=0;SRP=0;SRR=0;TYPE=ins;BVAR	GT:DP:RO:QR:AO:QA:GL	1/1:36:0:0:36:1355:-5,-5,0
NC_010611.1	53713	.	G	A	1770.97	.	AB=0;ABP=0;AC=2;AF=1;AN=2;AO=55;CIGAR=1X;DP=55;DPB=55;DPRA=0;EPP=17.2631;EPPR=0;GTI=0;LEN=1;MEANALT=1;MQM=60;MQMR=0;NS=1;NUMALT=1;ODDS=79.4651;PAIRED=1;PAIREDR=0;PAO=0;PQA=0;PQR=0;PRO=0;QA=2013;QR=0;RO=0;RPP=3.99733;RPPR=0;RUN=1;SAF=28;SAP=3.04978;SAR=27;SRF=0;SRP=0;SRR=0;TYPE=snp;BVAR	GT:DP:RO:QR:AO:QA:GL	1/1:55:0:0:55:2013:-5,-5,0
NC_010611.1	53800	.	G	A	1207.98	.	AB=0;ABP=0;AC=2;AF=1;AN=2;AO=38;CIGAR=1X;DP=38;DPB=38;DPRA=0;EPP=8.7247;EPPR=0;GTI=0;LEN=1;MEANALT=1;MQM=60;MQMR=0;NS=1;NUMALT=1;ODDS=55.8981;PAIRED=1;PAIREDR=0;PAO=0;PQA=0;PQR=0;PRO=0;QA=1401;QR=0;RO=0;RPP=25.8679;RPPR=0;RUN=1;SAF=17;SAP=3.9246;SAR=21;SRF=0;SRP=0;SRR=0;TYPE=snp;BVAR	GT:DP:RO:QR:AO:QA:GL	1/1:38:0:0:38:1401:-5,-5,0
NC_010611.1	53860	.	C	T	1040.26	.	AB=0;ABP=0;AC=2;AF=1;AN=2;AO=33;CIGAR=1X;DP=34;DPB=34;DPRA=0;EPP=6.23461;EPPR=5.18177;GTI=0;LEN=1;MEANALT=1;MQM=60;MQMR=60;NS=1;NUMALT=1;ODDS=41.235;PAIRED=1;PAIREDR=1;PAO=0;PQA=0;PQR=0;PRO=0;QA=1216;QR=18;RO=1;RPP=22.0271;RPPR=5.18177;RUN=1;SAF=15;SAP=3.60252;SAR=18;SRF=1;SRP=5.18177;SRR=0;TYPE=snp;BVAR	GT:DP:RO:QR:AO:QA:GL	1/1:34:1:18:33:1216:-5,-5,0
NC_010611.1	53944	.	A	G	1304.04	.	AB=0;ABP=0;AC=2;AF=1;AN=2;AO=39;CIGAR=1X;DP=39;DPB=39;DPRA=0;EPP=3.06598;EPPR=0;GTI=0;LEN=1;MEANALT=1;MQM=60;MQMR=0;NS=1;NUMALT=1;ODDS=57.2844;PAIRED=1;PAIREDR=0;PAO=0;PQA=0;PQR=0;PRO=0;QA=1485;QR=0;RO=0;RPP=5.73856;RPPR=0;RUN=1;SAF=14;SAP=9.74743;SAR=25;SRF=0;SRP=0;SRR=0;TYPE=snp;BVAR	GT:DP:RO:QR:AO:QA:GL	1/1:39:0:0:39:1485:-5,-5,0
NC_010611.1	54360	.	C	A	352266	.	AB=0;ABP=0;AC=2;AF=1;AN=2;AO=11;CIGAR=1X;DP=11;DPB=11;DPRA=0;EPP=3.20771;EPPR=0;GTI=0;LEN=1;MEANALT=1;MQM=60;MQMR=0;NS=1;NUMALT=1;ODDS=18.4681;PAIRED=1;PAIREDR=0;PAO=0;PQA=0;PQR=0;PRO=0;QA=419;QR=0;RO=0;RPP=12.6832;RPPR=0;RUN=1;SAF=6;SAP=3.20771;SAR=5;SRF=0;SRP=0;SRR=0;TYPE=snp;BVAR	GT:DP:RO:QR:AO:QA:GL	1/1:11:0:0:11:419:-5,-3.31133,0
NC_010611.1	54385	.	C	T	550696	.	AB=0;ABP=0;AC=2;AF=1;AN=2;AO=18;CIGAR=1X;DP=18;DPB=18;DPRA=0;EPP=3.49285;EPPR=0;GTI=0;LEN=1;MEANALT=1;MQM=60;MQMR=0;NS=1;NUMALT=1;ODDS=28.1722;PAIRED=1;PAIREDR=0;PAO=0;PQA=0;PQR=0;PRO=0;QA=638;QR=0;RO=0;RPP=7.35324;RPPR=0;RUN=1;SAF=10;SAP=3.49285;SAR=8;SRF=0;SRP=0;SRR=0;TYPE=snp;BVAR	GT:DP:RO:QR:AO:QA:GL	1/1:18:0:0:18:638:-5,-5,0
NC_010611.1	54440	.	G	A	511303	.	AB=0;ABP=0;AC=2;AF=1;AN=2;AO=16;CIGAR=1X;DP=16;DPB=16;DPRA=0;EPP=3.55317;EPPR=0;GTI=0;LEN=1;MEANALT=1;MQM=60;MQMR=0;NS=1;NUMALT=1;ODDS=25.3996;PAIRED=1;PAIREDR=0;PAO=0;PQA=0;PQR=0;PRO=0;QA=591;QR=0;RO=0;RPP=3.55317;RPPR=0;RUN=1;SAF=10;SAP=5.18177;SAR=6;SRF=0;SRP=0;SRR=0;TYPE=snp;BVAR	GT:DP:RO:QR:AO:QA:GL	1/1:16:0:0:16:591:-5,-4.81648,0
NC_010611.1	54684	.	G	A	1780.84	.	AB=0;ABP=0;AC=2;AF=1;AN=2;AO=55;CIGAR=1X;DP=55;DPB=55;DPRA=0;EPP=9.68264;EPPR=0;GTI=0;LEN=1;MEANALT=1;MQM=60;MQMR=0;NS=1;NUMALT=1;ODDS=79.4651;PAIRED=1;PAIREDR=0;PAO=0;PQA=0;PQR=0;PRO=0;QA=2027;QR=0;RO=0;RPP=14.4204;RPPR=0;RUN=1;SAF=28;SAP=3.04978;SAR=27;SRF=0;SRP=0;SRR=0;TYPE=snp;BVAR	GT:DP:RO:QR:AO:QA:GL	1/1:55:0:0:55:2027:-5,-5,0
NC_010611.1	54780	.	A	G	1552.9	.	AB=0;ABP=0;AC=2;AF=1;AN=2;AO=50;CIGAR=1X;DP=50;DPB=50;DPRA=0;EPP=14.1282;EPPR=0;GTI=0;LEN=1;MEANALT=1;MQM=60;MQMR=0;NS=1;NUMALT=1;ODDS=72.5336;PAIRED=1;PAIREDR=0;PAO=0;PQA=0;PQR=0;PRO=0;QA=1771;QR=0;RO=0;RPP=3.70517;RPPR=0;RUN=1;SAF=30;SAP=7.35324;SAR=20;SRF=0;SRP=0;SRR=0;TYPE=snp;BVAR	GT:DP:RO:QR:AO:QA:GL	1/1:50:0:0:50:1771:-5,-5,0
NC_010611.1	54795	.	A	T	1432.8	.	AB=0;ABP=0;AC=2;AF=1;AN=2;AO=45;CIGAR=1X;DP=45;DPB=45;DPRA=0;EPP=8.84915;EPPR=0;GTI=0;LEN=1;MEANALT=1;MQM=60;MQMR=0;NS=1;NUMALT=1;ODDS=65.6021;PAIRED=1;PAIREDR=0;PAO=0;PQA=0;PQR=0;PRO=0;QA=1633;QR=0;RO=0;RPP=4.21667;RPPR=0;RUN=1;SAF=28;SAP=8.84915;SAR=17;SRF=0;SRP=0;SRR=0;TYPE=snp;BVAR	GT:DP:RO:QR:AO:QA:GL	1/1:45:0:0:45:1633:-5,-5,0
NC_010611.1	54801	.	T	A	1667.24	.	AB=0;ABP=0;AC=2;AF=1;AN=2;AO=51;CIGAR=1X;DP=51;DPB=51;DPRA=0;EPP=6.45911;EPPR=0;GTI=0;LEN=1;MEANALT=1;MQM=60;MQMR=0;NS=1;NUMALT=1;ODDS=73.9199;PAIRED=1;PAIREDR=0;PAO=0;PQA=0;PQR=0;PRO=0;QA=1890;QR=0;RO=0;RPP=6.45911;RPPR=0;RUN=1;SAF=29;SAP=5.09662;SAR=22;SRF=0;SRP=0;SRR=0;TYPE=snp;BVAR	GT:DP:RO:QR:AO:QA:GL	1/1:51:0:0:51:1890:-5,-5,0
NC_010611.1	54849	.	T	C	1680.88	.	AB=0;ABP=0;AC=2;AF=1;AN=2;AO=51;CIGAR=1X;DP=51;DPB=51;DPRA=0;EPP=18.3809;EPPR=0;GTI=0;LEN=1;MEANALT=1;MQM=60;MQMR=0;NS=1;NUMALT=1;ODDS=73.9199;PAIRED=1;PAIREDR=0;PAO=0;PQA=0;PQR=0;PRO=0;QA=1914;QR=0;RO=0;RPP=4.07475;RPPR=0;RUN=1;SAF=27;SAP=3.3935;SAR=24;SRF=0;SRP=0;SRR=0;TYPE=snp;BVAR	GT:DP:RO:QR:AO:QA:GL	1/1:51:0:0:51:1914:-5,-5,0
NC_010611.1	54890	.	G	A	1496.44	.	AB=0;ABP=0;AC=2;AF=1;AN=2;AO=48;CIGAR=1X;DP=48;DPB=48;DPRA=0;EPP=3.0103;EPPR=0;GTI=0;LEN=1;MEANALT=1;MQM=60;MQMR=0;NS=1;NUMALT=1;ODDS=69.761;PAIRED=1;PAIREDR=0;PAO=0;PQA=0;PQR=0;PRO=0;QA=1715;QR=0;RO=0;RPP=24.906;RPPR=0;RUN=1;SAF=23;SAP=3.19126;SAR=25;SRF=0;SRP=0;SRR=0;TYPE=snp;BVAR	GT:DP:RO:QR:AO:QA:GL	1/1:48:0:0:48:1715:-5,-5,0
NC_010611.1	54927	.	A	C	1578.03	.	AB=0;ABP=0;AC=2;AF=1;AN=2;AO=49;CIGAR=1X;DP=49;DPB=49;DPRA=0;EPP=5.18177;EPPR=0;GTI=0;LEN=1;MEANALT=1;MQM=60;MQMR=0;NS=1;NUMALT=1;ODDS=71.1473;PAIRED=1;PAIREDR=0;PAO=0;PQA=0;PQR=0;PRO=0;QA=1793;QR=0;RO=0;RPP=6.59988;RPPR=0;RUN=1;SAF=19;SAP=8.37251;SAR=30;SRF=0;SRP=0;SRR=0;TYPE=snp;BVAR	GT:DP:RO:QR:AO:QA:GL	1/1:49:0:0:49:1793:-5,-5,0
NC_010611.1	55008	.	G	T	1421.84	.	AB=0;ABP=0;AC=2;AF=1;AN=2;AO=42;CIGAR=1X;DP=42;DPB=42;DPRA=0;EPP=3.83753;EPPR=0;GTI=0;LEN=1;MEANALT=1;MQM=60;MQMR=0;NS=1;NUMALT=1;ODDS=61.4432;PAIRED=1;PAIREDR=0;PAO=0;PQA=0;PQR=0;PRO=0;QA=1608;QR=0;RO=0;RPP=3.83753;RPPR=0;RUN=1;SAF=20;SAP=3.21711;SAR=22;SRF=0;SRP=0;SRR=0;TYPE=snp;BVAR	GT:DP:RO:QR:AO:QA:GL	1/1:42:0:0:42:1608:-5,-5,0
NC_010611.1	55341	.	G	A	1268.9	.	AB=0;ABP=0;AC=2;AF=1;AN=2;AO=42;CIGAR=1X;DP=42;DPB=42;DPRA=0;EPP=6.31921;EPPR=0;GTI=0;LEN=1;MEANALT=1;MQM=60;MQMR=0;NS=1;NUMALT=1;ODDS=61.4432;PAIRED=1;PAIREDR=0;PAO=0;PQA=0;PQR=0;PRO=0;QA=1455;QR=0;RO=0;RPP=16.2459;RPPR=0;RUN=1;SAF=22;SAP=3.21711;SAR=20;SRF=0;SRP=0;SRR=0;TYPE=snp;BVAR	GT:DP:RO:QR:AO:QA:GL	1/1:42:0:0:42:1455:-5,-5,0
NC_010611.1	55585	.	C	T	1662.17	.	AB=0;ABP=0;AC=2;AF=1;AN=2;AO=51;CIGAR=1X;DP=51;DPB=51;DPRA=0;EPP=5.09662;EPPR=0;GTI=0;LEN=1;MEANALT=1;MQM=60;MQMR=0;NS=1;NUMALT=1;ODDS=73.9199;PAIRED=1;PAIREDR=0;PAO=0;PQA=0;PQR=0;PRO=0;QA=1894;QR=0;RO=0;RPP=18.3809;RPPR=0;RUN=1;SAF=26;SAP=3.05288;SAR=25;SRF=0;SRP=0;SRR=0;TYPE=snp;BVAR	GT:DP:RO:QR:AO:QA:GL	1/1:51:0:0:51:1894:-5,-5,0
NC_010611.1	55717	.	TAGC	CAGT	2769.3	.	AB=0;ABP=0;AC=2;AF=1;AN=2;AO=89;CIGAR=1X2M1X;DP=89;DPB=178.75;DPRA=0;EPP=11.8182;EPPR=0;GTI=0;LEN=4;MEANALT=1;MQM=60;MQMR=0;NS=1;NUMALT=1;ODDS=126.599;PAIRED=1;PAIREDR=0;PAO=0;PQA=0;PQR=0;PRO=0;QA=3133;QR=0;RO=0;RPP=15.9171;RPPR=0;RUN=1;SAF=45;SAP=3.0347;SAR=44;SRF=0;SRP=0;SRR=0;TYPE=complex;BVAR	GT:DP:RO:QR:AO:QA:GL	1/1:89:0:0:89:3133:-5,-5,0
NC_010611.1	55780	.	G	A	2370.88	.	AB=0;ABP=0;AC=2;AF=1;AN=2;AO=74;CIGAR=1X;DP=74;DPB=74;DPRA=0;EPP=3.0103;EPPR=0;GTI=0;LEN=1;MEANALT=1;MQM=60;MQMR=0;NS=1;NUMALT=1;ODDS=105.805;PAIRED=1;PAIREDR=0;PAO=0;PQA=0;PQR=0;PRO=0;QA=2668;QR=0;RO=0;RPP=4.88833;RPPR=0;RUN=1;SAF=34;SAP=4.06669;SAR=40;SRF=0;SRP=0;SRR=0;TYPE=snp;BVAR	GT:DP:RO:QR:AO:QA:GL	1/1:74:0:0:74:2668:-5,-5,0
NC_010611.1	55792	.	A	T	1974.44	.	AB=0;ABP=0;AC=2;AF=1;AN=2;AO=61;CIGAR=1X;DP=61;DPB=61;DPRA=0;EPP=3.33068;EPPR=0;GTI=0;LEN=1;MEANALT=1;MQM=60;MQMR=0;NS=1;NUMALT=1;ODDS=87.7828;PAIRED=1;PAIREDR=0;PAO=0;PQA=0;PQR=0;PRO=0;QA=2233;QR=0;RO=0;RPP=3.90025;RPPR=0;RUN=1;SAF=23;SAP=11.0198;SAR=38;SRF=0;SRP=0;SRR=0;TYPE=snp;BVAR	GT:DP:RO:QR:AO:QA:GL	1/1:61:0:0:61:2233:-5,-5,0
NC_010611.1	55846	.	C	T	1647.73	.	AB=0;ABP=0;AC=2;AF=1;AN=2;AO=54;CIGAR=1X;DP=54;DPB=54;DPRA=0;EPP=7.03155;EPPR=0;GTI=0;LEN=1;MEANALT=1;MQM=60;MQMR=0;NS=1;NUMALT=1;ODDS=78.0788;PAIRED=1;PAIREDR=0;PAO=0;PQA=0;PQR=0;PRO=0;QA=1865;QR=0;RO=0;RPP=3.6537;RPPR=0;RUN=1;SAF=29;SAP=3.6537;SAR=25;SRF=0;SRP=0;SRR=0;TYPE=snp;BVAR	GT:DP:RO:QR:AO:QA:GL	1/1:54:0:0:54:1865:-5,-5,0
NC_010611.1	55858	.	C	T	1628.55	.	AB=0;ABP=0;AC=2;AF=1;AN=2;AO=53;CIGAR=1X;DP=53;DPB=53;DPRA=0;EPP=4.03458;EPPR=0;GTI=0;LEN=1;MEANALT=1;MQM=60;MQMR=0;NS=1;NUMALT=1;ODDS=76.6925;PAIRED=1;PAIREDR=0;PAO=0;PQA=0;PQR=0;PRO=0;QA=1840;QR=0;RO=0;RPP=4.03458;RPPR=0;RUN=1;SAF=27;SAP=3.05127;SAR=26;SRF=0;SRP=0;SRR=0;TYPE=snp;BVAR	GT:DP:RO:QR:AO:QA:GL	1/1:53:0:0:53:1840:-5,-5,0
NC_010611.1	55894	.	A	G	1500.94	.	AB=0;ABP=0;AC=2;AF=1;AN=2;AO=49;CIGAR=1X;DP=49;DPB=49;DPRA=0;EPP=5.18177;EPPR=0;GTI=0;LEN=1;MEANALT=1;MQM=60;MQMR=0;NS=1;NUMALT=1;ODDS=71.1473;PAIRED=1;PAIREDR=0;PAO=0;PQA=0;PQR=0;PRO=0;QA=1699;QR=0;RO=0;RPP=3.05462;RPPR=0;RUN=1;SAF=27;SAP=4.11819;SAR=22;SRF=0;SRP=0;SRR=0;TYPE=snp;BVAR	GT:DP:RO:QR:AO:QA:GL	1/1:49:0:0:49:1699:-5,-5,0
NC_010611.1	55918	.	G	A	1484.95	.	AB=0;ABP=0;AC=2;AF=1;AN=2;AO=47;CIGAR=1X;DP=47;DPB=47;DPRA=0;EPP=5.27418;EPPR=0;GTI=0;LEN=1;MEANALT=1;MQM=59.8723;MQMR=0;NS=1;NUMALT=1;ODDS=68.3747;PAIRED=1;PAIREDR=0;PAO=0;PQA=0;PQR=0;PRO=0;QA=1685;QR=0;RO=0;RPP=4.16534;RPPR=0;RUN=1;SAF=28;SAP=6.75262;SAR=19;SRF=0;SRP=0;SRR=0;TYPE=snp;BVAR	GT:DP:RO:QR:AO:QA:GL	1/1:47:0:0:47:1685:-5,-5,0
NC_010611.1	55927	.	A	G	1474.2	.	AB=0;ABP=0;AC=2;AF=1;AN=2;AO=46;CIGAR=1X;DP=47;DPB=47;DPRA=0;EPP=4.70971;EPPR=0;GTI=0;LEN=1;MEANALT=2;MQM=60;MQMR=0;NS=1;NUMALT=1;ODDS=66.9884;PAIRED=1;PAIREDR=0;PAO=0;PQA=0;PQR=0;PRO=0;QA=1672;QR=0;RO=0;RPP=3.0103;RPPR=0;RUN=1;SAF=27;SAP=6.03148;SAR=19;SRF=0;SRP=0;SRR=0;TYPE=snp;BVAR	GT:DP:RO:QR:AO:QA:GL	1/1:47:0:0:46:1672:-5,-5,0
NC_010611.1	55966	.	G	C	1564.78	.	AB=0;ABP=0;AC=2;AF=1;AN=2;AO=49;CIGAR=1X;DP=49;DPB=49;DPRA=0;EPP=5.18177;EPPR=0;GTI=0;LEN=1;MEANALT=1;MQM=60;MQMR=0;NS=1;NUMALT=1;ODDS=71.1473;PAIRED=1;PAIREDR=0;PAO=0;PQA=0;PQR=0;PRO=0;QA=1769;QR=0;RO=0;RPP=3.05462;RPPR=0;RUN=1;SAF=26;SAP=3.40914;SAR=23;SRF=0;SRP=0;SRR=0;TYPE=snp;BVAR	GT:DP:RO:QR:AO:QA:GL	1/1:49:0:0:49:1769:-5,-5,0
NC_010611.1	55975	.	TGAC	CGAT	1459.28	.	AB=0;ABP=0;AC=2;AF=1;AN=2;AO=47;CIGAR=1X2M1X;DP=47;DPB=94;DPRA=0;EPP=6.75262;EPPR=0;GTI=0;LEN=4;MEANALT=1;MQM=60;MQMR=0;NS=1;NUMALT=1;ODDS=68.3747;PAIRED=1;PAIREDR=0;PAO=0;PQA=0;PQR=0;PRO=0;QA=1659;QR=0;RO=0;RPP=8.60069;RPPR=0;RUN=1;SAF=24;SAP=3.0565;SAR=23;SRF=0;SRP=0;SRR=0;TYPE=complex;BVAR	GT:DP:RO:QR:AO:QA:GL	1/1:47:0:0:47:1659:-5,-5,0
NC_010611.1	55990	.	A	G	1209.46	.	AB=0;ABP=0;AC=2;AF=1;AN=2;AO=37;CIGAR=1X;DP=37;DPB=37;DPRA=0;EPP=5.88603;EPPR=0;GTI=0;LEN=1;MEANALT=1;MQM=60;MQMR=0;NS=1;NUMALT=1;ODDS=54.5118;PAIRED=1;PAIREDR=0;PAO=0;PQA=0;PQR=0;PRO=0;QA=1374;QR=0;RO=0;RPP=4.47751;RPPR=0;RUN=1;SAF=18;SAP=3.06899;SAR=19;SRF=0;SRP=0;SRR=0;TYPE=snp;BVAR	GT:DP:RO:QR:AO:QA:GL	1/1:37:0:0:37:1374:-5,-5,0
NC_010611.1	55996	.	C	T	1185.3	.	AB=0;ABP=0;AC=2;AF=1;AN=2;AO=38;CIGAR=1X;DP=38;DPB=38;DPRA=0;EPP=3.9246;EPPR=0;GTI=0;LEN=1;MEANALT=1;MQM=60;MQMR=0;NS=1;NUMALT=1;ODDS=55.8981;PAIRED=1;PAIREDR=0;PAO=0;PQA=0;PQR=0;PRO=0;QA=1344;QR=0;RO=0;RPP=3.23888;RPPR=0;RUN=1;SAF=19;SAP=3.0103;SAR=19;SRF=0;SRP=0;SRR=0;TYPE=snp;BVAR	GT:DP:RO:QR:AO:QA:GL	1/1:38:0:0:38:1344:-5,-5,0
NC_010611.1	56011	.	G	A	1001.15	.	AB=0;ABP=0;AC=2;AF=1;AN=2;AO=32;CIGAR=1X;DP=32;DPB=32;DPRA=0;EPP=3.28173;EPPR=0;GTI=0;LEN=1;MEANALT=1;MQM=60;MQMR=0;NS=1;NUMALT=1;ODDS=47.5803;PAIRED=1;PAIREDR=0;PAO=0;PQA=0;PQR=0;PRO=0;QA=1141;QR=0;RO=0;RPP=5.45321;RPPR=0;RUN=1;SAF=14;SAP=4.09604;SAR=18;SRF=0;SRP=0;SRR=0;TYPE=snp;BVAR	GT:DP:RO:QR:AO:QA:GL	1/1:32:0:0:32:1141:-5,-5,0
NC_010611.1	56044	.	C	T	937314	.	AB=0;ABP=0;AC=2;AF=1;AN=2;AO=31;CIGAR=1X;DP=31;DPB=31;DPRA=0;EPP=3.64073;EPPR=0;GTI=0;LEN=1;MEANALT=1;MQM=60;MQMR=0;NS=1;NUMALT=1;ODDS=46.194;PAIRED=1;PAIREDR=0;PAO=0;PQA=0;PQR=0;PRO=0;QA=1082;QR=0;RO=0;RPP=11.486;RPPR=0;RUN=1;SAF=11;SAP=8.68415;SAR=20;SRF=0;SRP=0;SRR=0;TYPE=snp;BVAR	GT:DP:RO:QR:AO:QA:GL	1/1:31:0:0:31:1082:-5,-5,0
NC_010611.1	56160	.	G	A	1332.07	.	AB=0;ABP=0;AC=2;AF=1;AN=2;AO=43;CIGAR=1X;DP=43;DPB=43;DPRA=0;EPP=3.0608;EPPR=0;GTI=0;LEN=1;MEANALT=1;MQM=59.8372;MQMR=0;NS=1;NUMALT=1;ODDS=62.8295;PAIRED=1;PAIREDR=0;PAO=0;PQA=0;PQR=0;PRO=0;QA=1510;QR=0;RO=0;RPP=3.46479;RPPR=0;RUN=1;SAF=18;SAP=5.48477;SAR=25;SRF=0;SRP=0;SRR=0;TYPE=snp;BVAR	GT:DP:RO:QR:AO:QA:GL	1/1:43:0:0:43:1510:-5,-5,0
NC_010611.1	56172	.	T	C	1237.67	.	AB=0;ABP=0;AC=2;AF=1;AN=2;AO=40;CIGAR=1X;DP=41;DPB=41;DPRA=0;EPP=3.87889;EPPR=0;GTI=0;LEN=1;MEANALT=2;MQM=59.825;MQMR=0;NS=1;NUMALT=1;ODDS=58.6707;PAIRED=1;PAIREDR=0;PAO=0;PQA=0;PQR=0;PRO=0;QA=1406;QR=0;RO=0;RPP=3.87889;RPPR=0;RUN=1;SAF=18;SAP=3.87889;SAR=22;SRF=0;SRP=0;SRR=0;TYPE=snp;BVAR	GT:DP:RO:QR:AO:QA:GL	1/1:41:0:0:40:1406:-5,-5,0
NC_010611.1	56604	.	A	C	1965.29	.	AB=0;ABP=0;AC=2;AF=1;AN=2;AO=61;CIGAR=1X;DP=61;DPB=61;DPRA=0;EPP=3.33068;EPPR=0;GTI=0;LEN=1;MEANALT=1;MQM=60;MQMR=0;NS=1;NUMALT=1;ODDS=87.7828;PAIRED=1;PAIREDR=0;PAO=0;PQA=0;PQR=0;PRO=0;QA=2215;QR=0;RO=0;RPP=3.0459;RPPR=0;RUN=1;SAF=34;SAP=4.7546;SAR=27;SRF=0;SRP=0;SRR=0;TYPE=snp;BVAR	GT:DP:RO:QR:AO:QA:GL	1/1:61:0:0:61:2215:-5,-5,0
NC_010611.1	56610	.	G	A	2032.81	.	AB=0;ABP=0;AC=2;AF=1;AN=2;AO=62;CIGAR=1X;DP=62;DPB=62;DPRA=0;EPP=3.57068;EPPR=0;GTI=0;LEN=1;MEANALT=1;MQM=60;MQMR=0;NS=1;NUMALT=1;ODDS=89.1691;PAIRED=1;PAIREDR=0;PAO=0;PQA=0;PQR=0;PRO=0;QA=2291;QR=0;RO=0;RPP=3.15039;RPPR=0;RUN=1;SAF=35;SAP=5.25182;SAR=27;SRF=0;SRP=0;SRR=0;TYPE=snp;BVAR	GT:DP:RO:QR:AO:QA:GL	1/1:62:0:0:62:2291:-5,-5,0
NC_010611.1	56646	.	T	A	2485.06	.	AB=0;ABP=0;AC=2;AF=1;AN=2;AO=78;CIGAR=1X;DP=78;DPB=78;DPRA=0;EPP=12.0303;EPPR=0;GTI=0;LEN=1;MEANALT=1;MQM=60;MQMR=0;NS=1;NUMALT=1;ODDS=111.35;PAIRED=1;PAIREDR=0;PAO=0;PQA=0;PQR=0;PRO=0;QA=2803;QR=0;RO=0;RPP=3.45573;RPPR=0;RUN=1;SAF=37;SAP=3.45573;SAR=41;SRF=0;SRP=0;SRR=0;TYPE=snp;BVAR	GT:DP:RO:QR:AO:QA:GL	1/1:78:0:0:78:2803:-5,-5,0
NC_010611.1	56742	.	T	C	2549.6	.	AB=0;ABP=0;AC=2;AF=1;AN=2;AO=81;CIGAR=1X;DP=81;DPB=81;DPRA=0;EPP=3.25157;EPPR=0;GTI=0;LEN=1;MEANALT=1;MQM=60;MQMR=0;NS=1;NUMALT=1;ODDS=115.509;PAIRED=0.987654;PAIREDR=0;PAO=0;PQA=0;PQR=0;PRO=0;QA=2867;QR=0;RO=0;RPP=5.18177;RPPR=0;RUN=1;SAF=39;SAP=3.25157;SAR=42;SRF=0;SRP=0;SRR=0;TYPE=snp;BVAR	GT:DP:RO:QR:AO:QA:GL	1/1:81:0:0:81:2867:-5,-5,0
NC_010611.1	56748	.	A	T	2761.14	.	AB=0;ABP=0;AC=2;AF=1;AN=2;AO=85;CIGAR=1X;DP=85;DPB=85;DPRA=0;EPP=4.26209;EPPR=0;GTI=0;LEN=1;MEANALT=1;MQM=60;MQMR=0;NS=1;NUMALT=1;ODDS=121.054;PAIRED=0.988235;PAIREDR=0;PAO=0;PQA=0;PQR=0;PRO=0;QA=3101;QR=0;RO=0;RPP=3.24022;RPPR=0;RUN=1;SAF=42;SAP=3.03585;SAR=43;SRF=0;SRP=0;SRR=0;TYPE=snp;BVAR	GT:DP:RO:QR:AO:QA:GL	1/1:85:0:0:85:3101:-5,-5,0
NC_010611.1	56766	.	T	C	2497.66	.	AB=0;ABP=0;AC=2;AF=1;AN=2;AO=76;CIGAR=1X;DP=76;DPB=76;DPRA=0;EPP=4.83891;EPPR=0;GTI=0;LEN=1;MEANALT=1;MQM=60;MQMR=0;NS=1;NUMALT=1;ODDS=108.577;PAIRED=0.986842;PAIREDR=0;PAO=0;PQA=0;PQR=0;PRO=0;QA=2809;QR=0;RO=0;RPP=3.12459;RPPR=0;RUN=1;SAF=41;SAP=4.03889;SAR=35;SRF=0;SRP=0;SRR=0;TYPE=snp;BVAR	GT:DP:RO:QR:AO:QA:GL	1/1:76:0:0:76:2809:-5,-5,0
NC_010611.1	56921	.	C	T	2869.13	.	AB=0;ABP=0;AC=2;AF=1;AN=2;AO=87;CIGAR=1X;DP=87;DPB=87;DPRA=0;EPP=5.03202;EPPR=0;GTI=0;LEN=1;MEANALT=1;MQM=60;MQMR=0;NS=1;NUMALT=1;ODDS=123.826;PAIRED=1;PAIREDR=0;PAO=0;PQA=0;PQR=0;PRO=0;QA=3227;QR=0;RO=0;RPP=3.63429;RPPR=0;RUN=1;SAF=37;SAP=7.22845;SAR=50;SRF=0;SRP=0;SRR=0;TYPE=snp;BVAR	GT:DP:RO:QR:AO:QA:GL	1/1:87:0:0:87:3227:-5,-5,0
NC_010611.1	57105	.	GCCC	ACCT	2132.72	.	AB=0;ABP=0;AC=2;AF=1;AN=2;AO=69;CIGAR=1X2M1X;DP=69;DPB=138.5;DPRA=0;EPP=3.04177;EPPR=0;GTI=0;LEN=4;MEANALT=1;MQM=60;MQMR=0;NS=1;NUMALT=1;ODDS=98.8732;PAIRED=0.985507;PAIREDR=0;PAO=0;PQA=0;PQR=0;PRO=0;QA=2401;QR=0;RO=0;RPP=3.29354;RPPR=0;RUN=1;SAF=32;SAP=3.79707;SAR=37;SRF=0;SRP=0;SRR=0;TYPE=complex;BVAR	GT:DP:RO:QR:AO:QA:GL	1/1:69:0:0:69:2401:-5,-5,0
NC_010611.1	57123	.	A	T	2515.65	.	AB=0;ABP=0;AC=2;AF=1;AN=2;AO=78;CIGAR=1X;DP=78;DPB=78;DPRA=0;EPP=4.01252;EPPR=0;GTI=0;LEN=1;MEANALT=1;MQM=60;MQMR=0;NS=1;NUMALT=1;ODDS=111.35;PAIRED=0.987179;PAIREDR=0;PAO=0;PQA=0;PQR=0;PRO=0;QA=2831;QR=0;RO=0;RPP=4.79202;RPPR=0;RUN=1;SAF=35;SAP=4.79202;SAR=43;SRF=0;SRP=0;SRR=0;TYPE=snp;BVAR	GT:DP:RO:QR:AO:QA:GL	1/1:78:0:0:78:2831:-5,-5,0
NC_010611.1	57824	.	GGC	CGT	1962.64	.	AB=0;ABP=0;AC=2;AF=1;AN=2;AO=63;CIGAR=1X1M1X;DP=63;DPB=128;DPRA=0;EPP=3.04477;EPPR=0;GTI=0;LEN=3;MEANALT=1;MQM=60;MQMR=0;NS=1;NUMALT=1;ODDS=90.5554;PAIRED=1;PAIREDR=0;PAO=0;PQA=0;PQR=0;PRO=0;QA=2224;QR=0;RO=0;RPP=15.4532;RPPR=0;RUN=1;SAF=31;SAP=3.04477;SAR=32;SRF=0;SRP=0;SRR=0;TYPE=complex;BVAR	GT:DP:RO:QR:AO:QA:GL	1/1:63:0:0:63:2224:-5,-5,0
NC_010611.1	58429	.	A	G	1983.85	.	AB=0;ABP=0;AC=2;AF=1;AN=2;AO=61;CIGAR=1X;DP=61;DPB=61;DPRA=0;EPP=11.0198;EPPR=0;GTI=0;LEN=1;MEANALT=1;MQM=60;MQMR=0;NS=1;NUMALT=1;ODDS=87.7828;PAIRED=1;PAIREDR=0;PAO=0;PQA=0;PQR=0;PRO=0;QA=2250;QR=0;RO=0;RPP=7.31765;RPPR=0;RUN=1;SAF=26;SAP=5.89373;SAR=35;SRF=0;SRP=0;SRR=0;TYPE=snp;BVAR	GT:DP:RO:QR:AO:QA:GL	1/1:61:0:0:61:2250:-5,-5,0
NC_010611.1	58498	.	C	T	1665.08	.	AB=0;ABP=0;AC=2;AF=1;AN=2;AO=54;CIGAR=1X;DP=54;DPB=54;DPRA=0;EPP=5.5839;EPPR=0;GTI=0;LEN=1;MEANALT=1;MQM=60;MQMR=0;NS=1;NUMALT=1;ODDS=78.0788;PAIRED=1;PAIREDR=0;PAO=0;PQA=0;PQR=0;PRO=0;QA=1916;QR=0;RO=0;RPP=26.1727;RPPR=0;RUN=1;SAF=20;SAP=10.8919;SAR=34;SRF=0;SRP=0;SRR=0;TYPE=snp;BVAR	GT:DP:RO:QR:AO:QA:GL	1/1:54:0:0:54:1916:-5,-5,0
NC_010611.1	58507	.	T	C	1582.8	.	AB=0;ABP=0;AC=2;AF=1;AN=2;AO=51;CIGAR=1X;DP=51;DPB=51;DPRA=0;EPP=4.07475;EPPR=0;GTI=0;LEN=1;MEANALT=1;MQM=60;MQMR=0;NS=1;NUMALT=1;ODDS=73.9199;PAIRED=1;PAIREDR=0;PAO=0;PQA=0;PQR=0;PRO=0;QA=1821;QR=0;RO=0;RPP=25.534;RPPR=0;RUN=1;SAF=19;SAP=10.206;SAR=32;SRF=0;SRP=0;SRR=0;TYPE=snp;BVAR	GT:DP:RO:QR:AO:QA:GL	1/1:51:0:0:51:1821:-5,-5,0
NC_010611.1	58560	.	GG	CA	815834	.	AB=0;ABP=0;AC=2;AF=1;AN=2;AO=27;CIGAR=2X;DP=27;DPB=54.5;DPRA=0;EPP=5.02092;EPPR=0;GTI=0;LEN=2;MEANALT=1;MQM=60;MQMR=0;NS=1;NUMALT=1;ODDS=40.6488;PAIRED=1;PAIREDR=0;PAO=0;PQA=0;PQR=0;PRO=0;QA=935;QR=0;RO=0;RPP=5.02092;RPPR=0;RUN=1;SAF=12;SAP=3.73412;SAR=15;SRF=0;SRP=0;SRR=0;TYPE=mnp;BVAR	GT:DP:RO:QR:AO:QA:GL	1/1:27:0:0:27:935:-5,-5,0
NC_010611.1	58590	.	T	C	887164	.	AB=0;ABP=0;AC=2;AF=1;AN=2;AO=29;CIGAR=1X;DP=29;DPB=29;DPRA=0;EPP=3.68421;EPPR=0;GTI=0;LEN=1;MEANALT=1;MQM=60;MQMR=0;NS=1;NUMALT=1;ODDS=43.4214;PAIRED=1;PAIREDR=0;PAO=0;PQA=0;PQR=0;PRO=0;QA=1021;QR=0;RO=0;RPP=12.0706;RPPR=0;RUN=1;SAF=13;SAP=3.68421;SAR=16;SRF=0;SRP=0;SRR=0;TYPE=snp;BVAR	GT:DP:RO:QR:AO:QA:GL	1/1:29:0:0:29:1021:-5,-5,0
NC_010611.1	58596	.	G	A	990077	.	AB=0;ABP=0;AC=2;AF=1;AN=2;AO=30;CIGAR=1X;DP=30;DPB=30;DPRA=0;EPP=5.61607;EPPR=0;GTI=0;LEN=1;MEANALT=1;MQM=60;MQMR=0;NS=1;NUMALT=1;ODDS=44.8077;PAIRED=1;PAIREDR=0;PAO=0;PQA=0;PQR=0;PRO=0;QA=1133;QR=0;RO=0;RPP=7.64277;RPPR=0;RUN=1;SAF=13;SAP=4.16842;SAR=17;SRF=0;SRP=0;SRR=0;TYPE=snp;BVAR	GT:DP:RO:QR:AO:QA:GL	1/1:30:0:0:30:1133:-5,-5,0
NC_010611.1	58681	.	G	A	1200.63	.	AB=0;ABP=0;AC=2;AF=1;AN=2;AO=38;CIGAR=1X;DP=38;DPB=38;DPRA=0;EPP=3.23888;EPPR=0;GTI=0;LEN=1;MEANALT=1;MQM=60;MQMR=0;NS=1;NUMALT=1;ODDS=55.8981;PAIRED=1;PAIREDR=0;PAO=0;PQA=0;PQR=0;PRO=0;QA=1373;QR=0;RO=0;RPP=11.239;RPPR=0;RUN=1;SAF=23;SAP=6.66752;SAR=15;SRF=0;SRP=0;SRR=0;TYPE=snp;BVAR	GT:DP:RO:QR:AO:QA:GL	1/1:38:0:0:38:1373:-5,-5,0
NC_010611.1	58693	.	T	C	1264.32	.	AB=0;ABP=0;AC=2;AF=1;AN=2;AO=39;CIGAR=1X;DP=39;DPB=39;DPRA=0;EPP=3.06598;EPPR=0;GTI=0;LEN=1;MEANALT=1;MQM=60;MQMR=0;NS=1;NUMALT=1;ODDS=57.2844;PAIRED=1;PAIREDR=0;PAO=0;PQA=0;PQR=0;PRO=0;QA=1441;QR=0;RO=0;RPP=9.74743;RPPR=0;RUN=1;SAF=23;SAP=5.73856;SAR=16;SRF=0;SRP=0;SRR=0;TYPE=snp;BVAR	GT:DP:RO:QR:AO:QA:GL	1/1:39:0:0:39:1441:-5,-5,0
NC_010611.1	58744	.	A	G	1118.52	.	AB=0;ABP=0;AC=2;AF=1;AN=2;AO=36;CIGAR=1X;DP=36;DPB=36;DPRA=0;EPP=6.8707;EPPR=0;GTI=0;LEN=1;MEANALT=1;MQM=60;MQMR=0;NS=1;NUMALT=1;ODDS=53.1255;PAIRED=1;PAIREDR=0;PAO=0;PQA=0;PQR=0;PRO=0;QA=1275;QR=0;RO=0;RPP=5.18177;RPPR=0;RUN=1;SAF=17;SAP=3.25157;SAR=19;SRF=0;SRP=0;SRR=0;TYPE=snp;BVAR	GT:DP:RO:QR:AO:QA:GL	1/1:36:0:0:36:1275:-5,-5,0
NC_010611.1	58780	.	T	A	1261.8	.	AB=0;ABP=0;AC=2;AF=1;AN=2;AO=41;CIGAR=1X;DP=41;DPB=41;DPRA=0;EPP=3.06326;EPPR=0;GTI=0;LEN=1;MEANALT=1;MQM=60;MQMR=0;NS=1;NUMALT=1;ODDS=60.0569;PAIRED=1;PAIREDR=0;PAO=0;PQA=0;PQR=0;PRO=0;QA=1429;QR=0;RO=0;RPP=3.06326;RPPR=0;RUN=1;SAF=19;SAP=3.48696;SAR=22;SRF=0;SRP=0;SRR=0;TYPE=snp;BVAR	GT:DP:RO:QR:AO:QA:GL	1/1:41:0:0:41:1429:-5,-5,0
NC_010611.1	58969	.	A	G	1319.21	.	AB=0;ABP=0;AC=2;AF=1;AN=2;AO=40;CIGAR=1X;DP=40;DPB=40;DPRA=0;EPP=3.22745;EPPR=0;GTI=0;LEN=1;MEANALT=1;MQM=60;MQMR=0;NS=1;NUMALT=1;ODDS=58.6707;PAIRED=1;PAIREDR=0;PAO=0;PQA=0;PQR=0;PRO=0;QA=1495;QR=0;RO=0;RPP=3.87889;RPPR=0;RUN=1;SAF=23;SAP=4.96463;SAR=17;SRF=0;SRP=0;SRR=0;TYPE=snp;BVAR	GT:DP:RO:QR:AO:QA:GL	1/1:40:0:0:40:1495:-5,-5,0
NC_010611.1	58975	.	A	G	1216.47	.	AB=0;ABP=0;AC=2;AF=1;AN=2;AO=39;CIGAR=1X;DP=39;DPB=39;DPRA=0;EPP=4.40227;EPPR=0;GTI=0;LEN=1;MEANALT=1;MQM=60;MQMR=0;NS=1;NUMALT=1;ODDS=57.2844;PAIRED=1;PAIREDR=0;PAO=0;PQA=0;PQR=0;PRO=0;QA=1400;QR=0;RO=0;RPP=19.1015;RPPR=0;RUN=1;SAF=23;SAP=5.73856;SAR=16;SRF=0;SRP=0;SRR=0;TYPE=snp;BVAR	GT:DP:RO:QR:AO:QA:GL	1/1:39:0:0:39:1400:-5,-5,0
NC_010611.1	59077	.	T	C	1269.02	.	AB=0;ABP=0;AC=2;AF=1;AN=2;AO=40;CIGAR=1X;DP=40;DPB=40;DPRA=0;EPP=3.87889;EPPR=0;GTI=0;LEN=1;MEANALT=1;MQM=60;MQMR=0;NS=1;NUMALT=1;ODDS=58.6707;PAIRED=1;PAIREDR=0;PAO=0;PQA=0;PQR=0;PRO=0;QA=1449;QR=0;RO=0;RPP=13.6505;RPPR=0;RUN=1;SAF=19;SAP=3.22745;SAR=21;SRF=0;SRP=0;SRR=0;TYPE=snp;BVAR	GT:DP:RO:QR:AO:QA:GL	1/1:40:0:0:40:1449:-5,-5,0
NC_010611.1	59089	.	A	G	1226.36	.	AB=0;ABP=0;AC=2;AF=1;AN=2;AO=38;CIGAR=1X;DP=38;DPB=38;DPRA=0;EPP=3.23888;EPPR=0;GTI=0;LEN=1;MEANALT=1;MQM=60;MQMR=0;NS=1;NUMALT=1;ODDS=55.8981;PAIRED=1;PAIREDR=0;PAO=0;PQA=0;PQR=0;PRO=0;QA=1389;QR=0;RO=0;RPP=3.23888;RPPR=0;RUN=1;SAF=18;SAP=3.23888;SAR=20;SRF=0;SRP=0;SRR=0;TYPE=snp;BVAR	GT:DP:RO:QR:AO:QA:GL	1/1:38:0:0:38:1389:-5,-5,0
NC_010611.1	59197	.	T	C	939265	.	AB=0;ABP=0;AC=2;AF=1;AN=2;AO=29;CIGAR=1X;DP=29;DPB=29;DPRA=0;EPP=4.88226;EPPR=0;GTI=0;LEN=1;MEANALT=1;MQM=60;MQMR=0;NS=1;NUMALT=1;ODDS=43.4214;PAIRED=1;PAIREDR=0;PAO=0;PQA=0;PQR=0;PRO=0;QA=1074;QR=0;RO=0;RPP=6.67934;RPPR=0;RUN=1;SAF=13;SAP=3.68421;SAR=16;SRF=0;SRP=0;SRR=0;TYPE=snp;BVAR	GT:DP:RO:QR:AO:QA:GL	1/1:29:0:0:29:1074:-5,-5,0
NC_010611.1	59470	.	AAT	GAC	250812	.	AB=0;ABP=0;AC=2;AF=1;AN=2;AO=8;CIGAR=1X1M1X;DP=9;DPB=18;DPRA=0;EPP=4.09604;EPPR=0;GTI=0;LEN=3;MEANALT=2;MQM=60;MQMR=0;NS=1;NUMALT=1;ODDS=14.3092;PAIRED=1;PAIREDR=0;PAO=0;PQA=0;PQR=0;PRO=0;QA=298;QR=0;RO=0;RPP=3.0103;RPPR=0;RUN=1;SAF=3;SAP=4.09604;SAR=5;SRF=0;SRP=0;SRR=0;TYPE=complex;BVAR	GT:DP:RO:QR:AO:QA:GL	1/1:9:0:0:8:298:-5,-2.40824,0
NC_010611.1	59511	.	A	G	257655	.	AB=0;ABP=0;AC=2;AF=1;AN=2;AO=8;CIGAR=1X;DP=8;DPB=8;DPRA=0;EPP=4.09604;EPPR=0;GTI=0;LEN=1;MEANALT=1;MQM=60;MQMR=0;NS=1;NUMALT=1;ODDS=14.3092;PAIRED=1;PAIREDR=0;PAO=0;PQA=0;PQR=0;PRO=0;QA=303;QR=0;RO=0;RPP=4.09604;RPPR=0;RUN=1;SAF=4;SAP=3.0103;SAR=4;SRF=0;SRP=0;SRR=0;TYPE=snp;BVAR	GT:DP:RO:QR:AO:QA:GL	1/1:8:0:0:8:303:-5,-2.40824,0
NC_010611.1	59527	.	TAGA	GAAT	243168	.	AB=0;ABP=0;AC=2;AF=1;AN=2;AO=8;CIGAR=1X1M2X;DP=8;DPB=16;DPRA=0;EPP=3.0103;EPPR=0;GTI=0;LEN=4;MEANALT=1;MQM=60;MQMR=0;NS=1;NUMALT=1;ODDS=14.3092;PAIRED=1;PAIREDR=0;PAO=0;PQA=0;PQR=0;PRO=0;QA=285;QR=0;RO=0;RPP=3.0103;RPPR=0;RUN=1;SAF=4;SAP=3.0103;SAR=4;SRF=0;SRP=0;SRR=0;TYPE=complex;BVAR	GT:DP:RO:QR:AO:QA:GL	1/1:8:0:0:8:285:-5,-2.40824,0
NC_010611.1	59641	.	G	A	1885.19	.	AB=0;ABP=0;AC=2;AF=1;AN=2;AO=60;CIGAR=1X;DP=60;DPB=60;DPRA=0;EPP=6.62942;EPPR=0;GTI=0;LEN=1;MEANALT=1;MQM=60;MQMR=0;NS=1;NUMALT=1;ODDS=86.3965;PAIRED=1;PAIREDR=0;PAO=0;PQA=0;PQR=0;PRO=0;QA=2175;QR=0;RO=0;RPP=35.5824;RPPR=0;RUN=1;SAF=38;SAP=12.2752;SAR=22;SRF=0;SRP=0;SRR=0;TYPE=snp;BVAR	GT:DP:RO:QR:AO:QA:GL	1/1:60:0:0:60:2175:-5,-5,0
NC_010611.1	59815	.	T	G	1570.17	.	AB=0;ABP=0;AC=2;AF=1;AN=2;AO=48;CIGAR=1X;DP=48;DPB=48;DPRA=0;EPP=3.73412;EPPR=0;GTI=0;LEN=1;MEANALT=1;MQM=60;MQMR=0;NS=1;NUMALT=1;ODDS=69.761;PAIRED=0.979167;PAIREDR=0;PAO=0;PQA=0;PQR=0;PRO=0;QA=1779;QR=0;RO=0;RPP=5.9056;RPPR=0;RUN=1;SAF=28;SAP=5.9056;SAR=20;SRF=0;SRP=0;SRR=0;TYPE=snp;BVAR	GT:DP:RO:QR:AO:QA:GL	1/1:48:0:0:48:1779:-5,-5,0
NC_010611.1	59920	.	T	C	1224.53	.	AB=0;ABP=0;AC=2;AF=1;AN=2;AO=39;CIGAR=1X;DP=42;DPB=42;DPRA=0;EPP=3.51141;EPPR=5.18177;GTI=0;LEN=1;MEANALT=2;MQM=60;MQMR=60;NS=1;NUMALT=1;ODDS=50.0182;PAIRED=1;PAIREDR=1;PAO=0;PQA=0;PQR=0;PRO=0;QA=1401;QR=17;RO=1;RPP=3.51141;RPPR=5.18177;RUN=1;SAF=16;SAP=5.73856;SAR=23;SRF=0;SRP=5.18177;SRR=1;TYPE=snp;BVAR	GT:DP:RO:QR:AO:QA:GL	1/1:42:1:17:39:1401:-5,-5,0
NC_010611.1	59938	.	A	G	1292.7	.	AB=0;ABP=0;AC=2;AF=1;AN=2;AO=41;CIGAR=1X;DP=41;DPB=41;DPRA=0;EPP=3.48696;EPPR=0;GTI=0;LEN=1;MEANALT=1;MQM=60;MQMR=0;NS=1;NUMALT=1;ODDS=60.0569;PAIRED=1;PAIREDR=0;PAO=0;PQA=0;PQR=0;PRO=0;QA=1466;QR=0;RO=0;RPP=3.06326;RPPR=0;RUN=1;SAF=17;SAP=5.60547;SAR=24;SRF=0;SRP=0;SRR=0;TYPE=snp;BVAR	GT:DP:RO:QR:AO:QA:GL	1/1:41:0:0:41:1466:-5,-5,0
NC_010611.1	59998	.	C	T	1481.14	.	AB=0;ABP=0;AC=2;AF=1;AN=2;AO=49;CIGAR=1X;DP=49;DPB=49;DPRA=0;EPP=4.11819;EPPR=0;GTI=0;LEN=1;MEANALT=1;MQM=60;MQMR=0;NS=1;NUMALT=1;ODDS=71.1473;PAIRED=1;PAIREDR=0;PAO=0;PQA=0;PQR=0;PRO=0;QA=1688;QR=0;RO=0;RPP=12.9813;RPPR=0;RUN=1;SAF=21;SAP=5.18177;SAR=28;SRF=0;SRP=0;SRR=0;TYPE=snp;BVAR	GT:DP:RO:QR:AO:QA:GL	1/1:49:0:0:49:1688:-5,-5,0
NC_010611.1	60037	.	T	C	1667.14	.	AB=0;ABP=0;AC=2;AF=1;AN=2;AO=53;CIGAR=1X;DP=53;DPB=53;DPRA=0;EPP=7.96781;EPPR=0;GTI=0;LEN=1;MEANALT=1;MQM=60;MQMR=0;NS=1;NUMALT=1;ODDS=76.6925;PAIRED=1;PAIREDR=0;PAO=0;PQA=0;PQR=0;PRO=0;QA=1895;QR=0;RO=0;RPP=6.32897;RPPR=0;RUN=1;SAF=21;SAP=7.96781;SAR=32;SRF=0;SRP=0;SRR=0;TYPE=snp;BVAR	GT:DP:RO:QR:AO:QA:GL	1/1:53:0:0:53:1895:-5,-5,0
NC_010611.1	60046	.	A	T	1704.56	.	AB=0;ABP=0;AC=2;AF=1;AN=2;AO=52;CIGAR=1X;DP=52;DPB=52;DPRA=0;EPP=4.51363;EPPR=0;GTI=0;LEN=1;MEANALT=1;MQM=60;MQMR=0;NS=1;NUMALT=1;ODDS=75.3062;PAIRED=1;PAIREDR=0;PAO=0;PQA=0;PQR=0;PRO=0;QA=1928;QR=0;RO=0;RPP=3.0103;RPPR=0;RUN=1;SAF=21;SAP=7.18621;SAR=31;SRF=0;SRP=0;SRR=0;TYPE=snp;BVAR	GT:DP:RO:QR:AO:QA:GL	1/1:52:0:0:52:1928:-5,-5,0
NC_010611.1	60058	.	T	G	1660.4	.	AB=0;ABP=0;AC=2;AF=1;AN=2;AO=54;CIGAR=1X;DP=54;DPB=54;DPRA=0;EPP=3.0103;EPPR=0;GTI=0;LEN=1;MEANALT=1;MQM=60;MQMR=0;NS=1;NUMALT=1;ODDS=78.0788;PAIRED=1;PAIREDR=0;PAO=0;PQA=0;PQR=0;PRO=0;QA=1884;QR=0;RO=0;RPP=8.80089;RPPR=0;RUN=1;SAF=22;SAP=7.03155;SAR=32;SRF=0;SRP=0;SRR=0;TYPE=snp;BVAR	GT:DP:RO:QR:AO:QA:GL	1/1:54:0:0:54:1884:-5,-5,0
NC_010611.1	60157	.	CGCG	TGCA	1519.71	.	AB=0;ABP=0;AC=2;AF=1;AN=2;AO=50;CIGAR=1X2M1X;DP=50;DPB=101.5;DPRA=0;EPP=3.18402;EPPR=0;GTI=0;LEN=4;MEANALT=1;MQM=60;MQMR=0;NS=1;NUMALT=1;ODDS=72.5336;PAIRED=1;PAIREDR=0;PAO=0;PQA=0;PQR=0;PRO=0;QA=1720;QR=0;RO=0;RPP=4.57376;RPPR=0;RUN=1;SAF=22;SAP=4.57376;SAR=28;SRF=0;SRP=0;SRR=0;TYPE=complex;BVAR	GT:DP:RO:QR:AO:QA:GL	1/1:50:0:0:50:1720:-5,-5,0
NC_010611.1	60244	.	G	A	2000.83	.	AB=0;ABP=0;AC=2;AF=1;AN=2;AO=65;CIGAR=1X;DP=66;DPB=66;DPRA=0;EPP=3.04371;EPPR=0;GTI=0;LEN=1;MEANALT=2;MQM=60;MQMR=0;NS=1;NUMALT=1;ODDS=93.328;PAIRED=1;PAIREDR=0;PAO=0;PQA=0;PQR=0;PRO=0;QA=2263;QR=0;RO=0;RPP=10.5269;RPPR=0;RUN=1;SAF=32;SAP=3.04371;SAR=33;SRF=0;SRP=0;SRR=0;TYPE=snp;BVAR	GT:DP:RO:QR:AO:QA:GL	1/1:66:0:0:65:2263:-5,-5,0
NC_010611.1	60574	.	A	G	1849.52	.	AB=0;ABP=0;AC=2;AF=1;AN=2;AO=55;CIGAR=1X;DP=55;DPB=55;DPRA=0;EPP=3.36563;EPPR=0;GTI=0;LEN=1;MEANALT=1;MQM=60;MQMR=0;NS=1;NUMALT=1;ODDS=79.4651;PAIRED=1;PAIREDR=0;PAO=0;PQA=0;PQR=0;PRO=0;QA=2085;QR=0;RO=0;RPP=3.99733;RPPR=0;RUN=1;SAF=26;SAP=3.36563;SAR=29;SRF=0;SRP=0;SRR=0;TYPE=snp;BVAR	GT:DP:RO:QR:AO:QA:GL	1/1:55:0:0:55:2085:-5,-5,0
NC_010611.1	60628	.	A	G	2424.8	.	AB=0;ABP=0;AC=2;AF=1;AN=2;AO=75;CIGAR=1X;DP=75;DPB=75;DPRA=0;EPP=15.7786;EPPR=0;GTI=0;LEN=1;MEANALT=1;MQM=60;MQMR=0;NS=1;NUMALT=1;ODDS=107.191;PAIRED=0.986667;PAIREDR=0;PAO=0;PQA=0;PQR=0;PRO=0;QA=2752;QR=0;RO=0;RPP=11.3777;RPPR=0;RUN=1;SAF=43;SAP=6.51361;SAR=32;SRF=0;SRP=0;SRR=0;TYPE=snp;BVAR	GT:DP:RO:QR:AO:QA:GL	1/1:75:0:0:75:2752:-5,-5,0
NC_010611.1	60658	.	T	C	2760.97	.	AB=0;ABP=0;AC=2;AF=1;AN=2;AO=82;CIGAR=1X;DP=82;DPB=82;DPRA=0;EPP=5.65844;EPPR=0;GTI=0;LEN=1;MEANALT=1;MQM=60;MQMR=0;NS=1;NUMALT=1;ODDS=116.895;PAIRED=0.987805;PAIREDR=0;PAO=0;PQA=0;PQR=0;PRO=0;QA=3111;QR=0;RO=0;RPP=4.70511;RPPR=0;RUN=1;SAF=49;SAP=9.78953;SAR=33;SRF=0;SRP=0;SRR=0;TYPE=snp;BVAR	GT:DP:RO:QR:AO:QA:GL	1/1:82:0:0:82:3111:-5,-5,0
NC_010611.1	60799	.	G	A	2924.07	.	AB=0;ABP=0;AC=2;AF=1;AN=2;AO=91;CIGAR=1X;DP=91;DPB=91;DPRA=0;EPP=7.04303;EPPR=0;GTI=0;LEN=1;MEANALT=1;MQM=60;MQMR=0;NS=1;NUMALT=1;ODDS=129.372;PAIRED=1;PAIREDR=0;PAO=0;PQA=0;PQR=0;PRO=0;QA=3293;QR=0;RO=0;RPP=9.90651;RPPR=0;RUN=1;SAF=45;SAP=3.03416;SAR=46;SRF=0;SRP=0;SRR=0;TYPE=snp;BVAR	GT:DP:RO:QR:AO:QA:GL	1/1:91:0:0:91:3293:-5,-5,0
NC_010611.1	60898	.	G	A	2228.16	.	AB=0;ABP=0;AC=2;AF=1;AN=2;AO=72;CIGAR=1X;DP=72;DPB=72;DPRA=0;EPP=4.9405;EPPR=0;GTI=0;LEN=1;MEANALT=1;MQM=60;MQMR=0;NS=1;NUMALT=1;ODDS=103.032;PAIRED=1;PAIREDR=0;PAO=0;PQA=0;PQR=0;PRO=0;QA=2593;QR=0;RO=0;RPP=56.2114;RPPR=0;RUN=1;SAF=23;SAP=23.398;SAR=49;SRF=0;SRP=0;SRR=0;TYPE=snp;BVAR	GT:DP:RO:QR:AO:QA:GL	1/1:72:0:0:72:2593:-5,-5,0
NC_010611.1	61225	.	G	A	897.99	.	AB=0;ABP=0;AC=2;AF=1;AN=2;AO=30;CIGAR=1X;DP=30;DPB=30;DPRA=0;EPP=5.61607;EPPR=0;GTI=0;LEN=1;MEANALT=1;MQM=60;MQMR=0;NS=1;NUMALT=1;ODDS=44.8077;PAIRED=0.966667;PAIREDR=0;PAO=0;PQA=0;PQR=0;PRO=0;QA=1033;QR=0;RO=0;RPP=10.2485;RPPR=0;RUN=1;SAF=16;SAP=3.29983;SAR=14;SRF=0;SRP=0;SRR=0;TYPE=snp;BVAR	GT:DP:RO:QR:AO:QA:GL	1/1:30:0:0:30:1033:-5,-5,0
NC_010611.1	61270	.	G	A	1228.6	.	AB=0;ABP=0;AC=2;AF=1;AN=2;AO=38;CIGAR=1X;DP=38;DPB=38;DPRA=0;EPP=3.23888;EPPR=0;GTI=0;LEN=1;MEANALT=1;MQM=60;MQMR=0;NS=1;NUMALT=1;ODDS=55.8981;PAIRED=0.947368;PAIREDR=0;PAO=0;PQA=0;PQR=0;PRO=0;QA=1401;QR=0;RO=0;RPP=11.239;RPPR=0;RUN=1;SAF=17;SAP=3.9246;SAR=21;SRF=0;SRP=0;SRR=0;TYPE=snp;BVAR	GT:DP:RO:QR:AO:QA:GL	1/1:38:0:0:38:1401:-5,-5,0
NC_010611.1	61288	.	G	A	1313.12	.	AB=0;ABP=0;AC=2;AF=1;AN=2;AO=41;CIGAR=1X;DP=41;DPB=41;DPRA=0;EPP=3.48696;EPPR=0;GTI=0;LEN=1;MEANALT=1;MQM=60;MQMR=0;NS=1;NUMALT=1;ODDS=60.0569;PAIRED=0.95122;PAIREDR=0;PAO=0;PQA=0;PQR=0;PRO=0;QA=1490;QR=0;RO=0;RPP=4.33437;RPPR=0;RUN=1;SAF=17;SAP=5.60547;SAR=24;SRF=0;SRP=0;SRR=0;TYPE=snp;BVAR	GT:DP:RO:QR:AO:QA:GL	1/1:41:0:0:41:1490:-5,-5,0
NC_010611.1	61300	.	G	A	1386.04	.	AB=0;ABP=0;AC=2;AF=1;AN=2;AO=43;CIGAR=1X;DP=43;DPB=43;DPRA=0;EPP=4.27278;EPPR=0;GTI=0;LEN=1;MEANALT=1;MQM=60;MQMR=0;NS=1;NUMALT=1;ODDS=62.8295;PAIRED=0.953488;PAIREDR=0;PAO=0;PQA=0;PQR=0;PRO=0;QA=1572;QR=0;RO=0;RPP=4.27278;RPPR=0;RUN=1;SAF=18;SAP=5.48477;SAR=25;SRF=0;SRP=0;SRR=0;TYPE=snp;BVAR	GT:DP:RO:QR:AO:QA:GL	1/1:43:0:0:43:1572:-5,-5,0
NC_010611.1	61312	.	AATG	GATA	1185.34	.	AB=0;ABP=0;AC=2;AF=1;AN=2;AO=38;CIGAR=1X2M1X;DP=38;DPB=77.25;DPRA=0;EPP=3.9246;EPPR=0;GTI=0;LEN=4;MEANALT=1;MQM=60;MQMR=0;NS=1;NUMALT=1;ODDS=55.8981;PAIRED=0.973684;PAIREDR=0;PAO=0;PQA=0;PQR=0;PRO=0;QA=1350;QR=0;RO=0;RPP=6.66752;RPPR=0;RUN=1;SAF=16;SAP=5.06748;SAR=22;SRF=0;SRP=0;SRR=0;TYPE=complex;BVAR	GT:DP:RO:QR:AO:QA:GL	1/1:38:0:0:38:1350:-5,-5,0
NC_010611.1	61321	.	AACG	GACT	1184.68	.	AB=0;ABP=0;AC=2;AF=1;AN=2;AO=37;CIGAR=1X2M1X;DP=37;DPB=74.5;DPRA=0;EPP=3.5385;EPPR=0;GTI=0;LEN=4;MEANALT=1;MQM=60;MQMR=0;NS=1;NUMALT=1;ODDS=54.5118;PAIRED=0.972973;PAIREDR=0;PAO=0;PQA=0;PQR=0;PRO=0;QA=1344;QR=0;RO=0;RPP=3.06899;RPPR=0;RUN=1;SAF=16;SAP=4.47751;SAR=21;SRF=0;SRP=0;SRR=0;TYPE=complex;BVAR	GT:DP:RO:QR:AO:QA:GL	1/1:37:0:0:37:1344:-5,-5,0
NC_010611.1	61410	.	C	T	994722	.	AB=0;ABP=0;AC=2;AF=1;AN=2;AO=30;CIGAR=1X;DP=30;DPB=30;DPRA=0;EPP=3.29983;EPPR=0;GTI=0;LEN=1;MEANALT=1;MQM=60;MQMR=0;NS=1;NUMALT=1;ODDS=44.8077;PAIRED=1;PAIREDR=0;PAO=0;PQA=0;PQR=0;PRO=0;QA=1135;QR=0;RO=0;RPP=5.61607;RPPR=0;RUN=1;SAF=12;SAP=5.61607;SAR=18;SRF=0;SRP=0;SRR=0;TYPE=snp;BVAR	GT:DP:RO:QR:AO:QA:GL	1/1:30:0:0:30:1135:-5,-5,0
NC_010611.1	61569	.	C	T	192847	.	AB=0;ABP=0;AC=2;AF=1;AN=2;AO=6;CIGAR=1X;DP=6;DPB=6;DPRA=0;EPP=4.45795;EPPR=0;GTI=0;LEN=1;MEANALT=1;MQM=60;MQMR=0;NS=1;NUMALT=1;ODDS=11.5366;PAIRED=1;PAIREDR=0;PAO=0;PQA=0;PQR=0;PRO=0;QA=231;QR=0;RO=0;RPP=4.45795;RPPR=0;RUN=1;SAF=2;SAP=4.45795;SAR=4;SRF=0;SRP=0;SRR=0;TYPE=snp;BVAR	GT:DP:RO:QR:AO:QA:GL	1/1:6:0:0:6:231:-5,-1.80618,0
NC_010611.1	61628	.	T	G	810.35	.	AB=0;ABP=0;AC=2;AF=1;AN=2;AO=26;CIGAR=1X;DP=26;DPB=26;DPRA=0;EPP=11.3621;EPPR=0;GTI=0;LEN=1;MEANALT=1;MQM=60;MQMR=0;NS=1;NUMALT=1;ODDS=39.2625;PAIRED=1;PAIREDR=0;PAO=0;PQA=0;PQR=0;PRO=0;QA=939;QR=0;RO=0;RPP=6.01695;RPPR=0;RUN=1;SAF=16;SAP=6.01695;SAR=10;SRF=0;SRP=0;SRR=0;TYPE=snp;BVAR	GT:DP:RO:QR:AO:QA:GL	1/1:26:0:0:26:939:-5,-5,0
NC_010611.1	61681	.	G	A	2056.61	.	AB=0;ABP=0;AC=2;AF=1;AN=2;AO=66;CIGAR=1X;DP=66;DPB=66;DPRA=0;EPP=5.11597;EPPR=0;GTI=0;LEN=1;MEANALT=1;MQM=60;MQMR=0;NS=1;NUMALT=1;ODDS=94.7143;PAIRED=1;PAIREDR=0;PAO=0;PQA=0;PQR=0;PRO=0;QA=2360;QR=0;RO=0;RPP=32.6213;RPPR=0;RUN=1;SAF=41;SAP=11.433;SAR=25;SRF=0;SRP=0;SRR=0;TYPE=snp;BVAR	GT:DP:RO:QR:AO:QA:GL	1/1:66:0:0:66:2360:-5,-5,0
NC_010611.1	62008	.	T	A	2760.27	.	AB=0;ABP=0;AC=2;AF=1;AN=2;AO=86;CIGAR=1X;DP=86;DPB=86;DPRA=0;EPP=4.62628;EPPR=0;GTI=0;LEN=1;MEANALT=1;MQM=60;MQMR=0;NS=1;NUMALT=1;ODDS=122.44;PAIRED=1;PAIREDR=0;PAO=0;PQA=0;PQR=0;PRO=0;QA=3130;QR=0;RO=0;RPP=15.2311;RPPR=0;RUN=1;SAF=31;SAP=17.5541;SAR=55;SRF=0;SRP=0;SRR=0;TYPE=snp;BVAR	GT:DP:RO:QR:AO:QA:GL	1/1:86:0:0:86:3130:-5,-5,0
NC_010611.1	62369	.	C	A	2015.07	.	AB=0;ABP=0;AC=2;AF=1;AN=2;AO=60;CIGAR=1X;DP=60;DPB=60;DPRA=0;EPP=3.58936;EPPR=0;GTI=0;LEN=1;MEANALT=1;MQM=60;MQMR=0;NS=1;NUMALT=1;ODDS=86.3965;PAIRED=1;PAIREDR=0;PAO=0;PQA=0;PQR=0;PRO=0;QA=2269;QR=0;RO=0;RPP=3.58936;RPPR=0;RUN=1;SAF=30;SAP=3.0103;SAR=30;SRF=0;SRP=0;SRR=0;TYPE=snp;BVAR	GT:DP:RO:QR:AO:QA:GL	1/1:60:0:0:60:2269:-5,-5,0
NC_010611.1	62483	.	C	T	1430.35	.	AB=0;ABP=0;AC=2;AF=1;AN=2;AO=43;CIGAR=1X;DP=43;DPB=43;DPRA=0;EPP=3.46479;EPPR=0;GTI=0;LEN=1;MEANALT=1;MQM=60;MQMR=0;NS=1;NUMALT=1;ODDS=62.8295;PAIRED=1;PAIREDR=0;PAO=0;PQA=0;PQR=0;PRO=0;QA=1622;QR=0;RO=0;RPP=7.10075;RPPR=0;RUN=1;SAF=24;SAP=4.27278;SAR=19;SRF=0;SRP=0;SRR=0;TYPE=snp;BVAR	GT:DP:RO:QR:AO:QA:GL	1/1:43:0:0:43:1622:-5,-5,0
NC_010611.1	62507	.	A	T	1430.76	.	AB=0;ABP=0;AC=2;AF=1;AN=2;AO=44;CIGAR=1X;DP=44;DPB=44;DPRA=0;EPP=4.78696;EPPR=0;GTI=0;LEN=1;MEANALT=1;MQM=60;MQMR=0;NS=1;NUMALT=1;ODDS=64.2158;PAIRED=1;PAIREDR=0;PAO=0;PQA=0;PQR=0;PRO=0;QA=1637;QR=0;RO=0;RPP=19.0002;RPPR=0;RUN=1;SAF=24;SAP=3.79993;SAR=20;SRF=0;SRP=0;SRR=0;TYPE=snp;BVAR	GT:DP:RO:QR:AO:QA:GL	1/1:44:0:0:44:1637:-5,-5,0
NC_010611.1	62531	.	CGCA	TGCC	1268.2	.	AB=0;ABP=0;AC=2;AF=1;AN=2;AO=41;CIGAR=1X2M1X;DP=41;DPB=82.75;DPRA=0;EPP=9.41879;EPPR=0;GTI=0;LEN=4;MEANALT=1;MQM=60;MQMR=0;NS=1;NUMALT=1;ODDS=60.0569;PAIRED=1;PAIREDR=0;PAO=0;PQA=0;PQR=0;PRO=0;QA=1450;QR=0;RO=0;RPP=9.41879;RPPR=0;RUN=1;SAF=19;SAP=3.48696;SAR=22;SRF=0;SRP=0;SRR=0;TYPE=complex;BVAR	GT:DP:RO:QR:AO:QA:GL	1/1:41:0:0:41:1450:-5,-5,0
NC_010611.1	62582	.	G	A	1958.65	.	AB=0;ABP=0;AC=2;AF=1;AN=2;AO=61;CIGAR=1X;DP=62;DPB=62;DPRA=0;EPP=3.0459;EPPR=0;GTI=0;LEN=1;MEANALT=2;MQM=60;MQMR=0;NS=1;NUMALT=1;ODDS=87.7828;PAIRED=1;PAIREDR=0;PAO=0;PQA=0;PQR=0;PRO=0;QA=2271;QR=0;RO=0;RPP=57.1547;RPPR=0;RUN=1;SAF=30;SAP=3.0459;SAR=31;SRF=0;SRP=0;SRR=0;TYPE=snp;BVAR	GT:DP:RO:QR:AO:QA:GL	1/1:62:0:0:61:2271:-5,-5,0
NC_010611.1	62639	.	T	A	2036.8	.	AB=0;ABP=0;AC=2;AF=1;AN=2;AO=63;CIGAR=1X;DP=63;DPB=63;DPRA=0;EPP=7.18091;EPPR=0;GTI=0;LEN=1;MEANALT=1;MQM=60;MQMR=0;NS=1;NUMALT=1;ODDS=90.5554;PAIRED=1;PAIREDR=0;PAO=0;PQA=0;PQR=0;PRO=0;QA=2308;QR=0;RO=0;RPP=12.9715;RPPR=0;RUN=1;SAF=31;SAP=3.04477;SAR=32;SRF=0;SRP=0;SRR=0;TYPE=snp;BVAR	GT:DP:RO:QR:AO:QA:GL	1/1:63:0:0:63:2308:-5,-5,0
NC_010611.1	62657	.	T	G	1935.51	.	AB=0;ABP=0;AC=2;AF=1;AN=2;AO=62;CIGAR=1X;DP=62;DPB=62;DPRA=0;EPP=3.15039;EPPR=0;GTI=0;LEN=1;MEANALT=1;MQM=60;MQMR=0;NS=1;NUMALT=1;ODDS=89.1691;PAIRED=1;PAIREDR=0;PAO=0;PQA=0;PQR=0;PRO=0;QA=2216;QR=0;RO=0;RPP=34.5317;RPPR=0;RUN=1;SAF=30;SAP=3.15039;SAR=32;SRF=0;SRP=0;SRR=0;TYPE=snp;BVAR	GT:DP:RO:QR:AO:QA:GL	1/1:62:0:0:62:2216:-5,-5,0
NC_010611.1	62705	.	C	T	1743.83	.	AB=0;ABP=0;AC=2;AF=1;AN=2;AO=55;CIGAR=1X;DP=56;DPB=56;DPRA=0;EPP=4.94488;EPPR=0;GTI=0;LEN=1;MEANALT=2;MQM=60;MQMR=0;NS=1;NUMALT=1;ODDS=79.4651;PAIRED=1;PAIREDR=0;PAO=0;PQA=0;PQR=0;PRO=0;QA=1971;QR=0;RO=0;RPP=3.04978;RPPR=0;RUN=1;SAF=30;SAP=3.99733;SAR=25;SRF=0;SRP=0;SRR=0;TYPE=snp;BVAR	GT:DP:RO:QR:AO:QA:GL	1/1:56:0:0:55:1971:-5,-5,0
NC_010611.1	62723	.	C	T	1517.18	.	AB=0;ABP=0;AC=2;AF=1;AN=2;AO=46;CIGAR=1X;DP=46;DPB=46;DPRA=0;EPP=3.19912;EPPR=0;GTI=0;LEN=1;MEANALT=1;MQM=60;MQMR=0;NS=1;NUMALT=1;ODDS=66.9884;PAIRED=1;PAIREDR=0;PAO=0;PQA=0;PQR=0;PRO=0;QA=1717;QR=0;RO=0;RPP=6.03148;RPPR=0;RUN=1;SAF=25;SAP=3.76559;SAR=21;SRF=0;SRP=0;SRR=0;TYPE=snp;BVAR	GT:DP:RO:QR:AO:QA:GL	1/1:46:0:0:46:1717:-5,-5,0
NC_010611.1	62834	.	T	C	1663.05	.	AB=0;ABP=0;AC=2;AF=1;AN=2;AO=51;CIGAR=1X;DP=51;DPB=51;DPRA=0;EPP=6.45911;EPPR=0;GTI=0;LEN=1;MEANALT=1;MQM=60;MQMR=0;NS=1;NUMALT=1;ODDS=73.9199;PAIRED=1;PAIREDR=0;PAO=0;PQA=0;PQR=0;PRO=0;QA=1885;QR=0;RO=0;RPP=3.05288;RPPR=0;RUN=1;SAF=20;SAP=8.16222;SAR=31;SRF=0;SRP=0;SRR=0;TYPE=snp;BVAR	GT:DP:RO:QR:AO:QA:GL	1/1:51:0:0:51:1885:-5,-5,0
NC_010611.1	62849	.	A	T	1508.52	.	AB=0;ABP=0;AC=2;AF=1;AN=2;AO=47;CIGAR=1X;DP=47;DPB=47;DPRA=0;EPP=3.0565;EPPR=0;GTI=0;LEN=1;MEANALT=1;MQM=60;MQMR=0;NS=1;NUMALT=1;ODDS=68.3747;PAIRED=1;PAIREDR=0;PAO=0;PQA=0;PQR=0;PRO=0;QA=1712;QR=0;RO=0;RPP=3.0565;RPPR=0;RUN=1;SAF=17;SAP=10.8184;SAR=30;SRF=0;SRP=0;SRR=0;TYPE=snp;BVAR	GT:DP:RO:QR:AO:QA:GL	1/1:47:0:0:47:1712:-5,-5,0
NC_010611.1	62876	.	T	A	1196.48	.	AB=0;ABP=0;AC=2;AF=1;AN=2;AO=38;CIGAR=1X;DP=38;DPB=38;DPRA=0;EPP=3.23888;EPPR=0;GTI=0;LEN=1;MEANALT=1;MQM=60;MQMR=0;NS=1;NUMALT=1;ODDS=55.8981;PAIRED=1;PAIREDR=0;PAO=0;PQA=0;PQR=0;PRO=0;QA=1374;QR=0;RO=0;RPP=8.7247;RPPR=0;RUN=1;SAF=12;SAP=14.2105;SAR=26;SRF=0;SRP=0;SRR=0;TYPE=snp;BVAR	GT:DP:RO:QR:AO:QA:GL	1/1:38:0:0:38:1374:-5,-5,0
NC_010611.1	62906	.	G	T	1181.97	.	AB=0;ABP=0;AC=2;AF=1;AN=2;AO=39;CIGAR=1X;DP=39;DPB=39;DPRA=0;EPP=7.52028;EPPR=0;GTI=0;LEN=1;MEANALT=1;MQM=60;MQMR=0;NS=1;NUMALT=1;ODDS=57.2844;PAIRED=1;PAIREDR=0;PAO=0;PQA=0;PQR=0;PRO=0;QA=1362;QR=0;RO=0;RPP=12.42;RPPR=0;RUN=1;SAF=14;SAP=9.74743;SAR=25;SRF=0;SRP=0;SRR=0;TYPE=snp;BVAR	GT:DP:RO:QR:AO:QA:GL	1/1:39:0:0:39:1362:-5,-5,0
NC_010611.1	63226	.	C	T	1547.65	.	AB=0;ABP=0;AC=2;AF=1;AN=2;AO=51;CIGAR=1X;DP=52;DPB=52;DPRA=0;EPP=4.07475;EPPR=0;GTI=0;LEN=1;MEANALT=2;MQM=60;MQMR=0;NS=1;NUMALT=1;ODDS=73.9199;PAIRED=1;PAIREDR=0;PAO=0;PQA=0;PQR=0;PRO=0;QA=1772;QR=0;RO=0;RPP=21.7871;RPPR=0;RUN=1;SAF=24;SAP=3.3935;SAR=27;SRF=0;SRP=0;SRR=0;TYPE=snp;BVAR	GT:DP:RO:QR:AO:QA:GL	1/1:52:0:0:51:1772:-5,-5,0
NC_010611.1	63271	.	G	A	1975.2	.	AB=0;ABP=0;AC=2;AF=1;AN=2;AO=64;CIGAR=1X;DP=64;DPB=64;DPRA=0;EPP=7.89611;EPPR=0;GTI=0;LEN=1;MEANALT=1;MQM=60;MQMR=0;NS=1;NUMALT=1;ODDS=91.9417;PAIRED=1;PAIREDR=0;PAO=0;PQA=0;PQR=0;PRO=0;QA=2262;QR=0;RO=0;RPP=29.6108;RPPR=0;RUN=1;SAF=36;SAP=5.18177;SAR=28;SRF=0;SRP=0;SRR=0;TYPE=snp;BVAR	GT:DP:RO:QR:AO:QA:GL	1/1:64:0:0:64:2262:-5,-5,0
NC_010611.1	63313	.	T	C	1923.64	.	AB=0;ABP=0;AC=2;AF=1;AN=2;AO=58;CIGAR=1X;DP=58;DPB=58;DPRA=0;EPP=3.60933;EPPR=0;GTI=0;LEN=1;MEANALT=1;MQM=59.8793;MQMR=0;NS=1;NUMALT=1;ODDS=83.6239;PAIRED=1;PAIREDR=0;PAO=0;PQA=0;PQR=0;PRO=0;QA=2208;QR=0;RO=0;RPP=32.3626;RPPR=0;RUN=1;SAF=36;SAP=10.3484;SAR=22;SRF=0;SRP=0;SRR=0;TYPE=snp;BVAR	GT:DP:RO:QR:AO:QA:GL	1/1:58:0:0:58:2208:-5,-5,0
NC_010611.1	63328	.	G	A	2158.65	.	AB=0;ABP=0;AC=2;AF=1;AN=2;AO=65;CIGAR=1X;DP=65;DPB=65;DPRA=0;EPP=3.84548;EPPR=0;GTI=0;LEN=1;MEANALT=1;MQM=60;MQMR=0;NS=1;NUMALT=1;ODDS=93.328;PAIRED=1;PAIREDR=0;PAO=0;PQA=0;PQR=0;PRO=0;QA=2438;QR=0;RO=0;RPP=3.84548;RPPR=0;RUN=1;SAF=40;SAP=10.5269;SAR=25;SRF=0;SRP=0;SRR=0;TYPE=snp;BVAR	GT:DP:RO:QR:AO:QA:GL	1/1:65:0:0:65:2438:-5,-5,0
NC_010611.1	63337	.	TTTAGCG	CTTTGCA	1996.04	.	AB=0;ABP=0;AC=2;AF=1;AN=2;AO=63;CIGAR=1X2M1X2M1X;DP=63;DPB=126;DPRA=0;EPP=3.872;EPPR=0;GTI=0;LEN=7;MEANALT=1;MQM=60;MQMR=0;NS=1;NUMALT=1;ODDS=90.5554;PAIRED=1;PAIREDR=0;PAO=0;PQA=0;PQR=0;PRO=0;QA=2257;QR=0;RO=0;RPP=3.32051;RPPR=0;RUN=1;SAF=39;SAP=10.7656;SAR=24;SRF=0;SRP=0;SRR=0;TYPE=complex;BVAR	GT:DP:RO:QR:AO:QA:GL	1/1:63:0:0:63:2257:-5,-5,0
NC_010611.1	63361	.	A	C	2183.23	.	AB=0;ABP=0;AC=2;AF=1;AN=2;AO=67;CIGAR=1X;DP=67;DPB=67;DPRA=0;EPP=5.63551;EPPR=0;GTI=0;LEN=1;MEANALT=1;MQM=60;MQMR=0;NS=1;NUMALT=1;ODDS=96.1006;PAIRED=1;PAIREDR=0;PAO=0;PQA=0;PQR=0;PRO=0;QA=2463;QR=0;RO=0;RPP=3.30199;RPPR=0;RUN=1;SAF=39;SAP=6.93191;SAR=28;SRF=0;SRP=0;SRR=0;TYPE=snp;BVAR	GT:DP:RO:QR:AO:QA:GL	1/1:67:0:0:67:2463:-5,-5,0
NC_010611.1	63412	.	A	G	2113.48	.	AB=0;ABP=0;AC=2;AF=1;AN=2;AO=66;CIGAR=1X;DP=66;DPB=66;DPRA=0;EPP=6.30041;EPPR=0;GTI=0;LEN=1;MEANALT=1;MQM=60;MQMR=0;NS=1;NUMALT=1;ODDS=94.7143;PAIRED=1;PAIREDR=0;PAO=0;PQA=0;PQR=0;PRO=0;QA=2383;QR=0;RO=0;RPP=3.1419;RPPR=0;RUN=1;SAF=36;SAP=4.19474;SAR=30;SRF=0;SRP=0;SRR=0;TYPE=snp;BVAR	GT:DP:RO:QR:AO:QA:GL	1/1:66:0:0:66:2383:-5,-5,0
NC_010611.1	63445	.	C	T	2071.99	.	AB=0;ABP=0;AC=2;AF=1;AN=2;AO=63;CIGAR=1X;DP=63;DPB=63;DPRA=0;EPP=8.83536;EPPR=0;GTI=0;LEN=1;MEANALT=1;MQM=60;MQMR=0;NS=1;NUMALT=1;ODDS=90.5554;PAIRED=1;PAIREDR=0;PAO=0;PQA=0;PQR=0;PRO=0;QA=2340;QR=0;RO=0;RPP=4.69922;RPPR=0;RUN=1;SAF=30;SAP=3.32051;SAR=33;SRF=0;SRP=0;SRR=0;TYPE=snp;BVAR	GT:DP:RO:QR:AO:QA:GL	1/1:63:0:0:63:2340:-5,-5,0
NC_010611.1	63535	.	C	T	2057.23	.	AB=0;ABP=0;AC=2;AF=1;AN=2;AO=63;CIGAR=1X;DP=63;DPB=63;DPRA=0;EPP=3.04477;EPPR=0;GTI=0;LEN=1;MEANALT=1;MQM=60;MQMR=0;NS=1;NUMALT=1;ODDS=90.5554;PAIRED=1;PAIREDR=0;PAO=0;PQA=0;PQR=0;PRO=0;QA=2320;QR=0;RO=0;RPP=3.32051;RPPR=0;RUN=1;SAF=26;SAP=7.18091;SAR=37;SRF=0;SRP=0;SRR=0;TYPE=snp;BVAR	GT:DP:RO:QR:AO:QA:GL	1/1:63:0:0:63:2320:-5,-5,0
NC_010611.1	63553	.	T	A	2109.93	.	AB=0;ABP=0;AC=2;AF=1;AN=2;AO=65;CIGAR=1X;DP=65;DPB=65;DPRA=0;EPP=7.05258;EPPR=0;GTI=0;LEN=1;MEANALT=1;MQM=60;MQMR=0;NS=1;NUMALT=1;ODDS=93.328;PAIRED=1;PAIREDR=0;PAO=0;PQA=0;PQR=0;PRO=0;QA=2391;QR=0;RO=0;RPP=10.5269;RPPR=0;RUN=1;SAF=27;SAP=7.05258;SAR=38;SRF=0;SRP=0;SRR=0;TYPE=snp;BVAR	GT:DP:RO:QR:AO:QA:GL	1/1:65:0:0:65:2391:-5,-5,0
NC_010611.1	63763	.	A	C	1347.44	.	AB=0;ABP=0;AC=2;AF=1;AN=2;AO=42;CIGAR=1X;DP=42;DPB=42;DPRA=0;EPP=4.87156;EPPR=0;GTI=0;LEN=1;MEANALT=1;MQM=60;MQMR=0;NS=1;NUMALT=1;ODDS=61.4432;PAIRED=1;PAIREDR=0;PAO=0;PQA=0;PQR=0;PRO=0;QA=1526;QR=0;RO=0;RPP=3.21711;RPPR=0;RUN=1;SAF=20;SAP=3.21711;SAR=22;SRF=0;SRP=0;SRR=0;TYPE=snp;BVAR	GT:DP:RO:QR:AO:QA:GL	1/1:42:0:0:42:1526:-5,-5,0
NC_010611.1	63790	.	T	C	1394.36	.	AB=0;ABP=0;AC=2;AF=1;AN=2;AO=43;CIGAR=1X;DP=43;DPB=43;DPRA=0;EPP=7.10075;EPPR=0;GTI=0;LEN=1;MEANALT=1;MQM=60;MQMR=0;NS=1;NUMALT=1;ODDS=62.8295;PAIRED=1;PAIREDR=0;PAO=0;PQA=0;PQR=0;PRO=0;QA=1587;QR=0;RO=0;RPP=9.12072;RPPR=0;RUN=1;SAF=21;SAP=3.0608;SAR=22;SRF=0;SRP=0;SRR=0;TYPE=snp;BVAR	GT:DP:RO:QR:AO:QA:GL	1/1:43:0:0:43:1587:-5,-5,0
NC_010611.1	63799	.	A	G	1332.11	.	AB=0;ABP=0;AC=2;AF=1;AN=2;AO=41;CIGAR=1X;DP=41;DPB=41;DPRA=0;EPP=11.961;EPPR=0;GTI=0;LEN=1;MEANALT=1;MQM=60;MQMR=0;NS=1;NUMALT=1;ODDS=60.0569;PAIRED=1;PAIREDR=0;PAO=0;PQA=0;PQR=0;PRO=0;QA=1519;QR=0;RO=0;RPP=5.60547;RPPR=0;RUN=1;SAF=21;SAP=3.06326;SAR=20;SRF=0;SRP=0;SRR=0;TYPE=snp;BVAR	GT:DP:RO:QR:AO:QA:GL	1/1:41:0:0:41:1519:-5,-5,0
NC_010611.1	63812	.	TTGTG	CTGTA	1327.09	.	AB=0;ABP=0;AC=2;AF=1;AN=2;AO=43;CIGAR=1X3M1X;DP=43;DPB=93.2;DPRA=0;EPP=39.8243;EPPR=0;GTI=0;LEN=5;MEANALT=1;MQM=60;MQMR=0;NS=1;NUMALT=1;ODDS=62.8295;PAIRED=1;PAIREDR=0;PAO=0;PQA=0;PQR=0;PRO=0;QA=1553;QR=0;RO=0;RPP=7.10075;RPPR=0;RUN=1;SAF=26;SAP=7.10075;SAR=17;SRF=0;SRP=0;SRR=0;TYPE=complex;BVAR	GT:DP:RO:QR:AO:QA:GL	1/1:43:0:0:43:1553:-5,-5,0
NC_010611.1	63846	.	T	C	1831.32	.	AB=0;ABP=0;AC=2;AF=1;AN=2;AO=58;CIGAR=1X;DP=58;DPB=58;DPRA=0;EPP=15.1406;EPPR=0;GTI=0;LEN=1;MEANALT=1;MQM=60;MQMR=0;NS=1;NUMALT=1;ODDS=83.6239;PAIRED=1;PAIREDR=0;PAO=0;PQA=0;PQR=0;PRO=0;QA=2119;QR=0;RO=0;RPP=28.3192;RPPR=0;RUN=1;SAF=38;SAP=15.1406;SAR=20;SRF=0;SRP=0;SRR=0;TYPE=snp;BVAR	GT:DP:RO:QR:AO:QA:GL	1/1:58:0:0:58:2119:-5,-5,0
NC_010611.1	63882	.	C	T	2603.15	.	AB=0;ABP=0;AC=2;AF=1;AN=2;AO=81;CIGAR=1X;DP=81;DPB=81;DPRA=0;EPP=5.18177;EPPR=0;GTI=0;LEN=1;MEANALT=1;MQM=60;MQMR=0;NS=1;NUMALT=1;ODDS=115.509;PAIRED=1;PAIREDR=0;PAO=0;PQA=0;PQR=0;PRO=0;QA=2938;QR=0;RO=0;RPP=6.2541;RPPR=0;RUN=1;SAF=49;SAP=10.7579;SAR=32;SRF=0;SRP=0;SRR=0;TYPE=snp;BVAR	GT:DP:RO:QR:AO:QA:GL	1/1:81:0:0:81:2938:-5,-5,0
NC_010611.1	63888	.	T	C	2502.15	.	AB=0;ABP=0;AC=2;AF=1;AN=2;AO=78;CIGAR=1X;DP=78;DPB=78;DPRA=0;EPP=8.46682;EPPR=0;GTI=0;LEN=1;MEANALT=1;MQM=60;MQMR=0;NS=1;NUMALT=1;ODDS=111.35;PAIRED=1;PAIREDR=0;PAO=0;PQA=0;PQR=0;PRO=0;QA=2833;QR=0;RO=0;RPP=8.46682;RPPR=0;RUN=1;SAF=48;SAP=12.0303;SAR=30;SRF=0;SRP=0;SRR=0;TYPE=snp;BVAR	GT:DP:RO:QR:AO:QA:GL	1/1:78:0:0:78:2833:-5,-5,0
NC_010611.1	63903	.	A	C	2690.85	.	AB=0;ABP=0;AC=2;AF=1;AN=2;AO=82;CIGAR=1X;DP=82;DPB=82;DPRA=0;EPP=15.8273;EPPR=0;GTI=0;LEN=1;MEANALT=1;MQM=60;MQMR=0;NS=1;NUMALT=1;ODDS=116.895;PAIRED=1;PAIREDR=0;PAO=0;PQA=0;PQR=0;PRO=0;QA=3041;QR=0;RO=0;RPP=3.11623;RPPR=0;RUN=1;SAF=48;SAP=8.20065;SAR=34;SRF=0;SRP=0;SRR=0;TYPE=snp;BVAR	GT:DP:RO:QR:AO:QA:GL	1/1:82:0:0:82:3041:-5,-5,0
NC_010611.1	64176	.	T	C	1349.35	.	AB=0;ABP=0;AC=2;AF=1;AN=2;AO=42;CIGAR=1X;DP=42;DPB=42;DPRA=0;EPP=10.4553;EPPR=0;GTI=0;LEN=1;MEANALT=1;MQM=60;MQMR=0;NS=1;NUMALT=1;ODDS=61.4432;PAIRED=1;PAIREDR=0;PAO=0;PQA=0;PQR=0;PRO=0;QA=1544;QR=0;RO=0;RPP=10.4553;RPPR=0;RUN=1;SAF=18;SAP=4.87156;SAR=24;SRF=0;SRP=0;SRR=0;TYPE=snp;BVAR	GT:DP:RO:QR:AO:QA:GL	1/1:42:0:0:42:1544:-5,-5,0
NC_010611.1	64182	.	C	T	1451.41	.	AB=0;ABP=0;AC=2;AF=1;AN=2;AO=44;CIGAR=1X;DP=44;DPB=44;DPRA=0;EPP=4.78696;EPPR=0;GTI=0;LEN=1;MEANALT=1;MQM=60;MQMR=0;NS=1;NUMALT=1;ODDS=64.2158;PAIRED=1;PAIREDR=0;PAO=0;PQA=0;PQR=0;PRO=0;QA=1644;QR=0;RO=0;RPP=3.79993;RPPR=0;RUN=1;SAF=19;SAP=4.78696;SAR=25;SRF=0;SRP=0;SRR=0;TYPE=snp;BVAR	GT:DP:RO:QR:AO:QA:GL	1/1:44:0:0:44:1644:-5,-5,0
NC_010611.1	64250	.	T	C	1043.41	.	AB=0;ABP=0;AC=2;AF=1;AN=2;AO=33;CIGAR=1X;DP=33;DPB=33;DPRA=0;EPP=10.9724;EPPR=0;GTI=0;LEN=1;MEANALT=1;MQM=60;MQMR=0;NS=1;NUMALT=1;ODDS=48.9666;PAIRED=1;PAIREDR=0;PAO=0;PQA=0;PQR=0;PRO=0;QA=1211;QR=0;RO=0;RPP=17.8158;RPPR=0;RUN=1;SAF=14;SAP=4.65535;SAR=19;SRF=0;SRP=0;SRR=0;TYPE=snp;BVAR	GT:DP:RO:QR:AO:QA:GL	1/1:33:0:0:33:1211:-5,-5,0
NC_010611.1	64323	.	A	C	953891	.	AB=0;ABP=0;AC=2;AF=1;AN=2;AO=32;CIGAR=1X;DP=32;DPB=32;DPRA=0;EPP=12.7819;EPPR=0;GTI=0;LEN=1;MEANALT=1;MQM=60;MQMR=0;NS=1;NUMALT=1;ODDS=47.5803;PAIRED=1;PAIREDR=0;PAO=0;PQA=0;PQR=0;PRO=0;QA=1159;QR=0;RO=0;RPP=48.8827;RPPR=0;RUN=1;SAF=21;SAP=9.79615;SAR=11;SRF=0;SRP=0;SRR=0;TYPE=snp;BVAR	GT:DP:RO:QR:AO:QA:GL	1/1:32:0:0:32:1159:-5,-5,0
NC_010611.1	65041	.	A	G	2016.88	.	AB=0;ABP=0;AC=2;AF=1;AN=2;AO=64;CIGAR=1X;DP=64;DPB=64;DPRA=0;EPP=7.89611;EPPR=0;GTI=0;LEN=1;MEANALT=1;MQM=60;MQMR=0;NS=1;NUMALT=1;ODDS=91.9417;PAIRED=1;PAIREDR=0;PAO=0;PQA=0;PQR=0;PRO=0;QA=2295;QR=0;RO=0;RPP=11.6962;RPPR=0;RUN=1;SAF=40;SAP=11.6962;SAR=24;SRF=0;SRP=0;SRR=0;TYPE=snp;BVAR	GT:DP:RO:QR:AO:QA:GL	1/1:64:0:0:64:2295:-5,-5,0
NC_010611.1	65068	.	G	A	2233.59	.	AB=0;ABP=0;AC=2;AF=1;AN=2;AO=68;CIGAR=1X;DP=68;DPB=68;DPRA=0;EPP=5.05404;EPPR=0;GTI=0;LEN=1;MEANALT=1;MQM=60;MQMR=0;NS=1;NUMALT=1;ODDS=97.4869;PAIRED=1;PAIREDR=0;PAO=0;PQA=0;PQR=0;PRO=0;QA=2516;QR=0;RO=0;RPP=3.0103;RPPR=0;RUN=1;SAF=38;SAP=5.05404;SAR=30;SRF=0;SRP=0;SRR=0;TYPE=snp;BVAR	GT:DP:RO:QR:AO:QA:GL	1/1:68:0:0:68:2516:-5,-5,0
NC_010611.1	65134	.	T	C	1889.78	.	AB=0;ABP=0;AC=2;AF=1;AN=2;AO=57;CIGAR=1X;DP=57;DPB=57;DPRA=0;EPP=6.09608;EPPR=0;GTI=0;LEN=1;MEANALT=1;MQM=60;MQMR=0;NS=1;NUMALT=1;ODDS=82.2377;PAIRED=1;PAIREDR=0;PAO=0;PQA=0;PQR=0;PRO=0;QA=2137;QR=0;RO=0;RPP=6.09608;RPPR=0;RUN=1;SAF=25;SAP=4.877;SAR=32;SRF=0;SRP=0;SRR=0;TYPE=snp;BVAR	GT:DP:RO:QR:AO:QA:GL	1/1:57:0:0:57:2137:-5,-5,0
NC_010611.1	65206	.	AGCA	TGCT	1589.42	.	AB=0;ABP=0;AC=2;AF=1;AN=2;AO=51;CIGAR=1X2M1X;DP=51;DPB=102;DPRA=0;EPP=3.3935;EPPR=0;GTI=0;LEN=4;MEANALT=1;MQM=59.8431;MQMR=0;NS=1;NUMALT=1;ODDS=73.9199;PAIRED=1;PAIREDR=0;PAO=0;PQA=0;PQR=0;PRO=0;QA=1808;QR=0;RO=0;RPP=3.05288;RPPR=0;RUN=1;SAF=17;SAP=15.3153;SAR=34;SRF=0;SRP=0;SRR=0;TYPE=complex;BVAR	GT:DP:RO:QR:AO:QA:GL	1/1:51:0:0:51:1808:-5,-5,0
NC_010611.1	65239	.	A	G	1445.24	.	AB=0;ABP=0;AC=2;AF=1;AN=2;AO=44;CIGAR=1X;DP=45;DPB=45;DPRA=0;EPP=6.16881;EPPR=0;GTI=0;LEN=1;MEANALT=2;MQM=60;MQMR=0;NS=1;NUMALT=1;ODDS=64.2158;PAIRED=1;PAIREDR=0;PAO=0;PQA=0;PQR=0;PRO=0;QA=1642;QR=0;RO=0;RPP=3.79993;RPPR=0;RUN=1;SAF=18;SAP=6.16881;SAR=26;SRF=0;SRP=0;SRR=0;TYPE=snp;BVAR	GT:DP:RO:QR:AO:QA:GL	1/1:45:0:0:44:1642:-5,-5,0
NC_010611.1	65266	.	A	C	1119.14	.	AB=0;ABP=0;AC=2;AF=1;AN=2;AO=35;CIGAR=1X;DP=35;DPB=35;DPRA=0;EPP=3.07234;EPPR=0;GTI=0;LEN=1;MEANALT=1;MQM=60;MQMR=0;NS=1;NUMALT=1;ODDS=51.7392;PAIRED=1;PAIREDR=0;PAO=0;PQA=0;PQR=0;PRO=0;QA=1272;QR=0;RO=0;RPP=6.05036;RPPR=0;RUN=1;SAF=17;SAP=3.07234;SAR=18;SRF=0;SRP=0;SRR=0;TYPE=snp;BVAR	GT:DP:RO:QR:AO:QA:GL	1/1:35:0:0:35:1272:-5,-5,0
NC_010611.1	65331	.	CATAA	TTTAT	609448	.	AB=0;ABP=0;AC=2;AF=1;AN=2;AO=19;CIGAR=2X2M1X;DP=19;DPB=38;DPRA=0;EPP=3.12459;EPPR=0;GTI=0;LEN=5;MEANALT=1;MQM=60;MQMR=0;NS=1;NUMALT=1;ODDS=29.5585;PAIRED=1;PAIREDR=0;PAO=0;PQA=0;PQR=0;PRO=0;QA=707;QR=0;RO=0;RPP=8.61041;RPPR=0;RUN=1;SAF=7;SAP=5.8675;SAR=12;SRF=0;SRP=0;SRR=0;TYPE=complex;BVAR	GT:DP:RO:QR:AO:QA:GL	1/1:19:0:0:19:707:-5,-5,0
NC_010611.1	65342	.	C	CT	493437	.	AB=0;ABP=0;AC=2;AF=1;AN=2;AO=16;CIGAR=1M1I;DP=16;DPB=38.5;DPRA=0;EPP=11.6962;EPPR=0;GTI=0;LEN=1;MEANALT=1;MQM=60;MQMR=0;NS=1;NUMALT=1;ODDS=25.3996;PAIRED=1;PAIREDR=0;PAO=0;PQA=0;PQR=0;PRO=0;QA=583;QR=0;RO=0;RPP=7.89611;RPPR=0;RUN=1;SAF=7;SAP=3.55317;SAR=9;SRF=0;SRP=0;SRR=0;TYPE=ins;BVAR	GT:DP:RO:QR:AO:QA:GL	1/1:16:0:0:16:583:-5,-4.81648,0
NC_010611.1	65396	.	G	T	704919	.	AB=0;ABP=0;AC=2;AF=1;AN=2;AO=22;CIGAR=1X;DP=22;DPB=22;DPRA=0;EPP=3.40511;EPPR=0;GTI=0;LEN=1;MEANALT=1;MQM=60;MQMR=0;NS=1;NUMALT=1;ODDS=33.7174;PAIRED=1;PAIREDR=0;PAO=0;PQA=0;PQR=0;PRO=0;QA=813;QR=0;RO=0;RPP=6.56362;RPPR=0;RUN=1;SAF=8;SAP=6.56362;SAR=14;SRF=0;SRP=0;SRR=0;TYPE=snp;BVAR	GT:DP:RO:QR:AO:QA:GL	1/1:22:0:0:22:813:-5,-5,0
NC_010611.1	65464	.	G	A	791414	.	AB=0;ABP=0;AC=2;AF=1;AN=2;AO=25;CIGAR=1X;DP=25;DPB=25;DPRA=0;EPP=3.09716;EPPR=0;GTI=0;LEN=1;MEANALT=1;MQM=60;MQMR=0;NS=1;NUMALT=1;ODDS=37.8762;PAIRED=1;PAIREDR=0;PAO=0;PQA=0;PQR=0;PRO=0;QA=916;QR=0;RO=0;RPP=13.5202;RPPR=0;RUN=1;SAF=10;SAP=5.18177;SAR=15;SRF=0;SRP=0;SRR=0;TYPE=snp;BVAR	GT:DP:RO:QR:AO:QA:GL	1/1:25:0:0:25:916:-5,-5,0
NC_010611.1	65506	.	G	A	817.22	.	AB=0;ABP=0;AC=2;AF=1;AN=2;AO=26;CIGAR=1X;DP=26;DPB=26;DPRA=0;EPP=4.34659;EPPR=0;GTI=0;LEN=1;MEANALT=1;MQM=60;MQMR=0;NS=1;NUMALT=1;ODDS=39.2625;PAIRED=1;PAIREDR=0;PAO=0;PQA=0;PQR=0;PRO=0;QA=943;QR=0;RO=0;RPP=11.3621;RPPR=0;RUN=1;SAF=11;SAP=4.34659;SAR=15;SRF=0;SRP=0;SRR=0;TYPE=snp;BVAR	GT:DP:RO:QR:AO:QA:GL	1/1:26:0:0:26:943:-5,-5,0
NC_010611.1	65521	.	C	T	922842	.	AB=0;ABP=0;AC=2;AF=1;AN=2;AO=28;CIGAR=1X;DP=28;DPB=28;DPRA=0;EPP=3.32051;EPPR=0;GTI=0;LEN=1;MEANALT=1;MQM=60;MQMR=0;NS=1;NUMALT=1;ODDS=42.0351;PAIRED=1;PAIREDR=0;PAO=0;PQA=0;PQR=0;PRO=0;QA=1066;QR=0;RO=0;RPP=18.2106;RPPR=0;RUN=1;SAF=14;SAP=3.0103;SAR=14;SRF=0;SRP=0;SRR=0;TYPE=snp;BVAR	GT:DP:RO:QR:AO:QA:GL	1/1:28:0:0:28:1066:-5,-5,0
NC_010611.1	65596	.	G	A	807531	.	AB=0;ABP=0;AC=2;AF=1;AN=2;AO=26;CIGAR=1X;DP=26;DPB=26;DPRA=0;EPP=3.0103;EPPR=0;GTI=0;LEN=1;MEANALT=1;MQM=60;MQMR=0;NS=1;NUMALT=1;ODDS=39.2625;PAIRED=1;PAIREDR=0;PAO=0;PQA=0;PQR=0;PRO=0;QA=945;QR=0;RO=0;RPP=24.391;RPPR=0;RUN=1;SAF=14;SAP=3.34437;SAR=12;SRF=0;SRP=0;SRR=0;TYPE=snp;BVAR	GT:DP:RO:QR:AO:QA:GL	1/1:26:0:0:26:945:-5,-5,0
NC_010611.1	65647	.	C	T	1091.3	.	AB=0;ABP=0;AC=2;AF=1;AN=2;AO=34;CIGAR=1X;DP=34;DPB=34;DPRA=0;EPP=4.03217;EPPR=0;GTI=0;LEN=1;MEANALT=1;MQM=60;MQMR=0;NS=1;NUMALT=1;ODDS=50.3529;PAIRED=1;PAIREDR=0;PAO=0;PQA=0;PQR=0;PRO=0;QA=1241;QR=0;RO=0;RPP=5.30951;RPPR=0;RUN=1;SAF=17;SAP=3.0103;SAR=17;SRF=0;SRP=0;SRR=0;TYPE=snp;BVAR	GT:DP:RO:QR:AO:QA:GL	1/1:34:0:0:34:1241:-5,-5,0
NC_010611.1	65853	.	C	A	323821	.	AB=0.285714;ABP=5.80219;AC=1;AF=0.5;AN=2;AO=2;CIGAR=1X;DP=7;DPB=7;DPRA=0;EPP=7.35324;EPPR=3.44459;GTI=0;LEN=1;MEANALT=1;MQM=60;MQMR=60;NS=1;NUMALT=1;ODDS=7.45568;PAIRED=1;PAIREDR=1;PAO=0;PQA=0;PQR=0;PRO=0;QA=78;QR=191;RO=5;RPP=3.0103;RPPR=3.44459;RUN=1;SAF=1;SAP=3.0103;SAR=1;SRF=3;SRP=3.44459;SRR=2;TYPE=snp;BVAR	GT:DP:RO:QR:AO:QA:GL	0/1:7:5:191:2:78:-5,0,-5
NC_010611.1	66188	.	G	A	1590.89	.	AB=0;ABP=0;AC=2;AF=1;AN=2;AO=52;CIGAR=1X;DP=55;DPB=55;DPRA=0;EPP=3.17734;EPPR=0;GTI=0;LEN=1;MEANALT=3;MQM=60;MQMR=0;NS=1;NUMALT=1;ODDS=75.3062;PAIRED=1;PAIREDR=0;PAO=0;PQA=0;PQR=0;PRO=0;QA=1801;QR=0;RO=0;RPP=5.68288;RPPR=0;RUN=1;SAF=25;SAP=3.17734;SAR=27;SRF=0;SRP=0;SRR=0;TYPE=snp;BVAR	GT:DP:RO:QR:AO:QA:GL	1/1:55:0:0:52:1801:-5,-5,0
NC_010611.1	66254	.	T	G	1552.14	.	AB=0;ABP=0;AC=2;AF=1;AN=2;AO=50;CIGAR=1X;DP=50;DPB=50;DPRA=0;EPP=7.35324;EPPR=0;GTI=0;LEN=1;MEANALT=1;MQM=60;MQMR=0;NS=1;NUMALT=1;ODDS=72.5336;PAIRED=1;PAIREDR=0;PAO=0;PQA=0;PQR=0;PRO=0;QA=1759;QR=0;RO=0;RPP=4.57376;RPPR=0;RUN=1;SAF=26;SAP=3.18402;SAR=24;SRF=0;SRP=0;SRR=0;TYPE=snp;BVAR	GT:DP:RO:QR:AO:QA:GL	1/1:50:0:0:50:1759:-5,-5,0
NC_010611.1	66374	.	C	T	1702.39	.	AB=0;ABP=0;AC=2;AF=1;AN=2;AO=54;CIGAR=1X;DP=54;DPB=54;DPRA=0;EPP=4.45795;EPPR=0;GTI=0;LEN=1;MEANALT=1;MQM=60;MQMR=0;NS=1;NUMALT=1;ODDS=78.0788;PAIRED=1;PAIREDR=0;PAO=0;PQA=0;PQR=0;PRO=0;QA=1927;QR=0;RO=0;RPP=5.5839;RPPR=0;RUN=1;SAF=23;SAP=5.5839;SAR=31;SRF=0;SRP=0;SRR=0;TYPE=snp;BVAR	GT:DP:RO:QR:AO:QA:GL	1/1:54:0:0:54:1927:-5,-5,0
NC_010611.1	66449	.	T	C	1881.5	.	AB=0;ABP=0;AC=2;AF=1;AN=2;AO=60;CIGAR=1X;DP=60;DPB=60;DPRA=0;EPP=10.1038;EPPR=0;GTI=0;LEN=1;MEANALT=1;MQM=60;MQMR=0;NS=1;NUMALT=1;ODDS=86.3965;PAIRED=1;PAIREDR=0;PAO=0;PQA=0;PQR=0;PRO=0;QA=2132;QR=0;RO=0;RPP=6.62942;RPPR=0;RUN=1;SAF=28;SAP=3.58936;SAR=32;SRF=0;SRP=0;SRR=0;TYPE=snp;BVAR	GT:DP:RO:QR:AO:QA:GL	1/1:60:0:0:60:2132:-5,-5,0
NC_010611.1	66503	.	G	A	1725.2	.	AB=0;ABP=0;AC=2;AF=1;AN=2;AO=54;CIGAR=1X;DP=54;DPB=54;DPRA=0;EPP=19.0953;EPPR=0;GTI=0;LEN=1;MEANALT=1;MQM=60;MQMR=0;NS=1;NUMALT=1;ODDS=78.0788;PAIRED=1;PAIREDR=0;PAO=0;PQA=0;PQR=0;PRO=0;QA=1966;QR=0;RO=0;RPP=3.17115;RPPR=0;RUN=1;SAF=31;SAP=5.5839;SAR=23;SRF=0;SRP=0;SRR=0;TYPE=snp;BVAR	GT:DP:RO:QR:AO:QA:GL	1/1:54:0:0:54:1966:-5,-5,0
NC_010611.1	66524	.	T	C	1564.9	.	AB=0;ABP=0;AC=2;AF=1;AN=2;AO=47;CIGAR=1X;DP=47;DPB=47;DPRA=0;EPP=3.42611;EPPR=0;GTI=0;LEN=1;MEANALT=1;MQM=60;MQMR=0;NS=1;NUMALT=1;ODDS=68.3747;PAIRED=1;PAIREDR=0;PAO=0;PQA=0;PQR=0;PRO=0;QA=1779;QR=0;RO=0;RPP=4.16534;RPPR=0;RUN=1;SAF=31;SAP=13.4056;SAR=16;SRF=0;SRP=0;SRR=0;TYPE=snp;BVAR	GT:DP:RO:QR:AO:QA:GL	1/1:47:0:0:47:1779:-5,-5,0
NC_010611.1	66575	.	A	G	1874.85	.	AB=0;ABP=0;AC=2;AF=1;AN=2;AO=57;CIGAR=1X;DP=57;DPB=57;DPRA=0;EPP=3.9627;EPPR=0;GTI=0;LEN=1;MEANALT=1;MQM=60;MQMR=0;NS=1;NUMALT=1;ODDS=82.2377;PAIRED=1;PAIREDR=0;PAO=0;PQA=0;PQR=0;PRO=0;QA=2128;QR=0;RO=0;RPP=3.0484;RPPR=0;RUN=1;SAF=38;SAP=16.763;SAR=19;SRF=0;SRP=0;SRR=0;TYPE=snp;BVAR	GT:DP:RO:QR:AO:QA:GL	1/1:57:0:0:57:2128:-5,-5,0
NC_010611.1	67055	.	C	T	2606.71	.	AB=0;ABP=0;AC=2;AF=1;AN=2;AO=82;CIGAR=1X;DP=82;DPB=82;DPRA=0;EPP=15.8273;EPPR=0;GTI=0;LEN=1;MEANALT=1;MQM=60;MQMR=0;NS=1;NUMALT=1;ODDS=116.895;PAIRED=1;PAIREDR=0;PAO=0;PQA=0;PQR=0;PRO=0;QA=2946;QR=0;RO=0;RPP=6.82362;RPPR=0;RUN=1;SAF=41;SAP=3.0103;SAR=41;SRF=0;SRP=0;SRR=0;TYPE=snp;BVAR	GT:DP:RO:QR:AO:QA:GL	1/1:82:0:0:82:2946:-5,-5,0
NC_010611.1	67161	.	T	A	2237.08	.	AB=0;ABP=0;AC=2;AF=1;AN=2;AO=68;CIGAR=1X;DP=68;DPB=68;DPRA=0;EPP=13.3567;EPPR=0;GTI=0;LEN=1;MEANALT=1;MQM=60;MQMR=0;NS=1;NUMALT=1;ODDS=97.4869;PAIRED=1;PAIREDR=0;PAO=0;PQA=0;PQR=0;PRO=0;QA=2536;QR=0;RO=0;RPP=3.13803;RPPR=0;RUN=1;SAF=26;SAP=11.1853;SAR=42;SRF=0;SRP=0;SRR=0;TYPE=snp;BVAR	GT:DP:RO:QR:AO:QA:GL	1/1:68:0:0:68:2536:-5,-5,0
NC_010611.1	67168	.	CGA	TGT	2144.53	.	AB=0;ABP=0;AC=2;AF=1;AN=2;AO=71;CIGAR=1X1M1X;DP=72;DPB=144;DPRA=0;EPP=9.89173;EPPR=0;GTI=0;LEN=3;MEANALT=2;MQM=60;MQMR=0;NS=1;NUMALT=1;ODDS=101.646;PAIRED=1;PAIREDR=0;PAO=0;PQA=0;PQR=0;PRO=0;QA=2432;QR=0;RO=0;RPP=4.50892;RPPR=0;RUN=1;SAF=29;SAP=8.17902;SAR=42;SRF=0;SRP=0;SRR=0;TYPE=complex;BVAR	GT:DP:RO:QR:AO:QA:GL	1/1:72:0:0:71:2432:-5,-5,0
NC_010611.1	67182	.	CATTCTAT	TATTTTAC	2044.34	.	AB=0;ABP=0;AC=2;AF=1;AN=2;AO=65;CIGAR=1X3M1X2M1X;DP=66;DPB=132.25;DPRA=0;EPP=4.64726;EPPR=0;GTI=0;LEN=8;MEANALT=2;MQM=60;MQMR=0;NS=1;NUMALT=1;ODDS=93.328;PAIRED=1;PAIREDR=0;PAO=0;PQA=0;PQR=0;PRO=0;QA=2313;QR=0;RO=0;RPP=7.05258;RPPR=0;RUN=1;SAF=29;SAP=4.64726;SAR=36;SRF=0;SRP=0;SRR=0;TYPE=complex;BVAR	GT:DP:RO:QR:AO:QA:GL	1/1:66:0:0:65:2313:-5,-5,0
NC_010611.1	67194	.	GTTG	TTTA	2162.13	.	AB=0;ABP=0;AC=2;AF=1;AN=2;AO=69;CIGAR=1X2M1X;DP=69;DPB=138;DPRA=0;EPP=3.04177;EPPR=0;GTI=0;LEN=4;MEANALT=1;MQM=60;MQMR=0;NS=1;NUMALT=1;ODDS=98.8732;PAIRED=1;PAIREDR=0;PAO=0;PQA=0;PQR=0;PRO=0;QA=2435;QR=0;RO=0;RPP=4.55236;RPPR=0;RUN=1;SAF=32;SAP=3.79707;SAR=37;SRF=0;SRP=0;SRR=0;TYPE=complex;BVAR	GT:DP:RO:QR:AO:QA:GL	1/1:69:0:0:69:2435:-5,-5,0
NC_010611.1	67279	.	G	A	1644.17	.	AB=0;ABP=0;AC=2;AF=1;AN=2;AO=52;CIGAR=1X;DP=52;DPB=52;DPRA=0;EPP=3.17734;EPPR=0;GTI=0;LEN=1;MEANALT=1;MQM=60;MQMR=0;NS=1;NUMALT=1;ODDS=75.3062;PAIRED=1;PAIREDR=0;PAO=0;PQA=0;PQR=0;PRO=0;QA=1890;QR=0;RO=0;RPP=31.2394;RPPR=0;RUN=1;SAF=22;SAP=5.68288;SAR=30;SRF=0;SRP=0;SRR=0;TYPE=snp;BVAR	GT:DP:RO:QR:AO:QA:GL	1/1:52:0:0:52:1890:-5,-5,0
NC_010611.1	67320	.	G	A	1535.43	.	AB=0;ABP=0;AC=2;AF=1;AN=2;AO=50;CIGAR=1X;DP=50;DPB=50;DPRA=0;EPP=5.78978;EPPR=0;GTI=0;LEN=1;MEANALT=1;MQM=60;MQMR=0;NS=1;NUMALT=1;ODDS=72.5336;PAIRED=1;PAIREDR=0;PAO=0;PQA=0;PQR=0;PRO=0;QA=1747;QR=0;RO=0;RPP=11.5225;RPPR=0;RUN=1;SAF=27;SAP=3.70517;SAR=23;SRF=0;SRP=0;SRR=0;TYPE=snp;BVAR	GT:DP:RO:QR:AO:QA:GL	1/1:50:0:0:50:1747:-5,-5,0
NC_010611.1	67335	.	A	G	1424.85	.	AB=0;ABP=0;AC=2;AF=1;AN=2;AO=46;CIGAR=1X;DP=47;DPB=47;DPRA=0;EPP=6.03148;EPPR=0;GTI=0;LEN=1;MEANALT=2;MQM=60;MQMR=0;NS=1;NUMALT=1;ODDS=66.9884;PAIRED=1;PAIREDR=0;PAO=0;PQA=0;PQR=0;PRO=0;QA=1631;QR=0;RO=0;RPP=15.095;RPPR=0;RUN=1;SAF=26;SAP=4.70971;SAR=20;SRF=0;SRP=0;SRR=0;TYPE=snp;BVAR	GT:DP:RO:QR:AO:QA:GL	1/1:47:0:0:46:1631:-5,-5,0
NC_010611.1	67361	.	CTTTG	TTTTA	1240.41	.	AB=0;ABP=0;AC=2;AF=1;AN=2;AO=39;CIGAR=1X3M1X;DP=39;DPB=78;DPRA=0;EPP=5.73856;EPPR=0;GTI=0;LEN=5;MEANALT=1;MQM=60;MQMR=0;NS=1;NUMALT=1;ODDS=57.2844;PAIRED=1;PAIREDR=0;PAO=0;PQA=0;PQR=0;PRO=0;QA=1413;QR=0;RO=0;RPP=5.73856;RPPR=0;RUN=1;SAF=23;SAP=5.73856;SAR=16;SRF=0;SRP=0;SRR=0;TYPE=complex;BVAR	GT:DP:RO:QR:AO:QA:GL	1/1:39:0:0:39:1413:-5,-5,0
NC_010611.1	67386	.	A	G	1335.57	.	AB=0;ABP=0;AC=2;AF=1;AN=2;AO=41;CIGAR=1X;DP=41;DPB=41;DPRA=0;EPP=3.06326;EPPR=0;GTI=0;LEN=1;MEANALT=1;MQM=60;MQMR=0;NS=1;NUMALT=1;ODDS=60.0569;PAIRED=1;PAIREDR=0;PAO=0;PQA=0;PQR=0;PRO=0;QA=1520;QR=0;RO=0;RPP=9.41879;RPPR=0;RUN=1;SAF=24;SAP=5.60547;SAR=17;SRF=0;SRP=0;SRR=0;TYPE=snp;BVAR	GT:DP:RO:QR:AO:QA:GL	1/1:41:0:0:41:1520:-5,-5,0
NC_010611.1	67410	.	CG	TA	1383.78	.	AB=0;ABP=0;AC=2;AF=1;AN=2;AO=45;CIGAR=2X;DP=45;DPB=90;DPRA=0;EPP=3.44459;EPPR=0;GTI=0;LEN=2;MEANALT=1;MQM=60;MQMR=0;NS=1;NUMALT=1;ODDS=65.6021;PAIRED=1;PAIREDR=0;PAO=0;PQA=0;PQR=0;PRO=0;QA=1581;QR=0;RO=0;RPP=16.956;RPPR=0;RUN=1;SAF=24;SAP=3.44459;SAR=21;SRF=0;SRP=0;SRR=0;TYPE=mnp;BVAR	GT:DP:RO:QR:AO:QA:GL	1/1:45:0:0:45:1581:-5,-5,0
NC_010611.1	67446	.	G	A	1781.15	.	AB=0;ABP=0;AC=2;AF=1;AN=2;AO=53;CIGAR=1X;DP=53;DPB=53;DPRA=0;EPP=3.37904;EPPR=0;GTI=0;LEN=1;MEANALT=1;MQM=60;MQMR=0;NS=1;NUMALT=1;ODDS=76.6925;PAIRED=1;PAIREDR=0;PAO=0;PQA=0;PQR=0;PRO=0;QA=2011;QR=0;RO=0;RPP=3.05127;RPPR=0;RUN=1;SAF=31;SAP=6.32897;SAR=22;SRF=0;SRP=0;SRR=0;TYPE=snp;BVAR	GT:DP:RO:QR:AO:QA:GL	1/1:53:0:0:53:2011:-5,-5,0
NC_010611.1	67467	.	T	C	1464.6	.	AB=0;ABP=0;AC=2;AF=1;AN=2;AO=45;CIGAR=1X;DP=45;DPB=45;DPRA=0;EPP=3.05855;EPPR=0;GTI=0;LEN=1;MEANALT=1;MQM=60;MQMR=0;NS=1;NUMALT=1;ODDS=65.6021;PAIRED=1;PAIREDR=0;PAO=0;PQA=0;PQR=0;PRO=0;QA=1671;QR=0;RO=0;RPP=16.956;RPPR=0;RUN=1;SAF=25;SAP=4.21667;SAR=20;SRF=0;SRP=0;SRR=0;TYPE=snp;BVAR	GT:DP:RO:QR:AO:QA:GL	1/1:45:0:0:45:1671:-5,-5,0
NC_010611.1	67473	.	T	C	1452.98	.	AB=0;ABP=0;AC=2;AF=1;AN=2;AO=45;CIGAR=1X;DP=45;DPB=45;DPRA=0;EPP=3.44459;EPPR=0;GTI=0;LEN=1;MEANALT=1;MQM=60;MQMR=0;NS=1;NUMALT=1;ODDS=65.6021;PAIRED=1;PAIREDR=0;PAO=0;PQA=0;PQR=0;PRO=0;QA=1658;QR=0;RO=0;RPP=13.8677;RPPR=0;RUN=1;SAF=27;SAP=6.91895;SAR=18;SRF=0;SRP=0;SRR=0;TYPE=snp;BVAR	GT:DP:RO:QR:AO:QA:GL	1/1:45:0:0:45:1658:-5,-5,0
NC_010611.1	67491	.	G	A	1311.94	.	AB=0;ABP=0;AC=2;AF=1;AN=2;AO=40;CIGAR=1X;DP=40;DPB=40;DPRA=0;EPP=3.22745;EPPR=0;GTI=0;LEN=1;MEANALT=1;MQM=60;MQMR=0;NS=1;NUMALT=1;ODDS=58.6707;PAIRED=1;PAIREDR=0;PAO=0;PQA=0;PQR=0;PRO=0;QA=1486;QR=0;RO=0;RPP=3.0103;RPPR=0;RUN=1;SAF=23;SAP=4.96463;SAR=17;SRF=0;SRP=0;SRR=0;TYPE=snp;BVAR	GT:DP:RO:QR:AO:QA:GL	1/1:40:0:0:40:1486:-5,-5,0
NC_010611.1	67521	.	A	G	1595.34	.	AB=0;ABP=0;AC=2;AF=1;AN=2;AO=49;CIGAR=1X;DP=49;DPB=49;DPRA=0;EPP=12.9813;EPPR=0;GTI=0;LEN=1;MEANALT=1;MQM=60;MQMR=0;NS=1;NUMALT=1;ODDS=71.1473;PAIRED=1;PAIREDR=0;PAO=0;PQA=0;PQR=0;PRO=0;QA=1815;QR=0;RO=0;RPP=3.05462;RPPR=0;RUN=1;SAF=20;SAP=6.59988;SAR=29;SRF=0;SRP=0;SRR=0;TYPE=snp;BVAR	GT:DP:RO:QR:AO:QA:GL	1/1:49:0:0:49:1815:-5,-5,0
NC_010611.1	67567	.	C	G	1506.14	.	AB=0;ABP=0;AC=2;AF=1;AN=2;AO=46;CIGAR=1X;DP=46;DPB=46;DPRA=0;EPP=12.2627;EPPR=0;GTI=0;LEN=1;MEANALT=1;MQM=60;MQMR=0;NS=1;NUMALT=1;ODDS=66.9884;PAIRED=1;PAIREDR=0;PAO=0;PQA=0;PQR=0;PRO=0;QA=1716;QR=0;RO=0;RPP=3.19912;RPPR=0;RUN=1;SAF=18;SAP=7.73089;SAR=28;SRF=0;SRP=0;SRR=0;TYPE=snp;BVAR	GT:DP:RO:QR:AO:QA:GL	1/1:46:0:0:46:1716:-5,-5,0
NC_010611.1	67599	.	G	A	1651.93	.	AB=0;ABP=0;AC=2;AF=1;AN=2;AO=52;CIGAR=1X;DP=52;DPB=52;DPRA=0;EPP=7.18621;EPPR=0;GTI=0;LEN=1;MEANALT=1;MQM=60;MQMR=0;NS=1;NUMALT=1;ODDS=75.3062;PAIRED=1;PAIREDR=0;PAO=0;PQA=0;PQR=0;PRO=0;QA=1880;QR=0;RO=0;RPP=3.17734;RPPR=0;RUN=1;SAF=18;SAP=13.7006;SAR=34;SRF=0;SRP=0;SRR=0;TYPE=snp;BVAR	GT:DP:RO:QR:AO:QA:GL	1/1:52:0:0:52:1880:-5,-5,0
NC_010611.1	67647	.	A	G	1820.67	.	AB=0;ABP=0;AC=2;AF=1;AN=2;AO=60;CIGAR=1X;DP=60;DPB=60;DPRA=0;EPP=8.22183;EPPR=0;GTI=0;LEN=1;MEANALT=1;MQM=59.8167;MQMR=0;NS=1;NUMALT=1;ODDS=86.3965;PAIRED=1;PAIREDR=0;PAO=0;PQA=0;PQR=0;PRO=0;QA=2101;QR=0;RO=0;RPP=40.0701;RPPR=0;RUN=1;SAF=32;SAP=3.58936;SAR=28;SRF=0;SRP=0;SRR=0;TYPE=snp;BVAR	GT:DP:RO:QR:AO:QA:GL	1/1:60:0:0:60:2101:-5,-5,0
NC_010611.1	67654	.	G	A	2037.75	.	AB=0;ABP=0;AC=2;AF=1;AN=2;AO=65;CIGAR=1X;DP=65;DPB=65;DPRA=0;EPP=12.665;EPPR=0;GTI=0;LEN=1;MEANALT=1;MQM=59.8308;MQMR=0;NS=1;NUMALT=1;ODDS=93.328;PAIRED=1;PAIREDR=0;PAO=0;PQA=0;PQR=0;PRO=0;QA=2349;QR=0;RO=0;RPP=39.3908;RPPR=0;RUN=1;SAF=37;SAP=5.71629;SAR=28;SRF=0;SRP=0;SRR=0;TYPE=snp;BVAR	GT:DP:RO:QR:AO:QA:GL	1/1:65:0:0:65:2349:-5,-5,0
NC_010611.1	67684	.	G	A	2356.97	.	AB=0;ABP=0;AC=2;AF=1;AN=2;AO=74;CIGAR=1X;DP=74;DPB=74;DPRA=0;EPP=8.76177;EPPR=0;GTI=0;LEN=1;MEANALT=1;MQM=60;MQMR=0;NS=1;NUMALT=1;ODDS=105.805;PAIRED=1;PAIREDR=0;PAO=0;PQA=0;PQR=0;PRO=0;QA=2682;QR=0;RO=0;RPP=26.0162;RPPR=0;RUN=1;SAF=39;SAP=3.47981;SAR=35;SRF=0;SRP=0;SRR=0;TYPE=snp;BVAR	GT:DP:RO:QR:AO:QA:GL	1/1:74:0:0:74:2682:-5,-5,0
NC_010611.1	67713	.	C	T	2721.75	.	AB=0;ABP=0;AC=2;AF=1;AN=2;AO=82;CIGAR=1X;DP=82;DPB=82;DPRA=0;EPP=3.96363;EPPR=0;GTI=0;LEN=1;MEANALT=1;MQM=60;MQMR=0;NS=1;NUMALT=1;ODDS=116.895;PAIRED=1;PAIREDR=0;PAO=0;PQA=0;PQR=0;PRO=0;QA=3060;QR=0;RO=0;RPP=4.70511;RPPR=0;RUN=1;SAF=45;SAP=4.70511;SAR=37;SRF=0;SRP=0;SRR=0;TYPE=snp;BVAR	GT:DP:RO:QR:AO:QA:GL	1/1:82:0:0:82:3060:-5,-5,0
NC_010611.1	67719	.	A	G	2820.35	.	AB=0;ABP=0;AC=2;AF=1;AN=2;AO=85;CIGAR=1X;DP=87;DPB=87;DPRA=0;EPP=6.10145;EPPR=5.18177;GTI=0;LEN=1;MEANALT=2;MQM=60;MQMR=60;NS=1;NUMALT=1;ODDS=107.702;PAIRED=1;PAIREDR=1;PAO=0;PQA=0;PQR=0;PRO=0;QA=3202;QR=37;RO=1;RPP=4.26209;RPPR=5.18177;RUN=1;SAF=47;SAP=5.07959;SAR=38;SRF=0;SRP=5.18177;SRR=1;TYPE=snp;BVAR	GT:DP:RO:QR:AO:QA:GL	1/1:87:1:37:85:3202:-5,-5,0
NC_010611.1	67782	.	T	G	2448.05	.	AB=0;ABP=0;AC=2;AF=1;AN=2;AO=74;CIGAR=1X;DP=74;DPB=74;DPRA=0;EPP=5.94472;EPPR=0;GTI=0;LEN=1;MEANALT=1;MQM=60;MQMR=0;NS=1;NUMALT=1;ODDS=105.805;PAIRED=1;PAIREDR=0;PAO=0;PQA=0;PQR=0;PRO=0;QA=2758;QR=0;RO=0;RPP=5.94472;RPPR=0;RUN=1;SAF=40;SAP=4.06669;SAR=34;SRF=0;SRP=0;SRR=0;TYPE=snp;BVAR	GT:DP:RO:QR:AO:QA:GL	1/1:74:0:0:74:2758:-5,-5,0
NC_010611.1	67791	.	A	G	2050.44	.	AB=0;ABP=0;AC=2;AF=1;AN=2;AO=64;CIGAR=1X;DP=64;DPB=64;DPRA=0;EPP=3.14602;EPPR=0;GTI=0;LEN=1;MEANALT=1;MQM=60;MQMR=0;NS=1;NUMALT=1;ODDS=91.9417;PAIRED=1;PAIREDR=0;PAO=0;PQA=0;PQR=0;PRO=0;QA=2320;QR=0;RO=0;RPP=14.0034;RPPR=0;RUN=1;SAF=32;SAP=3.0103;SAR=32;SRF=0;SRP=0;SRR=0;TYPE=snp;BVAR	GT:DP:RO:QR:AO:QA:GL	1/1:64:0:0:64:2320:-5,-5,0
NC_010611.1	67833	.	GGGAC	AGGTT	1452.27	.	AB=0;ABP=0;AC=2;AF=1;AN=2;AO=50;CIGAR=1X2M2X;DP=52;DPB=104.2;DPRA=0;EPP=3.18402;EPPR=0;GTI=0;LEN=5;MEANALT=2;MQM=60;MQMR=0;NS=1;NUMALT=1;ODDS=72.5336;PAIRED=0.98;PAIREDR=0;PAO=0;PQA=0;PQR=0;PRO=0;QA=1644;QR=0;RO=0;RPP=3.18402;RPPR=0;RUN=1;SAF=26;SAP=3.18402;SAR=24;SRF=0;SRP=0;SRR=0;TYPE=complex;BVAR	GT:DP:RO:QR:AO:QA:GL	1/1:52:0:0:50:1644:-5,-5,0
NC_010611.1	67842	.	C	T	1650.91	.	AB=0;ABP=0;AC=2;AF=1;AN=2;AO=53;CIGAR=1X;DP=53;DPB=53;DPRA=0;EPP=3.05127;EPPR=0;GTI=0;LEN=1;MEANALT=1;MQM=60;MQMR=0;NS=1;NUMALT=1;ODDS=76.6925;PAIRED=0.981132;PAIREDR=0;PAO=0;PQA=0;PQR=0;PRO=0;QA=1863;QR=0;RO=0;RPP=3.05127;RPPR=0;RUN=1;SAF=28;SAP=3.37904;SAR=25;SRF=0;SRP=0;SRR=0;TYPE=snp;BVAR	GT:DP:RO:QR:AO:QA:GL	1/1:53:0:0:53:1863:-5,-5,0
NC_010611.1	68027	.	C	T	2215.36	.	AB=0;ABP=0;AC=2;AF=1;AN=2;AO=69;CIGAR=1X;DP=69;DPB=69;DPRA=0;EPP=6.81824;EPPR=0;GTI=0;LEN=1;MEANALT=1;MQM=60;MQMR=0;NS=1;NUMALT=1;ODDS=98.8732;PAIRED=1;PAIREDR=0;PAO=0;PQA=0;PQR=0;PRO=0;QA=2506;QR=0;RO=0;RPP=12.1053;RPPR=0;RUN=1;SAF=36;SAP=3.29354;SAR=33;SRF=0;SRP=0;SRR=0;TYPE=snp;BVAR	GT:DP:RO:QR:AO:QA:GL	1/1:69:0:0:69:2506:-5,-5,0
NC_010611.1	68055	.	A	G	2275.02	.	AB=0;ABP=0;AC=2;AF=1;AN=2;AO=68;CIGAR=1X;DP=68;DPB=68;DPRA=0;EPP=3.13803;EPPR=0;GTI=0;LEN=1;MEANALT=1;MQM=60;MQMR=0;NS=1;NUMALT=1;ODDS=97.4869;PAIRED=1;PAIREDR=0;PAO=0;PQA=0;PQR=0;PRO=0;QA=2560;QR=0;RO=0;RPP=5.05404;RPPR=0;RUN=1;SAF=35;SAP=3.13803;SAR=33;SRF=0;SRP=0;SRR=0;TYPE=snp;BVAR	GT:DP:RO:QR:AO:QA:GL	1/1:68:0:0:68:2560:-5,-5,0
NC_010611.1	68115	.	G	A	1864.65	.	AB=0;ABP=0;AC=2;AF=1;AN=2;AO=58;CIGAR=1X;DP=58;DPB=58;DPRA=0;EPP=3.16006;EPPR=0;GTI=0;LEN=1;MEANALT=1;MQM=60;MQMR=0;NS=1;NUMALT=1;ODDS=83.6239;PAIRED=1;PAIREDR=0;PAO=0;PQA=0;PQR=0;PRO=0;QA=2118;QR=0;RO=0;RPP=17.986;RPPR=0;RUN=1;SAF=27;SAP=3.60933;SAR=31;SRF=0;SRP=0;SRR=0;TYPE=snp;BVAR	GT:DP:RO:QR:AO:QA:GL	1/1:58:0:0:58:2118:-5,-5,0
NC_010611.1	68208	.	C	A	1881.47	.	AB=0;ABP=0;AC=2;AF=1;AN=2;AO=58;CIGAR=1X;DP=58;DPB=58;DPRA=0;EPP=3.0103;EPPR=0;GTI=0;LEN=1;MEANALT=1;MQM=60;MQMR=0;NS=1;NUMALT=1;ODDS=83.6239;PAIRED=1;PAIREDR=0;PAO=0;PQA=0;PQR=0;PRO=0;QA=2120;QR=0;RO=0;RPP=3.16006;RPPR=0;RUN=1;SAF=31;SAP=3.60933;SAR=27;SRF=0;SRP=0;SRR=0;TYPE=snp;BVAR	GT:DP:RO:QR:AO:QA:GL	1/1:58:0:0:58:2120:-5,-5,0
NC_010611.1	68536	.	T	C	2081.71	.	AB=0;ABP=0;AC=2;AF=1;AN=2;AO=63;CIGAR=1X;DP=63;DPB=63;DPRA=0;EPP=3.04477;EPPR=0;GTI=0;LEN=1;MEANALT=1;MQM=60;MQMR=0;NS=1;NUMALT=1;ODDS=90.5554;PAIRED=1;PAIREDR=0;PAO=0;PQA=0;PQR=0;PRO=0;QA=2376;QR=0;RO=0;RPP=31.9977;RPPR=0;RUN=1;SAF=34;SAP=3.872;SAR=29;SRF=0;SRP=0;SRR=0;TYPE=snp;BVAR	GT:DP:RO:QR:AO:QA:GL	1/1:63:0:0:63:2376:-5,-5,0
NC_010611.1	68641	.	AA	GG	1217.45	.	AB=0;ABP=0;AC=2;AF=1;AN=2;AO=40;CIGAR=2X;DP=40;DPB=80;DPRA=0;EPP=3.0103;EPPR=0;GTI=0;LEN=2;MEANALT=1;MQM=60;MQMR=0;NS=1;NUMALT=1;ODDS=58.6707;PAIRED=1;PAIREDR=0;PAO=0;PQA=0;PQR=0;PRO=0;QA=1387;QR=0;RO=0;RPP=4.96463;RPPR=0;RUN=1;SAF=25;SAP=8.43898;SAR=15;SRF=0;SRP=0;SRR=0;TYPE=mnp;BVAR	GT:DP:RO:QR:AO:QA:GL	1/1:40:0:0:40:1387:-5,-5,0
NC_010611.1	68703	.	C	T	1436.17	.	AB=0;ABP=0;AC=2;AF=1;AN=2;AO=45;CIGAR=1X;DP=45;DPB=45;DPRA=0;EPP=4.21667;EPPR=0;GTI=0;LEN=1;MEANALT=1;MQM=60;MQMR=0;NS=1;NUMALT=1;ODDS=65.6021;PAIRED=1;PAIREDR=0;PAO=0;PQA=0;PQR=0;PRO=0;QA=1627;QR=0;RO=0;RPP=5.37479;RPPR=0;RUN=1;SAF=24;SAP=3.44459;SAR=21;SRF=0;SRP=0;SRR=0;TYPE=snp;BVAR	GT:DP:RO:QR:AO:QA:GL	1/1:45:0:0:45:1627:-5,-5,0
NC_010611.1	68757	.	T	G	1803.67	.	AB=0;ABP=0;AC=2;AF=1;AN=2;AO=56;CIGAR=1X;DP=57;DPB=57;DPRA=0;EPP=4.40625;EPPR=5.18177;GTI=0;LEN=1;MEANALT=1;MQM=60;MQMR=60;NS=1;NUMALT=1;ODDS=72.5469;PAIRED=1;PAIREDR=1;PAO=0;PQA=0;PQR=0;PRO=0;QA=2046;QR=16;RO=1;RPP=5.49198;RPPR=5.18177;RUN=1;SAF=31;SAP=4.40625;SAR=25;SRF=1;SRP=5.18177;SRR=0;TYPE=snp;BVAR	GT:DP:RO:QR:AO:QA:GL	1/1:57:1:16:56:2046:-5,-5,0
NC_010611.1	68802	.	C	T	2056.24	.	AB=0;ABP=0;AC=2;AF=1;AN=2;AO=66;CIGAR=1X;DP=66;DPB=66;DPRA=0;EPP=3.1419;EPPR=0;GTI=0;LEN=1;MEANALT=1;MQM=60;MQMR=0;NS=1;NUMALT=1;ODDS=94.7143;PAIRED=1;PAIREDR=0;PAO=0;PQA=0;PQR=0;PRO=0;QA=2323;QR=0;RO=0;RPP=9.45891;RPPR=0;RUN=1;SAF=30;SAP=4.19474;SAR=36;SRF=0;SRP=0;SRR=0;TYPE=snp;BVAR	GT:DP:RO:QR:AO:QA:GL	1/1:66:0:0:66:2323:-5,-5,0
NC_010611.1	68967	.	T	C	2046.33	.	AB=0;ABP=0;AC=2;AF=1;AN=2;AO=64;CIGAR=1X;DP=64;DPB=64;DPRA=0;EPP=4.23175;EPPR=0;GTI=0;LEN=1;MEANALT=1;MQM=60;MQMR=0;NS=1;NUMALT=1;ODDS=91.9417;PAIRED=1;PAIREDR=0;PAO=0;PQA=0;PQR=0;PRO=0;QA=2322;QR=0;RO=0;RPP=14.0034;RPPR=0;RUN=1;SAF=26;SAP=7.89611;SAR=38;SRF=0;SRP=0;SRR=0;TYPE=snp;BVAR	GT:DP:RO:QR:AO:QA:GL	1/1:64:0:0:64:2322:-5,-5,0
NC_010611.1	69036	.	C	T	2831.09	.	AB=0;ABP=0;AC=2;AF=1;AN=2;AO=88;CIGAR=1X;DP=90;DPB=90;DPRA=0;EPP=9.32731;EPPR=0;GTI=0;LEN=1;MEANALT=2;MQM=60;MQMR=0;NS=1;NUMALT=1;ODDS=125.213;PAIRED=1;PAIREDR=0;PAO=0;PQA=0;PQR=0;PRO=0;QA=3188;QR=0;RO=0;RPP=3.89863;RPPR=0;RUN=1;SAF=41;SAP=3.89863;SAR=47;SRF=0;SRP=0;SRR=0;TYPE=snp;BVAR	GT:DP:RO:QR:AO:QA:GL	1/1:90:0:0:88:3188:-5,-5,0
NC_010611.1	69134	.	T	G	1961.18	.	AB=0;ABP=0;AC=2;AF=1;AN=2;AO=61;CIGAR=1X;DP=61;DPB=61;DPRA=0;EPP=4.7546;EPPR=0;GTI=0;LEN=1;MEANALT=1;MQM=60;MQMR=0;NS=1;NUMALT=1;ODDS=87.7828;PAIRED=1;PAIREDR=0;PAO=0;PQA=0;PQR=0;PRO=0;QA=2212;QR=0;RO=0;RPP=3.0459;RPPR=0;RUN=1;SAF=34;SAP=4.7546;SAR=27;SRF=0;SRP=0;SRR=0;TYPE=snp;BVAR	GT:DP:RO:QR:AO:QA:GL	1/1:61:0:0:61:2212:-5,-5,0
NC_010611.1	69797	.	A	G	1919.8	.	AB=0;ABP=0;AC=2;AF=1;AN=2;AO=62;CIGAR=1X;DP=62;DPB=62;DPRA=0;EPP=5.25182;EPPR=0;GTI=0;LEN=1;MEANALT=1;MQM=60;MQMR=0;NS=1;NUMALT=1;ODDS=89.1691;PAIRED=1;PAIREDR=0;PAO=0;PQA=0;PQR=0;PRO=0;QA=2188;QR=0;RO=0;RPP=17.0198;RPPR=0;RUN=1;SAF=24;SAP=9.87495;SAR=38;SRF=0;SRP=0;SRR=0;TYPE=snp;BVAR	GT:DP:RO:QR:AO:QA:GL	1/1:62:0:0:62:2188:-5,-5,0
NC_010611.1	69830	.	C	T	1558.72	.	AB=0;ABP=0;AC=2;AF=1;AN=2;AO=50;CIGAR=1X;DP=50;DPB=50;DPRA=0;EPP=3.18402;EPPR=0;GTI=0;LEN=1;MEANALT=1;MQM=60;MQMR=0;NS=1;NUMALT=1;ODDS=72.5336;PAIRED=1;PAIREDR=0;PAO=0;PQA=0;PQR=0;PRO=0;QA=1795;QR=0;RO=0;RPP=32.3686;RPPR=0;RUN=1;SAF=22;SAP=4.57376;SAR=28;SRF=0;SRP=0;SRR=0;TYPE=snp;BVAR	GT:DP:RO:QR:AO:QA:GL	1/1:50:0:0:50:1795:-5,-5,0
NC_010611.1	69842	.	C	T	1311.48	.	AB=0;ABP=0;AC=2;AF=1;AN=2;AO=40;CIGAR=1X;DP=40;DPB=40;DPRA=0;EPP=3.22745;EPPR=0;GTI=0;LEN=1;MEANALT=1;MQM=60;MQMR=0;NS=1;NUMALT=1;ODDS=58.6707;PAIRED=1;PAIREDR=0;PAO=0;PQA=0;PQR=0;PRO=0;QA=1510;QR=0;RO=0;RPP=24.725;RPPR=0;RUN=1;SAF=17;SAP=4.96463;SAR=23;SRF=0;SRP=0;SRR=0;TYPE=snp;BVAR	GT:DP:RO:QR:AO:QA:GL	1/1:40:0:0:40:1510:-5,-5,0
NC_010611.1	69851	.	G	A	1303.25	.	AB=0;ABP=0;AC=2;AF=1;AN=2;AO=42;CIGAR=1X;DP=42;DPB=42;DPRA=0;EPP=3.83753;EPPR=0;GTI=0;LEN=1;MEANALT=1;MQM=60;MQMR=0;NS=1;NUMALT=1;ODDS=61.4432;PAIRED=1;PAIREDR=0;PAO=0;PQA=0;PQR=0;PRO=0;QA=1482;QR=0;RO=0;RPP=8.18047;RPPR=0;RUN=1;SAF=19;SAP=3.83753;SAR=23;SRF=0;SRP=0;SRR=0;TYPE=snp;BVAR	GT:DP:RO:QR:AO:QA:GL	1/1:42:0:0:42:1482:-5,-5,0
NC_010611.1	69944	.	TGCC	AGCG	771288	.	AB=0;ABP=0;AC=2;AF=1;AN=2;AO=26;CIGAR=1X2M1X;DP=26;DPB=52;DPRA=0;EPP=3.34437;EPPR=0;GTI=0;LEN=4;MEANALT=1;MQM=60;MQMR=0;NS=1;NUMALT=1;ODDS=39.2625;PAIRED=1;PAIREDR=0;PAO=0;PQA=0;PQR=0;PRO=0;QA=882;QR=0;RO=0;RPP=3.0103;RPPR=0;RUN=1;SAF=11;SAP=4.34659;SAR=15;SRF=0;SRP=0;SRR=0;TYPE=complex;BVAR	GT:DP:RO:QR:AO:QA:GL	1/1:26:0:0:26:882:-5,-5,0
NC_010611.1	69998	.	C	T	638.29	.	AB=0;ABP=0;AC=2;AF=1;AN=2;AO=19;CIGAR=1X;DP=19;DPB=19;DPRA=0;EPP=4.03889;EPPR=0;GTI=0;LEN=1;MEANALT=1;MQM=60;MQMR=0;NS=1;NUMALT=1;ODDS=29.5585;PAIRED=1;PAIREDR=0;PAO=0;PQA=0;PQR=0;PRO=0;QA=732;QR=0;RO=0;RPP=4.03889;RPPR=0;RUN=1;SAF=9;SAP=3.12459;SAR=10;SRF=0;SRP=0;SRR=0;TYPE=snp;BVAR	GT:DP:RO:QR:AO:QA:GL	1/1:19:0:0:19:732:-5,-5,0
NC_010611.1	70019	.	C	T	738385	.	AB=0;ABP=0;AC=2;AF=1;AN=2;AO=23;CIGAR=1X;DP=23;DPB=23;DPRA=0;EPP=3.86001;EPPR=0;GTI=0;LEN=1;MEANALT=1;MQM=60;MQMR=0;NS=1;NUMALT=1;ODDS=35.1036;PAIRED=1;PAIREDR=0;PAO=0;PQA=0;PQR=0;PRO=0;QA=846;QR=0;RO=0;RPP=5.3706;RPPR=0;RUN=1;SAF=11;SAP=3.10471;SAR=12;SRF=0;SRP=0;SRR=0;TYPE=snp;BVAR	GT:DP:RO:QR:AO:QA:GL	1/1:23:0:0:23:846:-5,-5,0
NC_010611.1	70087	.	G	GT	436062	.	AB=0;ABP=0;AC=2;AF=1;AN=2;AO=16;CIGAR=1M1I;DP=17;DPB=43;DPRA=0;EPP=3.0103;EPPR=0;GTI=0;LEN=1;MEANALT=2;MQM=60;MQMR=0;NS=1;NUMALT=1;ODDS=25.3996;PAIRED=1;PAIREDR=0;PAO=0;PQA=0;PQR=0;PRO=0;QA=511;QR=0;RO=0;RPP=3.0103;RPPR=0;RUN=1;SAF=10;SAP=5.18177;SAR=6;SRF=0;SRP=0;SRR=0;TYPE=ins;BVAR	GT:DP:RO:QR:AO:QA:GL	1/1:17:0:0:16:511:-5,-4.81648,0
NC_010611.1	70096	.	G	A	750713	.	AB=0;ABP=0;AC=2;AF=1;AN=2;AO=24;CIGAR=1X;DP=24;DPB=24;DPRA=0;EPP=3.37221;EPPR=0;GTI=0;LEN=1;MEANALT=1;MQM=60;MQMR=0;NS=1;NUMALT=1;ODDS=36.4899;PAIRED=1;PAIREDR=0;PAO=0;PQA=0;PQR=0;PRO=0;QA=862;QR=0;RO=0;RPP=6.26751;RPPR=0;RUN=1;SAF=14;SAP=4.45795;SAR=10;SRF=0;SRP=0;SRR=0;TYPE=snp;BVAR	GT:DP:RO:QR:AO:QA:GL	1/1:24:0:0:24:862:-5,-5,0
NC_010611.1	70176	.	G	A	1235.63	.	AB=0;ABP=0;AC=2;AF=1;AN=2;AO=40;CIGAR=1X;DP=40;DPB=40;DPRA=0;EPP=3.0103;EPPR=0;GTI=0;LEN=1;MEANALT=1;MQM=60;MQMR=0;NS=1;NUMALT=1;ODDS=58.6707;PAIRED=1;PAIREDR=0;PAO=0;PQA=0;PQR=0;PRO=0;QA=1419;QR=0;RO=0;RPP=20.5992;RPPR=0;RUN=1;SAF=21;SAP=3.22745;SAR=19;SRF=0;SRP=0;SRR=0;TYPE=snp;BVAR	GT:DP:RO:QR:AO:QA:GL	1/1:40:0:0:40:1419:-5,-5,0
NC_010611.1	70253	.	C	T	1672.05	.	AB=0;ABP=0;AC=2;AF=1;AN=2;AO=50;CIGAR=1X;DP=50;DPB=50;DPRA=0;EPP=3.70517;EPPR=0;GTI=0;LEN=1;MEANALT=1;MQM=60;MQMR=0;NS=1;NUMALT=1;ODDS=72.5336;PAIRED=1;PAIREDR=0;PAO=0;PQA=0;PQR=0;PRO=0;QA=1887;QR=0;RO=0;RPP=3.18402;RPPR=0;RUN=1;SAF=27;SAP=3.70517;SAR=23;SRF=0;SRP=0;SRR=0;TYPE=snp;BVAR	GT:DP:RO:QR:AO:QA:GL	1/1:50:0:0:50:1887:-5,-5,0
NC_010611.1	70463	.	A	T	1206.81	.	AB=0;ABP=0;AC=2;AF=1;AN=2;AO=37;CIGAR=1X;DP=37;DPB=37;DPRA=0;EPP=3.06899;EPPR=0;GTI=0;LEN=1;MEANALT=1;MQM=60;MQMR=0;NS=1;NUMALT=1;ODDS=54.5118;PAIRED=1;PAIREDR=0;PAO=0;PQA=0;PQR=0;PRO=0;QA=1367;QR=0;RO=0;RPP=3.5385;RPPR=0;RUN=1;SAF=18;SAP=3.06899;SAR=19;SRF=0;SRP=0;SRR=0;TYPE=snp;BVAR	GT:DP:RO:QR:AO:QA:GL	1/1:37:0:0:37:1367:-5,-5,0
NC_010611.1	70550	.	T	C	1558.14	.	AB=0;ABP=0;AC=2;AF=1;AN=2;AO=50;CIGAR=1X;DP=50;DPB=50;DPRA=0;EPP=3.70517;EPPR=0;GTI=0;LEN=1;MEANALT=1;MQM=60;MQMR=0;NS=1;NUMALT=1;ODDS=72.5336;PAIRED=1;PAIREDR=0;PAO=0;PQA=0;PQR=0;PRO=0;QA=1776;QR=0;RO=0;RPP=9.26414;RPPR=0;RUN=1;SAF=32;SAP=11.5225;SAR=18;SRF=0;SRP=0;SRR=0;TYPE=snp;BVAR	GT:DP:RO:QR:AO:QA:GL	1/1:50:0:0:50:1776:-5,-5,0
NC_010611.1	70556	.	C	T	1569.27	.	AB=0;ABP=0;AC=2;AF=1;AN=2;AO=50;CIGAR=1X;DP=51;DPB=51;DPRA=0;EPP=7.35324;EPPR=0;GTI=0;LEN=1;MEANALT=2;MQM=60;MQMR=0;NS=1;NUMALT=1;ODDS=72.5336;PAIRED=1;PAIREDR=0;PAO=0;PQA=0;PQR=0;PRO=0;QA=1789;QR=0;RO=0;RPP=4.57376;RPPR=0;RUN=1;SAF=32;SAP=11.5225;SAR=18;SRF=0;SRP=0;SRR=0;TYPE=snp;BVAR	GT:DP:RO:QR:AO:QA:GL	1/1:51:0:0:50:1789:-5,-5,0
NC_010611.1	70651	.	A	G	2119.79	.	AB=0;ABP=0;AC=2;AF=1;AN=2;AO=66;CIGAR=1X;DP=66;DPB=66;DPRA=0;EPP=3.1419;EPPR=0;GTI=0;LEN=1;MEANALT=1;MQM=60;MQMR=0;NS=1;NUMALT=1;ODDS=94.7143;PAIRED=1;PAIREDR=0;PAO=0;PQA=0;PQR=0;PRO=0;QA=2390;QR=0;RO=0;RPP=4.19474;RPPR=0;RUN=1;SAF=28;SAP=6.30041;SAR=38;SRF=0;SRP=0;SRR=0;TYPE=snp;BVAR	GT:DP:RO:QR:AO:QA:GL	1/1:66:0:0:66:2390:-5,-5,0
NC_010611.1	70743	.	A	G	1727.69	.	AB=0;ABP=0;AC=2;AF=1;AN=2;AO=54;CIGAR=1X;DP=54;DPB=54;DPRA=0;EPP=3.0103;EPPR=0;GTI=0;LEN=1;MEANALT=1;MQM=60;MQMR=0;NS=1;NUMALT=1;ODDS=78.0788;PAIRED=1;PAIREDR=0;PAO=0;PQA=0;PQR=0;PRO=0;QA=1963;QR=0;RO=0;RPP=16.0391;RPPR=0;RUN=1;SAF=29;SAP=3.6537;SAR=25;SRF=0;SRP=0;SRR=0;TYPE=snp;BVAR	GT:DP:RO:QR:AO:QA:GL	1/1:54:0:0:54:1963:-5,-5,0
NC_010611.1	70910	.	T	C	1645.34	.	AB=0;ABP=0;AC=2;AF=1;AN=2;AO=51;CIGAR=1X;DP=51;DPB=51;DPRA=0;EPP=3.05288;EPPR=0;GTI=0;LEN=1;MEANALT=1;MQM=60;MQMR=0;NS=1;NUMALT=1;ODDS=73.9199;PAIRED=1;PAIREDR=0;PAO=0;PQA=0;PQR=0;PRO=0;QA=1862;QR=0;RO=0;RPP=6.45911;RPPR=0;RUN=1;SAF=29;SAP=5.09662;SAR=22;SRF=0;SRP=0;SRR=0;TYPE=snp;BVAR	GT:DP:RO:QR:AO:QA:GL	1/1:51:0:0:51:1862:-5,-5,0
NC_010611.1	70922	.	G	C	1796.52	.	AB=0;ABP=0;AC=2;AF=1;AN=2;AO=55;CIGAR=1X;DP=55;DPB=55;DPRA=0;EPP=3.04978;EPPR=0;GTI=0;LEN=1;MEANALT=1;MQM=60;MQMR=0;NS=1;NUMALT=1;ODDS=79.4651;PAIRED=1;PAIREDR=0;PAO=0;PQA=0;PQR=0;PRO=0;QA=2029;QR=0;RO=0;RPP=3.99733;RPPR=0;RUN=1;SAF=32;SAP=6.20829;SAR=23;SRF=0;SRP=0;SRR=0;TYPE=snp;BVAR	GT:DP:RO:QR:AO:QA:GL	1/1:55:0:0:55:2029:-5,-5,0
NC_010611.1	70934	.	T	C	1729.72	.	AB=0;ABP=0;AC=2;AF=1;AN=2;AO=53;CIGAR=1X;DP=53;DPB=53;DPRA=0;EPP=6.32897;EPPR=0;GTI=0;LEN=1;MEANALT=1;MQM=60;MQMR=0;NS=1;NUMALT=1;ODDS=76.6925;PAIRED=1;PAIREDR=0;PAO=0;PQA=0;PQR=0;PRO=0;QA=1959;QR=0;RO=0;RPP=3.05127;RPPR=0;RUN=1;SAF=32;SAP=7.96781;SAR=21;SRF=0;SRP=0;SRR=0;TYPE=snp;BVAR	GT:DP:RO:QR:AO:QA:GL	1/1:53:0:0:53:1959:-5,-5,0
NC_010611.1	70946	.	G	A	1793.87	.	AB=0;ABP=0;AC=2;AF=1;AN=2;AO=54;CIGAR=1X;DP=54;DPB=54;DPRA=0;EPP=8.80089;EPPR=0;GTI=0;LEN=1;MEANALT=1;MQM=60;MQMR=0;NS=1;NUMALT=1;ODDS=78.0788;PAIRED=1;PAIREDR=0;PAO=0;PQA=0;PQR=0;PRO=0;QA=2032;QR=0;RO=0;RPP=3.0103;RPPR=0;RUN=1;SAF=32;SAP=7.03155;SAR=22;SRF=0;SRP=0;SRR=0;TYPE=snp;BVAR	GT:DP:RO:QR:AO:QA:GL	1/1:54:0:0:54:2032:-5,-5,0
NC_010611.1	70952	.	A	T	1672.41	.	AB=0;ABP=0;AC=2;AF=1;AN=2;AO=52;CIGAR=1X;DP=53;DPB=53;DPRA=0;EPP=7.18621;EPPR=5.18177;GTI=0;LEN=1;MEANALT=1;MQM=60;MQMR=60;NS=1;NUMALT=1;ODDS=67.1472;PAIRED=1;PAIREDR=1;PAO=0;PQA=0;PQR=0;PRO=0;QA=1903;QR=16;RO=1;RPP=4.51363;RPPR=5.18177;RUN=1;SAF=30;SAP=5.68288;SAR=22;SRF=1;SRP=5.18177;SRR=0;TYPE=snp;BVAR	GT:DP:RO:QR:AO:QA:GL	1/1:53:1:16:52:1903:-5,-5,0
NC_010611.1	70982	.	G	A	1822.86	.	AB=0;ABP=0;AC=2;AF=1;AN=2;AO=58;CIGAR=1X;DP=58;DPB=58;DPRA=0;EPP=8.40154;EPPR=0;GTI=0;LEN=1;MEANALT=1;MQM=60;MQMR=0;NS=1;NUMALT=1;ODDS=83.6239;PAIRED=0.982759;PAIREDR=0;PAO=0;PQA=0;PQR=0;PRO=0;QA=2081;QR=0;RO=0;RPP=21.1309;RPPR=0;RUN=1;SAF=31;SAP=3.60933;SAR=27;SRF=0;SRP=0;SRR=0;TYPE=snp;BVAR	GT:DP:RO:QR:AO:QA:GL	1/1:58:0:0:58:2081:-5,-5,0
NC_010611.1	71131	.	C	T	2606.58	.	AB=0;ABP=0;AC=2;AF=1;AN=2;AO=82;CIGAR=1X;DP=82;DPB=82;DPRA=0;EPP=8.20065;EPPR=0;GTI=0;LEN=1;MEANALT=1;MQM=60;MQMR=0;NS=1;NUMALT=1;ODDS=116.895;PAIRED=1;PAIREDR=0;PAO=0;PQA=0;PQR=0;PRO=0;QA=2960;QR=0;RO=0;RPP=26.8435;RPPR=0;RUN=1;SAF=40;SAP=3.11623;SAR=42;SRF=0;SRP=0;SRR=0;TYPE=snp;BVAR	GT:DP:RO:QR:AO:QA:GL	1/1:82:0:0:82:2960:-5,-5,0
NC_010611.1	71243	.	G	A	1975.85	.	AB=0;ABP=0;AC=2;AF=1;AN=2;AO=62;CIGAR=1X;DP=62;DPB=62;DPRA=0;EPP=11.9764;EPPR=0;GTI=0;LEN=1;MEANALT=1;MQM=60;MQMR=0;NS=1;NUMALT=1;ODDS=89.1691;PAIRED=1;PAIREDR=0;PAO=0;PQA=0;PQR=0;PRO=0;QA=2254;QR=0;RO=0;RPP=19.9618;RPPR=0;RUN=1;SAF=29;SAP=3.57068;SAR=33;SRF=0;SRP=0;SRR=0;TYPE=snp;BVAR	GT:DP:RO:QR:AO:QA:GL	1/1:62:0:0:62:2254:-5,-5,0
NC_010611.1	71300	.	G	A	1857.7	.	AB=0;ABP=0;AC=2;AF=1;AN=2;AO=58;CIGAR=1X;DP=58;DPB=58;DPRA=0;EPP=12.5947;EPPR=0;GTI=0;LEN=1;MEANALT=1;MQM=60;MQMR=0;NS=1;NUMALT=1;ODDS=83.6239;PAIRED=1;PAIREDR=0;PAO=0;PQA=0;PQR=0;PRO=0;QA=2149;QR=0;RO=0;RPP=41.348;RPPR=0;RUN=1;SAF=26;SAP=4.35811;SAR=32;SRF=0;SRP=0;SRR=0;TYPE=snp;BVAR	GT:DP:RO:QR:AO:QA:GL	1/1:58:0:0:58:2149:-5,-5,0
NC_010611.1	71353	.	T	C	1738.96	.	AB=0;ABP=0;AC=2;AF=1;AN=2;AO=54;CIGAR=1X;DP=54;DPB=54;DPRA=0;EPP=3.6537;EPPR=0;GTI=0;LEN=1;MEANALT=1;MQM=60;MQMR=0;NS=1;NUMALT=1;ODDS=78.0788;PAIRED=1;PAIREDR=0;PAO=0;PQA=0;PQR=0;PRO=0;QA=1974;QR=0;RO=0;RPP=13.3047;RPPR=0;RUN=1;SAF=30;SAP=4.45795;SAR=24;SRF=0;SRP=0;SRR=0;TYPE=snp;BVAR	GT:DP:RO:QR:AO:QA:GL	1/1:54:0:0:54:1974:-5,-5,0
NC_010611.1	71367	.	C	T	1730.3	.	AB=0;ABP=0;AC=2;AF=1;AN=2;AO=54;CIGAR=1X;DP=54;DPB=54;DPRA=0;EPP=7.03155;EPPR=0;GTI=0;LEN=1;MEANALT=1;MQM=60;MQMR=0;NS=1;NUMALT=1;ODDS=78.0788;PAIRED=1;PAIREDR=0;PAO=0;PQA=0;PQR=0;PRO=0;QA=1964;QR=0;RO=0;RPP=10.8919;RPPR=0;RUN=1;SAF=28;SAP=3.17115;SAR=26;SRF=0;SRP=0;SRR=0;TYPE=snp;BVAR	GT:DP:RO:QR:AO:QA:GL	1/1:54:0:0:54:1964:-5,-5,0
NC_010611.1	71381	.	T	C	1694.22	.	AB=0;ABP=0;AC=2;AF=1;AN=2;AO=55;CIGAR=1X;DP=55;DPB=55;DPRA=0;EPP=17.2631;EPPR=0;GTI=0;LEN=1;MEANALT=1;MQM=60;MQMR=0;NS=1;NUMALT=1;ODDS=79.4651;PAIRED=1;PAIREDR=0;PAO=0;PQA=0;PQR=0;PRO=0;QA=1943;QR=0;RO=0;RPP=17.2631;RPPR=0;RUN=1;SAF=26;SAP=3.36563;SAR=29;SRF=0;SRP=0;SRR=0;TYPE=snp;BVAR	GT:DP:RO:QR:AO:QA:GL	1/1:55:0:0:55:1943:-5,-5,0
NC_010611.1	71489	.	T	C	1256.19	.	AB=0;ABP=0;AC=2;AF=1;AN=2;AO=40;CIGAR=1X;DP=42;DPB=42;DPRA=0;EPP=4.96463;EPPR=0;GTI=0;LEN=1;MEANALT=2;MQM=60;MQMR=0;NS=1;NUMALT=1;ODDS=58.6707;PAIRED=1;PAIREDR=0;PAO=0;PQA=0;PQR=0;PRO=0;QA=1437;QR=0;RO=0;RPP=10.8276;RPPR=0;RUN=1;SAF=19;SAP=3.22745;SAR=21;SRF=0;SRP=0;SRR=0;TYPE=snp;BVAR	GT:DP:RO:QR:AO:QA:GL	1/1:42:0:0:40:1437:-5,-5,0
NC_010611.1	71515	.	T	A	1469.18	.	AB=0;ABP=0;AC=2;AF=1;AN=2;AO=45;CIGAR=1X;DP=45;DPB=45;DPRA=0;EPP=4.21667;EPPR=0;GTI=0;LEN=1;MEANALT=1;MQM=60;MQMR=0;NS=1;NUMALT=1;ODDS=65.6021;PAIRED=1;PAIREDR=0;PAO=0;PQA=0;PQR=0;PRO=0;QA=1673;QR=0;RO=0;RPP=13.8677;RPPR=0;RUN=1;SAF=24;SAP=3.44459;SAR=21;SRF=0;SRP=0;SRR=0;TYPE=snp;BVAR	GT:DP:RO:QR:AO:QA:GL	1/1:45:0:0:45:1673:-5,-5,0
NC_010611.1	71698	.	A	G	1333.07	.	AB=0;ABP=0;AC=2;AF=1;AN=2;AO=42;CIGAR=1X;DP=42;DPB=42;DPRA=0;EPP=3.21711;EPPR=0;GTI=0;LEN=1;MEANALT=1;MQM=60;MQMR=0;NS=1;NUMALT=1;ODDS=61.4432;PAIRED=1;PAIREDR=0;PAO=0;PQA=0;PQR=0;PRO=0;QA=1532;QR=0;RO=0;RPP=23.691;RPPR=0;RUN=1;SAF=19;SAP=3.83753;SAR=23;SRF=0;SRP=0;SRR=0;TYPE=snp;BVAR	GT:DP:RO:QR:AO:QA:GL	1/1:42:0:0:42:1532:-5,-5,0
NC_010611.1	71965	.	C	T	1689.61	.	AB=0;ABP=0;AC=2;AF=1;AN=2;AO=52;CIGAR=1X;DP=52;DPB=52;DPRA=0;EPP=5.68288;EPPR=0;GTI=0;LEN=1;MEANALT=1;MQM=60;MQMR=0;NS=1;NUMALT=1;ODDS=75.3062;PAIRED=1;PAIREDR=0;PAO=0;PQA=0;PQR=0;PRO=0;QA=1936;QR=0;RO=0;RPP=27.0635;RPPR=0;RUN=1;SAF=28;SAP=3.67845;SAR=24;SRF=0;SRP=0;SRR=0;TYPE=snp;BVAR	GT:DP:RO:QR:AO:QA:GL	1/1:52:0:0:52:1936:-5,-5,0
NC_010611.1	72035	.	T	C	2390.59	.	AB=0;ABP=0;AC=2;AF=1;AN=2;AO=74;CIGAR=1X;DP=74;DPB=74;DPRA=0;EPP=17.2129;EPPR=0;GTI=0;LEN=1;MEANALT=1;MQM=60;MQMR=0;NS=1;NUMALT=1;ODDS=105.805;PAIRED=1;PAIREDR=0;PAO=0;PQA=0;PQR=0;PRO=0;QA=2705;QR=0;RO=0;RPP=4.88833;RPPR=0;RUN=1;SAF=39;SAP=3.47981;SAR=35;SRF=0;SRP=0;SRR=0;TYPE=snp;BVAR	GT:DP:RO:QR:AO:QA:GL	1/1:74:0:0:74:2705:-5,-5,0
NC_010611.1	72065	.	C	T	2378.52	.	AB=0;ABP=0;AC=2;AF=1;AN=2;AO=77;CIGAR=1X;DP=77;DPB=77;DPRA=0;EPP=23.5688;EPPR=0;GTI=0;LEN=1;MEANALT=1;MQM=60;MQMR=0;NS=1;NUMALT=1;ODDS=109.964;PAIRED=1;PAIREDR=0;PAO=0;PQA=0;PQR=0;PRO=0;QA=2741;QR=0;RO=0;RPP=41.6174;RPPR=0;RUN=1;SAF=40;SAP=3.26411;SAR=37;SRF=0;SRP=0;SRR=0;TYPE=snp;BVAR	GT:DP:RO:QR:AO:QA:GL	1/1:77:0:0:77:2741:-5,-5,0
NC_010611.1	72100	.	T	C	1462.17	.	AB=0;ABP=0;AC=2;AF=1;AN=2;AO=49;CIGAR=1X;DP=49;DPB=49;DPRA=0;EPP=8.37251;EPPR=0;GTI=0;LEN=1;MEANALT=1;MQM=60;MQMR=0;NS=1;NUMALT=1;ODDS=71.1473;PAIRED=1;PAIREDR=0;PAO=0;PQA=0;PQR=0;PRO=0;QA=1712;QR=0;RO=0;RPP=6.59988;RPPR=0;RUN=1;SAF=9;SAP=45.5977;SAR=40;SRF=0;SRP=0;SRR=0;TYPE=snp;BVAR	GT:DP:RO:QR:AO:QA:GL	1/1:49:0:0:49:1712:-5,-5,0
NC_010611.1	72137	.	C	A	1847.79	.	AB=0;ABP=0;AC=2;AF=1;AN=2;AO=60;CIGAR=1X;DP=61;DPB=61;DPRA=0;EPP=6.62942;EPPR=0;GTI=0;LEN=1;MEANALT=2;MQM=60;MQMR=0;NS=1;NUMALT=1;ODDS=86.3965;PAIRED=1;PAIREDR=0;PAO=0;PQA=0;PQR=0;PRO=0;QA=2143;QR=0;RO=0;RPP=49.9141;RPPR=0;RUN=1;SAF=29;SAP=3.15506;SAR=31;SRF=0;SRP=0;SRR=0;TYPE=snp;BVAR	GT:DP:RO:QR:AO:QA:GL	1/1:61:0:0:60:2143:-5,-5,0
NC_010611.1	72279	.	A	T	1560.96	.	AB=0;ABP=0;AC=2;AF=1;AN=2;AO=48;CIGAR=1X;DP=49;DPB=49;DPRA=0;EPP=21.1059;EPPR=5.18177;GTI=0;LEN=1;MEANALT=1;MQM=60;MQMR=60;NS=1;NUMALT=1;ODDS=61.2984;PAIRED=1;PAIREDR=1;PAO=0;PQA=0;PQR=0;PRO=0;QA=1797;QR=18;RO=1;RPP=3.19126;RPPR=5.18177;RUN=1;SAF=19;SAP=7.5342;SAR=29;SRF=1;SRP=5.18177;SRR=0;TYPE=snp;BVAR	GT:DP:RO:QR:AO:QA:GL	1/1:49:1:18:48:1797:-5,-5,0
NC_010611.1	72330	.	G	A	1666.1	.	AB=0;ABP=0;AC=2;AF=1;AN=2;AO=55;CIGAR=1X;DP=55;DPB=55;DPRA=0;EPP=3.04978;EPPR=0;GTI=0;LEN=1;MEANALT=1;MQM=60;MQMR=0;NS=1;NUMALT=1;ODDS=79.4651;PAIRED=1;PAIREDR=0;PAO=0;PQA=0;PQR=0;PRO=0;QA=1883;QR=0;RO=0;RPP=3.99733;RPPR=0;RUN=1;SAF=31;SAP=4.94488;SAR=24;SRF=0;SRP=0;SRR=0;TYPE=snp;BVAR	GT:DP:RO:QR:AO:QA:GL	1/1:55:0:0:55:1883:-5,-5,0
NC_010611.1	72341	.	C	T	1664.6	.	AB=0;ABP=0;AC=2;AF=1;AN=2;AO=52;CIGAR=1X;DP=52;DPB=52;DPRA=0;EPP=3.0103;EPPR=0;GTI=0;LEN=1;MEANALT=1;MQM=60;MQMR=0;NS=1;NUMALT=1;ODDS=75.3062;PAIRED=1;PAIREDR=0;PAO=0;PQA=0;PQR=0;PRO=0;QA=1887;QR=0;RO=0;RPP=9.02361;RPPR=0;RUN=1;SAF=30;SAP=5.68288;SAR=22;SRF=0;SRP=0;SRR=0;TYPE=snp;BVAR	GT:DP:RO:QR:AO:QA:GL	1/1:52:0:0:52:1887:-5,-5,0
NC_010611.1	72348	.	GT	TC	1599.95	.	AB=0;ABP=0;AC=2;AF=1;AN=2;AO=52;CIGAR=2X;DP=52;DPB=104;DPRA=0;EPP=4.51363;EPPR=0;GTI=0;LEN=2;MEANALT=1;MQM=60;MQMR=0;NS=1;NUMALT=1;ODDS=75.3062;PAIRED=1;PAIREDR=0;PAO=0;PQA=0;PQR=0;PRO=0;QA=1812;QR=0;RO=0;RPP=5.68288;RPPR=0;RUN=1;SAF=29;SAP=4.51363;SAR=23;SRF=0;SRP=0;SRR=0;TYPE=mnp;BVAR	GT:DP:RO:QR:AO:QA:GL	1/1:52:0:0:52:1812:-5,-5,0
NC_010611.1	72404	.	G	A	1862.42	.	AB=0;ABP=0;AC=2;AF=1;AN=2;AO=55;CIGAR=1X;DP=55;DPB=55;DPRA=0;EPP=4.94488;EPPR=0;GTI=0;LEN=1;MEANALT=1;MQM=60;MQMR=0;NS=1;NUMALT=1;ODDS=79.4651;PAIRED=1;PAIREDR=0;PAO=0;PQA=0;PQR=0;PRO=0;QA=2100;QR=0;RO=0;RPP=3.04978;RPPR=0;RUN=1;SAF=29;SAP=3.36563;SAR=26;SRF=0;SRP=0;SRR=0;TYPE=snp;BVAR	GT:DP:RO:QR:AO:QA:GL	1/1:55:0:0:55:2100:-5,-5,0
NC_010611.1	72529	.	A	G	1601.98	.	AB=0;ABP=0;AC=2;AF=1;AN=2;AO=49;CIGAR=1X;DP=49;DPB=49;DPRA=0;EPP=5.18177;EPPR=0;GTI=0;LEN=1;MEANALT=1;MQM=60;MQMR=0;NS=1;NUMALT=1;ODDS=71.1473;PAIRED=1;PAIREDR=0;PAO=0;PQA=0;PQR=0;PRO=0;QA=1824;QR=0;RO=0;RPP=15.8176;RPPR=0;RUN=1;SAF=25;SAP=3.05462;SAR=24;SRF=0;SRP=0;SRR=0;TYPE=snp;BVAR	GT:DP:RO:QR:AO:QA:GL	1/1:49:0:0:49:1824:-5,-5,0
NC_010611.1	72553	.	G	A	1606.76	.	AB=0;ABP=0;AC=2;AF=1;AN=2;AO=49;CIGAR=1X;DP=49;DPB=49;DPRA=0;EPP=3.05462;EPPR=0;GTI=0;LEN=1;MEANALT=1;MQM=60;MQMR=0;NS=1;NUMALT=1;ODDS=71.1473;PAIRED=1;PAIREDR=0;PAO=0;PQA=0;PQR=0;PRO=0;QA=1831;QR=0;RO=0;RPP=19.0083;RPPR=0;RUN=1;SAF=23;SAP=3.40914;SAR=26;SRF=0;SRP=0;SRR=0;TYPE=snp;BVAR	GT:DP:RO:QR:AO:QA:GL	1/1:49:0:0:49:1831:-5,-5,0
NC_010611.1	72711	.	G	T	1657.27	.	AB=0;ABP=0;AC=2;AF=1;AN=2;AO=50;CIGAR=1X;DP=50;DPB=50;DPRA=0;EPP=3.18402;EPPR=0;GTI=0;LEN=1;MEANALT=1;MQM=60;MQMR=0;NS=1;NUMALT=1;ODDS=72.5336;PAIRED=1;PAIREDR=0;PAO=0;PQA=0;PQR=0;PRO=0;QA=1871;QR=0;RO=0;RPP=4.57376;RPPR=0;RUN=1;SAF=24;SAP=3.18402;SAR=26;SRF=0;SRP=0;SRR=0;TYPE=snp;BVAR	GT:DP:RO:QR:AO:QA:GL	1/1:50:0:0:50:1871:-5,-5,0
NC_010611.1	72814	.	T	G	1608.37	.	AB=0;ABP=0;AC=2;AF=1;AN=2;AO=51;CIGAR=1X;DP=51;DPB=51;DPRA=0;EPP=8.16222;EPPR=0;GTI=0;LEN=1;MEANALT=1;MQM=60;MQMR=0;NS=1;NUMALT=1;ODDS=73.9199;PAIRED=1;PAIREDR=0;PAO=0;PQA=0;PQR=0;PRO=0;QA=1824;QR=0;RO=0;RPP=4.07475;RPPR=0;RUN=1;SAF=29;SAP=5.09662;SAR=22;SRF=0;SRP=0;SRR=0;TYPE=snp;BVAR	GT:DP:RO:QR:AO:QA:GL	1/1:51:0:0:51:1824:-5,-5,0
NC_010611.1	72842	.	A	G	1326.95	.	AB=0;ABP=0;AC=2;AF=1;AN=2;AO=43;CIGAR=1X;DP=43;DPB=43;DPRA=0;EPP=3.0608;EPPR=0;GTI=0;LEN=1;MEANALT=1;MQM=60;MQMR=0;NS=1;NUMALT=1;ODDS=62.8295;PAIRED=1;PAIREDR=0;PAO=0;PQA=0;PQR=0;PRO=0;QA=1503;QR=0;RO=0;RPP=4.27278;RPPR=0;RUN=1;SAF=23;SAP=3.46479;SAR=20;SRF=0;SRP=0;SRR=0;TYPE=snp;BVAR	GT:DP:RO:QR:AO:QA:GL	1/1:43:0:0:43:1503:-5,-5,0
NC_010611.1	72874	.	G	A	1435.79	.	AB=0;ABP=0;AC=2;AF=1;AN=2;AO=44;CIGAR=1X;DP=44;DPB=44;DPRA=0;EPP=6.16881;EPPR=0;GTI=0;LEN=1;MEANALT=1;MQM=60;MQMR=0;NS=1;NUMALT=1;ODDS=64.2158;PAIRED=1;PAIREDR=0;PAO=0;PQA=0;PQR=0;PRO=0;QA=1638;QR=0;RO=0;RPP=12.6832;RPPR=0;RUN=1;SAF=25;SAP=4.78696;SAR=19;SRF=0;SRP=0;SRR=0;TYPE=snp;BVAR	GT:DP:RO:QR:AO:QA:GL	1/1:44:0:0:44:1638:-5,-5,0
NC_010611.1	72936	.	A	G	1504.59	.	AB=0;ABP=0;AC=2;AF=1;AN=2;AO=45;CIGAR=1X;DP=45;DPB=45;DPRA=0;EPP=5.37479;EPPR=0;GTI=0;LEN=1;MEANALT=1;MQM=60;MQMR=0;NS=1;NUMALT=1;ODDS=65.6021;PAIRED=1;PAIREDR=0;PAO=0;PQA=0;PQR=0;PRO=0;QA=1717;QR=0;RO=0;RPP=16.956;RPPR=0;RUN=1;SAF=21;SAP=3.44459;SAR=24;SRF=0;SRP=0;SRR=0;TYPE=snp;BVAR	GT:DP:RO:QR:AO:QA:GL	1/1:45:0:0:45:1717:-5,-5,0
NC_010611.1	73212	.	G	A	699999	.	AB=0;ABP=0;AC=2;AF=1;AN=2;AO=26;CIGAR=1X;DP=26;DPB=26;DPRA=0;EPP=3.0103;EPPR=0;GTI=0;LEN=1;MEANALT=1;MQM=60;MQMR=0;NS=1;NUMALT=1;ODDS=39.2625;PAIRED=1;PAIREDR=0;PAO=0;PQA=0;PQR=0;PRO=0;QA=806;QR=0;RO=0;RPP=6.01695;RPPR=0;RUN=1;SAF=15;SAP=4.34659;SAR=11;SRF=0;SRP=0;SRR=0;TYPE=snp;BVAR	GT:DP:RO:QR:AO:QA:GL	1/1:26:0:0:26:806:-5,-5,0
NC_010611.1	73236	.	T	A	719518	.	AB=0;ABP=0;AC=2;AF=1;AN=2;AO=25;CIGAR=1X;DP=25;DPB=25;DPRA=0;EPP=5.18177;EPPR=0;GTI=0;LEN=1;MEANALT=1;MQM=60;MQMR=0;NS=1;NUMALT=1;ODDS=37.8762;PAIRED=1;PAIREDR=0;PAO=0;PQA=0;PQR=0;PRO=0;QA=828;QR=0;RO=0;RPP=3.79203;RPPR=0;RUN=1;SAF=15;SAP=5.18177;SAR=10;SRF=0;SRP=0;SRR=0;TYPE=snp;BVAR	GT:DP:RO:QR:AO:QA:GL	1/1:25:0:0:25:828:-5,-5,0
NC_010611.1	73482	.	A	G	451167	.	AB=0;ABP=0;AC=2;AF=1;AN=2;AO=18;CIGAR=1X;DP=18;DPB=18;DPRA=0;EPP=3.49285;EPPR=0;GTI=0;LEN=1;MEANALT=1;MQM=60;MQMR=0;NS=1;NUMALT=1;ODDS=28.1722;PAIRED=1;PAIREDR=0;PAO=0;PQA=0;PQR=0;PRO=0;QA=525;QR=0;RO=0;RPP=4.9405;RPPR=0;RUN=1;SAF=9;SAP=3.0103;SAR=9;SRF=0;SRP=0;SRR=0;TYPE=snp;BVAR	GT:DP:RO:QR:AO:QA:GL	1/1:18:0:0:18:525:-5,-5,0
NC_010611.1	73497	.	A	G	602169	.	AB=0;ABP=0;AC=2;AF=1;AN=2;AO=20;CIGAR=1X;DP=20;DPB=20;DPRA=0;EPP=3.44459;EPPR=0;GTI=0;LEN=1;MEANALT=1;MQM=60;MQMR=0;NS=1;NUMALT=1;ODDS=30.9448;PAIRED=1;PAIREDR=0;PAO=0;PQA=0;PQR=0;PRO=0;QA=695;QR=0;RO=0;RPP=3.0103;RPPR=0;RUN=1;SAF=7;SAP=6.91895;SAR=13;SRF=0;SRP=0;SRR=0;TYPE=snp;BVAR	GT:DP:RO:QR:AO:QA:GL	1/1:20:0:0:20:695:-5,-5,0
NC_010611.1	73548	.	C	T	1033.28	.	AB=0;ABP=0;AC=2;AF=1;AN=2;AO=34;CIGAR=1X;DP=34;DPB=34;DPRA=0;EPP=5.30951;EPPR=0;GTI=0;LEN=1;MEANALT=1;MQM=60;MQMR=0;NS=1;NUMALT=1;ODDS=50.3529;PAIRED=1;PAIREDR=0;PAO=0;PQA=0;PQR=0;PRO=0;QA=1214;QR=0;RO=0;RPP=33.9218;RPPR=0;RUN=1;SAF=20;SAP=5.30951;SAR=14;SRF=0;SRP=0;SRR=0;TYPE=snp;BVAR	GT:DP:RO:QR:AO:QA:GL	1/1:34:0:0:34:1214:-5,-5,0
NC_010611.1	73605	.	C	T	1727.36	.	AB=0;ABP=0;AC=2;AF=1;AN=2;AO=52;CIGAR=1X;DP=52;DPB=52;DPRA=0;EPP=7.18621;EPPR=0;GTI=0;LEN=1;MEANALT=1;MQM=60;MQMR=0;NS=1;NUMALT=1;ODDS=75.3062;PAIRED=1;PAIREDR=0;PAO=0;PQA=0;PQR=0;PRO=0;QA=1954;QR=0;RO=0;RPP=4.51363;RPPR=0;RUN=1;SAF=24;SAP=3.67845;SAR=28;SRF=0;SRP=0;SRR=0;TYPE=snp;BVAR	GT:DP:RO:QR:AO:QA:GL	1/1:52:0:0:52:1954:-5,-5,0
NC_010611.1	73806	.	G	A	1953.28	.	AB=0;ABP=0;AC=2;AF=1;AN=2;AO=61;CIGAR=1X;DP=61;DPB=61;DPRA=0;EPP=4.7546;EPPR=0;GTI=0;LEN=1;MEANALT=1;MQM=60;MQMR=0;NS=1;NUMALT=1;ODDS=87.7828;PAIRED=1;PAIREDR=0;PAO=0;PQA=0;PQR=0;PRO=0;QA=2202;QR=0;RO=0;RPP=3.33068;RPPR=0;RUN=1;SAF=32;SAP=3.33068;SAR=29;SRF=0;SRP=0;SRR=0;TYPE=snp;BVAR	GT:DP:RO:QR:AO:QA:GL	1/1:61:0:0:61:2202:-5,-5,0
NC_010611.1	73813	.	G	C	1907.99	.	AB=0;ABP=0;AC=2;AF=1;AN=2;AO=58;CIGAR=1X;DP=58;DPB=58;DPRA=0;EPP=3.60933;EPPR=0;GTI=0;LEN=1;MEANALT=1;MQM=60;MQMR=0;NS=1;NUMALT=1;ODDS=83.6239;PAIRED=1;PAIREDR=0;PAO=0;PQA=0;PQR=0;PRO=0;QA=2154;QR=0;RO=0;RPP=6.75422;RPPR=0;RUN=1;SAF=31;SAP=3.60933;SAR=27;SRF=0;SRP=0;SRR=0;TYPE=snp;BVAR	GT:DP:RO:QR:AO:QA:GL	1/1:58:0:0:58:2154:-5,-5,0
NC_010611.1	73824	.	T	C	1985.65	.	AB=0;ABP=0;AC=2;AF=1;AN=2;AO=62;CIGAR=1X;DP=62;DPB=62;DPRA=0;EPP=4.27115;EPPR=0;GTI=0;LEN=1;MEANALT=1;MQM=60;MQMR=0;NS=1;NUMALT=1;ODDS=89.1691;PAIRED=1;PAIREDR=0;PAO=0;PQA=0;PQR=0;PRO=0;QA=2243;QR=0;RO=0;RPP=8.05372;RPPR=0;RUN=1;SAF=33;SAP=3.57068;SAR=29;SRF=0;SRP=0;SRR=0;TYPE=snp;BVAR	GT:DP:RO:QR:AO:QA:GL	1/1:62:0:0:62:2243:-5,-5,0
NC_010611.1	74064	.	TA	T	1435.36	.	AB=0;ABP=0;AC=2;AF=1;AN=2;AO=45;CIGAR=1M1D;DP=45;DPB=61.6667;DPRA=0;EPP=3.44459;EPPR=0;GTI=0;LEN=1;MEANALT=1;MQM=60;MQMR=0;NS=1;NUMALT=1;ODDS=65.6021;PAIRED=1;PAIREDR=0;PAO=0;PQA=0;PQR=0;PRO=0;QA=1624;QR=0;RO=0;RPP=4.21667;RPPR=0;RUN=1;SAF=24;SAP=3.44459;SAR=21;SRF=0;SRP=0;SRR=0;TYPE=del;BVAR	GT:DP:RO:QR:AO:QA:GL	1/1:45:0:0:45:1624:-5,-5,0
NC_010611.1	74129	.	G	C	1927.13	.	AB=0;ABP=0;AC=2;AF=1;AN=2;AO=59;CIGAR=1X;DP=59;DPB=59;DPRA=0;EPP=3.34154;EPPR=0;GTI=0;LEN=1;MEANALT=1;MQM=60;MQMR=0;NS=1;NUMALT=1;ODDS=85.0102;PAIRED=1;PAIREDR=0;PAO=0;PQA=0;PQR=0;PRO=0;QA=2174;QR=0;RO=0;RPP=5.99147;RPPR=0;RUN=1;SAF=31;SAP=3.34154;SAR=28;SRF=0;SRP=0;SRR=0;TYPE=snp;BVAR	GT:DP:RO:QR:AO:QA:GL	1/1:59:0:0:59:2174:-5,-5,0
NC_010611.1	74158	.	G	A	1651.96	.	AB=0;ABP=0;AC=2;AF=1;AN=2;AO=53;CIGAR=1X;DP=53;DPB=53;DPRA=0;EPP=3.05127;EPPR=0;GTI=0;LEN=1;MEANALT=1;MQM=60;MQMR=0;NS=1;NUMALT=1;ODDS=76.6925;PAIRED=1;PAIREDR=0;PAO=0;PQA=0;PQR=0;PRO=0;QA=1875;QR=0;RO=0;RPP=12.2288;RPPR=0;RUN=1;SAF=29;SAP=4.03458;SAR=24;SRF=0;SRP=0;SRR=0;TYPE=snp;BVAR	GT:DP:RO:QR:AO:QA:GL	1/1:53:0:0:53:1875:-5,-5,0
NC_010611.1	74288	.	A	G	2608.56	.	AB=0;ABP=0;AC=2;AF=1;AN=2;AO=78;CIGAR=1X;DP=78;DPB=78;DPRA=0;EPP=19.0458;EPPR=0;GTI=0;LEN=1;MEANALT=1;MQM=60;MQMR=0;NS=1;NUMALT=1;ODDS=111.35;PAIRED=1;PAIREDR=0;PAO=0;PQA=0;PQR=0;PRO=0;QA=2949;QR=0;RO=0;RPP=4.79202;RPPR=0;RUN=1;SAF=40;SAP=3.12166;SAR=38;SRF=0;SRP=0;SRR=0;TYPE=snp;BVAR	GT:DP:RO:QR:AO:QA:GL	1/1:78:0:0:78:2949:-5,-5,0
NC_010611.1	74453	.	T	C	2590.08	.	AB=0;ABP=0;AC=2;AF=1;AN=2;AO=80;CIGAR=1X;DP=80;DPB=80;DPRA=0;EPP=4.74748;EPPR=0;GTI=0;LEN=1;MEANALT=1;MQM=60;MQMR=0;NS=1;NUMALT=1;ODDS=114.122;PAIRED=1;PAIREDR=0;PAO=0;PQA=0;PQR=0;PRO=0;QA=2911;QR=0;RO=0;RPP=3.11887;RPPR=0;RUN=1;SAF=39;SAP=3.11887;SAR=41;SRF=0;SRP=0;SRR=0;TYPE=snp;BVAR	GT:DP:RO:QR:AO:QA:GL	1/1:80:0:0:80:2911:-5,-5,0
NC_010611.1	74542	.	A	C	2116.83	.	AB=0;ABP=0;AC=2;AF=1;AN=2;AO=64;CIGAR=1X;DP=64;DPB=64;DPRA=0;EPP=5.18177;EPPR=0;GTI=0;LEN=1;MEANALT=1;MQM=60;MQMR=0;NS=1;NUMALT=1;ODDS=91.9417;PAIRED=1;PAIREDR=0;PAO=0;PQA=0;PQR=0;PRO=0;QA=2384;QR=0;RO=0;RPP=3.14602;RPPR=0;RUN=1;SAF=31;SAP=3.14602;SAR=33;SRF=0;SRP=0;SRR=0;TYPE=snp;BVAR	GT:DP:RO:QR:AO:QA:GL	1/1:64:0:0:64:2384:-5,-5,0
NC_010611.1	74624	.	A	G	1889.76	.	AB=0;ABP=0;AC=2;AF=1;AN=2;AO=56;CIGAR=1X;DP=56;DPB=56;DPRA=0;EPP=3.63072;EPPR=0;GTI=0;LEN=1;MEANALT=1;MQM=60;MQMR=0;NS=1;NUMALT=1;ODDS=80.8514;PAIRED=1;PAIREDR=0;PAO=0;PQA=0;PQR=0;PRO=0;QA=2129;QR=0;RO=0;RPP=3.16541;RPPR=0;RUN=1;SAF=27;SAP=3.16541;SAR=29;SRF=0;SRP=0;SRR=0;TYPE=snp;BVAR	GT:DP:RO:QR:AO:QA:GL	1/1:56:0:0:56:2129:-5,-5,0
NC_010611.1	74645	.	G	A	1872.49	.	AB=0;ABP=0;AC=2;AF=1;AN=2;AO=58;CIGAR=1X;DP=58;DPB=58;DPRA=0;EPP=3.60933;EPPR=0;GTI=0;LEN=1;MEANALT=1;MQM=60;MQMR=0;NS=1;NUMALT=1;ODDS=83.6239;PAIRED=1;PAIREDR=0;PAO=0;PQA=0;PQR=0;PRO=0;QA=2112;QR=0;RO=0;RPP=3.60933;RPPR=0;RUN=1;SAF=26;SAP=4.35811;SAR=32;SRF=0;SRP=0;SRR=0;TYPE=snp;BVAR	GT:DP:RO:QR:AO:QA:GL	1/1:58:0:0:58:2112:-5,-5,0
NC_010611.1	75002	.	ACAGATCTTA	TCAAATCCTG	1305.16	.	AB=0;ABP=0;AC=2;AF=1;AN=2;AO=42;CIGAR=1X2M1X3M1X1M1X;DP=44;DPB=89;DPRA=0;EPP=3.83753;EPPR=0;GTI=0;LEN=10;MEANALT=3;MQM=60;MQMR=0;NS=1;NUMALT=1;ODDS=61.4432;PAIRED=1;PAIREDR=0;PAO=0;PQA=0;PQR=0;PRO=0;QA=1504;QR=0;RO=0;RPP=23.691;RPPR=0;RUN=1;SAF=20;SAP=3.21711;SAR=22;SRF=0;SRP=0;SRR=0;TYPE=complex;BVAR	GT:DP:RO:QR:AO:QA:GL	1/1:44:0:0:42:1504:-5,-5,0
NC_010611.1	75020	.	A	G	1726.66	.	AB=0;ABP=0;AC=2;AF=1;AN=2;AO=53;CIGAR=1X;DP=53;DPB=53;DPRA=0;EPP=5.01789;EPPR=0;GTI=0;LEN=1;MEANALT=1;MQM=60;MQMR=0;NS=1;NUMALT=1;ODDS=76.6925;PAIRED=1;PAIREDR=0;PAO=0;PQA=0;PQR=0;PRO=0;QA=1970;QR=0;RO=0;RPP=21.0786;RPPR=0;RUN=1;SAF=24;SAP=4.03458;SAR=29;SRF=0;SRP=0;SRR=0;TYPE=snp;BVAR	GT:DP:RO:QR:AO:QA:GL	1/1:53:0:0:53:1970:-5,-5,0
NC_010611.1	75050	.	T	C	2198.06	.	AB=0;ABP=0;AC=2;AF=1;AN=2;AO=65;CIGAR=1X;DP=65;DPB=65;DPRA=0;EPP=3.04371;EPPR=0;GTI=0;LEN=1;MEANALT=1;MQM=60;MQMR=0;NS=1;NUMALT=1;ODDS=93.328;PAIRED=1;PAIREDR=0;PAO=0;PQA=0;PQR=0;PRO=0;QA=2472;QR=0;RO=0;RPP=3.31097;RPPR=0;RUN=1;SAF=32;SAP=3.04371;SAR=33;SRF=0;SRP=0;SRR=0;TYPE=snp;BVAR	GT:DP:RO:QR:AO:QA:GL	1/1:65:0:0:65:2472:-5,-5,0
NC_010611.1	75056	.	G	C	1976.26	.	AB=0;ABP=0;AC=2;AF=1;AN=2;AO=60;CIGAR=1X;DP=60;DPB=60;DPRA=0;EPP=3.15506;EPPR=0;GTI=0;LEN=1;MEANALT=1;MQM=60;MQMR=0;NS=1;NUMALT=1;ODDS=86.3965;PAIRED=1;PAIREDR=0;PAO=0;PQA=0;PQR=0;PRO=0;QA=2225;QR=0;RO=0;RPP=3.15506;RPPR=0;RUN=1;SAF=30;SAP=3.0103;SAR=30;SRF=0;SRP=0;SRR=0;TYPE=snp;BVAR	GT:DP:RO:QR:AO:QA:GL	1/1:60:0:0:60:2225:-5,-5,0
NC_010611.1	75074	.	C	T	2098.84	.	AB=0;ABP=0;AC=2;AF=1;AN=2;AO=65;CIGAR=1X;DP=65;DPB=65;DPRA=0;EPP=3.84548;EPPR=0;GTI=0;LEN=1;MEANALT=1;MQM=60;MQMR=0;NS=1;NUMALT=1;ODDS=93.328;PAIRED=1;PAIREDR=0;PAO=0;PQA=0;PQR=0;PRO=0;QA=2369;QR=0;RO=0;RPP=8.65613;RPPR=0;RUN=1;SAF=31;SAP=3.31097;SAR=34;SRF=0;SRP=0;SRR=0;TYPE=snp;BVAR	GT:DP:RO:QR:AO:QA:GL	1/1:65:0:0:65:2369:-5,-5,0
NC_010611.1	75170	.	C	A	2562.86	.	AB=0;ABP=0;AC=2;AF=1;AN=2;AO=77;CIGAR=1X;DP=77;DPB=77;DPRA=0;EPP=5.29458;EPPR=0;GTI=0;LEN=1;MEANALT=1;MQM=60;MQMR=0;NS=1;NUMALT=1;ODDS=109.964;PAIRED=1;PAIREDR=0;PAO=0;PQA=0;PQR=0;PRO=0;QA=2888;QR=0;RO=0;RPP=9.35551;RPPR=0;RUN=1;SAF=40;SAP=3.26411;SAR=37;SRF=0;SRP=0;SRR=0;TYPE=snp;BVAR	GT:DP:RO:QR:AO:QA:GL	1/1:77:0:0:77:2888:-5,-5,0
NC_010611.1	75338	.	G	A	1564.96	.	AB=0;ABP=0;AC=2;AF=1;AN=2;AO=48;CIGAR=1X;DP=48;DPB=48;DPRA=0;EPP=4.6389;EPPR=0;GTI=0;LEN=1;MEANALT=1;MQM=60;MQMR=0;NS=1;NUMALT=1;ODDS=69.761;PAIRED=1;PAIREDR=0;PAO=0;PQA=0;PQR=0;PRO=0;QA=1797;QR=0;RO=0;RPP=17.6677;RPPR=0;RUN=1;SAF=32;SAP=14.5915;SAR=16;SRF=0;SRP=0;SRR=0;TYPE=snp;BVAR	GT:DP:RO:QR:AO:QA:GL	1/1:48:0:0:48:1797:-5,-5,0
NC_010611.1	75413	.	G	A	2029.96	.	AB=0;ABP=0;AC=2;AF=1;AN=2;AO=62;CIGAR=1X;DP=63;DPB=63;DPRA=0;EPP=38.8746;EPPR=5.18177;GTI=0;LEN=1;MEANALT=1;MQM=60;MQMR=60;NS=1;NUMALT=1;ODDS=81.125;PAIRED=1;PAIREDR=1;PAO=0;PQA=0;PQR=0;PRO=0;QA=2335;QR=14;RO=1;RPP=3.0103;RPPR=5.18177;RUN=1;SAF=26;SAP=6.51267;SAR=36;SRF=1;SRP=5.18177;SRR=0;TYPE=snp;BVAR	GT:DP:RO:QR:AO:QA:GL	1/1:63:1:14:62:2335:-5,-5,0
NC_010611.1	75437	.	TGTAGAA	CGTTGAG	1760.13	.	AB=0;ABP=0;AC=2;AF=1;AN=2;AO=57;CIGAR=1X2M1X2M1X;DP=57;DPB=114.143;DPRA=0;EPP=4.877;EPPR=0;GTI=0;LEN=7;MEANALT=1;MQM=60;MQMR=0;NS=1;NUMALT=1;ODDS=82.2377;PAIRED=1;PAIREDR=0;PAO=0;PQA=0;PQR=0;PRO=0;QA=2017;QR=0;RO=0;RPP=16.763;RPPR=0;RUN=1;SAF=19;SAP=16.763;SAR=38;SRF=0;SRP=0;SRR=0;TYPE=complex;BVAR	GT:DP:RO:QR:AO:QA:GL	1/1:57:0:0:57:2017:-5,-5,0
NC_010611.1	75482	.	A	C	1449.74	.	AB=0;ABP=0;AC=2;AF=1;AN=2;AO=45;CIGAR=1X;DP=45;DPB=45;DPRA=0;EPP=8.84915;EPPR=0;GTI=0;LEN=1;MEANALT=1;MQM=60;MQMR=0;NS=1;NUMALT=1;ODDS=65.6021;PAIRED=1;PAIREDR=0;PAO=0;PQA=0;PQR=0;PRO=0;QA=1682;QR=0;RO=0;RPP=11.1654;RPPR=0;RUN=1;SAF=11;SAP=28.5372;SAR=34;SRF=0;SRP=0;SRR=0;TYPE=snp;BVAR	GT:DP:RO:QR:AO:QA:GL	1/1:45:0:0:45:1682:-5,-5,0
NC_010611.1	75548	.	A	G	1778.16	.	AB=0;ABP=0;AC=2;AF=1;AN=2;AO=55;CIGAR=1X;DP=55;DPB=55;DPRA=0;EPP=20.4216;EPPR=0;GTI=0;LEN=1;MEANALT=1;MQM=60;MQMR=0;NS=1;NUMALT=1;ODDS=79.4651;PAIRED=1;PAIREDR=0;PAO=0;PQA=0;PQR=0;PRO=0;QA=2027;QR=0;RO=0;RPP=6.20829;RPPR=0;RUN=1;SAF=27;SAP=3.04978;SAR=28;SRF=0;SRP=0;SRR=0;TYPE=snp;BVAR	GT:DP:RO:QR:AO:QA:GL	1/1:55:0:0:55:2027:-5,-5,0
NC_010611.1	75578	.	T	C	2024.18	.	AB=0;ABP=0;AC=2;AF=1;AN=2;AO=64;CIGAR=1X;DP=64;DPB=64;DPRA=0;EPP=3.0103;EPPR=0;GTI=0;LEN=1;MEANALT=1;MQM=60;MQMR=0;NS=1;NUMALT=1;ODDS=91.9417;PAIRED=1;PAIREDR=0;PAO=0;PQA=0;PQR=0;PRO=0;QA=2310;QR=0;RO=0;RPP=22.5536;RPPR=0;RUN=1;SAF=40;SAP=11.6962;SAR=24;SRF=0;SRP=0;SRR=0;TYPE=snp;BVAR	GT:DP:RO:QR:AO:QA:GL	1/1:64:0:0:64:2310:-5,-5,0
NC_010611.1	75593	.	A	T	2218.96	.	AB=0;ABP=0;AC=2;AF=1;AN=2;AO=70;CIGAR=1X;DP=71;DPB=71;DPRA=0;EPP=3.13438;EPPR=5.18177;GTI=0;LEN=1;MEANALT=1;MQM=60;MQMR=60;NS=1;NUMALT=1;ODDS=91.5157;PAIRED=1;PAIREDR=1;PAO=0;PQA=0;PQR=0;PRO=0;QA=2526;QR=16;RO=1;RPP=15.4187;RPPR=5.18177;RUN=1;SAF=43;SAP=10.9517;SAR=27;SRF=1;SRP=5.18177;SRR=0;TYPE=snp;BVAR	GT:DP:RO:QR:AO:QA:GL	1/1:71:1:16:70:2526:-5,-5,0
NC_010611.1	75626	.	ACCC	GCCT	2453.92	.	AB=0;ABP=0;AC=2;AF=1;AN=2;AO=76;CIGAR=1X2M1X;DP=76;DPB=153.25;DPRA=0;EPP=8.61041;EPPR=0;GTI=0;LEN=4;MEANALT=1;MQM=60;MQMR=0;NS=1;NUMALT=1;ODDS=108.577;PAIRED=1;PAIREDR=0;PAO=0;PQA=0;PQR=0;PRO=0;QA=2765;QR=0;RO=0;RPP=4.03889;RPPR=0;RUN=1;SAF=40;SAP=3.46745;SAR=36;SRF=0;SRP=0;SRR=0;TYPE=complex;BVAR	GT:DP:RO:QR:AO:QA:GL	1/1:76:0:0:76:2765:-5,-5,0
NC_010611.1	75650	.	TGAA	AGAG	1941.78	.	AB=0;ABP=0;AC=2;AF=1;AN=2;AO=61;CIGAR=1X2M1X;DP=61;DPB=122.75;DPRA=0;EPP=25.259;EPPR=0;GTI=0;LEN=4;MEANALT=1;MQM=60;MQMR=0;NS=1;NUMALT=1;ODDS=87.7828;PAIRED=1;PAIREDR=0;PAO=0;PQA=0;PQR=0;PRO=0;QA=2212;QR=0;RO=0;RPP=3.0459;RPPR=0;RUN=1;SAF=29;SAP=3.33068;SAR=32;SRF=0;SRP=0;SRR=0;TYPE=complex;BVAR	GT:DP:RO:QR:AO:QA:GL	1/1:61:0:0:61:2212:-5,-5,0
NC_010611.1	75659	.	C	T	2208.37	.	AB=0;ABP=0;AC=2;AF=1;AN=2;AO=68;CIGAR=1X;DP=68;DPB=68;DPRA=0;EPP=24.5973;EPPR=0;GTI=0;LEN=1;MEANALT=1;MQM=60;MQMR=0;NS=1;NUMALT=1;ODDS=97.4869;PAIRED=1;PAIREDR=0;PAO=0;PQA=0;PQR=0;PRO=0;QA=2509;QR=0;RO=0;RPP=3.0103;RPPR=0;RUN=1;SAF=31;SAP=4.1599;SAR=37;SRF=0;SRP=0;SRR=0;TYPE=snp;BVAR	GT:DP:RO:QR:AO:QA:GL	1/1:68:0:0:68:2509:-5,-5,0
NC_010611.1	75665	.	G	T	2180.32	.	AB=0;ABP=0;AC=2;AF=1;AN=2;AO=67;CIGAR=1X;DP=67;DPB=67;DPRA=0;EPP=20.1552;EPPR=0;GTI=0;LEN=1;MEANALT=1;MQM=60;MQMR=0;NS=1;NUMALT=1;ODDS=96.1006;PAIRED=1;PAIREDR=0;PAO=0;PQA=0;PQR=0;PRO=0;QA=2476;QR=0;RO=0;RPP=5.63551;RPPR=0;RUN=1;SAF=30;SAP=4.59839;SAR=37;SRF=0;SRP=0;SRR=0;TYPE=snp;BVAR	GT:DP:RO:QR:AO:QA:GL	1/1:67:0:0:67:2476:-5,-5,0
NC_010611.1	75674	.	CAGT	TAGC	2053.81	.	AB=0;ABP=0;AC=2;AF=1;AN=2;AO=65;CIGAR=1X2M1X;DP=65;DPB=131.25;DPRA=0;EPP=10.5269;EPPR=0;GTI=0;LEN=4;MEANALT=1;MQM=60;MQMR=0;NS=1;NUMALT=1;ODDS=93.328;PAIRED=1;PAIREDR=0;PAO=0;PQA=0;PQR=0;PRO=0;QA=2327;QR=0;RO=0;RPP=8.65613;RPPR=0;RUN=1;SAF=30;SAP=3.84548;SAR=35;SRF=0;SRP=0;SRR=0;TYPE=complex;BVAR	GT:DP:RO:QR:AO:QA:GL	1/1:65:0:0:65:2327:-5,-5,0
NC_010611.1	75707	.	G	A	1970.66	.	AB=0;ABP=0;AC=2;AF=1;AN=2;AO=59;CIGAR=1X;DP=59;DPB=59;DPRA=0;EPP=3.0471;EPPR=0;GTI=0;LEN=1;MEANALT=1;MQM=60;MQMR=0;NS=1;NUMALT=1;ODDS=85.0102;PAIRED=1;PAIREDR=0;PAO=0;PQA=0;PQR=0;PRO=0;QA=2245;QR=0;RO=0;RPP=7.46366;RPPR=0;RUN=1;SAF=18;SAP=22.4799;SAR=41;SRF=0;SRP=0;SRR=0;TYPE=snp;BVAR	GT:DP:RO:QR:AO:QA:GL	1/1:59:0:0:59:2245:-5,-5,0
NC_010611.1	75713	.	TGGTTTG	GGGGTTA	1583.56	.	AB=0;ABP=0;AC=2;AF=1;AN=2;AO=52;CIGAR=1X2M1X2M1X;DP=53;DPB=106.429;DPRA=0;EPP=3.67845;EPPR=0;GTI=0;LEN=7;MEANALT=2;MQM=60;MQMR=0;NS=1;NUMALT=1;ODDS=75.3062;PAIRED=1;PAIREDR=0;PAO=1;PQA=33;PQR=0;PRO=0;QA=1820;QR=0;RO=0;RPP=3.67845;RPPR=0;RUN=1;SAF=14;SAP=27.0635;SAR=38;SRF=0;SRP=0;SRR=0;TYPE=complex;BVAR	GT:DP:RO:QR:AO:QA:GL	1/1:53:0:0:52:1820:-5,-5,0
NC_010611.1	75776	.	GCGT	ACGC	2036.46	.	AB=0;ABP=0;AC=2;AF=1;AN=2;AO=65;CIGAR=1X2M1X;DP=65;DPB=131.75;DPRA=0;EPP=5.71629;EPPR=0;GTI=0;LEN=4;MEANALT=1;MQM=60;MQMR=0;NS=1;NUMALT=1;ODDS=93.328;PAIRED=1;PAIREDR=0;PAO=0;PQA=0;PQR=0;PRO=0;QA=2318;QR=0;RO=0;RPP=20.6827;RPPR=0;RUN=1;SAF=28;SAP=5.71629;SAR=37;SRF=0;SRP=0;SRR=0;TYPE=complex;BVAR	GT:DP:RO:QR:AO:QA:GL	1/1:65:0:0:65:2318:-5,-5,0
NC_010611.1	75818	.	T	C	2053.36	.	AB=0;ABP=0;AC=2;AF=1;AN=2;AO=64;CIGAR=1X;DP=64;DPB=64;DPRA=0;EPP=9.66043;EPPR=0;GTI=0;LEN=1;MEANALT=1;MQM=60;MQMR=0;NS=1;NUMALT=1;ODDS=91.9417;PAIRED=1;PAIREDR=0;PAO=0;PQA=0;PQR=0;PRO=0;QA=2331;QR=0;RO=0;RPP=14.0034;RPPR=0;RUN=1;SAF=30;SAP=3.55317;SAR=34;SRF=0;SRP=0;SRR=0;TYPE=snp;BVAR	GT:DP:RO:QR:AO:QA:GL	1/1:64:0:0:64:2331:-5,-5,0
NC_010611.1	75839	.	AGGC	TGGT	2071.92	.	AB=0;ABP=0;AC=2;AF=1;AN=2;AO=70;CIGAR=1X2M1X;DP=70;DPB=141.5;DPRA=0;EPP=6.1124;EPPR=0;GTI=0;LEN=4;MEANALT=1;MQM=60;MQMR=0;NS=1;NUMALT=1;ODDS=100.259;PAIRED=1;PAIREDR=0;PAO=0;PQA=0;PQR=0;PRO=0;QA=2356;QR=0;RO=0;RPP=18.0245;RPPR=0;RUN=1;SAF=40;SAP=6.1124;SAR=30;SRF=0;SRP=0;SRR=0;TYPE=complex;BVAR	GT:DP:RO:QR:AO:QA:GL	1/1:70:0:0:70:2356:-5,-5,0
NC_010611.1	75902	.	A	C	2380.5	.	AB=0;ABP=0;AC=2;AF=1;AN=2;AO=75;CIGAR=1X;DP=75;DPB=75;DPRA=0;EPP=6.51361;EPPR=0;GTI=0;LEN=1;MEANALT=1;MQM=60;MQMR=0;NS=1;NUMALT=1;ODDS=107.191;PAIRED=1;PAIREDR=0;PAO=0;PQA=0;PQR=0;PRO=0;QA=2699;QR=0;RO=0;RPP=15.7786;RPPR=0;RUN=1;SAF=44;SAP=7.90335;SAR=31;SRF=0;SRP=0;SRR=0;TYPE=snp;BVAR	GT:DP:RO:QR:AO:QA:GL	1/1:75:0:0:75:2699:-5,-5,0
NC_010611.1	75938	.	TGCC	AGCT	1619.19	.	AB=0;ABP=0;AC=2;AF=1;AN=2;AO=55;CIGAR=1X2M1X;DP=55;DPB=114.5;DPRA=0;EPP=11.8936;EPPR=0;GTI=0;LEN=4;MEANALT=1;MQM=60;MQMR=0;NS=1;NUMALT=1;ODDS=79.4651;PAIRED=1;PAIREDR=0;PAO=0;PQA=0;PQR=0;PRO=0;QA=1839;QR=0;RO=0;RPP=3.99733;RPPR=0;RUN=1;SAF=26;SAP=3.36563;SAR=29;SRF=0;SRP=0;SRR=0;TYPE=complex;BVAR	GT:DP:RO:QR:AO:QA:GL	1/1:55:0:0:55:1839:-5,-5,0
NC_010611.1	75965	.	C	T	2186.44	.	AB=0;ABP=0;AC=2;AF=1;AN=2;AO=67;CIGAR=1X;DP=67;DPB=67;DPRA=0;EPP=5.63551;EPPR=0;GTI=0;LEN=1;MEANALT=1;MQM=60;MQMR=0;NS=1;NUMALT=1;ODDS=96.1006;PAIRED=1;PAIREDR=0;PAO=0;PQA=0;PQR=0;PRO=0;QA=2462;QR=0;RO=0;RPP=3.04271;RPPR=0;RUN=1;SAF=33;SAP=3.04271;SAR=34;SRF=0;SRP=0;SRR=0;TYPE=snp;BVAR	GT:DP:RO:QR:AO:QA:GL	1/1:67:0:0:67:2462:-5,-5,0
NC_010611.1	75971	.	T	G	1711.96	.	AB=0;ABP=0;AC=2;AF=1;AN=2;AO=53;CIGAR=1X;DP=53;DPB=53;DPRA=0;EPP=6.32897;EPPR=0;GTI=0;LEN=1;MEANALT=1;MQM=60;MQMR=0;NS=1;NUMALT=1;ODDS=76.6925;PAIRED=1;PAIREDR=0;PAO=0;PQA=0;PQR=0;PRO=0;QA=1935;QR=0;RO=0;RPP=4.03458;RPPR=0;RUN=1;SAF=27;SAP=3.05127;SAR=26;SRF=0;SRP=0;SRR=0;TYPE=snp;BVAR	GT:DP:RO:QR:AO:QA:GL	1/1:53:0:0:53:1935:-5,-5,0
NC_010611.1	75981	.	T	C	1649.27	.	AB=0;ABP=0;AC=2;AF=1;AN=2;AO=51;CIGAR=1X;DP=51;DPB=51;DPRA=0;EPP=8.16222;EPPR=0;GTI=0;LEN=1;MEANALT=1;MQM=60;MQMR=0;NS=1;NUMALT=1;ODDS=73.9199;PAIRED=1;PAIREDR=0;PAO=0;PQA=0;PQR=0;PRO=0;QA=1866;QR=0;RO=0;RPP=3.05288;RPPR=0;RUN=1;SAF=26;SAP=3.05288;SAR=25;SRF=0;SRP=0;SRR=0;TYPE=snp;BVAR	GT:DP:RO:QR:AO:QA:GL	1/1:51:0:0:51:1866:-5,-5,0
NC_010611.1	76064	.	CTACCTA	TTATCTG	1557.52	.	AB=0;ABP=0;AC=2;AF=1;AN=2;AO=49;CIGAR=1X2M1X2M1X;DP=50;DPB=102.143;DPRA=0;EPP=5.18177;EPPR=0;GTI=0;LEN=7;MEANALT=2;MQM=59.8571;MQMR=0;NS=1;NUMALT=1;ODDS=71.1473;PAIRED=1;PAIREDR=0;PAO=0;PQA=0;PQR=0;PRO=0;QA=1765;QR=0;RO=0;RPP=3.40914;RPPR=0;RUN=1;SAF=26;SAP=3.40914;SAR=23;SRF=0;SRP=0;SRR=0;TYPE=complex;BVAR	GT:DP:RO:QR:AO:QA:GL	1/1:50:0:0:49:1765:-5,-5,0
NC_010611.1	76088	.	C	T	1671.67	.	AB=0;ABP=0;AC=2;AF=1;AN=2;AO=52;CIGAR=1X;DP=52;DPB=52;DPRA=0;EPP=16.5402;EPPR=0;GTI=0;LEN=1;MEANALT=1;MQM=60;MQMR=0;NS=1;NUMALT=1;ODDS=75.3062;PAIRED=1;PAIREDR=0;PAO=0;PQA=0;PQR=0;PRO=0;QA=1923;QR=0;RO=0;RPP=23.2217;RPPR=0;RUN=1;SAF=26;SAP=3.0103;SAR=26;SRF=0;SRP=0;SRR=0;TYPE=snp;BVAR	GT:DP:RO:QR:AO:QA:GL	1/1:52:0:0:52:1923:-5,-5,0
NC_010611.1	76130	.	CTTGGCC	TTTAGCT	1403.17	.	AB=0;ABP=0;AC=2;AF=1;AN=2;AO=44;CIGAR=1X2M1X2M1X;DP=44;DPB=88.8571;DPRA=0;EPP=3.79993;EPPR=0;GTI=0;LEN=7;MEANALT=1;MQM=60;MQMR=0;NS=1;NUMALT=1;ODDS=64.2158;PAIRED=1;PAIREDR=0;PAO=0;PQA=0;PQR=0;PRO=0;QA=1594;QR=0;RO=0;RPP=4.78696;RPPR=0;RUN=1;SAF=17;SAP=7.94546;SAR=27;SRF=0;SRP=0;SRR=0;TYPE=complex;BVAR	GT:DP:RO:QR:AO:QA:GL	1/1:44:0:0:44:1594:-5,-5,0
NC_010611.1	76142	.	T	G	1541.8	.	AB=0;ABP=0;AC=2;AF=1;AN=2;AO=48;CIGAR=1X;DP=48;DPB=48;DPRA=0;EPP=3.19126;EPPR=0;GTI=0;LEN=1;MEANALT=1;MQM=60;MQMR=0;NS=1;NUMALT=1;ODDS=69.761;PAIRED=1;PAIREDR=0;PAO=0;PQA=0;PQR=0;PRO=0;QA=1744;QR=0;RO=0;RPP=3.19126;RPPR=0;RUN=1;SAF=20;SAP=5.9056;SAR=28;SRF=0;SRP=0;SRR=0;TYPE=snp;BVAR	GT:DP:RO:QR:AO:QA:GL	1/1:48:0:0:48:1744:-5,-5,0
NC_010611.1	76187	.	A	T	1225.6	.	AB=0;ABP=0;AC=2;AF=1;AN=2;AO=41;CIGAR=1X;DP=41;DPB=41;DPRA=0;EPP=18.3165;EPPR=0;GTI=0;LEN=1;MEANALT=1;MQM=60;MQMR=0;NS=1;NUMALT=1;ODDS=60.0569;PAIRED=1;PAIREDR=0;PAO=0;PQA=0;PQR=0;PRO=0;QA=1427;QR=0;RO=0;RPP=18.3165;RPPR=0;RUN=1;SAF=16;SAP=7.30028;SAR=25;SRF=0;SRP=0;SRR=0;TYPE=snp;BVAR	GT:DP:RO:QR:AO:QA:GL	1/1:41:0:0:41:1427:-5,-5,0
NC_010611.1	76203	.	G	A	1100.72	.	AB=0;ABP=0;AC=2;AF=1;AN=2;AO=35;CIGAR=1X;DP=35;DPB=35;DPRA=0;EPP=8.03571;EPPR=0;GTI=0;LEN=1;MEANALT=1;MQM=60;MQMR=0;NS=1;NUMALT=1;ODDS=51.7392;PAIRED=1;PAIREDR=0;PAO=0;PQA=0;PQR=0;PRO=0;QA=1257;QR=0;RO=0;RPP=6.05036;RPPR=0;RUN=1;SAF=17;SAP=3.07234;SAR=18;SRF=0;SRP=0;SRR=0;TYPE=snp;BVAR	GT:DP:RO:QR:AO:QA:GL	1/1:35:0:0:35:1257:-5,-5,0
NC_010611.1	76220	.	G	A	950009	.	AB=0;ABP=0;AC=2;AF=1;AN=2;AO=31;CIGAR=1X;DP=31;DPB=31;DPRA=0;EPP=6.44263;EPPR=0;GTI=0;LEN=1;MEANALT=1;MQM=60;MQMR=0;NS=1;NUMALT=1;ODDS=46.194;PAIRED=1;PAIREDR=0;PAO=0;PQA=0;PQR=0;PRO=0;QA=1085;QR=0;RO=0;RPP=3.64073;RPPR=0;RUN=1;SAF=14;SAP=3.64073;SAR=17;SRF=0;SRP=0;SRR=0;TYPE=snp;BVAR	GT:DP:RO:QR:AO:QA:GL	1/1:31:0:0:31:1085:-5,-5,0
NC_010611.1	76271	.	G	A	1242.45	.	AB=0;ABP=0;AC=2;AF=1;AN=2;AO=37;CIGAR=1X;DP=37;DPB=37;DPRA=0;EPP=4.47751;EPPR=0;GTI=0;LEN=1;MEANALT=1;MQM=60;MQMR=0;NS=1;NUMALT=1;ODDS=54.5118;PAIRED=1;PAIREDR=0;PAO=0;PQA=0;PQR=0;PRO=0;QA=1408;QR=0;RO=0;RPP=3.06899;RPPR=0;RUN=1;SAF=20;SAP=3.5385;SAR=17;SRF=0;SRP=0;SRR=0;TYPE=snp;BVAR	GT:DP:RO:QR:AO:QA:GL	1/1:37:0:0:37:1408:-5,-5,0
NC_010611.1	76307	.	T	TA	841823	.	AB=0;ABP=0;AC=2;AF=1;AN=2;AO=27;CIGAR=1M1I;DP=27;DPB=62.375;DPRA=0;EPP=5.02092;EPPR=0;GTI=0;LEN=1;MEANALT=1;MQM=60;MQMR=0;NS=1;NUMALT=1;ODDS=40.6488;PAIRED=1;PAIREDR=0;PAO=0;PQA=0;PQR=0;PRO=0;QA=961;QR=0;RO=0;RPP=3.09072;RPPR=0;RUN=1;SAF=13;SAP=3.09072;SAR=14;SRF=0;SRP=0;SRR=0;TYPE=ins;BVAR	GT:DP:RO:QR:AO:QA:GL	1/1:27:0:0:27:961:-5,-5,0
NC_010611.1	76476	.	T	C	1212.57	.	AB=0;ABP=0;AC=2;AF=1;AN=2;AO=37;CIGAR=1X;DP=37;DPB=37;DPRA=0;EPP=7.76406;EPPR=0;GTI=0;LEN=1;MEANALT=1;MQM=60;MQMR=0;NS=1;NUMALT=1;ODDS=54.5118;PAIRED=1;PAIREDR=0;PAO=0;PQA=0;PQR=0;PRO=0;QA=1379;QR=0;RO=0;RPP=3.5385;RPPR=0;RUN=1;SAF=17;SAP=3.5385;SAR=20;SRF=0;SRP=0;SRR=0;TYPE=snp;BVAR	GT:DP:RO:QR:AO:QA:GL	1/1:37:0:0:37:1379:-5,-5,0
NC_010611.1	76545	.	A	G	1659.16	.	AB=0;ABP=0;AC=2;AF=1;AN=2;AO=52;CIGAR=1X;DP=52;DPB=52;DPRA=0;EPP=4.51363;EPPR=0;GTI=0;LEN=1;MEANALT=1;MQM=60;MQMR=0;NS=1;NUMALT=1;ODDS=75.3062;PAIRED=1;PAIREDR=0;PAO=0;PQA=0;PQR=0;PRO=0;QA=1874;QR=0;RO=0;RPP=3.17734;RPPR=0;RUN=1;SAF=24;SAP=3.67845;SAR=28;SRF=0;SRP=0;SRR=0;TYPE=snp;BVAR	GT:DP:RO:QR:AO:QA:GL	1/1:52:0:0:52:1874:-5,-5,0
NC_010611.1	76640	.	T	A	1505.36	.	AB=0;ABP=0;AC=2;AF=1;AN=2;AO=47;CIGAR=1X;DP=47;DPB=47;DPRA=0;EPP=4.16534;EPPR=0;GTI=0;LEN=1;MEANALT=1;MQM=60;MQMR=0;NS=1;NUMALT=1;ODDS=68.3747;PAIRED=1;PAIREDR=0;PAO=0;PQA=0;PQR=0;PRO=0;QA=1724;QR=0;RO=0;RPP=23.3852;RPPR=0;RUN=1;SAF=24;SAP=3.0565;SAR=23;SRF=0;SRP=0;SRR=0;TYPE=snp;BVAR	GT:DP:RO:QR:AO:QA:GL	1/1:47:0:0:47:1724:-5,-5,0
NC_010611.1	76682	.	C	T	1045.27	.	AB=0;ABP=0;AC=2;AF=1;AN=2;AO=33;CIGAR=1X;DP=33;DPB=33;DPRA=0;EPP=3.60252;EPPR=0;GTI=0;LEN=1;MEANALT=1;MQM=60;MQMR=0;NS=1;NUMALT=1;ODDS=48.9666;PAIRED=1;PAIREDR=0;PAO=0;PQA=0;PQR=0;PRO=0;QA=1192;QR=0;RO=0;RPP=4.65535;RPPR=0;RUN=1;SAF=20;SAP=6.23461;SAR=13;SRF=0;SRP=0;SRR=0;TYPE=snp;BVAR	GT:DP:RO:QR:AO:QA:GL	1/1:33:0:0:33:1192:-5,-5,0
NC_010611.1	76965	.	A	G	1417.19	.	AB=0;ABP=0;AC=2;AF=1;AN=2;AO=46;CIGAR=1X;DP=46;DPB=46;DPRA=0;EPP=3.76559;EPPR=0;GTI=0;LEN=1;MEANALT=1;MQM=60;MQMR=0;NS=1;NUMALT=1;ODDS=66.9884;PAIRED=1;PAIREDR=0;PAO=0;PQA=0;PQR=0;PRO=0;QA=1634;QR=0;RO=0;RPP=21.8927;RPPR=0;RUN=1;SAF=30;SAP=12.2627;SAR=16;SRF=0;SRP=0;SRR=0;TYPE=snp;BVAR	GT:DP:RO:QR:AO:QA:GL	1/1:46:0:0:46:1634:-5,-5,0
NC_010611.1	77010	.	C	T	1440.01	.	AB=0;ABP=0;AC=2;AF=1;AN=2;AO=43;CIGAR=1X;DP=43;DPB=43;DPRA=0;EPP=7.10075;EPPR=0;GTI=0;LEN=1;MEANALT=1;MQM=60;MQMR=0;NS=1;NUMALT=1;ODDS=62.8295;PAIRED=1;PAIREDR=0;PAO=0;PQA=0;PQR=0;PRO=0;QA=1642;QR=0;RO=0;RPP=7.10075;RPPR=0;RUN=1;SAF=27;SAP=9.12072;SAR=16;SRF=0;SRP=0;SRR=0;TYPE=snp;BVAR	GT:DP:RO:QR:AO:QA:GL	1/1:43:0:0:43:1642:-5,-5,0
NC_010611.1	77475	.	TAGCT	CAGCC	2322.53	.	AB=0;ABP=0;AC=2;AF=1;AN=2;AO=76;CIGAR=1X3M1X;DP=76;DPB=156.2;DPRA=0;EPP=16.8392;EPPR=0;GTI=0;LEN=5;MEANALT=1;MQM=60;MQMR=0;NS=1;NUMALT=1;ODDS=108.577;PAIRED=1;PAIREDR=0;PAO=1;PQA=38;PQR=0;PRO=0;QA=2638;QR=0;RO=0;RPP=10.3247;RPPR=0;RUN=1;SAF=43;SAP=5.8675;SAR=33;SRF=0;SRP=0;SRR=0;TYPE=complex;BVAR	GT:DP:RO:QR:AO:QA:GL	1/1:76:0:0:76:2638:-5,-5,0
NC_010611.1	77578	.	G	A	2235.32	.	AB=0;ABP=0;AC=2;AF=1;AN=2;AO=70;CIGAR=1X;DP=70;DPB=70;DPRA=0;EPP=6.1124;EPPR=0;GTI=0;LEN=1;MEANALT=1;MQM=60;MQMR=0;NS=1;NUMALT=1;ODDS=100.259;PAIRED=1;PAIREDR=0;PAO=0;PQA=0;PQR=0;PRO=0;QA=2524;QR=0;RO=0;RPP=3.13438;RPPR=0;RUN=1;SAF=28;SAP=9.09042;SAR=42;SRF=0;SRP=0;SRR=0;TYPE=snp;BVAR	GT:DP:RO:QR:AO:QA:GL	1/1:70:0:0:70:2524:-5,-5,0
NC_010611.1	77593	.	A	G	1954.62	.	AB=0;ABP=0;AC=2;AF=1;AN=2;AO=61;CIGAR=1X;DP=61;DPB=61;DPRA=0;EPP=9.02635;EPPR=0;GTI=0;LEN=1;MEANALT=1;MQM=60;MQMR=0;NS=1;NUMALT=1;ODDS=87.7828;PAIRED=1;PAIREDR=0;PAO=0;PQA=0;PQR=0;PRO=0;QA=2211;QR=0;RO=0;RPP=3.33068;RPPR=0;RUN=1;SAF=26;SAP=5.89373;SAR=35;SRF=0;SRP=0;SRR=0;TYPE=snp;BVAR	GT:DP:RO:QR:AO:QA:GL	1/1:61:0:0:61:2211:-5,-5,0
NC_010611.1	77626	.	G	C	2527.41	.	AB=0;ABP=0;AC=2;AF=1;AN=2;AO=78;CIGAR=1X;DP=78;DPB=78;DPRA=0;EPP=3.0103;EPPR=0;GTI=0;LEN=1;MEANALT=1;MQM=60;MQMR=0;NS=1;NUMALT=1;ODDS=111.35;PAIRED=1;PAIREDR=0;PAO=0;PQA=0;PQR=0;PRO=0;QA=2848;QR=0;RO=0;RPP=4.01252;RPPR=0;RUN=1;SAF=31;SAP=10.1372;SAR=47;SRF=0;SRP=0;SRR=0;TYPE=snp;BVAR	GT:DP:RO:QR:AO:QA:GL	1/1:78:0:0:78:2848:-5,-5,0
NC_010611.1	77635	.	C	T	2451.66	.	AB=0;ABP=0;AC=2;AF=1;AN=2;AO=75;CIGAR=1X;DP=75;DPB=75;DPRA=0;EPP=3.03925;EPPR=0;GTI=0;LEN=1;MEANALT=1;MQM=60;MQMR=0;NS=1;NUMALT=1;ODDS=107.191;PAIRED=1;PAIREDR=0;PAO=0;PQA=0;PQR=0;PRO=0;QA=2771;QR=0;RO=0;RPP=11.3777;RPPR=0;RUN=1;SAF=30;SAP=9.52472;SAR=45;SRF=0;SRP=0;SRR=0;TYPE=snp;BVAR	GT:DP:RO:QR:AO:QA:GL	1/1:75:0:0:75:2771:-5,-5,0
NC_010611.1	77644	.	G	A	2330.68	.	AB=0;ABP=0;AC=2;AF=1;AN=2;AO=74;CIGAR=1X;DP=74;DPB=74;DPRA=0;EPP=4.06669;EPPR=0;GTI=0;LEN=1;MEANALT=1;MQM=60;MQMR=0;NS=1;NUMALT=1;ODDS=105.805;PAIRED=1;PAIREDR=0;PAO=0;PQA=0;PQR=0;PRO=0;QA=2634;QR=0;RO=0;RPP=8.76177;RPPR=0;RUN=1;SAF=30;SAP=8.76177;SAR=44;SRF=0;SRP=0;SRR=0;TYPE=snp;BVAR	GT:DP:RO:QR:AO:QA:GL	1/1:74:0:0:74:2634:-5,-5,0
NC_010611.1	77821	.	G	A	1418.48	.	AB=0;ABP=0;AC=2;AF=1;AN=2;AO=44;CIGAR=1X;DP=44;DPB=44;DPRA=0;EPP=10.1169;EPPR=0;GTI=0;LEN=1;MEANALT=1;MQM=60;MQMR=0;NS=1;NUMALT=1;ODDS=64.2158;PAIRED=1;PAIREDR=0;PAO=0;PQA=0;PQR=0;PRO=0;QA=1611;QR=0;RO=0;RPP=3.20771;RPPR=0;RUN=1;SAF=23;SAP=3.20771;SAR=21;SRF=0;SRP=0;SRR=0;TYPE=snp;BVAR	GT:DP:RO:QR:AO:QA:GL	1/1:44:0:0:44:1611:-5,-5,0
NC_010611.1	77894	.	T	C	1022.72	.	AB=0;ABP=0;AC=2;AF=1;AN=2;AO=32;CIGAR=1X;DP=32;DPB=32;DPRA=0;EPP=9.79615;EPPR=0;GTI=0;LEN=1;MEANALT=1;MQM=60;MQMR=0;NS=1;NUMALT=1;ODDS=47.5803;PAIRED=1;PAIREDR=0;PAO=0;PQA=0;PQR=0;PRO=0;QA=1172;QR=0;RO=0;RPP=4.09604;RPPR=0;RUN=1;SAF=19;SAP=5.45321;SAR=13;SRF=0;SRP=0;SRR=0;TYPE=snp;BVAR	GT:DP:RO:QR:AO:QA:GL	1/1:32:0:0:32:1172:-5,-5,0
NC_010611.1	77922	.	T	C	1121.61	.	AB=0;ABP=0;AC=2;AF=1;AN=2;AO=34;CIGAR=1X;DP=34;DPB=34;DPRA=0;EPP=7.09778;EPPR=0;GTI=0;LEN=1;MEANALT=1;MQM=60;MQMR=0;NS=1;NUMALT=1;ODDS=50.3529;PAIRED=1;PAIREDR=0;PAO=0;PQA=0;PQR=0;PRO=0;QA=1288;QR=0;RO=0;RPP=12.2071;RPPR=0;RUN=1;SAF=14;SAP=5.30951;SAR=20;SRF=0;SRP=0;SRR=0;TYPE=snp;BVAR	GT:DP:RO:QR:AO:QA:GL	1/1:34:0:0:34:1288:-5,-5,0
NC_010611.1	77965	.	T	TA	1040.89	.	AB=0;ABP=0;AC=2;AF=1;AN=2;AO=32;CIGAR=1M1I;DP=34;DPB=74;DPRA=0;EPP=4.09604;EPPR=0;GTI=0;LEN=1;MEANALT=2;MQM=60;MQMR=0;NS=1;NUMALT=1;ODDS=47.5803;PAIRED=1;PAIREDR=0;PAO=2;PQA=72;PQR=0;PRO=0;QA=1189;QR=0;RO=0;RPP=3.28173;RPPR=0;RUN=1;SAF=13;SAP=5.45321;SAR=19;SRF=0;SRP=0;SRR=0;TYPE=ins;BVAR	GT:DP:RO:QR:AO:QA:GL	1/1:34:0:0:32:1189:-5,-5,0
NC_010611.1	77979	.	AT	A	936124	.	AB=0;ABP=0;AC=2;AF=1;AN=2;AO=29;CIGAR=1M1D;DP=29;DPB=40;DPRA=0;EPP=3.08518;EPPR=0;GTI=0;LEN=1;MEANALT=1;MQM=60;MQMR=0;NS=1;NUMALT=1;ODDS=43.4214;PAIRED=1;PAIREDR=0;PAO=0;PQA=0;PQR=0;PRO=0;QA=1066;QR=0;RO=0;RPP=3.08518;RPPR=0;RUN=1;SAF=12;SAP=4.88226;SAR=17;SRF=0;SRP=0;SRR=0;TYPE=del;BVAR	GT:DP:RO:QR:AO:QA:GL	1/1:29:0:0:29:1066:-5,-5,0
NC_010611.1	77989	.	GT	G	918144	.	AB=0;ABP=0;AC=2;AF=1;AN=2;AO=29;CIGAR=1M1D;DP=31;DPB=55.5;DPRA=0;EPP=9.07545;EPPR=0;GTI=0;LEN=1;MEANALT=2;MQM=60;MQMR=0;NS=1;NUMALT=1;ODDS=43.4214;PAIRED=1;PAIREDR=0;PAO=0;PQA=0;PQR=0;PRO=0;QA=1063;QR=0;RO=0;RPP=9.07545;RPPR=0;RUN=1;SAF=12;SAP=4.88226;SAR=17;SRF=0;SRP=0;SRR=0;TYPE=del;BVAR	GT:DP:RO:QR:AO:QA:GL	1/1:31:0:0:29:1063:-5,-5,0
NC_010611.1	77998	.	G	A	1039.7	.	AB=0;ABP=0;AC=2;AF=1;AN=2;AO=31;CIGAR=1X;DP=31;DPB=31;DPRA=0;EPP=8.68415;EPPR=0;GTI=0;LEN=1;MEANALT=1;MQM=60;MQMR=0;NS=1;NUMALT=1;ODDS=46.194;PAIRED=1;PAIREDR=0;PAO=0;PQA=0;PQR=0;PRO=0;QA=1191;QR=0;RO=0;RPP=6.44263;RPPR=0;RUN=1;SAF=13;SAP=4.76149;SAR=18;SRF=0;SRP=0;SRR=0;TYPE=snp;BVAR	GT:DP:RO:QR:AO:QA:GL	1/1:31:0:0:31:1191:-5,-5,0
NC_010611.1	78106	.	G	A	1665.53	.	AB=0;ABP=0;AC=2;AF=1;AN=2;AO=55;CIGAR=1X;DP=55;DPB=55;DPRA=0;EPP=3.36563;EPPR=0;GTI=0;LEN=1;MEANALT=1;MQM=60;MQMR=0;NS=1;NUMALT=1;ODDS=79.4651;PAIRED=1;PAIREDR=0;PAO=0;PQA=0;PQR=0;PRO=0;QA=1922;QR=0;RO=0;RPP=31.7922;RPPR=0;RUN=1;SAF=35;SAP=11.8936;SAR=20;SRF=0;SRP=0;SRR=0;TYPE=snp;BVAR	GT:DP:RO:QR:AO:QA:GL	1/1:55:0:0:55:1922:-5,-5,0
NC_010611.1	78253	.	A	G	1621.22	.	AB=0;ABP=0;AC=2;AF=1;AN=2;AO=51;CIGAR=1X;DP=51;DPB=51;DPRA=0;EPP=4.07475;EPPR=0;GTI=0;LEN=1;MEANALT=1;MQM=60;MQMR=0;NS=1;NUMALT=1;ODDS=73.9199;PAIRED=0.980392;PAIREDR=0;PAO=0;PQA=0;PQR=0;PRO=0;QA=1844;QR=0;RO=0;RPP=15.3153;RPPR=0;RUN=1;SAF=25;SAP=3.05288;SAR=26;SRF=0;SRP=0;SRR=0;TYPE=snp;BVAR	GT:DP:RO:QR:AO:QA:GL	1/1:51:0:0:51:1844:-5,-5,0
NC_010611.1	78268	.	G	A	1635.74	.	AB=0;ABP=0;AC=2;AF=1;AN=2;AO=51;CIGAR=1X;DP=51;DPB=51;DPRA=0;EPP=3.05288;EPPR=0;GTI=0;LEN=1;MEANALT=1;MQM=60;MQMR=0;NS=1;NUMALT=1;ODDS=73.9199;PAIRED=0.980392;PAIREDR=0;PAO=0;PQA=0;PQR=0;PRO=0;QA=1851;QR=0;RO=0;RPP=8.16222;RPPR=0;RUN=1;SAF=26;SAP=3.05288;SAR=25;SRF=0;SRP=0;SRR=0;TYPE=snp;BVAR	GT:DP:RO:QR:AO:QA:GL	1/1:51:0:0:51:1851:-5,-5,0
NC_010611.1	78298	.	C	T	1416.92	.	AB=0;ABP=0;AC=2;AF=1;AN=2;AO=43;CIGAR=1X;DP=43;DPB=43;DPRA=0;EPP=7.10075;EPPR=0;GTI=0;LEN=1;MEANALT=1;MQM=60;MQMR=0;NS=1;NUMALT=1;ODDS=62.8295;PAIRED=0.976744;PAIREDR=0;PAO=0;PQA=0;PQR=0;PRO=0;QA=1612;QR=0;RO=0;RPP=9.12072;RPPR=0;RUN=1;SAF=22;SAP=3.0608;SAR=21;SRF=0;SRP=0;SRR=0;TYPE=snp;BVAR	GT:DP:RO:QR:AO:QA:GL	1/1:43:0:0:43:1612:-5,-5,0
NC_010611.1	78304	.	T	C	1417.9	.	AB=0;ABP=0;AC=2;AF=1;AN=2;AO=43;CIGAR=1X;DP=43;DPB=43;DPRA=0;EPP=5.48477;EPPR=0;GTI=0;LEN=1;MEANALT=1;MQM=60;MQMR=0;NS=1;NUMALT=1;ODDS=62.8295;PAIRED=0.976744;PAIREDR=0;PAO=0;PQA=0;PQR=0;PRO=0;QA=1606;QR=0;RO=0;RPP=4.27278;RPPR=0;RUN=1;SAF=22;SAP=3.0608;SAR=21;SRF=0;SRP=0;SRR=0;TYPE=snp;BVAR	GT:DP:RO:QR:AO:QA:GL	1/1:43:0:0:43:1606:-5,-5,0
NC_010611.1	78319	.	G	A	1482.73	.	AB=0;ABP=0;AC=2;AF=1;AN=2;AO=45;CIGAR=1X;DP=45;DPB=45;DPRA=0;EPP=4.21667;EPPR=0;GTI=0;LEN=1;MEANALT=1;MQM=60;MQMR=0;NS=1;NUMALT=1;ODDS=65.6021;PAIRED=0.977778;PAIREDR=0;PAO=0;PQA=0;PQR=0;PRO=0;QA=1682;QR=0;RO=0;RPP=8.84915;RPPR=0;RUN=1;SAF=23;SAP=3.05855;SAR=22;SRF=0;SRP=0;SRR=0;TYPE=snp;BVAR	GT:DP:RO:QR:AO:QA:GL	1/1:45:0:0:45:1682:-5,-5,0
NC_010611.1	78331	.	G	A	1604.57	.	AB=0;ABP=0;AC=2;AF=1;AN=2;AO=50;CIGAR=1X;DP=50;DPB=50;DPRA=0;EPP=3.0103;EPPR=0;GTI=0;LEN=1;MEANALT=1;MQM=60;MQMR=0;NS=1;NUMALT=1;ODDS=72.5336;PAIRED=0.98;PAIREDR=0;PAO=0;PQA=0;PQR=0;PRO=0;QA=1816;QR=0;RO=0;RPP=7.35324;RPPR=0;RUN=1;SAF=27;SAP=3.70517;SAR=23;SRF=0;SRP=0;SRR=0;TYPE=snp;BVAR	GT:DP:RO:QR:AO:QA:GL	1/1:50:0:0:50:1816:-5,-5,0
NC_010611.1	78340	.	G	A	1668.85	.	AB=0;ABP=0;AC=2;AF=1;AN=2;AO=54;CIGAR=1X;DP=55;DPB=55;DPRA=0;EPP=3.6537;EPPR=0;GTI=0;LEN=1;MEANALT=2;MQM=60;MQMR=0;NS=1;NUMALT=1;ODDS=78.0788;PAIRED=0.981481;PAIREDR=0;PAO=0;PQA=0;PQR=0;PRO=0;QA=1886;QR=0;RO=0;RPP=3.6537;RPPR=0;RUN=1;SAF=28;SAP=3.17115;SAR=26;SRF=0;SRP=0;SRR=0;TYPE=snp;BVAR	GT:DP:RO:QR:AO:QA:GL	1/1:55:0:0:54:1886:-5,-5,0
NC_010611.1	78355	.	G	A	2270.32	.	AB=0;ABP=0;AC=2;AF=1;AN=2;AO=71;CIGAR=1X;DP=71;DPB=71;DPRA=0;EPP=3.28556;EPPR=0;GTI=0;LEN=1;MEANALT=1;MQM=60;MQMR=0;NS=1;NUMALT=1;ODDS=101.646;PAIRED=1;PAIREDR=0;PAO=0;PQA=0;PQR=0;PRO=0;QA=2555;QR=0;RO=0;RPP=4.50892;RPPR=0;RUN=1;SAF=37;SAP=3.28556;SAR=34;SRF=0;SRP=0;SRR=0;TYPE=snp;BVAR	GT:DP:RO:QR:AO:QA:GL	1/1:71:0:0:71:2555:-5,-5,0
NC_010611.1	78439	.	T	C	1949.5	.	AB=0;ABP=0;AC=2;AF=1;AN=2;AO=62;CIGAR=1X;DP=62;DPB=62;DPRA=0;EPP=5.25182;EPPR=0;GTI=0;LEN=1;MEANALT=1;MQM=60;MQMR=0;NS=1;NUMALT=1;ODDS=89.1691;PAIRED=1;PAIREDR=0;PAO=0;PQA=0;PQR=0;PRO=0;QA=2211;QR=0;RO=0;RPP=14.358;RPPR=0;RUN=1;SAF=29;SAP=3.57068;SAR=33;SRF=0;SRP=0;SRR=0;TYPE=snp;BVAR	GT:DP:RO:QR:AO:QA:GL	1/1:62:0:0:62:2211:-5,-5,0
NC_010611.1	78463	.	G	A	2183.81	.	AB=0;ABP=0;AC=2;AF=1;AN=2;AO=65;CIGAR=1X;DP=65;DPB=65;DPRA=0;EPP=3.04371;EPPR=0;GTI=0;LEN=1;MEANALT=1;MQM=60;MQMR=0;NS=1;NUMALT=1;ODDS=93.328;PAIRED=1;PAIREDR=0;PAO=0;PQA=0;PQR=0;PRO=0;QA=2474;QR=0;RO=0;RPP=17.7429;RPPR=0;RUN=1;SAF=29;SAP=4.64726;SAR=36;SRF=0;SRP=0;SRR=0;TYPE=snp;BVAR	GT:DP:RO:QR:AO:QA:GL	1/1:65:0:0:65:2474:-5,-5,0
NC_010611.1	78697	.	G	A	2392.1	.	AB=0;ABP=0;AC=2;AF=1;AN=2;AO=76;CIGAR=1X;DP=76;DPB=76;DPRA=0;EPP=4.83891;EPPR=0;GTI=0;LEN=1;MEANALT=1;MQM=60;MQMR=0;NS=1;NUMALT=1;ODDS=108.577;PAIRED=1;PAIREDR=0;PAO=0;PQA=0;PQR=0;PRO=0;QA=2704;QR=0;RO=0;RPP=5.8675;RPPR=0;RUN=1;SAF=47;SAP=12.2676;SAR=29;SRF=0;SRP=0;SRR=0;TYPE=snp;BVAR	GT:DP:RO:QR:AO:QA:GL	1/1:76:0:0:76:2704:-5,-5,0
NC_010611.1	79018	.	C	T	1669.82	.	AB=0;ABP=0;AC=2;AF=1;AN=2;AO=51;CIGAR=1X;DP=51;DPB=51;DPRA=0;EPP=10.206;EPPR=0;GTI=0;LEN=1;MEANALT=1;MQM=60;MQMR=0;NS=1;NUMALT=1;ODDS=73.9199;PAIRED=1;PAIREDR=0;PAO=0;PQA=0;PQR=0;PRO=0;QA=1905;QR=0;RO=0;RPP=15.3153;RPPR=0;RUN=1;SAF=27;SAP=3.3935;SAR=24;SRF=0;SRP=0;SRR=0;TYPE=snp;BVAR	GT:DP:RO:QR:AO:QA:GL	1/1:51:0:0:51:1905:-5,-5,0
NC_010611.1	79150	.	ATGTTCAGCT	GTGCTCTGCA	1122.46	.	AB=0;ABP=0;AC=2;AF=1;AN=2;AO=37;CIGAR=1X2M1X2M1X2M1X;DP=37;DPB=77.2;DPRA=0;EPP=3.06899;EPPR=0;GTI=0;LEN=10;MEANALT=1;MQM=60;MQMR=0;NS=1;NUMALT=1;ODDS=54.5118;PAIRED=0.972973;PAIREDR=0;PAO=0;PQA=0;PQR=0;PRO=0;QA=1295;QR=0;RO=0;RPP=19.9713;RPPR=0;RUN=1;SAF=15;SAP=5.88603;SAR=22;SRF=0;SRP=0;SRR=0;TYPE=complex;BVAR	GT:DP:RO:QR:AO:QA:GL	1/1:37:0:0:37:1295:-5,-5,0
NC_010611.1	79240	.	A	C	2112.23	.	AB=0;ABP=0;AC=2;AF=1;AN=2;AO=64;CIGAR=1X;DP=64;DPB=64;DPRA=0;EPP=3.55317;EPPR=0;GTI=0;LEN=1;MEANALT=1;MQM=60;MQMR=0;NS=1;NUMALT=1;ODDS=91.9417;PAIRED=0.96875;PAIREDR=0;PAO=0;PQA=0;PQR=0;PRO=0;QA=2387;QR=0;RO=0;RPP=11.6962;RPPR=0;RUN=1;SAF=30;SAP=3.55317;SAR=34;SRF=0;SRP=0;SRR=0;TYPE=snp;BVAR	GT:DP:RO:QR:AO:QA:GL	1/1:64:0:0:64:2387:-5,-5,0
NC_010611.1	79249	.	C	T	2029.22	.	AB=0;ABP=0;AC=2;AF=1;AN=2;AO=62;CIGAR=1X;DP=62;DPB=62;DPRA=0;EPP=3.15039;EPPR=0;GTI=0;LEN=1;MEANALT=1;MQM=60;MQMR=0;NS=1;NUMALT=1;ODDS=89.1691;PAIRED=0.967742;PAIREDR=0;PAO=0;PQA=0;PQR=0;PRO=0;QA=2303;QR=0;RO=0;RPP=19.9618;RPPR=0;RUN=1;SAF=30;SAP=3.15039;SAR=32;SRF=0;SRP=0;SRR=0;TYPE=snp;BVAR	GT:DP:RO:QR:AO:QA:GL	1/1:62:0:0:62:2303:-5,-5,0
NC_010611.1	79303	.	T	C	1908.84	.	AB=0;ABP=0;AC=2;AF=1;AN=2;AO=59;CIGAR=1X;DP=59;DPB=59;DPRA=0;EPP=4.81373;EPPR=0;GTI=0;LEN=1;MEANALT=1;MQM=60;MQMR=0;NS=1;NUMALT=1;ODDS=85.0102;PAIRED=0.983051;PAIREDR=0;PAO=0;PQA=0;PQR=0;PRO=0;QA=2155;QR=0;RO=0;RPP=5.99147;RPPR=0;RUN=1;SAF=30;SAP=3.0471;SAR=29;SRF=0;SRP=0;SRR=0;TYPE=snp;BVAR	GT:DP:RO:QR:AO:QA:GL	1/1:59:0:0:59:2155:-5,-5,0
NC_010611.1	79330	.	A	G	2050.22	.	AB=0;ABP=0;AC=2;AF=1;AN=2;AO=63;CIGAR=1X;DP=63;DPB=63;DPRA=0;EPP=3.32051;EPPR=0;GTI=0;LEN=1;MEANALT=1;MQM=60;MQMR=0;NS=1;NUMALT=1;ODDS=90.5554;PAIRED=0.968254;PAIREDR=0;PAO=0;PQA=0;PQR=0;PRO=0;QA=2311;QR=0;RO=0;RPP=5.80219;RPPR=0;RUN=1;SAF=33;SAP=3.32051;SAR=30;SRF=0;SRP=0;SRR=0;TYPE=snp;BVAR	GT:DP:RO:QR:AO:QA:GL	1/1:63:0:0:63:2311:-5,-5,0
NC_010611.1	79372	.	C	T	1802.5	.	AB=0;ABP=0;AC=2;AF=1;AN=2;AO=56;CIGAR=1X;DP=56;DPB=56;DPRA=0;EPP=3.63072;EPPR=0;GTI=0;LEN=1;MEANALT=1;MQM=60;MQMR=0;NS=1;NUMALT=1;ODDS=80.8514;PAIRED=0.964286;PAIREDR=0;PAO=0;PQA=0;PQR=0;PRO=0;QA=2057;QR=0;RO=0;RPP=25.3454;RPPR=0;RUN=1;SAF=28;SAP=3.0103;SAR=28;SRF=0;SRP=0;SRR=0;TYPE=snp;BVAR	GT:DP:RO:QR:AO:QA:GL	1/1:56:0:0:56:2057:-5,-5,0
NC_010611.1	79387	.	C	T	1704.69	.	AB=0;ABP=0;AC=2;AF=1;AN=2;AO=54;CIGAR=1X;DP=54;DPB=54;DPRA=0;EPP=4.45795;EPPR=0;GTI=0;LEN=1;MEANALT=1;MQM=59.4444;MQMR=0;NS=1;NUMALT=1;ODDS=78.0788;PAIRED=0.962963;PAIREDR=0;PAO=0;PQA=0;PQR=0;PRO=0;QA=1936;QR=0;RO=0;RPP=13.3047;RPPR=0;RUN=1;SAF=25;SAP=3.6537;SAR=29;SRF=0;SRP=0;SRR=0;TYPE=snp;BVAR	GT:DP:RO:QR:AO:QA:GL	1/1:54:0:0:54:1936:-5,-5,0
NC_010611.1	79408	.	A	G	1450.78	.	AB=0;ABP=0;AC=2;AF=1;AN=2;AO=48;CIGAR=1X;DP=48;DPB=48;DPRA=0;EPP=4.6389;EPPR=0;GTI=0;LEN=1;MEANALT=1;MQM=59.375;MQMR=0;NS=1;NUMALT=1;ODDS=69.761;PAIRED=0.958333;PAIREDR=0;PAO=0;PQA=0;PQR=0;PRO=0;QA=1759;QR=0;RO=0;RPP=90.593;RPPR=0;RUN=1;SAF=21;SAP=4.6389;SAR=27;SRF=0;SRP=0;SRR=0;TYPE=snp;BVAR	GT:DP:RO:QR:AO:QA:GL	1/1:48:0:0:48:1759:-5,-5,0
NC_010611.1	79417	.	AATA	GATC	214.03	.	AB=0;ABP=0;AC=2;AF=1;AN=2;AO=7;CIGAR=1X2M1X;DP=7;DPB=16.75;DPRA=0;EPP=3.32051;EPPR=0;GTI=0;LEN=4;MEANALT=1;MQM=59.1429;MQMR=0;NS=1;NUMALT=1;ODDS=12.9229;PAIRED=0.857143;PAIREDR=0;PAO=0;PQA=0;PQR=0;PRO=0;QA=255;QR=0;RO=0;RPP=5.80219;RPPR=0;RUN=1;SAF=4;SAP=3.32051;SAR=3;SRF=0;SRP=0;SRR=0;TYPE=complex;BVAR	GT:DP:RO:QR:AO:QA:GL	1/1:7:0:0:7:255:-5,-2.10721,0
NC_010611.1	79426	.	TAAG	GAGA	185265	.	AB=0;ABP=0;AC=2;AF=1;AN=2;AO=7;CIGAR=1X1M2X;DP=7;DPB=14;DPRA=0;EPP=3.32051;EPPR=0;GTI=0;LEN=4;MEANALT=1;MQM=59.1429;MQMR=0;NS=1;NUMALT=1;ODDS=12.9229;PAIRED=0.857143;PAIREDR=0;PAO=0;PQA=0;PQR=0;PRO=0;QA=238;QR=0;RO=0;RPP=18.2106;RPPR=0;RUN=1;SAF=4;SAP=3.32051;SAR=3;SRF=0;SRP=0;SRR=0;TYPE=complex;BVAR	GT:DP:RO:QR:AO:QA:GL	1/1:7:0:0:7:238:-5,-2.10721,0
NC_010611.1	79435	.	A	G	194408	.	AB=0;ABP=0;AC=2;AF=1;AN=2;AO=7;CIGAR=1X;DP=7;DPB=7;DPRA=0;EPP=3.32051;EPPR=0;GTI=0;LEN=1;MEANALT=1;MQM=59.1429;MQMR=0;NS=1;NUMALT=1;ODDS=12.9229;PAIRED=0.857143;PAIREDR=0;PAO=0;PQA=0;PQR=0;PRO=0;QA=248;QR=0;RO=0;RPP=18.2106;RPPR=0;RUN=1;SAF=4;SAP=3.32051;SAR=3;SRF=0;SRP=0;SRR=0;TYPE=snp;BVAR	GT:DP:RO:QR:AO:QA:GL	1/1:7:0:0:7:248:-5,-2.10721,0
NC_010611.1	79444	.	T	C	209951	.	AB=0;ABP=0;AC=2;AF=1;AN=2;AO=7;CIGAR=1X;DP=7;DPB=7;DPRA=0;EPP=3.32051;EPPR=0;GTI=0;LEN=1;MEANALT=1;MQM=59.1429;MQMR=0;NS=1;NUMALT=1;ODDS=12.9229;PAIRED=0.857143;PAIREDR=0;PAO=0;PQA=0;PQR=0;PRO=0;QA=265;QR=0;RO=0;RPP=18.2106;RPPR=0;RUN=1;SAF=4;SAP=3.32051;SAR=3;SRF=0;SRP=0;SRR=0;TYPE=snp;BVAR	GT:DP:RO:QR:AO:QA:GL	1/1:7:0:0:7:265:-5,-2.10721,0
NC_010611.1	79449	.	GA	TG	208122	.	AB=0;ABP=0;AC=2;AF=1;AN=2;AO=7;CIGAR=2X;DP=7;DPB=14;DPRA=0;EPP=3.32051;EPPR=0;GTI=0;LEN=2;MEANALT=1;MQM=59.1429;MQMR=0;NS=1;NUMALT=1;ODDS=12.9229;PAIRED=0.857143;PAIREDR=0;PAO=0;PQA=0;PQR=0;PRO=0;QA=263;QR=0;RO=0;RPP=18.2106;RPPR=0;RUN=1;SAF=4;SAP=3.32051;SAR=3;SRF=0;SRP=0;SRR=0;TYPE=mnp;BVAR	GT:DP:RO:QR:AO:QA:GL	1/1:7:0:0:7:263:-5,-2.10721,0
NC_010611.1	79456	.	G	A	211779	.	AB=0;ABP=0;AC=2;AF=1;AN=2;AO=7;CIGAR=1X;DP=7;DPB=7;DPRA=0;EPP=3.32051;EPPR=0;GTI=0;LEN=1;MEANALT=1;MQM=59.1429;MQMR=0;NS=1;NUMALT=1;ODDS=12.9229;PAIRED=0.857143;PAIREDR=0;PAO=0;PQA=0;PQR=0;PRO=0;QA=267;QR=0;RO=0;RPP=18.2106;RPPR=0;RUN=1;SAF=4;SAP=3.32051;SAR=3;SRF=0;SRP=0;SRR=0;TYPE=snp;BVAR	GT:DP:RO:QR:AO:QA:GL	1/1:7:0:0:7:267:-5,-2.10721,0
NC_010611.1	79466	.	C	T	149646	.	AB=0;ABP=0;AC=2;AF=1;AN=2;AO=5;CIGAR=1X;DP=5;DPB=5;DPRA=0;EPP=3.44459;EPPR=0;GTI=0;LEN=1;MEANALT=1;MQM=58.8;MQMR=0;NS=1;NUMALT=1;ODDS=10.1503;PAIRED=0.8;PAIREDR=0;PAO=0;PQA=0;PQR=0;PRO=0;QA=190;QR=0;RO=0;RPP=13.8677;RPPR=0;RUN=1;SAF=3;SAP=3.44459;SAR=2;SRF=0;SRP=0;SRR=0;TYPE=snp;BVAR	GT:DP:RO:QR:AO:QA:GL	1/1:5:0:0:5:190:-5,-1.50515,0
NC_010611.1	79471	.	T	A	140446	.	AB=0;ABP=0;AC=2;AF=1;AN=2;AO=5;CIGAR=1X;DP=5;DPB=5;DPRA=0;EPP=3.44459;EPPR=0;GTI=0;LEN=1;MEANALT=1;MQM=58.8;MQMR=0;NS=1;NUMALT=1;ODDS=10.1503;PAIRED=0.8;PAIREDR=0;PAO=0;PQA=0;PQR=0;PRO=0;QA=180;QR=0;RO=0;RPP=13.8677;RPPR=0;RUN=1;SAF=3;SAP=3.44459;SAR=2;SRF=0;SRP=0;SRR=0;TYPE=snp;BVAR	GT:DP:RO:QR:AO:QA:GL	1/1:5:0:0:5:180:-5,-1.50515,0
NC_010611.1	79567	.	A	G	1470.42	.	AB=0;ABP=0;AC=2;AF=1;AN=2;AO=49;CIGAR=1X;DP=49;DPB=49;DPRA=0;EPP=4.11819;EPPR=0;GTI=0;LEN=1;MEANALT=1;MQM=59.5714;MQMR=0;NS=1;NUMALT=1;ODDS=71.1473;PAIRED=0.959184;PAIREDR=0;PAO=0;PQA=0;PQR=0;PRO=0;QA=1817;QR=0;RO=0;RPP=109.412;RPPR=0;RUN=1;SAF=27;SAP=4.11819;SAR=22;SRF=0;SRP=0;SRR=0;TYPE=snp;BVAR	GT:DP:RO:QR:AO:QA:GL	1/1:49:0:0:49:1817:-5,-5,0
NC_010611.1	79572	.	A	C	1521.38	.	AB=0;ABP=0;AC=2;AF=1;AN=2;AO=51;CIGAR=1X;DP=51;DPB=51;DPRA=0;EPP=4.07475;EPPR=0;GTI=0;LEN=1;MEANALT=1;MQM=59.5882;MQMR=0;NS=1;NUMALT=1;ODDS=73.9199;PAIRED=0.960784;PAIREDR=0;PAO=0;PQA=0;PQR=0;PRO=0;QA=1846;QR=0;RO=0;RPP=97.0649;RPPR=0;RUN=1;SAF=28;SAP=4.07475;SAR=23;SRF=0;SRP=0;SRR=0;TYPE=snp;BVAR	GT:DP:RO:QR:AO:QA:GL	1/1:51:0:0:51:1846:-5,-5,0
NC_010611.1	79594	.	T	G	1775.41	.	AB=0;ABP=0;AC=2;AF=1;AN=2;AO=54;CIGAR=1X;DP=55;DPB=55;DPRA=0;EPP=4.45795;EPPR=5.18177;GTI=0;LEN=1;MEANALT=1;MQM=60;MQMR=60;NS=1;NUMALT=1;ODDS=69.3852;PAIRED=0.944444;PAIREDR=1;PAO=0;PQA=0;PQR=0;PRO=0;QA=2013;QR=18;RO=1;RPP=3.6537;RPPR=5.18177;RUN=1;SAF=27;SAP=3.0103;SAR=27;SRF=1;SRP=5.18177;SRR=0;TYPE=snp;BVAR	GT:DP:RO:QR:AO:QA:GL	1/1:55:1:18:54:2013:-5,-5,0
NC_010611.1	79617	.	ACGGTCCTGTAACGCT	GAGGACCAGCAACATG	834317	.	AB=0;ABP=0;AC=2;AF=1;AN=2;AO=27;CIGAR=2X2M1X2M1X1M1X3M3X;DP=27;DPB=54.0625;DPRA=0;EPP=3.09072;EPPR=0;GTI=0;LEN=16;MEANALT=1;MQM=60;MQMR=0;NS=1;NUMALT=1;ODDS=40.6488;PAIRED=0.962963;PAIREDR=0;PAO=0;PQA=0;PQR=0;PRO=0;QA=952;QR=0;RO=0;RPP=3.73412;RPPR=0;RUN=1;SAF=15;SAP=3.73412;SAR=12;SRF=0;SRP=0;SRR=0;TYPE=complex;BVAR	GT:DP:RO:QR:AO:QA:GL	1/1:27:0:0:27:952:-5,-5,0
NC_010611.1	79637	.	G	A	824128	.	AB=0;ABP=0;AC=2;AF=1;AN=2;AO=27;CIGAR=1X;DP=27;DPB=27;DPRA=0;EPP=16.6021;EPPR=0;GTI=0;LEN=1;MEANALT=1;MQM=60;MQMR=0;NS=1;NUMALT=1;ODDS=40.6488;PAIRED=0.962963;PAIREDR=0;PAO=0;PQA=0;PQR=0;PRO=0;QA=970;QR=0;RO=0;RPP=16.6021;RPPR=0;RUN=1;SAF=15;SAP=3.73412;SAR=12;SRF=0;SRP=0;SRR=0;TYPE=snp;BVAR	GT:DP:RO:QR:AO:QA:GL	1/1:27:0:0:27:970:-5,-5,0
NC_010611.1	79675	.	ATCTGGGTCT	TACAGGATCG	1106.93	.	AB=0;ABP=0;AC=2;AF=1;AN=2;AO=35;CIGAR=2X1M1X2M1X2M1X;DP=35;DPB=70.2;DPRA=0;EPP=4.56135;EPPR=0;GTI=0;LEN=10;MEANALT=1;MQM=60;MQMR=0;NS=1;NUMALT=1;ODDS=51.7392;PAIRED=0.971429;PAIREDR=0;PAO=0;PQA=0;PQR=0;PRO=0;QA=1259;QR=0;RO=0;RPP=3.56868;RPPR=0;RUN=1;SAF=20;SAP=4.56135;SAR=15;SRF=0;SRP=0;SRR=0;TYPE=complex;BVAR	GT:DP:RO:QR:AO:QA:GL	1/1:35:0:0:35:1259:-5,-5,0
NC_010611.1	79699	.	C	T	1901.52	.	AB=0;ABP=0;AC=2;AF=1;AN=2;AO=59;CIGAR=1X;DP=59;DPB=59;DPRA=0;EPP=3.93042;EPPR=0;GTI=0;LEN=1;MEANALT=1;MQM=60;MQMR=0;NS=1;NUMALT=1;ODDS=85.0102;PAIRED=0.983051;PAIREDR=0;PAO=0;PQA=0;PQR=0;PRO=0;QA=2155;QR=0;RO=0;RPP=11.2913;RPPR=0;RUN=1;SAF=34;SAP=5.99147;SAR=25;SRF=0;SRP=0;SRR=0;TYPE=snp;BVAR	GT:DP:RO:QR:AO:QA:GL	1/1:59:0:0:59:2155:-5,-5,0
NC_010611.1	79711	.	G	A	1666.94	.	AB=0;ABP=0;AC=2;AF=1;AN=2;AO=53;CIGAR=1X;DP=53;DPB=53;DPRA=0;EPP=4.03458;EPPR=0;GTI=0;LEN=1;MEANALT=1;MQM=60;MQMR=0;NS=1;NUMALT=1;ODDS=76.6925;PAIRED=0.981132;PAIREDR=0;PAO=0;PQA=0;PQR=0;PRO=0;QA=1884;QR=0;RO=0;RPP=5.01789;RPPR=0;RUN=1;SAF=28;SAP=3.37904;SAR=25;SRF=0;SRP=0;SRR=0;TYPE=snp;BVAR	GT:DP:RO:QR:AO:QA:GL	1/1:53:0:0:53:1884:-5,-5,0
NC_010611.1	79734	.	GA	AG	1673.74	.	AB=0;ABP=0;AC=2;AF=1;AN=2;AO=51;CIGAR=2X;DP=51;DPB=102;DPRA=0;EPP=3.05288;EPPR=0;GTI=0;LEN=2;MEANALT=1;MQM=60;MQMR=0;NS=1;NUMALT=1;ODDS=73.9199;PAIRED=1;PAIREDR=0;PAO=0;PQA=0;PQR=0;PRO=0;QA=1892;QR=0;RO=0;RPP=5.09662;RPPR=0;RUN=1;SAF=29;SAP=5.09662;SAR=22;SRF=0;SRP=0;SRR=0;TYPE=mnp;BVAR	GT:DP:RO:QR:AO:QA:GL	1/1:51:0:0:51:1892:-5,-5,0
NC_010611.1	79744	.	T	A	1584.19	.	AB=0;ABP=0;AC=2;AF=1;AN=2;AO=49;CIGAR=1X;DP=49;DPB=49;DPRA=0;EPP=3.05462;EPPR=0;GTI=0;LEN=1;MEANALT=1;MQM=60;MQMR=0;NS=1;NUMALT=1;ODDS=71.1473;PAIRED=1;PAIREDR=0;PAO=0;PQA=0;PQR=0;PRO=0;QA=1794;QR=0;RO=0;RPP=6.59988;RPPR=0;RUN=1;SAF=28;SAP=5.18177;SAR=21;SRF=0;SRP=0;SRR=0;TYPE=snp;BVAR	GT:DP:RO:QR:AO:QA:GL	1/1:49:0:0:49:1794:-5,-5,0
NC_010611.1	79762	.	T	G	1509.81	.	AB=0;ABP=0;AC=2;AF=1;AN=2;AO=46;CIGAR=1X;DP=46;DPB=46;DPRA=0;EPP=3.76559;EPPR=0;GTI=0;LEN=1;MEANALT=1;MQM=59.6087;MQMR=0;NS=1;NUMALT=1;ODDS=66.9884;PAIRED=1;PAIREDR=0;PAO=0;PQA=0;PQR=0;PRO=0;QA=1708;QR=0;RO=0;RPP=4.70971;RPPR=0;RUN=1;SAF=25;SAP=3.76559;SAR=21;SRF=0;SRP=0;SRR=0;TYPE=snp;BVAR	GT:DP:RO:QR:AO:QA:GL	1/1:46:0:0:46:1708:-5,-5,0
NC_010611.1	79780	.	A	G	1555.5	.	AB=0;ABP=0;AC=2;AF=1;AN=2;AO=47;CIGAR=1X;DP=47;DPB=47;DPRA=0;EPP=5.27418;EPPR=0;GTI=0;LEN=1;MEANALT=1;MQM=59.617;MQMR=0;NS=1;NUMALT=1;ODDS=68.3747;PAIRED=1;PAIREDR=0;PAO=0;PQA=0;PQR=0;PRO=0;QA=1762;QR=0;RO=0;RPP=6.75262;RPPR=0;RUN=1;SAF=24;SAP=3.0565;SAR=23;SRF=0;SRP=0;SRR=0;TYPE=snp;BVAR	GT:DP:RO:QR:AO:QA:GL	1/1:47:0:0:47:1762:-5,-5,0
NC_010611.1	79786	.	T	C	1493.32	.	AB=0;ABP=0;AC=2;AF=1;AN=2;AO=45;CIGAR=1X;DP=45;DPB=45;DPRA=0;EPP=5.37479;EPPR=0;GTI=0;LEN=1;MEANALT=1;MQM=59.6;MQMR=0;NS=1;NUMALT=1;ODDS=65.6021;PAIRED=1;PAIREDR=0;PAO=0;PQA=0;PQR=0;PRO=0;QA=1695;QR=0;RO=0;RPP=8.84915;RPPR=0;RUN=1;SAF=23;SAP=3.05855;SAR=22;SRF=0;SRP=0;SRR=0;TYPE=snp;BVAR	GT:DP:RO:QR:AO:QA:GL	1/1:45:0:0:45:1695:-5,-5,0
NC_010611.1	79792	.	TAAAACC	AATGACT	953056	.	AB=0;ABP=0;AC=2;AF=1;AN=2;AO=30;CIGAR=1X1M2X2M1X;DP=30;DPB=60.5714;DPRA=0;EPP=5.61607;EPPR=0;GTI=0;LEN=7;MEANALT=1;MQM=59.4;MQMR=0;NS=1;NUMALT=1;ODDS=44.8077;PAIRED=1;PAIREDR=0;PAO=0;PQA=0;PQR=0;PRO=0;QA=1087;QR=0;RO=0;RPP=4.16842;RPPR=0;RUN=1;SAF=15;SAP=3.0103;SAR=15;SRF=0;SRP=0;SRR=0;TYPE=complex;BVAR	GT:DP:RO:QR:AO:QA:GL	1/1:30:0:0:30:1087:-5,-5,0
NC_010611.1	79804	.	TTTAGC	CGTAGT	889573	.	AB=0;ABP=0;AC=2;AF=1;AN=2;AO=30;CIGAR=2X3M1X;DP=30;DPB=60.6667;DPRA=0;EPP=3.29983;EPPR=0;GTI=0;LEN=6;MEANALT=1;MQM=59.4;MQMR=0;NS=1;NUMALT=1;ODDS=44.8077;PAIRED=1;PAIREDR=0;PAO=0;PQA=0;PQR=0;PRO=0;QA=1018;QR=0;RO=0;RPP=7.64277;RPPR=0;RUN=1;SAF=15;SAP=3.0103;SAR=15;SRF=0;SRP=0;SRR=0;TYPE=complex;BVAR	GT:DP:RO:QR:AO:QA:GL	1/1:30:0:0:30:1018:-5,-5,0
NC_010611.1	79825	.	A	G	1409.34	.	AB=0;ABP=0;AC=2;AF=1;AN=2;AO=43;CIGAR=1X;DP=43;DPB=43;DPRA=0;EPP=3.46479;EPPR=0;GTI=0;LEN=1;MEANALT=1;MQM=59.186;MQMR=0;NS=1;NUMALT=1;ODDS=62.8295;PAIRED=0.976744;PAIREDR=0;PAO=0;PQA=0;PQR=0;PRO=0;QA=1593;QR=0;RO=0;RPP=3.0608;RPPR=0;RUN=1;SAF=22;SAP=3.0608;SAR=21;SRF=0;SRP=0;SRR=0;TYPE=snp;BVAR	GT:DP:RO:QR:AO:QA:GL	1/1:43:0:0:43:1593:-5,-5,0
NC_010611.1	79830	.	T	C	1413.4	.	AB=0;ABP=0;AC=2;AF=1;AN=2;AO=43;CIGAR=1X;DP=43;DPB=43;DPRA=0;EPP=3.46479;EPPR=0;GTI=0;LEN=1;MEANALT=1;MQM=59.186;MQMR=0;NS=1;NUMALT=1;ODDS=62.8295;PAIRED=0.976744;PAIREDR=0;PAO=0;PQA=0;PQR=0;PRO=0;QA=1610;QR=0;RO=0;RPP=14.3727;RPPR=0;RUN=1;SAF=22;SAP=3.0608;SAR=21;SRF=0;SRP=0;SRR=0;TYPE=snp;BVAR	GT:DP:RO:QR:AO:QA:GL	1/1:43:0:0:43:1610:-5,-5,0
NC_010611.1	79849	.	T	G	1406.67	.	AB=0;ABP=0;AC=2;AF=1;AN=2;AO=44;CIGAR=1X;DP=44;DPB=44;DPRA=0;EPP=6.16881;EPPR=0;GTI=0;LEN=1;MEANALT=1;MQM=59.4318;MQMR=0;NS=1;NUMALT=1;ODDS=64.2158;PAIRED=0.977273;PAIREDR=0;PAO=0;PQA=0;PQR=0;PRO=0;QA=1597;QR=0;RO=0;RPP=4.78696;RPPR=0;RUN=1;SAF=25;SAP=4.78696;SAR=19;SRF=0;SRP=0;SRR=0;TYPE=snp;BVAR	GT:DP:RO:QR:AO:QA:GL	1/1:44:0:0:44:1597:-5,-5,0
NC_010611.1	79854	.	AT	GC	1342.02	.	AB=0;ABP=0;AC=2;AF=1;AN=2;AO=43;CIGAR=2X;DP=43;DPB=86.5;DPRA=0;EPP=11.5447;EPPR=0;GTI=0;LEN=2;MEANALT=1;MQM=59.4186;MQMR=0;NS=1;NUMALT=1;ODDS=62.8295;PAIRED=0.976744;PAIREDR=0;PAO=0;PQA=0;PQR=0;PRO=0;QA=1533;QR=0;RO=0;RPP=7.10075;RPPR=0;RUN=1;SAF=24;SAP=4.27278;SAR=19;SRF=0;SRP=0;SRR=0;TYPE=mnp;BVAR	GT:DP:RO:QR:AO:QA:GL	1/1:43:0:0:43:1533:-5,-5,0
NC_010611.1	79861	.	C	T	1609.31	.	AB=0;ABP=0;AC=2;AF=1;AN=2;AO=48;CIGAR=1X;DP=48;DPB=48;DPRA=0;EPP=9.52472;EPPR=0;GTI=0;LEN=1;MEANALT=1;MQM=59.3125;MQMR=0;NS=1;NUMALT=1;ODDS=69.761;PAIRED=0.979167;PAIREDR=0;PAO=0;PQA=0;PQR=0;PRO=0;QA=1824;QR=0;RO=0;RPP=3.73412;RPPR=0;RUN=1;SAF=26;SAP=3.73412;SAR=22;SRF=0;SRP=0;SRR=0;TYPE=snp;BVAR	GT:DP:RO:QR:AO:QA:GL	1/1:48:0:0:48:1824:-5,-5,0
NC_010611.1	79885	.	C	T	2013.57	.	AB=0;ABP=0;AC=2;AF=1;AN=2;AO=62;CIGAR=1X;DP=62;DPB=62;DPRA=0;EPP=9.87495;EPPR=0;GTI=0;LEN=1;MEANALT=1;MQM=59.5968;MQMR=0;NS=1;NUMALT=1;ODDS=89.1691;PAIRED=0.983871;PAIREDR=0;PAO=0;PQA=0;PQR=0;PRO=0;QA=2292;QR=0;RO=0;RPP=17.0198;RPPR=0;RUN=1;SAF=35;SAP=5.25182;SAR=27;SRF=0;SRP=0;SRR=0;TYPE=snp;BVAR	GT:DP:RO:QR:AO:QA:GL	1/1:62:0:0:62:2292:-5,-5,0
NC_010611.1	79894	.	ATCT	GTCC	1252.88	.	AB=0;ABP=0;AC=2;AF=1;AN=2;AO=42;CIGAR=1X2M1X;DP=42;DPB=84.75;DPRA=0;EPP=6.31921;EPPR=0;GTI=0;LEN=4;MEANALT=1;MQM=60;MQMR=0;NS=1;NUMALT=1;ODDS=61.4432;PAIRED=1;PAIREDR=0;PAO=0;PQA=0;PQR=0;PRO=0;QA=1513;QR=0;RO=0;RPP=70.0157;RPPR=0;RUN=1;SAF=26;SAP=8.18047;SAR=16;SRF=0;SRP=0;SRR=0;TYPE=complex;BVAR	GT:DP:RO:QR:AO:QA:GL	1/1:42:0:0:42:1513:-5,-5,0
NC_010611.1	79903	.	CACAGAA	GACCGTG	1151.57	.	AB=0;ABP=0;AC=2;AF=1;AN=2;AO=41;CIGAR=1X2M1X1M2X;DP=41;DPB=82.5714;DPRA=0;EPP=3.48696;EPPR=0;GTI=0;LEN=7;MEANALT=1;MQM=60;MQMR=0;NS=1;NUMALT=1;ODDS=60.0569;PAIRED=1;PAIREDR=0;PAO=0;PQA=0;PQR=0;PRO=0;QA=1385;QR=0;RO=0;RPP=60.6867;RPPR=0;RUN=1;SAF=26;SAP=9.41879;SAR=15;SRF=0;SRP=0;SRR=0;TYPE=complex;BVAR	GT:DP:RO:QR:AO:QA:GL	1/1:41:0:0:41:1385:-5,-5,0
NC_010611.1	79954	.	T	C	2628.52	.	AB=0;ABP=0;AC=2;AF=1;AN=2;AO=80;CIGAR=1X;DP=80;DPB=80;DPRA=0;EPP=21.3592;EPPR=0;GTI=0;LEN=1;MEANALT=1;MQM=60;MQMR=0;NS=1;NUMALT=1;ODDS=114.122;PAIRED=1;PAIREDR=0;PAO=0;PQA=0;PQR=0;PRO=0;QA=2974;QR=0;RO=0;RPP=4.74748;RPPR=0;RUN=1;SAF=39;SAP=3.11887;SAR=41;SRF=0;SRP=0;SRR=0;TYPE=snp;BVAR	GT:DP:RO:QR:AO:QA:GL	1/1:80:0:0:80:2974:-5,-5,0
NC_010611.1	80020	.	T	C	2068.37	.	AB=0;ABP=0;AC=2;AF=1;AN=2;AO=64;CIGAR=1X;DP=64;DPB=64;DPRA=0;EPP=7.89611;EPPR=0;GTI=0;LEN=1;MEANALT=1;MQM=60;MQMR=0;NS=1;NUMALT=1;ODDS=91.9417;PAIRED=1;PAIREDR=0;PAO=0;PQA=0;PQR=0;PRO=0;QA=2338;QR=0;RO=0;RPP=6.40323;RPPR=0;RUN=1;SAF=29;SAP=4.23175;SAR=35;SRF=0;SRP=0;SRR=0;TYPE=snp;BVAR	GT:DP:RO:QR:AO:QA:GL	1/1:64:0:0:64:2338:-5,-5,0
NC_010611.1	80035	.	A	C	2098.67	.	AB=0;ABP=0;AC=2;AF=1;AN=2;AO=66;CIGAR=1X;DP=66;DPB=66;DPRA=0;EPP=11.433;EPPR=0;GTI=0;LEN=1;MEANALT=1;MQM=60;MQMR=0;NS=1;NUMALT=1;ODDS=94.7143;PAIRED=1;PAIREDR=0;PAO=0;PQA=0;PQR=0;PRO=0;QA=2375;QR=0;RO=0;RPP=3.53672;RPPR=0;RUN=1;SAF=28;SAP=6.30041;SAR=38;SRF=0;SRP=0;SRR=0;TYPE=snp;BVAR	GT:DP:RO:QR:AO:QA:GL	1/1:66:0:0:66:2375:-5,-5,0
NC_010611.1	80074	.	G	T	2126.81	.	AB=0;ABP=0;AC=2;AF=1;AN=2;AO=67;CIGAR=1X;DP=67;DPB=67;DPRA=0;EPP=10.3026;EPPR=0;GTI=0;LEN=1;MEANALT=1;MQM=60;MQMR=0;NS=1;NUMALT=1;ODDS=96.1006;PAIRED=1;PAIREDR=0;PAO=0;PQA=0;PQR=0;PRO=0;QA=2403;QR=0;RO=0;RPP=4.59839;RPPR=0;RUN=1;SAF=32;SAP=3.30199;SAR=35;SRF=0;SRP=0;SRR=0;TYPE=snp;BVAR	GT:DP:RO:QR:AO:QA:GL	1/1:67:0:0:67:2403:-5,-5,0
NC_010611.1	80136	.	A	G	2099.22	.	AB=0;ABP=0;AC=2;AF=1;AN=2;AO=65;CIGAR=1X;DP=65;DPB=65;DPRA=0;EPP=3.04371;EPPR=0;GTI=0;LEN=1;MEANALT=1;MQM=60;MQMR=0;NS=1;NUMALT=1;ODDS=93.328;PAIRED=0.984615;PAIREDR=0;PAO=0;PQA=0;PQR=0;PRO=0;QA=2390;QR=0;RO=0;RPP=20.6827;RPPR=0;RUN=1;SAF=40;SAP=10.5269;SAR=25;SRF=0;SRP=0;SRR=0;TYPE=snp;BVAR	GT:DP:RO:QR:AO:QA:GL	1/1:65:0:0:65:2390:-5,-5,0
NC_010611.1	80148	.	G	A	2179.99	.	AB=0;ABP=0;AC=2;AF=1;AN=2;AO=65;CIGAR=1X;DP=65;DPB=65;DPRA=0;EPP=3.04371;EPPR=0;GTI=0;LEN=1;MEANALT=1;MQM=60;MQMR=0;NS=1;NUMALT=1;ODDS=93.328;PAIRED=0.984615;PAIREDR=0;PAO=0;PQA=0;PQR=0;PRO=0;QA=2459;QR=0;RO=0;RPP=5.71629;RPPR=0;RUN=1;SAF=38;SAP=7.05258;SAR=27;SRF=0;SRP=0;SRR=0;TYPE=snp;BVAR	GT:DP:RO:QR:AO:QA:GL	1/1:65:0:0:65:2459:-5,-5,0
NC_010611.1	80185	.	C	T	2147.87	.	AB=0;ABP=0;AC=2;AF=1;AN=2;AO=66;CIGAR=1X;DP=67;DPB=67;DPRA=0;EPP=11.433;EPPR=5.18177;GTI=0;LEN=1;MEANALT=1;MQM=60;MQMR=60;NS=1;NUMALT=1;ODDS=86.0865;PAIRED=0.984848;PAIREDR=1;PAO=0;PQA=0;PQR=0;PRO=0;QA=2435;QR=16;RO=1;RPP=3.53672;RPPR=5.18177;RUN=1;SAF=36;SAP=4.19474;SAR=30;SRF=0;SRP=5.18177;SRR=1;TYPE=snp;BVAR	GT:DP:RO:QR:AO:QA:GL	1/1:67:1:16:66:2435:-5,-5,0
NC_010611.1	80212	.	G	T	2003.33	.	AB=0;ABP=0;AC=2;AF=1;AN=2;AO=61;CIGAR=1X;DP=61;DPB=61;DPRA=0;EPP=5.89373;EPPR=0;GTI=0;LEN=1;MEANALT=1;MQM=60;MQMR=0;NS=1;NUMALT=1;ODDS=87.7828;PAIRED=0.983607;PAIREDR=0;PAO=0;PQA=0;PQR=0;PRO=0;QA=2293;QR=0;RO=0;RPP=32.9481;RPPR=0;RUN=1;SAF=33;SAP=3.90025;SAR=28;SRF=0;SRP=0;SRR=0;TYPE=snp;BVAR	GT:DP:RO:QR:AO:QA:GL	1/1:61:0:0:61:2293:-5,-5,0
NC_010611.1	80230	.	C	T	1866.49	.	AB=0;ABP=0;AC=2;AF=1;AN=2;AO=58;CIGAR=1X;DP=58;DPB=58;DPRA=0;EPP=3.16006;EPPR=0;GTI=0;LEN=1;MEANALT=1;MQM=60;MQMR=0;NS=1;NUMALT=1;ODDS=83.6239;PAIRED=1;PAIREDR=0;PAO=0;PQA=0;PQR=0;PRO=0;QA=2107;QR=0;RO=0;RPP=6.75422;RPPR=0;RUN=1;SAF=28;SAP=3.16006;SAR=30;SRF=0;SRP=0;SRR=0;TYPE=snp;BVAR	GT:DP:RO:QR:AO:QA:GL	1/1:58:0:0:58:2107:-5,-5,0
NC_010611.1	80240	.	T	C	1811.13	.	AB=0;ABP=0;AC=2;AF=1;AN=2;AO=56;CIGAR=1X;DP=56;DPB=56;DPRA=0;EPP=3.16541;EPPR=0;GTI=0;LEN=1;MEANALT=1;MQM=60;MQMR=0;NS=1;NUMALT=1;ODDS=80.8514;PAIRED=1;PAIREDR=0;PAO=0;PQA=0;PQR=0;PRO=0;QA=2050;QR=0;RO=0;RPP=10.6105;RPPR=0;RUN=1;SAF=26;SAP=3.63072;SAR=30;SRF=0;SRP=0;SRR=0;TYPE=snp;BVAR	GT:DP:RO:QR:AO:QA:GL	1/1:56:0:0:56:2050:-5,-5,0
NC_010611.1	80258	.	C	T	1640.71	.	AB=0;ABP=0;AC=2;AF=1;AN=2;AO=52;CIGAR=1X;DP=53;DPB=53;DPRA=0;EPP=3.0103;EPPR=0;GTI=0;LEN=1;MEANALT=2;MQM=60;MQMR=0;NS=1;NUMALT=1;ODDS=75.3062;PAIRED=1;PAIREDR=0;PAO=0;PQA=0;PQR=0;PRO=0;QA=1862;QR=0;RO=0;RPP=11.1951;RPPR=0;RUN=1;SAF=25;SAP=3.17734;SAR=27;SRF=0;SRP=0;SRR=0;TYPE=snp;BVAR	GT:DP:RO:QR:AO:QA:GL	1/1:53:0:0:52:1862:-5,-5,0
NC_010611.1	80276	.	G	T	1501.23	.	AB=0;ABP=0;AC=2;AF=1;AN=2;AO=45;CIGAR=1X;DP=45;DPB=45;DPRA=0;EPP=3.44459;EPPR=0;GTI=0;LEN=1;MEANALT=1;MQM=60;MQMR=0;NS=1;NUMALT=1;ODDS=65.6021;PAIRED=1;PAIREDR=0;PAO=0;PQA=0;PQR=0;PRO=0;QA=1697;QR=0;RO=0;RPP=4.21667;RPPR=0;RUN=1;SAF=21;SAP=3.44459;SAR=24;SRF=0;SRP=0;SRR=0;TYPE=snp;BVAR	GT:DP:RO:QR:AO:QA:GL	1/1:45:0:0:45:1697:-5,-5,0
NC_010611.1	80333	.	GCGATAG	ACGGAAA	1248.88	.	AB=0;ABP=0;AC=2;AF=1;AN=2;AO=41;CIGAR=1X2M2X1M1X;DP=42;DPB=84.4286;DPRA=0;EPP=5.60547;EPPR=0;GTI=0;LEN=7;MEANALT=2;MQM=60;MQMR=0;NS=1;NUMALT=1;ODDS=60.0569;PAIRED=1;PAIREDR=0;PAO=0;PQA=0;PQR=0;PRO=0;QA=1430;QR=0;RO=0;RPP=11.961;RPPR=0;RUN=1;SAF=20;SAP=3.06326;SAR=21;SRF=0;SRP=0;SRR=0;TYPE=complex;BVAR	GT:DP:RO:QR:AO:QA:GL	1/1:42:0:0:41:1430:-5,-5,0
NC_010611.1	80345	.	A	T	1508.65	.	AB=0;ABP=0;AC=2;AF=1;AN=2;AO=49;CIGAR=1X;DP=49;DPB=49;DPRA=0;EPP=3.40914;EPPR=0;GTI=0;LEN=1;MEANALT=1;MQM=60;MQMR=0;NS=1;NUMALT=1;ODDS=71.1473;PAIRED=1;PAIREDR=0;PAO=0;PQA=0;PQR=0;PRO=0;QA=1706;QR=0;RO=0;RPP=4.11819;RPPR=0;RUN=1;SAF=23;SAP=3.40914;SAR=26;SRF=0;SRP=0;SRR=0;TYPE=snp;BVAR	GT:DP:RO:QR:AO:QA:GL	1/1:49:0:0:49:1706:-5,-5,0
NC_010611.1	80351	.	C	T	1679.16	.	AB=0;ABP=0;AC=2;AF=1;AN=2;AO=51;CIGAR=1X;DP=51;DPB=51;DPRA=0;EPP=4.07475;EPPR=0;GTI=0;LEN=1;MEANALT=1;MQM=60;MQMR=0;NS=1;NUMALT=1;ODDS=73.9199;PAIRED=1;PAIREDR=0;PAO=0;PQA=0;PQR=0;PRO=0;QA=1898;QR=0;RO=0;RPP=5.09662;RPPR=0;RUN=1;SAF=23;SAP=4.07475;SAR=28;SRF=0;SRP=0;SRR=0;TYPE=snp;BVAR	GT:DP:RO:QR:AO:QA:GL	1/1:51:0:0:51:1898:-5,-5,0
NC_010611.1	80363	.	G	A	1849.5	.	AB=0;ABP=0;AC=2;AF=1;AN=2;AO=59;CIGAR=1X;DP=59;DPB=59;DPRA=0;EPP=3.34154;EPPR=0;GTI=0;LEN=1;MEANALT=1;MQM=60;MQMR=0;NS=1;NUMALT=1;ODDS=85.0102;PAIRED=1;PAIREDR=0;PAO=0;PQA=0;PQR=0;PRO=0;QA=2085;QR=0;RO=0;RPP=3.34154;RPPR=0;RUN=1;SAF=28;SAP=3.34154;SAR=31;SRF=0;SRP=0;SRR=0;TYPE=snp;BVAR	GT:DP:RO:QR:AO:QA:GL	1/1:59:0:0:59:2085:-5,-5,0
NC_010611.1	80378	.	TTTC	CTTT	1634.44	.	AB=0;ABP=0;AC=2;AF=1;AN=2;AO=52;CIGAR=1X2M1X;DP=52;DPB=104;DPRA=0;EPP=9.02361;EPPR=0;GTI=0;LEN=4;MEANALT=1;MQM=60;MQMR=0;NS=1;NUMALT=1;ODDS=75.3062;PAIRED=1;PAIREDR=0;PAO=0;PQA=0;PQR=0;PRO=0;QA=1851;QR=0;RO=0;RPP=3.17734;RPPR=0;RUN=1;SAF=25;SAP=3.17734;SAR=27;SRF=0;SRP=0;SRR=0;TYPE=complex;BVAR	GT:DP:RO:QR:AO:QA:GL	1/1:52:0:0:52:1851:-5,-5,0
NC_010611.1	80390	.	GGTA	ACTG	1410.35	.	AB=0;ABP=0;AC=2;AF=1;AN=2;AO=44;CIGAR=2X1M1X;DP=44;DPB=88.5;DPRA=0;EPP=10.1169;EPPR=0;GTI=0;LEN=4;MEANALT=1;MQM=60;MQMR=0;NS=1;NUMALT=1;ODDS=64.2158;PAIRED=1;PAIREDR=0;PAO=0;PQA=0;PQR=0;PRO=0;QA=1602;QR=0;RO=0;RPP=3.20771;RPPR=0;RUN=1;SAF=21;SAP=3.20771;SAR=23;SRF=0;SRP=0;SRR=0;TYPE=complex;BVAR	GT:DP:RO:QR:AO:QA:GL	1/1:44:0:0:44:1602:-5,-5,0
NC_010611.1	80399	.	C	T	1812.07	.	AB=0;ABP=0;AC=2;AF=1;AN=2;AO=54;CIGAR=1X;DP=54;DPB=54;DPRA=0;EPP=4.45795;EPPR=0;GTI=0;LEN=1;MEANALT=1;MQM=60;MQMR=0;NS=1;NUMALT=1;ODDS=78.0788;PAIRED=1;PAIREDR=0;PAO=0;PQA=0;PQR=0;PRO=0;QA=2043;QR=0;RO=0;RPP=3.0103;RPPR=0;RUN=1;SAF=27;SAP=3.0103;SAR=27;SRF=0;SRP=0;SRR=0;TYPE=snp;BVAR	GT:DP:RO:QR:AO:QA:GL	1/1:54:0:0:54:2043:-5,-5,0
NC_010611.1	80423	.	A	G	1976.02	.	AB=0;ABP=0;AC=2;AF=1;AN=2;AO=60;CIGAR=1X;DP=60;DPB=60;DPRA=0;EPP=3.15506;EPPR=0;GTI=0;LEN=1;MEANALT=1;MQM=59.25;MQMR=0;NS=1;NUMALT=1;ODDS=86.3965;PAIRED=1;PAIREDR=0;PAO=0;PQA=0;PQR=0;PRO=0;QA=2226;QR=0;RO=0;RPP=3.0103;RPPR=0;RUN=1;SAF=27;SAP=4.31318;SAR=33;SRF=0;SRP=0;SRR=0;TYPE=snp;BVAR	GT:DP:RO:QR:AO:QA:GL	1/1:60:0:0:60:2226:-5,-5,0
NC_010611.1	80432	.	A	G	1922.99	.	AB=0;ABP=0;AC=2;AF=1;AN=2;AO=60;CIGAR=1X;DP=60;DPB=60;DPRA=0;EPP=3.58936;EPPR=0;GTI=0;LEN=1;MEANALT=1;MQM=59.5;MQMR=0;NS=1;NUMALT=1;ODDS=86.3965;PAIRED=1;PAIREDR=0;PAO=0;PQA=0;PQR=0;PRO=0;QA=2179;QR=0;RO=0;RPP=12.2752;RPPR=0;RUN=1;SAF=26;SAP=5.32654;SAR=34;SRF=0;SRP=0;SRR=0;TYPE=snp;BVAR	GT:DP:RO:QR:AO:QA:GL	1/1:60:0:0:60:2179:-5,-5,0
NC_010611.1	80441	.	TTTTTTT	CTTTCTC	1614.35	.	AB=0;ABP=0;AC=2;AF=1;AN=2;AO=53;CIGAR=1X3M1X1M1X;DP=53;DPB=108;DPRA=0;EPP=3.05127;EPPR=0;GTI=0;LEN=7;MEANALT=1;MQM=59.434;MQMR=0;NS=1;NUMALT=1;ODDS=76.6925;PAIRED=1;PAIREDR=0;PAO=0;PQA=0;PQR=0;PRO=0;QA=1850;QR=0;RO=0;RPP=24.6841;RPPR=0;RUN=1;SAF=22;SAP=6.32897;SAR=31;SRF=0;SRP=0;SRR=0;TYPE=complex;BVAR	GT:DP:RO:QR:AO:QA:GL	1/1:53:0:0:53:1850:-5,-5,0
NC_010611.1	80459	.	T	C	1630.37	.	AB=0;ABP=0;AC=2;AF=1;AN=2;AO=51;CIGAR=1X;DP=51;DPB=51;DPRA=0;EPP=3.3935;EPPR=0;GTI=0;LEN=1;MEANALT=1;MQM=59.0196;MQMR=0;NS=1;NUMALT=1;ODDS=73.9199;PAIRED=1;PAIREDR=0;PAO=0;PQA=0;PQR=0;PRO=0;QA=1859;QR=0;RO=0;RPP=15.3153;RPPR=0;RUN=1;SAF=20;SAP=8.16222;SAR=31;SRF=0;SRP=0;SRR=0;TYPE=snp;BVAR	GT:DP:RO:QR:AO:QA:GL	1/1:51:0:0:51:1859:-5,-5,0
NC_010611.1	80480	.	TTC	CTG	1391.84	.	AB=0;ABP=0;AC=2;AF=1;AN=2;AO=44;CIGAR=1X1M1X;DP=44;DPB=88;DPRA=0;EPP=3.79993;EPPR=0;GTI=0;LEN=3;MEANALT=1;MQM=59.3182;MQMR=0;NS=1;NUMALT=1;ODDS=64.2158;PAIRED=1;PAIREDR=0;PAO=0;PQA=0;PQR=0;PRO=0;QA=1581;QR=0;RO=0;RPP=6.16881;RPPR=0;RUN=1;SAF=18;SAP=6.16881;SAR=26;SRF=0;SRP=0;SRR=0;TYPE=complex;BVAR	GT:DP:RO:QR:AO:QA:GL	1/1:44:0:0:44:1581:-5,-5,0
NC_010611.1	80493	.	CGAGCT	TGGGCC	502968	.	AB=0;ABP=0;AC=2;AF=1;AN=2;AO=17;CIGAR=1X1M1X2M1X;DP=17;DPB=34;DPRA=0;EPP=6.20364;EPPR=0;GTI=0;LEN=6;MEANALT=1;MQM=58.2353;MQMR=0;NS=1;NUMALT=1;ODDS=26.7859;PAIRED=1;PAIREDR=0;PAO=0;PQA=0;PQR=0;PRO=0;QA=587;QR=0;RO=0;RPP=4.1599;RPPR=0;RUN=1;SAF=6;SAP=6.20364;SAR=11;SRF=0;SRP=0;SRR=0;TYPE=complex;BVAR	GT:DP:RO:QR:AO:QA:GL	1/1:17:0:0:17:587:-5,-5,0
NC_010611.1	80504	.	GTCAGCC	ATCGGCT	573335	.	AB=0;ABP=0;AC=2;AF=1;AN=2;AO=18;CIGAR=1X2M1X2M1X;DP=18;DPB=36;DPRA=0;EPP=3.49285;EPPR=0;GTI=0;LEN=7;MEANALT=1;MQM=58.3333;MQMR=0;NS=1;NUMALT=1;ODDS=28.1722;PAIRED=1;PAIREDR=0;PAO=0;PQA=0;PQR=0;PRO=0;QA=663;QR=0;RO=0;RPP=3.49285;RPPR=0;RUN=1;SAF=6;SAP=7.35324;SAR=12;SRF=0;SRP=0;SRR=0;TYPE=complex;BVAR	GT:DP:RO:QR:AO:QA:GL	1/1:18:0:0:18:663:-5,-5,0
NC_010611.1	80516	.	T	C	576937	.	AB=0;ABP=0;AC=2;AF=1;AN=2;AO=18;CIGAR=1X;DP=18;DPB=18;DPRA=0;EPP=4.9405;EPPR=0;GTI=0;LEN=1;MEANALT=1;MQM=58.3333;MQMR=0;NS=1;NUMALT=1;ODDS=28.1722;PAIRED=1;PAIREDR=0;PAO=0;PQA=0;PQR=0;PRO=0;QA=668;QR=0;RO=0;RPP=3.0103;RPPR=0;RUN=1;SAF=6;SAP=7.35324;SAR=12;SRF=0;SRP=0;SRR=0;TYPE=snp;BVAR	GT:DP:RO:QR:AO:QA:GL	1/1:18:0:0:18:668:-5,-5,0
NC_010611.1	80522	.	GAGTCCT	CAACCCC	521793	.	AB=0;ABP=0;AC=2;AF=1;AN=2;AO=18;CIGAR=1X1M2X2M1X;DP=18;DPB=39;DPRA=0;EPP=10.7311;EPPR=0;GTI=0;LEN=7;MEANALT=1;MQM=58.3333;MQMR=0;NS=1;NUMALT=1;ODDS=28.1722;PAIRED=1;PAIREDR=0;PAO=0;PQA=0;PQR=0;PRO=0;QA=633;QR=0;RO=0;RPP=20.3821;RPPR=0;RUN=1;SAF=6;SAP=7.35324;SAR=12;SRF=0;SRP=0;SRR=0;TYPE=complex;BVAR	GT:DP:RO:QR:AO:QA:GL	1/1:18:0:0:18:633:-5,-5,0
NC_010611.1	80537	.	G	C	1655.57	.	AB=0;ABP=0;AC=2;AF=1;AN=2;AO=51;CIGAR=1X;DP=51;DPB=51;DPRA=0;EPP=3.3935;EPPR=0;GTI=0;LEN=1;MEANALT=1;MQM=59.2549;MQMR=0;NS=1;NUMALT=1;ODDS=73.9199;PAIRED=0.980392;PAIREDR=0;PAO=0;PQA=0;PQR=0;PRO=0;QA=1882;QR=0;RO=0;RPP=12.5903;RPPR=0;RUN=1;SAF=21;SAP=6.45911;SAR=30;SRF=0;SRP=0;SRR=0;TYPE=snp;BVAR	GT:DP:RO:QR:AO:QA:GL	1/1:51:0:0:51:1882:-5,-5,0
NC_010611.1	80543	.	C	T	1841.37	.	AB=0;ABP=0;AC=2;AF=1;AN=2;AO=57;CIGAR=1X;DP=57;DPB=57;DPRA=0;EPP=3.35316;EPPR=0;GTI=0;LEN=1;MEANALT=1;MQM=59.3333;MQMR=0;NS=1;NUMALT=1;ODDS=82.2377;PAIRED=0.982456;PAIREDR=0;PAO=0;PQA=0;PQR=0;PRO=0;QA=2097;QR=0;RO=0;RPP=19.8106;RPPR=0;RUN=1;SAF=24;SAP=6.09608;SAR=33;SRF=0;SRP=0;SRR=0;TYPE=snp;BVAR	GT:DP:RO:QR:AO:QA:GL	1/1:57:0:0:57:2097:-5,-5,0
NC_010611.1	80552	.	A	G	1898.98	.	AB=0;ABP=0;AC=2;AF=1;AN=2;AO=60;CIGAR=1X;DP=61;DPB=61;DPRA=0;EPP=4.31318;EPPR=0;GTI=0;LEN=1;MEANALT=2;MQM=59.3667;MQMR=0;NS=1;NUMALT=1;ODDS=86.3965;PAIRED=0.983333;PAIREDR=0;PAO=0;PQA=0;PQR=0;PRO=0;QA=2167;QR=0;RO=0;RPP=23.8564;RPPR=0;RUN=1;SAF=27;SAP=4.31318;SAR=33;SRF=0;SRP=0;SRR=0;TYPE=snp;BVAR	GT:DP:RO:QR:AO:QA:GL	1/1:61:0:0:60:2167:-5,-5,0
NC_010611.1	80591	.	G	A	1965.57	.	AB=0;ABP=0;AC=2;AF=1;AN=2;AO=63;CIGAR=1X;DP=63;DPB=63;DPRA=0;EPP=12.9715;EPPR=0;GTI=0;LEN=1;MEANALT=1;MQM=59.873;MQMR=0;NS=1;NUMALT=1;ODDS=90.5554;PAIRED=0.984127;PAIREDR=0;PAO=0;PQA=0;PQR=0;PRO=0;QA=2229;QR=0;RO=0;RPP=7.18091;RPPR=0;RUN=1;SAF=31;SAP=3.04477;SAR=32;SRF=0;SRP=0;SRR=0;TYPE=snp;BVAR	GT:DP:RO:QR:AO:QA:GL	1/1:63:0:0:63:2229:-5,-5,0
NC_010611.1	80609	.	TCCA	CCCG	1958.19	.	AB=0;ABP=0;AC=2;AF=1;AN=2;AO=62;CIGAR=1X2M1X;DP=62;DPB=125;DPRA=0;EPP=3.0103;EPPR=0;GTI=0;LEN=4;MEANALT=1;MQM=60;MQMR=0;NS=1;NUMALT=1;ODDS=89.1691;PAIRED=1;PAIREDR=0;PAO=0;PQA=0;PQR=0;PRO=0;QA=2207;QR=0;RO=0;RPP=4.27115;RPPR=0;RUN=1;SAF=29;SAP=3.57068;SAR=33;SRF=0;SRP=0;SRR=0;TYPE=complex;BVAR	GT:DP:RO:QR:AO:QA:GL	1/1:62:0:0:62:2207:-5,-5,0
NC_010611.1	80648	.	T	A	1946.19	.	AB=0;ABP=0;AC=2;AF=1;AN=2;AO=60;CIGAR=1X;DP=60;DPB=60;DPRA=0;EPP=3.15506;EPPR=0;GTI=0;LEN=1;MEANALT=1;MQM=60;MQMR=0;NS=1;NUMALT=1;ODDS=86.3965;PAIRED=1;PAIREDR=0;PAO=0;PQA=0;PQR=0;PRO=0;QA=2269;QR=0;RO=0;RPP=55.2704;RPPR=0;RUN=1;SAF=20;SAP=17.4868;SAR=40;SRF=0;SRP=0;SRR=0;TYPE=snp;BVAR	GT:DP:RO:QR:AO:QA:GL	1/1:60:0:0:60:2269:-5,-5,0
NC_010611.1	80691	.	AGGAATGATTTGGTTGACAAT	CGGGATAATCTGATTAACCAC	551682	.	AB=0;ABP=0;AC=2;AF=1;AN=2;AO=19;CIGAR=1X2M1X2M1X2M1X2M1X2M1X2M1X1M1X;DP=19;DPB=38.0952;DPRA=0;EPP=5.8675;EPPR=0;GTI=0;LEN=21;MEANALT=1;MQM=55.1053;MQMR=0;NS=1;NUMALT=1;ODDS=29.5585;PAIRED=1;PAIREDR=0;PAO=0;PQA=0;PQR=0;PRO=0;QA=679;QR=0;RO=0;RPP=36.0395;RPPR=0;RUN=1;SAF=11;SAP=4.03889;SAR=8;SRF=0;SRP=0;SRR=0;TYPE=complex;BVAR	GT:DP:RO:QR:AO:QA:GL	1/1:19:0:0:19:679:-5,-5,0
NC_010611.1	80724	.	A	T	1104.22	.	AB=0;ABP=0;AC=2;AF=1;AN=2;AO=33;CIGAR=1X;DP=33;DPB=33;DPRA=0;EPP=4.65535;EPPR=0;GTI=0;LEN=1;MEANALT=1;MQM=54.7576;MQMR=0;NS=1;NUMALT=1;ODDS=48.9666;PAIRED=0.969697;PAIREDR=0;PAO=0;PQA=0;PQR=0;PRO=0;QA=1255;QR=0;RO=0;RPP=4.65535;RPPR=0;RUN=1;SAF=17;SAP=3.0761;SAR=16;SRF=0;SRP=0;SRR=0;TYPE=snp;BVAR	GT:DP:RO:QR:AO:QA:GL	1/1:33:0:0:33:1255:-5,-5,0
NC_010611.1	80730	.	ACCGGTT	GCCAGTC	1021.39	.	AB=0;ABP=0;AC=2;AF=1;AN=2;AO=33;CIGAR=1X2M1X2M1X;DP=33;DPB=66;DPRA=0;EPP=3.60252;EPPR=0;GTI=0;LEN=7;MEANALT=1;MQM=54.7576;MQMR=0;NS=1;NUMALT=1;ODDS=48.9666;PAIRED=0.969697;PAIREDR=0;PAO=0;PQA=0;PQR=0;PRO=0;QA=1161;QR=0;RO=0;RPP=3.60252;RPPR=0;RUN=1;SAF=17;SAP=3.0761;SAR=16;SRF=0;SRP=0;SRR=0;TYPE=complex;BVAR	GT:DP:RO:QR:AO:QA:GL	1/1:33:0:0:33:1161:-5,-5,0
NC_010611.1	80742	.	CAC	AAT	1240.2	.	AB=0;ABP=0;AC=2;AF=1;AN=2;AO=37;CIGAR=1X1M1X;DP=37;DPB=74;DPRA=0;EPP=4.47751;EPPR=0;GTI=0;LEN=3;MEANALT=1;MQM=55.3243;MQMR=0;NS=1;NUMALT=1;ODDS=54.5118;PAIRED=0.972973;PAIREDR=0;PAO=0;PQA=0;PQR=0;PRO=0;QA=1405;QR=0;RO=0;RPP=3.06899;RPPR=0;RUN=1;SAF=19;SAP=3.06899;SAR=18;SRF=0;SRP=0;SRR=0;TYPE=complex;BVAR	GT:DP:RO:QR:AO:QA:GL	1/1:37:0:0:37:1405:-5,-5,0
NC_010611.1	80751	.	GAC	AAT	1264.96	.	AB=0;ABP=0;AC=2;AF=1;AN=2;AO=40;CIGAR=1X1M1X;DP=40;DPB=81.6667;DPRA=0;EPP=3.22745;EPPR=0;GTI=0;LEN=3;MEANALT=1;MQM=55.675;MQMR=0;NS=1;NUMALT=1;ODDS=58.6707;PAIRED=0.975;PAIREDR=0;PAO=0;PQA=0;PQR=0;PRO=0;QA=1433;QR=0;RO=0;RPP=3.87889;RPPR=0;RUN=1;SAF=21;SAP=3.22745;SAR=19;SRF=0;SRP=0;SRR=0;TYPE=complex;BVAR	GT:DP:RO:QR:AO:QA:GL	1/1:40:0:0:40:1433:-5,-5,0
NC_010611.1	80781	.	T	G	2133.08	.	AB=0;ABP=0;AC=2;AF=1;AN=2;AO=66;CIGAR=1X;DP=66;DPB=66;DPRA=0;EPP=3.1419;EPPR=0;GTI=0;LEN=1;MEANALT=1;MQM=59.4242;MQMR=0;NS=1;NUMALT=1;ODDS=94.7143;PAIRED=0.984848;PAIREDR=0;PAO=0;PQA=0;PQR=0;PRO=0;QA=2447;QR=0;RO=0;RPP=41.044;RPPR=0;RUN=1;SAF=38;SAP=6.30041;SAR=28;SRF=0;SRP=0;SRR=0;TYPE=snp;BVAR	GT:DP:RO:QR:AO:QA:GL	1/1:66:0:0:66:2447:-5,-5,0
NC_010611.1	80787	.	ACCA	GCCG	2018.63	.	AB=0;ABP=0;AC=2;AF=1;AN=2;AO=66;CIGAR=1X2M1X;DP=66;DPB=132;DPRA=0;EPP=3.53672;EPPR=0;GTI=0;LEN=4;MEANALT=1;MQM=59.4242;MQMR=0;NS=1;NUMALT=1;ODDS=94.7143;PAIRED=0.984848;PAIREDR=0;PAO=0;PQA=0;PQR=0;PRO=0;QA=2306;QR=0;RO=0;RPP=28.8048;RPPR=0;RUN=1;SAF=38;SAP=6.30041;SAR=28;SRF=0;SRP=0;SRR=0;TYPE=complex;BVAR	GT:DP:RO:QR:AO:QA:GL	1/1:66:0:0:66:2306:-5,-5,0
NC_010611.1	80799	.	AATA	GAGG	1858.67	.	AB=0;ABP=0;AC=2;AF=1;AN=2;AO=63;CIGAR=1X1M2X;DP=63;DPB=126;DPRA=0;EPP=3.04477;EPPR=0;GTI=0;LEN=4;MEANALT=1;MQM=59.3968;MQMR=0;NS=1;NUMALT=1;ODDS=90.5554;PAIRED=0.984127;PAIREDR=0;PAO=0;PQA=0;PQR=0;PRO=0;QA=2125;QR=0;RO=0;RPP=28.1373;RPPR=0;RUN=1;SAF=35;SAP=4.69922;SAR=28;SRF=0;SRP=0;SRR=0;TYPE=complex;BVAR	GT:DP:RO:QR:AO:QA:GL	1/1:63:0:0:63:2125:-5,-5,0
NC_010611.1	80835	.	ACGA	GCGG	1885.76	.	AB=0;ABP=0;AC=2;AF=1;AN=2;AO=62;CIGAR=1X2M1X;DP=62;DPB=124;DPRA=0;EPP=3.57068;EPPR=0;GTI=0;LEN=4;MEANALT=1;MQM=60;MQMR=0;NS=1;NUMALT=1;ODDS=89.1691;PAIRED=1;PAIREDR=0;PAO=0;PQA=0;PQR=0;PRO=0;QA=2225;QR=0;RO=0;RPP=83.705;RPPR=0;RUN=1;SAF=30;SAP=3.15039;SAR=32;SRF=0;SRP=0;SRR=0;TYPE=complex;BVAR	GT:DP:RO:QR:AO:QA:GL	1/1:62:0:0:62:2225:-5,-5,0
NC_010611.1	80847	.	G	A	1857.21	.	AB=0;ABP=0;AC=2;AF=1;AN=2;AO=61;CIGAR=1X;DP=62;DPB=62;DPRA=0;EPP=3.33068;EPPR=0;GTI=0;LEN=1;MEANALT=2;MQM=60;MQMR=0;NS=1;NUMALT=1;ODDS=87.7828;PAIRED=1;PAIREDR=0;PAO=0;PQA=0;PQR=0;PRO=0;QA=2288;QR=0;RO=0;RPP=135.47;RPPR=0;RUN=1;SAF=29;SAP=3.33068;SAR=32;SRF=0;SRP=0;SRR=0;TYPE=snp;BVAR	GT:DP:RO:QR:AO:QA:GL	1/1:62:0:0:61:2288:-5,-5,0
NC_010611.1	80859	.	T	A	1549.68	.	AB=0;ABP=0;AC=2;AF=1;AN=2;AO=52;CIGAR=1X;DP=52;DPB=52;DPRA=0;EPP=3.0103;EPPR=0;GTI=0;LEN=1;MEANALT=1;MQM=60;MQMR=0;NS=1;NUMALT=1;ODDS=75.3062;PAIRED=1;PAIREDR=0;PAO=0;PQA=0;PQR=0;PRO=0;QA=1913;QR=0;RO=0;RPP=115.927;RPPR=0;RUN=1;SAF=26;SAP=3.0103;SAR=26;SRF=0;SRP=0;SRR=0;TYPE=snp;BVAR	GT:DP:RO:QR:AO:QA:GL	1/1:52:0:0:52:1913:-5,-5,0
NC_010611.1	80865	.	G	T	1279.7	.	AB=0;ABP=0;AC=2;AF=1;AN=2;AO=43;CIGAR=1X;DP=43;DPB=43;DPRA=0;EPP=3.46479;EPPR=0;GTI=0;LEN=1;MEANALT=1;MQM=60;MQMR=0;NS=1;NUMALT=1;ODDS=62.8295;PAIRED=1;PAIREDR=0;PAO=0;PQA=0;PQR=0;PRO=0;QA=1583;QR=0;RO=0;RPP=96.3836;RPPR=0;RUN=1;SAF=23;SAP=3.46479;SAR=20;SRF=0;SRP=0;SRR=0;TYPE=snp;BVAR	GT:DP:RO:QR:AO:QA:GL	1/1:43:0:0:43:1583:-5,-5,0
NC_010611.1	80949	.	A	T	1558.14	.	AB=0;ABP=0;AC=2;AF=1;AN=2;AO=50;CIGAR=1X;DP=50;DPB=50;DPRA=0;EPP=7.35324;EPPR=0;GTI=0;LEN=1;MEANALT=1;MQM=59.4;MQMR=0;NS=1;NUMALT=1;ODDS=72.5336;PAIRED=1;PAIREDR=0;PAO=0;PQA=0;PQR=0;PRO=0;QA=1853;QR=0;RO=0;RPP=72.4974;RPPR=0;RUN=1;SAF=29;SAP=5.78978;SAR=21;SRF=0;SRP=0;SRR=0;TYPE=snp;BVAR	GT:DP:RO:QR:AO:QA:GL	1/1:50:0:0:50:1853:-5,-5,0
NC_010611.1	81006	.	A	T	2003.06	.	AB=0;ABP=0;AC=2;AF=1;AN=2;AO=62;CIGAR=1X;DP=62;DPB=62;DPRA=0;EPP=5.25182;EPPR=0;GTI=0;LEN=1;MEANALT=1;MQM=59.9516;MQMR=0;NS=1;NUMALT=1;ODDS=89.1691;PAIRED=0.983871;PAIREDR=0;PAO=0;PQA=0;PQR=0;PRO=0;QA=2258;QR=0;RO=0;RPP=3.15039;RPPR=0;RUN=1;SAF=33;SAP=3.57068;SAR=29;SRF=0;SRP=0;SRR=0;TYPE=snp;BVAR	GT:DP:RO:QR:AO:QA:GL	1/1:62:0:0:62:2258:-5,-5,0
NC_010611.1	81012	.	G	A	1929.32	.	AB=0;ABP=0;AC=2;AF=1;AN=2;AO=58;CIGAR=1X;DP=58;DPB=58;DPRA=0;EPP=3.60933;EPPR=0;GTI=0;LEN=1;MEANALT=1;MQM=59.9483;MQMR=0;NS=1;NUMALT=1;ODDS=83.6239;PAIRED=0.982759;PAIREDR=0;PAO=0;PQA=0;PQR=0;PRO=0;QA=2177;QR=0;RO=0;RPP=6.75422;RPPR=0;RUN=1;SAF=29;SAP=3.0103;SAR=29;SRF=0;SRP=0;SRR=0;TYPE=snp;BVAR	GT:DP:RO:QR:AO:QA:GL	1/1:58:0:0:58:2177:-5,-5,0
NC_010611.1	81063	.	T	A	1580.43	.	AB=0;ABP=0;AC=2;AF=1;AN=2;AO=48;CIGAR=1X;DP=48;DPB=48;DPRA=0;EPP=3.73412;EPPR=0;GTI=0;LEN=1;MEANALT=1;MQM=60;MQMR=0;NS=1;NUMALT=1;ODDS=69.761;PAIRED=0.979167;PAIREDR=0;PAO=0;PQA=0;PQR=0;PRO=0;QA=1788;QR=0;RO=0;RPP=5.9056;RPPR=0;RUN=1;SAF=26;SAP=3.73412;SAR=22;SRF=0;SRP=0;SRR=0;TYPE=snp;BVAR	GT:DP:RO:QR:AO:QA:GL	1/1:48:0:0:48:1788:-5,-5,0
NC_010611.1	81108	.	C	G	1418.68	.	AB=0;ABP=0;AC=2;AF=1;AN=2;AO=46;CIGAR=1X;DP=46;DPB=46;DPRA=0;EPP=3.19912;EPPR=0;GTI=0;LEN=1;MEANALT=1;MQM=60;MQMR=0;NS=1;NUMALT=1;ODDS=66.9884;PAIRED=0.978261;PAIREDR=0;PAO=0;PQA=0;PQR=0;PRO=0;QA=1607;QR=0;RO=0;RPP=6.03148;RPPR=0;RUN=1;SAF=23;SAP=3.0103;SAR=23;SRF=0;SRP=0;SRR=0;TYPE=snp;BVAR	GT:DP:RO:QR:AO:QA:GL	1/1:46:0:0:46:1607:-5,-5,0
NC_010611.1	81114	.	C	G	1334.67	.	AB=0;ABP=0;AC=2;AF=1;AN=2;AO=42;CIGAR=1X;DP=42;DPB=42;DPRA=0;EPP=4.87156;EPPR=0;GTI=0;LEN=1;MEANALT=1;MQM=60;MQMR=0;NS=1;NUMALT=1;ODDS=61.4432;PAIRED=0.97619;PAIREDR=0;PAO=0;PQA=0;PQR=0;PRO=0;QA=1515;QR=0;RO=0;RPP=6.31921;RPPR=0;RUN=1;SAF=21;SAP=3.0103;SAR=21;SRF=0;SRP=0;SRR=0;TYPE=snp;BVAR	GT:DP:RO:QR:AO:QA:GL	1/1:42:0:0:42:1515:-5,-5,0
NC_010611.1	81138	.	C	T	1399.37	.	AB=0;ABP=0;AC=2;AF=1;AN=2;AO=45;CIGAR=1X;DP=46;DPB=46;DPRA=0;EPP=11.1654;EPPR=0;GTI=0;LEN=1;MEANALT=2;MQM=60;MQMR=0;NS=1;NUMALT=1;ODDS=65.6021;PAIRED=0.977778;PAIREDR=0;PAO=0;PQA=0;PQR=0;PRO=0;QA=1594;QR=0;RO=0;RPP=3.05855;RPPR=0;RUN=1;SAF=25;SAP=4.21667;SAR=20;SRF=0;SRP=0;SRR=0;TYPE=snp;BVAR	GT:DP:RO:QR:AO:QA:GL	1/1:46:0:0:45:1594:-5,-5,0
NC_010611.1	81147	.	TACA	GACG	1224.39	.	AB=0;ABP=0;AC=2;AF=1;AN=2;AO=45;CIGAR=1X2M1X;DP=45;DPB=91;DPRA=0;EPP=8.84915;EPPR=0;GTI=0;LEN=4;MEANALT=1;MQM=60;MQMR=0;NS=1;NUMALT=1;ODDS=65.6021;PAIRED=1;PAIREDR=0;PAO=0;PQA=0;PQR=0;PRO=0;QA=1402;QR=0;RO=0;RPP=4.21667;RPPR=0;RUN=1;SAF=28;SAP=8.84915;SAR=17;SRF=0;SRP=0;SRR=0;TYPE=complex;BVAR	GT:DP:RO:QR:AO:QA:GL	1/1:45:0:0:45:1402:-5,-5,0
NC_010611.1	81168	.	G	A	1867.63	.	AB=0;ABP=0;AC=2;AF=1;AN=2;AO=56;CIGAR=1X;DP=56;DPB=56;DPRA=0;EPP=3.63072;EPPR=0;GTI=0;LEN=1;MEANALT=1;MQM=59.2143;MQMR=0;NS=1;NUMALT=1;ODDS=80.8514;PAIRED=1;PAIREDR=0;PAO=0;PQA=0;PQR=0;PRO=0;QA=2114;QR=0;RO=0;RPP=10.6105;RPPR=0;RUN=1;SAF=25;SAP=4.40625;SAR=31;SRF=0;SRP=0;SRR=0;TYPE=snp;BVAR	GT:DP:RO:QR:AO:QA:GL	1/1:56:0:0:56:2114:-5,-5,0
NC_010611.1	81177	.	A	G	2397.54	.	AB=0;ABP=0;AC=2;AF=1;AN=2;AO=73;CIGAR=1X;DP=73;DPB=73;DPRA=0;EPP=3.04005;EPPR=0;GTI=0;LEN=1;MEANALT=1;MQM=59.3973;MQMR=0;NS=1;NUMALT=1;ODDS=104.418;PAIRED=1;PAIREDR=0;PAO=0;PQA=0;PQR=0;PRO=0;QA=2731;QR=0;RO=0;RPP=35.4039;RPPR=0;RUN=1;SAF=36;SAP=3.04005;SAR=37;SRF=0;SRP=0;SRR=0;TYPE=snp;BVAR	GT:DP:RO:QR:AO:QA:GL	1/1:73:0:0:73:2731:-5,-5,0
NC_010611.1	81183	.	GACA	CACG	2276.11	.	AB=0;ABP=0;AC=2;AF=1;AN=2;AO=74;CIGAR=1X2M1X;DP=75;DPB=150.75;DPRA=0;EPP=3.12768;EPPR=0;GTI=0;LEN=4;MEANALT=2;MQM=60;MQMR=0;NS=1;NUMALT=1;ODDS=105.805;PAIRED=1;PAIREDR=0;PAO=0;PQA=0;PQR=0;PRO=0;QA=2603;QR=0;RO=0;RPP=36.9322;RPPR=0;RUN=1;SAF=40;SAP=4.06669;SAR=34;SRF=0;SRP=0;SRR=0;TYPE=complex;BVAR	GT:DP:RO:QR:AO:QA:GL	1/1:75:0:0:74:2603:-5,-5,0
NC_010611.1	81196	.	T	C	2410.43	.	AB=0;ABP=0;AC=2;AF=1;AN=2;AO=75;CIGAR=1X;DP=76;DPB=76;DPRA=0;EPP=3.27088;EPPR=5.18177;GTI=0;LEN=1;MEANALT=1;MQM=59.68;MQMR=60;NS=1;NUMALT=1;ODDS=98.3111;PAIRED=1;PAIREDR=1;PAO=0;PQA=0;PQR=0;PRO=0;QA=2723;QR=16;RO=1;RPP=7.90335;RPPR=5.18177;RUN=1;SAF=40;SAP=3.73412;SAR=35;SRF=0;SRP=5.18177;SRR=1;TYPE=snp;BVAR	GT:DP:RO:QR:AO:QA:GL	1/1:76:1:16:75:2723:-5,-5,0
NC_010611.1	81243	.	ACGTTGT	GCGCTGC	1840.26	.	AB=0;ABP=0;AC=2;AF=1;AN=2;AO=60;CIGAR=1X2M1X2M1X;DP=61;DPB=123;DPRA=0;EPP=3.58936;EPPR=0;GTI=0;LEN=7;MEANALT=2;MQM=60;MQMR=0;NS=1;NUMALT=1;ODDS=86.3965;PAIRED=1;PAIREDR=0;PAO=0;PQA=0;PQR=0;PRO=0;QA=2083;QR=0;RO=0;RPP=6.62942;RPPR=0;RUN=1;SAF=33;SAP=4.31318;SAR=27;SRF=0;SRP=0;SRR=0;TYPE=complex;BVAR	GT:DP:RO:QR:AO:QA:GL	1/1:61:0:0:60:2083:-5,-5,0
NC_010611.1	81261	.	C	A	2099.03	.	AB=0;ABP=0;AC=2;AF=1;AN=2;AO=63;CIGAR=1X;DP=63;DPB=63;DPRA=0;EPP=8.83536;EPPR=0;GTI=0;LEN=1;MEANALT=1;MQM=60;MQMR=0;NS=1;NUMALT=1;ODDS=90.5554;PAIRED=1;PAIREDR=0;PAO=0;PQA=0;PQR=0;PRO=0;QA=2370;QR=0;RO=0;RPP=4.69922;RPPR=0;RUN=1;SAF=33;SAP=3.32051;SAR=30;SRF=0;SRP=0;SRR=0;TYPE=snp;BVAR	GT:DP:RO:QR:AO:QA:GL	1/1:63:0:0:63:2370:-5,-5,0
NC_010611.1	81267	.	GCGC	TCGA	1886.51	.	AB=0;ABP=0;AC=2;AF=1;AN=2;AO=61;CIGAR=1X2M1X;DP=61;DPB=123;DPRA=0;EPP=5.89373;EPPR=0;GTI=0;LEN=4;MEANALT=1;MQM=60;MQMR=0;NS=1;NUMALT=1;ODDS=87.7828;PAIRED=1;PAIREDR=0;PAO=0;PQA=0;PQR=0;PRO=0;QA=2132;QR=0;RO=0;RPP=5.89373;RPPR=0;RUN=1;SAF=32;SAP=3.33068;SAR=29;SRF=0;SRP=0;SRR=0;TYPE=complex;BVAR	GT:DP:RO:QR:AO:QA:GL	1/1:61:0:0:61:2132:-5,-5,0
NC_010611.1	81297	.	G	A	1762.92	.	AB=0;ABP=0;AC=2;AF=1;AN=2;AO=57;CIGAR=1X;DP=57;DPB=57;DPRA=0;EPP=7.61992;EPPR=0;GTI=0;LEN=1;MEANALT=1;MQM=60;MQMR=0;NS=1;NUMALT=1;ODDS=82.2377;PAIRED=1;PAIREDR=0;PAO=0;PQA=0;PQR=0;PRO=0;QA=1998;QR=0;RO=0;RPP=7.61992;RPPR=0;RUN=1;SAF=27;SAP=3.35316;SAR=30;SRF=0;SRP=0;SRR=0;TYPE=snp;BVAR	GT:DP:RO:QR:AO:QA:GL	1/1:57:0:0:57:1998:-5,-5,0
NC_010611.1	81303	.	C	A	1960.83	.	AB=0;ABP=0;AC=2;AF=1;AN=2;AO=60;CIGAR=1X;DP=60;DPB=60;DPRA=0;EPP=10.1038;EPPR=0;GTI=0;LEN=1;MEANALT=1;MQM=60;MQMR=0;NS=1;NUMALT=1;ODDS=86.3965;PAIRED=1;PAIREDR=0;PAO=0;PQA=0;PQR=0;PRO=0;QA=2229;QR=0;RO=0;RPP=14.7363;RPPR=0;RUN=1;SAF=28;SAP=3.58936;SAR=32;SRF=0;SRP=0;SRR=0;TYPE=snp;BVAR	GT:DP:RO:QR:AO:QA:GL	1/1:60:0:0:60:2229:-5,-5,0
NC_010611.1	81309	.	GT	AC	1779.09	.	AB=0;ABP=0;AC=2;AF=1;AN=2;AO=58;CIGAR=2X;DP=58;DPB=116;DPRA=0;EPP=8.40154;EPPR=0;GTI=0;LEN=2;MEANALT=1;MQM=60;MQMR=0;NS=1;NUMALT=1;ODDS=83.6239;PAIRED=1;PAIREDR=0;PAO=0;PQA=0;PQR=0;PRO=0;QA=2025;QR=0;RO=0;RPP=15.1406;RPPR=0;RUN=1;SAF=29;SAP=3.0103;SAR=29;SRF=0;SRP=0;SRR=0;TYPE=mnp;BVAR	GT:DP:RO:QR:AO:QA:GL	1/1:58:0:0:58:2025:-5,-5,0
NC_010611.1	81317	.	G	A	2198.43	.	AB=0;ABP=0;AC=2;AF=1;AN=2;AO=67;CIGAR=1X;DP=67;DPB=67;DPRA=0;EPP=8.4876;EPPR=0;GTI=0;LEN=1;MEANALT=1;MQM=60;MQMR=0;NS=1;NUMALT=1;ODDS=96.1006;PAIRED=1;PAIREDR=0;PAO=0;PQA=0;PQR=0;PRO=0;QA=2483;QR=0;RO=0;RPP=6.93191;RPPR=0;RUN=1;SAF=32;SAP=3.30199;SAR=35;SRF=0;SRP=0;SRR=0;TYPE=snp;BVAR	GT:DP:RO:QR:AO:QA:GL	1/1:67:0:0:67:2483:-5,-5,0
NC_010611.1	81345	.	ACCA	TCCG	1689.39	.	AB=0;ABP=0;AC=2;AF=1;AN=2;AO=53;CIGAR=1X2M1X;DP=53;DPB=107.5;DPRA=0;EPP=5.01789;EPPR=0;GTI=0;LEN=4;MEANALT=1;MQM=60;MQMR=0;NS=1;NUMALT=1;ODDS=76.6925;PAIRED=1;PAIREDR=0;PAO=0;PQA=0;PQR=0;PRO=0;QA=1915;QR=0;RO=0;RPP=5.01789;RPPR=0;RUN=1;SAF=21;SAP=7.96781;SAR=32;SRF=0;SRP=0;SRR=0;TYPE=complex;BVAR	GT:DP:RO:QR:AO:QA:GL	1/1:53:0:0:53:1915:-5,-5,0
NC_010611.1	81357	.	G	A	1898.15	.	AB=0;ABP=0;AC=2;AF=1;AN=2;AO=58;CIGAR=1X;DP=58;DPB=58;DPRA=0;EPP=3.16006;EPPR=0;GTI=0;LEN=1;MEANALT=1;MQM=60;MQMR=0;NS=1;NUMALT=1;ODDS=83.6239;PAIRED=1;PAIREDR=0;PAO=0;PQA=0;PQR=0;PRO=0;QA=2154;QR=0;RO=0;RPP=10.3484;RPPR=0;RUN=1;SAF=22;SAP=10.3484;SAR=36;SRF=0;SRP=0;SRR=0;TYPE=snp;BVAR	GT:DP:RO:QR:AO:QA:GL	1/1:58:0:0:58:2154:-5,-5,0
NC_010611.1	81363	.	T	G	1564.31	.	AB=0;ABP=0;AC=2;AF=1;AN=2;AO=48;CIGAR=1X;DP=48;DPB=48;DPRA=0;EPP=3.73412;EPPR=0;GTI=0;LEN=1;MEANALT=1;MQM=60;MQMR=0;NS=1;NUMALT=1;ODDS=69.761;PAIRED=1;PAIREDR=0;PAO=0;PQA=0;PQR=0;PRO=0;QA=1779;QR=0;RO=0;RPP=3.0103;RPPR=0;RUN=1;SAF=16;SAP=14.5915;SAR=32;SRF=0;SRP=0;SRR=0;TYPE=snp;BVAR	GT:DP:RO:QR:AO:QA:GL	1/1:48:0:0:48:1779:-5,-5,0
NC_010611.1	81369	.	CAAC	TAAT	1590.19	.	AB=0;ABP=0;AC=2;AF=1;AN=2;AO=49;CIGAR=1X2M1X;DP=49;DPB=98;DPRA=0;EPP=3.40914;EPPR=0;GTI=0;LEN=4;MEANALT=1;MQM=60;MQMR=0;NS=1;NUMALT=1;ODDS=71.1473;PAIRED=1;PAIREDR=0;PAO=0;PQA=0;PQR=0;PRO=0;QA=1809;QR=0;RO=0;RPP=3.05462;RPPR=0;RUN=1;SAF=16;SAP=15.8176;SAR=33;SRF=0;SRP=0;SRR=0;TYPE=complex;BVAR	GT:DP:RO:QR:AO:QA:GL	1/1:49:0:0:49:1809:-5,-5,0
NC_010611.1	81405	.	GTAA	ATAG	1729.17	.	AB=0;ABP=0;AC=2;AF=1;AN=2;AO=53;CIGAR=1X2M1X;DP=53;DPB=106;DPRA=0;EPP=3.05127;EPPR=0;GTI=0;LEN=4;MEANALT=1;MQM=60;MQMR=0;NS=1;NUMALT=1;ODDS=76.6925;PAIRED=1;PAIREDR=0;PAO=0;PQA=0;PQR=0;PRO=0;QA=1953;QR=0;RO=0;RPP=3.05127;RPPR=0;RUN=1;SAF=22;SAP=6.32897;SAR=31;SRF=0;SRP=0;SRR=0;TYPE=complex;BVAR	GT:DP:RO:QR:AO:QA:GL	1/1:53:0:0:53:1953:-5,-5,0
NC_010611.1	81422	.	C	T	1889.88	.	AB=0;ABP=0;AC=2;AF=1;AN=2;AO=57;CIGAR=1X;DP=57;DPB=57;DPRA=0;EPP=6.09608;EPPR=0;GTI=0;LEN=1;MEANALT=1;MQM=60;MQMR=0;NS=1;NUMALT=1;ODDS=82.2377;PAIRED=1;PAIREDR=0;PAO=0;PQA=0;PQR=0;PRO=0;QA=2149;QR=0;RO=0;RPP=16.763;RPPR=0;RUN=1;SAF=25;SAP=4.877;SAR=32;SRF=0;SRP=0;SRR=0;TYPE=snp;BVAR	GT:DP:RO:QR:AO:QA:GL	1/1:57:0:0:57:2149:-5,-5,0
NC_010611.1	81445	.	C	T	1393.17	.	AB=0;ABP=0;AC=2;AF=1;AN=2;AO=43;CIGAR=1X;DP=43;DPB=43;DPRA=0;EPP=7.10075;EPPR=0;GTI=0;LEN=1;MEANALT=1;MQM=60;MQMR=0;NS=1;NUMALT=1;ODDS=62.8295;PAIRED=1;PAIREDR=0;PAO=0;PQA=0;PQR=0;PRO=0;QA=1583;QR=0;RO=0;RPP=5.48477;RPPR=0;RUN=1;SAF=19;SAP=4.27278;SAR=24;SRF=0;SRP=0;SRR=0;TYPE=snp;BVAR	GT:DP:RO:QR:AO:QA:GL	1/1:43:0:0:43:1583:-5,-5,0
NC_010611.1	81456	.	A	G	1152.1	.	AB=0;ABP=0;AC=2;AF=1;AN=2;AO=36;CIGAR=1X;DP=36;DPB=36;DPRA=0;EPP=5.18177;EPPR=0;GTI=0;LEN=1;MEANALT=1;MQM=60;MQMR=0;NS=1;NUMALT=1;ODDS=53.1255;PAIRED=1;PAIREDR=0;PAO=0;PQA=0;PQR=0;PRO=0;QA=1308;QR=0;RO=0;RPP=3.0103;RPPR=0;RUN=1;SAF=17;SAP=3.25157;SAR=19;SRF=0;SRP=0;SRR=0;TYPE=snp;BVAR	GT:DP:RO:QR:AO:QA:GL	1/1:36:0:0:36:1308:-5,-5,0
NC_010611.1	81477	.	C	T	1277.22	.	AB=0;ABP=0;AC=2;AF=1;AN=2;AO=39;CIGAR=1X;DP=39;DPB=39;DPRA=0;EPP=3.51141;EPPR=0;GTI=0;LEN=1;MEANALT=1;MQM=60;MQMR=0;NS=1;NUMALT=1;ODDS=57.2844;PAIRED=1;PAIREDR=0;PAO=0;PQA=0;PQR=0;PRO=0;QA=1447;QR=0;RO=0;RPP=4.40227;RPPR=0;RUN=1;SAF=19;SAP=3.06598;SAR=20;SRF=0;SRP=0;SRR=0;TYPE=snp;BVAR	GT:DP:RO:QR:AO:QA:GL	1/1:39:0:0:39:1447:-5,-5,0
NC_010611.1	81509	.	A	G	1015.63	.	AB=0;ABP=0;AC=2;AF=1;AN=2;AO=32;CIGAR=1X;DP=33;DPB=33;DPRA=0;EPP=4.09604;EPPR=0;GTI=0;LEN=1;MEANALT=2;MQM=60;MQMR=0;NS=1;NUMALT=1;ODDS=47.5803;PAIRED=1;PAIREDR=0;PAO=0;PQA=0;PQR=0;PRO=0;QA=1159;QR=0;RO=0;RPP=3.28173;RPPR=0;RUN=1;SAF=17;SAP=3.28173;SAR=15;SRF=0;SRP=0;SRR=0;TYPE=snp;BVAR	GT:DP:RO:QR:AO:QA:GL	1/1:33:0:0:32:1159:-5,-5,0
NC_010611.1	81521	.	T	A	1099.48	.	AB=0;ABP=0;AC=2;AF=1;AN=2;AO=34;CIGAR=1X;DP=35;DPB=35;DPRA=0;EPP=5.30951;EPPR=0;GTI=0;LEN=1;MEANALT=2;MQM=60;MQMR=0;NS=1;NUMALT=1;ODDS=50.3529;PAIRED=1;PAIREDR=0;PAO=0;PQA=0;PQR=0;PRO=0;QA=1253;QR=0;RO=0;RPP=4.03217;RPPR=0;RUN=1;SAF=15;SAP=4.03217;SAR=19;SRF=0;SRP=0;SRR=0;TYPE=snp;BVAR	GT:DP:RO:QR:AO:QA:GL	1/1:35:0:0:34:1253:-5,-5,0
NC_010611.1	81552	.	C	G	1034.36	.	AB=0;ABP=0;AC=2;AF=1;AN=2;AO=33;CIGAR=1X;DP=33;DPB=33;DPRA=0;EPP=6.23461;EPPR=0;GTI=0;LEN=1;MEANALT=1;MQM=60;MQMR=0;NS=1;NUMALT=1;ODDS=48.9666;PAIRED=1;PAIREDR=0;PAO=0;PQA=0;PQR=0;PRO=0;QA=1188;QR=0;RO=0;RPP=10.9724;RPPR=0;RUN=1;SAF=14;SAP=4.65535;SAR=19;SRF=0;SRP=0;SRR=0;TYPE=snp;BVAR	GT:DP:RO:QR:AO:QA:GL	1/1:33:0:0:33:1188:-5,-5,0
NC_010611.1	81561	.	ATCG	GTCA	1044.05	.	AB=0;ABP=0;AC=2;AF=1;AN=2;AO=32;CIGAR=1X2M1X;DP=32;DPB=64.75;DPRA=0;EPP=7.35324;EPPR=0;GTI=0;LEN=4;MEANALT=1;MQM=60;MQMR=0;NS=1;NUMALT=1;ODDS=47.5803;PAIRED=1;PAIREDR=0;PAO=0;PQA=0;PQR=0;PRO=0;QA=1195;QR=0;RO=0;RPP=7.35324;RPPR=0;RUN=1;SAF=14;SAP=4.09604;SAR=18;SRF=0;SRP=0;SRR=0;TYPE=complex;BVAR	GT:DP:RO:QR:AO:QA:GL	1/1:32:0:0:32:1195:-5,-5,0
NC_010611.1	81573	.	TGGTTGT	AGGCTGA	1023.41	.	AB=0;ABP=0;AC=2;AF=1;AN=2;AO=32;CIGAR=1X2M1X2M1X;DP=32;DPB=64.1429;DPRA=0;EPP=12.7819;EPPR=0;GTI=0;LEN=7;MEANALT=1;MQM=60;MQMR=0;NS=1;NUMALT=1;ODDS=47.5803;PAIRED=1;PAIREDR=0;PAO=0;PQA=0;PQR=0;PRO=0;QA=1177;QR=0;RO=0;RPP=3.0103;RPPR=0;RUN=1;SAF=12;SAP=7.35324;SAR=20;SRF=0;SRP=0;SRR=0;TYPE=complex;BVAR	GT:DP:RO:QR:AO:QA:GL	1/1:32:0:0:32:1177:-5,-5,0
NC_010611.1	81594	.	C	T	1135.82	.	AB=0;ABP=0;AC=2;AF=1;AN=2;AO=35;CIGAR=1X;DP=35;DPB=35;DPRA=0;EPP=3.07234;EPPR=0;GTI=0;LEN=1;MEANALT=1;MQM=60;MQMR=0;NS=1;NUMALT=1;ODDS=51.7392;PAIRED=1;PAIREDR=0;PAO=0;PQA=0;PQR=0;PRO=0;QA=1291;QR=0;RO=0;RPP=6.05036;RPPR=0;RUN=1;SAF=16;SAP=3.56868;SAR=19;SRF=0;SRP=0;SRR=0;TYPE=snp;BVAR	GT:DP:RO:QR:AO:QA:GL	1/1:35:0:0:35:1291:-5,-5,0
NC_010611.1	81621	.	C	T	1142.98	.	AB=0;ABP=0;AC=2;AF=1;AN=2;AO=35;CIGAR=1X;DP=35;DPB=35;DPRA=0;EPP=10.5174;EPPR=0;GTI=0;LEN=1;MEANALT=1;MQM=60;MQMR=0;NS=1;NUMALT=1;ODDS=51.7392;PAIRED=1;PAIREDR=0;PAO=0;PQA=0;PQR=0;PRO=0;QA=1312;QR=0;RO=0;RPP=10.5174;RPPR=0;RUN=1;SAF=16;SAP=3.56868;SAR=19;SRF=0;SRP=0;SRR=0;TYPE=snp;BVAR	GT:DP:RO:QR:AO:QA:GL	1/1:35:0:0:35:1312:-5,-5,0
NC_010611.1	81648	.	T	A	716172	.	AB=0;ABP=0;AC=2;AF=1;AN=2;AO=24;CIGAR=1X;DP=24;DPB=24;DPRA=0;EPP=12.0581;EPPR=0;GTI=0;LEN=1;MEANALT=1;MQM=60;MQMR=0;NS=1;NUMALT=1;ODDS=36.4899;PAIRED=1;PAIREDR=0;PAO=0;PQA=0;PQR=0;PRO=0;QA=838;QR=0;RO=0;RPP=8.80089;RPPR=0;RUN=1;SAF=9;SAP=6.26751;SAR=15;SRF=0;SRP=0;SRR=0;TYPE=snp;BVAR	GT:DP:RO:QR:AO:QA:GL	1/1:24:0:0:24:838:-5,-5,0
NC_010611.1	81657	.	C	T	896772	.	AB=0;ABP=0;AC=2;AF=1;AN=2;AO=28;CIGAR=1X;DP=28;DPB=28;DPRA=0;EPP=10.7656;EPPR=0;GTI=0;LEN=1;MEANALT=1;MQM=60;MQMR=0;NS=1;NUMALT=1;ODDS=42.0351;PAIRED=1;PAIREDR=0;PAO=0;PQA=0;PQR=0;PRO=0;QA=1030;QR=0;RO=0;RPP=3.32051;RPPR=0;RUN=1;SAF=12;SAP=4.25114;SAR=16;SRF=0;SRP=0;SRR=0;TYPE=snp;BVAR	GT:DP:RO:QR:AO:QA:GL	1/1:28:0:0:28:1030:-5,-5,0
NC_010611.1	81711	.	A	G	967749	.	AB=0;ABP=0;AC=2;AF=1;AN=2;AO=31;CIGAR=1X;DP=31;DPB=31;DPRA=0;EPP=4.76149;EPPR=0;GTI=0;LEN=1;MEANALT=1;MQM=60;MQMR=0;NS=1;NUMALT=1;ODDS=46.194;PAIRED=1;PAIREDR=0;PAO=0;PQA=0;PQR=0;PRO=0;QA=1125;QR=0;RO=0;RPP=23.254;RPPR=0;RUN=1;SAF=14;SAP=3.64073;SAR=17;SRF=0;SRP=0;SRR=0;TYPE=snp;BVAR	GT:DP:RO:QR:AO:QA:GL	1/1:31:0:0:31:1125:-5,-5,0
NC_010611.1	81717	.	G	A	1004.58	.	AB=0;ABP=0;AC=2;AF=1;AN=2;AO=31;CIGAR=1X;DP=31;DPB=31;DPRA=0;EPP=6.44263;EPPR=0;GTI=0;LEN=1;MEANALT=1;MQM=60;MQMR=0;NS=1;NUMALT=1;ODDS=46.194;PAIRED=1;PAIREDR=0;PAO=0;PQA=0;PQR=0;PRO=0;QA=1167;QR=0;RO=0;RPP=23.254;RPPR=0;RUN=1;SAF=15;SAP=3.08035;SAR=16;SRF=0;SRP=0;SRR=0;TYPE=snp;BVAR	GT:DP:RO:QR:AO:QA:GL	1/1:31:0:0:31:1167:-5,-5,0
NC_010611.1	81786	.	GTCC	TTCT	773797	.	AB=0;ABP=0;AC=2;AF=1;AN=2;AO=25;CIGAR=1X2M1X;DP=25;DPB=50.75;DPRA=0;EPP=5.18177;EPPR=0;GTI=0;LEN=4;MEANALT=1;MQM=60;MQMR=0;NS=1;NUMALT=1;ODDS=37.8762;PAIRED=1;PAIREDR=0;PAO=0;PQA=0;PQR=0;PRO=0;QA=901;QR=0;RO=0;RPP=7.26639;RPPR=0;RUN=1;SAF=7;SAP=13.5202;SAR=18;SRF=0;SRP=0;SRR=0;TYPE=complex;BVAR	GT:DP:RO:QR:AO:QA:GL	1/1:25:0:0:25:901:-5,-5,0
NC_010611.1	81795	.	ATAGCG	GTATTA	624175	.	AB=0;ABP=0;AC=2;AF=1;AN=2;AO=22;CIGAR=1X2M3X;DP=22;DPB=44.1667;DPRA=0;EPP=4.58955;EPPR=0;GTI=0;LEN=6;MEANALT=1;MQM=60;MQMR=0;NS=1;NUMALT=1;ODDS=33.7174;PAIRED=1;PAIREDR=0;PAO=0;PQA=0;PQR=0;PRO=0;QA=735;QR=0;RO=0;RPP=9.32731;RPPR=0;RUN=1;SAF=6;SAP=12.8806;SAR=16;SRF=0;SRP=0;SRR=0;TYPE=complex;BVAR	GT:DP:RO:QR:AO:QA:GL	1/1:22:0:0:22:735:-5,-5,0
NC_010611.1	81823	.	CTGAACT	ATGCACA	931942	.	AB=0;ABP=0;AC=2;AF=1;AN=2;AO=30;CIGAR=1X2M1X2M1X;DP=30;DPB=60;DPRA=0;EPP=5.61607;EPPR=0;GTI=0;LEN=7;MEANALT=1;MQM=60;MQMR=0;NS=1;NUMALT=1;ODDS=44.8077;PAIRED=0.966667;PAIREDR=0;PAO=0;PQA=0;PQR=0;PRO=0;QA=1068;QR=0;RO=0;RPP=5.61607;RPPR=0;RUN=1;SAF=12;SAP=5.61607;SAR=18;SRF=0;SRP=0;SRR=0;TYPE=complex;BVAR	GT:DP:RO:QR:AO:QA:GL	1/1:30:0:0:30:1068:-5,-5,0
NC_010611.1	81850	.	G	C	901762	.	AB=0;ABP=0;AC=2;AF=1;AN=2;AO=28;CIGAR=1X;DP=28;DPB=28;DPRA=0;EPP=4.25114;EPPR=0;GTI=0;LEN=1;MEANALT=1;MQM=59.3929;MQMR=0;NS=1;NUMALT=1;ODDS=42.0351;PAIRED=0.928571;PAIREDR=0;PAO=0;PQA=0;PQR=0;PRO=0;QA=1044;QR=0;RO=0;RPP=18.2106;RPPR=0;RUN=1;SAF=13;SAP=3.32051;SAR=15;SRF=0;SRP=0;SRR=0;TYPE=snp;BVAR	GT:DP:RO:QR:AO:QA:GL	1/1:28:0:0:28:1044:-5,-5,0
NC_010611.1	81860	.	A	C	808479	.	AB=0;ABP=0;AC=2;AF=1;AN=2;AO=26;CIGAR=1X;DP=26;DPB=26;DPRA=0;EPP=4.34659;EPPR=0;GTI=0;LEN=1;MEANALT=1;MQM=59.3462;MQMR=0;NS=1;NUMALT=1;ODDS=39.2625;PAIRED=0.923077;PAIREDR=0;PAO=0;PQA=0;PQR=0;PRO=0;QA=963;QR=0;RO=0;RPP=36.4176;RPPR=0;RUN=1;SAF=12;SAP=3.34437;SAR=14;SRF=0;SRP=0;SRR=0;TYPE=snp;BVAR	GT:DP:RO:QR:AO:QA:GL	1/1:26:0:0:26:963:-5,-5,0
NC_010611.1	81870	.	CAAG	TAGT	554633	.	AB=0;ABP=0;AC=2;AF=1;AN=2;AO=21;CIGAR=1X1M2X;DP=21;DPB=42.5;DPRA=0;EPP=3.1137;EPPR=0;GTI=0;LEN=4;MEANALT=1;MQM=59.1905;MQMR=0;NS=1;NUMALT=1;ODDS=32.3311;PAIRED=0.904762;PAIREDR=0;PAO=0;PQA=0;PQR=0;PRO=0;QA=700;QR=0;RO=0;RPP=48.6112;RPPR=0;RUN=1;SAF=10;SAP=3.1137;SAR=11;SRF=0;SRP=0;SRR=0;TYPE=complex;BVAR	GT:DP:RO:QR:AO:QA:GL	1/1:21:0:0:21:700:-5,-5,0
NC_010611.1	95007	.	G	A	465491	.	AB=0;ABP=0;AC=2;AF=1;AN=2;AO=2;CIGAR=1X;DP=2;DPB=2;DPRA=0;EPP=7.35324;EPPR=0;GTI=0;LEN=1;MEANALT=1;MQM=60;MQMR=0;NS=1;NUMALT=1;ODDS=5.99146;PAIRED=1;PAIREDR=0;PAO=0;PQA=0;PQR=0;PRO=0;QA=68;QR=0;RO=0;RPP=7.35324;RPPR=0;RUN=1;SAF=2;SAP=7.35324;SAR=0;SRF=0;SRP=0;SRR=0;TYPE=snp;BVAR	GT:DP:RO:QR:AO:QA:GL	1/1:2:0:0:2:68:-5,-0.60206,0
NC_010611.1	95020	.	CGCACGG	TGGTCGC	634433	.	AB=0;ABP=0;AC=2;AF=1;AN=2;AO=3;CIGAR=1X1M2X2M1X;DP=3;DPB=6;DPRA=0;EPP=9.52472;EPPR=0;GTI=0;LEN=7;MEANALT=1;MQM=60;MQMR=0;NS=1;NUMALT=1;ODDS=7.37776;PAIRED=1;PAIREDR=0;PAO=0;PQA=0;PQR=0;PRO=0;QA=97;QR=0;RO=0;RPP=9.52472;RPPR=0;RUN=1;SAF=3;SAP=9.52472;SAR=0;SRF=0;SRP=0;SRR=0;TYPE=complex;BVAR	GT:DP:RO:QR:AO:QA:GL	1/1:3:0:0:3:97:-5,-0.90309,0
NC_010611.1	95038	.	C	A	917729	.	AB=0;ABP=0;AC=2;AF=1;AN=2;AO=30;CIGAR=1X;DP=30;DPB=30;DPRA=0;EPP=4.16842;EPPR=0;GTI=0;LEN=1;MEANALT=1;MQM=60;MQMR=0;NS=1;NUMALT=1;ODDS=44.8077;PAIRED=0.933333;PAIREDR=0;PAO=0;PQA=0;PQR=0;PRO=0;QA=1137;QR=0;RO=0;RPP=68.1545;RPPR=0;RUN=1;SAF=17;SAP=4.16842;SAR=13;SRF=0;SRP=0;SRR=0;TYPE=snp;BVAR	GT:DP:RO:QR:AO:QA:GL	1/1:30:0:0:30:1137:-5,-5,0
NC_010611.1	95073	.	T	TA	1054.74	.	AB=0;ABP=0;AC=2;AF=1;AN=2;AO=32;CIGAR=1M1I;DP=32;DPB=72;DPRA=0;EPP=3.28173;EPPR=0;GTI=0;LEN=1;MEANALT=1;MQM=60;MQMR=0;NS=1;NUMALT=1;ODDS=47.5803;PAIRED=0.9375;PAIREDR=0;PAO=0;PQA=0;PQR=0;PRO=0;QA=1198;QR=0;RO=0;RPP=3.28173;RPPR=0;RUN=1;SAF=18;SAP=4.09604;SAR=14;SRF=0;SRP=0;SRR=0;TYPE=ins;BVAR	GT:DP:RO:QR:AO:QA:GL	1/1:32:0:0:32:1198:-5,-5,0
NC_010611.1	95448	.	T	A	1462.44	.	AB=0;ABP=0;AC=2;AF=1;AN=2;AO=47;CIGAR=1X;DP=47;DPB=47;DPRA=0;EPP=4.16534;EPPR=0;GTI=0;LEN=1;MEANALT=1;MQM=60;MQMR=0;NS=1;NUMALT=1;ODDS=68.3747;PAIRED=1;PAIREDR=0;PAO=0;PQA=0;PQR=0;PRO=0;QA=1654;QR=0;RO=0;RPP=3.42611;RPPR=0;RUN=1;SAF=24;SAP=3.0565;SAR=23;SRF=0;SRP=0;SRR=0;TYPE=snp;BVAR	GT:DP:RO:QR:AO:QA:GL	1/1:47:0:0:47:1654:-5,-5,0
NC_010611.1	95481	.	G	C	1505.72	.	AB=0;ABP=0;AC=2;AF=1;AN=2;AO=46;CIGAR=1X;DP=46;DPB=46;DPRA=0;EPP=3.76559;EPPR=0;GTI=0;LEN=1;MEANALT=1;MQM=60;MQMR=0;NS=1;NUMALT=1;ODDS=66.9884;PAIRED=1;PAIREDR=0;PAO=0;PQA=0;PQR=0;PRO=0;QA=1701;QR=0;RO=0;RPP=3.0103;RPPR=0;RUN=1;SAF=22;SAP=3.19912;SAR=24;SRF=0;SRP=0;SRR=0;TYPE=snp;BVAR	GT:DP:RO:QR:AO:QA:GL	1/1:46:0:0:46:1701:-5,-5,0
NC_010611.1	95493	.	G	A	1447.66	.	AB=0;ABP=0;AC=2;AF=1;AN=2;AO=45;CIGAR=1X;DP=45;DPB=45;DPRA=0;EPP=4.21667;EPPR=0;GTI=0;LEN=1;MEANALT=1;MQM=60;MQMR=0;NS=1;NUMALT=1;ODDS=65.6021;PAIRED=1;PAIREDR=0;PAO=0;PQA=0;PQR=0;PRO=0;QA=1641;QR=0;RO=0;RPP=6.91895;RPPR=0;RUN=1;SAF=22;SAP=3.05855;SAR=23;SRF=0;SRP=0;SRR=0;TYPE=snp;BVAR	GT:DP:RO:QR:AO:QA:GL	1/1:45:0:0:45:1641:-5,-5,0
NC_010611.1	95842	.	AT	A	742479	.	AB=0;ABP=0;AC=2;AF=1;AN=2;AO=24;CIGAR=1M1D;DP=24;DPB=41.8571;DPRA=0;EPP=4.45795;EPPR=0;GTI=0;LEN=1;MEANALT=1;MQM=60;MQMR=0;NS=1;NUMALT=1;ODDS=36.4899;PAIRED=1;PAIREDR=0;PAO=0;PQA=0;PQR=0;PRO=0;QA=856;QR=0;RO=0;RPP=6.26751;RPPR=0;RUN=1;SAF=9;SAP=6.26751;SAR=15;SRF=0;SRP=0;SRR=0;TYPE=del;BVAR	GT:DP:RO:QR:AO:QA:GL	1/1:24:0:0:24:856:-5,-5,0
NC_010611.1	96244	.	T	A	2094.34	.	AB=0;ABP=0;AC=2;AF=1;AN=2;AO=63;CIGAR=1X;DP=63;DPB=63;DPRA=0;EPP=8.83536;EPPR=0;GTI=0;LEN=1;MEANALT=1;MQM=60;MQMR=0;NS=1;NUMALT=1;ODDS=90.5554;PAIRED=1;PAIREDR=0;PAO=0;PQA=0;PQR=0;PRO=0;QA=2366;QR=0;RO=0;RPP=5.80219;RPPR=0;RUN=1;SAF=30;SAP=3.32051;SAR=33;SRF=0;SRP=0;SRR=0;TYPE=snp;BVAR	GT:DP:RO:QR:AO:QA:GL	1/1:63:0:0:63:2366:-5,-5,0
NC_010611.1	96263	.	T	C	2221.98	.	AB=0;ABP=0;AC=2;AF=1;AN=2;AO=68;CIGAR=1X;DP=68;DPB=68;DPRA=0;EPP=3.52123;EPPR=0;GTI=0;LEN=1;MEANALT=1;MQM=60;MQMR=0;NS=1;NUMALT=1;ODDS=97.4869;PAIRED=1;PAIREDR=0;PAO=0;PQA=0;PQR=0;PRO=0;QA=2502;QR=0;RO=0;RPP=3.52123;RPPR=0;RUN=1;SAF=38;SAP=5.05404;SAR=30;SRF=0;SRP=0;SRR=0;TYPE=snp;BVAR	GT:DP:RO:QR:AO:QA:GL	1/1:68:0:0:68:2502:-5,-5,0
NC_010611.1	96284	.	C	A	2006.42	.	AB=0;ABP=0;AC=2;AF=1;AN=2;AO=60;CIGAR=1X;DP=60;DPB=60;DPRA=0;EPP=3.58936;EPPR=0;GTI=0;LEN=1;MEANALT=1;MQM=60;MQMR=0;NS=1;NUMALT=1;ODDS=86.3965;PAIRED=1;PAIREDR=0;PAO=0;PQA=0;PQR=0;PRO=0;QA=2268;QR=0;RO=0;RPP=4.31318;RPPR=0;RUN=1;SAF=37;SAP=10.1038;SAR=23;SRF=0;SRP=0;SRR=0;TYPE=snp;BVAR	GT:DP:RO:QR:AO:QA:GL	1/1:60:0:0:60:2268:-5,-5,0
NC_010611.1	96308	.	T	G	1968.52	.	AB=0;ABP=0;AC=2;AF=1;AN=2;AO=62;CIGAR=1X;DP=62;DPB=62;DPRA=0;EPP=3.57068;EPPR=0;GTI=0;LEN=1;MEANALT=1;MQM=60;MQMR=0;NS=1;NUMALT=1;ODDS=89.1691;PAIRED=1;PAIREDR=0;PAO=0;PQA=0;PQR=0;PRO=0;QA=2224;QR=0;RO=0;RPP=4.27115;RPPR=0;RUN=1;SAF=37;SAP=8.05372;SAR=25;SRF=0;SRP=0;SRR=0;TYPE=snp;BVAR	GT:DP:RO:QR:AO:QA:GL	1/1:62:0:0:62:2224:-5,-5,0
NC_010611.1	96313	.	TTAC	CTAT	1930.72	.	AB=0;ABP=0;AC=2;AF=1;AN=2;AO=62;CIGAR=1X2M1X;DP=62;DPB=125.5;DPRA=0;EPP=3.0103;EPPR=0;GTI=0;LEN=4;MEANALT=1;MQM=60;MQMR=0;NS=1;NUMALT=1;ODDS=89.1691;PAIRED=1;PAIREDR=0;PAO=0;PQA=0;PQR=0;PRO=0;QA=2179;QR=0;RO=0;RPP=3.57068;RPPR=0;RUN=1;SAF=36;SAP=6.51267;SAR=26;SRF=0;SRP=0;SRR=0;TYPE=complex;BVAR	GT:DP:RO:QR:AO:QA:GL	1/1:62:0:0:62:2179:-5,-5,0
NC_010611.1	96373	.	C	T	2212.63	.	AB=0;ABP=0;AC=2;AF=1;AN=2;AO=73;CIGAR=1X;DP=73;DPB=73;DPRA=0;EPP=6.60959;EPPR=0;GTI=0;LEN=1;MEANALT=1;MQM=60;MQMR=0;NS=1;NUMALT=1;ODDS=104.418;PAIRED=1;PAIREDR=0;PAO=0;PQA=0;PQR=0;PRO=0;QA=2497;QR=0;RO=0;RPP=6.60959;RPPR=0;RUN=1;SAF=36;SAP=3.04005;SAR=37;SRF=0;SRP=0;SRR=0;TYPE=snp;BVAR	GT:DP:RO:QR:AO:QA:GL	1/1:73:0:0:73:2497:-5,-5,0
NC_010611.1	96403	.	C	T	2776.6	.	AB=0;ABP=0;AC=2;AF=1;AN=2;AO=87;CIGAR=1X;DP=87;DPB=87;DPRA=0;EPP=3.23494;EPPR=0;GTI=0;LEN=1;MEANALT=1;MQM=60;MQMR=0;NS=1;NUMALT=1;ODDS=123.826;PAIRED=1;PAIREDR=0;PAO=0;PQA=0;PQR=0;PRO=0;QA=3127;QR=0;RO=0;RPP=12.0207;RPPR=0;RUN=1;SAF=43;SAP=3.03526;SAR=44;SRF=0;SRP=0;SRR=0;TYPE=snp;BVAR	GT:DP:RO:QR:AO:QA:GL	1/1:87:0:0:87:3127:-5,-5,0
NC_010611.1	96415	.	T	C	2618.55	.	AB=0;ABP=0;AC=2;AF=1;AN=2;AO=82;CIGAR=1X;DP=82;DPB=82;DPRA=0;EPP=3.96363;EPPR=0;GTI=0;LEN=1;MEANALT=1;MQM=60;MQMR=0;NS=1;NUMALT=1;ODDS=116.895;PAIRED=1;PAIREDR=0;PAO=0;PQA=0;PQR=0;PRO=0;QA=2942;QR=0;RO=0;RPP=3.11623;RPPR=0;RUN=1;SAF=40;SAP=3.11623;SAR=42;SRF=0;SRP=0;SRR=0;TYPE=snp;BVAR	GT:DP:RO:QR:AO:QA:GL	1/1:82:0:0:82:2942:-5,-5,0
NC_010611.1	96490	.	T	C	2406.87	.	AB=0;ABP=0;AC=2;AF=1;AN=2;AO=75;CIGAR=1X;DP=75;DPB=75;DPRA=0;EPP=3.27088;EPPR=0;GTI=0;LEN=1;MEANALT=1;MQM=60;MQMR=0;NS=1;NUMALT=1;ODDS=107.191;PAIRED=1;PAIREDR=0;PAO=0;PQA=0;PQR=0;PRO=0;QA=2708;QR=0;RO=0;RPP=5.35549;RPPR=0;RUN=1;SAF=39;SAP=3.27088;SAR=36;SRF=0;SRP=0;SRR=0;TYPE=snp;BVAR	GT:DP:RO:QR:AO:QA:GL	1/1:75:0:0:75:2708:-5,-5,0
NC_010611.1	96592	.	C	A	2833.74	.	AB=0;ABP=0;AC=2;AF=1;AN=2;AO=87;CIGAR=1X;DP=87;DPB=87;DPRA=0;EPP=5.03202;EPPR=0;GTI=0;LEN=1;MEANALT=1;MQM=60;MQMR=0;NS=1;NUMALT=1;ODDS=123.826;PAIRED=1;PAIREDR=0;PAO=0;PQA=0;PQR=0;PRO=0;QA=3195;QR=0;RO=0;RPP=10.2236;RPPR=0;RUN=1;SAF=37;SAP=7.22845;SAR=50;SRF=0;SRP=0;SRR=0;TYPE=snp;BVAR	GT:DP:RO:QR:AO:QA:GL	1/1:87:0:0:87:3195:-5,-5,0
NC_010611.1	96600	.	T	C	2690.22	.	AB=0;ABP=0;AC=2;AF=1;AN=2;AO=83;CIGAR=1X;DP=83;DPB=83;DPRA=0;EPP=3.66436;EPPR=0;GTI=0;LEN=1;MEANALT=1;MQM=60;MQMR=0;NS=1;NUMALT=1;ODDS=118.281;PAIRED=1;PAIREDR=0;PAO=0;PQA=0;PQR=0;PRO=0;QA=3029;QR=0;RO=0;RPP=4.29225;RPPR=0;RUN=1;SAF=34;SAP=8.89682;SAR=49;SRF=0;SRP=0;SRR=0;TYPE=snp;BVAR	GT:DP:RO:QR:AO:QA:GL	1/1:83:0:0:83:3029:-5,-5,0
NC_010611.1	96631	.	A	G	2123.52	.	AB=0;ABP=0;AC=2;AF=1;AN=2;AO=66;CIGAR=1X;DP=66;DPB=66;DPRA=0;EPP=9.45891;EPPR=0;GTI=0;LEN=1;MEANALT=1;MQM=60;MQMR=0;NS=1;NUMALT=1;ODDS=94.7143;PAIRED=1;PAIREDR=0;PAO=0;PQA=0;PQR=0;PRO=0;QA=2416;QR=0;RO=0;RPP=16.1707;RPPR=0;RUN=1;SAF=27;SAP=7.74806;SAR=39;SRF=0;SRP=0;SRR=0;TYPE=snp;BVAR	GT:DP:RO:QR:AO:QA:GL	1/1:66:0:0:66:2416:-5,-5,0
NC_010611.1	96649	.	A	G	2110.74	.	AB=0;ABP=0;AC=2;AF=1;AN=2;AO=65;CIGAR=1X;DP=65;DPB=65;DPRA=0;EPP=7.05258;EPPR=0;GTI=0;LEN=1;MEANALT=1;MQM=60;MQMR=0;NS=1;NUMALT=1;ODDS=93.328;PAIRED=1;PAIREDR=0;PAO=0;PQA=0;PQR=0;PRO=0;QA=2400;QR=0;RO=0;RPP=17.7429;RPPR=0;RUN=1;SAF=27;SAP=7.05258;SAR=38;SRF=0;SRP=0;SRR=0;TYPE=snp;BVAR	GT:DP:RO:QR:AO:QA:GL	1/1:65:0:0:65:2400:-5,-5,0
NC_010611.1	96683	.	A	G	2675.21	.	AB=0;ABP=0;AC=2;AF=1;AN=2;AO=80;CIGAR=1X;DP=80;DPB=80;DPRA=0;EPP=3.44459;EPPR=0;GTI=0;LEN=1;MEANALT=1;MQM=60;MQMR=0;NS=1;NUMALT=1;ODDS=114.122;PAIRED=1;PAIREDR=0;PAO=0;PQA=0;PQR=0;PRO=0;QA=3037;QR=0;RO=0;RPP=30.8051;RPPR=0;RUN=1;SAF=36;SAP=4.74748;SAR=44;SRF=0;SRP=0;SRR=0;TYPE=snp;BVAR	GT:DP:RO:QR:AO:QA:GL	1/1:80:0:0:80:3037:-5,-5,0
NC_010611.1	96721	.	G	A	2372.93	.	AB=0;ABP=0;AC=2;AF=1;AN=2;AO=70;CIGAR=1X;DP=70;DPB=70;DPRA=0;EPP=4.99565;EPPR=0;GTI=0;LEN=1;MEANALT=1;MQM=60;MQMR=0;NS=1;NUMALT=1;ODDS=100.259;PAIRED=1;PAIREDR=0;PAO=0;PQA=0;PQR=0;PRO=0;QA=2672;QR=0;RO=0;RPP=4.99565;RPPR=0;RUN=1;SAF=32;SAP=4.12706;SAR=38;SRF=0;SRP=0;SRR=0;TYPE=snp;BVAR	GT:DP:RO:QR:AO:QA:GL	1/1:70:0:0:70:2672:-5,-5,0
NC_010611.1	96992	.	C	T	640133	.	AB=0;ABP=0;AC=2;AF=1;AN=2;AO=20;CIGAR=1X;DP=20;DPB=20;DPRA=0;EPP=4.74748;EPPR=0;GTI=0;LEN=1;MEANALT=1;MQM=60;MQMR=0;NS=1;NUMALT=1;ODDS=30.9448;PAIRED=1;PAIREDR=0;PAO=0;PQA=0;PQR=0;PRO=0;QA=736;QR=0;RO=0;RPP=4.74748;RPPR=0;RUN=1;SAF=10;SAP=3.0103;SAR=10;SRF=0;SRP=0;SRR=0;TYPE=snp;BVAR	GT:DP:RO:QR:AO:QA:GL	1/1:20:0:0:20:736:-5,-5,0
[truncated: 11,026 more rows]
