# Supplementary material for: Colistin Resistant A. baumannii: Genomic and Transcriptomic Traits Acquired Under Colistin Therapy
Source: Front Microbiol. 2019 Jan 7;9:3195. doi: 10.3389/fmicb.2018.03195 (PMC6330354; doi:10.3389/fmicb.2018.03195)
Supplement: Supplementary file 11 [file Table_11.XLSX]

## Sheet: 2R_Q20
S-Table_11-2R
##fileformat=VCFv4.1
##fileDate=20180621
##source=freeBayes v9.9.2-27-g5d5b8ac
##reference=AbaumanniiACICU.fasta
##phasing=none
##commandline="freebayes -f AbaumanniiACICU.fasta output_marked_duplicates.bam"
##INFO=<ID=NS,Number=1,Type=Integer,Description="Number of samples with data">
##INFO=<ID=DP,Number=1,Type=Integer,Description="Total read depth at the locus">
##INFO=<ID=DPB,Number=1,Type=Float,Description="Total read depth per bp at the locus; bases in reads overlapping / bases in haplotype">
##INFO=<ID=AC,Number=A,Type=Integer,Description="Total number of alternate alleles in called genotypes">
##INFO=<ID=AN,Number=1,Type=Integer,Description="Total number of alleles in called genotypes">
##INFO=<ID=AF,Number=A,Type=Float,Description="Estimated allele frequency in the range (0,1]">
##INFO=<ID=RO,Number=1,Type=Integer,Description="Reference allele observation count, with partial observations recorded fractionally">
##INFO=<ID=AO,Number=A,Type=Integer,Description="Alternate allele observations, with partial observations recorded fractionally">
##INFO=<ID=PRO,Number=1,Type=Float,Description="Reference allele observation count, with partial observations recorded fractionally">
##INFO=<ID=PAO,Number=A,Type=Float,Description="Alternate allele observations, with partial observations recorded fractionally">
##INFO=<ID=QR,Number=1,Type=Integer,Description="Reference allele quality sum in phred">
##INFO=<ID=QA,Number=A,Type=Integer,Description="Alternate allele quality sum in phred">
##INFO=<ID=PQR,Number=1,Type=Float,Description="Reference allele quality sum in phred for partial observations">
##INFO=<ID=PQA,Number=A,Type=Float,Description="Alternate allele quality sum in phred for partial observations">
##INFO=<ID=SRF,Number=1,Type=Integer,Description="Number of reference observations on the forward strand">
##INFO=<ID=SRR,Number=1,Type=Integer,Description="Number of reference observations on the reverse strand">
##INFO=<ID=SAF,Number=A,Type=Integer,Description="Number of alternate observations on the forward strand">
##INFO=<ID=SAR,Number=A,Type=Integer,Description="Number of alternate observations on the reverse strand">
##INFO=<ID=SRP,Number=1,Type=Float,Description="Strand balance probability for the reference allele: Phred-scaled upper-bounds estimate of the probability of observing the deviation between SRF and SRR given E(SRF/SRR) ~ 0.5, derived using Hoeffding's inequality">
##INFO=<ID=SAP,Number=A,Type=Float,Description="Strand balance probability for the alternate allele: Phred-scaled upper-bounds estimate of the probability of observing the deviation between SAF and SAR given E(SAF/SAR) ~ 0.5, derived using Hoeffding's inequality">
##INFO=<ID=AB,Number=A,Type=Float,Description="Allele balance at heterozygous sites: a number between 0 and 1 representing the ratio of reads showing the reference allele to all reads, considering only reads from individuals called as heterozygous">
##INFO=<ID=ABP,Number=A,Type=Float,Description="Allele balance probability at heterozygous sites: Phred-scaled upper-bounds estimate of the probability of observing the deviation between ABR and ABA given E(ABR/ABA) ~ 0.5, derived using Hoeffding's inequality">
##INFO=<ID=RUN,Number=A,Type=Integer,Description="Run length: the number of consecutive repeats of the alternate allele in the reference genome">
##INFO=<ID=RPP,Number=A,Type=Float,Description="Read Placement Probability: Phred-scaled upper-bounds estimate of the probability of observing the deviation between RPL and RPR given E(RPL/RPR) ~ 0.5, derived using Hoeffding's inequality">
##INFO=<ID=RPPR,Number=1,Type=Float,Description="Read Placement Probability for reference observations: Phred-scaled upper-bounds estimate of the probability of observing the deviation between RPL and RPR given E(RPL/RPR) ~ 0.5, derived using Hoeffding's inequality">
##INFO=<ID=EPP,Number=A,Type=Float,Description="End Placement Probability: Phred-scaled upper-bounds estimate of the probability of observing the deviation between EL and ER given E(EL/ER) ~ 0.5, derived using Hoeffding's inequality">
##INFO=<ID=EPPR,Number=1,Type=Float,Description="End Placement Probability for reference observations: Phred-scaled upper-bounds estimate of the probability of observing the deviation between EL and ER given E(EL/ER) ~ 0.5, derived using Hoeffding's inequality">
##INFO=<ID=DPRA,Number=A,Type=Float,Description="Alternate allele depth ratio. Ratio between depth in samples with each called alternate allele and those without.">
##INFO=<ID=ODDS,Number=1,Type=Float,Description="The log odds ratio of the best genotype combination to the second-best.">
##INFO=<ID=BVAR,Number=0,Type=Flag,Description="The best genotype combination in the posterior is variant (non homozygous).">
##INFO=<ID=GTI,Number=1,Type=Integer,Description="Number of genotyping iterations required to reach convergence or bailout.">
##INFO=<ID=TYPE,Number=A,Type=String,Description="The type of allele, either snp, mnp, ins, del, or complex.">
##INFO=<ID=CIGAR,Number=A,Type=String,Description="The extended CIGAR representation of each alternate allele, with the exception that '=' is replaced by 'M' to ease VCF parsing. Note that INDEL alleles do not have the first matched base (which is provided by default, per the spec) referred to by the CIGAR.">
##INFO=<ID=NUMALT,Number=1,Type=Integer,Description="Number of unique non-reference alleles in called genotypes at this position.">
##INFO=<ID=MEANALT,Number=A,Type=Float,Description="Mean number of unique non-reference allele observations per sample with the corresponding alternate alleles.">
##INFO=<ID=LEN,Number=A,Type=Integer,Description="allele length">
##INFO=<ID=MQM,Number=A,Type=Float,Description="Mean mapping quality of observed alternate alleles">
##INFO=<ID=MQMR,Number=1,Type=Float,Description="Mean mapping quality of observed reference alleles">
##INFO=<ID=PAIRED,Number=A,Type=Float,Description="Proportion of observed alternate alleles which are supported by properly paired read fragments">
##INFO=<ID=PAIREDR,Number=1,Type=Float,Description="Proportion of observed reference alleles which are supported by properly paired read fragments">
##FORMAT=<ID=GT,Number=1,Type=String,Description="Genotype">
##FORMAT=<ID=GQ,Number=1,Type=Float,Description="Genotype Quality, the Phred-scaled marginal (or unconditional) probability of the called genotype">
##FORMAT=<ID=GL,Number=G,Type=Float,Description="Genotype Likelihood, log10-scaled likelihoods of the data given the called genotype for each possible genotype generated from the reference and alternate alleles given the sample ploidy">
##FORMAT=<ID=DP,Number=1,Type=Integer,Description="Read Depth">
##FORMAT=<ID=RO,Number=1,Type=Integer,Description="Reference allele observation count">
##FORMAT=<ID=QR,Number=1,Type=Integer,Description="Sum of quality of the reference observations">
##FORMAT=<ID=AO,Number=A,Type=Integer,Description="Alternate allele observation count">
##FORMAT=<ID=QA,Number=A,Type=Integer,Description="Sum of quality of the alternate observations">
#CHROM	POS	ID	REF	ALT	QUAL	FILTER	INFO	FORMAT	Sample_2-R
NC_010611.1	207	.	T	C	1743.01	.	AB=0;ABP=0;AC=2;AF=1;AN=2;AO=54;CIGAR=1X;DP=54;DPB=54;DPRA=0;EPP=3.17115;EPPR=0;GTI=0;LEN=1;MEANALT=1;MQM=60;MQMR=0;NS=1;NUMALT=1;ODDS=78.0788;PAIRED=1;PAIREDR=0;PAO=0;PQA=0;PQR=0;PRO=0;QA=1971;QR=0;RO=0;RPP=4.45795;RPPR=0;RUN=1;SAF=32;SAP=7.03155;SAR=22;SRF=0;SRP=0;SRR=0;TYPE=snp;BVAR	GT:DP:RO:QR:AO:QA:GL	1/1:54:0:0:54:1971:-5,-5,0
NC_010611.1	551	.	G	A	3002.45	.	AB=0;ABP=0;AC=2;AF=1;AN=2;AO=95;CIGAR=1X;DP=95;DPB=95;DPRA=0;EPP=3.21602;EPPR=0;GTI=0;LEN=1;MEANALT=1;MQM=60;MQMR=0;NS=1;NUMALT=1;ODDS=134.917;PAIRED=1;PAIREDR=0;PAO=0;PQA=0;PQR=0;PRO=0;QA=3380;QR=0;RO=0;RPP=13.0905;RPPR=0;RUN=1;SAF=46;SAP=3.21602;SAR=49;SRF=0;SRP=0;SRR=0;TYPE=snp;BVAR	GT:DP:RO:QR:AO:QA:GL	1/1:95:0:0:95:3380:-5,-5,0
NC_010611.1	572	.	G	A	3176.69	.	AB=0;ABP=0;AC=2;AF=1;AN=2;AO=99;CIGAR=1X;DP=99;DPB=99;DPRA=0;EPP=3.20771;EPPR=0;GTI=0;LEN=1;MEANALT=1;MQM=60;MQMR=0;NS=1;NUMALT=1;ODDS=140.462;PAIRED=0.989899;PAIREDR=0;PAO=0;PQA=0;PQR=0;PRO=0;QA=3565;QR=0;RO=0;RPP=4.78696;RPPR=0;RUN=1;SAF=47;SAP=3.55865;SAR=52;SRF=0;SRP=0;SRR=0;TYPE=snp;BVAR	GT:DP:RO:QR:AO:QA:GL	1/1:99:0:0:99:3565:-5,-5,0
NC_010611.1	797	.	C	T	4288.69	.	AB=0;ABP=0;AC=2;AF=1;AN=2;AO=131;CIGAR=1X;DP=131;DPB=131;DPRA=0;EPP=46.1248;EPPR=0;GTI=0;LEN=1;MEANALT=1;MQM=60;MQMR=0;NS=1;NUMALT=1;ODDS=184.823;PAIRED=1;PAIREDR=0;PAO=0;PQA=0;PQR=0;PRO=0;QA=4856;QR=0;RO=0;RPP=8.99428;RPPR=0;RUN=1;SAF=62;SAP=3.82253;SAR=69;SRF=0;SRP=0;SRR=0;TYPE=snp;BVAR	GT:DP:RO:QR:AO:QA:GL	1/1:131:0:0:131:4856:-5,-5,0
NC_010611.1	1055	.	TTGT	CTGG	2542.39	.	AB=0;ABP=0;AC=2;AF=1;AN=2;AO=78;CIGAR=1X2M1X;DP=79;DPB=158.5;DPRA=0;EPP=3.12166;EPPR=0;GTI=0;LEN=4;MEANALT=2;MQM=60;MQMR=0;NS=1;NUMALT=1;ODDS=111.35;PAIRED=1;PAIREDR=0;PAO=0;PQA=0;PQR=0;PRO=0;QA=2866;QR=0;RO=0;RPP=5.79424;RPPR=0;RUN=1;SAF=44;SAP=5.79424;SAR=34;SRF=0;SRP=0;SRR=0;TYPE=complex;BVAR	GT:DP:RO:QR:AO:QA:GL	1/1:79:0:0:78:2866:-5,-5,0
NC_010611.1	1237	.	A	G	3857.71	.	AB=0;ABP=0;AC=2;AF=1;AN=2;AO=117;CIGAR=1X;DP=117;DPB=117;DPRA=0;EPP=3.47429;EPPR=0;GTI=0;LEN=1;MEANALT=1;MQM=60;MQMR=0;NS=1;NUMALT=1;ODDS=165.415;PAIRED=0.991453;PAIREDR=0;PAO=0;PQA=0;PQR=0;PRO=0;QA=4324;QR=0;RO=0;RPP=6.14687;RPPR=0;RUN=1;SAF=59;SAP=3.02886;SAR=58;SRF=0;SRP=0;SRR=0;TYPE=snp;BVAR	GT:DP:RO:QR:AO:QA:GL	1/1:117:0:0:117:4324:-5,-5,0
NC_010611.1	1433	.	G	A	2871.04	.	AB=0;ABP=0;AC=2;AF=1;AN=2;AO=86;CIGAR=1X;DP=86;DPB=86;DPRA=0;EPP=3.91929;EPPR=0;GTI=0;LEN=1;MEANALT=1;MQM=60;MQMR=0;NS=1;NUMALT=1;ODDS=122.44;PAIRED=1;PAIREDR=0;PAO=0;PQA=0;PQR=0;PRO=0;QA=3228;QR=0;RO=0;RPP=7.95924;RPPR=0;RUN=1;SAF=42;SAP=3.1113;SAR=44;SRF=0;SRP=0;SRR=0;TYPE=snp;BVAR	GT:DP:RO:QR:AO:QA:GL	1/1:86:0:0:86:3228:-5,-5,0
NC_010611.1	1538	.	T	A	2643.86	.	AB=0;ABP=0;AC=2;AF=1;AN=2;AO=82;CIGAR=1X;DP=82;DPB=82;DPRA=0;EPP=3.0103;EPPR=0;GTI=0;LEN=1;MEANALT=1;MQM=60;MQMR=0;NS=1;NUMALT=1;ODDS=116.895;PAIRED=0.987805;PAIREDR=0;PAO=0;PQA=0;PQR=0;PRO=0;QA=2982;QR=0;RO=0;RPP=8.20065;RPPR=0;RUN=1;SAF=49;SAP=9.78953;SAR=33;SRF=0;SRP=0;SRR=0;TYPE=snp;BVAR	GT:DP:RO:QR:AO:QA:GL	1/1:82:0:0:82:2982:-5,-5,0
NC_010611.1	1559	.	A	G	2409.7	.	AB=0;ABP=0;AC=2;AF=1;AN=2;AO=73;CIGAR=1X;DP=73;DPB=73;DPRA=0;EPP=3.75395;EPPR=0;GTI=0;LEN=1;MEANALT=1;MQM=60;MQMR=0;NS=1;NUMALT=1;ODDS=104.418;PAIRED=0.986301;PAIREDR=0;PAO=0;PQA=0;PQR=0;PRO=0;QA=2718;QR=0;RO=0;RPP=6.60959;RPPR=0;RUN=1;SAF=43;SAP=8.03741;SAR=30;SRF=0;SRP=0;SRR=0;TYPE=snp;BVAR	GT:DP:RO:QR:AO:QA:GL	1/1:73:0:0:73:2718:-5,-5,0
NC_010611.1	1685	.	A	C	2720.67	.	AB=0;ABP=0;AC=2;AF=1;AN=2;AO=84;CIGAR=1X;DP=84;DPB=84;DPRA=0;EPP=3.0103;EPPR=0;GTI=0;LEN=1;MEANALT=1;MQM=60;MQMR=0;NS=1;NUMALT=1;ODDS=119.668;PAIRED=1;PAIREDR=0;PAO=0;PQA=0;PQR=0;PRO=0;QA=3060;QR=0;RO=0;RPP=8.07707;RPPR=0;RUN=1;SAF=43;SAP=3.1137;SAR=41;SRF=0;SRP=0;SRR=0;TYPE=snp;BVAR	GT:DP:RO:QR:AO:QA:GL	1/1:84:0:0:84:3060:-5,-5,0
NC_010611.1	1946	.	C	T	2112.87	.	AB=0;ABP=0;AC=2;AF=1;AN=2;AO=63;CIGAR=1X;DP=64;DPB=64;DPRA=0;EPP=3.32051;EPPR=0;GTI=0;LEN=1;MEANALT=2;MQM=60;MQMR=0;NS=1;NUMALT=1;ODDS=90.5554;PAIRED=0.984127;PAIREDR=0;PAO=0;PQA=0;PQR=0;PRO=0;QA=2390;QR=0;RO=0;RPP=7.18091;RPPR=0;RUN=1;SAF=25;SAP=8.83536;SAR=38;SRF=0;SRP=0;SRR=0;TYPE=snp;BVAR	GT:DP:RO:QR:AO:QA:GL	1/1:64:0:0:63:2390:-5,-5,0
NC_010611.1	1973	.	G	C	1994.39	.	AB=0;ABP=0;AC=2;AF=1;AN=2;AO=62;CIGAR=1X;DP=62;DPB=62;DPRA=0;EPP=4.27115;EPPR=0;GTI=0;LEN=1;MEANALT=1;MQM=60;MQMR=0;NS=1;NUMALT=1;ODDS=89.1691;PAIRED=0.983871;PAIREDR=0;PAO=0;PQA=0;PQR=0;PRO=0;QA=2272;QR=0;RO=0;RPP=11.9764;RPPR=0;RUN=1;SAF=21;SAP=17.0198;SAR=41;SRF=0;SRP=0;SRR=0;TYPE=snp;BVAR	GT:DP:RO:QR:AO:QA:GL	1/1:62:0:0:62:2272:-5,-5,0
NC_010611.1	2174	.	T	A	2753.79	.	AB=0;ABP=0;AC=2;AF=1;AN=2;AO=83;CIGAR=1X;DP=83;DPB=83;DPRA=0;EPP=4.29225;EPPR=0;GTI=0;LEN=1;MEANALT=1;MQM=60;MQMR=0;NS=1;NUMALT=1;ODDS=118.281;PAIRED=0.987952;PAIREDR=0;PAO=0;PQA=0;PQR=0;PRO=0;QA=3094;QR=0;RO=0;RPP=4.29225;RPPR=0;RUN=1;SAF=40;SAP=3.24576;SAR=43;SRF=0;SRP=0;SRR=0;TYPE=snp;BVAR	GT:DP:RO:QR:AO:QA:GL	1/1:83:0:0:83:3094:-5,-5,0
NC_010611.1	2189	.	G	A	2696.29	.	AB=0;ABP=0;AC=2;AF=1;AN=2;AO=87;CIGAR=1X;DP=88;DPB=88;DPRA=0;EPP=7.22845;EPPR=0;GTI=0;LEN=1;MEANALT=2;MQM=60;MQMR=0;NS=1;NUMALT=1;ODDS=123.826;PAIRED=0.977011;PAIREDR=0;PAO=0;PQA=0;PQR=0;PRO=0;QA=3037;QR=0;RO=0;RPP=5.03202;RPPR=0;RUN=1;SAF=46;SAP=3.63429;SAR=41;SRF=0;SRP=0;SRR=0;TYPE=snp;BVAR	GT:DP:RO:QR:AO:QA:GL	1/1:88:0:0:87:3037:-5,-5,0
NC_010611.1	2276	.	A	G	2857.54	.	AB=0;ABP=0;AC=2;AF=1;AN=2;AO=88;CIGAR=1X;DP=88;DPB=88;DPRA=0;EPP=5.47788;EPPR=0;GTI=0;LEN=1;MEANALT=1;MQM=60;MQMR=0;NS=1;NUMALT=1;ODDS=125.213;PAIRED=0.988636;PAIREDR=0;PAO=0;PQA=0;PQR=0;PRO=0;QA=3220;QR=0;RO=0;RPP=11.0053;RPPR=0;RUN=1;SAF=40;SAP=4.58955;SAR=48;SRF=0;SRP=0;SRR=0;TYPE=snp;BVAR	GT:DP:RO:QR:AO:QA:GL	1/1:88:0:0:88:3220:-5,-5,0
NC_010611.1	2396	.	G	A	3337.07	.	AB=0;ABP=0;AC=2;AF=1;AN=2;AO=100;CIGAR=1X;DP=100;DPB=100;DPRA=0;EPP=7.26639;EPPR=0;GTI=0;LEN=1;MEANALT=1;MQM=60;MQMR=0;NS=1;NUMALT=1;ODDS=141.848;PAIRED=1;PAIREDR=0;PAO=0;PQA=0;PQR=0;PRO=0;QA=3759;QR=0;RO=0;RPP=15.518;RPPR=0;RUN=1;SAF=49;SAP=3.09716;SAR=51;SRF=0;SRP=0;SRR=0;TYPE=snp;BVAR	GT:DP:RO:QR:AO:QA:GL	1/1:100:0:0:100:3759:-5,-5,0
NC_010611.1	2489	.	G	A	2578.34	.	AB=0;ABP=0;AC=2;AF=1;AN=2;AO=81;CIGAR=1X;DP=81;DPB=81;DPRA=0;EPP=3.25157;EPPR=0;GTI=0;LEN=1;MEANALT=1;MQM=60;MQMR=0;NS=1;NUMALT=1;ODDS=115.509;PAIRED=1;PAIREDR=0;PAO=0;PQA=0;PQR=0;PRO=0;QA=2897;QR=0;RO=0;RPP=3.03711;RPPR=0;RUN=1;SAF=38;SAP=3.68051;SAR=43;SRF=0;SRP=0;SRR=0;TYPE=snp;BVAR	GT:DP:RO:QR:AO:QA:GL	1/1:81:0:0:81:2897:-5,-5,0
NC_010611.1	2534	.	T	C	2710.48	.	AB=0;ABP=0;AC=2;AF=1;AN=2;AO=84;CIGAR=1X;DP=84;DPB=84;DPRA=0;EPP=9.62812;EPPR=0;GTI=0;LEN=1;MEANALT=1;MQM=59.9524;MQMR=0;NS=1;NUMALT=1;ODDS=119.668;PAIRED=1;PAIREDR=0;PAO=0;PQA=0;PQR=0;PRO=0;QA=3056;QR=0;RO=0;RPP=8.07707;RPPR=0;RUN=1;SAF=43;SAP=3.1137;SAR=41;SRF=0;SRP=0;SRR=0;TYPE=snp;BVAR	GT:DP:RO:QR:AO:QA:GL	1/1:84:0:0:84:3056:-5,-5,0
NC_010611.1	2539	.	G	A	2756.74	.	AB=0;ABP=0;AC=2;AF=1;AN=2;AO=84;CIGAR=1X;DP=84;DPB=84;DPRA=0;EPP=9.62812;EPPR=0;GTI=0;LEN=1;MEANALT=1;MQM=59.9524;MQMR=0;NS=1;NUMALT=1;ODDS=119.668;PAIRED=1;PAIREDR=0;PAO=0;PQA=0;PQR=0;PRO=0;QA=3111;QR=0;RO=0;RPP=11.386;RPPR=0;RUN=1;SAF=43;SAP=3.1137;SAR=41;SRF=0;SRP=0;SRR=0;TYPE=snp;BVAR	GT:DP:RO:QR:AO:QA:GL	1/1:84:0:0:84:3111:-5,-5,0
NC_010611.1	2570	.	C	A	2920.43	.	AB=0;ABP=0;AC=2;AF=1;AN=2;AO=90;CIGAR=1X;DP=90;DPB=90;DPRA=0;EPP=3.87889;EPPR=0;GTI=0;LEN=1;MEANALT=1;MQM=59.9556;MQMR=0;NS=1;NUMALT=1;ODDS=127.985;PAIRED=1;PAIREDR=0;PAO=0;PQA=0;PQR=0;PRO=0;QA=3289;QR=0;RO=0;RPP=10.8276;RPPR=0;RUN=1;SAF=50;SAP=5.42305;SAR=40;SRF=0;SRP=0;SRR=0;TYPE=snp;BVAR	GT:DP:RO:QR:AO:QA:GL	1/1:90:0:0:90:3289:-5,-5,0
NC_010611.1	2636	.	A	G	3226.74	.	AB=0;ABP=0;AC=2;AF=1;AN=2;AO=100;CIGAR=1X;DP=100;DPB=100;DPRA=0;EPP=3.35774;EPPR=0;GTI=0;LEN=1;MEANALT=1;MQM=60;MQMR=0;NS=1;NUMALT=1;ODDS=141.848;PAIRED=1;PAIREDR=0;PAO=0;PQA=0;PQR=0;PRO=0;QA=3630;QR=0;RO=0;RPP=3.09716;RPPR=0;RUN=1;SAF=61;SAP=13.5202;SAR=39;SRF=0;SRP=0;SRR=0;TYPE=snp;BVAR	GT:DP:RO:QR:AO:QA:GL	1/1:100:0:0:100:3630:-5,-5,0
NC_010611.1	2738	.	C	T	2867.21	.	AB=0;ABP=0;AC=2;AF=1;AN=2;AO=89;CIGAR=1X;DP=89;DPB=89;DPRA=0;EPP=13.7701;EPPR=0;GTI=0;LEN=1;MEANALT=1;MQM=60;MQMR=0;NS=1;NUMALT=1;ODDS=126.599;PAIRED=1;PAIREDR=0;PAO=0;PQA=0;PQR=0;PRO=0;QA=3260;QR=0;RO=0;RPP=29.5803;RPPR=0;RUN=1;SAF=42;SAP=3.62026;SAR=47;SRF=0;SRP=0;SRR=0;TYPE=snp;BVAR	GT:DP:RO:QR:AO:QA:GL	1/1:89:0:0:89:3260:-5,-5,0
NC_010611.1	2765	.	G	A	3062.39	.	AB=0;ABP=0;AC=2;AF=1;AN=2;AO=96;CIGAR=1X;DP=96;DPB=96;DPRA=0;EPP=3.0103;EPPR=0;GTI=0;LEN=1;MEANALT=1;MQM=60;MQMR=0;NS=1;NUMALT=1;ODDS=136.303;PAIRED=1;PAIREDR=0;PAO=0;PQA=0;PQR=0;PRO=0;QA=3443;QR=0;RO=0;RPP=4.45795;RPPR=0;RUN=1;SAF=40;SAP=8.80089;SAR=56;SRF=0;SRP=0;SRR=0;TYPE=snp;BVAR	GT:DP:RO:QR:AO:QA:GL	1/1:96:0:0:96:3443:-5,-5,0
NC_010611.1	3216	.	C	T	2311.94	.	AB=0;ABP=0;AC=2;AF=1;AN=2;AO=70;CIGAR=1X;DP=70;DPB=70;DPRA=0;EPP=3.13438;EPPR=0;GTI=0;LEN=1;MEANALT=1;MQM=60;MQMR=0;NS=1;NUMALT=1;ODDS=100.259;PAIRED=1;PAIREDR=0;PAO=0;PQA=0;PQR=0;PRO=0;QA=2609;QR=0;RO=0;RPP=9.09042;RPPR=0;RUN=1;SAF=40;SAP=6.1124;SAR=30;SRF=0;SRP=0;SRR=0;TYPE=snp;BVAR	GT:DP:RO:QR:AO:QA:GL	1/1:70:0:0:70:2609:-5,-5,0
NC_010611.1	3413	.	A	G	2909.08	.	AB=0;ABP=0;AC=2;AF=1;AN=2;AO=90;CIGAR=1X;DP=90;DPB=90;DPRA=0;EPP=9.18693;EPPR=0;GTI=0;LEN=1;MEANALT=1;MQM=60;MQMR=0;NS=1;NUMALT=1;ODDS=127.985;PAIRED=1;PAIREDR=0;PAO=0;PQA=0;PQR=0;PRO=0;QA=3283;QR=0;RO=0;RPP=7.73928;RPPR=0;RUN=1;SAF=37;SAP=9.18693;SAR=53;SRF=0;SRP=0;SRR=0;TYPE=snp;BVAR	GT:DP:RO:QR:AO:QA:GL	1/1:90:0:0:90:3283:-5,-5,0
NC_010611.1	3492	.	G	A	2296.01	.	AB=0;ABP=0;AC=2;AF=1;AN=2;AO=71;CIGAR=1X;DP=72;DPB=72;DPRA=0;EPP=6.71098;EPPR=0;GTI=0;LEN=1;MEANALT=2;MQM=60;MQMR=0;NS=1;NUMALT=1;ODDS=101.646;PAIRED=1;PAIREDR=0;PAO=0;PQA=0;PQR=0;PRO=0;QA=2588;QR=0;RO=0;RPP=3.7749;RPPR=0;RUN=1;SAF=36;SAP=3.04088;SAR=35;SRF=0;SRP=0;SRR=0;TYPE=snp;BVAR	GT:DP:RO:QR:AO:QA:GL	1/1:72:0:0:71:2588:-5,-5,0
NC_010611.1	3569	.	C	T	2245.11	.	AB=0;ABP=0;AC=2;AF=1;AN=2;AO=68;CIGAR=1X;DP=68;DPB=68;DPRA=0;EPP=3.13803;EPPR=0;GTI=0;LEN=1;MEANALT=1;MQM=60;MQMR=0;NS=1;NUMALT=1;ODDS=97.4869;PAIRED=1;PAIREDR=0;PAO=0;PQA=0;PQR=0;PRO=0;QA=2533;QR=0;RO=0;RPP=7.60871;RPPR=0;RUN=1;SAF=29;SAP=6.20364;SAR=39;SRF=0;SRP=0;SRR=0;TYPE=snp;BVAR	GT:DP:RO:QR:AO:QA:GL	1/1:68:0:0:68:2533:-5,-5,0
NC_010611.1	3753	.	A	T	2194.39	.	AB=0;ABP=0;AC=2;AF=1;AN=2;AO=69;CIGAR=1X;DP=69;DPB=69;DPRA=0;EPP=5.55942;EPPR=0;GTI=0;LEN=1;MEANALT=1;MQM=60;MQMR=0;NS=1;NUMALT=1;ODDS=98.8732;PAIRED=1;PAIREDR=0;PAO=0;PQA=0;PQR=0;PRO=0;QA=2473;QR=0;RO=0;RPP=4.55236;RPPR=0;RUN=1;SAF=36;SAP=3.29354;SAR=33;SRF=0;SRP=0;SRR=0;TYPE=snp;BVAR	GT:DP:RO:QR:AO:QA:GL	1/1:69:0:0:69:2473:-5,-5,0
NC_010611.1	3834	.	T	C	2149.09	.	AB=0;ABP=0;AC=2;AF=1;AN=2;AO=64;CIGAR=1X;DP=64;DPB=64;DPRA=0;EPP=3.55317;EPPR=0;GTI=0;LEN=1;MEANALT=1;MQM=60;MQMR=0;NS=1;NUMALT=1;ODDS=91.9417;PAIRED=1;PAIREDR=0;PAO=0;PQA=0;PQR=0;PRO=0;QA=2418;QR=0;RO=0;RPP=3.14602;RPPR=0;RUN=1;SAF=31;SAP=3.14602;SAR=33;SRF=0;SRP=0;SRR=0;TYPE=snp;BVAR	GT:DP:RO:QR:AO:QA:GL	1/1:64:0:0:64:2418:-5,-5,0
NC_010611.1	3864	.	T	C	2218.11	.	AB=0;ABP=0;AC=2;AF=1;AN=2;AO=67;CIGAR=1X;DP=67;DPB=67;DPRA=0;EPP=3.82055;EPPR=0;GTI=0;LEN=1;MEANALT=1;MQM=60;MQMR=0;NS=1;NUMALT=1;ODDS=96.1006;PAIRED=1;PAIREDR=0;PAO=0;PQA=0;PQR=0;PRO=0;QA=2496;QR=0;RO=0;RPP=3.82055;RPPR=0;RUN=1;SAF=34;SAP=3.04271;SAR=33;SRF=0;SRP=0;SRR=0;TYPE=snp;BVAR	GT:DP:RO:QR:AO:QA:GL	1/1:67:0:0:67:2496:-5,-5,0
NC_010611.1	4145	.	C	A	3442.32	.	AB=0;ABP=0;AC=2;AF=1;AN=2;AO=105;CIGAR=1X;DP=105;DPB=105;DPRA=0;EPP=7.66346;EPPR=0;GTI=0;LEN=1;MEANALT=1;MQM=60;MQMR=0;NS=1;NUMALT=1;ODDS=148.78;PAIRED=1;PAIREDR=0;PAO=0;PQA=0;PQR=0;PRO=0;QA=3868;QR=0;RO=0;RPP=7.66346;RPPR=0;RUN=1;SAF=53;SAP=3.03098;SAR=52;SRF=0;SRP=0;SRR=0;TYPE=snp;BVAR	GT:DP:RO:QR:AO:QA:GL	1/1:105:0:0:105:3868:-5,-5,0
NC_010611.1	4163	.	A	G	3764	.	AB=0;ABP=0;AC=2;AF=1;AN=2;AO=114;CIGAR=1X;DP=114;DPB=114;DPRA=0;EPP=3.08649;EPPR=0;GTI=0;LEN=1;MEANALT=1;MQM=60;MQMR=0;NS=1;NUMALT=1;ODDS=161.256;PAIRED=1;PAIREDR=0;PAO=0;PQA=0;PQR=0;PRO=0;QA=4222;QR=0;RO=0;RPP=6.74371;RPPR=0;RUN=1;SAF=62;SAP=4.9151;SAR=52;SRF=0;SRP=0;SRR=0;TYPE=snp;BVAR	GT:DP:RO:QR:AO:QA:GL	1/1:114:0:0:114:4222:-5,-5,0
NC_010611.1	4235	.	T	C	4313.58	.	AB=0;ABP=0;AC=2;AF=1;AN=2;AO=135;CIGAR=1X;DP=135;DPB=135;DPRA=0;EPP=4.31318;EPPR=0;GTI=0;LEN=1;MEANALT=1;MQM=60;MQMR=0;NS=1;NUMALT=1;ODDS=190.369;PAIRED=1;PAIREDR=0;PAO=0;PQA=0;PQR=0;PRO=0;QA=4834;QR=0;RO=0;RPP=3.79846;RPPR=0;RUN=1;SAF=75;SAP=6.62942;SAR=60;SRF=0;SRP=0;SRR=0;TYPE=snp;BVAR	GT:DP:RO:QR:AO:QA:GL	1/1:135:0:0:135:4834:-5,-5,0
NC_010611.1	4290	.	C	T	4203.19	.	AB=0;ABP=0;AC=2;AF=1;AN=2;AO=127;CIGAR=1X;DP=127;DPB=127;DPRA=0;EPP=5.07918;EPPR=0;GTI=0;LEN=1;MEANALT=1;MQM=60;MQMR=0;NS=1;NUMALT=1;ODDS=179.278;PAIRED=1;PAIREDR=0;PAO=0;PQA=0;PQR=0;PRO=0;QA=4711;QR=0;RO=0;RPP=3.0274;RPPR=0;RUN=1;SAF=71;SAP=6.8574;SAR=56;SRF=0;SRP=0;SRR=0;TYPE=snp;BVAR	GT:DP:RO:QR:AO:QA:GL	1/1:127:0:0:127:4711:-5,-5,0
NC_010611.1	4499	.	A	T	3379.05	.	AB=0;ABP=0;AC=2;AF=1;AN=2;AO=103;CIGAR=1X;DP=103;DPB=103;DPRA=0;EPP=3.53736;EPPR=0;GTI=0;LEN=1;MEANALT=1;MQM=60;MQMR=0;NS=1;NUMALT=1;ODDS=146.007;PAIRED=1;PAIREDR=0;PAO=0;PQA=0;PQR=0;PRO=0;QA=3789;QR=0;RO=0;RPP=3.53736;RPPR=0;RUN=1;SAF=54;SAP=3.53736;SAR=49;SRF=0;SRP=0;SRR=0;TYPE=snp;BVAR	GT:DP:RO:QR:AO:QA:GL	1/1:103:0:0:103:3789:-5,-5,0
NC_010611.1	4532	.	A	G	2958.84	.	AB=0;ABP=0;AC=2;AF=1;AN=2;AO=93;CIGAR=1X;DP=93;DPB=93;DPRA=0;EPP=5.83555;EPPR=0;GTI=0;LEN=1;MEANALT=1;MQM=60;MQMR=0;NS=1;NUMALT=1;ODDS=132.144;PAIRED=1;PAIREDR=0;PAO=0;PQA=0;PQR=0;PRO=0;QA=3345;QR=0;RO=0;RPP=22.6469;RPPR=0;RUN=1;SAF=48;SAP=3.22044;SAR=45;SRF=0;SRP=0;SRR=0;TYPE=snp;BVAR	GT:DP:RO:QR:AO:QA:GL	1/1:93:0:0:93:3345:-5,-5,0
NC_010611.1	4613	.	A	T	3550.38	.	AB=0;ABP=0;AC=2;AF=1;AN=2;AO=109;CIGAR=1X;DP=109;DPB=109;DPRA=0;EPP=3.1896;EPPR=0;GTI=0;LEN=1;MEANALT=1;MQM=60;MQMR=0;NS=1;NUMALT=1;ODDS=154.325;PAIRED=0.990826;PAIREDR=0;PAO=0;PQA=0;PQR=0;PRO=0;QA=3982;QR=0;RO=0;RPP=5.42083;RPPR=0;RUN=1;SAF=51;SAP=3.98647;SAR=58;SRF=0;SRP=0;SRR=0;TYPE=snp;BVAR	GT:DP:RO:QR:AO:QA:GL	1/1:109:0:0:109:3982:-5,-5,0
NC_010611.1	4649	.	T	C	3498.83	.	AB=0;ABP=0;AC=2;AF=1;AN=2;AO=105;CIGAR=1X;DP=105;DPB=105;DPRA=0;EPP=3.19643;EPPR=0;GTI=0;LEN=1;MEANALT=1;MQM=60;MQMR=0;NS=1;NUMALT=1;ODDS=148.78;PAIRED=0.990476;PAIREDR=0;PAO=0;PQA=0;PQR=0;PRO=0;QA=3935;QR=0;RO=0;RPP=15.9357;RPPR=0;RUN=1;SAF=53;SAP=3.03098;SAR=52;SRF=0;SRP=0;SRR=0;TYPE=snp;BVAR	GT:DP:RO:QR:AO:QA:GL	1/1:105:0:0:105:3935:-5,-5,0
NC_010611.1	4655	.	A	G	3311.49	.	AB=0;ABP=0;AC=2;AF=1;AN=2;AO=105;CIGAR=1X;DP=105;DPB=105;DPRA=0;EPP=4.02365;EPPR=0;GTI=0;LEN=1;MEANALT=1;MQM=60;MQMR=0;NS=1;NUMALT=1;ODDS=148.78;PAIRED=0.990476;PAIREDR=0;PAO=0;PQA=0;PQR=0;PRO=0;QA=3733;QR=0;RO=0;RPP=20.4028;RPPR=0;RUN=1;SAF=53;SAP=3.03098;SAR=52;SRF=0;SRP=0;SRR=0;TYPE=snp;BVAR	GT:DP:RO:QR:AO:QA:GL	1/1:105:0:0:105:3733:-5,-5,0
NC_010611.1	4690	.	A	G	3797.95	.	AB=0;ABP=0;AC=2;AF=1;AN=2;AO=113;CIGAR=1X;DP=114;DPB=114;DPRA=0;EPP=3.18325;EPPR=5.18177;GTI=0;LEN=1;MEANALT=1;MQM=60;MQMR=60;NS=1;NUMALT=1;ODDS=150.179;PAIRED=0.99115;PAIREDR=1;PAO=0;PQA=0;PQR=0;PRO=0;QA=4266;QR=16;RO=1;RPP=7.33403;RPPR=5.18177;RUN=1;SAF=56;SAP=3.02952;SAR=57;SRF=0;SRP=5.18177;SRR=1;TYPE=snp;BVAR	GT:DP:RO:QR:AO:QA:GL	1/1:114:1:16:113:4266:-5,-5,0
NC_010611.1	4964	.	T	C	2082.09	.	AB=0;ABP=0;AC=2;AF=1;AN=2;AO=65;CIGAR=1X;DP=65;DPB=65;DPRA=0;EPP=4.64726;EPPR=0;GTI=0;LEN=1;MEANALT=1;MQM=60;MQMR=0;NS=1;NUMALT=1;ODDS=93.328;PAIRED=1;PAIREDR=0;PAO=0;PQA=0;PQR=0;PRO=0;QA=2346;QR=0;RO=0;RPP=3.31097;RPPR=0;RUN=1;SAF=35;SAP=3.84548;SAR=30;SRF=0;SRP=0;SRR=0;TYPE=snp;BVAR	GT:DP:RO:QR:AO:QA:GL	1/1:65:0:0:65:2346:-5,-5,0
NC_010611.1	5517	.	T	C	2618.74	.	AB=0;ABP=0;AC=2;AF=1;AN=2;AO=80;CIGAR=1X;DP=81;DPB=81;DPRA=0;EPP=3.11887;EPPR=5.18177;GTI=0;LEN=1;MEANALT=1;MQM=60;MQMR=60;NS=1;NUMALT=1;ODDS=105.115;PAIRED=1;PAIREDR=1;PAO=0;PQA=0;PQR=0;PRO=0;QA=2981;QR=16;RO=1;RPP=21.3592;RPPR=5.18177;RUN=1;SAF=50;SAP=13.8677;SAR=30;SRF=1;SRP=5.18177;SRR=0;TYPE=snp;BVAR	GT:DP:RO:QR:AO:QA:GL	1/1:81:1:16:80:2981:-5,-5,0
NC_010611.1	5529	.	A	G	2629.57	.	AB=0;ABP=0;AC=2;AF=1;AN=2;AO=85;CIGAR=1X;DP=85;DPB=85;DPRA=0;EPP=3.64897;EPPR=0;GTI=0;LEN=1;MEANALT=1;MQM=60;MQMR=0;NS=1;NUMALT=1;ODDS=121.054;PAIRED=1;PAIREDR=0;PAO=0;PQA=0;PQR=0;PRO=0;QA=2969;QR=0;RO=0;RPP=7.3277;RPPR=0;RUN=1;SAF=52;SAP=12.2327;SAR=33;SRF=0;SRP=0;SRR=0;TYPE=snp;BVAR	GT:DP:RO:QR:AO:QA:GL	1/1:85:0:0:85:2969:-5,-5,0
NC_010611.1	5760	.	G	T	3105.88	.	AB=0;ABP=0;AC=2;AF=1;AN=2;AO=99;CIGAR=1X;DP=99;DPB=99;DPRA=0;EPP=5.66432;EPPR=0;GTI=0;LEN=1;MEANALT=1;MQM=60;MQMR=0;NS=1;NUMALT=1;ODDS=140.462;PAIRED=1;PAIREDR=0;PAO=0;PQA=0;PQR=0;PRO=0;QA=3502;QR=0;RO=0;RPP=16.7191;RPPR=0;RUN=1;SAF=51;SAP=3.20771;SAR=48;SRF=0;SRP=0;SRR=0;TYPE=snp;BVAR	GT:DP:RO:QR:AO:QA:GL	1/1:99:0:0:99:3502:-5,-5,0
NC_010611.1	5970	.	AGAA	TGAC	1565.83	.	AB=0;ABP=0;AC=2;AF=1;AN=2;AO=49;CIGAR=1X2M1X;DP=49;DPB=98;DPRA=0;EPP=3.40914;EPPR=0;GTI=0;LEN=4;MEANALT=1;MQM=60;MQMR=0;NS=1;NUMALT=1;ODDS=71.1473;PAIRED=1;PAIREDR=0;PAO=0;PQA=0;PQR=0;PRO=0;QA=1769;QR=0;RO=0;RPP=3.05462;RPPR=0;RUN=1;SAF=22;SAP=4.11819;SAR=27;SRF=0;SRP=0;SRR=0;TYPE=complex;BVAR	GT:DP:RO:QR:AO:QA:GL	1/1:49:0:0:49:1769:-5,-5,0
NC_010611.1	5991	.	G	A	1611.95	.	AB=0;ABP=0;AC=2;AF=1;AN=2;AO=49;CIGAR=1X;DP=49;DPB=49;DPRA=0;EPP=3.40914;EPPR=0;GTI=0;LEN=1;MEANALT=1;MQM=60;MQMR=0;NS=1;NUMALT=1;ODDS=71.1473;PAIRED=1;PAIREDR=0;PAO=0;PQA=0;PQR=0;PRO=0;QA=1824;QR=0;RO=0;RPP=4.11819;RPPR=0;RUN=1;SAF=20;SAP=6.59988;SAR=29;SRF=0;SRP=0;SRR=0;TYPE=snp;BVAR	GT:DP:RO:QR:AO:QA:GL	1/1:49:0:0:49:1824:-5,-5,0
NC_010611.1	6270	.	T	C	3159.65	.	AB=0;ABP=0;AC=2;AF=1;AN=2;AO=97;CIGAR=1X;DP=97;DPB=97;DPRA=0;EPP=4.82359;EPPR=0;GTI=0;LEN=1;MEANALT=1;MQM=60;MQMR=0;NS=1;NUMALT=1;ODDS=137.689;PAIRED=1;PAIREDR=0;PAO=0;PQA=0;PQR=0;PRO=0;QA=3558;QR=0;RO=0;RPP=12.8827;RPPR=0;RUN=1;SAF=53;SAP=4.82359;SAR=44;SRF=0;SRP=0;SRR=0;TYPE=snp;BVAR	GT:DP:RO:QR:AO:QA:GL	1/1:97:0:0:97:3558:-5,-5,0
NC_010611.1	6464	.	G	T	1459.23	.	AB=0;ABP=0;AC=2;AF=1;AN=2;AO=46;CIGAR=1X;DP=46;DPB=46;DPRA=0;EPP=12.2627;EPPR=0;GTI=0;LEN=1;MEANALT=1;MQM=60;MQMR=0;NS=1;NUMALT=1;ODDS=66.9884;PAIRED=1;PAIREDR=0;PAO=0;PQA=0;PQR=0;PRO=0;QA=1664;QR=0;RO=0;RPP=3.19912;RPPR=0;RUN=1;SAF=18;SAP=7.73089;SAR=28;SRF=0;SRP=0;SRR=0;TYPE=snp;BVAR	GT:DP:RO:QR:AO:QA:GL	1/1:46:0:0:46:1664:-5,-5,0
NC_010611.1	6516	.	G	A	1665.09	.	AB=0;ABP=0;AC=2;AF=1;AN=2;AO=54;CIGAR=1X;DP=54;DPB=54;DPRA=0;EPP=4.45795;EPPR=0;GTI=0;LEN=1;MEANALT=1;MQM=60;MQMR=0;NS=1;NUMALT=1;ODDS=78.0788;PAIRED=1;PAIREDR=0;PAO=0;PQA=0;PQR=0;PRO=0;QA=1886;QR=0;RO=0;RPP=7.03155;RPPR=0;RUN=1;SAF=30;SAP=4.45795;SAR=24;SRF=0;SRP=0;SRR=0;TYPE=snp;BVAR	GT:DP:RO:QR:AO:QA:GL	1/1:54:0:0:54:1886:-5,-5,0
NC_010611.1	6902	.	T	C	1634.32	.	AB=0;ABP=0;AC=2;AF=1;AN=2;AO=51;CIGAR=1X;DP=51;DPB=51;DPRA=0;EPP=25.534;EPPR=0;GTI=0;LEN=1;MEANALT=1;MQM=60;MQMR=0;NS=1;NUMALT=1;ODDS=73.9199;PAIRED=1;PAIREDR=0;PAO=0;PQA=0;PQR=0;PRO=0;QA=1877;QR=0;RO=0;RPP=3.05288;RPPR=0;RUN=1;SAF=19;SAP=10.206;SAR=32;SRF=0;SRP=0;SRR=0;TYPE=snp;BVAR	GT:DP:RO:QR:AO:QA:GL	1/1:51:0:0:51:1877:-5,-5,0
NC_010611.1	7068	.	A	G	404105	.	AB=0;ABP=0;AC=2;AF=1;AN=2;AO=13;CIGAR=1X;DP=13;DPB=13;DPRA=0;EPP=3.17734;EPPR=0;GTI=0;LEN=1;MEANALT=1;MQM=60;MQMR=0;NS=1;NUMALT=1;ODDS=21.2407;PAIRED=1;PAIREDR=0;PAO=0;PQA=0;PQR=0;PRO=0;QA=491;QR=0;RO=0;RPP=23.2217;RPPR=0;RUN=1;SAF=7;SAP=3.17734;SAR=6;SRF=0;SRP=0;SRR=0;TYPE=snp;BVAR	GT:DP:RO:QR:AO:QA:GL	1/1:13:0:0:13:491:-5,-3.91339,0
NC_010611.1	7133	.	C	T	403288	.	AB=0;ABP=0;AC=2;AF=1;AN=2;AO=14;CIGAR=1X;DP=14;DPB=14;DPRA=0;EPP=3.63072;EPPR=0;GTI=0;LEN=1;MEANALT=1;MQM=60;MQMR=0;NS=1;NUMALT=1;ODDS=22.627;PAIRED=1;PAIREDR=0;PAO=0;PQA=0;PQR=0;PRO=0;QA=494;QR=0;RO=0;RPP=25.3454;RPPR=0;RUN=1;SAF=7;SAP=3.0103;SAR=7;SRF=0;SRP=0;SRR=0;TYPE=snp;BVAR	GT:DP:RO:QR:AO:QA:GL	1/1:14:0:0:14:494:-5,-4.21442,0
NC_010611.1	7231	.	A	T	1291.19	.	AB=0;ABP=0;AC=2;AF=1;AN=2;AO=44;CIGAR=1X;DP=44;DPB=44;DPRA=0;EPP=6.16881;EPPR=0;GTI=0;LEN=1;MEANALT=1;MQM=60;MQMR=0;NS=1;NUMALT=1;ODDS=64.2158;PAIRED=1;PAIREDR=0;PAO=0;PQA=0;PQR=0;PRO=0;QA=1466;QR=0;RO=0;RPP=3.0103;RPPR=0;RUN=1;SAF=24;SAP=3.79993;SAR=20;SRF=0;SRP=0;SRR=0;TYPE=snp;BVAR	GT:DP:RO:QR:AO:QA:GL	1/1:44:0:0:44:1466:-5,-5,0
NC_010611.1	7270	.	C	A	1199.91	.	AB=0;ABP=0;AC=2;AF=1;AN=2;AO=36;CIGAR=1X;DP=36;DPB=36;DPRA=0;EPP=3.9754;EPPR=0;GTI=0;LEN=1;MEANALT=1;MQM=60;MQMR=0;NS=1;NUMALT=1;ODDS=53.1255;PAIRED=1;PAIREDR=0;PAO=0;PQA=0;PQR=0;PRO=0;QA=1362;QR=0;RO=0;RPP=3.25157;RPPR=0;RUN=1;SAF=21;SAP=5.18177;SAR=15;SRF=0;SRP=0;SRR=0;TYPE=snp;BVAR	GT:DP:RO:QR:AO:QA:GL	1/1:36:0:0:36:1362:-5,-5,0
NC_010611.1	7277	.	T	C	1151.1	.	AB=0;ABP=0;AC=2;AF=1;AN=2;AO=35;CIGAR=1X;DP=35;DPB=35;DPRA=0;EPP=6.05036;EPPR=0;GTI=0;LEN=1;MEANALT=1;MQM=60;MQMR=0;NS=1;NUMALT=1;ODDS=51.7392;PAIRED=1;PAIREDR=0;PAO=0;PQA=0;PQR=0;PRO=0;QA=1309;QR=0;RO=0;RPP=3.07234;RPPR=0;RUN=1;SAF=20;SAP=4.56135;SAR=15;SRF=0;SRP=0;SRR=0;TYPE=snp;BVAR	GT:DP:RO:QR:AO:QA:GL	1/1:35:0:0:35:1309:-5,-5,0
NC_010611.1	7322	.	A	G	1332.7	.	AB=0;ABP=0;AC=2;AF=1;AN=2;AO=42;CIGAR=1X;DP=42;DPB=42;DPRA=0;EPP=3.0103;EPPR=0;GTI=0;LEN=1;MEANALT=1;MQM=60;MQMR=0;NS=1;NUMALT=1;ODDS=61.4432;PAIRED=1;PAIREDR=0;PAO=0;PQA=0;PQR=0;PRO=0;QA=1547;QR=0;RO=0;RPP=32.7905;RPPR=0;RUN=1;SAF=26;SAP=8.18047;SAR=16;SRF=0;SRP=0;SRR=0;TYPE=snp;BVAR	GT:DP:RO:QR:AO:QA:GL	1/1:42:0:0:42:1547:-5,-5,0
NC_010611.1	7360	.	T	G	1640.77	.	AB=0;ABP=0;AC=2;AF=1;AN=2;AO=52;CIGAR=1X;DP=52;DPB=52;DPRA=0;EPP=4.51363;EPPR=0;GTI=0;LEN=1;MEANALT=1;MQM=60;MQMR=0;NS=1;NUMALT=1;ODDS=75.3062;PAIRED=1;PAIREDR=0;PAO=0;PQA=0;PQR=0;PRO=0;QA=1858;QR=0;RO=0;RPP=3.67845;RPPR=0;RUN=1;SAF=31;SAP=7.18621;SAR=21;SRF=0;SRP=0;SRR=0;TYPE=snp;BVAR	GT:DP:RO:QR:AO:QA:GL	1/1:52:0:0:52:1858:-5,-5,0
NC_010611.1	7366	.	T	C	1921.46	.	AB=0;ABP=0;AC=2;AF=1;AN=2;AO=62;CIGAR=1X;DP=62;DPB=62;DPRA=0;EPP=4.27115;EPPR=0;GTI=0;LEN=1;MEANALT=1;MQM=60;MQMR=0;NS=1;NUMALT=1;ODDS=89.1691;PAIRED=1;PAIREDR=0;PAO=0;PQA=0;PQR=0;PRO=0;QA=2178;QR=0;RO=0;RPP=5.25182;RPPR=0;RUN=1;SAF=39;SAP=11.9764;SAR=23;SRF=0;SRP=0;SRR=0;TYPE=snp;BVAR	GT:DP:RO:QR:AO:QA:GL	1/1:62:0:0:62:2178:-5,-5,0
NC_010611.1	9104	.	G	A	2875.65	.	AB=0;ABP=0;AC=2;AF=1;AN=2;AO=89;CIGAR=1X;DP=89;DPB=89;DPRA=0;EPP=10.0615;EPPR=0;GTI=0;LEN=1;MEANALT=1;MQM=60;MQMR=0;NS=1;NUMALT=1;ODDS=126.599;PAIRED=0.988764;PAIREDR=0;PAO=0;PQA=0;PQR=0;PRO=0;QA=3296;QR=0;RO=0;RPP=52.4174;RPPR=0;RUN=1;SAF=51;SAP=7.13366;SAR=38;SRF=0;SRP=0;SRR=0;TYPE=snp;BVAR	GT:DP:RO:QR:AO:QA:GL	1/1:89:0:0:89:3296:-5,-5,0
NC_010611.1	9350	.	G	A	2346.19	.	AB=0;ABP=0;AC=2;AF=1;AN=2;AO=76;CIGAR=1X;DP=76;DPB=76;DPRA=0;EPP=8.61041;EPPR=0;GTI=0;LEN=1;MEANALT=1;MQM=60;MQMR=0;NS=1;NUMALT=1;ODDS=108.577;PAIRED=1;PAIREDR=0;PAO=0;PQA=0;PQR=0;PRO=0;QA=2649;QR=0;RO=0;RPP=4.83891;RPPR=0;RUN=1;SAF=33;SAP=5.8675;SAR=43;SRF=0;SRP=0;SRR=0;TYPE=snp;BVAR	GT:DP:RO:QR:AO:QA:GL	1/1:76:0:0:76:2649:-5,-5,0
NC_010611.1	9698	.	G	A	2837.96	.	AB=0;ABP=0;AC=2;AF=1;AN=2;AO=86;CIGAR=1X;DP=86;DPB=86;DPRA=0;EPP=3.1113;EPPR=0;GTI=0;LEN=1;MEANALT=1;MQM=60;MQMR=0;NS=1;NUMALT=1;ODDS=122.44;PAIRED=0.988372;PAIREDR=0;PAO=0;PQA=0;PQR=0;PRO=0;QA=3205;QR=0;RO=0;RPP=17.5541;RPPR=0;RUN=1;SAF=37;SAP=6.64625;SAR=49;SRF=0;SRP=0;SRR=0;TYPE=snp;BVAR	GT:DP:RO:QR:AO:QA:GL	1/1:86:0:0:86:3205:-5,-5,0
NC_010611.1	9836	.	C	T	3366.79	.	AB=0;ABP=0;AC=2;AF=1;AN=2;AO=103;CIGAR=1X;DP=104;DPB=104;DPRA=0;EPP=4.71796;EPPR=0;GTI=0;LEN=1;MEANALT=2;MQM=60;MQMR=0;NS=1;NUMALT=1;ODDS=146.007;PAIRED=0.990291;PAIREDR=0;PAO=0;PQA=0;PQR=0;PRO=0;QA=3797;QR=0;RO=0;RPP=20.7405;RPPR=0;RUN=1;SAF=51;SAP=3.03138;SAR=52;SRF=0;SRP=0;SRR=0;TYPE=snp;BVAR	GT:DP:RO:QR:AO:QA:GL	1/1:104:0:0:103:3797:-5,-5,0
NC_010611.1	9869	.	G	A	3948.52	.	AB=0;ABP=0;AC=2;AF=1;AN=2;AO=121;CIGAR=1X;DP=121;DPB=121;DPRA=0;EPP=3.02825;EPPR=0;GTI=0;LEN=1;MEANALT=1;MQM=60;MQMR=0;NS=1;NUMALT=1;ODDS=170.96;PAIRED=1;PAIREDR=0;PAO=0;PQA=0;PQR=0;PRO=0;QA=4423;QR=0;RO=0;RPP=4.46393;RPPR=0;RUN=1;SAF=62;SAP=3.17181;SAR=59;SRF=0;SRP=0;SRR=0;TYPE=snp;BVAR	GT:DP:RO:QR:AO:QA:GL	1/1:121:0:0:121:4423:-5,-5,0
NC_010611.1	10049	.	C	T	2677.57	.	AB=0;ABP=0;AC=2;AF=1;AN=2;AO=86;CIGAR=1X;DP=86;DPB=86;DPRA=0;EPP=3.41429;EPPR=0;GTI=0;LEN=1;MEANALT=1;MQM=60;MQMR=0;NS=1;NUMALT=1;ODDS=122.44;PAIRED=1;PAIREDR=0;PAO=0;PQA=0;PQR=0;PRO=0;QA=3018;QR=0;RO=0;RPP=4.62628;RPPR=0;RUN=1;SAF=52;SAP=11.1912;SAR=34;SRF=0;SRP=0;SRR=0;TYPE=snp;BVAR	GT:DP:RO:QR:AO:QA:GL	1/1:86:0:0:86:3018:-5,-5,0
NC_010611.1	10268	.	C	T	3205.34	.	AB=0;ABP=0;AC=2;AF=1;AN=2;AO=97;CIGAR=1X;DP=97;DPB=97;DPRA=0;EPP=3.21178;EPPR=0;GTI=0;LEN=1;MEANALT=1;MQM=60;MQMR=0;NS=1;NUMALT=1;ODDS=137.689;PAIRED=1;PAIREDR=0;PAO=0;PQA=0;PQR=0;PRO=0;QA=3598;QR=0;RO=0;RPP=4.82359;RPPR=0;RUN=1;SAF=44;SAP=4.82359;SAR=53;SRF=0;SRP=0;SRR=0;TYPE=snp;BVAR	GT:DP:RO:QR:AO:QA:GL	1/1:97:0:0:97:3598:-5,-5,0
NC_010611.1	10344	.	G	A	1911.13	.	AB=0;ABP=0;AC=2;AF=1;AN=2;AO=61;CIGAR=1X;DP=61;DPB=61;DPRA=0;EPP=3.33068;EPPR=0;GTI=0;LEN=1;MEANALT=1;MQM=60;MQMR=0;NS=1;NUMALT=1;ODDS=87.7828;PAIRED=0.983607;PAIREDR=0;PAO=0;PQA=0;PQR=0;PRO=0;QA=2187;QR=0;RO=0;RPP=28.9612;RPPR=0;RUN=1;SAF=25;SAP=7.31765;SAR=36;SRF=0;SRP=0;SRR=0;TYPE=snp;BVAR	GT:DP:RO:QR:AO:QA:GL	1/1:61:0:0:61:2187:-5,-5,0
NC_010611.1	10370	.	T	C	1945.85	.	AB=0;ABP=0;AC=2;AF=1;AN=2;AO=61;CIGAR=1X;DP=61;DPB=61;DPRA=0;EPP=3.90025;EPPR=0;GTI=0;LEN=1;MEANALT=1;MQM=60;MQMR=0;NS=1;NUMALT=1;ODDS=87.7828;PAIRED=0.983607;PAIREDR=0;PAO=0;PQA=0;PQR=0;PRO=0;QA=2195;QR=0;RO=0;RPP=4.7546;RPPR=0;RUN=1;SAF=28;SAP=3.90025;SAR=33;SRF=0;SRP=0;SRR=0;TYPE=snp;BVAR	GT:DP:RO:QR:AO:QA:GL	1/1:61:0:0:61:2195:-5,-5,0
NC_010611.1	10406	.	T	C	1757.24	.	AB=0;ABP=0;AC=2;AF=1;AN=2;AO=56;CIGAR=1X;DP=56;DPB=56;DPRA=0;EPP=5.49198;EPPR=0;GTI=0;LEN=1;MEANALT=1;MQM=60;MQMR=0;NS=1;NUMALT=1;ODDS=80.8514;PAIRED=1;PAIREDR=0;PAO=0;PQA=0;PQR=0;PRO=0;QA=2001;QR=0;RO=0;RPP=18.5208;RPPR=0;RUN=1;SAF=28;SAP=3.0103;SAR=28;SRF=0;SRP=0;SRR=0;TYPE=snp;BVAR	GT:DP:RO:QR:AO:QA:GL	1/1:56:0:0:56:2001:-5,-5,0
NC_010611.1	10431	.	A	G	1800.08	.	AB=0;ABP=0;AC=2;AF=1;AN=2;AO=54;CIGAR=1X;DP=54;DPB=54;DPRA=0;EPP=3.17115;EPPR=0;GTI=0;LEN=1;MEANALT=1;MQM=60;MQMR=0;NS=1;NUMALT=1;ODDS=78.0788;PAIRED=1;PAIREDR=0;PAO=0;PQA=0;PQR=0;PRO=0;QA=2029;QR=0;RO=0;RPP=3.6537;RPPR=0;RUN=1;SAF=27;SAP=3.0103;SAR=27;SRF=0;SRP=0;SRR=0;TYPE=snp;BVAR	GT:DP:RO:QR:AO:QA:GL	1/1:54:0:0:54:2029:-5,-5,0
NC_010611.1	10442	.	T	C	1926.52	.	AB=0;ABP=0;AC=2;AF=1;AN=2;AO=61;CIGAR=1X;DP=61;DPB=61;DPRA=0;EPP=4.7546;EPPR=0;GTI=0;LEN=1;MEANALT=1;MQM=60;MQMR=0;NS=1;NUMALT=1;ODDS=87.7828;PAIRED=1;PAIREDR=0;PAO=0;PQA=0;PQR=0;PRO=0;QA=2172;QR=0;RO=0;RPP=3.0459;RPPR=0;RUN=1;SAF=32;SAP=3.33068;SAR=29;SRF=0;SRP=0;SRR=0;TYPE=snp;BVAR	GT:DP:RO:QR:AO:QA:GL	1/1:61:0:0:61:2172:-5,-5,0
NC_010611.1	10683	.	C	T	1864.29	.	AB=0;ABP=0;AC=2;AF=1;AN=2;AO=59;CIGAR=1X;DP=59;DPB=59;DPRA=0;EPP=19.2411;EPPR=0;GTI=0;LEN=1;MEANALT=1;MQM=60;MQMR=0;NS=1;NUMALT=1;ODDS=85.0102;PAIRED=1;PAIREDR=0;PAO=0;PQA=0;PQR=0;PRO=0;QA=2152;QR=0;RO=0;RPP=29.8409;RPPR=0;RUN=1;SAF=25;SAP=5.99147;SAR=34;SRF=0;SRP=0;SRR=0;TYPE=snp;BVAR	GT:DP:RO:QR:AO:QA:GL	1/1:59:0:0:59:2152:-5,-5,0
NC_010611.1	10757	.	GTTG	ACTT	974843	.	AB=0;ABP=0;AC=2;AF=1;AN=2;AO=32;CIGAR=2X1M1X;DP=32;DPB=64;DPRA=0;EPP=12.7819;EPPR=0;GTI=0;LEN=4;MEANALT=1;MQM=60;MQMR=0;NS=1;NUMALT=1;ODDS=47.5803;PAIRED=1;PAIREDR=0;PAO=0;PQA=0;PQR=0;PRO=0;QA=1181;QR=0;RO=0;RPP=30.1537;RPPR=0;RUN=1;SAF=6;SAP=30.1537;SAR=26;SRF=0;SRP=0;SRR=0;TYPE=complex;BVAR	GT:DP:RO:QR:AO:QA:GL	1/1:32:0:0:32:1181:-5,-5,0
NC_010611.1	10766	.	T	C	1015.07	.	AB=0;ABP=0;AC=2;AF=1;AN=2;AO=33;CIGAR=1X;DP=33;DPB=33;DPRA=0;EPP=14.1309;EPPR=0;GTI=0;LEN=1;MEANALT=1;MQM=60;MQMR=0;NS=1;NUMALT=1;ODDS=48.9666;PAIRED=1;PAIREDR=0;PAO=0;PQA=0;PQR=0;PRO=0;QA=1232;QR=0;RO=0;RPP=32.0291;RPPR=0;RUN=1;SAF=6;SAP=32.0291;SAR=27;SRF=0;SRP=0;SRR=0;TYPE=snp;BVAR	GT:DP:RO:QR:AO:QA:GL	1/1:33:0:0:33:1232:-5,-5,0
NC_010611.1	10772	.	ACAA	GCAG	1035.84	.	AB=0;ABP=0;AC=2;AF=1;AN=2;AO=36;CIGAR=1X2M1X;DP=36;DPB=73.5;DPRA=0;EPP=22.5536;EPPR=0;GTI=0;LEN=4;MEANALT=1;MQM=60;MQMR=0;NS=1;NUMALT=1;ODDS=53.1255;PAIRED=1;PAIREDR=0;PAO=0;PQA=0;PQR=0;PRO=0;QA=1248;QR=0;RO=0;RPP=27.1378;RPPR=0;RUN=1;SAF=9;SAP=22.5536;SAR=27;SRF=0;SRP=0;SRR=0;TYPE=complex;BVAR	GT:DP:RO:QR:AO:QA:GL	1/1:36:0:0:36:1248:-5,-5,0
NC_010611.1	10787	.	C	T	2038.9	.	AB=0;ABP=0;AC=2;AF=1;AN=2;AO=63;CIGAR=1X;DP=63;DPB=63;DPRA=0;EPP=15.4532;EPPR=0;GTI=0;LEN=1;MEANALT=1;MQM=60;MQMR=0;NS=1;NUMALT=1;ODDS=90.5554;PAIRED=1;PAIREDR=0;PAO=0;PQA=0;PQR=0;PRO=0;QA=2333;QR=0;RO=0;RPP=24.5527;RPPR=0;RUN=1;SAF=30;SAP=3.32051;SAR=33;SRF=0;SRP=0;SRR=0;TYPE=snp;BVAR	GT:DP:RO:QR:AO:QA:GL	1/1:63:0:0:63:2333:-5,-5,0
NC_010611.1	10859	.	CGCG	TGCA	2546.51	.	AB=0;ABP=0;AC=2;AF=1;AN=2;AO=78;CIGAR=1X2M1X;DP=80;DPB=160;DPRA=0;EPP=3.45573;EPPR=0;GTI=0;LEN=4;MEANALT=2;MQM=60;MQMR=0;NS=1;NUMALT=1;ODDS=111.35;PAIRED=1;PAIREDR=0;PAO=0;PQA=0;PQR=0;PRO=0;QA=2873;QR=0;RO=0;RPP=8.46682;RPPR=0;RUN=1;SAF=43;SAP=4.79202;SAR=35;SRF=0;SRP=0;SRR=0;TYPE=complex;BVAR	GT:DP:RO:QR:AO:QA:GL	1/1:80:0:0:78:2873:-5,-5,0
NC_010611.1	10988	.	G	A	2597.84	.	AB=0;ABP=0;AC=2;AF=1;AN=2;AO=79;CIGAR=1X;DP=79;DPB=79;DPRA=0;EPP=4.35716;EPPR=0;GTI=0;LEN=1;MEANALT=1;MQM=60;MQMR=0;NS=1;NUMALT=1;ODDS=112.736;PAIRED=1;PAIREDR=0;PAO=0;PQA=0;PQR=0;PRO=0;QA=2922;QR=0;RO=0;RPP=5.23675;RPPR=0;RUN=1;SAF=42;SAP=3.69747;SAR=37;SRF=0;SRP=0;SRR=0;TYPE=snp;BVAR	GT:DP:RO:QR:AO:QA:GL	1/1:79:0:0:79:2922:-5,-5,0
NC_010611.1	10997	.	G	A	2564.87	.	AB=0;ABP=0;AC=2;AF=1;AN=2;AO=79;CIGAR=1X;DP=79;DPB=79;DPRA=0;EPP=3.03779;EPPR=0;GTI=0;LEN=1;MEANALT=1;MQM=60;MQMR=0;NS=1;NUMALT=1;ODDS=112.736;PAIRED=1;PAIREDR=0;PAO=0;PQA=0;PQR=0;PRO=0;QA=2891;QR=0;RO=0;RPP=7.6556;RPPR=0;RUN=1;SAF=46;SAP=7.6556;SAR=33;SRF=0;SRP=0;SRR=0;TYPE=snp;BVAR	GT:DP:RO:QR:AO:QA:GL	1/1:79:0:0:79:2891:-5,-5,0
NC_010611.1	11042	.	T	A	2406.15	.	AB=0;ABP=0;AC=2;AF=1;AN=2;AO=76;CIGAR=1X;DP=76;DPB=76;DPRA=0;EPP=3.46745;EPPR=0;GTI=0;LEN=1;MEANALT=1;MQM=60;MQMR=0;NS=1;NUMALT=1;ODDS=108.577;PAIRED=1;PAIREDR=0;PAO=0;PQA=0;PQR=0;PRO=0;QA=2712;QR=0;RO=0;RPP=8.61041;RPPR=0;RUN=1;SAF=41;SAP=4.03889;SAR=35;SRF=0;SRP=0;SRR=0;TYPE=snp;BVAR	GT:DP:RO:QR:AO:QA:GL	1/1:76:0:0:76:2712:-5,-5,0
NC_010611.1	11177	.	T	C	2485.97	.	AB=0;ABP=0;AC=2;AF=1;AN=2;AO=75;CIGAR=1X;DP=77;DPB=77;DPRA=0;EPP=3.73412;EPPR=0;GTI=0;LEN=1;MEANALT=2;MQM=60;MQMR=0;NS=1;NUMALT=1;ODDS=107.191;PAIRED=1;PAIREDR=0;PAO=0;PQA=0;PQR=0;PRO=0;QA=2805;QR=0;RO=0;RPP=9.52472;RPPR=0;RUN=1;SAF=33;SAP=5.35549;SAR=42;SRF=0;SRP=0;SRR=0;TYPE=snp;BVAR	GT:DP:RO:QR:AO:QA:GL	1/1:77:0:0:75:2805:-5,-5,0
NC_010611.1	11202	.	C	T	2329.97	.	AB=0;ABP=0;AC=2;AF=1;AN=2;AO=71;CIGAR=1X;DP=72;DPB=72;DPRA=0;EPP=3.7749;EPPR=5.18177;GTI=0;LEN=1;MEANALT=1;MQM=60;MQMR=60;NS=1;NUMALT=1;ODDS=87.8084;PAIRED=1;PAIREDR=1;PAO=0;PQA=0;PQR=0;PRO=0;QA=2656;QR=38;RO=1;RPP=3.04088;RPPR=5.18177;RUN=1;SAF=30;SAP=6.71098;SAR=41;SRF=0;SRP=5.18177;SRR=1;TYPE=snp;BVAR	GT:DP:RO:QR:AO:QA:GL	1/1:72:1:38:71:2656:-5,-5,0
NC_010611.1	11207	.	C	T	2347.88	.	AB=0;ABP=0;AC=2;AF=1;AN=2;AO=72;CIGAR=1X;DP=72;DPB=72;DPRA=0;EPP=3.13094;EPPR=0;GTI=0;LEN=1;MEANALT=1;MQM=60;MQMR=0;NS=1;NUMALT=1;ODDS=103.032;PAIRED=1;PAIREDR=0;PAO=0;PQA=0;PQR=0;PRO=0;QA=2644;QR=0;RO=0;RPP=3.13094;RPPR=0;RUN=1;SAF=30;SAP=7.35324;SAR=42;SRF=0;SRP=0;SRR=0;TYPE=snp;BVAR	GT:DP:RO:QR:AO:QA:GL	1/1:72:0:0:72:2644:-5,-5,0
NC_010611.1	11267	.	T	C	2552.88	.	AB=0;ABP=0;AC=2;AF=1;AN=2;AO=81;CIGAR=1X;DP=81;DPB=81;DPRA=0;EPP=7.5409;EPPR=0;GTI=0;LEN=1;MEANALT=1;MQM=60;MQMR=0;NS=1;NUMALT=1;ODDS=115.509;PAIRED=1;PAIREDR=0;PAO=0;PQA=0;PQR=0;PRO=0;QA=2873;QR=0;RO=0;RPP=3.03711;RPPR=0;RUN=1;SAF=39;SAP=3.25157;SAR=42;SRF=0;SRP=0;SRR=0;TYPE=snp;BVAR	GT:DP:RO:QR:AO:QA:GL	1/1:81:0:0:81:2873:-5,-5,0
NC_010611.1	11285	.	T	C	2445.87	.	AB=0;ABP=0;AC=2;AF=1;AN=2;AO=75;CIGAR=1X;DP=75;DPB=75;DPRA=0;EPP=4.429;EPPR=0;GTI=0;LEN=1;MEANALT=1;MQM=60;MQMR=0;NS=1;NUMALT=1;ODDS=107.191;PAIRED=1;PAIREDR=0;PAO=0;PQA=0;PQR=0;PRO=0;QA=2750;QR=0;RO=0;RPP=3.27088;RPPR=0;RUN=1;SAF=38;SAP=3.03925;SAR=37;SRF=0;SRP=0;SRR=0;TYPE=snp;BVAR	GT:DP:RO:QR:AO:QA:GL	1/1:75:0:0:75:2750:-5,-5,0
NC_010611.1	11306	.	A	C	2432.77	.	AB=0;ABP=0;AC=2;AF=1;AN=2;AO=76;CIGAR=1X;DP=76;DPB=76;DPRA=0;EPP=4.83891;EPPR=0;GTI=0;LEN=1;MEANALT=1;MQM=60;MQMR=0;NS=1;NUMALT=1;ODDS=108.577;PAIRED=1;PAIREDR=0;PAO=0;PQA=0;PQR=0;PRO=0;QA=2736;QR=0;RO=0;RPP=3.12459;RPPR=0;RUN=1;SAF=39;SAP=3.12459;SAR=37;SRF=0;SRP=0;SRR=0;TYPE=snp;BVAR	GT:DP:RO:QR:AO:QA:GL	1/1:76:0:0:76:2736:-5,-5,0
NC_010611.1	11417	.	T	A	2682.39	.	AB=0;ABP=0;AC=2;AF=1;AN=2;AO=85;CIGAR=1X;DP=85;DPB=85;DPRA=0;EPP=3.03585;EPPR=0;GTI=0;LEN=1;MEANALT=1;MQM=60;MQMR=0;NS=1;NUMALT=1;ODDS=121.054;PAIRED=1;PAIREDR=0;PAO=0;PQA=0;PQR=0;PRO=0;QA=3017;QR=0;RO=0;RPP=7.3277;RPPR=0;RUN=1;SAF=44;SAP=3.24022;SAR=41;SRF=0;SRP=0;SRR=0;TYPE=snp;BVAR	GT:DP:RO:QR:AO:QA:GL	1/1:85:0:0:85:3017:-5,-5,0
NC_010611.1	11423	.	G	A	3063.12	.	AB=0;ABP=0;AC=2;AF=1;AN=2;AO=96;CIGAR=1X;DP=96;DPB=96;DPRA=0;EPP=7.44372;EPPR=0;GTI=0;LEN=1;MEANALT=1;MQM=60;MQMR=0;NS=1;NUMALT=1;ODDS=136.303;PAIRED=1;PAIREDR=0;PAO=0;PQA=0;PQR=0;PRO=0;QA=3446;QR=0;RO=0;RPP=7.44372;RPPR=0;RUN=1;SAF=46;SAP=3.37221;SAR=50;SRF=0;SRP=0;SRR=0;TYPE=snp;BVAR	GT:DP:RO:QR:AO:QA:GL	1/1:96:0:0:96:3446:-5,-5,0
NC_010611.1	11480	.	C	T	3260.92	.	AB=0;ABP=0;AC=2;AF=1;AN=2;AO=99;CIGAR=1X;DP=99;DPB=99;DPRA=0;EPP=3.20771;EPPR=0;GTI=0;LEN=1;MEANALT=1;MQM=60;MQMR=0;NS=1;NUMALT=1;ODDS=140.462;PAIRED=1;PAIREDR=0;PAO=0;PQA=0;PQR=0;PRO=0;QA=3669;QR=0;RO=0;RPP=14.6134;RPPR=0;RUN=1;SAF=48;SAP=3.20771;SAR=51;SRF=0;SRP=0;SRR=0;TYPE=snp;BVAR	GT:DP:RO:QR:AO:QA:GL	1/1:99:0:0:99:3669:-5,-5,0
NC_010611.1	12032	.	G	A	2204.06	.	AB=0;ABP=0;AC=2;AF=1;AN=2;AO=69;CIGAR=1X;DP=69;DPB=69;DPRA=0;EPP=3.29354;EPPR=0;GTI=0;LEN=1;MEANALT=1;MQM=60;MQMR=0;NS=1;NUMALT=1;ODDS=98.8732;PAIRED=1;PAIREDR=0;PAO=0;PQA=0;PQR=0;PRO=0;QA=2496;QR=0;RO=0;RPP=14.3712;RPPR=0;RUN=1;SAF=40;SAP=6.81824;SAR=29;SRF=0;SRP=0;SRR=0;TYPE=snp;BVAR	GT:DP:RO:QR:AO:QA:GL	1/1:69:0:0:69:2496:-5,-5,0
NC_010611.1	12131	.	T	C	2642.52	.	AB=0;ABP=0;AC=2;AF=1;AN=2;AO=80;CIGAR=1X;DP=80;DPB=80;DPRA=0;EPP=3.0103;EPPR=0;GTI=0;LEN=1;MEANALT=1;MQM=60;MQMR=0;NS=1;NUMALT=1;ODDS=114.122;PAIRED=1;PAIREDR=0;PAO=0;PQA=0;PQR=0;PRO=0;QA=2968;QR=0;RO=0;RPP=3.44459;RPPR=0;RUN=1;SAF=42;SAP=3.44459;SAR=38;SRF=0;SRP=0;SRR=0;TYPE=snp;BVAR	GT:DP:RO:QR:AO:QA:GL	1/1:80:0:0:80:2968:-5,-5,0
NC_010611.1	12188	.	C	T	2101.22	.	AB=0;ABP=0;AC=2;AF=1;AN=2;AO=63;CIGAR=1X;DP=63;DPB=63;DPRA=0;EPP=3.32051;EPPR=0;GTI=0;LEN=1;MEANALT=1;MQM=60;MQMR=0;NS=1;NUMALT=1;ODDS=90.5554;PAIRED=1;PAIREDR=0;PAO=0;PQA=0;PQR=0;PRO=0;QA=2378;QR=0;RO=0;RPP=15.4532;RPPR=0;RUN=1;SAF=32;SAP=3.04477;SAR=31;SRF=0;SRP=0;SRR=0;TYPE=snp;BVAR	GT:DP:RO:QR:AO:QA:GL	1/1:63:0:0:63:2378:-5,-5,0
NC_010611.1	12236	.	T	G	2021.7	.	AB=0;ABP=0;AC=2;AF=1;AN=2;AO=62;CIGAR=1X;DP=62;DPB=62;DPRA=0;EPP=8.05372;EPPR=0;GTI=0;LEN=1;MEANALT=1;MQM=60;MQMR=0;NS=1;NUMALT=1;ODDS=89.1691;PAIRED=1;PAIREDR=0;PAO=0;PQA=0;PQR=0;PRO=0;QA=2291;QR=0;RO=0;RPP=9.87495;RPPR=0;RUN=1;SAF=27;SAP=5.25182;SAR=35;SRF=0;SRP=0;SRR=0;TYPE=snp;BVAR	GT:DP:RO:QR:AO:QA:GL	1/1:62:0:0:62:2291:-5,-5,0
NC_010611.1	12266	.	G	A	2115.71	.	AB=0;ABP=0;AC=2;AF=1;AN=2;AO=66;CIGAR=1X;DP=67;DPB=67;DPRA=0;EPP=25.2514;EPPR=0;GTI=0;LEN=1;MEANALT=2;MQM=60;MQMR=0;NS=1;NUMALT=1;ODDS=94.7143;PAIRED=1;PAIREDR=0;PAO=0;PQA=0;PQR=0;PRO=0;QA=2427;QR=0;RO=0;RPP=16.1707;RPPR=0;RUN=1;SAF=27;SAP=7.74806;SAR=39;SRF=0;SRP=0;SRR=0;TYPE=snp;BVAR	GT:DP:RO:QR:AO:QA:GL	1/1:67:0:0:66:2427:-5,-5,0
NC_010611.1	12332	.	TGCC	CGCA	1930.1	.	AB=0;ABP=0;AC=2;AF=1;AN=2;AO=62;CIGAR=1X2M1X;DP=62;DPB=124.5;DPRA=0;EPP=9.87495;EPPR=0;GTI=0;LEN=4;MEANALT=1;MQM=60;MQMR=0;NS=1;NUMALT=1;ODDS=89.1691;PAIRED=1;PAIREDR=0;PAO=0;PQA=0;PQR=0;PRO=0;QA=2238;QR=0;RO=0;RPP=38.8746;RPPR=0;RUN=1;SAF=21;SAP=17.0198;SAR=41;SRF=0;SRP=0;SRR=0;TYPE=complex;BVAR	GT:DP:RO:QR:AO:QA:GL	1/1:62:0:0:62:2238:-5,-5,0
NC_010611.1	12355	.	GTCACCATCACCATCACCA	G	295.36	.	AB=0;ABP=0;AC=2;AF=1;AN=2;AO=13;CIGAR=1M18D;DP=13;DPB=47.02;DPRA=0;EPP=16.5402;EPPR=0;GTI=0;LEN=18;MEANALT=1;MQM=60;MQMR=0;NS=1;NUMALT=1;ODDS=21.2407;PAIRED=1;PAIREDR=0;PAO=1;PQA=35;PQR=0;PRO=0;QA=364;QR=0;RO=0;RPP=4.51363;RPPR=0;RUN=1;SAF=6;SAP=3.17734;SAR=7;SRF=0;SRP=0;SRR=0;TYPE=del;BVAR	GT:DP:RO:QR:AO:QA:GL	1/1:13:0:0:13:364:-5,-3.91339,0
NC_010611.1	12407	.	C	T	1461.31	.	AB=0;ABP=0;AC=2;AF=1;AN=2;AO=45;CIGAR=1X;DP=45;DPB=45;DPRA=0;EPP=11.1654;EPPR=0;GTI=0;LEN=1;MEANALT=1;MQM=58.9111;MQMR=0;NS=1;NUMALT=1;ODDS=65.6021;PAIRED=1;PAIREDR=0;PAO=0;PQA=0;PQR=0;PRO=0;QA=1691;QR=0;RO=0;RPP=28.5372;RPPR=0;RUN=1;SAF=26;SAP=5.37479;SAR=19;SRF=0;SRP=0;SRR=0;TYPE=snp;BVAR	GT:DP:RO:QR:AO:QA:GL	1/1:45:0:0:45:1691:-5,-5,0
NC_010611.1	12414	.	G	A	1727.03	.	AB=0;ABP=0;AC=2;AF=1;AN=2;AO=55;CIGAR=1X;DP=56;DPB=56;DPRA=0;EPP=14.4204;EPPR=0;GTI=0;LEN=1;MEANALT=2;MQM=59.1091;MQMR=0;NS=1;NUMALT=1;ODDS=79.4651;PAIRED=1;PAIREDR=0;PAO=0;PQA=0;PQR=0;PRO=0;QA=2017;QR=0;RO=0;RPP=46.0055;RPPR=0;RUN=1;SAF=33;SAP=7.78754;SAR=22;SRF=0;SRP=0;SRR=0;TYPE=snp;BVAR	GT:DP:RO:QR:AO:QA:GL	1/1:56:0:0:55:2017:-5,-5,0
NC_010611.1	12549	.	A	C	1591.27	.	AB=0;ABP=0;AC=2;AF=1;AN=2;AO=50;CIGAR=1X;DP=50;DPB=50;DPRA=0;EPP=3.18402;EPPR=0;GTI=0;LEN=1;MEANALT=1;MQM=60;MQMR=0;NS=1;NUMALT=1;ODDS=72.5336;PAIRED=1;PAIREDR=0;PAO=0;PQA=0;PQR=0;PRO=0;QA=1802;QR=0;RO=0;RPP=5.78978;RPPR=0;RUN=1;SAF=21;SAP=5.78978;SAR=29;SRF=0;SRP=0;SRR=0;TYPE=snp;BVAR	GT:DP:RO:QR:AO:QA:GL	1/1:50:0:0:50:1802:-5,-5,0
NC_010611.1	12620	.	C	T	1180	.	AB=0;ABP=0;AC=2;AF=1;AN=2;AO=37;CIGAR=1X;DP=37;DPB=37;DPRA=0;EPP=16.2152;EPPR=0;GTI=0;LEN=1;MEANALT=1;MQM=60;MQMR=0;NS=1;NUMALT=1;ODDS=54.5118;PAIRED=1;PAIREDR=0;PAO=0;PQA=0;PQR=0;PRO=0;QA=1358;QR=0;RO=0;RPP=7.76406;RPPR=0;RUN=1;SAF=16;SAP=4.47751;SAR=21;SRF=0;SRP=0;SRR=0;TYPE=snp;BVAR	GT:DP:RO:QR:AO:QA:GL	1/1:37:0:0:37:1358:-5,-5,0
NC_010611.1	12694	.	T	C	1992.17	.	AB=0;ABP=0;AC=2;AF=1;AN=2;AO=62;CIGAR=1X;DP=62;DPB=62;DPRA=0;EPP=3.0103;EPPR=0;GTI=0;LEN=1;MEANALT=1;MQM=60;MQMR=0;NS=1;NUMALT=1;ODDS=89.1691;PAIRED=1;PAIREDR=0;PAO=0;PQA=0;PQR=0;PRO=0;QA=2249;QR=0;RO=0;RPP=5.25182;RPPR=0;RUN=1;SAF=36;SAP=6.51267;SAR=26;SRF=0;SRP=0;SRR=0;TYPE=snp;BVAR	GT:DP:RO:QR:AO:QA:GL	1/1:62:0:0:62:2249:-5,-5,0
NC_010611.1	12755	.	G	A	1740.15	.	AB=0;ABP=0;AC=2;AF=1;AN=2;AO=55;CIGAR=1X;DP=56;DPB=56;DPRA=0;EPP=11.8936;EPPR=0;GTI=0;LEN=1;MEANALT=2;MQM=60;MQMR=0;NS=1;NUMALT=1;ODDS=79.4651;PAIRED=1;PAIREDR=0;PAO=0;PQA=0;PQR=0;PRO=0;QA=1979;QR=0;RO=0;RPP=7.78754;RPPR=0;RUN=1;SAF=29;SAP=3.36563;SAR=26;SRF=0;SRP=0;SRR=0;TYPE=snp;BVAR	GT:DP:RO:QR:AO:QA:GL	1/1:56:0:0:55:1979:-5,-5,0
NC_010611.1	12767	.	C	T	2054.8	.	AB=0;ABP=0;AC=2;AF=1;AN=2;AO=62;CIGAR=1X;DP=62;DPB=62;DPRA=0;EPP=6.51267;EPPR=0;GTI=0;LEN=1;MEANALT=1;MQM=60;MQMR=0;NS=1;NUMALT=1;ODDS=89.1691;PAIRED=1;PAIREDR=0;PAO=0;PQA=0;PQR=0;PRO=0;QA=2320;QR=0;RO=0;RPP=6.51267;RPPR=0;RUN=1;SAF=30;SAP=3.15039;SAR=32;SRF=0;SRP=0;SRR=0;TYPE=snp;BVAR	GT:DP:RO:QR:AO:QA:GL	1/1:62:0:0:62:2320:-5,-5,0
NC_010611.1	12887	.	A	G	1716.86	.	AB=0;ABP=0;AC=2;AF=1;AN=2;AO=54;CIGAR=1X;DP=54;DPB=54;DPRA=0;EPP=7.03155;EPPR=0;GTI=0;LEN=1;MEANALT=1;MQM=60;MQMR=0;NS=1;NUMALT=1;ODDS=78.0788;PAIRED=1;PAIREDR=0;PAO=0;PQA=0;PQR=0;PRO=0;QA=1942;QR=0;RO=0;RPP=3.17115;RPPR=0;RUN=1;SAF=30;SAP=4.45795;SAR=24;SRF=0;SRP=0;SRR=0;TYPE=snp;BVAR	GT:DP:RO:QR:AO:QA:GL	1/1:54:0:0:54:1942:-5,-5,0
NC_010611.1	13129	.	G	A	2855.58	.	AB=0;ABP=0;AC=2;AF=1;AN=2;AO=91;CIGAR=1X;DP=91;DPB=91;DPRA=0;EPP=11.6246;EPPR=0;GTI=0;LEN=1;MEANALT=1;MQM=60;MQMR=0;NS=1;NUMALT=1;ODDS=129.372;PAIRED=1;PAIREDR=0;PAO=0;PQA=0;PQR=0;PRO=0;QA=3221;QR=0;RO=0;RPP=7.04303;RPPR=0;RUN=1;SAF=50;SAP=4.94315;SAR=41;SRF=0;SRP=0;SRR=0;TYPE=snp;BVAR	GT:DP:RO:QR:AO:QA:GL	1/1:91:0:0:91:3221:-5,-5,0
NC_010611.1	13294	.	C	T	2455.55	.	AB=0;ABP=0;AC=2;AF=1;AN=2;AO=74;CIGAR=1X;DP=74;DPB=74;DPRA=0;EPP=3.0103;EPPR=0;GTI=0;LEN=1;MEANALT=1;MQM=60;MQMR=0;NS=1;NUMALT=1;ODDS=105.805;PAIRED=1;PAIREDR=0;PAO=0;PQA=0;PQR=0;PRO=0;QA=2764;QR=0;RO=0;RPP=4.88833;RPPR=0;RUN=1;SAF=32;SAP=5.94472;SAR=42;SRF=0;SRP=0;SRR=0;TYPE=snp;BVAR	GT:DP:RO:QR:AO:QA:GL	1/1:74:0:0:74:2764:-5,-5,0
NC_010611.1	13318	.	C	T	2495.04	.	AB=0;ABP=0;AC=2;AF=1;AN=2;AO=77;CIGAR=1X;DP=77;DPB=77;DPRA=0;EPP=3.26411;EPPR=0;GTI=0;LEN=1;MEANALT=1;MQM=60;MQMR=0;NS=1;NUMALT=1;ODDS=109.964;PAIRED=1;PAIREDR=0;PAO=0;PQA=0;PQR=0;PRO=0;QA=2814;QR=0;RO=0;RPP=9.35551;RPPR=0;RUN=1;SAF=33;SAP=6.42261;SAR=44;SRF=0;SRP=0;SRR=0;TYPE=snp;BVAR	GT:DP:RO:QR:AO:QA:GL	1/1:77:0:0:77:2814:-5,-5,0
NC_010611.1	13366	.	A	G	2337.91	.	AB=0;ABP=0;AC=2;AF=1;AN=2;AO=72;CIGAR=1X;DP=72;DPB=72;DPRA=0;EPP=12.7819;EPPR=0;GTI=0;LEN=1;MEANALT=1;MQM=60;MQMR=0;NS=1;NUMALT=1;ODDS=103.032;PAIRED=1;PAIREDR=0;PAO=0;PQA=0;PQR=0;PRO=0;QA=2642;QR=0;RO=0;RPP=4.09604;RPPR=0;RUN=1;SAF=32;SAP=4.9405;SAR=40;SRF=0;SRP=0;SRR=0;TYPE=snp;BVAR	GT:DP:RO:QR:AO:QA:GL	1/1:72:0:0:72:2642:-5,-5,0
NC_010611.1	13375	.	G	A	2228.78	.	AB=0;ABP=0;AC=2;AF=1;AN=2;AO=71;CIGAR=1X;DP=71;DPB=71;DPRA=0;EPP=5.48761;EPPR=0;GTI=0;LEN=1;MEANALT=1;MQM=60;MQMR=0;NS=1;NUMALT=1;ODDS=101.646;PAIRED=1;PAIREDR=0;PAO=0;PQA=0;PQR=0;PRO=0;QA=2526;QR=0;RO=0;RPP=16.4979;RPPR=0;RUN=1;SAF=32;SAP=4.50892;SAR=39;SRF=0;SRP=0;SRR=0;TYPE=snp;BVAR	GT:DP:RO:QR:AO:QA:GL	1/1:71:0:0:71:2526:-5,-5,0
NC_010611.1	13393	.	G	T	2381.17	.	AB=0;ABP=0;AC=2;AF=1;AN=2;AO=72;CIGAR=1X;DP=72;DPB=72;DPRA=0;EPP=4.09604;EPPR=0;GTI=0;LEN=1;MEANALT=1;MQM=60;MQMR=0;NS=1;NUMALT=1;ODDS=103.032;PAIRED=1;PAIREDR=0;PAO=0;PQA=0;PQR=0;PRO=0;QA=2702;QR=0;RO=0;RPP=23.398;RPPR=0;RUN=1;SAF=32;SAP=4.9405;SAR=40;SRF=0;SRP=0;SRR=0;TYPE=snp;BVAR	GT:DP:RO:QR:AO:QA:GL	1/1:72:0:0:72:2702:-5,-5,0
NC_010611.1	13402	.	G	C	2064.73	.	AB=0;ABP=0;AC=2;AF=1;AN=2;AO=63;CIGAR=1X;DP=63;DPB=63;DPRA=0;EPP=3.872;EPPR=0;GTI=0;LEN=1;MEANALT=1;MQM=60;MQMR=0;NS=1;NUMALT=1;ODDS=90.5554;PAIRED=1;PAIREDR=0;PAO=0;PQA=0;PQR=0;PRO=0;QA=2328;QR=0;RO=0;RPP=4.69922;RPPR=0;RUN=1;SAF=28;SAP=4.69922;SAR=35;SRF=0;SRP=0;SRR=0;TYPE=snp;BVAR	GT:DP:RO:QR:AO:QA:GL	1/1:63:0:0:63:2328:-5,-5,0
NC_010611.1	13414	.	GTTC	TTTT	1933.48	.	AB=0;ABP=0;AC=2;AF=1;AN=2;AO=59;CIGAR=1X2M1X;DP=59;DPB=118.5;DPRA=0;EPP=4.81373;EPPR=0;GTI=0;LEN=4;MEANALT=1;MQM=60;MQMR=0;NS=1;NUMALT=1;ODDS=85.0102;PAIRED=1;PAIREDR=0;PAO=2;PQA=73;PQR=0;PRO=0;QA=2182;QR=0;RO=0;RPP=4.81373;RPPR=0;RUN=1;SAF=27;SAP=3.93042;SAR=32;SRF=0;SRP=0;SRR=0;TYPE=complex;BVAR	GT:DP:RO:QR:AO:QA:GL	1/1:59:0:0:59:2182:-5,-5,0
NC_010611.1	13524	.	C	T	1556.28	.	AB=0;ABP=0;AC=2;AF=1;AN=2;AO=48;CIGAR=1X;DP=48;DPB=48;DPRA=0;EPP=11.8771;EPPR=0;GTI=0;LEN=1;MEANALT=1;MQM=60;MQMR=0;NS=1;NUMALT=1;ODDS=69.761;PAIRED=1;PAIREDR=0;PAO=0;PQA=0;PQR=0;PRO=0;QA=1772;QR=0;RO=0;RPP=7.5342;RPPR=0;RUN=1;SAF=22;SAP=3.73412;SAR=26;SRF=0;SRP=0;SRR=0;TYPE=snp;BVAR	GT:DP:RO:QR:AO:QA:GL	1/1:48:0:0:48:1772:-5,-5,0
NC_010611.1	13531	.	G	A	1790.44	.	AB=0;ABP=0;AC=2;AF=1;AN=2;AO=55;CIGAR=1X;DP=55;DPB=55;DPRA=0;EPP=7.78754;EPPR=0;GTI=0;LEN=1;MEANALT=1;MQM=60;MQMR=0;NS=1;NUMALT=1;ODDS=79.4651;PAIRED=1;PAIREDR=0;PAO=0;PQA=0;PQR=0;PRO=0;QA=2024;QR=0;RO=0;RPP=3.04978;RPPR=0;RUN=1;SAF=25;SAP=3.99733;SAR=30;SRF=0;SRP=0;SRR=0;TYPE=snp;BVAR	GT:DP:RO:QR:AO:QA:GL	1/1:55:0:0:55:2024:-5,-5,0
NC_010611.1	13636	.	A	G	1342.64	.	AB=0;ABP=0;AC=2;AF=1;AN=2;AO=43;CIGAR=1X;DP=43;DPB=43;DPRA=0;EPP=3.0608;EPPR=0;GTI=0;LEN=1;MEANALT=1;MQM=60;MQMR=0;NS=1;NUMALT=1;ODDS=62.8295;PAIRED=1;PAIREDR=0;PAO=0;PQA=0;PQR=0;PRO=0;QA=1549;QR=0;RO=0;RPP=29.7245;RPPR=0;RUN=1;SAF=21;SAP=3.0608;SAR=22;SRF=0;SRP=0;SRR=0;TYPE=snp;BVAR	GT:DP:RO:QR:AO:QA:GL	1/1:43:0:0:43:1549:-5,-5,0
NC_010611.1	13705	.	G	T	804624	.	AB=0;ABP=0;AC=2;AF=1;AN=2;AO=27;CIGAR=1X;DP=27;DPB=27;DPRA=0;EPP=5.02092;EPPR=0;GTI=0;LEN=1;MEANALT=1;MQM=60;MQMR=0;NS=1;NUMALT=1;ODDS=40.6488;PAIRED=1;PAIREDR=0;PAO=0;PQA=0;PQR=0;PRO=0;QA=924;QR=0;RO=0;RPP=6.95112;RPPR=0;RUN=1;SAF=13;SAP=3.09072;SAR=14;SRF=0;SRP=0;SRR=0;TYPE=snp;BVAR	GT:DP:RO:QR:AO:QA:GL	1/1:27:0:0:27:924:-5,-5,0
NC_010611.1	13713	.	CT	C	636097	.	AB=0;ABP=0;AC=2;AF=1;AN=2;AO=25;CIGAR=1M1D;DP=25;DPB=44.4444;DPRA=0;EPP=3.09716;EPPR=0;GTI=0;LEN=1;MEANALT=1;MQM=60;MQMR=0;NS=1;NUMALT=1;ODDS=37.8762;PAIRED=1;PAIREDR=0;PAO=0;PQA=0;PQR=0;PRO=0;QA=732;QR=0;RO=0;RPP=3.79203;RPPR=0;RUN=1;SAF=11;SAP=3.79203;SAR=14;SRF=0;SRP=0;SRR=0;TYPE=del;BVAR	GT:DP:RO:QR:AO:QA:GL	1/1:25:0:0:25:732:-5,-5,0
NC_010611.1	13873	.	T	A	2153.42	.	AB=0;ABP=0;AC=2;AF=1;AN=2;AO=65;CIGAR=1X;DP=65;DPB=65;DPRA=0;EPP=8.65613;EPPR=0;GTI=0;LEN=1;MEANALT=1;MQM=60;MQMR=0;NS=1;NUMALT=1;ODDS=93.328;PAIRED=1;PAIREDR=0;PAO=0;PQA=0;PQR=0;PRO=0;QA=2439;QR=0;RO=0;RPP=12.665;RPPR=0;RUN=1;SAF=33;SAP=3.04371;SAR=32;SRF=0;SRP=0;SRR=0;TYPE=snp;BVAR	GT:DP:RO:QR:AO:QA:GL	1/1:65:0:0:65:2439:-5,-5,0
NC_010611.1	14110	.	G	A	1647.38	.	AB=0;ABP=0;AC=2;AF=1;AN=2;AO=50;CIGAR=1X;DP=50;DPB=50;DPRA=0;EPP=3.18402;EPPR=0;GTI=0;LEN=1;MEANALT=1;MQM=60;MQMR=0;NS=1;NUMALT=1;ODDS=72.5336;PAIRED=1;PAIREDR=0;PAO=0;PQA=0;PQR=0;PRO=0;QA=1865;QR=0;RO=0;RPP=9.26414;RPPR=0;RUN=1;SAF=25;SAP=3.0103;SAR=25;SRF=0;SRP=0;SRR=0;TYPE=snp;BVAR	GT:DP:RO:QR:AO:QA:GL	1/1:50:0:0:50:1865:-5,-5,0
NC_010611.1	14116	.	C	G	1634.47	.	AB=0;ABP=0;AC=2;AF=1;AN=2;AO=51;CIGAR=1X;DP=51;DPB=51;DPRA=0;EPP=3.05288;EPPR=0;GTI=0;LEN=1;MEANALT=1;MQM=60;MQMR=0;NS=1;NUMALT=1;ODDS=73.9199;PAIRED=1;PAIREDR=0;PAO=0;PQA=0;PQR=0;PRO=0;QA=1844;QR=0;RO=0;RPP=3.05288;RPPR=0;RUN=1;SAF=25;SAP=3.05288;SAR=26;SRF=0;SRP=0;SRR=0;TYPE=snp;BVAR	GT:DP:RO:QR:AO:QA:GL	1/1:51:0:0:51:1844:-5,-5,0
NC_010611.1	14124	.	T	TA	1447.4	.	AB=0;ABP=0;AC=2;AF=1;AN=2;AO=46;CIGAR=1M1I;DP=47;DPB=106.875;DPRA=0;EPP=3.76559;EPPR=0;GTI=0;LEN=1;MEANALT=2;MQM=60;MQMR=0;NS=1;NUMALT=1;ODDS=66.9884;PAIRED=1;PAIREDR=0;PAO=0;PQA=0;PQR=0;PRO=0;QA=1639;QR=0;RO=0;RPP=3.76559;RPPR=0;RUN=1;SAF=22;SAP=3.19912;SAR=24;SRF=0;SRP=0;SRR=0;TYPE=ins;BVAR	GT:DP:RO:QR:AO:QA:GL	1/1:47:0:0:46:1639:-5,-5,0
NC_010611.1	14140	.	G	A	1595.16	.	AB=0;ABP=0;AC=2;AF=1;AN=2;AO=50;CIGAR=1X;DP=50;DPB=50;DPRA=0;EPP=3.0103;EPPR=0;GTI=0;LEN=1;MEANALT=1;MQM=60;MQMR=0;NS=1;NUMALT=1;ODDS=72.5336;PAIRED=1;PAIREDR=0;PAO=0;PQA=0;PQR=0;PRO=0;QA=1801;QR=0;RO=0;RPP=3.70517;RPPR=0;RUN=1;SAF=26;SAP=3.18402;SAR=24;SRF=0;SRP=0;SRR=0;TYPE=snp;BVAR	GT:DP:RO:QR:AO:QA:GL	1/1:50:0:0:50:1801:-5,-5,0
NC_010611.1	14164	.	TAGG	CAGA	1421.76	.	AB=0;ABP=0;AC=2;AF=1;AN=2;AO=45;CIGAR=1X2M1X;DP=45;DPB=90.25;DPRA=0;EPP=3.44459;EPPR=0;GTI=0;LEN=4;MEANALT=1;MQM=60;MQMR=0;NS=1;NUMALT=1;ODDS=65.6021;PAIRED=1;PAIREDR=0;PAO=0;PQA=0;PQR=0;PRO=0;QA=1614;QR=0;RO=0;RPP=8.84915;RPPR=0;RUN=1;SAF=24;SAP=3.44459;SAR=21;SRF=0;SRP=0;SRR=0;TYPE=complex;BVAR	GT:DP:RO:QR:AO:QA:GL	1/1:45:0:0:45:1614:-5,-5,0
NC_010611.1	14173	.	C	T	1538.93	.	AB=0;ABP=0;AC=2;AF=1;AN=2;AO=47;CIGAR=1X;DP=47;DPB=47;DPRA=0;EPP=3.0565;EPPR=0;GTI=0;LEN=1;MEANALT=1;MQM=60;MQMR=0;NS=1;NUMALT=1;ODDS=68.3747;PAIRED=1;PAIREDR=0;PAO=0;PQA=0;PQR=0;PRO=0;QA=1749;QR=0;RO=0;RPP=13.4056;RPPR=0;RUN=1;SAF=25;SAP=3.42611;SAR=22;SRF=0;SRP=0;SRR=0;TYPE=snp;BVAR	GT:DP:RO:QR:AO:QA:GL	1/1:47:0:0:47:1749:-5,-5,0
NC_010611.1	14314	.	T	C	1469.04	.	AB=0;ABP=0;AC=2;AF=1;AN=2;AO=45;CIGAR=1X;DP=45;DPB=45;DPRA=0;EPP=4.21667;EPPR=0;GTI=0;LEN=1;MEANALT=1;MQM=60;MQMR=0;NS=1;NUMALT=1;ODDS=65.6021;PAIRED=1;PAIREDR=0;PAO=0;PQA=0;PQR=0;PRO=0;QA=1663;QR=0;RO=0;RPP=4.21667;RPPR=0;RUN=1;SAF=25;SAP=4.21667;SAR=20;SRF=0;SRP=0;SRR=0;TYPE=snp;BVAR	GT:DP:RO:QR:AO:QA:GL	1/1:45:0:0:45:1663:-5,-5,0
NC_010611.1	14323	.	C	T	1589.98	.	AB=0;ABP=0;AC=2;AF=1;AN=2;AO=49;CIGAR=1X;DP=49;DPB=49;DPRA=0;EPP=3.40914;EPPR=0;GTI=0;LEN=1;MEANALT=1;MQM=60;MQMR=0;NS=1;NUMALT=1;ODDS=71.1473;PAIRED=1;PAIREDR=0;PAO=0;PQA=0;PQR=0;PRO=0;QA=1795;QR=0;RO=0;RPP=3.05462;RPPR=0;RUN=1;SAF=26;SAP=3.40914;SAR=23;SRF=0;SRP=0;SRR=0;TYPE=snp;BVAR	GT:DP:RO:QR:AO:QA:GL	1/1:49:0:0:49:1795:-5,-5,0
NC_010611.1	14341	.	C	T	1643.75	.	AB=0;ABP=0;AC=2;AF=1;AN=2;AO=51;CIGAR=1X;DP=51;DPB=51;DPRA=0;EPP=3.05288;EPPR=0;GTI=0;LEN=1;MEANALT=1;MQM=60;MQMR=0;NS=1;NUMALT=1;ODDS=73.9199;PAIRED=1;PAIREDR=0;PAO=0;PQA=0;PQR=0;PRO=0;QA=1861;QR=0;RO=0;RPP=8.16222;RPPR=0;RUN=1;SAF=23;SAP=4.07475;SAR=28;SRF=0;SRP=0;SRR=0;TYPE=snp;BVAR	GT:DP:RO:QR:AO:QA:GL	1/1:51:0:0:51:1861:-5,-5,0
NC_010611.1	14614	.	G	A	1628.34	.	AB=0;ABP=0;AC=2;AF=1;AN=2;AO=50;CIGAR=1X;DP=50;DPB=50;DPRA=0;EPP=4.57376;EPPR=0;GTI=0;LEN=1;MEANALT=1;MQM=60;MQMR=0;NS=1;NUMALT=1;ODDS=72.5336;PAIRED=1;PAIREDR=0;PAO=0;PQA=0;PQR=0;PRO=0;QA=1845;QR=0;RO=0;RPP=4.57376;RPPR=0;RUN=1;SAF=30;SAP=7.35324;SAR=20;SRF=0;SRP=0;SRR=0;TYPE=snp;BVAR	GT:DP:RO:QR:AO:QA:GL	1/1:50:0:0:50:1845:-5,-5,0
NC_010611.1	14788	.	G	A	1681.12	.	AB=0;ABP=0;AC=2;AF=1;AN=2;AO=50;CIGAR=1X;DP=50;DPB=50;DPRA=0;EPP=9.26414;EPPR=0;GTI=0;LEN=1;MEANALT=1;MQM=60;MQMR=0;NS=1;NUMALT=1;ODDS=72.5336;PAIRED=1;PAIREDR=0;PAO=0;PQA=0;PQR=0;PRO=0;QA=1910;QR=0;RO=0;RPP=7.35324;RPPR=0;RUN=1;SAF=21;SAP=5.78978;SAR=29;SRF=0;SRP=0;SRR=0;TYPE=snp;BVAR	GT:DP:RO:QR:AO:QA:GL	1/1:50:0:0:50:1910:-5,-5,0
NC_010611.1	14848	.	T	C	1875.57	.	AB=0;ABP=0;AC=2;AF=1;AN=2;AO=59;CIGAR=1X;DP=59;DPB=59;DPRA=0;EPP=9.23028;EPPR=0;GTI=0;LEN=1;MEANALT=1;MQM=60;MQMR=0;NS=1;NUMALT=1;ODDS=85.0102;PAIRED=1;PAIREDR=0;PAO=0;PQA=0;PQR=0;PRO=0;QA=2122;QR=0;RO=0;RPP=3.34154;RPPR=0;RUN=1;SAF=26;SAP=4.81373;SAR=33;SRF=0;SRP=0;SRR=0;TYPE=snp;BVAR	GT:DP:RO:QR:AO:QA:GL	1/1:59:0:0:59:2122:-5,-5,0
NC_010611.1	14896	.	G	A	1949.53	.	AB=0;ABP=0;AC=2;AF=1;AN=2;AO=66;CIGAR=1X;DP=66;DPB=66;DPRA=0;EPP=18.9344;EPPR=0;GTI=0;LEN=1;MEANALT=1;MQM=60;MQMR=0;NS=1;NUMALT=1;ODDS=94.7143;PAIRED=1;PAIREDR=0;PAO=0;PQA=0;PQR=0;PRO=0;QA=2229;QR=0;RO=0;RPP=16.1707;RPPR=0;RUN=1;SAF=35;SAP=3.53672;SAR=31;SRF=0;SRP=0;SRR=0;TYPE=snp;BVAR	GT:DP:RO:QR:AO:QA:GL	1/1:66:0:0:66:2229:-5,-5,0
NC_010611.1	15011	.	C	T	3152.58	.	AB=0;ABP=0;AC=2;AF=1;AN=2;AO=98;CIGAR=1X;DP=98;DPB=98;DPRA=0;EPP=3.80798;EPPR=0;GTI=0;LEN=1;MEANALT=1;MQM=60;MQMR=0;NS=1;NUMALT=1;ODDS=139.076;PAIRED=1;PAIREDR=0;PAO=0;PQA=0;PQR=0;PRO=0;QA=3546;QR=0;RO=0;RPP=6.20103;RPPR=0;RUN=1;SAF=57;SAP=8.68272;SAR=41;SRF=0;SRP=0;SRR=0;TYPE=snp;BVAR	GT:DP:RO:QR:AO:QA:GL	1/1:98:0:0:98:3546:-5,-5,0
NC_010611.1	15098	.	A	G	3607.77	.	AB=0;ABP=0;AC=2;AF=1;AN=2;AO=110;CIGAR=1X;DP=110;DPB=110;DPRA=0;EPP=14.3809;EPPR=0;GTI=0;LEN=1;MEANALT=1;MQM=60;MQMR=0;NS=1;NUMALT=1;ODDS=155.711;PAIRED=0.981818;PAIREDR=0;PAO=0;PQA=0;PQR=0;PRO=0;QA=4057;QR=0;RO=0;RPP=3.32615;RPPR=0;RUN=1;SAF=60;SAP=4.98437;SAR=50;SRF=0;SRP=0;SRR=0;TYPE=snp;BVAR	GT:DP:RO:QR:AO:QA:GL	1/1:110:0:0:110:4057:-5,-5,0
NC_010611.1	15482	.	A	C	3607.22	.	AB=0;ABP=0;AC=2;AF=1;AN=2;AO=110;CIGAR=1X;DP=110;DPB=110;DPRA=0;EPP=12.5648;EPPR=0;GTI=0;LEN=1;MEANALT=1;MQM=60;MQMR=0;NS=1;NUMALT=1;ODDS=155.711;PAIRED=0.990909;PAIREDR=0;PAO=0;PQA=0;PQR=0;PRO=0;QA=4063;QR=0;RO=0;RPP=8.06391;RPPR=0;RUN=1;SAF=63;SAP=8.06391;SAR=47;SRF=0;SRP=0;SRR=0;TYPE=snp;BVAR	GT:DP:RO:QR:AO:QA:GL	1/1:110:0:0:110:4063:-5,-5,0
NC_010611.1	15577	.	G	A	3723.4	.	AB=0;ABP=0;AC=2;AF=1;AN=2;AO=115;CIGAR=1X;DP=115;DPB=115;DPRA=0;EPP=4.53977;EPPR=0;GTI=0;LEN=1;MEANALT=1;MQM=60;MQMR=0;NS=1;NUMALT=1;ODDS=162.643;PAIRED=1;PAIREDR=0;PAO=0;PQA=0;PQR=0;PRO=0;QA=4184;QR=0;RO=0;RPP=3.48236;RPPR=0;RUN=1;SAF=46;SAP=12.9991;SAR=69;SRF=0;SRP=0;SRR=0;TYPE=snp;BVAR	GT:DP:RO:QR:AO:QA:GL	1/1:115:0:0:115:4184:-5,-5,0
NC_010611.1	15659	.	T	C	3587.66	.	AB=0;ABP=0;AC=2;AF=1;AN=2;AO=110;CIGAR=1X;DP=110;DPB=110;DPRA=0;EPP=12.5648;EPPR=0;GTI=0;LEN=1;MEANALT=1;MQM=60;MQMR=0;NS=1;NUMALT=1;ODDS=155.711;PAIRED=0.990909;PAIREDR=0;PAO=0;PQA=0;PQR=0;PRO=0;QA=4031;QR=0;RO=0;RPP=3.08926;RPPR=0;RUN=1;SAF=52;SAP=3.72096;SAR=58;SRF=0;SRP=0;SRR=0;TYPE=snp;BVAR	GT:DP:RO:QR:AO:QA:GL	1/1:110:0:0:110:4031:-5,-5,0
NC_010611.1	15665	.	G	A	3733.66	.	AB=0;ABP=0;AC=2;AF=1;AN=2;AO=113;CIGAR=1X;DP=114;DPB=114;DPRA=0;EPP=9.94748;EPPR=0;GTI=0;LEN=1;MEANALT=2;MQM=60;MQMR=0;NS=1;NUMALT=1;ODDS=159.87;PAIRED=0.99115;PAIREDR=0;PAO=0;PQA=0;PQR=0;PRO=0;QA=4196;QR=0;RO=0;RPP=6.2579;RPPR=0;RUN=1;SAF=53;SAP=3.95191;SAR=60;SRF=0;SRP=0;SRR=0;TYPE=snp;BVAR	GT:DP:RO:QR:AO:QA:GL	1/1:114:0:0:113:4196:-5,-5,0
NC_010611.1	15680	.	C	T	3357.3	.	AB=0;ABP=0;AC=2;AF=1;AN=2;AO=101;CIGAR=1X;DP=101;DPB=101;DPRA=0;EPP=5.61177;EPPR=0;GTI=0;LEN=1;MEANALT=1;MQM=59.8416;MQMR=0;NS=1;NUMALT=1;ODDS=143.235;PAIRED=0.990099;PAIREDR=0;PAO=0;PQA=0;PQR=0;PRO=0;QA=3766;QR=0;RO=0;RPP=3.0318;RPPR=0;RUN=1;SAF=49;SAP=3.2038;SAR=52;SRF=0;SRP=0;SRR=0;TYPE=snp;BVAR	GT:DP:RO:QR:AO:QA:GL	1/1:101:0:0:101:3766:-5,-5,0
NC_010611.1	15707	.	T	A	3371.15	.	AB=0;ABP=0;AC=2;AF=1;AN=2;AO=103;CIGAR=1X;DP=103;DPB=103;DPRA=0;EPP=10.621;EPPR=0;GTI=0;LEN=1;MEANALT=1;MQM=60;MQMR=0;NS=1;NUMALT=1;ODDS=146.007;PAIRED=0.990291;PAIREDR=0;PAO=0;PQA=0;PQR=0;PRO=0;QA=3789;QR=0;RO=0;RPP=4.71796;RPPR=0;RUN=1;SAF=50;SAP=3.20004;SAR=53;SRF=0;SRP=0;SRR=0;TYPE=snp;BVAR	GT:DP:RO:QR:AO:QA:GL	1/1:103:0:0:103:3789:-5,-5,0
NC_010611.1	15737	.	A	G	3429.25	.	AB=0;ABP=0;AC=2;AF=1;AN=2;AO=105;CIGAR=1X;DP=105;DPB=105;DPRA=0;EPP=5.51266;EPPR=0;GTI=0;LEN=1;MEANALT=1;MQM=60;MQMR=0;NS=1;NUMALT=1;ODDS=148.78;PAIRED=1;PAIREDR=0;PAO=0;PQA=0;PQR=0;PRO=0;QA=3848;QR=0;RO=0;RPP=4.68544;RPPR=0;RUN=1;SAF=51;SAP=3.19643;SAR=54;SRF=0;SRP=0;SRR=0;TYPE=snp;BVAR	GT:DP:RO:QR:AO:QA:GL	1/1:105:0:0:105:3848:-5,-5,0
NC_010611.1	15785	.	A	T	3192.88	.	AB=0;ABP=0;AC=2;AF=1;AN=2;AO=97;CIGAR=1X;DP=97;DPB=97;DPRA=0;EPP=12.8827;EPPR=0;GTI=0;LEN=1;MEANALT=1;MQM=60;MQMR=0;NS=1;NUMALT=1;ODDS=137.689;PAIRED=1;PAIREDR=0;PAO=0;PQA=0;PQR=0;PRO=0;QA=3607;QR=0;RO=0;RPP=14.8527;RPPR=0;RUN=1;SAF=43;SAP=5.71904;SAR=54;SRF=0;SRP=0;SRR=0;TYPE=snp;BVAR	GT:DP:RO:QR:AO:QA:GL	1/1:97:0:0:97:3607:-5,-5,0
NC_010611.1	15791	.	C	T	3083.5	.	AB=0;ABP=0;AC=2;AF=1;AN=2;AO=97;CIGAR=1X;DP=97;DPB=97;DPRA=0;EPP=14.8527;EPPR=0;GTI=0;LEN=1;MEANALT=1;MQM=60;MQMR=0;NS=1;NUMALT=1;ODDS=137.689;PAIRED=1;PAIREDR=0;PAO=0;PQA=0;PQR=0;PRO=0;QA=3489;QR=0;RO=0;RPP=14.8527;RPPR=0;RUN=1;SAF=42;SAP=6.79359;SAR=55;SRF=0;SRP=0;SRR=0;TYPE=snp;BVAR	GT:DP:RO:QR:AO:QA:GL	1/1:97:0:0:97:3489:-5,-5,0
NC_010611.1	15974	.	AGGG	CGGA	2351.2	.	AB=0;ABP=0;AC=2;AF=1;AN=2;AO=75;CIGAR=1X2M1X;DP=76;DPB=153;DPRA=0;EPP=3.03925;EPPR=0;GTI=0;LEN=4;MEANALT=2;MQM=60;MQMR=0;NS=1;NUMALT=1;ODDS=107.191;PAIRED=0.986667;PAIREDR=0;PAO=0;PQA=0;PQR=0;PRO=0;QA=2670;QR=0;RO=0;RPP=4.429;RPPR=0;RUN=1;SAF=24;SAP=24.117;SAR=51;SRF=0;SRP=0;SRR=0;TYPE=complex;BVAR	GT:DP:RO:QR:AO:QA:GL	1/1:76:0:0:75:2670:-5,-5,0
NC_010611.1	15989	.	A	C	2589.02	.	AB=0;ABP=0;AC=2;AF=1;AN=2;AO=79;CIGAR=1X;DP=79;DPB=79;DPRA=0;EPP=3.25768;EPPR=0;GTI=0;LEN=1;MEANALT=1;MQM=60;MQMR=0;NS=1;NUMALT=1;ODDS=112.736;PAIRED=0.987342;PAIREDR=0;PAO=0;PQA=0;PQR=0;PRO=0;QA=2934;QR=0;RO=0;RPP=3.25768;RPPR=0;RUN=1;SAF=25;SAP=26.1269;SAR=54;SRF=0;SRP=0;SRR=0;TYPE=snp;BVAR	GT:DP:RO:QR:AO:QA:GL	1/1:79:0:0:79:2934:-5,-5,0
NC_010611.1	16004	.	A	G	2193.11	.	AB=0;ABP=0;AC=2;AF=1;AN=2;AO=69;CIGAR=1X;DP=72;DPB=72;DPRA=0;EPP=3.79707;EPPR=5.18177;GTI=0;LEN=1;MEANALT=2;MQM=60;MQMR=60;NS=1;NUMALT=1;ODDS=90.0542;PAIRED=0.985507;PAIREDR=1;PAO=0;PQA=0;PQR=0;PRO=0;QA=2499;QR=19;RO=1;RPP=3.29354;RPPR=5.18177;RUN=1;SAF=23;SAP=19.6583;SAR=46;SRF=1;SRP=5.18177;SRR=0;TYPE=snp;BVAR	GT:DP:RO:QR:AO:QA:GL	1/1:72:1:19:69:2499:-5,-5,0
NC_010611.1	16052	.	A	T	2368.15	.	AB=0;ABP=0;AC=2;AF=1;AN=2;AO=77;CIGAR=1X;DP=77;DPB=77;DPRA=0;EPP=11.1604;EPPR=0;GTI=0;LEN=1;MEANALT=1;MQM=60;MQMR=0;NS=1;NUMALT=1;ODDS=109.964;PAIRED=0.974026;PAIREDR=0;PAO=0;PQA=0;PQR=0;PRO=0;QA=2672;QR=0;RO=0;RPP=3.0385;RPPR=0;RUN=1;SAF=36;SAP=3.71532;SAR=41;SRF=0;SRP=0;SRR=0;TYPE=snp;BVAR	GT:DP:RO:QR:AO:QA:GL	1/1:77:0:0:77:2672:-5,-5,0
NC_010611.1	16071	.	G	T	2449.37	.	AB=0;ABP=0;AC=2;AF=1;AN=2;AO=76;CIGAR=1X;DP=76;DPB=76;DPRA=0;EPP=8.61041;EPPR=0;GTI=0;LEN=1;MEANALT=1;MQM=60;MQMR=0;NS=1;NUMALT=1;ODDS=108.577;PAIRED=0.973684;PAIREDR=0;PAO=0;PQA=0;PQR=0;PRO=0;QA=2765;QR=0;RO=0;RPP=3.46745;RPPR=0;RUN=1;SAF=31;SAP=8.61041;SAR=45;SRF=0;SRP=0;SRR=0;TYPE=snp;BVAR	GT:DP:RO:QR:AO:QA:GL	1/1:76:0:0:76:2765:-5,-5,0
NC_010611.1	16094	.	T	C	2684.06	.	AB=0;ABP=0;AC=2;AF=1;AN=2;AO=83;CIGAR=1X;DP=83;DPB=83;DPRA=0;EPP=4.29225;EPPR=0;GTI=0;LEN=1;MEANALT=1;MQM=60;MQMR=0;NS=1;NUMALT=1;ODDS=118.281;PAIRED=0.987952;PAIREDR=0;PAO=0;PQA=0;PQR=0;PRO=0;QA=3018;QR=0;RO=0;RPP=3.66436;RPPR=0;RUN=1;SAF=37;SAP=5.12945;SAR=46;SRF=0;SRP=0;SRR=0;TYPE=snp;BVAR	GT:DP:RO:QR:AO:QA:GL	1/1:83:0:0:83:3018:-5,-5,0
NC_010611.1	16384	.	A	G	1726.4	.	AB=0;ABP=0;AC=2;AF=1;AN=2;AO=54;CIGAR=1X;DP=54;DPB=54;DPRA=0;EPP=3.6537;EPPR=0;GTI=0;LEN=1;MEANALT=1;MQM=60;MQMR=0;NS=1;NUMALT=1;ODDS=78.0788;PAIRED=1;PAIREDR=0;PAO=0;PQA=0;PQR=0;PRO=0;QA=1948;QR=0;RO=0;RPP=3.17115;RPPR=0;RUN=1;SAF=29;SAP=3.6537;SAR=25;SRF=0;SRP=0;SRR=0;TYPE=snp;BVAR	GT:DP:RO:QR:AO:QA:GL	1/1:54:0:0:54:1948:-5,-5,0
NC_010611.1	16390	.	C	T	1821.28	.	AB=0;ABP=0;AC=2;AF=1;AN=2;AO=59;CIGAR=1X;DP=59;DPB=59;DPRA=0;EPP=3.0471;EPPR=0;GTI=0;LEN=1;MEANALT=1;MQM=59.661;MQMR=0;NS=1;NUMALT=1;ODDS=85.0102;PAIRED=1;PAIREDR=0;PAO=0;PQA=0;PQR=0;PRO=0;QA=2055;QR=0;RO=0;RPP=4.81373;RPPR=0;RUN=1;SAF=31;SAP=3.34154;SAR=28;SRF=0;SRP=0;SRR=0;TYPE=snp;BVAR	GT:DP:RO:QR:AO:QA:GL	1/1:59:0:0:59:2055:-5,-5,0
NC_010611.1	16402	.	C	T	1838.97	.	AB=0;ABP=0;AC=2;AF=1;AN=2;AO=56;CIGAR=1X;DP=56;DPB=56;DPRA=0;EPP=3.0103;EPPR=0;GTI=0;LEN=1;MEANALT=1;MQM=59.6429;MQMR=0;NS=1;NUMALT=1;ODDS=80.8514;PAIRED=1;PAIREDR=0;PAO=0;PQA=0;PQR=0;PRO=0;QA=2072;QR=0;RO=0;RPP=3.16541;RPPR=0;RUN=1;SAF=29;SAP=3.16541;SAR=27;SRF=0;SRP=0;SRR=0;TYPE=snp;BVAR	GT:DP:RO:QR:AO:QA:GL	1/1:56:0:0:56:2072:-5,-5,0
NC_010611.1	16420	.	A	G	1681.06	.	AB=0;ABP=0;AC=2;AF=1;AN=2;AO=51;CIGAR=1X;DP=51;DPB=51;DPRA=0;EPP=5.09662;EPPR=0;GTI=0;LEN=1;MEANALT=1;MQM=59.6078;MQMR=0;NS=1;NUMALT=1;ODDS=73.9199;PAIRED=1;PAIREDR=0;PAO=0;PQA=0;PQR=0;PRO=0;QA=1899;QR=0;RO=0;RPP=4.07475;RPPR=0;RUN=1;SAF=26;SAP=3.05288;SAR=25;SRF=0;SRP=0;SRR=0;TYPE=snp;BVAR	GT:DP:RO:QR:AO:QA:GL	1/1:51:0:0:51:1899:-5,-5,0
NC_010611.1	16513	.	G	A	1750.61	.	AB=0;ABP=0;AC=2;AF=1;AN=2;AO=54;CIGAR=1X;DP=54;DPB=54;DPRA=0;EPP=3.6537;EPPR=0;GTI=0;LEN=1;MEANALT=1;MQM=60;MQMR=0;NS=1;NUMALT=1;ODDS=78.0788;PAIRED=1;PAIREDR=0;PAO=0;PQA=0;PQR=0;PRO=0;QA=1989;QR=0;RO=0;RPP=10.8919;RPPR=0;RUN=1;SAF=33;SAP=8.80089;SAR=21;SRF=0;SRP=0;SRR=0;TYPE=snp;BVAR	GT:DP:RO:QR:AO:QA:GL	1/1:54:0:0:54:1989:-5,-5,0
NC_010611.1	16569	.	C	T	1784.69	.	AB=0;ABP=0;AC=2;AF=1;AN=2;AO=57;CIGAR=1X;DP=60;DPB=60;DPRA=0;EPP=3.9627;EPPR=0;GTI=0;LEN=1;MEANALT=3;MQM=60;MQMR=0;NS=1;NUMALT=1;ODDS=82.2377;PAIRED=1;PAIREDR=0;PAO=0;PQA=0;PQR=0;PRO=0;QA=2017;QR=0;RO=0;RPP=3.0484;RPPR=0;RUN=1;SAF=31;SAP=3.9627;SAR=26;SRF=0;SRP=0;SRR=0;TYPE=snp;BVAR	GT:DP:RO:QR:AO:QA:GL	1/1:60:0:0:57:2017:-5,-5,0
NC_010611.1	16606	.	C	T	2312.42	.	AB=0;ABP=0;AC=2;AF=1;AN=2;AO=72;CIGAR=1X;DP=72;DPB=72;DPRA=0;EPP=4.9405;EPPR=0;GTI=0;LEN=1;MEANALT=1;MQM=60;MQMR=0;NS=1;NUMALT=1;ODDS=103.032;PAIRED=1;PAIREDR=0;PAO=0;PQA=0;PQR=0;PRO=0;QA=2602;QR=0;RO=0;RPP=3.13094;RPPR=0;RUN=1;SAF=35;SAP=3.13094;SAR=37;SRF=0;SRP=0;SRR=0;TYPE=snp;BVAR	GT:DP:RO:QR:AO:QA:GL	1/1:72:0:0:72:2602:-5,-5,0
NC_010611.1	16621	.	A	G	2098.42	.	AB=0;ABP=0;AC=2;AF=1;AN=2;AO=68;CIGAR=1X;DP=68;DPB=68;DPRA=0;EPP=4.1599;EPPR=0;GTI=0;LEN=1;MEANALT=1;MQM=60;MQMR=0;NS=1;NUMALT=1;ODDS=97.4869;PAIRED=1;PAIREDR=0;PAO=0;PQA=0;PQR=0;PRO=0;QA=2372;QR=0;RO=0;RPP=11.1853;RPPR=0;RUN=1;SAF=33;SAP=3.13803;SAR=35;SRF=0;SRP=0;SRR=0;TYPE=snp;BVAR	GT:DP:RO:QR:AO:QA:GL	1/1:68:0:0:68:2372:-5,-5,0
NC_010611.1	16627	.	C	T	1966.23	.	AB=0;ABP=0;AC=2;AF=1;AN=2;AO=63;CIGAR=1X;DP=63;DPB=63;DPRA=0;EPP=4.69922;EPPR=0;GTI=0;LEN=1;MEANALT=1;MQM=60;MQMR=0;NS=1;NUMALT=1;ODDS=90.5554;PAIRED=1;PAIREDR=0;PAO=0;PQA=0;PQR=0;PRO=0;QA=2227;QR=0;RO=0;RPP=12.9715;RPPR=0;RUN=1;SAF=32;SAP=3.04477;SAR=31;SRF=0;SRP=0;SRR=0;TYPE=snp;BVAR	GT:DP:RO:QR:AO:QA:GL	1/1:63:0:0:63:2227:-5,-5,0
NC_010611.1	16639	.	G	A	1735.89	.	AB=0;ABP=0;AC=2;AF=1;AN=2;AO=57;CIGAR=1X;DP=57;DPB=57;DPRA=0;EPP=3.9627;EPPR=0;GTI=0;LEN=1;MEANALT=1;MQM=60;MQMR=0;NS=1;NUMALT=1;ODDS=82.2377;PAIRED=1;PAIREDR=0;PAO=0;PQA=0;PQR=0;PRO=0;QA=1960;QR=0;RO=0;RPP=3.9627;RPPR=0;RUN=1;SAF=27;SAP=3.35316;SAR=30;SRF=0;SRP=0;SRR=0;TYPE=snp;BVAR	GT:DP:RO:QR:AO:QA:GL	1/1:57:0:0:57:1960:-5,-5,0
NC_010611.1	16746	.	TGGGA	CAGGG	2305	.	AB=0;ABP=0;AC=2;AF=1;AN=2;AO=74;CIGAR=2X2M1X;DP=75;DPB=152.4;DPRA=0;EPP=8.76177;EPPR=0;GTI=0;LEN=5;MEANALT=2;MQM=60;MQMR=0;NS=1;NUMALT=1;ODDS=105.805;PAIRED=1;PAIREDR=0;PAO=1;PQA=38;PQR=0;PRO=0;QA=2628;QR=0;RO=0;RPP=26.0162;RPPR=0;RUN=1;SAF=39;SAP=3.47981;SAR=35;SRF=0;SRP=0;SRR=0;TYPE=complex;BVAR	GT:DP:RO:QR:AO:QA:GL	1/1:75:0:0:74:2628:-5,-5,0
NC_010611.1	16804	.	G	A	3702.63	.	AB=0;ABP=0;AC=2;AF=1;AN=2;AO=113;CIGAR=1X;DP=113;DPB=113;DPRA=0;EPP=5.3355;EPPR=0;GTI=0;LEN=1;MEANALT=1;MQM=60;MQMR=0;NS=1;NUMALT=1;ODDS=159.87;PAIRED=1;PAIREDR=0;PAO=0;PQA=0;PQR=0;PRO=0;QA=4155;QR=0;RO=0;RPP=7.33403;RPPR=0;RUN=1;SAF=58;SAP=3.18325;SAR=55;SRF=0;SRP=0;SRR=0;TYPE=snp;BVAR	GT:DP:RO:QR:AO:QA:GL	1/1:113:0:0:113:4155:-5,-5,0
NC_010611.1	16846	.	T	C	3313.97	.	AB=0;ABP=0;AC=2;AF=1;AN=2;AO=103;CIGAR=1X;DP=103;DPB=103;DPRA=0;EPP=3.03138;EPPR=0;GTI=0;LEN=1;MEANALT=1;MQM=60;MQMR=0;NS=1;NUMALT=1;ODDS=146.007;PAIRED=1;PAIREDR=0;PAO=0;PQA=0;PQR=0;PRO=0;QA=3719;QR=0;RO=0;RPP=4.04333;RPPR=0;RUN=1;SAF=57;SAP=5.56125;SAR=46;SRF=0;SRP=0;SRR=0;TYPE=snp;BVAR	GT:DP:RO:QR:AO:QA:GL	1/1:103:0:0:103:3719:-5,-5,0
NC_010611.1	16914	.	TATCAAT	GAGTAAC	2746.9	.	AB=0;ABP=0;AC=2;AF=1;AN=2;AO=87;CIGAR=1X1M2X2M1X;DP=88;DPB=177.571;DPRA=0;EPP=12.0207;EPPR=0;GTI=0;LEN=7;MEANALT=2;MQM=60;MQMR=0;NS=1;NUMALT=1;ODDS=123.826;PAIRED=1;PAIREDR=0;PAO=0;PQA=0;PQR=0;PRO=0;QA=3104;QR=0;RO=0;RPP=3.03526;RPPR=0;RUN=1;SAF=52;SAP=10.2236;SAR=35;SRF=0;SRP=0;SRR=0;TYPE=complex;BVAR	GT:DP:RO:QR:AO:QA:GL	1/1:88:0:0:87:3104:-5,-5,0
NC_010611.1	17008	.	C	T	3586.84	.	AB=0;ABP=0;AC=2;AF=1;AN=2;AO=111;CIGAR=1X;DP=111;DPB=111;DPRA=0;EPP=13.359;EPPR=0;GTI=0;LEN=1;MEANALT=1;MQM=60;MQMR=0;NS=1;NUMALT=1;ODDS=157.098;PAIRED=1;PAIREDR=0;PAO=0;PQA=0;PQR=0;PRO=0;QA=4098;QR=0;RO=0;RPP=57.9622;RPPR=0;RUN=1;SAF=48;SAP=7.41193;SAR=63;SRF=0;SRP=0;SRR=0;TYPE=snp;BVAR	GT:DP:RO:QR:AO:QA:GL	1/1:111:0:0:111:4098:-5,-5,0
NC_010611.1	17032	.	G	A	3365.21	.	AB=0;ABP=0;AC=2;AF=1;AN=2;AO=103;CIGAR=1X;DP=103;DPB=103;DPRA=0;EPP=3.20004;EPPR=0;GTI=0;LEN=1;MEANALT=1;MQM=60;MQMR=0;NS=1;NUMALT=1;ODDS=146.007;PAIRED=1;PAIREDR=0;PAO=0;PQA=0;PQR=0;PRO=0;QA=3823;QR=0;RO=0;RPP=41.9914;RPPR=0;RUN=1;SAF=43;SAP=9.10307;SAR=60;SRF=0;SRP=0;SRR=0;TYPE=snp;BVAR	GT:DP:RO:QR:AO:QA:GL	1/1:103:0:0:103:3823:-5,-5,0
NC_010611.1	17048	.	G	C	2954.34	.	AB=0;ABP=0;AC=2;AF=1;AN=2;AO=93;CIGAR=1X;DP=93;DPB=93;DPRA=0;EPP=6.95631;EPPR=0;GTI=0;LEN=1;MEANALT=1;MQM=60;MQMR=0;NS=1;NUMALT=1;ODDS=132.144;PAIRED=1;PAIREDR=0;PAO=0;PQA=0;PQR=0;PRO=0;QA=3373;QR=0;RO=0;RPP=38.5244;RPPR=0;RUN=1;SAF=35;SAP=15.362;SAR=58;SRF=0;SRP=0;SRR=0;TYPE=snp;BVAR	GT:DP:RO:QR:AO:QA:GL	1/1:93:0:0:93:3373:-5,-5,0
NC_010611.1	17062	.	ACCG	CCCA	2432.7	.	AB=0;ABP=0;AC=2;AF=1;AN=2;AO=77;CIGAR=1X2M1X;DP=77;DPB=156.25;DPRA=0;EPP=20.6359;EPPR=0;GTI=0;LEN=4;MEANALT=1;MQM=60;MQMR=0;NS=1;NUMALT=1;ODDS=109.964;PAIRED=1;PAIREDR=0;PAO=0;PQA=0;PQR=0;PRO=0;QA=2756;QR=0;RO=0;RPP=3.0385;RPPR=0;RUN=1;SAF=34;SAP=5.29458;SAR=43;SRF=0;SRP=0;SRR=0;TYPE=complex;BVAR	GT:DP:RO:QR:AO:QA:GL	1/1:77:0:0:77:2756:-5,-5,0
NC_010611.1	17077	.	A	G	2860.76	.	AB=0;ABP=0;AC=2;AF=1;AN=2;AO=88;CIGAR=1X;DP=89;DPB=89;DPRA=0;EPP=19.6912;EPPR=0;GTI=0;LEN=1;MEANALT=2;MQM=60;MQMR=0;NS=1;NUMALT=1;ODDS=125.213;PAIRED=1;PAIREDR=0;PAO=0;PQA=0;PQR=0;PRO=0;QA=3244;QR=0;RO=0;RPP=12.8806;RPPR=0;RUN=1;SAF=43;SAP=3.109;SAR=45;SRF=0;SRP=0;SRR=0;TYPE=snp;BVAR	GT:DP:RO:QR:AO:QA:GL	1/1:89:0:0:88:3244:-5,-5,0
NC_010611.1	17119	.	G	C	3230.85	.	AB=0;ABP=0;AC=2;AF=1;AN=2;AO=100;CIGAR=1X;DP=100;DPB=100;DPRA=0;EPP=3.35774;EPPR=0;GTI=0;LEN=1;MEANALT=1;MQM=60;MQMR=0;NS=1;NUMALT=1;ODDS=141.848;PAIRED=1;PAIREDR=0;PAO=0;PQA=0;PQR=0;PRO=0;QA=3640;QR=0;RO=0;RPP=17.6895;RPPR=0;RUN=1;SAF=47;SAP=3.79203;SAR=53;SRF=0;SRP=0;SRR=0;TYPE=snp;BVAR	GT:DP:RO:QR:AO:QA:GL	1/1:100:0:0:100:3640:-5,-5,0
NC_010611.1	17131	.	A	G	3030.52	.	AB=0;ABP=0;AC=2;AF=1;AN=2;AO=94;CIGAR=1X;DP=94;DPB=94;DPRA=0;EPP=6.33681;EPPR=0;GTI=0;LEN=1;MEANALT=1;MQM=60;MQMR=0;NS=1;NUMALT=1;ODDS=133.531;PAIRED=1;PAIREDR=0;PAO=0;PQA=0;PQR=0;PRO=0;QA=3404;QR=0;RO=0;RPP=3.84193;RPPR=0;RUN=1;SAF=47;SAP=3.0103;SAR=47;SRF=0;SRP=0;SRR=0;TYPE=snp;BVAR	GT:DP:RO:QR:AO:QA:GL	1/1:94:0:0:94:3404:-5,-5,0
NC_010611.1	17137	.	G	A	3074.54	.	AB=0;ABP=0;AC=2;AF=1;AN=2;AO=94;CIGAR=1X;DP=94;DPB=94;DPRA=0;EPP=4.48875;EPPR=0;GTI=0;LEN=1;MEANALT=1;MQM=60;MQMR=0;NS=1;NUMALT=1;ODDS=133.531;PAIRED=1;PAIREDR=0;PAO=0;PQA=0;PQR=0;PRO=0;QA=3450;QR=0;RO=0;RPP=3.1027;RPPR=0;RUN=1;SAF=47;SAP=3.0103;SAR=47;SRF=0;SRP=0;SRR=0;TYPE=snp;BVAR	GT:DP:RO:QR:AO:QA:GL	1/1:94:0:0:94:3450:-5,-5,0
NC_010611.1	17143	.	G	A	3049.21	.	AB=0;ABP=0;AC=2;AF=1;AN=2;AO=93;CIGAR=1X;DP=93;DPB=93;DPRA=0;EPP=15.362;EPPR=0;GTI=0;LEN=1;MEANALT=1;MQM=60;MQMR=0;NS=1;NUMALT=1;ODDS=132.144;PAIRED=1;PAIREDR=0;PAO=0;PQA=0;PQR=0;PRO=0;QA=3434;QR=0;RO=0;RPP=3.22044;RPPR=0;RUN=1;SAF=47;SAP=3.03365;SAR=46;SRF=0;SRP=0;SRR=0;TYPE=snp;BVAR	GT:DP:RO:QR:AO:QA:GL	1/1:93:0:0:93:3434:-5,-5,0
NC_010611.1	17158	.	A	T	2928.85	.	AB=0;ABP=0;AC=2;AF=1;AN=2;AO=90;CIGAR=1X;DP=90;DPB=90;DPRA=0;EPP=5.42305;EPPR=0;GTI=0;LEN=1;MEANALT=1;MQM=59.7556;MQMR=0;NS=1;NUMALT=1;ODDS=127.985;PAIRED=1;PAIREDR=0;PAO=0;PQA=0;PQR=0;PRO=0;QA=3293;QR=0;RO=0;RPP=6.48466;RPPR=0;RUN=1;SAF=43;SAP=3.39634;SAR=47;SRF=0;SRP=0;SRR=0;TYPE=snp;BVAR	GT:DP:RO:QR:AO:QA:GL	1/1:90:0:0:90:3293:-5,-5,0
NC_010611.1	17166	.	T	C	2883.27	.	AB=0;ABP=0;AC=2;AF=1;AN=2;AO=86;CIGAR=1X;DP=86;DPB=86;DPRA=0;EPP=4.62628;EPPR=0;GTI=0;LEN=1;MEANALT=1;MQM=59.7442;MQMR=0;NS=1;NUMALT=1;ODDS=122.44;PAIRED=1;PAIREDR=0;PAO=0;PQA=0;PQR=0;PRO=0;QA=3264;QR=0;RO=0;RPP=25.735;RPPR=0;RUN=1;SAF=39;SAP=4.62628;SAR=47;SRF=0;SRP=0;SRR=0;TYPE=snp;BVAR	GT:DP:RO:QR:AO:QA:GL	1/1:86:0:0:86:3264:-5,-5,0
NC_010611.1	17173	.	ATAGAGG	GTATAAC	2242.45	.	AB=0;ABP=0;AC=2;AF=1;AN=2;AO=70;CIGAR=1X2M1X1M2X;DP=70;DPB=140;DPRA=0;EPP=6.1124;EPPR=0;GTI=0;LEN=7;MEANALT=1;MQM=59.9714;MQMR=0;NS=1;NUMALT=1;ODDS=100.259;PAIRED=1;PAIREDR=0;PAO=0;PQA=0;PQR=0;PRO=0;QA=2543;QR=0;RO=0;RPP=18.0245;RPPR=0;RUN=1;SAF=32;SAP=4.12706;SAR=38;SRF=0;SRP=0;SRR=0;TYPE=complex;BVAR	GT:DP:RO:QR:AO:QA:GL	1/1:70:0:0:70:2543:-5,-5,0
NC_010611.1	17200	.	TG	CT	3045.59	.	AB=0;ABP=0;AC=2;AF=1;AN=2;AO=95;CIGAR=2X;DP=95;DPB=190;DPRA=0;EPP=3.21602;EPPR=0;GTI=0;LEN=2;MEANALT=1;MQM=59.8737;MQMR=0;NS=1;NUMALT=1;ODDS=134.917;PAIRED=1;PAIREDR=0;PAO=0;PQA=0;PQR=0;PRO=0;QA=3425;QR=0;RO=0;RPP=6.87324;RPPR=0;RUN=1;SAF=41;SAP=6.87324;SAR=54;SRF=0;SRP=0;SRR=0;TYPE=mnp;BVAR	GT:DP:RO:QR:AO:QA:GL	1/1:95:0:0:95:3425:-5,-5,0
NC_010611.1	17215	.	CGCATTG	TGCAGTA	2673.16	.	AB=0;ABP=0;AC=2;AF=1;AN=2;AO=84;CIGAR=1X3M1X1M1X;DP=84;DPB=172;DPRA=0;EPP=3.94093;EPPR=0;GTI=0;LEN=7;MEANALT=1;MQM=59.619;MQMR=0;NS=1;NUMALT=1;ODDS=119.668;PAIRED=1;PAIREDR=0;PAO=0;PQA=0;PQR=0;PRO=0;QA=3022;QR=0;RO=0;RPP=17.9004;RPPR=0;RUN=1;SAF=37;SAP=5.59539;SAR=47;SRF=0;SRP=0;SRR=0;TYPE=complex;BVAR	GT:DP:RO:QR:AO:QA:GL	1/1:84:0:0:84:3022:-5,-5,0
NC_010611.1	17239	.	TGCGACG	CGCAACC	1964.4	.	AB=0;ABP=0;AC=2;AF=1;AN=2;AO=64;CIGAR=1X2M1X2M1X;DP=65;DPB=131.286;DPRA=0;EPP=3.55317;EPPR=0;GTI=0;LEN=7;MEANALT=2;MQM=60;MQMR=0;NS=1;NUMALT=1;ODDS=91.9417;PAIRED=1;PAIREDR=0;PAO=0;PQA=0;PQR=0;PRO=0;QA=2222;QR=0;RO=0;RPP=4.23175;RPPR=0;RUN=1;SAF=27;SAP=6.40323;SAR=37;SRF=0;SRP=0;SRR=0;TYPE=complex;BVAR	GT:DP:RO:QR:AO:QA:GL	1/1:65:0:0:64:2222:-5,-5,0
NC_010611.1	17332	.	A	C	1034.31	.	AB=0;ABP=0;AC=2;AF=1;AN=2;AO=32;CIGAR=1X;DP=32;DPB=32;DPRA=0;EPP=5.45321;EPPR=0;GTI=0;LEN=1;MEANALT=1;MQM=60;MQMR=0;NS=1;NUMALT=1;ODDS=47.5803;PAIRED=1;PAIREDR=0;PAO=0;PQA=0;PQR=0;PRO=0;QA=1191;QR=0;RO=0;RPP=16.3106;RPPR=0;RUN=1;SAF=16;SAP=3.0103;SAR=16;SRF=0;SRP=0;SRR=0;TYPE=snp;BVAR	GT:DP:RO:QR:AO:QA:GL	1/1:32:0:0:32:1191:-5,-5,0
NC_010611.1	17341	.	T	G	1068.9	.	AB=0;ABP=0;AC=2;AF=1;AN=2;AO=34;CIGAR=1X;DP=34;DPB=34;DPRA=0;EPP=3.26577;EPPR=0;GTI=0;LEN=1;MEANALT=1;MQM=60;MQMR=0;NS=1;NUMALT=1;ODDS=50.3529;PAIRED=1;PAIREDR=0;PAO=0;PQA=0;PQR=0;PRO=0;QA=1227;QR=0;RO=0;RPP=15.5282;RPPR=0;RUN=1;SAF=16;SAP=3.26577;SAR=18;SRF=0;SRP=0;SRR=0;TYPE=snp;BVAR	GT:DP:RO:QR:AO:QA:GL	1/1:34:0:0:34:1227:-5,-5,0
NC_010611.1	17346	.	T	C	935025	.	AB=0;ABP=0;AC=2;AF=1;AN=2;AO=30;CIGAR=1X;DP=30;DPB=30;DPRA=0;EPP=3.29983;EPPR=0;GTI=0;LEN=1;MEANALT=1;MQM=60;MQMR=0;NS=1;NUMALT=1;ODDS=44.8077;PAIRED=1;PAIREDR=0;PAO=0;PQA=0;PQR=0;PRO=0;QA=1076;QR=0;RO=0;RPP=13.4334;RPPR=0;RUN=1;SAF=13;SAP=4.16842;SAR=17;SRF=0;SRP=0;SRR=0;TYPE=snp;BVAR	GT:DP:RO:QR:AO:QA:GL	1/1:30:0:0:30:1076:-5,-5,0
NC_010611.1	17520	.	TA	T	677.33	.	AB=0;ABP=0;AC=2;AF=1;AN=2;AO=25;CIGAR=1M1D;DP=29;DPB=41.3333;DPRA=0;EPP=7.26639;EPPR=5.18177;GTI=0;LEN=1;MEANALT=1;MQM=60;MQMR=60;NS=1;NUMALT=1;ODDS=0.488277;PAIRED=0.96;PAIREDR=1;PAO=0;PQA=0;PQR=0;PRO=0;QA=890;QR=133;RO=4;RPP=5.18177;RPPR=11.6962;RUN=1;SAF=12;SAP=3.09716;SAR=13;SRF=3;SRP=5.18177;SRR=1;TYPE=del;BVAR	GT:DP:RO:QR:AO:QA:GL	1/1:29:4:133:25:890:-5,0,-5
NC_010611.1	17538	.	A	C	879072	.	AB=0;ABP=0;AC=2;AF=1;AN=2;AO=28;CIGAR=1X;DP=28;DPB=28;DPRA=0;EPP=7.97367;EPPR=0;GTI=0;LEN=1;MEANALT=1;MQM=60;MQMR=0;NS=1;NUMALT=1;ODDS=42.0351;PAIRED=0.964286;PAIREDR=0;PAO=0;PQA=0;PQR=0;PRO=0;QA=1009;QR=0;RO=0;RPP=5.80219;RPPR=0;RUN=1;SAF=15;SAP=3.32051;SAR=13;SRF=0;SRP=0;SRR=0;TYPE=snp;BVAR	GT:DP:RO:QR:AO:QA:GL	1/1:28:0:0:28:1009:-5,-5,0
NC_010611.1	17577	.	AAGG	GAGA	1161.57	.	AB=0;ABP=0;AC=2;AF=1;AN=2;AO=41;CIGAR=1X2M1X;DP=42;DPB=85.5;DPRA=0;EPP=9.41879;EPPR=0;GTI=0;LEN=4;MEANALT=2;MQM=60;MQMR=0;NS=1;NUMALT=1;ODDS=60.0569;PAIRED=0.97561;PAIREDR=0;PAO=0;PQA=0;PQR=0;PRO=0;QA=1381;QR=0;RO=0;RPP=41.6201;RPPR=0;RUN=1;SAF=27;SAP=11.961;SAR=14;SRF=0;SRP=0;SRR=0;TYPE=complex;BVAR	GT:DP:RO:QR:AO:QA:GL	1/1:42:0:0:41:1381:-5,-5,0
NC_010611.1	17721	.	T	C	3295.57	.	AB=0;ABP=0;AC=2;AF=1;AN=2;AO=104;CIGAR=1X;DP=104;DPB=104;DPRA=0;EPP=3.34437;EPPR=0;GTI=0;LEN=1;MEANALT=1;MQM=60;MQMR=0;NS=1;NUMALT=1;ODDS=147.393;PAIRED=1;PAIREDR=0;PAO=0;PQA=0;PQR=0;PRO=0;QA=3696;QR=0;RO=0;RPP=3.76196;RPPR=0;RUN=1;SAF=51;SAP=3.09382;SAR=53;SRF=0;SRP=0;SRR=0;TYPE=snp;BVAR	GT:DP:RO:QR:AO:QA:GL	1/1:104:0:0:104:3696:-5,-5,0
NC_010611.1	17746	.	G	A	3193.82	.	AB=0;ABP=0;AC=2;AF=1;AN=2;AO=98;CIGAR=1X;DP=98;DPB=98;DPRA=0;EPP=3.36483;EPPR=0;GTI=0;LEN=1;MEANALT=1;MQM=60;MQMR=0;NS=1;NUMALT=1;ODDS=139.076;PAIRED=1;PAIREDR=0;PAO=0;PQA=0;PQR=0;PRO=0;QA=3582;QR=0;RO=0;RPP=3.36483;RPPR=0;RUN=1;SAF=48;SAP=3.09893;SAR=50;SRF=0;SRP=0;SRR=0;TYPE=snp;BVAR	GT:DP:RO:QR:AO:QA:GL	1/1:98:0:0:98:3582:-5,-5,0
NC_010611.1	17754	.	T	C	2815	.	AB=0;ABP=0;AC=2;AF=1;AN=2;AO=87;CIGAR=1X;DP=87;DPB=87;DPRA=0;EPP=3.23494;EPPR=0;GTI=0;LEN=1;MEANALT=1;MQM=60;MQMR=0;NS=1;NUMALT=1;ODDS=123.826;PAIRED=1;PAIREDR=0;PAO=0;PQA=0;PQR=0;PRO=0;QA=3161;QR=0;RO=0;RPP=4.23331;RPPR=0;RUN=1;SAF=44;SAP=3.03526;SAR=43;SRF=0;SRP=0;SRR=0;TYPE=snp;BVAR	GT:DP:RO:QR:AO:QA:GL	1/1:87:0:0:87:3161:-5,-5,0
NC_010611.1	17838	.	CGCG	TGCA	2131.52	.	AB=0;ABP=0;AC=2;AF=1;AN=2;AO=73;CIGAR=1X2M1X;DP=75;DPB=150.5;DPRA=0;EPP=3.75395;EPPR=0;GTI=0;LEN=4;MEANALT=3;MQM=60;MQMR=0;NS=1;NUMALT=1;ODDS=104.418;PAIRED=1;PAIREDR=0;PAO=0;PQA=0;PQR=0;PRO=0;QA=2426;QR=0;RO=0;RPP=18.746;RPPR=0;RUN=1;SAF=43;SAP=8.03741;SAR=30;SRF=0;SRP=0;SRR=0;TYPE=complex;BVAR	GT:DP:RO:QR:AO:QA:GL	1/1:75:0:0:73:2426:-5,-5,0
NC_010611.1	17868	.	C	T	2335.31	.	AB=0;ABP=0;AC=2;AF=1;AN=2;AO=73;CIGAR=1X;DP=73;DPB=73;DPRA=0;EPP=31.5964;EPPR=0;GTI=0;LEN=1;MEANALT=1;MQM=60;MQMR=0;NS=1;NUMALT=1;ODDS=104.418;PAIRED=1;PAIREDR=0;PAO=0;PQA=0;PQR=0;PRO=0;QA=2663;QR=0;RO=0;RPP=3.04005;RPPR=0;RUN=1;SAF=43;SAP=8.03741;SAR=30;SRF=0;SRP=0;SRR=0;TYPE=snp;BVAR	GT:DP:RO:QR:AO:QA:GL	1/1:73:0:0:73:2663:-5,-5,0
NC_010611.1	17886	.	C	T	2260.29	.	AB=0;ABP=0;AC=2;AF=1;AN=2;AO=70;CIGAR=1X;DP=70;DPB=70;DPRA=0;EPP=20.8784;EPPR=0;GTI=0;LEN=1;MEANALT=1;MQM=60;MQMR=0;NS=1;NUMALT=1;ODDS=100.259;PAIRED=1;PAIREDR=0;PAO=0;PQA=0;PQR=0;PRO=0;QA=2573;QR=0;RO=0;RPP=9.09042;RPPR=0;RUN=1;SAF=41;SAP=7.47733;SAR=29;SRF=0;SRP=0;SRR=0;TYPE=snp;BVAR	GT:DP:RO:QR:AO:QA:GL	1/1:70:0:0:70:2573:-5,-5,0
NC_010611.1	17892	.	T	C	2310.02	.	AB=0;ABP=0;AC=2;AF=1;AN=2;AO=70;CIGAR=1X;DP=70;DPB=70;DPRA=0;EPP=15.4187;EPPR=0;GTI=0;LEN=1;MEANALT=1;MQM=60;MQMR=0;NS=1;NUMALT=1;ODDS=100.259;PAIRED=1;PAIREDR=0;PAO=0;PQA=0;PQR=0;PRO=0;QA=2622;QR=0;RO=0;RPP=9.09042;RPPR=0;RUN=1;SAF=41;SAP=7.47733;SAR=29;SRF=0;SRP=0;SRR=0;TYPE=snp;BVAR	GT:DP:RO:QR:AO:QA:GL	1/1:70:0:0:70:2622:-5,-5,0
NC_010611.1	17980	.	T	C	1853.68	.	AB=0;ABP=0;AC=2;AF=1;AN=2;AO=58;CIGAR=1X;DP=58;DPB=58;DPRA=0;EPP=5.40641;EPPR=0;GTI=0;LEN=1;MEANALT=1;MQM=60;MQMR=0;NS=1;NUMALT=1;ODDS=83.6239;PAIRED=1;PAIREDR=0;PAO=0;PQA=0;PQR=0;PRO=0;QA=2101;QR=0;RO=0;RPP=8.40154;RPPR=0;RUN=1;SAF=24;SAP=6.75422;SAR=34;SRF=0;SRP=0;SRR=0;TYPE=snp;BVAR	GT:DP:RO:QR:AO:QA:GL	1/1:58:0:0:58:2101:-5,-5,0
NC_010611.1	17999	.	A	G	1829.37	.	AB=0;ABP=0;AC=2;AF=1;AN=2;AO=57;CIGAR=1X;DP=57;DPB=57;DPRA=0;EPP=3.9627;EPPR=0;GTI=0;LEN=1;MEANALT=1;MQM=60;MQMR=0;NS=1;NUMALT=1;ODDS=82.2377;PAIRED=1;PAIREDR=0;PAO=0;PQA=0;PQR=0;PRO=0;QA=2069;QR=0;RO=0;RPP=6.09608;RPPR=0;RUN=1;SAF=24;SAP=6.09608;SAR=33;SRF=0;SRP=0;SRR=0;TYPE=snp;BVAR	GT:DP:RO:QR:AO:QA:GL	1/1:57:0:0:57:2069:-5,-5,0
NC_010611.1	18020	.	A	G	1870.75	.	AB=0;ABP=0;AC=2;AF=1;AN=2;AO=58;CIGAR=1X;DP=58;DPB=58;DPRA=0;EPP=5.40641;EPPR=0;GTI=0;LEN=1;MEANALT=1;MQM=60;MQMR=0;NS=1;NUMALT=1;ODDS=83.6239;PAIRED=0.982759;PAIREDR=0;PAO=0;PQA=0;PQR=0;PRO=0;QA=2116;QR=0;RO=0;RPP=3.16006;RPPR=0;RUN=1;SAF=23;SAP=8.40154;SAR=35;SRF=0;SRP=0;SRR=0;TYPE=snp;BVAR	GT:DP:RO:QR:AO:QA:GL	1/1:58:0:0:58:2116:-5,-5,0
NC_010611.1	18057	.	A	G	2096.84	.	AB=0;ABP=0;AC=2;AF=1;AN=2;AO=65;CIGAR=1X;DP=65;DPB=65;DPRA=0;EPP=3.84548;EPPR=0;GTI=0;LEN=1;MEANALT=1;MQM=60;MQMR=0;NS=1;NUMALT=1;ODDS=93.328;PAIRED=0.984615;PAIREDR=0;PAO=0;PQA=0;PQR=0;PRO=0;QA=2365;QR=0;RO=0;RPP=4.64726;RPPR=0;RUN=1;SAF=28;SAP=5.71629;SAR=37;SRF=0;SRP=0;SRR=0;TYPE=snp;BVAR	GT:DP:RO:QR:AO:QA:GL	1/1:65:0:0:65:2365:-5,-5,0
NC_010611.1	18120	.	C	T	2437.01	.	AB=0;ABP=0;AC=2;AF=1;AN=2;AO=76;CIGAR=1X;DP=76;DPB=76;DPRA=0;EPP=10.3247;EPPR=0;GTI=0;LEN=1;MEANALT=1;MQM=60;MQMR=0;NS=1;NUMALT=1;ODDS=108.577;PAIRED=0.986842;PAIREDR=0;PAO=0;PQA=0;PQR=0;PRO=0;QA=2763;QR=0;RO=0;RPP=16.8392;RPPR=0;RUN=1;SAF=41;SAP=4.03889;SAR=35;SRF=0;SRP=0;SRR=0;TYPE=snp;BVAR	GT:DP:RO:QR:AO:QA:GL	1/1:76:0:0:76:2763:-5,-5,0
NC_010611.1	18210	.	A	G	2792.1	.	AB=0;ABP=0;AC=2;AF=1;AN=2;AO=87;CIGAR=1X;DP=87;DPB=87;DPRA=0;EPP=3.63429;EPPR=0;GTI=0;LEN=1;MEANALT=1;MQM=60;MQMR=0;NS=1;NUMALT=1;ODDS=123.826;PAIRED=1;PAIREDR=0;PAO=0;PQA=0;PQR=0;PRO=0;QA=3138;QR=0;RO=0;RPP=6.03039;RPPR=0;RUN=1;SAF=43;SAP=3.03526;SAR=44;SRF=0;SRP=0;SRR=0;TYPE=snp;BVAR	GT:DP:RO:QR:AO:QA:GL	1/1:87:0:0:87:3138:-5,-5,0
NC_010611.1	18222	.	T	C	2835.47	.	AB=0;ABP=0;AC=2;AF=1;AN=2;AO=86;CIGAR=1X;DP=87;DPB=87;DPRA=0;EPP=3.41429;EPPR=0;GTI=0;LEN=1;MEANALT=2;MQM=60;MQMR=0;NS=1;NUMALT=1;ODDS=122.44;PAIRED=1;PAIREDR=0;PAO=0;PQA=0;PQR=0;PRO=0;QA=3196;QR=0;RO=0;RPP=11.1912;RPPR=0;RUN=1;SAF=45;SAP=3.41429;SAR=41;SRF=0;SRP=0;SRR=0;TYPE=snp;BVAR	GT:DP:RO:QR:AO:QA:GL	1/1:87:0:0:86:3196:-5,-5,0
NC_010611.1	18234	.	TAAATTA	GAGATTG	2147.78	.	AB=0;ABP=0;AC=2;AF=1;AN=2;AO=70;CIGAR=1X1M1X3M1X;DP=71;DPB=143.714;DPRA=0;EPP=4.99565;EPPR=0;GTI=0;LEN=7;MEANALT=2;MQM=60;MQMR=0;NS=1;NUMALT=1;ODDS=100.259;PAIRED=1;PAIREDR=0;PAO=0;PQA=0;PQR=0;PRO=0;QA=2458;QR=0;RO=0;RPP=34.7758;RPPR=0;RUN=1;SAF=36;SAP=3.13438;SAR=34;SRF=0;SRP=0;SRR=0;TYPE=complex;BVAR	GT:DP:RO:QR:AO:QA:GL	1/1:71:0:0:70:2458:-5,-5,0
NC_010611.1	18261	.	C	T	3009.29	.	AB=0;ABP=0;AC=2;AF=1;AN=2;AO=92;CIGAR=1X;DP=93;DPB=93;DPRA=0;EPP=5.3706;EPPR=0;GTI=0;LEN=1;MEANALT=2;MQM=60;MQMR=0;NS=1;NUMALT=1;ODDS=130.758;PAIRED=1;PAIREDR=0;PAO=0;PQA=0;PQR=0;PRO=0;QA=3387;QR=0;RO=0;RPP=9.05266;RPPR=0;RUN=1;SAF=47;SAP=3.10471;SAR=45;SRF=0;SRP=0;SRR=0;TYPE=snp;BVAR	GT:DP:RO:QR:AO:QA:GL	1/1:93:0:0:92:3387:-5,-5,0
NC_010611.1	18339	.	G	A	2498.55	.	AB=0;ABP=0;AC=2;AF=1;AN=2;AO=77;CIGAR=1X;DP=78;DPB=78;DPRA=0;EPP=5.29458;EPPR=5.18177;GTI=0;LEN=1;MEANALT=1;MQM=60;MQMR=60;NS=1;NUMALT=1;ODDS=101.032;PAIRED=1;PAIREDR=1;PAO=0;PQA=0;PQR=0;PRO=0;QA=2844;QR=16;RO=1;RPP=26.7273;RPPR=5.18177;RUN=1;SAF=40;SAP=3.26411;SAR=37;SRF=0;SRP=5.18177;SRR=1;TYPE=snp;BVAR	GT:DP:RO:QR:AO:QA:GL	1/1:78:1:16:77:2844:-5,-5,0
NC_010611.1	18345	.	A	G	2900.09	.	AB=0;ABP=0;AC=2;AF=1;AN=2;AO=90;CIGAR=1X;DP=90;DPB=90;DPRA=0;EPP=7.73928;EPPR=0;GTI=0;LEN=1;MEANALT=1;MQM=60;MQMR=0;NS=1;NUMALT=1;ODDS=127.985;PAIRED=1;PAIREDR=0;PAO=0;PQA=0;PQR=0;PRO=0;QA=3263;QR=0;RO=0;RPP=5.42305;RPPR=0;RUN=1;SAF=48;SAP=3.87889;SAR=42;SRF=0;SRP=0;SRR=0;TYPE=snp;BVAR	GT:DP:RO:QR:AO:QA:GL	1/1:90:0:0:90:3263:-5,-5,0
NC_010611.1	18369	.	TGAA	CGAG	2246.93	.	AB=0;ABP=0;AC=2;AF=1;AN=2;AO=72;CIGAR=1X2M1X;DP=73;DPB=148;DPRA=0;EPP=8.92153;EPPR=0;GTI=0;LEN=4;MEANALT=2;MQM=60;MQMR=0;NS=1;NUMALT=1;ODDS=103.032;PAIRED=1;PAIREDR=0;PAO=0;PQA=0;PQR=0;PRO=0;QA=2543;QR=0;RO=0;RPP=4.9405;RPPR=0;RUN=1;SAF=41;SAP=6.02623;SAR=31;SRF=0;SRP=0;SRR=0;TYPE=complex;BVAR	GT:DP:RO:QR:AO:QA:GL	1/1:73:0:0:72:2543:-5,-5,0
NC_010611.1	18396	.	C	T	3185.19	.	AB=0;ABP=0;AC=2;AF=1;AN=2;AO=100;CIGAR=1X;DP=100;DPB=100;DPRA=0;EPP=5.18177;EPPR=0;GTI=0;LEN=1;MEANALT=1;MQM=60;MQMR=0;NS=1;NUMALT=1;ODDS=141.848;PAIRED=1;PAIREDR=0;PAO=0;PQA=0;PQR=0;PRO=0;QA=3621;QR=0;RO=0;RPP=41.3151;RPPR=0;RUN=1;SAF=56;SAP=6.13722;SAR=44;SRF=0;SRP=0;SRR=0;TYPE=snp;BVAR	GT:DP:RO:QR:AO:QA:GL	1/1:100:0:0:100:3621:-5,-5,0
NC_010611.1	18405	.	G	A	3081.23	.	AB=0;ABP=0;AC=2;AF=1;AN=2;AO=95;CIGAR=1X;DP=95;DPB=95;DPRA=0;EPP=5.77607;EPPR=0;GTI=0;LEN=1;MEANALT=1;MQM=60;MQMR=0;NS=1;NUMALT=1;ODDS=134.917;PAIRED=1;PAIREDR=0;PAO=0;PQA=0;PQR=0;PRO=0;QA=3516;QR=0;RO=0;RPP=49.2969;RPPR=0;RUN=1;SAF=54;SAP=6.87324;SAR=41;SRF=0;SRP=0;SRR=0;TYPE=snp;BVAR	GT:DP:RO:QR:AO:QA:GL	1/1:95:0:0:95:3516:-5,-5,0
NC_010611.1	18411	.	G	A	3135.4	.	AB=0;ABP=0;AC=2;AF=1;AN=2;AO=95;CIGAR=1X;DP=95;DPB=95;DPRA=0;EPP=3.21602;EPPR=0;GTI=0;LEN=1;MEANALT=1;MQM=60;MQMR=0;NS=1;NUMALT=1;ODDS=134.917;PAIRED=1;PAIREDR=0;PAO=0;PQA=0;PQR=0;PRO=0;QA=3564;QR=0;RO=0;RPP=41.4339;RPPR=0;RUN=1;SAF=54;SAP=6.87324;SAR=41;SRF=0;SRP=0;SRR=0;TYPE=snp;BVAR	GT:DP:RO:QR:AO:QA:GL	1/1:95:0:0:95:3564:-5,-5,0
NC_010611.1	18423	.	AGGC	CGGT	2912.78	.	AB=0;ABP=0;AC=2;AF=1;AN=2;AO=97;CIGAR=1X2M1X;DP=97;DPB=195.75;DPRA=0;EPP=3.21178;EPPR=0;GTI=0;LEN=4;MEANALT=1;MQM=60;MQMR=0;NS=1;NUMALT=1;ODDS=137.689;PAIRED=1;PAIREDR=0;PAO=0;PQA=0;PQR=0;PRO=0;QA=3288;QR=0;RO=0;RPP=14.8527;RPPR=0;RUN=1;SAF=56;SAP=8.04722;SAR=41;SRF=0;SRP=0;SRR=0;TYPE=complex;BVAR	GT:DP:RO:QR:AO:QA:GL	1/1:97:0:0:97:3288:-5,-5,0
NC_010611.1	18519	.	A	G	3287.92	.	AB=0;ABP=0;AC=2;AF=1;AN=2;AO=101;CIGAR=1X;DP=102;DPB=102;DPRA=0;EPP=3.54779;EPPR=0;GTI=0;LEN=1;MEANALT=2;MQM=60;MQMR=0;NS=1;NUMALT=1;ODDS=143.235;PAIRED=1;PAIREDR=0;PAO=0;PQA=0;PQR=0;PRO=0;QA=3699;QR=0;RO=0;RPP=12.4917;RPPR=0;RUN=1;SAF=49;SAP=3.2038;SAR=52;SRF=0;SRP=0;SRR=0;TYPE=snp;BVAR	GT:DP:RO:QR:AO:QA:GL	1/1:102:0:0:101:3699:-5,-5,0
NC_010611.1	18532	.	T	C	2571.49	.	AB=0;ABP=0;AC=2;AF=1;AN=2;AO=78;CIGAR=1X;DP=78;DPB=78;DPRA=0;EPP=3.0103;EPPR=0;GTI=0;LEN=1;MEANALT=1;MQM=59.4615;MQMR=0;NS=1;NUMALT=1;ODDS=111.35;PAIRED=1;PAIREDR=0;PAO=0;PQA=0;PQR=0;PRO=0;QA=2891;QR=0;RO=0;RPP=5.79424;RPPR=0;RUN=1;SAF=39;SAP=3.0103;SAR=39;SRF=0;SRP=0;SRR=0;TYPE=snp;BVAR	GT:DP:RO:QR:AO:QA:GL	1/1:78:0:0:78:2891:-5,-5,0
NC_010611.1	18546	.	T	A	2236	.	AB=0;ABP=0;AC=2;AF=1;AN=2;AO=69;CIGAR=1X;DP=69;DPB=69;DPRA=0;EPP=5.55942;EPPR=0;GTI=0;LEN=1;MEANALT=1;MQM=59.3913;MQMR=0;NS=1;NUMALT=1;ODDS=98.8732;PAIRED=1;PAIREDR=0;PAO=0;PQA=0;PQR=0;PRO=0;QA=2525;QR=0;RO=0;RPP=10.0912;RPPR=0;RUN=1;SAF=35;SAP=3.04177;SAR=34;SRF=0;SRP=0;SRR=0;TYPE=snp;BVAR	GT:DP:RO:QR:AO:QA:GL	1/1:69:0:0:69:2525:-5,-5,0
NC_010611.1	18558	.	GTAAACAGGATAGTTTCCC	ATAAGCTGGGTAATCCCCG	1151.92	.	AB=0;ABP=0;AC=2;AF=1;AN=2;AO=38;CIGAR=1X3M1X1M1X2M1X2M1X1M2X2M1X;DP=38;DPB=76.5263;DPRA=0;EPP=5.06748;EPPR=0;GTI=0;LEN=19;MEANALT=1;MQM=60;MQMR=0;NS=1;NUMALT=1;ODDS=55.8981;PAIRED=1;PAIREDR=0;PAO=0;PQA=0;PQR=0;PRO=0;QA=1309;QR=0;RO=0;RPP=3.0103;RPPR=0;RUN=1;SAF=17;SAP=3.9246;SAR=21;SRF=0;SRP=0;SRR=0;TYPE=complex;BVAR	GT:DP:RO:QR:AO:QA:GL	1/1:38:0:0:38:1309:-5,-5,0
NC_010611.1	18588	.	G	A	2349.16	.	AB=0;ABP=0;AC=2;AF=1;AN=2;AO=74;CIGAR=1X;DP=74;DPB=74;DPRA=0;EPP=4.06669;EPPR=0;GTI=0;LEN=1;MEANALT=1;MQM=59.1081;MQMR=0;NS=1;NUMALT=1;ODDS=105.805;PAIRED=1;PAIREDR=0;PAO=0;PQA=0;PQR=0;PRO=0;QA=2647;QR=0;RO=0;RPP=7.23587;RPPR=0;RUN=1;SAF=35;SAP=3.47981;SAR=39;SRF=0;SRP=0;SRR=0;TYPE=snp;BVAR	GT:DP:RO:QR:AO:QA:GL	1/1:74:0:0:74:2647:-5,-5,0
NC_010611.1	18600	.	T	C	3003.27	.	AB=0;ABP=0;AC=2;AF=1;AN=2;AO=95;CIGAR=1X;DP=95;DPB=95;DPRA=0;EPP=4.13032;EPPR=0;GTI=0;LEN=1;MEANALT=1;MQM=59.3053;MQMR=0;NS=1;NUMALT=1;ODDS=134.917;PAIRED=1;PAIREDR=0;PAO=0;PQA=0;PQR=0;PRO=0;QA=3392;QR=0;RO=0;RPP=22.2335;RPPR=0;RUN=1;SAF=48;SAP=3.03316;SAR=47;SRF=0;SRP=0;SRR=0;TYPE=snp;BVAR	GT:DP:RO:QR:AO:QA:GL	1/1:95:0:0:95:3392:-5,-5,0
NC_010611.1	18618	.	C	T	3374.61	.	AB=0;ABP=0;AC=2;AF=1;AN=2;AO=109;CIGAR=1X;DP=109;DPB=109;DPRA=0;EPP=3.03022;EPPR=0;GTI=0;LEN=1;MEANALT=1;MQM=60;MQMR=0;NS=1;NUMALT=1;ODDS=154.325;PAIRED=1;PAIREDR=0;PAO=0;PQA=0;PQR=0;PRO=0;QA=3844;QR=0;RO=0;RPP=54.8268;RPPR=0;RUN=1;SAF=59;SAP=4.62396;SAR=50;SRF=0;SRP=0;SRR=0;TYPE=snp;BVAR	GT:DP:RO:QR:AO:QA:GL	1/1:109:0:0:109:3844:-5,-5,0
NC_010611.1	18639	.	G	A	3553.89	.	AB=0;ABP=0;AC=2;AF=1;AN=2;AO=109;CIGAR=1X;DP=110;DPB=110;DPRA=0;EPP=10.2021;EPPR=0;GTI=0;LEN=1;MEANALT=2;MQM=60;MQMR=0;NS=1;NUMALT=1;ODDS=154.325;PAIRED=1;PAIREDR=0;PAO=0;PQA=0;PQR=0;PRO=0;QA=3996;QR=0;RO=0;RPP=4.62396;RPPR=0;RUN=1;SAF=56;SAP=3.1896;SAR=53;SRF=0;SRP=0;SRR=0;TYPE=snp;BVAR	GT:DP:RO:QR:AO:QA:GL	1/1:110:0:0:109:3996:-5,-5,0
NC_010611.1	18660	.	G	A	3408.18	.	AB=0;ABP=0;AC=2;AF=1;AN=2;AO=103;CIGAR=1X;DP=103;DPB=103;DPRA=0;EPP=10.621;EPPR=0;GTI=0;LEN=1;MEANALT=1;MQM=60;MQMR=0;NS=1;NUMALT=1;ODDS=146.007;PAIRED=1;PAIREDR=0;PAO=0;PQA=0;PQR=0;PRO=0;QA=3837;QR=0;RO=0;RPP=10.621;RPPR=0;RUN=1;SAF=54;SAP=3.53736;SAR=49;SRF=0;SRP=0;SRR=0;TYPE=snp;BVAR	GT:DP:RO:QR:AO:QA:GL	1/1:103:0:0:103:3837:-5,-5,0
NC_010611.1	18747	.	T	C	2057.95	.	AB=0;ABP=0;AC=2;AF=1;AN=2;AO=63;CIGAR=1X;DP=63;DPB=63;DPRA=0;EPP=5.80219;EPPR=0;GTI=0;LEN=1;MEANALT=1;MQM=60;MQMR=0;NS=1;NUMALT=1;ODDS=90.5554;PAIRED=1;PAIREDR=0;PAO=0;PQA=0;PQR=0;PRO=0;QA=2322;QR=0;RO=0;RPP=5.80219;RPPR=0;RUN=1;SAF=31;SAP=3.04477;SAR=32;SRF=0;SRP=0;SRR=0;TYPE=snp;BVAR	GT:DP:RO:QR:AO:QA:GL	1/1:63:0:0:63:2322:-5,-5,0
NC_010611.1	18807	.	GAGGAT	AAAGAC	1455.02	.	AB=0;ABP=0;AC=2;AF=1;AN=2;AO=47;CIGAR=1X1M1X2M1X;DP=47;DPB=97;DPRA=0;EPP=3.42611;EPPR=0;GTI=0;LEN=6;MEANALT=1;MQM=60;MQMR=0;NS=1;NUMALT=1;ODDS=68.3747;PAIRED=1;PAIREDR=0;PAO=0;PQA=0;PQR=0;PRO=0;QA=1649;QR=0;RO=0;RPP=3.42611;RPPR=0;RUN=1;SAF=19;SAP=6.75262;SAR=28;SRF=0;SRP=0;SRR=0;TYPE=complex;BVAR	GT:DP:RO:QR:AO:QA:GL	1/1:47:0:0:47:1649:-5,-5,0
NC_010611.1	18894	.	G	A	2450.84	.	AB=0;ABP=0;AC=2;AF=1;AN=2;AO=74;CIGAR=1X;DP=74;DPB=74;DPRA=0;EPP=3.12768;EPPR=0;GTI=0;LEN=1;MEANALT=1;MQM=60;MQMR=0;NS=1;NUMALT=1;ODDS=105.805;PAIRED=1;PAIREDR=0;PAO=0;PQA=0;PQR=0;PRO=0;QA=2758;QR=0;RO=0;RPP=5.94472;RPPR=0;RUN=1;SAF=34;SAP=4.06669;SAR=40;SRF=0;SRP=0;SRR=0;TYPE=snp;BVAR	GT:DP:RO:QR:AO:QA:GL	1/1:74:0:0:74:2758:-5,-5,0
NC_010611.1	18911	.	C	T	3034.61	.	AB=0;ABP=0;AC=2;AF=1;AN=2;AO=93;CIGAR=1X;DP=93;DPB=93;DPRA=0;EPP=6.95631;EPPR=0;GTI=0;LEN=1;MEANALT=1;MQM=60;MQMR=0;NS=1;NUMALT=1;ODDS=132.144;PAIRED=1;PAIREDR=0;PAO=0;PQA=0;PQR=0;PRO=0;QA=3414;QR=0;RO=0;RPP=8.26386;RPPR=0;RUN=1;SAF=46;SAP=3.03365;SAR=47;SRF=0;SRP=0;SRR=0;TYPE=snp;BVAR	GT:DP:RO:QR:AO:QA:GL	1/1:93:0:0:93:3414:-5,-5,0
NC_010611.1	19041	.	T	G	4344.43	.	AB=0;ABP=0;AC=2;AF=1;AN=2;AO=131;CIGAR=1X;DP=131;DPB=131;DPRA=0;EPP=5.01601;EPPR=0;GTI=0;LEN=1;MEANALT=1;MQM=60;MQMR=0;NS=1;NUMALT=1;ODDS=184.823;PAIRED=1;PAIREDR=0;PAO=0;PQA=0;PQR=0;PRO=0;QA=4864;QR=0;RO=0;RPP=3.15949;RPPR=0;RUN=1;SAF=65;SAP=3.02688;SAR=66;SRF=0;SRP=0;SRR=0;TYPE=snp;BVAR	GT:DP:RO:QR:AO:QA:GL	1/1:131:0:0:131:4864:-5,-5,0
NC_010611.1	19065	.	G	A	3802.54	.	AB=0;ABP=0;AC=2;AF=1;AN=2;AO=120;CIGAR=1X;DP=121;DPB=121;DPRA=0;EPP=11.7686;EPPR=0;GTI=0;LEN=1;MEANALT=2;MQM=60;MQMR=0;NS=1;NUMALT=1;ODDS=169.574;PAIRED=1;PAIREDR=0;PAO=0;PQA=0;PQR=0;PRO=0;QA=4294;QR=0;RO=0;RPP=23.9288;RPPR=0;RUN=1;SAF=60;SAP=3.0103;SAR=60;SRF=0;SRP=0;SRR=0;TYPE=snp;BVAR	GT:DP:RO:QR:AO:QA:GL	1/1:121:0:0:120:4294:-5,-5,0
NC_010611.1	19104	.	T	C	3452.56	.	AB=0;ABP=0;AC=2;AF=1;AN=2;AO=107;CIGAR=1X;DP=107;DPB=107;DPRA=0;EPP=4.65412;EPPR=0;GTI=0;LEN=1;MEANALT=1;MQM=60;MQMR=0;NS=1;NUMALT=1;ODDS=151.552;PAIRED=0.981308;PAIREDR=0;PAO=0;PQA=0;PQR=0;PRO=0;QA=3874;QR=0;RO=0;RPP=5.46589;RPPR=0;RUN=1;SAF=55;SAP=3.19295;SAR=52;SRF=0;SRP=0;SRR=0;TYPE=snp;BVAR	GT:DP:RO:QR:AO:QA:GL	1/1:107:0:0:107:3874:-5,-5,0
NC_010611.1	19111	.	T	C	3236.88	.	AB=0;ABP=0;AC=2;AF=1;AN=2;AO=101;CIGAR=1X;DP=101;DPB=101;DPRA=0;EPP=3.54779;EPPR=0;GTI=0;LEN=1;MEANALT=1;MQM=60;MQMR=0;NS=1;NUMALT=1;ODDS=143.235;PAIRED=0.980198;PAIREDR=0;PAO=0;PQA=0;PQR=0;PRO=0;QA=3635;QR=0;RO=0;RPP=6.64375;RPPR=0;RUN=1;SAF=54;SAP=4.06379;SAR=47;SRF=0;SRP=0;SRR=0;TYPE=snp;BVAR	GT:DP:RO:QR:AO:QA:GL	1/1:101:0:0:101:3635:-5,-5,0
NC_010611.1	19151	.	C	T	3699.5	.	AB=0;ABP=0;AC=2;AF=1;AN=2;AO=113;CIGAR=1X;DP=113;DPB=113;DPRA=0;EPP=13.1759;EPPR=0;GTI=0;LEN=1;MEANALT=1;MQM=60;MQMR=0;NS=1;NUMALT=1;ODDS=159.87;PAIRED=0.964602;PAIREDR=0;PAO=0;PQA=0;PQR=0;PRO=0;QA=4157;QR=0;RO=0;RPP=4.56684;RPPR=0;RUN=1;SAF=57;SAP=3.02952;SAR=56;SRF=0;SRP=0;SRR=0;TYPE=snp;BVAR	GT:DP:RO:QR:AO:QA:GL	1/1:113:0:0:113:4157:-5,-5,0
NC_010611.1	20014	.	A	T	617858	.	AB=0;ABP=0;AC=2;AF=1;AN=2;AO=3;CIGAR=1X;DP=3;DPB=3;DPRA=0;EPP=3.73412;EPPR=0;GTI=0;LEN=1;MEANALT=1;MQM=60;MQMR=0;NS=1;NUMALT=1;ODDS=7.37776;PAIRED=1;PAIREDR=0;PAO=0;PQA=0;PQR=0;PRO=0;QA=85;QR=0;RO=0;RPP=9.52472;RPPR=0;RUN=1;SAF=1;SAP=3.73412;SAR=2;SRF=0;SRP=0;SRR=0;TYPE=snp;BVAR	GT:DP:RO:QR:AO:QA:GL	1/1:3:0:0:3:85:-5,-0.90309,0
NC_010611.1	20101	.	T	C	2068.96	.	AB=0;ABP=0;AC=2;AF=1;AN=2;AO=64;CIGAR=1X;DP=64;DPB=64;DPRA=0;EPP=3.55317;EPPR=0;GTI=0;LEN=1;MEANALT=1;MQM=60;MQMR=0;NS=1;NUMALT=1;ODDS=91.9417;PAIRED=0.890625;PAIREDR=0;PAO=0;PQA=0;PQR=0;PRO=0;QA=2339;QR=0;RO=0;RPP=11.6962;RPPR=0;RUN=1;SAF=34;SAP=3.55317;SAR=30;SRF=0;SRP=0;SRR=0;TYPE=snp;BVAR	GT:DP:RO:QR:AO:QA:GL	1/1:64:0:0:64:2339:-5,-5,0
NC_010611.1	20134	.	A	G	1935.06	.	AB=0;ABP=0;AC=2;AF=1;AN=2;AO=63;CIGAR=1X;DP=63;DPB=63;DPRA=0;EPP=3.04477;EPPR=0;GTI=0;LEN=1;MEANALT=1;MQM=60;MQMR=0;NS=1;NUMALT=1;ODDS=90.5554;PAIRED=0.888889;PAIREDR=0;PAO=0;PQA=0;PQR=0;PRO=0;QA=2186;QR=0;RO=0;RPP=7.18091;RPPR=0;RUN=1;SAF=35;SAP=4.69922;SAR=28;SRF=0;SRP=0;SRR=0;TYPE=snp;BVAR	GT:DP:RO:QR:AO:QA:GL	1/1:63:0:0:63:2186:-5,-5,0
NC_010611.1	20284	.	T	G	1392.36	.	AB=0;ABP=0;AC=2;AF=1;AN=2;AO=43;CIGAR=1X;DP=43;DPB=43;DPRA=0;EPP=9.12072;EPPR=0;GTI=0;LEN=1;MEANALT=1;MQM=60;MQMR=0;NS=1;NUMALT=1;ODDS=62.8295;PAIRED=0.953488;PAIREDR=0;PAO=0;PQA=0;PQR=0;PRO=0;QA=1583;QR=0;RO=0;RPP=4.27278;RPPR=0;RUN=1;SAF=19;SAP=4.27278;SAR=24;SRF=0;SRP=0;SRR=0;TYPE=snp;BVAR	GT:DP:RO:QR:AO:QA:GL	1/1:43:0:0:43:1583:-5,-5,0
NC_010611.1	20335	.	T	C	1363.85	.	AB=0;ABP=0;AC=2;AF=1;AN=2;AO=44;CIGAR=1X;DP=44;DPB=44;DPRA=0;EPP=6.16881;EPPR=0;GTI=0;LEN=1;MEANALT=1;MQM=60;MQMR=0;NS=1;NUMALT=1;ODDS=64.2158;PAIRED=0.977273;PAIREDR=0;PAO=0;PQA=0;PQR=0;PRO=0;QA=1553;QR=0;RO=0;RPP=7.94546;RPPR=0;RUN=1;SAF=19;SAP=4.78696;SAR=25;SRF=0;SRP=0;SRR=0;TYPE=snp;BVAR	GT:DP:RO:QR:AO:QA:GL	1/1:44:0:0:44:1553:-5,-5,0
NC_010611.1	20344	.	T	C	1719.88	.	AB=0;ABP=0;AC=2;AF=1;AN=2;AO=53;CIGAR=1X;DP=53;DPB=53;DPRA=0;EPP=5.01789;EPPR=0;GTI=0;LEN=1;MEANALT=1;MQM=60;MQMR=0;NS=1;NUMALT=1;ODDS=76.6925;PAIRED=0.981132;PAIREDR=0;PAO=0;PQA=0;PQR=0;PRO=0;QA=1947;QR=0;RO=0;RPP=5.01789;RPPR=0;RUN=1;SAF=22;SAP=6.32897;SAR=31;SRF=0;SRP=0;SRR=0;TYPE=snp;BVAR	GT:DP:RO:QR:AO:QA:GL	1/1:53:0:0:53:1947:-5,-5,0
NC_010611.1	20359	.	G	A	1583.08	.	AB=0;ABP=0;AC=2;AF=1;AN=2;AO=51;CIGAR=1X;DP=51;DPB=51;DPRA=0;EPP=4.07475;EPPR=0;GTI=0;LEN=1;MEANALT=1;MQM=60;MQMR=0;NS=1;NUMALT=1;ODDS=73.9199;PAIRED=1;PAIREDR=0;PAO=0;PQA=0;PQR=0;PRO=0;QA=1796;QR=0;RO=0;RPP=3.05288;RPPR=0;RUN=1;SAF=19;SAP=10.206;SAR=32;SRF=0;SRP=0;SRR=0;TYPE=snp;BVAR	GT:DP:RO:QR:AO:QA:GL	1/1:51:0:0:51:1796:-5,-5,0
NC_010611.1	20368	.	A	G	1808.2	.	AB=0;ABP=0;AC=2;AF=1;AN=2;AO=55;CIGAR=1X;DP=55;DPB=55;DPRA=0;EPP=3.04978;EPPR=0;GTI=0;LEN=1;MEANALT=1;MQM=60;MQMR=0;NS=1;NUMALT=1;ODDS=79.4651;PAIRED=1;PAIREDR=0;PAO=0;PQA=0;PQR=0;PRO=0;QA=2043;QR=0;RO=0;RPP=3.36563;RPPR=0;RUN=1;SAF=22;SAP=7.78754;SAR=33;SRF=0;SRP=0;SRR=0;TYPE=snp;BVAR	GT:DP:RO:QR:AO:QA:GL	1/1:55:0:0:55:2043:-5,-5,0
NC_010611.1	20392	.	C	T	2448.01	.	AB=0;ABP=0;AC=2;AF=1;AN=2;AO=80;CIGAR=1X;DP=81;DPB=81;DPRA=0;EPP=8.33041;EPPR=0;GTI=0;LEN=1;MEANALT=2;MQM=60;MQMR=0;NS=1;NUMALT=1;ODDS=114.122;PAIRED=1;PAIREDR=0;PAO=0;PQA=0;PQR=0;PRO=0;QA=2787;QR=0;RO=0;RPP=27.4394;RPPR=0;RUN=1;SAF=38;SAP=3.44459;SAR=42;SRF=0;SRP=0;SRR=0;TYPE=snp;BVAR	GT:DP:RO:QR:AO:QA:GL	1/1:81:0:0:80:2787:-5,-5,0
NC_010611.1	20443	.	A	G	3178.66	.	AB=0;ABP=0;AC=2;AF=1;AN=2;AO=97;CIGAR=1X;DP=97;DPB=97;DPRA=0;EPP=3.56996;EPPR=0;GTI=0;LEN=1;MEANALT=1;MQM=60;MQMR=0;NS=1;NUMALT=1;ODDS=137.689;PAIRED=1;PAIREDR=0;PAO=0;PQA=0;PQR=0;PRO=0;QA=3568;QR=0;RO=0;RPP=5.71904;RPPR=0;RUN=1;SAF=50;SAP=3.21178;SAR=47;SRF=0;SRP=0;SRR=0;TYPE=snp;BVAR	GT:DP:RO:QR:AO:QA:GL	1/1:97:0:0:97:3568:-5,-5,0
NC_010611.1	20500	.	A	G	2911.46	.	AB=0;ABP=0;AC=2;AF=1;AN=2;AO=94;CIGAR=1X;DP=95;DPB=95;DPRA=0;EPP=3.37991;EPPR=0;GTI=0;LEN=1;MEANALT=2;MQM=60;MQMR=0;NS=1;NUMALT=1;ODDS=133.531;PAIRED=1;PAIREDR=0;PAO=0;PQA=0;PQR=0;PRO=0;QA=3271;QR=0;RO=0;RPP=4.48875;RPPR=0;RUN=1;SAF=48;SAP=3.1027;SAR=46;SRF=0;SRP=0;SRR=0;TYPE=snp;BVAR	GT:DP:RO:QR:AO:QA:GL	1/1:95:0:0:94:3271:-5,-5,0
NC_010611.1	20560	.	G	C	2625.17	.	AB=0;ABP=0;AC=2;AF=1;AN=2;AO=80;CIGAR=1X;DP=80;DPB=80;DPRA=0;EPP=4.74748;EPPR=0;GTI=0;LEN=1;MEANALT=1;MQM=60;MQMR=0;NS=1;NUMALT=1;ODDS=114.122;PAIRED=1;PAIREDR=0;PAO=0;PQA=0;PQR=0;PRO=0;QA=2954;QR=0;RO=0;RPP=6.91895;RPPR=0;RUN=1;SAF=40;SAP=3.0103;SAR=40;SRF=0;SRP=0;SRR=0;TYPE=snp;BVAR	GT:DP:RO:QR:AO:QA:GL	1/1:80:0:0:80:2954:-5,-5,0
NC_010611.1	20581	.	A	G	2630.36	.	AB=0;ABP=0;AC=2;AF=1;AN=2;AO=82;CIGAR=1X;DP=82;DPB=82;DPRA=0;EPP=4.70511;EPPR=0;GTI=0;LEN=1;MEANALT=1;MQM=60;MQMR=0;NS=1;NUMALT=1;ODDS=116.895;PAIRED=1;PAIREDR=0;PAO=0;PQA=0;PQR=0;PRO=0;QA=2960;QR=0;RO=0;RPP=3.11623;RPPR=0;RUN=1;SAF=47;SAP=6.82362;SAR=35;SRF=0;SRP=0;SRR=0;TYPE=snp;BVAR	GT:DP:RO:QR:AO:QA:GL	1/1:82:0:0:82:2960:-5,-5,0
NC_010611.1	20623	.	T	C	2786.08	.	AB=0;ABP=0;AC=2;AF=1;AN=2;AO=87;CIGAR=1X;DP=87;DPB=87;DPRA=0;EPP=4.23331;EPPR=0;GTI=0;LEN=1;MEANALT=1;MQM=60;MQMR=0;NS=1;NUMALT=1;ODDS=123.826;PAIRED=1;PAIREDR=0;PAO=0;PQA=0;PQR=0;PRO=0;QA=3130;QR=0;RO=0;RPP=3.03526;RPPR=0;RUN=1;SAF=47;SAP=4.23331;SAR=40;SRF=0;SRP=0;SRR=0;TYPE=snp;BVAR	GT:DP:RO:QR:AO:QA:GL	1/1:87:0:0:87:3130:-5,-5,0
NC_010611.1	20656	.	C	G	2593.35	.	AB=0;ABP=0;AC=2;AF=1;AN=2;AO=82;CIGAR=1X;DP=82;DPB=82;DPRA=0;EPP=5.65844;EPPR=0;GTI=0;LEN=1;MEANALT=1;MQM=60;MQMR=0;NS=1;NUMALT=1;ODDS=116.895;PAIRED=1;PAIREDR=0;PAO=0;PQA=0;PQR=0;PRO=0;QA=2918;QR=0;RO=0;RPP=3.434;RPPR=0;RUN=1;SAF=45;SAP=4.70511;SAR=37;SRF=0;SRP=0;SRR=0;TYPE=snp;BVAR	GT:DP:RO:QR:AO:QA:GL	1/1:82:0:0:82:2918:-5,-5,0
NC_010611.1	20725	.	ATTT	GTTA	2182.99	.	AB=0;ABP=0;AC=2;AF=1;AN=2;AO=69;CIGAR=1X2M1X;DP=69;DPB=140.25;DPRA=0;EPP=8.32883;EPPR=0;GTI=0;LEN=4;MEANALT=1;MQM=60;MQMR=0;NS=1;NUMALT=1;ODDS=98.8732;PAIRED=1;PAIREDR=0;PAO=0;PQA=0;PQR=0;PRO=0;QA=2481;QR=0;RO=0;RPP=6.81824;RPPR=0;RUN=1;SAF=24;SAP=16.8888;SAR=45;SRF=0;SRP=0;SRR=0;TYPE=complex;BVAR	GT:DP:RO:QR:AO:QA:GL	1/1:69:0:0:69:2481:-5,-5,0
NC_010611.1	20773	.	G	A	2379.81	.	AB=0;ABP=0;AC=2;AF=1;AN=2;AO=80;CIGAR=1X;DP=80;DPB=80;DPRA=0;EPP=11.8048;EPPR=0;GTI=0;LEN=1;MEANALT=1;MQM=60;MQMR=0;NS=1;NUMALT=1;ODDS=114.122;PAIRED=0.9875;PAIREDR=0;PAO=0;PQA=0;PQR=0;PRO=0;QA=2694;QR=0;RO=0;RPP=9.95901;RPPR=0;RUN=1;SAF=37;SAP=3.98746;SAR=43;SRF=0;SRP=0;SRR=0;TYPE=snp;BVAR	GT:DP:RO:QR:AO:QA:GL	1/1:80:0:0:80:2694:-5,-5,0
NC_010611.1	20866	.	CAAG	TAAA	2230.29	.	AB=0;ABP=0;AC=2;AF=1;AN=2;AO=70;CIGAR=1X2M1X;DP=70;DPB=140;DPRA=0;EPP=3.13438;EPPR=0;GTI=0;LEN=4;MEANALT=1;MQM=60;MQMR=0;NS=1;NUMALT=1;ODDS=100.259;PAIRED=0.985714;PAIREDR=0;PAO=0;PQA=0;PQR=0;PRO=0;QA=2522;QR=0;RO=0;RPP=7.47733;RPPR=0;RUN=1;SAF=43;SAP=10.9517;SAR=27;SRF=0;SRP=0;SRR=0;TYPE=complex;BVAR	GT:DP:RO:QR:AO:QA:GL	1/1:70:0:0:70:2522:-5,-5,0
NC_010611.1	20913	.	T	C	3052.15	.	AB=0;ABP=0;AC=2;AF=1;AN=2;AO=92;CIGAR=1X;DP=92;DPB=92;DPRA=0;EPP=4.52089;EPPR=0;GTI=0;LEN=1;MEANALT=1;MQM=60;MQMR=0;NS=1;NUMALT=1;ODDS=130.758;PAIRED=1;PAIREDR=0;PAO=0;PQA=0;PQR=0;PRO=0;QA=3429;QR=0;RO=0;RPP=6.40913;RPPR=0;RUN=1;SAF=48;SAP=3.38795;SAR=44;SRF=0;SRP=0;SRR=0;TYPE=snp;BVAR	GT:DP:RO:QR:AO:QA:GL	1/1:92:0:0:92:3429:-5,-5,0
NC_010611.1	21085	.	T	C	2464.11	.	AB=0;ABP=0;AC=2;AF=1;AN=2;AO=76;CIGAR=1X;DP=76;DPB=76;DPRA=0;EPP=16.8392;EPPR=0;GTI=0;LEN=1;MEANALT=1;MQM=60;MQMR=0;NS=1;NUMALT=1;ODDS=108.577;PAIRED=1;PAIREDR=0;PAO=0;PQA=0;PQR=0;PRO=0;QA=2785;QR=0;RO=0;RPP=3.0103;RPPR=0;RUN=1;SAF=41;SAP=4.03889;SAR=35;SRF=0;SRP=0;SRR=0;TYPE=snp;BVAR	GT:DP:RO:QR:AO:QA:GL	1/1:76:0:0:76:2785:-5,-5,0
NC_010611.1	21160	.	G	T	2560.45	.	AB=0;ABP=0;AC=2;AF=1;AN=2;AO=76;CIGAR=1X;DP=76;DPB=76;DPRA=0;EPP=10.3247;EPPR=0;GTI=0;LEN=1;MEANALT=1;MQM=60;MQMR=0;NS=1;NUMALT=1;ODDS=108.577;PAIRED=1;PAIREDR=0;PAO=0;PQA=0;PQR=0;PRO=0;QA=2890;QR=0;RO=0;RPP=4.83891;RPPR=0;RUN=1;SAF=44;SAP=7.12467;SAR=32;SRF=0;SRP=0;SRR=0;TYPE=snp;BVAR	GT:DP:RO:QR:AO:QA:GL	1/1:76:0:0:76:2890:-5,-5,0
NC_010611.1	21174	.	A	T	2643.92	.	AB=0;ABP=0;AC=2;AF=1;AN=2;AO=80;CIGAR=1X;DP=80;DPB=80;DPRA=0;EPP=8.33041;EPPR=0;GTI=0;LEN=1;MEANALT=1;MQM=60;MQMR=0;NS=1;NUMALT=1;ODDS=114.122;PAIRED=1;PAIREDR=0;PAO=0;PQA=0;PQR=0;PRO=0;QA=2976;QR=0;RO=0;RPP=3.44459;RPPR=0;RUN=1;SAF=43;SAP=3.98746;SAR=37;SRF=0;SRP=0;SRR=0;TYPE=snp;BVAR	GT:DP:RO:QR:AO:QA:GL	1/1:80:0:0:80:2976:-5,-5,0
NC_010611.1	21454	.	T	C	2706.93	.	AB=0;ABP=0;AC=2;AF=1;AN=2;AO=82;CIGAR=1X;DP=82;DPB=82;DPRA=0;EPP=3.11623;EPPR=0;GTI=0;LEN=1;MEANALT=1;MQM=60;MQMR=0;NS=1;NUMALT=1;ODDS=116.895;PAIRED=0.987805;PAIREDR=0;PAO=0;PQA=0;PQR=0;PRO=0;QA=3041;QR=0;RO=0;RPP=3.96363;RPPR=0;RUN=1;SAF=44;SAP=3.96363;SAR=38;SRF=0;SRP=0;SRR=0;TYPE=snp;BVAR	GT:DP:RO:QR:AO:QA:GL	1/1:82:0:0:82:3041:-5,-5,0
NC_010611.1	21487	.	C	T	2953.18	.	AB=0;ABP=0;AC=2;AF=1;AN=2;AO=89;CIGAR=1X;DP=89;DPB=89;DPRA=0;EPP=3.22989;EPPR=0;GTI=0;LEN=1;MEANALT=1;MQM=60;MQMR=0;NS=1;NUMALT=1;ODDS=126.599;PAIRED=0.988764;PAIREDR=0;PAO=0;PQA=0;PQR=0;PRO=0;QA=3318;QR=0;RO=0;RPP=7.13366;RPPR=0;RUN=1;SAF=43;SAP=3.22989;SAR=46;SRF=0;SRP=0;SRR=0;TYPE=snp;BVAR	GT:DP:RO:QR:AO:QA:GL	1/1:89:0:0:89:3318:-5,-5,0
NC_010611.1	21505	.	T	C	3100.44	.	AB=0;ABP=0;AC=2;AF=1;AN=2;AO=94;CIGAR=1X;DP=94;DPB=94;DPRA=0;EPP=3.84193;EPPR=0;GTI=0;LEN=1;MEANALT=1;MQM=60;MQMR=0;NS=1;NUMALT=1;ODDS=133.531;PAIRED=0.989362;PAIREDR=0;PAO=0;PQA=0;PQR=0;PRO=0;QA=3482;QR=0;RO=0;RPP=3.37991;RPPR=0;RUN=1;SAF=41;SAP=6.33681;SAR=53;SRF=0;SRP=0;SRR=0;TYPE=snp;BVAR	GT:DP:RO:QR:AO:QA:GL	1/1:94:0:0:94:3482:-5,-5,0
NC_010611.1	21568	.	C	T	2325.66	.	AB=0;ABP=0;AC=2;AF=1;AN=2;AO=80;CIGAR=1X;DP=80;DPB=80;DPRA=0;EPP=3.98746;EPPR=0;GTI=0;LEN=1;MEANALT=1;MQM=60;MQMR=0;NS=1;NUMALT=1;ODDS=114.122;PAIRED=1;PAIREDR=0;PAO=0;PQA=0;PQR=0;PRO=0;QA=2635;QR=0;RO=0;RPP=18.6449;RPPR=0;RUN=1;SAF=37;SAP=3.98746;SAR=43;SRF=0;SRP=0;SRR=0;TYPE=snp;BVAR	GT:DP:RO:QR:AO:QA:GL	1/1:80:0:0:80:2635:-5,-5,0
NC_010611.1	21669	.	G	A	1971.02	.	AB=0;ABP=0;AC=2;AF=1;AN=2;AO=61;CIGAR=1X;DP=62;DPB=62;DPRA=0;EPP=3.90025;EPPR=5.18177;GTI=0;LEN=1;MEANALT=1;MQM=60;MQMR=60;NS=1;NUMALT=1;ODDS=74.4747;PAIRED=1;PAIREDR=1;PAO=0;PQA=0;PQR=0;PRO=0;QA=2253;QR=37;RO=1;RPP=3.90025;RPPR=5.18177;RUN=1;SAF=28;SAP=3.90025;SAR=33;SRF=0;SRP=5.18177;SRR=1;TYPE=snp;BVAR	GT:DP:RO:QR:AO:QA:GL	1/1:62:1:37:61:2253:-5,-5,0
NC_010611.1	21834	.	C	T	2038.33	.	AB=0;ABP=0;AC=2;AF=1;AN=2;AO=63;CIGAR=1X;DP=63;DPB=63;DPRA=0;EPP=4.69922;EPPR=0;GTI=0;LEN=1;MEANALT=1;MQM=60;MQMR=0;NS=1;NUMALT=1;ODDS=90.5554;PAIRED=1;PAIREDR=0;PAO=0;PQA=0;PQR=0;PRO=0;QA=2296;QR=0;RO=0;RPP=3.04477;RPPR=0;RUN=1;SAF=32;SAP=3.04477;SAR=31;SRF=0;SRP=0;SRR=0;TYPE=snp;BVAR	GT:DP:RO:QR:AO:QA:GL	1/1:63:0:0:63:2296:-5,-5,0
NC_010611.1	22035	.	G	A	2547.86	.	AB=0;ABP=0;AC=2;AF=1;AN=2;AO=81;CIGAR=1X;DP=81;DPB=81;DPRA=0;EPP=3.68051;EPPR=0;GTI=0;LEN=1;MEANALT=1;MQM=60;MQMR=0;NS=1;NUMALT=1;ODDS=115.509;PAIRED=1;PAIREDR=0;PAO=0;PQA=0;PQR=0;PRO=0;QA=2875;QR=0;RO=0;RPP=10.7579;RPPR=0;RUN=1;SAF=46;SAP=6.2541;SAR=35;SRF=0;SRP=0;SRR=0;TYPE=snp;BVAR	GT:DP:RO:QR:AO:QA:GL	1/1:81:0:0:81:2875:-5,-5,0
NC_010611.1	22105	.	T	G	2243.04	.	AB=0;ABP=0;AC=2;AF=1;AN=2;AO=71;CIGAR=1X;DP=71;DPB=71;DPRA=0;EPP=4.50892;EPPR=0;GTI=0;LEN=1;MEANALT=1;MQM=60;MQMR=0;NS=1;NUMALT=1;ODDS=101.646;PAIRED=1;PAIREDR=0;PAO=0;PQA=0;PQR=0;PRO=0;QA=2538;QR=0;RO=0;RPP=14.0512;RPPR=0;RUN=1;SAF=39;SAP=4.50892;SAR=32;SRF=0;SRP=0;SRR=0;TYPE=snp;BVAR	GT:DP:RO:QR:AO:QA:GL	1/1:71:0:0:71:2538:-5,-5,0
NC_010611.1	22176	.	A	G	2269.99	.	AB=0;ABP=0;AC=2;AF=1;AN=2;AO=69;CIGAR=1X;DP=69;DPB=69;DPRA=0;EPP=3.04177;EPPR=0;GTI=0;LEN=1;MEANALT=1;MQM=60;MQMR=0;NS=1;NUMALT=1;ODDS=98.8732;PAIRED=1;PAIREDR=0;PAO=0;PQA=0;PQR=0;PRO=0;QA=2553;QR=0;RO=0;RPP=3.79707;RPPR=0;RUN=1;SAF=34;SAP=3.04177;SAR=35;SRF=0;SRP=0;SRR=0;TYPE=snp;BVAR	GT:DP:RO:QR:AO:QA:GL	1/1:69:0:0:69:2553:-5,-5,0
NC_010611.1	22254	.	C	T	2649.91	.	AB=0;ABP=0;AC=2;AF=1;AN=2;AO=81;CIGAR=1X;DP=81;DPB=81;DPRA=0;EPP=3.03711;EPPR=0;GTI=0;LEN=1;MEANALT=1;MQM=60;MQMR=0;NS=1;NUMALT=1;ODDS=115.509;PAIRED=1;PAIREDR=0;PAO=0;PQA=0;PQR=0;PRO=0;QA=2984;QR=0;RO=0;RPP=10.7579;RPPR=0;RUN=1;SAF=40;SAP=3.03711;SAR=41;SRF=0;SRP=0;SRR=0;TYPE=snp;BVAR	GT:DP:RO:QR:AO:QA:GL	1/1:81:0:0:81:2984:-5,-5,0
NC_010611.1	22359	.	G	A	3171.02	.	AB=0;ABP=0;AC=2;AF=1;AN=2;AO=95;CIGAR=1X;DP=95;DPB=95;DPRA=0;EPP=6.87324;EPPR=0;GTI=0;LEN=1;MEANALT=1;MQM=59.8842;MQMR=0;NS=1;NUMALT=1;ODDS=134.917;PAIRED=1;PAIREDR=0;PAO=0;PQA=0;PQR=0;PRO=0;QA=3564;QR=0;RO=0;RPP=3.03316;RPPR=0;RUN=1;SAF=54;SAP=6.87324;SAR=41;SRF=0;SRP=0;SRR=0;TYPE=snp;BVAR	GT:DP:RO:QR:AO:QA:GL	1/1:95:0:0:95:3564:-5,-5,0
NC_010611.1	22368	.	A	G	3558.37	.	AB=0;ABP=0;AC=2;AF=1;AN=2;AO=111;CIGAR=1X;DP=111;DPB=111;DPRA=0;EPP=3.96888;EPPR=0;GTI=0;LEN=1;MEANALT=1;MQM=59.9009;MQMR=0;NS=1;NUMALT=1;ODDS=157.098;PAIRED=1;PAIREDR=0;PAO=0;PQA=0;PQR=0;PRO=0;QA=3991;QR=0;RO=0;RPP=3.18637;RPPR=0;RUN=1;SAF=61;SAP=5.3774;SAR=50;SRF=0;SRP=0;SRR=0;TYPE=snp;BVAR	GT:DP:RO:QR:AO:QA:GL	1/1:111:0:0:111:3991:-5,-5,0
NC_010611.1	22455	.	G	A	3878.6	.	AB=0;ABP=0;AC=2;AF=1;AN=2;AO=118;CIGAR=1X;DP=118;DPB=118;DPRA=0;EPP=4.18805;EPPR=0;GTI=0;LEN=1;MEANALT=1;MQM=60;MQMR=0;NS=1;NUMALT=1;ODDS=166.802;PAIRED=1;PAIREDR=0;PAO=0;PQA=0;PQR=0;PRO=0;QA=4345;QR=0;RO=0;RPP=3.08391;RPPR=0;RUN=1;SAF=61;SAP=3.30474;SAR=57;SRF=0;SRP=0;SRR=0;TYPE=snp;BVAR	GT:DP:RO:QR:AO:QA:GL	1/1:118:0:0:118:4345:-5,-5,0
NC_010611.1	22512	.	G	A	2938.46	.	AB=0;ABP=0;AC=2;AF=1;AN=2;AO=91;CIGAR=1X;DP=91;DPB=91;DPRA=0;EPP=5.89764;EPPR=0;GTI=0;LEN=1;MEANALT=1;MQM=60;MQMR=0;NS=1;NUMALT=1;ODDS=129.372;PAIRED=1;PAIREDR=0;PAO=0;PQA=0;PQR=0;PRO=0;QA=3333;QR=0;RO=0;RPP=32.2417;RPPR=0;RUN=1;SAF=46;SAP=3.03416;SAR=45;SRF=0;SRP=0;SRR=0;TYPE=snp;BVAR	GT:DP:RO:QR:AO:QA:GL	1/1:91:0:0:91:3333:-5,-5,0
NC_010611.1	22521	.	T	C	3020.62	.	AB=0;ABP=0;AC=2;AF=1;AN=2;AO=93;CIGAR=1X;DP=93;DPB=93;DPRA=0;EPP=6.95631;EPPR=0;GTI=0;LEN=1;MEANALT=1;MQM=60;MQMR=0;NS=1;NUMALT=1;ODDS=132.144;PAIRED=1;PAIREDR=0;PAO=0;PQA=0;PQR=0;PRO=0;QA=3402;QR=0;RO=0;RPP=11.4393;RPPR=0;RUN=1;SAF=47;SAP=3.03365;SAR=46;SRF=0;SRP=0;SRR=0;TYPE=snp;BVAR	GT:DP:RO:QR:AO:QA:GL	1/1:93:0:0:93:3402:-5,-5,0
NC_010611.1	22528	.	G	A	3049.7	.	AB=0;ABP=0;AC=2;AF=1;AN=2;AO=93;CIGAR=1X;DP=93;DPB=93;DPRA=0;EPP=4.90158;EPPR=0;GTI=0;LEN=1;MEANALT=1;MQM=60;MQMR=0;NS=1;NUMALT=1;ODDS=132.144;PAIRED=1;PAIREDR=0;PAO=0;PQA=0;PQR=0;PRO=0;QA=3426;QR=0;RO=0;RPP=4.90158;RPPR=0;RUN=1;SAF=50;SAP=4.15441;SAR=43;SRF=0;SRP=0;SRR=0;TYPE=snp;BVAR	GT:DP:RO:QR:AO:QA:GL	1/1:93:0:0:93:3426:-5,-5,0
NC_010611.1	22537	.	G	A	3833.36	.	AB=0;ABP=0;AC=2;AF=1;AN=2;AO=116;CIGAR=1X;DP=116;DPB=116;DPRA=0;EPP=3.08518;EPPR=0;GTI=0;LEN=1;MEANALT=1;MQM=60;MQMR=0;NS=1;NUMALT=1;ODDS=164.029;PAIRED=1;PAIREDR=0;PAO=0;PQA=0;PQR=0;PRO=0;QA=4299;QR=0;RO=0;RPP=7.80251;RPPR=0;RUN=1;SAF=61;SAP=3.68421;SAR=55;SRF=0;SRP=0;SRR=0;TYPE=snp;BVAR	GT:DP:RO:QR:AO:QA:GL	1/1:116:0:0:116:4299:-5,-5,0
NC_010611.1	22554	.	T	C	3832.19	.	AB=0;ABP=0;AC=2;AF=1;AN=2;AO=118;CIGAR=1X;DP=118;DPB=118;DPRA=0;EPP=3.67278;EPPR=0;GTI=0;LEN=1;MEANALT=1;MQM=59.4915;MQMR=0;NS=1;NUMALT=1;ODDS=166.802;PAIRED=1;PAIREDR=0;PAO=0;PQA=0;PQR=0;PRO=0;QA=4323;QR=0;RO=0;RPP=29.5832;RPPR=0;RUN=1;SAF=62;SAP=3.67278;SAR=56;SRF=0;SRP=0;SRR=0;TYPE=snp;BVAR	GT:DP:RO:QR:AO:QA:GL	1/1:118:0:0:118:4323:-5,-5,0
NC_010611.1	22581	.	T	C	3985.6	.	AB=0;ABP=0;AC=2;AF=1;AN=2;AO=124;CIGAR=1X;DP=124;DPB=124;DPRA=0;EPP=4.76149;EPPR=0;GTI=0;LEN=1;MEANALT=1;MQM=60;MQMR=0;NS=1;NUMALT=1;ODDS=175.119;PAIRED=1;PAIREDR=0;PAO=0;PQA=0;PQR=0;PRO=0;QA=4478;QR=0;RO=0;RPP=14.8483;RPPR=0;RUN=1;SAF=64;SAP=3.29049;SAR=60;SRF=0;SRP=0;SRR=0;TYPE=snp;BVAR	GT:DP:RO:QR:AO:QA:GL	1/1:124:0:0:124:4478:-5,-5,0
NC_010611.1	22653	.	T	G	3304.03	.	AB=0;ABP=0;AC=2;AF=1;AN=2;AO=101;CIGAR=1X;DP=101;DPB=101;DPRA=0;EPP=3.2038;EPPR=0;GTI=0;LEN=1;MEANALT=1;MQM=60;MQMR=0;NS=1;NUMALT=1;ODDS=143.235;PAIRED=1;PAIREDR=0;PAO=0;PQA=0;PQR=0;PRO=0;QA=3766;QR=0;RO=0;RPP=54.6311;RPPR=0;RUN=1;SAF=45;SAP=5.61177;SAR=56;SRF=0;SRP=0;SRR=0;TYPE=snp;BVAR	GT:DP:RO:QR:AO:QA:GL	1/1:101:0:0:101:3766:-5,-5,0
NC_010611.1	22740	.	T	C	3819.04	.	AB=0;ABP=0;AC=2;AF=1;AN=2;AO=116;CIGAR=1X;DP=116;DPB=116;DPRA=0;EPP=6.67934;EPPR=0;GTI=0;LEN=1;MEANALT=1;MQM=60;MQMR=0;NS=1;NUMALT=1;ODDS=164.029;PAIRED=1;PAIREDR=0;PAO=0;PQA=0;PQR=0;PRO=0;QA=4332;QR=0;RO=0;RPP=46.1402;RPPR=0;RUN=1;SAF=63;SAP=4.88226;SAR=53;SRF=0;SRP=0;SRR=0;TYPE=snp;BVAR	GT:DP:RO:QR:AO:QA:GL	1/1:116:0:0:116:4332:-5,-5,0
NC_010611.1	22816	.	T	C	4012.43	.	AB=0;ABP=0;AC=2;AF=1;AN=2;AO=121;CIGAR=1X;DP=121;DPB=121;DPRA=0;EPP=6.04318;EPPR=0;GTI=0;LEN=1;MEANALT=1;MQM=60;MQMR=0;NS=1;NUMALT=1;ODDS=170.96;PAIRED=1;PAIREDR=0;PAO=0;PQA=0;PQR=0;PRO=0;QA=4521;QR=0;RO=0;RPP=24.9942;RPPR=0;RUN=1;SAF=64;SAP=3.88966;SAR=57;SRF=0;SRP=0;SRR=0;TYPE=snp;BVAR	GT:DP:RO:QR:AO:QA:GL	1/1:121:0:0:121:4521:-5,-5,0
NC_010611.1	23144	.	C	T	2816.18	.	AB=0;ABP=0;AC=2;AF=1;AN=2;AO=88;CIGAR=1X;DP=88;DPB=88;DPRA=0;EPP=7.84676;EPPR=0;GTI=0;LEN=1;MEANALT=1;MQM=60;MQMR=0;NS=1;NUMALT=1;ODDS=125.213;PAIRED=1;PAIREDR=0;PAO=0;PQA=0;PQR=0;PRO=0;QA=3191;QR=0;RO=0;RPP=25.2185;RPPR=0;RUN=1;SAF=44;SAP=3.0103;SAR=44;SRF=0;SRP=0;SRR=0;TYPE=snp;BVAR	GT:DP:RO:QR:AO:QA:GL	1/1:88:0:0:88:3191:-5,-5,0
NC_010611.1	23240	.	G	T	1307.81	.	AB=0;ABP=0;AC=2;AF=1;AN=2;AO=43;CIGAR=1X;DP=44;DPB=44;DPRA=0;EPP=3.46479;EPPR=0;GTI=0;LEN=1;MEANALT=2;MQM=60;MQMR=0;NS=1;NUMALT=1;ODDS=62.8295;PAIRED=1;PAIREDR=0;PAO=0;PQA=0;PQR=0;PRO=0;QA=1500;QR=0;RO=0;RPP=4.27278;RPPR=0;RUN=1;SAF=30;SAP=17.6046;SAR=13;SRF=0;SRP=0;SRR=0;TYPE=snp;BVAR	GT:DP:RO:QR:AO:QA:GL	1/1:44:0:0:43:1500:-5,-5,0
NC_010611.1	23250	.	C	A	1384.05	.	AB=0;ABP=0;AC=2;AF=1;AN=2;AO=42;CIGAR=1X;DP=42;DPB=42;DPRA=0;EPP=3.21711;EPPR=0;GTI=0;LEN=1;MEANALT=1;MQM=60;MQMR=0;NS=1;NUMALT=1;ODDS=61.4432;PAIRED=1;PAIREDR=0;PAO=0;PQA=0;PQR=0;PRO=0;QA=1579;QR=0;RO=0;RPP=3.0103;RPPR=0;RUN=1;SAF=29;SAP=16.2459;SAR=13;SRF=0;SRP=0;SRR=0;TYPE=snp;BVAR	GT:DP:RO:QR:AO:QA:GL	1/1:42:0:0:42:1579:-5,-5,0
NC_010611.1	23257	.	AT	CTA	1141.98	.	AB=0;ABP=0;AC=2;AF=1;AN=2;AO=36;CIGAR=1X1M1I;DP=37;DPB=86.1111;DPRA=0;EPP=9.04217;EPPR=0;GTI=0;LEN=10;MEANALT=2;MQM=60;MQMR=0;NS=1;NUMALT=1;ODDS=53.1255;PAIRED=1;PAIREDR=0;PAO=0;PQA=0;PQR=0;PRO=0;QA=1310;QR=0;RO=0;RPP=3.9754;RPPR=0;RUN=1;SAF=23;SAP=9.04217;SAR=13;SRF=0;SRP=0;SRR=0;TYPE=complex;BVAR	GT:DP:RO:QR:AO:QA:GL	1/1:37:0:0:36:1310:-5,-5,0
NC_010611.1	23281	.	A	C	1365.32	.	AB=0;ABP=0;AC=2;AF=1;AN=2;AO=43;CIGAR=1X;DP=43;DPB=43;DPRA=0;EPP=14.3727;EPPR=0;GTI=0;LEN=1;MEANALT=1;MQM=60;MQMR=0;NS=1;NUMALT=1;ODDS=62.8295;PAIRED=1;PAIREDR=0;PAO=0;PQA=0;PQR=0;PRO=0;QA=1562;QR=0;RO=0;RPP=7.10075;RPPR=0;RUN=1;SAF=24;SAP=4.27278;SAR=19;SRF=0;SRP=0;SRR=0;TYPE=snp;BVAR	GT:DP:RO:QR:AO:QA:GL	1/1:43:0:0:43:1562:-5,-5,0
NC_010611.1	23297	.	T	A	1371.86	.	AB=0;ABP=0;AC=2;AF=1;AN=2;AO=41;CIGAR=1X;DP=41;DPB=41;DPRA=0;EPP=14.9269;EPPR=0;GTI=0;LEN=1;MEANALT=1;MQM=60;MQMR=0;NS=1;NUMALT=1;ODDS=60.0569;PAIRED=1;PAIREDR=0;PAO=0;PQA=0;PQR=0;PRO=0;QA=1571;QR=0;RO=0;RPP=7.30028;RPPR=0;RUN=1;SAF=24;SAP=5.60547;SAR=17;SRF=0;SRP=0;SRR=0;TYPE=snp;BVAR	GT:DP:RO:QR:AO:QA:GL	1/1:41:0:0:41:1571:-5,-5,0
NC_010611.1	23386	.	T	C	1437.87	.	AB=0;ABP=0;AC=2;AF=1;AN=2;AO=46;CIGAR=1X;DP=46;DPB=46;DPRA=0;EPP=12.2627;EPPR=0;GTI=0;LEN=1;MEANALT=1;MQM=60;MQMR=0;NS=1;NUMALT=1;ODDS=66.9884;PAIRED=1;PAIREDR=0;PAO=0;PQA=0;PQR=0;PRO=0;QA=1647;QR=0;RO=0;RPP=12.2627;RPPR=0;RUN=1;SAF=26;SAP=4.70971;SAR=20;SRF=0;SRP=0;SRR=0;TYPE=snp;BVAR	GT:DP:RO:QR:AO:QA:GL	1/1:46:0:0:46:1647:-5,-5,0
NC_010611.1	23398	.	A	G	1624.97	.	AB=0;ABP=0;AC=2;AF=1;AN=2;AO=52;CIGAR=1X;DP=52;DPB=52;DPRA=0;EPP=13.7006;EPPR=0;GTI=0;LEN=1;MEANALT=1;MQM=60;MQMR=0;NS=1;NUMALT=1;ODDS=75.3062;PAIRED=1;PAIREDR=0;PAO=0;PQA=0;PQR=0;PRO=0;QA=1856;QR=0;RO=0;RPP=11.1951;RPPR=0;RUN=1;SAF=29;SAP=4.51363;SAR=23;SRF=0;SRP=0;SRR=0;TYPE=snp;BVAR	GT:DP:RO:QR:AO:QA:GL	1/1:52:0:0:52:1856:-5,-5,0
NC_010611.1	23425	.	TTC	CTT	1886.49	.	AB=0;ABP=0;AC=2;AF=1;AN=2;AO=61;CIGAR=1X1M1X;DP=61;DPB=122.333;DPRA=0;EPP=9.02635;EPPR=0;GTI=0;LEN=3;MEANALT=1;MQM=60;MQMR=0;NS=1;NUMALT=1;ODDS=87.7828;PAIRED=1;PAIREDR=0;PAO=0;PQA=0;PQR=0;PRO=0;QA=2155;QR=0;RO=0;RPP=15.8611;RPPR=0;RUN=1;SAF=38;SAP=11.0198;SAR=23;SRF=0;SRP=0;SRR=0;TYPE=complex;BVAR	GT:DP:RO:QR:AO:QA:GL	1/1:61:0:0:61:2155:-5,-5,0
NC_010611.1	23452	.	G	C	2492.19	.	AB=0;ABP=0;AC=2;AF=1;AN=2;AO=78;CIGAR=1X;DP=78;DPB=78;DPRA=0;EPP=3.45573;EPPR=0;GTI=0;LEN=1;MEANALT=1;MQM=60;MQMR=0;NS=1;NUMALT=1;ODDS=111.35;PAIRED=1;PAIREDR=0;PAO=0;PQA=0;PQR=0;PRO=0;QA=2804;QR=0;RO=0;RPP=5.79424;RPPR=0;RUN=1;SAF=41;SAP=3.45573;SAR=37;SRF=0;SRP=0;SRR=0;TYPE=snp;BVAR	GT:DP:RO:QR:AO:QA:GL	1/1:78:0:0:78:2804:-5,-5,0
NC_010611.1	23458	.	G	A	2382.42	.	AB=0;ABP=0;AC=2;AF=1;AN=2;AO=75;CIGAR=1X;DP=76;DPB=76;DPRA=0;EPP=7.90335;EPPR=0;GTI=0;LEN=1;MEANALT=2;MQM=60;MQMR=0;NS=1;NUMALT=1;ODDS=107.191;PAIRED=1;PAIREDR=0;PAO=0;PQA=0;PQR=0;PRO=0;QA=2686;QR=0;RO=0;RPP=3.27088;RPPR=0;RUN=1;SAF=40;SAP=3.73412;SAR=35;SRF=0;SRP=0;SRR=0;TYPE=snp;BVAR	GT:DP:RO:QR:AO:QA:GL	1/1:76:0:0:75:2686:-5,-5,0
NC_010611.1	23469	.	TCGCG	AAGCA	2198.35	.	AB=0;ABP=0;AC=2;AF=1;AN=2;AO=68;CIGAR=2X2M1X;DP=70;DPB=140;DPRA=0;EPP=7.60871;EPPR=0;GTI=0;LEN=5;MEANALT=3;MQM=60;MQMR=0;NS=1;NUMALT=1;ODDS=97.4869;PAIRED=1;PAIREDR=0;PAO=0;PQA=0;PQR=0;PRO=0;QA=2485;QR=0;RO=0;RPP=4.1599;RPPR=0;RUN=1;SAF=39;SAP=6.20364;SAR=29;SRF=0;SRP=0;SRR=0;TYPE=complex;BVAR	GT:DP:RO:QR:AO:QA:GL	1/1:70:0:0:68:2485:-5,-5,0
NC_010611.1	23482	.	C	T	2878.28	.	AB=0;ABP=0;AC=2;AF=1;AN=2;AO=87;CIGAR=1X;DP=88;DPB=88;DPRA=0;EPP=6.03039;EPPR=0;GTI=0;LEN=1;MEANALT=2;MQM=60;MQMR=0;NS=1;NUMALT=1;ODDS=123.826;PAIRED=1;PAIREDR=0;PAO=0;PQA=0;PQR=0;PRO=0;QA=3246;QR=0;RO=0;RPP=7.22845;RPPR=0;RUN=1;SAF=51;SAP=8.62618;SAR=36;SRF=0;SRP=0;SRR=0;TYPE=snp;BVAR	GT:DP:RO:QR:AO:QA:GL	1/1:88:0:0:87:3246:-5,-5,0
NC_010611.1	23500	.	G	A	2888.38	.	AB=0;ABP=0;AC=2;AF=1;AN=2;AO=90;CIGAR=1X;DP=91;DPB=91;DPRA=0;EPP=9.18693;EPPR=0;GTI=0;LEN=1;MEANALT=2;MQM=60;MQMR=0;NS=1;NUMALT=1;ODDS=127.985;PAIRED=1;PAIREDR=0;PAO=0;PQA=0;PQR=0;PRO=0;QA=3274;QR=0;RO=0;RPP=21.9262;RPPR=0;RUN=1;SAF=50;SAP=5.42305;SAR=40;SRF=0;SRP=0;SRR=0;TYPE=snp;BVAR	GT:DP:RO:QR:AO:QA:GL	1/1:91:0:0:90:3274:-5,-5,0
NC_010611.1	23505	.	G	A	3061.05	.	AB=0;ABP=0;AC=2;AF=1;AN=2;AO=92;CIGAR=1X;DP=92;DPB=92;DPRA=0;EPP=3.38795;EPPR=0;GTI=0;LEN=1;MEANALT=1;MQM=60;MQMR=0;NS=1;NUMALT=1;ODDS=130.758;PAIRED=1;PAIREDR=0;PAO=0;PQA=0;PQR=0;PRO=0;QA=3437;QR=0;RO=0;RPP=3.86001;RPPR=0;RUN=1;SAF=51;SAP=5.3706;SAR=41;SRF=0;SRP=0;SRR=0;TYPE=snp;BVAR	GT:DP:RO:QR:AO:QA:GL	1/1:92:0:0:92:3437:-5,-5,0
NC_010611.1	23542	.	A	G	2853.73	.	AB=0;ABP=0;AC=2;AF=1;AN=2;AO=86;CIGAR=1X;DP=86;DPB=86;DPRA=0;EPP=3.1113;EPPR=0;GTI=0;LEN=1;MEANALT=1;MQM=60;MQMR=0;NS=1;NUMALT=1;ODDS=122.44;PAIRED=1;PAIREDR=0;PAO=0;PQA=0;PQR=0;PRO=0;QA=3216;QR=0;RO=0;RPP=15.2311;RPPR=0;RUN=1;SAF=44;SAP=3.1113;SAR=42;SRF=0;SRP=0;SRR=0;TYPE=snp;BVAR	GT:DP:RO:QR:AO:QA:GL	1/1:86:0:0:86:3216:-5,-5,0
NC_010611.1	23548	.	A	T	2832.92	.	AB=0;ABP=0;AC=2;AF=1;AN=2;AO=87;CIGAR=1X;DP=87;DPB=87;DPRA=0;EPP=3.23494;EPPR=0;GTI=0;LEN=1;MEANALT=1;MQM=59.7701;MQMR=0;NS=1;NUMALT=1;ODDS=123.826;PAIRED=1;PAIREDR=0;PAO=0;PQA=0;PQR=0;PRO=0;QA=3203;QR=0;RO=0;RPP=24.0012;RPPR=0;RUN=1;SAF=44;SAP=3.03526;SAR=43;SRF=0;SRP=0;SRR=0;TYPE=snp;BVAR	GT:DP:RO:QR:AO:QA:GL	1/1:87:0:0:87:3203:-5,-5,0
NC_010611.1	23557	.	C	T	2808.55	.	AB=0;ABP=0;AC=2;AF=1;AN=2;AO=85;CIGAR=1X;DP=85;DPB=85;DPRA=0;EPP=3.03585;EPPR=0;GTI=0;LEN=1;MEANALT=1;MQM=59.7647;MQMR=0;NS=1;NUMALT=1;ODDS=121.054;PAIRED=1;PAIREDR=0;PAO=0;PQA=0;PQR=0;PRO=0;QA=3170;QR=0;RO=0;RPP=18.977;RPPR=0;RUN=1;SAF=44;SAP=3.24022;SAR=41;SRF=0;SRP=0;SRR=0;TYPE=snp;BVAR	GT:DP:RO:QR:AO:QA:GL	1/1:85:0:0:85:3170:-5,-5,0
NC_010611.1	23572	.	GCTA	ACTG	2876.62	.	AB=0;ABP=0;AC=2;AF=1;AN=2;AO=90;CIGAR=1X2M1X;DP=91;DPB=191;DPRA=0;EPP=3.10681;EPPR=0;GTI=0;LEN=4;MEANALT=2;MQM=60;MQMR=0;NS=1;NUMALT=1;ODDS=127.985;PAIRED=1;PAIREDR=0;PAO=0;PQA=0;PQR=0;PRO=0;QA=3237;QR=0;RO=0;RPP=5.42305;RPPR=0;RUN=1;SAF=50;SAP=5.42305;SAR=40;SRF=0;SRP=0;SRR=0;TYPE=complex;BVAR	GT:DP:RO:QR:AO:QA:GL	1/1:91:0:0:90:3237:-5,-5,0
NC_010611.1	23581	.	G	A	3193.83	.	AB=0;ABP=0;AC=2;AF=1;AN=2;AO=103;CIGAR=1X;DP=103;DPB=103;DPRA=0;EPP=3.03138;EPPR=0;GTI=0;LEN=1;MEANALT=1;MQM=60;MQMR=0;NS=1;NUMALT=1;ODDS=146.007;PAIRED=1;PAIREDR=0;PAO=0;PQA=0;PQR=0;PRO=0;QA=3592;QR=0;RO=0;RPP=10.621;RPPR=0;RUN=1;SAF=56;SAP=4.71796;SAR=47;SRF=0;SRP=0;SRR=0;TYPE=snp;BVAR	GT:DP:RO:QR:AO:QA:GL	1/1:103:0:0:103:3592:-5,-5,0
NC_010611.1	23587	.	GGTA	CGTG	2966.96	.	AB=0;ABP=0;AC=2;AF=1;AN=2;AO=92;CIGAR=1X2M1X;DP=92;DPB=185.75;DPRA=0;EPP=3.10471;EPPR=0;GTI=0;LEN=4;MEANALT=1;MQM=60;MQMR=0;NS=1;NUMALT=1;ODDS=130.758;PAIRED=1;PAIREDR=0;PAO=0;PQA=0;PQR=0;PRO=0;QA=3333;QR=0;RO=0;RPP=5.3706;RPPR=0;RUN=1;SAF=50;SAP=4.52089;SAR=42;SRF=0;SRP=0;SRR=0;TYPE=complex;BVAR	GT:DP:RO:QR:AO:QA:GL	1/1:92:0:0:92:3333:-5,-5,0
NC_010611.1	23602	.	C	T	3341.48	.	AB=0;ABP=0;AC=2;AF=1;AN=2;AO=106;CIGAR=1X;DP=106;DPB=106;DPRA=0;EPP=3.74778;EPPR=0;GTI=0;LEN=1;MEANALT=1;MQM=59.3585;MQMR=0;NS=1;NUMALT=1;ODDS=150.166;PAIRED=1;PAIREDR=0;PAO=0;PQA=0;PQR=0;PRO=0;QA=3774;QR=0;RO=0;RPP=26.6916;RPPR=0;RUN=1;SAF=56;SAP=3.74778;SAR=50;SRF=0;SRP=0;SRR=0;TYPE=snp;BVAR	GT:DP:RO:QR:AO:QA:GL	1/1:106:0:0:106:3774:-5,-5,0
NC_010611.1	23623	.	A	G	2982.45	.	AB=0;ABP=0;AC=2;AF=1;AN=2;AO=96;CIGAR=1X;DP=96;DPB=96;DPRA=0;EPP=4.45795;EPPR=0;GTI=0;LEN=1;MEANALT=1;MQM=59.9167;MQMR=0;NS=1;NUMALT=1;ODDS=136.303;PAIRED=1;PAIREDR=0;PAO=0;PQA=0;PQR=0;PRO=0;QA=3365;QR=0;RO=0;RPP=18.3011;RPPR=0;RUN=1;SAF=47;SAP=3.10078;SAR=49;SRF=0;SRP=0;SRR=0;TYPE=snp;BVAR	GT:DP:RO:QR:AO:QA:GL	1/1:96:0:0:96:3365:-5,-5,0
NC_010611.1	23629	.	G	A	3243.57	.	AB=0;ABP=0;AC=2;AF=1;AN=2;AO=103;CIGAR=1X;DP=103;DPB=103;DPRA=0;EPP=5.56125;EPPR=0;GTI=0;LEN=1;MEANALT=1;MQM=59.835;MQMR=0;NS=1;NUMALT=1;ODDS=146.007;PAIRED=0.990291;PAIREDR=0;PAO=0;PQA=0;PQR=0;PRO=0;QA=3657;QR=0;RO=0;RPP=18.3793;RPPR=0;RUN=1;SAF=50;SAP=3.20004;SAR=53;SRF=0;SRP=0;SRR=0;TYPE=snp;BVAR	GT:DP:RO:QR:AO:QA:GL	1/1:103:0:0:103:3657:-5,-5,0
NC_010611.1	23635	.	A	G	3300.79	.	AB=0;ABP=0;AC=2;AF=1;AN=2;AO=103;CIGAR=1X;DP=103;DPB=103;DPRA=0;EPP=3.03138;EPPR=0;GTI=0;LEN=1;MEANALT=1;MQM=59.9126;MQMR=0;NS=1;NUMALT=1;ODDS=146.007;PAIRED=0.990291;PAIREDR=0;PAO=0;PQA=0;PQR=0;PRO=0;QA=3713;QR=0;RO=0;RPP=14.1628;RPPR=0;RUN=1;SAF=50;SAP=3.20004;SAR=53;SRF=0;SRP=0;SRR=0;TYPE=snp;BVAR	GT:DP:RO:QR:AO:QA:GL	1/1:103:0:0:103:3713:-5,-5,0
NC_010611.1	23662	.	GTCG	ATCA	3108.74	.	AB=0;ABP=0;AC=2;AF=1;AN=2;AO=96;CIGAR=1X2M1X;DP=97;DPB=196.25;DPRA=0;EPP=3.37221;EPPR=0;GTI=0;LEN=4;MEANALT=2;MQM=60;MQMR=0;NS=1;NUMALT=1;ODDS=136.303;PAIRED=0.989583;PAIREDR=0;PAO=0;PQA=0;PQR=0;PRO=0;QA=3507;QR=0;RO=0;RPP=18.3011;RPPR=0;RUN=1;SAF=45;SAP=3.8246;SAR=51;SRF=0;SRP=0;SRR=0;TYPE=complex;BVAR	GT:DP:RO:QR:AO:QA:GL	1/1:97:0:0:96:3507:-5,-5,0
NC_010611.1	23674	.	G	T	3643.06	.	AB=0;ABP=0;AC=2;AF=1;AN=2;AO=112;CIGAR=1X;DP=112;DPB=112;DPRA=0;EPP=3.08785;EPPR=0;GTI=0;LEN=1;MEANALT=1;MQM=59.9196;MQMR=0;NS=1;NUMALT=1;ODDS=158.484;PAIRED=0.991071;PAIREDR=0;PAO=0;PQA=0;PQR=0;PRO=0;QA=4099;QR=0;RO=0;RPP=18.2106;RPPR=0;RUN=1;SAF=53;SAP=3.70827;SAR=59;SRF=0;SRP=0;SRR=0;TYPE=snp;BVAR	GT:DP:RO:QR:AO:QA:GL	1/1:112:0:0:112:4099:-5,-5,0
NC_010611.1	23686	.	G	A	3409.19	.	AB=0;ABP=0;AC=2;AF=1;AN=2;AO=103;CIGAR=1X;DP=103;DPB=103;DPRA=0;EPP=3.03138;EPPR=0;GTI=0;LEN=1;MEANALT=1;MQM=60;MQMR=0;NS=1;NUMALT=1;ODDS=146.007;PAIRED=0.990291;PAIREDR=0;PAO=0;PQA=0;PQR=0;PRO=0;QA=3826;QR=0;RO=0;RPP=7.75381;RPPR=0;RUN=1;SAF=51;SAP=3.03138;SAR=52;SRF=0;SRP=0;SRR=0;TYPE=snp;BVAR	GT:DP:RO:QR:AO:QA:GL	1/1:103:0:0:103:3826:-5,-5,0
NC_010611.1	23713	.	GATCGTG	CACGGTA	1947.23	.	AB=0;ABP=0;AC=2;AF=1;AN=2;AO=62;CIGAR=1X1M2X2M1X;DP=63;DPB=130.857;DPRA=0;EPP=8.05372;EPPR=0;GTI=0;LEN=7;MEANALT=2;MQM=60;MQMR=0;NS=1;NUMALT=1;ODDS=89.1691;PAIRED=0.967742;PAIREDR=0;PAO=0;PQA=0;PQR=0;PRO=0;QA=2202;QR=0;RO=0;RPP=3.15039;RPPR=0;RUN=1;SAF=31;SAP=3.0103;SAR=31;SRF=0;SRP=0;SRR=0;TYPE=complex;BVAR	GT:DP:RO:QR:AO:QA:GL	1/1:63:0:0:62:2202:-5,-5,0
NC_010611.1	23815	.	C	G	2583.33	.	AB=0;ABP=0;AC=2;AF=1;AN=2;AO=81;CIGAR=1X;DP=81;DPB=81;DPRA=0;EPP=6.2541;EPPR=0;GTI=0;LEN=1;MEANALT=1;MQM=60;MQMR=0;NS=1;NUMALT=1;ODDS=115.509;PAIRED=0.987654;PAIREDR=0;PAO=0;PQA=0;PQR=0;PRO=0;QA=2924;QR=0;RO=0;RPP=19.7655;RPPR=0;RUN=1;SAF=42;SAP=3.25157;SAR=39;SRF=0;SRP=0;SRR=0;TYPE=snp;BVAR	GT:DP:RO:QR:AO:QA:GL	1/1:81:0:0:81:2924:-5,-5,0
NC_010611.1	23895	.	C	A	1762.17	.	AB=0;ABP=0;AC=2;AF=1;AN=2;AO=54;CIGAR=1X;DP=54;DPB=54;DPRA=0;EPP=5.5839;EPPR=0;GTI=0;LEN=1;MEANALT=1;MQM=60;MQMR=0;NS=1;NUMALT=1;ODDS=78.0788;PAIRED=1;PAIREDR=0;PAO=0;PQA=0;PQR=0;PRO=0;QA=1994;QR=0;RO=0;RPP=7.03155;RPPR=0;RUN=1;SAF=29;SAP=3.6537;SAR=25;SRF=0;SRP=0;SRR=0;TYPE=snp;BVAR	GT:DP:RO:QR:AO:QA:GL	1/1:54:0:0:54:1994:-5,-5,0
NC_010611.1	23929	.	A	G	1725.58	.	AB=0;ABP=0;AC=2;AF=1;AN=2;AO=52;CIGAR=1X;DP=52;DPB=52;DPRA=0;EPP=19.7139;EPPR=0;GTI=0;LEN=1;MEANALT=1;MQM=60;MQMR=0;NS=1;NUMALT=1;ODDS=75.3062;PAIRED=1;PAIREDR=0;PAO=0;PQA=0;PQR=0;PRO=0;QA=1967;QR=0;RO=0;RPP=4.51363;RPPR=0;RUN=1;SAF=23;SAP=4.51363;SAR=29;SRF=0;SRP=0;SRR=0;TYPE=snp;BVAR	GT:DP:RO:QR:AO:QA:GL	1/1:52:0:0:52:1967:-5,-5,0
NC_010611.1	24230	.	T	G	1307.79	.	AB=0;ABP=0;AC=2;AF=1;AN=2;AO=43;CIGAR=1X;DP=43;DPB=43;DPRA=0;EPP=9.12072;EPPR=0;GTI=0;LEN=1;MEANALT=1;MQM=60;MQMR=0;NS=1;NUMALT=1;ODDS=62.8295;PAIRED=1;PAIREDR=0;PAO=0;PQA=0;PQR=0;PRO=0;QA=1507;QR=0;RO=0;RPP=3.0608;RPPR=0;RUN=1;SAF=31;SAP=21.2406;SAR=12;SRF=0;SRP=0;SRR=0;TYPE=snp;BVAR	GT:DP:RO:QR:AO:QA:GL	1/1:43:0:0:43:1507:-5,-5,0
NC_010611.1	24340	.	A	G	823434	.	AB=0;ABP=0;AC=2;AF=1;AN=2;AO=29;CIGAR=1X;DP=29;DPB=29;DPRA=0;EPP=4.88226;EPPR=0;GTI=0;LEN=1;MEANALT=1;MQM=60;MQMR=0;NS=1;NUMALT=1;ODDS=43.4214;PAIRED=1;PAIREDR=0;PAO=0;PQA=0;PQR=0;PRO=0;QA=999;QR=0;RO=0;RPP=12.0706;RPPR=0;RUN=1;SAF=26;SAP=42.621;SAR=3;SRF=0;SRP=0;SRR=0;TYPE=snp;BVAR	GT:DP:RO:QR:AO:QA:GL	1/1:29:0:0:29:999:-5,-5,0
NC_010611.1	24349	.	CCCG	TCCA	687718	.	AB=0;ABP=0;AC=2;AF=1;AN=2;AO=23;CIGAR=1X2M1X;DP=24;DPB=49.5;DPRA=0;EPP=3.86001;EPPR=0;GTI=0;LEN=4;MEANALT=2;MQM=60;MQMR=0;NS=1;NUMALT=1;ODDS=35.1036;PAIRED=1;PAIREDR=0;PAO=0;PQA=0;PQR=0;PRO=0;QA=845;QR=0;RO=0;RPP=5.3706;RPPR=0;RUN=1;SAF=22;SAP=44.6459;SAR=1;SRF=0;SRP=0;SRR=0;TYPE=complex;BVAR	GT:DP:RO:QR:AO:QA:GL	1/1:24:0:0:23:845:-5,-5,0
NC_010611.1	24373	.	C	T	2164.29	.	AB=0;ABP=0;AC=2;AF=1;AN=2;AO=71;CIGAR=1X;DP=71;DPB=71;DPRA=0;EPP=25.3061;EPPR=0;GTI=0;LEN=1;MEANALT=1;MQM=60;MQMR=0;NS=1;NUMALT=1;ODDS=101.646;PAIRED=0.985915;PAIREDR=0;PAO=0;PQA=0;PQR=0;PRO=0;QA=2534;QR=0;RO=0;RPP=64.9431;RPPR=0;RUN=1;SAF=33;SAP=3.7749;SAR=38;SRF=0;SRP=0;SRR=0;TYPE=snp;BVAR	GT:DP:RO:QR:AO:QA:GL	1/1:71:0:0:71:2534:-5,-5,0
NC_010611.1	24457	.	G	A	3263.83	.	AB=0;ABP=0;AC=2;AF=1;AN=2;AO=101;CIGAR=1X;DP=101;DPB=101;DPRA=0;EPP=4.75178;EPPR=0;GTI=0;LEN=1;MEANALT=1;MQM=60;MQMR=0;NS=1;NUMALT=1;ODDS=143.235;PAIRED=0.990099;PAIREDR=0;PAO=0;PQA=0;PQR=0;PRO=0;QA=3667;QR=0;RO=0;RPP=4.75178;RPPR=0;RUN=1;SAF=57;SAP=6.64375;SAR=44;SRF=0;SRP=0;SRR=0;TYPE=snp;BVAR	GT:DP:RO:QR:AO:QA:GL	1/1:101:0:0:101:3667:-5,-5,0
NC_010611.1	24584	.	T	G	4.22622	.	AB=0.21519;ABP=58.6715;AC=1;AF=0.5;AN=2;AO=17;CIGAR=1X;DP=79;DPB=79;DPRA=0;EPP=39.9253;EPPR=3.90025;GTI=0;LEN=1;MEANALT=2;MQM=60;MQMR=60;NS=1;NUMALT=1;ODDS=11.5402;PAIRED=1;PAIREDR=1;PAO=0;PQA=0;PQR=0;PRO=0;QA=279;QR=2215;RO=61;RPP=39.9253;RPPR=3.0459;RUN=1;SAF=17;SAP=39.9253;SAR=0;SRF=7;SRP=81.6461;SRR=54;TYPE=snp	GT:DP:RO:QR:AO:QA:GL	0/1:79:61:2215:17:279:-5,0,-5
NC_010611.1	24740	.	T	G	2744.36	.	AB=0;ABP=0;AC=2;AF=1;AN=2;AO=86;CIGAR=1X;DP=86;DPB=86;DPRA=0;EPP=7.95924;EPPR=0;GTI=0;LEN=1;MEANALT=1;MQM=60;MQMR=0;NS=1;NUMALT=1;ODDS=122.44;PAIRED=1;PAIREDR=0;PAO=0;PQA=0;PQR=0;PRO=0;QA=3149;QR=0;RO=0;RPP=56.4386;RPPR=0;RUN=1;SAF=46;SAP=3.91929;SAR=40;SRF=0;SRP=0;SRR=0;TYPE=snp;BVAR	GT:DP:RO:QR:AO:QA:GL	1/1:86:0:0:86:3149:-5,-5,0
NC_010611.1	24880	.	A	C	1403.41	.	AB=0;ABP=0;AC=2;AF=1;AN=2;AO=44;CIGAR=1X;DP=44;DPB=44;DPRA=0;EPP=6.16881;EPPR=0;GTI=0;LEN=1;MEANALT=1;MQM=60;MQMR=0;NS=1;NUMALT=1;ODDS=64.2158;PAIRED=1;PAIREDR=0;PAO=0;PQA=0;PQR=0;PRO=0;QA=1618;QR=0;RO=0;RPP=12.6832;RPPR=0;RUN=1;SAF=13;SAP=19.0002;SAR=31;SRF=0;SRP=0;SRR=0;TYPE=snp;BVAR	GT:DP:RO:QR:AO:QA:GL	1/1:44:0:0:44:1618:-5,-5,0
NC_010611.1	25063	.	C	T	2769.26	.	AB=0;ABP=0;AC=2;AF=1;AN=2;AO=84;CIGAR=1X;DP=84;DPB=84;DPRA=0;EPP=3.1137;EPPR=0;GTI=0;LEN=1;MEANALT=1;MQM=60;MQMR=0;NS=1;NUMALT=1;ODDS=119.668;PAIRED=1;PAIREDR=0;PAO=0;PQA=0;PQR=0;PRO=0;QA=3113;QR=0;RO=0;RPP=5.59539;RPPR=0;RUN=1;SAF=46;SAP=4.66476;SAR=38;SRF=0;SRP=0;SRR=0;TYPE=snp;BVAR	GT:DP:RO:QR:AO:QA:GL	1/1:84:0:0:84:3113:-5,-5,0
NC_010611.1	25205	.	C	T	2774.65	.	AB=0;ABP=0;AC=2;AF=1;AN=2;AO=88;CIGAR=1X;DP=88;DPB=88;DPRA=0;EPP=6.56362;EPPR=0;GTI=0;LEN=1;MEANALT=1;MQM=60;MQMR=0;NS=1;NUMALT=1;ODDS=125.213;PAIRED=1;PAIREDR=0;PAO=0;PQA=0;PQR=0;PRO=0;QA=3130;QR=0;RO=0;RPP=12.8806;RPPR=0;RUN=1;SAF=46;SAP=3.40511;SAR=42;SRF=0;SRP=0;SRR=0;TYPE=snp;BVAR	GT:DP:RO:QR:AO:QA:GL	1/1:88:0:0:88:3130:-5,-5,0
NC_010611.1	25298	.	A	C	2049.08	.	AB=0;ABP=0;AC=2;AF=1;AN=2;AO=61;CIGAR=1X;DP=61;DPB=61;DPRA=0;EPP=3.90025;EPPR=0;GTI=0;LEN=1;MEANALT=1;MQM=60;MQMR=0;NS=1;NUMALT=1;ODDS=87.7828;PAIRED=1;PAIREDR=0;PAO=0;PQA=0;PQR=0;PRO=0;QA=2307;QR=0;RO=0;RPP=3.33068;RPPR=0;RUN=1;SAF=31;SAP=3.0459;SAR=30;SRF=0;SRP=0;SRR=0;TYPE=snp;BVAR	GT:DP:RO:QR:AO:QA:GL	1/1:61:0:0:61:2307:-5,-5,0
NC_010611.1	25687	.	C	T	3209.6	.	AB=0;ABP=0;AC=2;AF=1;AN=2;AO=99;CIGAR=1X;DP=101;DPB=101;DPRA=0;EPP=3.55865;EPPR=5.18177;GTI=0;LEN=1;MEANALT=2;MQM=60;MQMR=60;NS=1;NUMALT=1;ODDS=131.402;PAIRED=1;PAIREDR=1;PAO=0;PQA=0;PQR=0;PRO=0;QA=3620;QR=16;RO=1;RPP=14.6134;RPPR=5.18177;RUN=1;SAF=49;SAP=3.03223;SAR=50;SRF=1;SRP=5.18177;SRR=0;TYPE=snp;BVAR	GT:DP:RO:QR:AO:QA:GL	1/1:101:1:16:99:3620:-5,-5,0
NC_010611.1	25786	.	C	T	1887.86	.	AB=0;ABP=0;AC=2;AF=1;AN=2;AO=60;CIGAR=1X;DP=60;DPB=60;DPRA=0;EPP=12.2752;EPPR=0;GTI=0;LEN=1;MEANALT=1;MQM=60;MQMR=0;NS=1;NUMALT=1;ODDS=86.3965;PAIRED=1;PAIREDR=0;PAO=0;PQA=0;PQR=0;PRO=0;QA=2141;QR=0;RO=0;RPP=6.62942;RPPR=0;RUN=1;SAF=31;SAP=3.15506;SAR=29;SRF=0;SRP=0;SRR=0;TYPE=snp;BVAR	GT:DP:RO:QR:AO:QA:GL	1/1:60:0:0:60:2141:-5,-5,0
NC_010611.1	25978	.	A	G	1565.41	.	AB=0;ABP=0;AC=2;AF=1;AN=2;AO=49;CIGAR=1X;DP=49;DPB=49;DPRA=0;EPP=3.05462;EPPR=0;GTI=0;LEN=1;MEANALT=1;MQM=60;MQMR=0;NS=1;NUMALT=1;ODDS=71.1473;PAIRED=1;PAIREDR=0;PAO=0;PQA=0;PQR=0;PRO=0;QA=1767;QR=0;RO=0;RPP=3.05462;RPPR=0;RUN=1;SAF=24;SAP=3.05462;SAR=25;SRF=0;SRP=0;SRR=0;TYPE=snp;BVAR	GT:DP:RO:QR:AO:QA:GL	1/1:49:0:0:49:1767:-5,-5,0
NC_010611.1	26059	.	T	G	2022.19	.	AB=0;ABP=0;AC=2;AF=1;AN=2;AO=64;CIGAR=1X;DP=64;DPB=64;DPRA=0;EPP=4.23175;EPPR=0;GTI=0;LEN=1;MEANALT=1;MQM=60;MQMR=0;NS=1;NUMALT=1;ODDS=91.9417;PAIRED=1;PAIREDR=0;PAO=0;PQA=0;PQR=0;PRO=0;QA=2282;QR=0;RO=0;RPP=3.55317;RPPR=0;RUN=1;SAF=37;SAP=6.40323;SAR=27;SRF=0;SRP=0;SRR=0;TYPE=snp;BVAR	GT:DP:RO:QR:AO:QA:GL	1/1:64:0:0:64:2282:-5,-5,0
NC_010611.1	26291	.	T	C	2340.14	.	AB=0;ABP=0;AC=2;AF=1;AN=2;AO=72;CIGAR=1X;DP=72;DPB=72;DPRA=0;EPP=10.7311;EPPR=0;GTI=0;LEN=1;MEANALT=1;MQM=60;MQMR=0;NS=1;NUMALT=1;ODDS=103.032;PAIRED=1;PAIREDR=0;PAO=0;PQA=0;PQR=0;PRO=0;QA=2641;QR=0;RO=0;RPP=3.0103;RPPR=0;RUN=1;SAF=40;SAP=4.9405;SAR=32;SRF=0;SRP=0;SRR=0;TYPE=snp;BVAR	GT:DP:RO:QR:AO:QA:GL	1/1:72:0:0:72:2641:-5,-5,0
NC_010611.1	26395	.	ACCA	GCCG	2054.56	.	AB=0;ABP=0;AC=2;AF=1;AN=2;AO=64;CIGAR=1X2M1X;DP=64;DPB=128.75;DPRA=0;EPP=5.18177;EPPR=0;GTI=0;LEN=4;MEANALT=1;MQM=60;MQMR=0;NS=1;NUMALT=1;ODDS=91.9417;PAIRED=1;PAIREDR=0;PAO=0;PQA=0;PQR=0;PRO=0;QA=2320;QR=0;RO=0;RPP=7.89611;RPPR=0;RUN=1;SAF=32;SAP=3.0103;SAR=32;SRF=0;SRP=0;SRR=0;TYPE=complex;BVAR	GT:DP:RO:QR:AO:QA:GL	1/1:64:0:0:64:2320:-5,-5,0
NC_010611.1	26629	.	G	T	3021.19	.	AB=0;ABP=0;AC=2;AF=1;AN=2;AO=94;CIGAR=1X;DP=94;DPB=94;DPRA=0;EPP=5.32038;EPPR=0;GTI=0;LEN=1;MEANALT=1;MQM=60;MQMR=0;NS=1;NUMALT=1;ODDS=133.531;PAIRED=1;PAIREDR=0;PAO=0;PQA=0;PQR=0;PRO=0;QA=3408;QR=0;RO=0;RPP=4.48875;RPPR=0;RUN=1;SAF=35;SAP=16.3163;SAR=59;SRF=0;SRP=0;SRR=0;TYPE=snp;BVAR	GT:DP:RO:QR:AO:QA:GL	1/1:94:0:0:94:3408:-5,-5,0
NC_010611.1	26761	.	G	A	4226.33	.	AB=0;ABP=0;AC=2;AF=1;AN=2;AO=126;CIGAR=1X;DP=126;DPB=126;DPRA=0;EPP=3.07924;EPPR=0;GTI=0;LEN=1;MEANALT=1;MQM=60;MQMR=0;NS=1;NUMALT=1;ODDS=177.892;PAIRED=1;PAIREDR=0;PAO=0;PQA=0;PQR=0;PRO=0;QA=4735;QR=0;RO=0;RPP=7.42218;RPPR=0;RUN=1;SAF=63;SAP=3.0103;SAR=63;SRF=0;SRP=0;SRR=0;TYPE=snp;BVAR	GT:DP:RO:QR:AO:QA:GL	1/1:126:0:0:126:4735:-5,-5,0
NC_010611.1	26821	.	T	C	4236.78	.	AB=0;ABP=0;AC=2;AF=1;AN=2;AO=130;CIGAR=1X;DP=130;DPB=130;DPRA=0;EPP=3.07711;EPPR=0;GTI=0;LEN=1;MEANALT=1;MQM=60;MQMR=0;NS=1;NUMALT=1;ODDS=183.437;PAIRED=1;PAIREDR=0;PAO=0;PQA=0;PQR=0;PRO=0;QA=4744;QR=0;RO=0;RPP=4.68066;RPPR=0;RUN=1;SAF=66;SAP=3.07711;SAR=64;SRF=0;SRP=0;SRR=0;TYPE=snp;BVAR	GT:DP:RO:QR:AO:QA:GL	1/1:130:0:0:130:4744:-5,-5,0
NC_010611.1	26936	.	A	G	3353.81	.	AB=0;ABP=0;AC=2;AF=1;AN=2;AO=100;CIGAR=1X;DP=100;DPB=100;DPRA=0;EPP=5.18177;EPPR=0;GTI=0;LEN=1;MEANALT=1;MQM=60;MQMR=0;NS=1;NUMALT=1;ODDS=141.848;PAIRED=1;PAIREDR=0;PAO=0;PQA=0;PQR=0;PRO=0;QA=3766;QR=0;RO=0;RPP=7.26639;RPPR=0;RUN=1;SAF=50;SAP=3.0103;SAR=50;SRF=0;SRP=0;SRR=0;TYPE=snp;BVAR	GT:DP:RO:QR:AO:QA:GL	1/1:100:0:0:100:3766:-5,-5,0
NC_010611.1	26949	.	C	T	3325.56	.	AB=0;ABP=0;AC=2;AF=1;AN=2;AO=103;CIGAR=1X;DP=104;DPB=104;DPRA=0;EPP=3.20004;EPPR=0;GTI=0;LEN=1;MEANALT=2;MQM=60;MQMR=0;NS=1;NUMALT=1;ODDS=146.007;PAIRED=1;PAIREDR=0;PAO=0;PQA=0;PQR=0;PRO=0;QA=3739;QR=0;RO=0;RPP=10.621;RPPR=0;RUN=1;SAF=49;SAP=3.53736;SAR=54;SRF=0;SRP=0;SRR=0;TYPE=snp;BVAR	GT:DP:RO:QR:AO:QA:GL	1/1:104:0:0:103:3739:-5,-5,0
NC_010611.1	27004	.	A	G	2568.72	.	AB=0;ABP=0;AC=2;AF=1;AN=2;AO=79;CIGAR=1X;DP=79;DPB=79;DPRA=0;EPP=4.35716;EPPR=0;GTI=0;LEN=1;MEANALT=1;MQM=60;MQMR=0;NS=1;NUMALT=1;ODDS=112.736;PAIRED=1;PAIREDR=0;PAO=0;PQA=0;PQR=0;PRO=0;QA=2914;QR=0;RO=0;RPP=23.0483;RPPR=0;RUN=1;SAF=33;SAP=7.6556;SAR=46;SRF=0;SRP=0;SRR=0;TYPE=snp;BVAR	GT:DP:RO:QR:AO:QA:GL	1/1:79:0:0:79:2914:-5,-5,0
NC_010611.1	27013	.	TATCACT	CATTACG	2212.44	.	AB=0;ABP=0;AC=2;AF=1;AN=2;AO=70;CIGAR=1X2M1X2M1X;DP=70;DPB=140.857;DPRA=0;EPP=4.12706;EPPR=0;GTI=0;LEN=7;MEANALT=1;MQM=60;MQMR=0;NS=1;NUMALT=1;ODDS=100.259;PAIRED=1;PAIREDR=0;PAO=0;PQA=0;PQR=0;PRO=0;QA=2503;QR=0;RO=0;RPP=9.09042;RPPR=0;RUN=1;SAF=28;SAP=9.09042;SAR=42;SRF=0;SRP=0;SRR=0;TYPE=complex;BVAR	GT:DP:RO:QR:AO:QA:GL	1/1:70:0:0:70:2503:-5,-5,0
NC_010611.1	27040	.	C	T	1668.09	.	AB=0;ABP=0;AC=2;AF=1;AN=2;AO=51;CIGAR=1X;DP=51;DPB=51;DPRA=0;EPP=3.05288;EPPR=0;GTI=0;LEN=1;MEANALT=1;MQM=60;MQMR=0;NS=1;NUMALT=1;ODDS=73.9199;PAIRED=1;PAIREDR=0;PAO=0;PQA=0;PQR=0;PRO=0;QA=1885;QR=0;RO=0;RPP=3.05288;RPPR=0;RUN=1;SAF=21;SAP=6.45911;SAR=30;SRF=0;SRP=0;SRR=0;TYPE=snp;BVAR	GT:DP:RO:QR:AO:QA:GL	1/1:51:0:0:51:1885:-5,-5,0
NC_010611.1	27111	.	C	T	773271	.	AB=0;ABP=0;AC=2;AF=1;AN=2;AO=25;CIGAR=1X;DP=25;DPB=25;DPRA=0;EPP=7.26639;EPPR=0;GTI=0;LEN=1;MEANALT=1;MQM=60;MQMR=0;NS=1;NUMALT=1;ODDS=37.8762;PAIRED=1;PAIREDR=0;PAO=0;PQA=0;PQR=0;PRO=0;QA=911;QR=0;RO=0;RPP=22.5536;RPPR=0;RUN=1;SAF=10;SAP=5.18177;SAR=15;SRF=0;SRP=0;SRR=0;TYPE=snp;BVAR	GT:DP:RO:QR:AO:QA:GL	1/1:25:0:0:25:911:-5,-5,0
NC_010611.1	27116	.	TA	T	405437	.	AB=0;ABP=0;AC=2;AF=1;AN=2;AO=14;CIGAR=1M1D;DP=19;DPB=29.6667;DPRA=0;EPP=3.63072;EPPR=7.35324;GTI=0;LEN=1;MEANALT=2;MQM=60;MQMR=60;NS=1;NUMALT=1;ODDS=6.32762;PAIRED=1;PAIREDR=1;PAO=0;PQA=0;PQR=0;PRO=0;QA=522;QR=66;RO=2;RPP=5.49198;RPPR=7.35324;RUN=1;SAF=7;SAP=3.0103;SAR=7;SRF=0;SRP=7.35324;SRR=2;TYPE=del;BVAR	GT:DP:RO:QR:AO:QA:GL	1/1:19:2:66:14:522:-5,0,-3.19337
NC_010611.1	27133	.	T	C	335023	.	AB=0;ABP=0;AC=2;AF=1;AN=2;AO=11;CIGAR=1X;DP=11;DPB=11;DPRA=0;EPP=7.94546;EPPR=0;GTI=0;LEN=1;MEANALT=1;MQM=60;MQMR=0;NS=1;NUMALT=1;ODDS=18.4681;PAIRED=1;PAIREDR=0;PAO=0;PQA=0;PQR=0;PRO=0;QA=398;QR=0;RO=0;RPP=4.78696;RPPR=0;RUN=1;SAF=7;SAP=4.78696;SAR=4;SRF=0;SRP=0;SRR=0;TYPE=snp;BVAR	GT:DP:RO:QR:AO:QA:GL	1/1:11:0:0:11:398:-5,-3.31133,0
NC_010611.1	27155	.	C	CT	348586	.	AB=0;ABP=0;AC=2;AF=1;AN=2;AO=11;CIGAR=1M1I;DP=11;DPB=24.4444;DPRA=0;EPP=4.78696;EPPR=0;GTI=0;LEN=1;MEANALT=1;MQM=60;MQMR=0;NS=1;NUMALT=1;ODDS=18.4681;PAIRED=1;PAIREDR=0;PAO=0;PQA=0;PQR=0;PRO=0;QA=408;QR=0;RO=0;RPP=4.78696;RPPR=0;RUN=1;SAF=5;SAP=3.20771;SAR=6;SRF=0;SRP=0;SRR=0;TYPE=ins;BVAR	GT:DP:RO:QR:AO:QA:GL	1/1:11:0:0:11:408:-5,-3.31133,0
NC_010611.1	27188	.	A	T	289.75	.	AB=0;ABP=0;AC=2;AF=1;AN=2;AO=9;CIGAR=1X;DP=9;DPB=9;DPRA=0;EPP=3.25157;EPPR=0;GTI=0;LEN=1;MEANALT=1;MQM=60;MQMR=0;NS=1;NUMALT=1;ODDS=15.6955;PAIRED=1;PAIREDR=0;PAO=0;PQA=0;PQR=0;PRO=0;QA=340;QR=0;RO=0;RPP=5.18177;RPPR=0;RUN=1;SAF=4;SAP=3.25157;SAR=5;SRF=0;SRP=0;SRR=0;TYPE=snp;BVAR	GT:DP:RO:QR:AO:QA:GL	1/1:9:0:0:9:340:-5,-2.70927,0
NC_010611.1	27204	.	TGC	CAT	227909	.	AB=0;ABP=0;AC=2;AF=1;AN=2;AO=8;CIGAR=3X;DP=8;DPB=16;DPRA=0;EPP=7.35324;EPPR=0;GTI=0;LEN=3;MEANALT=1;MQM=60;MQMR=0;NS=1;NUMALT=1;ODDS=14.3092;PAIRED=1;PAIREDR=0;PAO=0;PQA=0;PQR=0;PRO=0;QA=277;QR=0;RO=0;RPP=3.0103;RPPR=0;RUN=1;SAF=6;SAP=7.35324;SAR=2;SRF=0;SRP=0;SRR=0;TYPE=mnp;BVAR	GT:DP:RO:QR:AO:QA:GL	1/1:8:0:0:8:277:-5,-2.40824,0
NC_010611.1	27226	.	G	A	420431	.	AB=0;ABP=0;AC=2;AF=1;AN=2;AO=13;CIGAR=1X;DP=13;DPB=13;DPRA=0;EPP=3.17734;EPPR=0;GTI=0;LEN=1;MEANALT=1;MQM=60;MQMR=0;NS=1;NUMALT=1;ODDS=21.2407;PAIRED=1;PAIREDR=0;PAO=0;PQA=0;PQR=0;PRO=0;QA=487;QR=0;RO=0;RPP=3.17734;RPPR=0;RUN=1;SAF=8;SAP=4.51363;SAR=5;SRF=0;SRP=0;SRR=0;TYPE=snp;BVAR	GT:DP:RO:QR:AO:QA:GL	1/1:13:0:0:13:487:-5,-3.91339,0
NC_010611.1	27287	.	A	G	452056	.	AB=0;ABP=0;AC=2;AF=1;AN=2;AO=14;CIGAR=1X;DP=14;DPB=14;DPRA=0;EPP=3.63072;EPPR=0;GTI=0;LEN=1;MEANALT=1;MQM=60;MQMR=0;NS=1;NUMALT=1;ODDS=22.627;PAIRED=1;PAIREDR=0;PAO=0;PQA=0;PQR=0;PRO=0;QA=524;QR=0;RO=0;RPP=5.49198;RPPR=0;RUN=1;SAF=7;SAP=3.0103;SAR=7;SRF=0;SRP=0;SRR=0;TYPE=snp;BVAR	GT:DP:RO:QR:AO:QA:GL	1/1:14:0:0:14:524:-5,-4.21442,0
NC_010611.1	27294	.	G	A	428.09	.	AB=0;ABP=0;AC=2;AF=1;AN=2;AO=14;CIGAR=1X;DP=14;DPB=14;DPRA=0;EPP=3.0103;EPPR=0;GTI=0;LEN=1;MEANALT=1;MQM=60;MQMR=0;NS=1;NUMALT=1;ODDS=22.627;PAIRED=1;PAIREDR=0;PAO=0;PQA=0;PQR=0;PRO=0;QA=495;QR=0;RO=0;RPP=3.63072;RPPR=0;RUN=1;SAF=7;SAP=3.0103;SAR=7;SRF=0;SRP=0;SRR=0;TYPE=snp;BVAR	GT:DP:RO:QR:AO:QA:GL	1/1:14:0:0:14:495:-5,-4.21442,0
NC_010611.1	27319	.	GTTTG	ACTTA	754535	.	AB=0;ABP=0;AC=2;AF=1;AN=2;AO=25;CIGAR=2X2M1X;DP=25;DPB=50;DPRA=0;EPP=7.26639;EPPR=0;GTI=0;LEN=5;MEANALT=1;MQM=59.84;MQMR=0;NS=1;NUMALT=1;ODDS=37.8762;PAIRED=1;PAIREDR=0;PAO=0;PQA=0;PQR=0;PRO=0;QA=883;QR=0;RO=0;RPP=17.6895;RPPR=0;RUN=1;SAF=14;SAP=3.79203;SAR=11;SRF=0;SRP=0;SRR=0;TYPE=complex;BVAR	GT:DP:RO:QR:AO:QA:GL	1/1:25:0:0:25:883:-5,-5,0
NC_010611.1	27348	.	TC	CT	1015.48	.	AB=0;ABP=0;AC=2;AF=1;AN=2;AO=33;CIGAR=2X;DP=33;DPB=66;DPRA=0;EPP=4.65535;EPPR=0;GTI=0;LEN=2;MEANALT=1;MQM=60;MQMR=0;NS=1;NUMALT=1;ODDS=48.9666;PAIRED=1;PAIREDR=0;PAO=0;PQA=0;PQR=0;PRO=0;QA=1172;QR=0;RO=0;RPP=17.8158;RPPR=0;RUN=1;SAF=18;SAP=3.60252;SAR=15;SRF=0;SRP=0;SRR=0;TYPE=mnp;BVAR	GT:DP:RO:QR:AO:QA:GL	1/1:33:0:0:33:1172:-5,-5,0
NC_010611.1	27395	.	G	A	2164	.	AB=0;ABP=0;AC=2;AF=1;AN=2;AO=67;CIGAR=1X;DP=67;DPB=67;DPRA=0;EPP=10.3026;EPPR=0;GTI=0;LEN=1;MEANALT=1;MQM=60;MQMR=0;NS=1;NUMALT=1;ODDS=96.1006;PAIRED=1;PAIREDR=0;PAO=0;PQA=0;PQR=0;PRO=0;QA=2473;QR=0;RO=0;RPP=30.2671;RPPR=0;RUN=1;SAF=33;SAP=3.04271;SAR=34;SRF=0;SRP=0;SRR=0;TYPE=snp;BVAR	GT:DP:RO:QR:AO:QA:GL	1/1:67:0:0:67:2473:-5,-5,0
NC_010611.1	27403	.	A	G	2257.63	.	AB=0;ABP=0;AC=2;AF=1;AN=2;AO=69;CIGAR=1X;DP=69;DPB=69;DPRA=0;EPP=10.0912;EPPR=0;GTI=0;LEN=1;MEANALT=1;MQM=60;MQMR=0;NS=1;NUMALT=1;ODDS=98.8732;PAIRED=1;PAIREDR=0;PAO=0;PQA=0;PQR=0;PRO=0;QA=2554;QR=0;RO=0;RPP=10.0912;RPPR=0;RUN=1;SAF=34;SAP=3.04177;SAR=35;SRF=0;SRP=0;SRR=0;TYPE=snp;BVAR	GT:DP:RO:QR:AO:QA:GL	1/1:69:0:0:69:2554:-5,-5,0
NC_010611.1	27510	.	G	A	1389.29	.	AB=0;ABP=0;AC=2;AF=1;AN=2;AO=44;CIGAR=1X;DP=44;DPB=44;DPRA=0;EPP=3.79993;EPPR=0;GTI=0;LEN=1;MEANALT=1;MQM=60;MQMR=0;NS=1;NUMALT=1;ODDS=64.2158;PAIRED=1;PAIREDR=0;PAO=0;PQA=0;PQR=0;PRO=0;QA=1573;QR=0;RO=0;RPP=3.79993;RPPR=0;RUN=1;SAF=20;SAP=3.79993;SAR=24;SRF=0;SRP=0;SRR=0;TYPE=snp;BVAR	GT:DP:RO:QR:AO:QA:GL	1/1:44:0:0:44:1573:-5,-5,0
NC_010611.1	27523	.	T	C	1124.22	.	AB=0;ABP=0;AC=2;AF=1;AN=2;AO=35;CIGAR=1X;DP=35;DPB=35;DPRA=0;EPP=4.56135;EPPR=0;GTI=0;LEN=1;MEANALT=1;MQM=60;MQMR=0;NS=1;NUMALT=1;ODDS=51.7392;PAIRED=1;PAIREDR=0;PAO=0;PQA=0;PQR=0;PRO=0;QA=1276;QR=0;RO=0;RPP=3.07234;RPPR=0;RUN=1;SAF=17;SAP=3.07234;SAR=18;SRF=0;SRP=0;SRR=0;TYPE=snp;BVAR	GT:DP:RO:QR:AO:QA:GL	1/1:35:0:0:35:1276:-5,-5,0
NC_010611.1	27534	.	A	G	1197.06	.	AB=0;ABP=0;AC=2;AF=1;AN=2;AO=38;CIGAR=1X;DP=38;DPB=38;DPRA=0;EPP=6.66752;EPPR=0;GTI=0;LEN=1;MEANALT=1;MQM=60;MQMR=0;NS=1;NUMALT=1;ODDS=55.8981;PAIRED=1;PAIREDR=0;PAO=0;PQA=0;PQR=0;PRO=0;QA=1362;QR=0;RO=0;RPP=5.06748;RPPR=0;RUN=1;SAF=19;SAP=3.0103;SAR=19;SRF=0;SRP=0;SRR=0;TYPE=snp;BVAR	GT:DP:RO:QR:AO:QA:GL	1/1:38:0:0:38:1362:-5,-5,0
NC_010611.1	27557	.	T	C	979627	.	AB=0;ABP=0;AC=2;AF=1;AN=2;AO=31;CIGAR=1X;DP=31;DPB=31;DPRA=0;EPP=6.44263;EPPR=0;GTI=0;LEN=1;MEANALT=1;MQM=60;MQMR=0;NS=1;NUMALT=1;ODDS=46.194;PAIRED=1;PAIREDR=0;PAO=0;PQA=0;PQR=0;PRO=0;QA=1119;QR=0;RO=0;RPP=4.76149;RPPR=0;RUN=1;SAF=17;SAP=3.64073;SAR=14;SRF=0;SRP=0;SRR=0;TYPE=snp;BVAR	GT:DP:RO:QR:AO:QA:GL	1/1:31:0:0:31:1119:-5,-5,0
NC_010611.1	27600	.	G	T	847434	.	AB=0;ABP=0;AC=2;AF=1;AN=2;AO=26;CIGAR=1X;DP=26;DPB=26;DPRA=0;EPP=3.0103;EPPR=0;GTI=0;LEN=1;MEANALT=1;MQM=60;MQMR=0;NS=1;NUMALT=1;ODDS=39.2625;PAIRED=1;PAIREDR=0;PAO=0;PQA=0;PQR=0;PRO=0;QA=975;QR=0;RO=0;RPP=11.3621;RPPR=0;RUN=1;SAF=15;SAP=4.34659;SAR=11;SRF=0;SRP=0;SRR=0;TYPE=snp;BVAR	GT:DP:RO:QR:AO:QA:GL	1/1:26:0:0:26:975:-5,-5,0
NC_010611.1	27606	.	A	G	734587	.	AB=0;ABP=0;AC=2;AF=1;AN=2;AO=23;CIGAR=1X;DP=23;DPB=23;DPRA=0;EPP=3.86001;EPPR=0;GTI=0;LEN=1;MEANALT=1;MQM=60;MQMR=0;NS=1;NUMALT=1;ODDS=35.1036;PAIRED=1;PAIREDR=0;PAO=0;PQA=0;PQR=0;PRO=0;QA=850;QR=0;RO=0;RPP=10.6577;RPPR=0;RUN=1;SAF=14;SAP=5.3706;SAR=9;SRF=0;SRP=0;SRR=0;TYPE=snp;BVAR	GT:DP:RO:QR:AO:QA:GL	1/1:23:0:0:23:850:-5,-5,0
NC_010611.1	27665	.	G	GA	495181	.	AB=0;ABP=0;AC=2;AF=1;AN=2;AO=17;CIGAR=1M1I;DP=17;DPB=51;DPRA=0;EPP=3.13803;EPPR=0;GTI=0;LEN=1;MEANALT=1;MQM=60;MQMR=0;NS=1;NUMALT=1;ODDS=26.7859;PAIRED=1;PAIREDR=0;PAO=0;PQA=0;PQR=0;PRO=0;QA=573;QR=0;RO=0;RPP=4.1599;RPPR=0;RUN=1;SAF=10;SAP=4.1599;SAR=7;SRF=0;SRP=0;SRR=0;TYPE=ins;BVAR	GT:DP:RO:QR:AO:QA:GL	1/1:17:0:0:17:573:-5,-5,0
NC_010611.1	27830	.	G	T	1471.91	.	AB=0;ABP=0;AC=2;AF=1;AN=2;AO=44;CIGAR=1X;DP=44;DPB=44;DPRA=0;EPP=4.78696;EPPR=0;GTI=0;LEN=1;MEANALT=1;MQM=60;MQMR=0;NS=1;NUMALT=1;ODDS=64.2158;PAIRED=1;PAIREDR=0;PAO=0;PQA=0;PQR=0;PRO=0;QA=1665;QR=0;RO=0;RPP=3.79993;RPPR=0;RUN=1;SAF=23;SAP=3.20771;SAR=21;SRF=0;SRP=0;SRR=0;TYPE=snp;BVAR	GT:DP:RO:QR:AO:QA:GL	1/1:44:0:0:44:1665:-5,-5,0
NC_010611.1	28019	.	G	C	2872.8	.	AB=0;ABP=0;AC=2;AF=1;AN=2;AO=87;CIGAR=1X;DP=88;DPB=88;DPRA=0;EPP=6.03039;EPPR=0;GTI=0;LEN=1;MEANALT=2;MQM=60;MQMR=0;NS=1;NUMALT=1;ODDS=123.826;PAIRED=0.988506;PAIREDR=0;PAO=0;PQA=0;PQR=0;PRO=0;QA=3242;QR=0;RO=0;RPP=7.22845;RPPR=0;RUN=1;SAF=51;SAP=8.62618;SAR=36;SRF=0;SRP=0;SRR=0;TYPE=snp;BVAR	GT:DP:RO:QR:AO:QA:GL	1/1:88:0:0:87:3242:-5,-5,0
NC_010611.1	28158	.	T	C	2629.22	.	AB=0;ABP=0;AC=2;AF=1;AN=2;AO=82;CIGAR=1X;DP=82;DPB=82;DPRA=0;EPP=8.20065;EPPR=0;GTI=0;LEN=1;MEANALT=1;MQM=60;MQMR=0;NS=1;NUMALT=1;ODDS=116.895;PAIRED=1;PAIREDR=0;PAO=0;PQA=0;PQR=0;PRO=0;QA=2962;QR=0;RO=0;RPP=4.70511;RPPR=0;RUN=1;SAF=37;SAP=4.70511;SAR=45;SRF=0;SRP=0;SRR=0;TYPE=snp;BVAR	GT:DP:RO:QR:AO:QA:GL	1/1:82:0:0:82:2962:-5,-5,0
NC_010611.1	28194	.	A	T	2916.07	.	AB=0;ABP=0;AC=2;AF=1;AN=2;AO=93;CIGAR=1X;DP=95;DPB=95;DPRA=0;EPP=20.0318;EPPR=3.0103;GTI=0;LEN=1;MEANALT=1;MQM=60;MQMR=60;NS=1;NUMALT=1;ODDS=113.444;PAIRED=1;PAIREDR=1;PAO=0;PQA=0;PQR=0;PRO=0;QA=3315;QR=34;RO=2;RPP=3.59403;RPPR=3.0103;RUN=1;SAF=49;SAP=3.59403;SAR=44;SRF=2;SRP=7.35324;SRR=0;TYPE=snp;BVAR	GT:DP:RO:QR:AO:QA:GL	1/1:95:2:34:93:3315:-5,-5,0
NC_010611.1	28210	.	T	G	2394.37	.	AB=0;ABP=0;AC=2;AF=1;AN=2;AO=75;CIGAR=1X;DP=76;DPB=76;DPRA=0;EPP=18.3264;EPPR=5.18177;GTI=0;LEN=1;MEANALT=1;MQM=60;MQMR=60;NS=1;NUMALT=1;ODDS=97.8506;PAIRED=1;PAIREDR=1;PAO=0;PQA=0;PQR=0;PRO=0;QA=2729;QR=18;RO=1;RPP=6.51361;RPPR=5.18177;RUN=1;SAF=45;SAP=9.52472;SAR=30;SRF=0;SRP=5.18177;SRR=1;TYPE=snp;BVAR	GT:DP:RO:QR:AO:QA:GL	1/1:76:1:18:75:2729:-5,-5,0
NC_010611.1	28222	.	A	G	2530.93	.	AB=0;ABP=0;AC=2;AF=1;AN=2;AO=79;CIGAR=1X;DP=79;DPB=79;DPRA=0;EPP=20.1897;EPPR=0;GTI=0;LEN=1;MEANALT=1;MQM=60;MQMR=0;NS=1;NUMALT=1;ODDS=112.736;PAIRED=1;PAIREDR=0;PAO=0;PQA=0;PQR=0;PRO=0;QA=2871;QR=0;RO=0;RPP=6.33623;RPPR=0;RUN=1;SAF=46;SAP=7.6556;SAR=33;SRF=0;SRP=0;SRR=0;TYPE=snp;BVAR	GT:DP:RO:QR:AO:QA:GL	1/1:79:0:0:79:2871:-5,-5,0
NC_010611.1	28291	.	A	G	2215.62	.	AB=0;ABP=0;AC=2;AF=1;AN=2;AO=71;CIGAR=1X;DP=71;DPB=71;DPRA=0;EPP=14.0512;EPPR=0;GTI=0;LEN=1;MEANALT=1;MQM=60;MQMR=0;NS=1;NUMALT=1;ODDS=101.646;PAIRED=1;PAIREDR=0;PAO=0;PQA=0;PQR=0;PRO=0;QA=2510;QR=0;RO=0;RPP=4.50892;RPPR=0;RUN=1;SAF=41;SAP=6.71098;SAR=30;SRF=0;SRP=0;SRR=0;TYPE=snp;BVAR	GT:DP:RO:QR:AO:QA:GL	1/1:71:0:0:71:2510:-5,-5,0
NC_010611.1	28621	.	C	A	1982.67	.	AB=0;ABP=0;AC=2;AF=1;AN=2;AO=62;CIGAR=1X;DP=62;DPB=62;DPRA=0;EPP=6.51267;EPPR=0;GTI=0;LEN=1;MEANALT=1;MQM=60;MQMR=0;NS=1;NUMALT=1;ODDS=89.1691;PAIRED=1;PAIREDR=0;PAO=0;PQA=0;PQR=0;PRO=0;QA=2240;QR=0;RO=0;RPP=6.51267;RPPR=0;RUN=1;SAF=30;SAP=3.15039;SAR=32;SRF=0;SRP=0;SRR=0;TYPE=snp;BVAR	GT:DP:RO:QR:AO:QA:GL	1/1:62:0:0:62:2240:-5,-5,0
NC_010611.1	28912	.	C	T	1333.94	.	AB=0;ABP=0;AC=2;AF=1;AN=2;AO=41;CIGAR=1X;DP=41;DPB=41;DPRA=0;EPP=5.60547;EPPR=0;GTI=0;LEN=1;MEANALT=1;MQM=60;MQMR=0;NS=1;NUMALT=1;ODDS=60.0569;PAIRED=1;PAIREDR=0;PAO=0;PQA=0;PQR=0;PRO=0;QA=1514;QR=0;RO=0;RPP=5.60547;RPPR=0;RUN=1;SAF=21;SAP=3.06326;SAR=20;SRF=0;SRP=0;SRR=0;TYPE=snp;BVAR	GT:DP:RO:QR:AO:QA:GL	1/1:41:0:0:41:1514:-5,-5,0
NC_010611.1	28942	.	T	C	1310.62	.	AB=0;ABP=0;AC=2;AF=1;AN=2;AO=42;CIGAR=1X;DP=42;DPB=42;DPRA=0;EPP=4.87156;EPPR=0;GTI=0;LEN=1;MEANALT=1;MQM=60;MQMR=0;NS=1;NUMALT=1;ODDS=61.4432;PAIRED=1;PAIREDR=0;PAO=0;PQA=0;PQR=0;PRO=0;QA=1487;QR=0;RO=0;RPP=4.87156;RPPR=0;RUN=1;SAF=20;SAP=3.21711;SAR=22;SRF=0;SRP=0;SRR=0;TYPE=snp;BVAR	GT:DP:RO:QR:AO:QA:GL	1/1:42:0:0:42:1487:-5,-5,0
NC_010611.1	29105	.	C	A	1448.19	.	AB=0;ABP=0;AC=2;AF=1;AN=2;AO=44;CIGAR=1X;DP=44;DPB=44;DPRA=0;EPP=6.16881;EPPR=0;GTI=0;LEN=1;MEANALT=1;MQM=60;MQMR=0;NS=1;NUMALT=1;ODDS=64.2158;PAIRED=1;PAIREDR=0;PAO=0;PQA=0;PQR=0;PRO=0;QA=1654;QR=0;RO=0;RPP=15.6443;RPPR=0;RUN=1;SAF=20;SAP=3.79993;SAR=24;SRF=0;SRP=0;SRR=0;TYPE=snp;BVAR	GT:DP:RO:QR:AO:QA:GL	1/1:44:0:0:44:1654:-5,-5,0
NC_010611.1	29168	.	G	A	2237.58	.	AB=0;ABP=0;AC=2;AF=1;AN=2;AO=69;CIGAR=1X;DP=69;DPB=69;DPRA=0;EPP=3.04177;EPPR=0;GTI=0;LEN=1;MEANALT=1;MQM=60;MQMR=0;NS=1;NUMALT=1;ODDS=98.8732;PAIRED=1;PAIREDR=0;PAO=0;PQA=0;PQR=0;PRO=0;QA=2539;QR=0;RO=0;RPP=22.6794;RPPR=0;RUN=1;SAF=32;SAP=3.79707;SAR=37;SRF=0;SRP=0;SRR=0;TYPE=snp;BVAR	GT:DP:RO:QR:AO:QA:GL	1/1:69:0:0:69:2539:-5,-5,0
NC_010611.1	29235	.	A	G	2166.01	.	AB=0;ABP=0;AC=2;AF=1;AN=2;AO=67;CIGAR=1X;DP=67;DPB=67;DPRA=0;EPP=4.59839;EPPR=0;GTI=0;LEN=1;MEANALT=1;MQM=60;MQMR=0;NS=1;NUMALT=1;ODDS=96.1006;PAIRED=1;PAIREDR=0;PAO=0;PQA=0;PQR=0;PRO=0;QA=2465;QR=0;RO=0;RPP=26.6372;RPPR=0;RUN=1;SAF=32;SAP=3.30199;SAR=35;SRF=0;SRP=0;SRR=0;TYPE=snp;BVAR	GT:DP:RO:QR:AO:QA:GL	1/1:67:0:0:67:2465:-5,-5,0
NC_010611.1	29342	.	A	G	2544.93	.	AB=0;ABP=0;AC=2;AF=1;AN=2;AO=78;CIGAR=1X;DP=79;DPB=79;DPRA=0;EPP=4.79202;EPPR=0;GTI=0;LEN=1;MEANALT=2;MQM=60;MQMR=0;NS=1;NUMALT=1;ODDS=111.35;PAIRED=0.987179;PAIREDR=0;PAO=0;PQA=0;PQR=0;PRO=0;QA=2866;QR=0;RO=0;RPP=5.79424;RPPR=0;RUN=1;SAF=41;SAP=3.45573;SAR=37;SRF=0;SRP=0;SRR=0;TYPE=snp;BVAR	GT:DP:RO:QR:AO:QA:GL	1/1:79:0:0:78:2866:-5,-5,0
NC_010611.1	29975	.	G	A	1403.53	.	AB=0;ABP=0;AC=2;AF=1;AN=2;AO=43;CIGAR=1X;DP=43;DPB=43;DPRA=0;EPP=3.0608;EPPR=0;GTI=0;LEN=1;MEANALT=1;MQM=60;MQMR=0;NS=1;NUMALT=1;ODDS=62.8295;PAIRED=1;PAIREDR=0;PAO=0;PQA=0;PQR=0;PRO=0;QA=1587;QR=0;RO=0;RPP=3.46479;RPPR=0;RUN=1;SAF=20;SAP=3.46479;SAR=23;SRF=0;SRP=0;SRR=0;TYPE=snp;BVAR	GT:DP:RO:QR:AO:QA:GL	1/1:43:0:0:43:1587:-5,-5,0
NC_010611.1	30032	.	G	T	1433.23	.	AB=0;ABP=0;AC=2;AF=1;AN=2;AO=44;CIGAR=1X;DP=44;DPB=44;DPRA=0;EPP=3.20771;EPPR=0;GTI=0;LEN=1;MEANALT=1;MQM=60;MQMR=0;NS=1;NUMALT=1;ODDS=64.2158;PAIRED=1;PAIREDR=0;PAO=0;PQA=0;PQR=0;PRO=0;QA=1623;QR=0;RO=0;RPP=6.16881;RPPR=0;RUN=1;SAF=21;SAP=3.20771;SAR=23;SRF=0;SRP=0;SRR=0;TYPE=snp;BVAR	GT:DP:RO:QR:AO:QA:GL	1/1:44:0:0:44:1623:-5,-5,0
NC_010611.1	30041	.	G	A	1502.01	.	AB=0;ABP=0;AC=2;AF=1;AN=2;AO=46;CIGAR=1X;DP=46;DPB=46;DPRA=0;EPP=4.70971;EPPR=0;GTI=0;LEN=1;MEANALT=1;MQM=60;MQMR=0;NS=1;NUMALT=1;ODDS=66.9884;PAIRED=1;PAIREDR=0;PAO=0;PQA=0;PQR=0;PRO=0;QA=1701;QR=0;RO=0;RPP=6.03148;RPPR=0;RUN=1;SAF=23;SAP=3.0103;SAR=23;SRF=0;SRP=0;SRR=0;TYPE=snp;BVAR	GT:DP:RO:QR:AO:QA:GL	1/1:46:0:0:46:1701:-5,-5,0
NC_010611.1	30074	.	T	C	1349.27	.	AB=0;ABP=0;AC=2;AF=1;AN=2;AO=42;CIGAR=1X;DP=42;DPB=42;DPRA=0;EPP=3.83753;EPPR=0;GTI=0;LEN=1;MEANALT=1;MQM=60;MQMR=0;NS=1;NUMALT=1;ODDS=61.4432;PAIRED=1;PAIREDR=0;PAO=0;PQA=0;PQR=0;PRO=0;QA=1533;QR=0;RO=0;RPP=8.18047;RPPR=0;RUN=1;SAF=23;SAP=3.83753;SAR=19;SRF=0;SRP=0;SRR=0;TYPE=snp;BVAR	GT:DP:RO:QR:AO:QA:GL	1/1:42:0:0:42:1533:-5,-5,0
NC_010611.1	30622	.	C	T	344084	.	AB=0;ABP=0;AC=2;AF=1;AN=2;AO=11;CIGAR=1X;DP=11;DPB=11;DPRA=0;EPP=3.20771;EPPR=0;GTI=0;LEN=1;MEANALT=1;MQM=60;MQMR=0;NS=1;NUMALT=1;ODDS=18.4681;PAIRED=1;PAIREDR=0;PAO=0;PQA=0;PQR=0;PRO=0;QA=410;QR=0;RO=0;RPP=12.6832;RPPR=0;RUN=1;SAF=6;SAP=3.20771;SAR=5;SRF=0;SRP=0;SRR=0;TYPE=snp;BVAR	GT:DP:RO:QR:AO:QA:GL	1/1:11:0:0:11:410:-5,-3.31133,0
NC_010611.1	30635	.	CTTGA	TCTGC	149275	.	AB=0;ABP=0;AC=2;AF=1;AN=2;AO=5;CIGAR=2X2M1X;DP=5;DPB=10;DPRA=0;EPP=6.91895;EPPR=0;GTI=0;LEN=5;MEANALT=1;MQM=60;MQMR=0;NS=1;NUMALT=1;ODDS=10.1503;PAIRED=1;PAIREDR=0;PAO=0;PQA=0;PQR=0;PRO=0;QA=182;QR=0;RO=0;RPP=3.44459;RPPR=0;RUN=1;SAF=3;SAP=3.44459;SAR=2;SRF=0;SRP=0;SRR=0;TYPE=complex;BVAR	GT:DP:RO:QR:AO:QA:GL	1/1:5:0:0:5:182:-5,-1.50515,0
NC_010611.1	30725	.	G	A	498366	.	AB=0;ABP=0;AC=2;AF=1;AN=2;AO=16;CIGAR=1X;DP=16;DPB=16;DPRA=0;EPP=3.0103;EPPR=0;GTI=0;LEN=1;MEANALT=1;MQM=60;MQMR=0;NS=1;NUMALT=1;ODDS=25.3996;PAIRED=1;PAIREDR=0;PAO=0;PQA=0;PQR=0;PRO=0;QA=598;QR=0;RO=0;RPP=22.5536;RPPR=0;RUN=1;SAF=6;SAP=5.18177;SAR=10;SRF=0;SRP=0;SRR=0;TYPE=snp;BVAR	GT:DP:RO:QR:AO:QA:GL	1/1:16:0:0:16:598:-5,-4.81648,0
NC_010611.1	30827	.	G	A	2118.42	.	AB=0;ABP=0;AC=2;AF=1;AN=2;AO=65;CIGAR=1X;DP=65;DPB=65;DPRA=0;EPP=3.31097;EPPR=0;GTI=0;LEN=1;MEANALT=1;MQM=60;MQMR=0;NS=1;NUMALT=1;ODDS=93.328;PAIRED=1;PAIREDR=0;PAO=0;PQA=0;PQR=0;PRO=0;QA=2391;QR=0;RO=0;RPP=7.05258;RPPR=0;RUN=1;SAF=37;SAP=5.71629;SAR=28;SRF=0;SRP=0;SRR=0;TYPE=snp;BVAR	GT:DP:RO:QR:AO:QA:GL	1/1:65:0:0:65:2391:-5,-5,0
NC_010611.1	30854	.	G	A	1874.54	.	AB=0;ABP=0;AC=2;AF=1;AN=2;AO=56;CIGAR=1X;DP=56;DPB=56;DPRA=0;EPP=8.59409;EPPR=0;GTI=0;LEN=1;MEANALT=1;MQM=60;MQMR=0;NS=1;NUMALT=1;ODDS=80.8514;PAIRED=1;PAIREDR=0;PAO=0;PQA=0;PQR=0;PRO=0;QA=2123;QR=0;RO=0;RPP=6.88793;RPPR=0;RUN=1;SAF=31;SAP=4.40625;SAR=25;SRF=0;SRP=0;SRR=0;TYPE=snp;BVAR	GT:DP:RO:QR:AO:QA:GL	1/1:56:0:0:56:2123:-5,-5,0
NC_010611.1	30874	.	G	C	1734.62	.	AB=0;ABP=0;AC=2;AF=1;AN=2;AO=54;CIGAR=1X;DP=54;DPB=54;DPRA=0;EPP=8.80089;EPPR=0;GTI=0;LEN=1;MEANALT=1;MQM=60;MQMR=0;NS=1;NUMALT=1;ODDS=78.0788;PAIRED=0.981481;PAIREDR=0;PAO=0;PQA=0;PQR=0;PRO=0;QA=1967;QR=0;RO=0;RPP=3.6537;RPPR=0;RUN=1;SAF=32;SAP=7.03155;SAR=22;SRF=0;SRP=0;SRR=0;TYPE=snp;BVAR	GT:DP:RO:QR:AO:QA:GL	1/1:54:0:0:54:1967:-5,-5,0
NC_010611.1	30883	.	A	C	1775.85	.	AB=0;ABP=0;AC=2;AF=1;AN=2;AO=54;CIGAR=1X;DP=54;DPB=54;DPRA=0;EPP=5.5839;EPPR=0;GTI=0;LEN=1;MEANALT=1;MQM=60;MQMR=0;NS=1;NUMALT=1;ODDS=78.0788;PAIRED=0.981481;PAIREDR=0;PAO=0;PQA=0;PQR=0;PRO=0;QA=2012;QR=0;RO=0;RPP=4.45795;RPPR=0;RUN=1;SAF=33;SAP=8.80089;SAR=21;SRF=0;SRP=0;SRR=0;TYPE=snp;BVAR	GT:DP:RO:QR:AO:QA:GL	1/1:54:0:0:54:2012:-5,-5,0
NC_010611.1	31024	.	A	G	1491.98	.	AB=0;ABP=0;AC=2;AF=1;AN=2;AO=46;CIGAR=1X;DP=46;DPB=46;DPRA=0;EPP=3.19912;EPPR=0;GTI=0;LEN=1;MEANALT=1;MQM=60;MQMR=0;NS=1;NUMALT=1;ODDS=66.9884;PAIRED=1;PAIREDR=0;PAO=0;PQA=0;PQR=0;PRO=0;QA=1687;QR=0;RO=0;RPP=4.70971;RPPR=0;RUN=1;SAF=22;SAP=3.19912;SAR=24;SRF=0;SRP=0;SRR=0;TYPE=snp;BVAR	GT:DP:RO:QR:AO:QA:GL	1/1:46:0:0:46:1687:-5,-5,0
NC_010611.1	31082	.	G	A	1487.57	.	AB=0;ABP=0;AC=2;AF=1;AN=2;AO=46;CIGAR=1X;DP=46;DPB=46;DPRA=0;EPP=3.0103;EPPR=0;GTI=0;LEN=1;MEANALT=1;MQM=60;MQMR=0;NS=1;NUMALT=1;ODDS=66.9884;PAIRED=1;PAIREDR=0;PAO=0;PQA=0;PQR=0;PRO=0;QA=1685;QR=0;RO=0;RPP=4.70971;RPPR=0;RUN=1;SAF=19;SAP=6.03148;SAR=27;SRF=0;SRP=0;SRR=0;TYPE=snp;BVAR	GT:DP:RO:QR:AO:QA:GL	1/1:46:0:0:46:1685:-5,-5,0
NC_010611.1	31123	.	T	C	960307	.	AB=0;ABP=0;AC=2;AF=1;AN=2;AO=31;CIGAR=1X;DP=31;DPB=31;DPRA=0;EPP=3.64073;EPPR=0;GTI=0;LEN=1;MEANALT=1;MQM=60;MQMR=0;NS=1;NUMALT=1;ODDS=46.194;PAIRED=1;PAIREDR=0;PAO=0;PQA=0;PQR=0;PRO=0;QA=1105;QR=0;RO=0;RPP=11.486;RPPR=0;RUN=1;SAF=12;SAP=6.44263;SAR=19;SRF=0;SRP=0;SRR=0;TYPE=snp;BVAR	GT:DP:RO:QR:AO:QA:GL	1/1:31:0:0:31:1105:-5,-5,0
NC_010611.1	31223	.	CTTG	ATTA	625371	.	AB=0;ABP=0;AC=2;AF=1;AN=2;AO=20;CIGAR=1X2M1X;DP=20;DPB=40;DPRA=0;EPP=9.95901;EPPR=0;GTI=0;LEN=4;MEANALT=1;MQM=60;MQMR=0;NS=1;NUMALT=1;ODDS=30.9448;PAIRED=1;PAIREDR=0;PAO=0;PQA=0;PQR=0;PRO=0;QA=731;QR=0;RO=0;RPP=9.95901;RPPR=0;RUN=1;SAF=10;SAP=3.0103;SAR=10;SRF=0;SRP=0;SRR=0;TYPE=complex;BVAR	GT:DP:RO:QR:AO:QA:GL	1/1:20:0:0:20:731:-5,-5,0
NC_010611.1	31255	.	TA	AG	735998	.	AB=0;ABP=0;AC=2;AF=1;AN=2;AO=25;CIGAR=2X;DP=25;DPB=50;DPRA=0;EPP=3.79203;EPPR=0;GTI=0;LEN=2;MEANALT=1;MQM=60;MQMR=0;NS=1;NUMALT=1;ODDS=37.8762;PAIRED=1;PAIREDR=0;PAO=0;PQA=0;PQR=0;PRO=0;QA=844;QR=0;RO=0;RPP=3.09716;RPPR=0;RUN=1;SAF=15;SAP=5.18177;SAR=10;SRF=0;SRP=0;SRR=0;TYPE=mnp;BVAR	GT:DP:RO:QR:AO:QA:GL	1/1:25:0:0:25:844:-5,-5,0
NC_010611.1	31371	.	T	G	1133.23	.	AB=0;ABP=0;AC=2;AF=1;AN=2;AO=36;CIGAR=1X;DP=36;DPB=36;DPRA=0;EPP=3.25157;EPPR=0;GTI=0;LEN=1;MEANALT=1;MQM=60;MQMR=0;NS=1;NUMALT=1;ODDS=53.1255;PAIRED=1;PAIREDR=0;PAO=0;PQA=0;PQR=0;PRO=0;QA=1302;QR=0;RO=0;RPP=14.8328;RPPR=0;RUN=1;SAF=22;SAP=6.8707;SAR=14;SRF=0;SRP=0;SRR=0;TYPE=snp;BVAR	GT:DP:RO:QR:AO:QA:GL	1/1:36:0:0:36:1302:-5,-5,0
NC_010611.1	31376	.	A	G	1343.58	.	AB=0;ABP=0;AC=2;AF=1;AN=2;AO=43;CIGAR=1X;DP=43;DPB=43;DPRA=0;EPP=4.27278;EPPR=0;GTI=0;LEN=1;MEANALT=1;MQM=60;MQMR=0;NS=1;NUMALT=1;ODDS=62.8295;PAIRED=1;PAIREDR=0;PAO=0;PQA=0;PQR=0;PRO=0;QA=1521;QR=0;RO=0;RPP=3.0608;RPPR=0;RUN=1;SAF=21;SAP=3.0608;SAR=22;SRF=0;SRP=0;SRR=0;TYPE=snp;BVAR	GT:DP:RO:QR:AO:QA:GL	1/1:43:0:0:43:1521:-5,-5,0
NC_010611.1	31388	.	C	T	1277.71	.	AB=0;ABP=0;AC=2;AF=1;AN=2;AO=39;CIGAR=1X;DP=39;DPB=39;DPRA=0;EPP=4.40227;EPPR=0;GTI=0;LEN=1;MEANALT=1;MQM=60;MQMR=0;NS=1;NUMALT=1;ODDS=57.2844;PAIRED=1;PAIREDR=0;PAO=0;PQA=0;PQR=0;PRO=0;QA=1449;QR=0;RO=0;RPP=4.40227;RPPR=0;RUN=1;SAF=18;SAP=3.51141;SAR=21;SRF=0;SRP=0;SRR=0;TYPE=snp;BVAR	GT:DP:RO:QR:AO:QA:GL	1/1:39:0:0:39:1449:-5,-5,0
NC_010611.1	31397	.	G	A	1315.88	.	AB=0;ABP=0;AC=2;AF=1;AN=2;AO=40;CIGAR=1X;DP=40;DPB=40;DPRA=0;EPP=4.96463;EPPR=0;GTI=0;LEN=1;MEANALT=1;MQM=60;MQMR=0;NS=1;NUMALT=1;ODDS=58.6707;PAIRED=1;PAIREDR=0;PAO=0;PQA=0;PQR=0;PRO=0;QA=1497;QR=0;RO=0;RPP=8.43898;RPPR=0;RUN=1;SAF=18;SAP=3.87889;SAR=22;SRF=0;SRP=0;SRR=0;TYPE=snp;BVAR	GT:DP:RO:QR:AO:QA:GL	1/1:40:0:0:40:1497:-5,-5,0
NC_010611.1	31418	.	G	A	1335.1	.	AB=0;ABP=0;AC=2;AF=1;AN=2;AO=40;CIGAR=1X;DP=40;DPB=40;DPRA=0;EPP=6.48466;EPPR=0;GTI=0;LEN=1;MEANALT=1;MQM=60;MQMR=0;NS=1;NUMALT=1;ODDS=58.6707;PAIRED=1;PAIREDR=0;PAO=0;PQA=0;PQR=0;PRO=0;QA=1533;QR=0;RO=0;RPP=20.5992;RPPR=0;RUN=1;SAF=19;SAP=3.22745;SAR=21;SRF=0;SRP=0;SRR=0;TYPE=snp;BVAR	GT:DP:RO:QR:AO:QA:GL	1/1:40:0:0:40:1533:-5,-5,0
NC_010611.1	31525	.	TC	CA	1055.18	.	AB=0;ABP=0;AC=2;AF=1;AN=2;AO=34;CIGAR=2X;DP=34;DPB=70;DPRA=0;EPP=3.0103;EPPR=0;GTI=0;LEN=2;MEANALT=1;MQM=60;MQMR=0;NS=1;NUMALT=1;ODDS=50.3529;PAIRED=1;PAIREDR=0;PAO=0;PQA=0;PQR=0;PRO=0;QA=1201;QR=0;RO=0;RPP=5.30951;RPPR=0;RUN=1;SAF=15;SAP=4.03217;SAR=19;SRF=0;SRP=0;SRR=0;TYPE=mnp;BVAR	GT:DP:RO:QR:AO:QA:GL	1/1:34:0:0:34:1201:-5,-5,0
NC_010611.1	31591	.	T	C	1270.03	.	AB=0;ABP=0;AC=2;AF=1;AN=2;AO=40;CIGAR=1X;DP=40;DPB=40;DPRA=0;EPP=4.96463;EPPR=0;GTI=0;LEN=1;MEANALT=1;MQM=60;MQMR=0;NS=1;NUMALT=1;ODDS=58.6707;PAIRED=1;PAIREDR=0;PAO=0;PQA=0;PQR=0;PRO=0;QA=1459;QR=0;RO=0;RPP=20.5992;RPPR=0;RUN=1;SAF=20;SAP=3.0103;SAR=20;SRF=0;SRP=0;SRR=0;TYPE=snp;BVAR	GT:DP:RO:QR:AO:QA:GL	1/1:40:0:0:40:1459:-5,-5,0
NC_010611.1	31721	.	GAGT	AAGA	1058.41	.	AB=0;ABP=0;AC=2;AF=1;AN=2;AO=33;CIGAR=1X2M1X;DP=33;DPB=67.75;DPRA=0;EPP=3.0761;EPPR=0;GTI=0;LEN=4;MEANALT=1;MQM=60;MQMR=0;NS=1;NUMALT=1;ODDS=48.9666;PAIRED=1;PAIREDR=0;PAO=0;PQA=0;PQR=0;PRO=0;QA=1202;QR=0;RO=0;RPP=3.60252;RPPR=0;RUN=1;SAF=15;SAP=3.60252;SAR=18;SRF=0;SRP=0;SRR=0;TYPE=complex;BVAR	GT:DP:RO:QR:AO:QA:GL	1/1:33:0:0:33:1202:-5,-5,0
NC_010611.1	31733	.	T	G	1088.99	.	AB=0;ABP=0;AC=2;AF=1;AN=2;AO=33;CIGAR=1X;DP=33;DPB=33;DPRA=0;EPP=3.0761;EPPR=0;GTI=0;LEN=1;MEANALT=1;MQM=60;MQMR=0;NS=1;NUMALT=1;ODDS=48.9666;PAIRED=1;PAIREDR=0;PAO=0;PQA=0;PQR=0;PRO=0;QA=1237;QR=0;RO=0;RPP=3.60252;RPPR=0;RUN=1;SAF=14;SAP=4.65535;SAR=19;SRF=0;SRP=0;SRR=0;TYPE=snp;BVAR	GT:DP:RO:QR:AO:QA:GL	1/1:33:0:0:33:1237:-5,-5,0
NC_010611.1	31742	.	T	A	975.17	.	AB=0;ABP=0;AC=2;AF=1;AN=2;AO=30;CIGAR=1X;DP=30;DPB=30;DPRA=0;EPP=3.29983;EPPR=0;GTI=0;LEN=1;MEANALT=1;MQM=60;MQMR=0;NS=1;NUMALT=1;ODDS=44.8077;PAIRED=1;PAIREDR=0;PAO=0;PQA=0;PQR=0;PRO=0;QA=1114;QR=0;RO=0;RPP=7.64277;RPPR=0;RUN=1;SAF=13;SAP=4.16842;SAR=17;SRF=0;SRP=0;SRR=0;TYPE=snp;BVAR	GT:DP:RO:QR:AO:QA:GL	1/1:30:0:0:30:1114:-5,-5,0
NC_010611.1	31789	.	A	G	443.51	.	AB=0;ABP=0;AC=2;AF=1;AN=2;AO=14;CIGAR=1X;DP=14;DPB=14;DPRA=0;EPP=8.59409;EPPR=0;GTI=0;LEN=1;MEANALT=1;MQM=60;MQMR=0;NS=1;NUMALT=1;ODDS=22.627;PAIRED=1;PAIREDR=0;PAO=0;PQA=0;PQR=0;PRO=0;QA=528;QR=0;RO=0;RPP=12.937;RPPR=0;RUN=1;SAF=7;SAP=3.0103;SAR=7;SRF=0;SRP=0;SRR=0;TYPE=snp;BVAR	GT:DP:RO:QR:AO:QA:GL	1/1:14:0:0:14:528:-5,-4.21442,0
NC_010611.1	31857	.	G	A	192847	.	AB=0;ABP=0;AC=2;AF=1;AN=2;AO=6;CIGAR=1X;DP=6;DPB=6;DPRA=0;EPP=4.45795;EPPR=0;GTI=0;LEN=1;MEANALT=1;MQM=60;MQMR=0;NS=1;NUMALT=1;ODDS=11.5366;PAIRED=1;PAIREDR=0;PAO=0;PQA=0;PQR=0;PRO=0;QA=231;QR=0;RO=0;RPP=4.45795;RPPR=0;RUN=1;SAF=4;SAP=4.45795;SAR=2;SRF=0;SRP=0;SRR=0;TYPE=snp;BVAR	GT:DP:RO:QR:AO:QA:GL	1/1:6:0:0:6:231:-5,-1.80618,0
NC_010611.1	31865	.	A	G	192847	.	AB=0;ABP=0;AC=2;AF=1;AN=2;AO=6;CIGAR=1X;DP=6;DPB=6;DPRA=0;EPP=4.45795;EPPR=0;GTI=0;LEN=1;MEANALT=1;MQM=60;MQMR=0;NS=1;NUMALT=1;ODDS=11.5366;PAIRED=1;PAIREDR=0;PAO=0;PQA=0;PQR=0;PRO=0;QA=231;QR=0;RO=0;RPP=4.45795;RPPR=0;RUN=1;SAF=4;SAP=4.45795;SAR=2;SRF=0;SRP=0;SRR=0;TYPE=snp;BVAR	GT:DP:RO:QR:AO:QA:GL	1/1:6:0:0:6:231:-5,-1.80618,0
NC_010611.1	31919	.	A	G	340342	.	AB=0;ABP=0;AC=2;AF=1;AN=2;AO=12;CIGAR=1X;DP=12;DPB=12;DPRA=0;EPP=5.9056;EPPR=0;GTI=0;LEN=1;MEANALT=1;MQM=60;MQMR=0;NS=1;NUMALT=1;ODDS=19.8544;PAIRED=1;PAIREDR=0;PAO=0;PQA=0;PQR=0;PRO=0;QA=405;QR=0;RO=0;RPP=5.9056;RPPR=0;RUN=1;SAF=8;SAP=5.9056;SAR=4;SRF=0;SRP=0;SRR=0;TYPE=snp;BVAR	GT:DP:RO:QR:AO:QA:GL	1/1:12:0:0:12:405:-5,-3.61236,0
NC_010611.1	31970	.	G	A	896185	.	AB=0;ABP=0;AC=2;AF=1;AN=2;AO=28;CIGAR=1X;DP=28;DPB=28;DPRA=0;EPP=3.0103;EPPR=0;GTI=0;LEN=1;MEANALT=1;MQM=60;MQMR=0;NS=1;NUMALT=1;ODDS=42.0351;PAIRED=0.964286;PAIREDR=0;PAO=0;PQA=0;PQR=0;PRO=0;QA=1043;QR=0;RO=0;RPP=22.8638;RPPR=0;RUN=1;SAF=16;SAP=4.25114;SAR=12;SRF=0;SRP=0;SRR=0;TYPE=snp;BVAR	GT:DP:RO:QR:AO:QA:GL	1/1:28:0:0:28:1043:-5,-5,0
NC_010611.1	32072	.	G	A	1409.91	.	AB=0;ABP=0;AC=2;AF=1;AN=2;AO=46;CIGAR=1X;DP=46;DPB=46;DPRA=0;EPP=4.70971;EPPR=0;GTI=0;LEN=1;MEANALT=1;MQM=60;MQMR=0;NS=1;NUMALT=1;ODDS=66.9884;PAIRED=0.978261;PAIREDR=0;PAO=0;PQA=0;PQR=0;PRO=0;QA=1616;QR=0;RO=0;RPP=12.2627;RPPR=0;RUN=1;SAF=30;SAP=12.2627;SAR=16;SRF=0;SRP=0;SRR=0;TYPE=snp;BVAR	GT:DP:RO:QR:AO:QA:GL	1/1:46:0:0:46:1616:-5,-5,0
NC_010611.1	32108	.	T	C	1655.27	.	AB=0;ABP=0;AC=2;AF=1;AN=2;AO=52;CIGAR=1X;DP=52;DPB=52;DPRA=0;EPP=7.18621;EPPR=0;GTI=0;LEN=1;MEANALT=1;MQM=60;MQMR=0;NS=1;NUMALT=1;ODDS=75.3062;PAIRED=1;PAIREDR=0;PAO=0;PQA=0;PQR=0;PRO=0;QA=1877;QR=0;RO=0;RPP=3.67845;RPPR=0;RUN=1;SAF=31;SAP=7.18621;SAR=21;SRF=0;SRP=0;SRR=0;TYPE=snp;BVAR	GT:DP:RO:QR:AO:QA:GL	1/1:52:0:0:52:1877:-5,-5,0
NC_010611.1	32126	.	G	A	1791.95	.	AB=0;ABP=0;AC=2;AF=1;AN=2;AO=56;CIGAR=1X;DP=56;DPB=56;DPRA=0;EPP=5.49198;EPPR=0;GTI=0;LEN=1;MEANALT=1;MQM=60;MQMR=0;NS=1;NUMALT=1;ODDS=80.8514;PAIRED=1;PAIREDR=0;PAO=0;PQA=0;PQR=0;PRO=0;QA=2028;QR=0;RO=0;RPP=4.40625;RPPR=0;RUN=1;SAF=33;SAP=6.88793;SAR=23;SRF=0;SRP=0;SRR=0;TYPE=snp;BVAR	GT:DP:RO:QR:AO:QA:GL	1/1:56:0:0:56:2028:-5,-5,0
NC_010611.1	32750	.	C	T	3412.15	.	AB=0;ABP=0;AC=2;AF=1;AN=2;AO=106;CIGAR=1X;DP=106;DPB=106;DPRA=0;EPP=7.02548;EPPR=0;GTI=0;LEN=1;MEANALT=1;MQM=60;MQMR=0;NS=1;NUMALT=1;ODDS=150.166;PAIRED=0.990566;PAIREDR=0;PAO=0;PQA=0;PQR=0;PRO=0;QA=3832;QR=0;RO=0;RPP=5.96022;RPPR=0;RUN=1;SAF=53;SAP=3.0103;SAR=53;SRF=0;SRP=0;SRR=0;TYPE=snp;BVAR	GT:DP:RO:QR:AO:QA:GL	1/1:106:0:0:106:3832:-5,-5,0
NC_010611.1	33293	.	A	G	2301.5	.	AB=0;ABP=0;AC=2;AF=1;AN=2;AO=72;CIGAR=1X;DP=72;DPB=72;DPRA=0;EPP=4.09604;EPPR=0;GTI=0;LEN=1;MEANALT=1;MQM=60;MQMR=0;NS=1;NUMALT=1;ODDS=103.032;PAIRED=1;PAIREDR=0;PAO=0;PQA=0;PQR=0;PRO=0;QA=2592;QR=0;RO=0;RPP=4.9405;RPPR=0;RUN=1;SAF=39;SAP=4.09604;SAR=33;SRF=0;SRP=0;SRR=0;TYPE=snp;BVAR	GT:DP:RO:QR:AO:QA:GL	1/1:72:0:0:72:2592:-5,-5,0
NC_010611.1	33305	.	A	G	2368.13	.	AB=0;ABP=0;AC=2;AF=1;AN=2;AO=71;CIGAR=1X;DP=71;DPB=71;DPRA=0;EPP=3.7749;EPPR=0;GTI=0;LEN=1;MEANALT=1;MQM=60;MQMR=0;NS=1;NUMALT=1;ODDS=101.646;PAIRED=1;PAIREDR=0;PAO=0;PQA=0;PQR=0;PRO=0;QA=2667;QR=0;RO=0;RPP=6.71098;RPPR=0;RUN=1;SAF=38;SAP=3.7749;SAR=33;SRF=0;SRP=0;SRR=0;TYPE=snp;BVAR	GT:DP:RO:QR:AO:QA:GL	1/1:71:0:0:71:2667:-5,-5,0
NC_010611.1	34337	.	A	G	2170.56	.	AB=0;ABP=0;AC=2;AF=1;AN=2;AO=68;CIGAR=1X;DP=68;DPB=68;DPRA=0;EPP=3.0103;EPPR=0;GTI=0;LEN=1;MEANALT=1;MQM=60;MQMR=0;NS=1;NUMALT=1;ODDS=97.4869;PAIRED=1;PAIREDR=0;PAO=0;PQA=0;PQR=0;PRO=0;QA=2443;QR=0;RO=0;RPP=3.13803;RPPR=0;RUN=1;SAF=31;SAP=4.1599;SAR=37;SRF=0;SRP=0;SRR=0;TYPE=snp;BVAR	GT:DP:RO:QR:AO:QA:GL	1/1:68:0:0:68:2443:-5,-5,0
NC_010611.1	34370	.	C	T	2277.84	.	AB=0;ABP=0;AC=2;AF=1;AN=2;AO=69;CIGAR=1X;DP=69;DPB=69;DPRA=0;EPP=5.55942;EPPR=0;GTI=0;LEN=1;MEANALT=1;MQM=60;MQMR=0;NS=1;NUMALT=1;ODDS=98.8732;PAIRED=1;PAIREDR=0;PAO=0;PQA=0;PQR=0;PRO=0;QA=2602;QR=0;RO=0;RPP=33.2536;RPPR=0;RUN=1;SAF=29;SAP=6.81824;SAR=40;SRF=0;SRP=0;SRR=0;TYPE=snp;BVAR	GT:DP:RO:QR:AO:QA:GL	1/1:69:0:0:69:2602:-5,-5,0
NC_010611.1	34442	.	T	C	1651.26	.	AB=0;ABP=0;AC=2;AF=1;AN=2;AO=51;CIGAR=1X;DP=51;DPB=51;DPRA=0;EPP=15.3153;EPPR=0;GTI=0;LEN=1;MEANALT=1;MQM=60;MQMR=0;NS=1;NUMALT=1;ODDS=73.9199;PAIRED=0.980392;PAIREDR=0;PAO=0;PQA=0;PQR=0;PRO=0;QA=1892;QR=0;RO=0;RPP=15.3153;RPPR=0;RUN=1;SAF=29;SAP=5.09662;SAR=22;SRF=0;SRP=0;SRR=0;TYPE=snp;BVAR	GT:DP:RO:QR:AO:QA:GL	1/1:51:0:0:51:1892:-5,-5,0
NC_010611.1	34457	.	A	T	1862.55	.	AB=0;ABP=0;AC=2;AF=1;AN=2;AO=58;CIGAR=1X;DP=58;DPB=58;DPRA=0;EPP=3.16006;EPPR=0;GTI=0;LEN=1;MEANALT=1;MQM=60;MQMR=0;NS=1;NUMALT=1;ODDS=83.6239;PAIRED=0.982759;PAIREDR=0;PAO=0;PQA=0;PQR=0;PRO=0;QA=2100;QR=0;RO=0;RPP=3.16006;RPPR=0;RUN=1;SAF=32;SAP=4.35811;SAR=26;SRF=0;SRP=0;SRR=0;TYPE=snp;BVAR	GT:DP:RO:QR:AO:QA:GL	1/1:58:0:0:58:2100:-5,-5,0
NC_010611.1	34893	.	A	G	2042.92	.	AB=0;ABP=0;AC=2;AF=1;AN=2;AO=65;CIGAR=1X;DP=65;DPB=65;DPRA=0;EPP=4.64726;EPPR=0;GTI=0;LEN=1;MEANALT=1;MQM=59.9385;MQMR=0;NS=1;NUMALT=1;ODDS=93.328;PAIRED=0.892308;PAIREDR=0;PAO=0;PQA=0;PQR=0;PRO=0;QA=2344;QR=0;RO=0;RPP=35.1147;RPPR=0;RUN=1;SAF=39;SAP=8.65613;SAR=26;SRF=0;SRP=0;SRR=0;TYPE=snp;BVAR	GT:DP:RO:QR:AO:QA:GL	1/1:65:0:0:65:2344:-5,-5,0
NC_010611.1	34902	.	GGGG	CGGA	1817.06	.	AB=0;ABP=0;AC=2;AF=1;AN=2;AO=61;CIGAR=1X2M1X;DP=61;DPB=122;DPRA=0;EPP=3.33068;EPPR=0;GTI=0;LEN=4;MEANALT=1;MQM=60;MQMR=0;NS=1;NUMALT=1;ODDS=87.7828;PAIRED=0.934426;PAIREDR=0;PAO=0;PQA=0;PQR=0;PRO=0;QA=2094;QR=0;RO=0;RPP=32.9481;RPPR=0;RUN=1;SAF=39;SAP=13.2981;SAR=22;SRF=0;SRP=0;SRR=0;TYPE=complex;BVAR	GT:DP:RO:QR:AO:QA:GL	1/1:61:0:0:61:2094:-5,-5,0
NC_010611.1	34971	.	A	T	2407.77	.	AB=0;ABP=0;AC=2;AF=1;AN=2;AO=73;CIGAR=1X;DP=73;DPB=73;DPRA=0;EPP=4.46786;EPPR=0;GTI=0;LEN=1;MEANALT=1;MQM=60;MQMR=0;NS=1;NUMALT=1;ODDS=104.418;PAIRED=0.931507;PAIREDR=0;PAO=0;PQA=0;PQR=0;PRO=0;QA=2708;QR=0;RO=0;RPP=3.75395;RPPR=0;RUN=1;SAF=37;SAP=3.04005;SAR=36;SRF=0;SRP=0;SRR=0;TYPE=snp;BVAR	GT:DP:RO:QR:AO:QA:GL	1/1:73:0:0:73:2708:-5,-5,0
NC_010611.1	34983	.	G	A	2528.24	.	AB=0;ABP=0;AC=2;AF=1;AN=2;AO=79;CIGAR=1X;DP=80;DPB=80;DPRA=0;EPP=9.19487;EPPR=0;GTI=0;LEN=1;MEANALT=2;MQM=60;MQMR=0;NS=1;NUMALT=1;ODDS=112.736;PAIRED=0.936709;PAIREDR=0;PAO=0;PQA=0;PQR=0;PRO=0;QA=2849;QR=0;RO=0;RPP=3.03779;RPPR=0;RUN=1;SAF=39;SAP=3.03779;SAR=40;SRF=0;SRP=0;SRR=0;TYPE=snp;BVAR	GT:DP:RO:QR:AO:QA:GL	1/1:80:0:0:79:2849:-5,-5,0
NC_010611.1	35073	.	C	T	3035.99	.	AB=0;ABP=0;AC=2;AF=1;AN=2;AO=94;CIGAR=1X;DP=94;DPB=94;DPRA=0;EPP=3.37991;EPPR=0;GTI=0;LEN=1;MEANALT=1;MQM=60;MQMR=0;NS=1;NUMALT=1;ODDS=133.531;PAIRED=0.978723;PAIREDR=0;PAO=0;PQA=0;PQR=0;PRO=0;QA=3406;QR=0;RO=0;RPP=3.1027;RPPR=0;RUN=1;SAF=47;SAP=3.0103;SAR=47;SRF=0;SRP=0;SRR=0;TYPE=snp;BVAR	GT:DP:RO:QR:AO:QA:GL	1/1:94:0:0:94:3406:-5,-5,0
NC_010611.1	35103	.	T	C	2814.56	.	AB=0;ABP=0;AC=2;AF=1;AN=2;AO=87;CIGAR=1X;DP=87;DPB=87;DPRA=0;EPP=5.03202;EPPR=0;GTI=0;LEN=1;MEANALT=1;MQM=60;MQMR=0;NS=1;NUMALT=1;ODDS=123.826;PAIRED=0.988506;PAIREDR=0;PAO=0;PQA=0;PQR=0;PRO=0;QA=3209;QR=0;RO=0;RPP=44.9671;RPPR=0;RUN=1;SAF=44;SAP=3.03526;SAR=43;SRF=0;SRP=0;SRR=0;TYPE=snp;BVAR	GT:DP:RO:QR:AO:QA:GL	1/1:87:0:0:87:3209:-5,-5,0
NC_010611.1	35127	.	A	G	3183.82	.	AB=0;ABP=0;AC=2;AF=1;AN=2;AO=98;CIGAR=1X;DP=98;DPB=98;DPRA=0;EPP=3.09893;EPPR=0;GTI=0;LEN=1;MEANALT=1;MQM=60;MQMR=0;NS=1;NUMALT=1;ODDS=139.076;PAIRED=1;PAIREDR=0;PAO=0;PQA=0;PQR=0;PRO=0;QA=3575;QR=0;RO=0;RPP=3.09893;RPPR=0;RUN=1;SAF=56;SAP=7.35324;SAR=42;SRF=0;SRP=0;SRR=0;TYPE=snp;BVAR	GT:DP:RO:QR:AO:QA:GL	1/1:98:0:0:98:3575:-5,-5,0
NC_010611.1	35205	.	G	A	3192.49	.	AB=0;ABP=0;AC=2;AF=1;AN=2;AO=98;CIGAR=1X;DP=98;DPB=98;DPRA=0;EPP=8.68272;EPPR=0;GTI=0;LEN=1;MEANALT=1;MQM=60;MQMR=0;NS=1;NUMALT=1;ODDS=139.076;PAIRED=0.989796;PAIREDR=0;PAO=0;PQA=0;PQR=0;PRO=0;QA=3586;QR=0;RO=0;RPP=3.0103;RPPR=0;RUN=1;SAF=50;SAP=3.09893;SAR=48;SRF=0;SRP=0;SRR=0;TYPE=snp;BVAR	GT:DP:RO:QR:AO:QA:GL	1/1:98:0:0:98:3586:-5,-5,0
NC_010611.1	35256	.	G	C	2562.03	.	AB=0;ABP=0;AC=2;AF=1;AN=2;AO=81;CIGAR=1X;DP=81;DPB=81;DPRA=0;EPP=3.68051;EPPR=0;GTI=0;LEN=1;MEANALT=1;MQM=60;MQMR=0;NS=1;NUMALT=1;ODDS=115.509;PAIRED=0.975309;PAIREDR=0;PAO=0;PQA=0;PQR=0;PRO=0;QA=2898;QR=0;RO=0;RPP=19.7655;RPPR=0;RUN=1;SAF=38;SAP=3.68051;SAR=43;SRF=0;SRP=0;SRR=0;TYPE=snp;BVAR	GT:DP:RO:QR:AO:QA:GL	1/1:81:0:0:81:2898:-5,-5,0
NC_010611.1	35292	.	CATC	AATT	2534.52	.	AB=0;ABP=0;AC=2;AF=1;AN=2;AO=78;CIGAR=1X2M1X;DP=78;DPB=157.5;DPRA=0;EPP=3.12166;EPPR=0;GTI=0;LEN=4;MEANALT=1;MQM=59.859;MQMR=0;NS=1;NUMALT=1;ODDS=111.35;PAIRED=0.974359;PAIREDR=0;PAO=0;PQA=0;PQR=0;PRO=0;QA=2849;QR=0;RO=0;RPP=3.0103;RPPR=0;RUN=1;SAF=35;SAP=4.79202;SAR=43;SRF=0;SRP=0;SRR=0;TYPE=complex;BVAR	GT:DP:RO:QR:AO:QA:GL	1/1:78:0:0:78:2849:-5,-5,0
NC_010611.1	35313	.	C	T	2908.31	.	AB=0;ABP=0;AC=2;AF=1;AN=2;AO=91;CIGAR=1X;DP=91;DPB=91;DPRA=0;EPP=11.6246;EPPR=0;GTI=0;LEN=1;MEANALT=1;MQM=59.8791;MQMR=0;NS=1;NUMALT=1;ODDS=129.372;PAIRED=0.978022;PAIREDR=0;PAO=0;PQA=0;PQR=0;PRO=0;QA=3281;QR=0;RO=0;RPP=8.37933;RPPR=0;RUN=1;SAF=41;SAP=4.94315;SAR=50;SRF=0;SRP=0;SRR=0;TYPE=snp;BVAR	GT:DP:RO:QR:AO:QA:GL	1/1:91:0:0:91:3281:-5,-5,0
NC_010611.1	35430	.	T	C	2651.93	.	AB=0;ABP=0;AC=2;AF=1;AN=2;AO=82;CIGAR=1X;DP=82;DPB=82;DPRA=0;EPP=13.6028;EPPR=0;GTI=0;LEN=1;MEANALT=1;MQM=60;MQMR=0;NS=1;NUMALT=1;ODDS=116.895;PAIRED=1;PAIREDR=0;PAO=0;PQA=0;PQR=0;PRO=0;QA=2991;QR=0;RO=0;RPP=3.434;RPPR=0;RUN=1;SAF=44;SAP=3.96363;SAR=38;SRF=0;SRP=0;SRR=0;TYPE=snp;BVAR	GT:DP:RO:QR:AO:QA:GL	1/1:82:0:0:82:2991:-5,-5,0
NC_010611.1	35445	.	T	C	2442.33	.	AB=0;ABP=0;AC=2;AF=1;AN=2;AO=75;CIGAR=1X;DP=77;DPB=77;DPRA=0;EPP=11.3777;EPPR=3.0103;GTI=0;LEN=1;MEANALT=1;MQM=60;MQMR=60;NS=1;NUMALT=1;ODDS=89.336;PAIRED=1;PAIREDR=1;PAO=0;PQA=0;PQR=0;PRO=0;QA=2777;QR=34;RO=2;RPP=3.73412;RPPR=7.35324;RUN=1;SAF=39;SAP=3.27088;SAR=36;SRF=1;SRP=3.0103;SRR=1;TYPE=snp;BVAR	GT:DP:RO:QR:AO:QA:GL	1/1:77:2:34:75:2777:-5,-5,0
NC_010611.1	35487	.	G	A	1928.89	.	AB=0;ABP=0;AC=2;AF=1;AN=2;AO=60;CIGAR=1X;DP=60;DPB=60;DPRA=0;EPP=3.0103;EPPR=0;GTI=0;LEN=1;MEANALT=1;MQM=60;MQMR=0;NS=1;NUMALT=1;ODDS=86.3965;PAIRED=1;PAIREDR=0;PAO=0;PQA=0;PQR=0;PRO=0;QA=2175;QR=0;RO=0;RPP=4.31318;RPPR=0;RUN=1;SAF=27;SAP=4.31318;SAR=33;SRF=0;SRP=0;SRR=0;TYPE=snp;BVAR	GT:DP:RO:QR:AO:QA:GL	1/1:60:0:0:60:2175:-5,-5,0
NC_010611.1	35604	.	A	G	2830.7	.	AB=0;ABP=0;AC=2;AF=1;AN=2;AO=88;CIGAR=1X;DP=88;DPB=88;DPRA=0;EPP=7.84676;EPPR=0;GTI=0;LEN=1;MEANALT=1;MQM=60;MQMR=0;NS=1;NUMALT=1;ODDS=125.213;PAIRED=1;PAIREDR=0;PAO=0;PQA=0;PQR=0;PRO=0;QA=3236;QR=0;RO=0;RPP=42.4916;RPPR=0;RUN=1;SAF=35;SAP=11.0053;SAR=53;SRF=0;SRP=0;SRR=0;TYPE=snp;BVAR	GT:DP:RO:QR:AO:QA:GL	1/1:88:0:0:88:3236:-5,-5,0
NC_010611.1	35631	.	A	G	2828.88	.	AB=0;ABP=0;AC=2;AF=1;AN=2;AO=89;CIGAR=1X;DP=89;DPB=89;DPRA=0;EPP=4.98658;EPPR=0;GTI=0;LEN=1;MEANALT=1;MQM=60;MQMR=0;NS=1;NUMALT=1;ODDS=126.599;PAIRED=1;PAIREDR=0;PAO=0;PQA=0;PQR=0;PRO=0;QA=3193;QR=0;RO=0;RPP=8.49998;RPPR=0;RUN=1;SAF=35;SAP=11.8182;SAR=54;SRF=0;SRP=0;SRR=0;TYPE=snp;BVAR	GT:DP:RO:QR:AO:QA:GL	1/1:89:0:0:89:3193:-5,-5,0
NC_010611.1	35730	.	G	A	1550.57	.	AB=0;ABP=0;AC=2;AF=1;AN=2;AO=49;CIGAR=1X;DP=49;DPB=49;DPRA=0;EPP=4.11819;EPPR=0;GTI=0;LEN=1;MEANALT=1;MQM=60;MQMR=0;NS=1;NUMALT=1;ODDS=71.1473;PAIRED=1;PAIREDR=0;PAO=0;PQA=0;PQR=0;PRO=0;QA=1767;QR=0;RO=0;RPP=15.8176;RPPR=0;RUN=1;SAF=27;SAP=4.11819;SAR=22;SRF=0;SRP=0;SRR=0;TYPE=snp;BVAR	GT:DP:RO:QR:AO:QA:GL	1/1:49:0:0:49:1767:-5,-5,0
NC_010611.1	35807	.	T	A	2036.5	.	AB=0;ABP=0;AC=2;AF=1;AN=2;AO=63;CIGAR=1X;DP=63;DPB=63;DPRA=0;EPP=3.04477;EPPR=0;GTI=0;LEN=1;MEANALT=1;MQM=60;MQMR=0;NS=1;NUMALT=1;ODDS=90.5554;PAIRED=1;PAIREDR=0;PAO=0;PQA=0;PQR=0;PRO=0;QA=2297;QR=0;RO=0;RPP=3.32051;RPPR=0;RUN=1;SAF=37;SAP=7.18091;SAR=26;SRF=0;SRP=0;SRR=0;TYPE=snp;BVAR	GT:DP:RO:QR:AO:QA:GL	1/1:63:0:0:63:2297:-5,-5,0
NC_010611.1	35936	.	A	G	1905.72	.	AB=0;ABP=0;AC=2;AF=1;AN=2;AO=59;CIGAR=1X;DP=59;DPB=59;DPRA=0;EPP=3.93042;EPPR=0;GTI=0;LEN=1;MEANALT=1;MQM=60;MQMR=0;NS=1;NUMALT=1;ODDS=85.0102;PAIRED=1;PAIREDR=0;PAO=0;PQA=0;PQR=0;PRO=0;QA=2161;QR=0;RO=0;RPP=4.81373;RPPR=0;RUN=1;SAF=38;SAP=13.6468;SAR=21;SRF=0;SRP=0;SRR=0;TYPE=snp;BVAR	GT:DP:RO:QR:AO:QA:GL	1/1:59:0:0:59:2161:-5,-5,0
NC_010611.1	36049	.	C	T	2366.17	.	AB=0;ABP=0;AC=2;AF=1;AN=2;AO=73;CIGAR=1X;DP=74;DPB=74;DPRA=0;EPP=3.27802;EPPR=0;GTI=0;LEN=1;MEANALT=2;MQM=60;MQMR=0;NS=1;NUMALT=1;ODDS=104.418;PAIRED=1;PAIREDR=0;PAO=0;PQA=0;PQR=0;PRO=0;QA=2662;QR=0;RO=0;RPP=3.04005;RPPR=0;RUN=1;SAF=36;SAP=3.04005;SAR=37;SRF=0;SRP=0;SRR=0;TYPE=snp;BVAR	GT:DP:RO:QR:AO:QA:GL	1/1:74:0:0:73:2662:-5,-5,0
NC_010611.1	36058	.	C	T	2264.45	.	AB=0;ABP=0;AC=2;AF=1;AN=2;AO=71;CIGAR=1X;DP=71;DPB=71;DPRA=0;EPP=3.04088;EPPR=0;GTI=0;LEN=1;MEANALT=1;MQM=60;MQMR=0;NS=1;NUMALT=1;ODDS=101.646;PAIRED=1;PAIREDR=0;PAO=0;PQA=0;PQR=0;PRO=0;QA=2552;QR=0;RO=0;RPP=8.17902;RPPR=0;RUN=1;SAF=35;SAP=3.04088;SAR=36;SRF=0;SRP=0;SRR=0;TYPE=snp;BVAR	GT:DP:RO:QR:AO:QA:GL	1/1:71:0:0:71:2552:-5,-5,0
NC_010611.1	36076	.	T	C	2298.93	.	AB=0;ABP=0;AC=2;AF=1;AN=2;AO=72;CIGAR=1X;DP=72;DPB=72;DPRA=0;EPP=4.09604;EPPR=0;GTI=0;LEN=1;MEANALT=1;MQM=60;MQMR=0;NS=1;NUMALT=1;ODDS=103.032;PAIRED=1;PAIREDR=0;PAO=0;PQA=0;PQR=0;PRO=0;QA=2622;QR=0;RO=0;RPP=33.8935;RPPR=0;RUN=1;SAF=33;SAP=4.09604;SAR=39;SRF=0;SRP=0;SRR=0;TYPE=snp;BVAR	GT:DP:RO:QR:AO:QA:GL	1/1:72:0:0:72:2622:-5,-5,0
NC_010611.1	36109	.	C	T	2585.41	.	AB=0;ABP=0;AC=2;AF=1;AN=2;AO=79;CIGAR=1X;DP=79;DPB=79;DPRA=0;EPP=3.25768;EPPR=0;GTI=0;LEN=1;MEANALT=1;MQM=59.962;MQMR=0;NS=1;NUMALT=1;ODDS=112.736;PAIRED=0.987342;PAIREDR=0;PAO=0;PQA=0;PQR=0;PRO=0;QA=2907;QR=0;RO=0;RPP=3.69747;RPPR=0;RUN=1;SAF=35;SAP=5.23675;SAR=44;SRF=0;SRP=0;SRR=0;TYPE=snp;BVAR	GT:DP:RO:QR:AO:QA:GL	1/1:79:0:0:79:2907:-5,-5,0
NC_010611.1	36205	.	G	A	2295.28	.	AB=0;ABP=0;AC=2;AF=1;AN=2;AO=69;CIGAR=1X;DP=69;DPB=69;DPRA=0;EPP=10.0912;EPPR=0;GTI=0;LEN=1;MEANALT=1;MQM=60;MQMR=0;NS=1;NUMALT=1;ODDS=98.8732;PAIRED=1;PAIREDR=0;PAO=0;PQA=0;PQR=0;PRO=0;QA=2588;QR=0;RO=0;RPP=3.04177;RPPR=0;RUN=1;SAF=34;SAP=3.04177;SAR=35;SRF=0;SRP=0;SRR=0;TYPE=snp;BVAR	GT:DP:RO:QR:AO:QA:GL	1/1:69:0:0:69:2588:-5,-5,0
NC_010611.1	36283	.	A	G	2545.47	.	AB=0;ABP=0;AC=2;AF=1;AN=2;AO=77;CIGAR=1X;DP=77;DPB=77;DPRA=0;EPP=5.29458;EPPR=0;GTI=0;LEN=1;MEANALT=1;MQM=60;MQMR=0;NS=1;NUMALT=1;ODDS=109.964;PAIRED=1;PAIREDR=0;PAO=0;PQA=0;PQR=0;PRO=0;QA=2862;QR=0;RO=0;RPP=3.26411;RPPR=0;RUN=1;SAF=40;SAP=3.26411;SAR=37;SRF=0;SRP=0;SRR=0;TYPE=snp;BVAR	GT:DP:RO:QR:AO:QA:GL	1/1:77:0:0:77:2862:-5,-5,0
NC_010611.1	36319	.	T	C	2572.04	.	AB=0;ABP=0;AC=2;AF=1;AN=2;AO=81;CIGAR=1X;DP=81;DPB=81;DPRA=0;EPP=9.04217;EPPR=0;GTI=0;LEN=1;MEANALT=1;MQM=60;MQMR=0;NS=1;NUMALT=1;ODDS=115.509;PAIRED=1;PAIREDR=0;PAO=0;PQA=0;PQR=0;PRO=0;QA=2903;QR=0;RO=0;RPP=7.5409;RPPR=0;RUN=1;SAF=36;SAP=5.18177;SAR=45;SRF=0;SRP=0;SRR=0;TYPE=snp;BVAR	GT:DP:RO:QR:AO:QA:GL	1/1:81:0:0:81:2903:-5,-5,0
NC_010611.1	36328	.	G	T	2466.76	.	AB=0;ABP=0;AC=2;AF=1;AN=2;AO=81;CIGAR=1X;DP=82;DPB=82;DPRA=0;EPP=6.2541;EPPR=0;GTI=0;LEN=1;MEANALT=2;MQM=60;MQMR=0;NS=1;NUMALT=1;ODDS=115.509;PAIRED=1;PAIREDR=0;PAO=0;PQA=0;PQR=0;PRO=0;QA=2784;QR=0;RO=0;RPP=3.25157;RPPR=0;RUN=1;SAF=33;SAP=9.04217;SAR=48;SRF=0;SRP=0;SRR=0;TYPE=snp;BVAR	GT:DP:RO:QR:AO:QA:GL	1/1:82:0:0:81:2784:-5,-5,0
NC_010611.1	36370	.	A	T	2055.09	.	AB=0;ABP=0;AC=2;AF=1;AN=2;AO=64;CIGAR=1X;DP=64;DPB=64;DPRA=0;EPP=3.14602;EPPR=0;GTI=0;LEN=1;MEANALT=1;MQM=60;MQMR=0;NS=1;NUMALT=1;ODDS=91.9417;PAIRED=1;PAIREDR=0;PAO=0;PQA=0;PQR=0;PRO=0;QA=2335;QR=0;RO=0;RPP=3.14602;RPPR=0;RUN=1;SAF=20;SAP=22.5536;SAR=44;SRF=0;SRP=0;SRR=0;TYPE=snp;BVAR	GT:DP:RO:QR:AO:QA:GL	1/1:64:0:0:64:2335:-5,-5,0
NC_010611.1	36427	.	C	A	2134.97	.	AB=0;ABP=0;AC=2;AF=1;AN=2;AO=66;CIGAR=1X;DP=66;DPB=66;DPRA=0;EPP=6.30041;EPPR=0;GTI=0;LEN=1;MEANALT=1;MQM=60;MQMR=0;NS=1;NUMALT=1;ODDS=94.7143;PAIRED=1;PAIREDR=0;PAO=0;PQA=0;PQR=0;PRO=0;QA=2408;QR=0;RO=0;RPP=4.19474;RPPR=0;RUN=1;SAF=30;SAP=4.19474;SAR=36;SRF=0;SRP=0;SRR=0;TYPE=snp;BVAR	GT:DP:RO:QR:AO:QA:GL	1/1:66:0:0:66:2408:-5,-5,0
NC_010611.1	36467	.	A	G	2135.66	.	AB=0;ABP=0;AC=2;AF=1;AN=2;AO=71;CIGAR=1X;DP=71;DPB=71;DPRA=0;EPP=3.04088;EPPR=0;GTI=0;LEN=1;MEANALT=1;MQM=60;MQMR=0;NS=1;NUMALT=1;ODDS=101.646;PAIRED=1;PAIREDR=0;PAO=0;PQA=0;PQR=0;PRO=0;QA=2414;QR=0;RO=0;RPP=11.8491;RPPR=0;RUN=1;SAF=33;SAP=3.7749;SAR=38;SRF=0;SRP=0;SRR=0;TYPE=snp;BVAR	GT:DP:RO:QR:AO:QA:GL	1/1:71:0:0:71:2414:-5,-5,0
NC_010611.1	36499	.	A	G	2530.08	.	AB=0;ABP=0;AC=2;AF=1;AN=2;AO=76;CIGAR=1X;DP=76;DPB=76;DPRA=0;EPP=3.0103;EPPR=0;GTI=0;LEN=1;MEANALT=1;MQM=60;MQMR=0;NS=1;NUMALT=1;ODDS=108.577;PAIRED=1;PAIREDR=0;PAO=0;PQA=0;PQR=0;PRO=0;QA=2848;QR=0;RO=0;RPP=8.61041;RPPR=0;RUN=1;SAF=39;SAP=3.12459;SAR=37;SRF=0;SRP=0;SRR=0;TYPE=snp;BVAR	GT:DP:RO:QR:AO:QA:GL	1/1:76:0:0:76:2848:-5,-5,0
NC_010611.1	36504	.	G	A	2451.24	.	AB=0;ABP=0;AC=2;AF=1;AN=2;AO=75;CIGAR=1X;DP=75;DPB=75;DPRA=0;EPP=3.03925;EPPR=0;GTI=0;LEN=1;MEANALT=1;MQM=60;MQMR=0;NS=1;NUMALT=1;ODDS=107.191;PAIRED=1;PAIREDR=0;PAO=0;PQA=0;PQR=0;PRO=0;QA=2758;QR=0;RO=0;RPP=6.51361;RPPR=0;RUN=1;SAF=38;SAP=3.03925;SAR=37;SRF=0;SRP=0;SRR=0;TYPE=snp;BVAR	GT:DP:RO:QR:AO:QA:GL	1/1:75:0:0:75:2758:-5,-5,0
NC_010611.1	36579	.	A	T	2655.5	.	AB=0;ABP=0;AC=2;AF=1;AN=2;AO=82;CIGAR=1X;DP=82;DPB=82;DPRA=0;EPP=3.11623;EPPR=0;GTI=0;LEN=1;MEANALT=1;MQM=60;MQMR=0;NS=1;NUMALT=1;ODDS=116.895;PAIRED=1;PAIREDR=0;PAO=0;PQA=0;PQR=0;PRO=0;QA=2983;QR=0;RO=0;RPP=3.11623;RPPR=0;RUN=1;SAF=44;SAP=3.96363;SAR=38;SRF=0;SRP=0;SRR=0;TYPE=snp;BVAR	GT:DP:RO:QR:AO:QA:GL	1/1:82:0:0:82:2983:-5,-5,0
NC_010611.1	36619	.	T	C	2550.04	.	AB=0;ABP=0;AC=2;AF=1;AN=2;AO=80;CIGAR=1X;DP=80;DPB=80;DPRA=0;EPP=9.95901;EPPR=0;GTI=0;LEN=1;MEANALT=1;MQM=60;MQMR=0;NS=1;NUMALT=1;ODDS=114.122;PAIRED=1;PAIREDR=0;PAO=0;PQA=0;PQR=0;PRO=0;QA=2874;QR=0;RO=0;RPP=3.0103;RPPR=0;RUN=1;SAF=44;SAP=4.74748;SAR=36;SRF=0;SRP=0;SRR=0;TYPE=snp;BVAR	GT:DP:RO:QR:AO:QA:GL	1/1:80:0:0:80:2874:-5,-5,0
NC_010611.1	36724	.	G	A	2118.2	.	AB=0;ABP=0;AC=2;AF=1;AN=2;AO=64;CIGAR=1X;DP=64;DPB=64;DPRA=0;EPP=3.14602;EPPR=0;GTI=0;LEN=1;MEANALT=1;MQM=60;MQMR=0;NS=1;NUMALT=1;ODDS=91.9417;PAIRED=1;PAIREDR=0;PAO=0;PQA=0;PQR=0;PRO=0;QA=2423;QR=0;RO=0;RPP=33.5466;RPPR=0;RUN=1;SAF=26;SAP=7.89611;SAR=38;SRF=0;SRP=0;SRR=0;TYPE=snp;BVAR	GT:DP:RO:QR:AO:QA:GL	1/1:64:0:0:64:2423:-5,-5,0
NC_010611.1	36766	.	A	G	1644.72	.	AB=0;ABP=0;AC=2;AF=1;AN=2;AO=51;CIGAR=1X;DP=51;DPB=51;DPRA=0;EPP=18.3809;EPPR=0;GTI=0;LEN=1;MEANALT=1;MQM=60;MQMR=0;NS=1;NUMALT=1;ODDS=73.9199;PAIRED=1;PAIREDR=0;PAO=0;PQA=0;PQR=0;PRO=0;QA=1900;QR=0;RO=0;RPP=18.3809;RPPR=0;RUN=1;SAF=18;SAP=12.5903;SAR=33;SRF=0;SRP=0;SRR=0;TYPE=snp;BVAR	GT:DP:RO:QR:AO:QA:GL	1/1:51:0:0:51:1900:-5,-5,0
NC_010611.1	36806	.	A	G	722812	.	AB=0;ABP=0;AC=2;AF=1;AN=2;AO=22;CIGAR=1X;DP=22;DPB=22;DPRA=0;EPP=9.32731;EPPR=0;GTI=0;LEN=1;MEANALT=1;MQM=60;MQMR=0;NS=1;NUMALT=1;ODDS=33.7174;PAIRED=1;PAIREDR=0;PAO=0;PQA=0;PQR=0;PRO=0;QA=832;QR=0;RO=0;RPP=3.40511;RPPR=0;RUN=1;SAF=11;SAP=3.0103;SAR=11;SRF=0;SRP=0;SRR=0;TYPE=snp;BVAR	GT:DP:RO:QR:AO:QA:GL	1/1:22:0:0:22:832:-5,-5,0
NC_010611.1	37130	.	T	C	2298.76	.	AB=0;ABP=0;AC=2;AF=1;AN=2;AO=69;CIGAR=1X;DP=69;DPB=69;DPRA=0;EPP=6.81824;EPPR=0;GTI=0;LEN=1;MEANALT=1;MQM=60;MQMR=0;NS=1;NUMALT=1;ODDS=98.8732;PAIRED=1;PAIREDR=0;PAO=0;PQA=0;PQR=0;PRO=0;QA=2591;QR=0;RO=0;RPP=3.04177;RPPR=0;RUN=1;SAF=39;SAP=5.55942;SAR=30;SRF=0;SRP=0;SRR=0;TYPE=snp;BVAR	GT:DP:RO:QR:AO:QA:GL	1/1:69:0:0:69:2591:-5,-5,0
NC_010611.1	37286	.	TA	T	2132.62	.	AB=0;ABP=0;AC=2;AF=1;AN=2;AO=69;CIGAR=1M1D;DP=69;DPB=118.286;DPRA=0;EPP=5.55942;EPPR=0;GTI=0;LEN=1;MEANALT=1;MQM=60;MQMR=0;NS=1;NUMALT=1;ODDS=98.8732;PAIRED=1;PAIREDR=0;PAO=0;PQA=0;PQR=0;PRO=0;QA=2434;QR=0;RO=0;RPP=29.4771;RPPR=0;RUN=1;SAF=31;SAP=4.55236;SAR=38;SRF=0;SRP=0;SRR=0;TYPE=del;BVAR	GT:DP:RO:QR:AO:QA:GL	1/1:69:0:0:69:2434:-5,-5,0
NC_010611.1	37395	.	C	CA	1366.68	.	AB=0;ABP=0;AC=2;AF=1;AN=2;AO=43;CIGAR=1M1I;DP=44;DPB=100.875;DPRA=0;EPP=3.0608;EPPR=0;GTI=0;LEN=1;MEANALT=2;MQM=60;MQMR=0;NS=1;NUMALT=1;ODDS=62.8295;PAIRED=0.976744;PAIREDR=0;PAO=0;PQA=0;PQR=0;PRO=0;QA=1547;QR=0;RO=0;RPP=3.0608;RPPR=0;RUN=1;SAF=22;SAP=3.0608;SAR=21;SRF=0;SRP=0;SRR=0;TYPE=ins;BVAR	GT:DP:RO:QR:AO:QA:GL	1/1:44:0:0:43:1547:-5,-5,0
NC_010611.1	37442	.	G	T	1715.6	.	AB=0;ABP=0;AC=2;AF=1;AN=2;AO=53;CIGAR=1X;DP=53;DPB=53;DPRA=0;EPP=12.2288;EPPR=0;GTI=0;LEN=1;MEANALT=1;MQM=60;MQMR=0;NS=1;NUMALT=1;ODDS=76.6925;PAIRED=1;PAIREDR=0;PAO=0;PQA=0;PQR=0;PRO=0;QA=1947;QR=0;RO=0;RPP=3.37904;RPPR=0;RUN=1;SAF=30;SAP=5.01789;SAR=23;SRF=0;SRP=0;SRR=0;TYPE=snp;BVAR	GT:DP:RO:QR:AO:QA:GL	1/1:53:0:0:53:1947:-5,-5,0
NC_010611.1	37516	.	T	C	2487.33	.	AB=0;ABP=0;AC=2;AF=1;AN=2;AO=77;CIGAR=1X;DP=77;DPB=77;DPRA=0;EPP=3.71532;EPPR=0;GTI=0;LEN=1;MEANALT=1;MQM=60;MQMR=0;NS=1;NUMALT=1;ODDS=109.964;PAIRED=1;PAIREDR=0;PAO=0;PQA=0;PQR=0;PRO=0;QA=2851;QR=0;RO=0;RPP=37.5565;RPPR=0;RUN=1;SAF=50;SAP=17.9286;SAR=27;SRF=0;SRP=0;SRR=0;TYPE=snp;BVAR	GT:DP:RO:QR:AO:QA:GL	1/1:77:0:0:77:2851:-5,-5,0
NC_010611.1	37552	.	C	G	2828.51	.	AB=0;ABP=0;AC=2;AF=1;AN=2;AO=88;CIGAR=1X;DP=88;DPB=88;DPRA=0;EPP=14.9534;EPPR=0;GTI=0;LEN=1;MEANALT=1;MQM=60;MQMR=0;NS=1;NUMALT=1;ODDS=125.213;PAIRED=1;PAIREDR=0;PAO=0;PQA=0;PQR=0;PRO=0;QA=3197;QR=0;RO=0;RPP=3.40511;RPPR=0;RUN=1;SAF=53;SAP=11.0053;SAR=35;SRF=0;SRP=0;SRR=0;TYPE=snp;BVAR	GT:DP:RO:QR:AO:QA:GL	1/1:88:0:0:88:3197:-5,-5,0
NC_010611.1	37559	.	G	A	3016.69	.	AB=0;ABP=0;AC=2;AF=1;AN=2;AO=94;CIGAR=1X;DP=95;DPB=95;DPRA=0;EPP=10.4949;EPPR=5.18177;GTI=0;LEN=1;MEANALT=1;MQM=60;MQMR=60;NS=1;NUMALT=1;ODDS=124.204;PAIRED=1;PAIREDR=1;PAO=0;PQA=0;PQR=0;PRO=0;QA=3407;QR=16;RO=1;RPP=3.37991;RPPR=5.18177;RUN=1;SAF=55;SAP=8.9241;SAR=39;SRF=0;SRP=5.18177;SRR=1;TYPE=snp;BVAR	GT:DP:RO:QR:AO:QA:GL	1/1:95:1:16:94:3407:-5,-5,0
NC_010611.1	37647	.	C	T	3765.18	.	AB=0;ABP=0;AC=2;AF=1;AN=2;AO=112;CIGAR=1X;DP=112;DPB=112;DPRA=0;EPP=3.32051;EPPR=0;GTI=0;LEN=1;MEANALT=1;MQM=60;MQMR=0;NS=1;NUMALT=1;ODDS=158.484;PAIRED=1;PAIREDR=0;PAO=0;PQA=0;PQR=0;PRO=0;QA=4218;QR=0;RO=0;RPP=3.08785;RPPR=0;RUN=1;SAF=53;SAP=3.70827;SAR=59;SRF=0;SRP=0;SRR=0;TYPE=snp;BVAR	GT:DP:RO:QR:AO:QA:GL	1/1:112:0:0:112:4218:-5,-5,0
NC_010611.1	37685	.	A	T	3573.49	.	AB=0;ABP=0;AC=2;AF=1;AN=2;AO=112;CIGAR=1X;DP=112;DPB=112;DPRA=0;EPP=16.1167;EPPR=0;GTI=0;LEN=1;MEANALT=1;MQM=60;MQMR=0;NS=1;NUMALT=1;ODDS=158.484;PAIRED=1;PAIREDR=0;PAO=0;PQA=0;PQR=0;PRO=0;QA=4019;QR=0;RO=0;RPP=3.32051;RPPR=0;RUN=1;SAF=55;SAP=3.08785;SAR=57;SRF=0;SRP=0;SRR=0;TYPE=snp;BVAR	GT:DP:RO:QR:AO:QA:GL	1/1:112:0:0:112:4019:-5,-5,0
NC_010611.1	38044	.	C	T	2511.86	.	AB=0;ABP=0;AC=2;AF=1;AN=2;AO=78;CIGAR=1X;DP=78;DPB=78;DPRA=0;EPP=3.12166;EPPR=0;GTI=0;LEN=1;MEANALT=1;MQM=60;MQMR=0;NS=1;NUMALT=1;ODDS=111.35;PAIRED=1;PAIREDR=0;PAO=0;PQA=0;PQR=0;PRO=0;QA=2832;QR=0;RO=0;RPP=12.0303;RPPR=0;RUN=1;SAF=40;SAP=3.12166;SAR=38;SRF=0;SRP=0;SRR=0;TYPE=snp;BVAR	GT:DP:RO:QR:AO:QA:GL	1/1:78:0:0:78:2832:-5,-5,0
NC_010611.1	38069	.	A	C	2935.15	.	AB=0;ABP=0;AC=2;AF=1;AN=2;AO=90;CIGAR=1X;DP=90;DPB=90;DPRA=0;EPP=5.42305;EPPR=0;GTI=0;LEN=1;MEANALT=1;MQM=60;MQMR=0;NS=1;NUMALT=1;ODDS=127.985;PAIRED=1;PAIREDR=0;PAO=0;PQA=0;PQR=0;PRO=0;QA=3314;QR=0;RO=0;RPP=19.3205;RPPR=0;RUN=1;SAF=46;SAP=3.10681;SAR=44;SRF=0;SRP=0;SRR=0;TYPE=snp;BVAR	GT:DP:RO:QR:AO:QA:GL	1/1:90:0:0:90:3314:-5,-5,0
NC_010611.1	38281	.	C	T	2555.75	.	AB=0;ABP=0;AC=2;AF=1;AN=2;AO=80;CIGAR=1X;DP=80;DPB=80;DPRA=0;EPP=3.11887;EPPR=0;GTI=0;LEN=1;MEANALT=1;MQM=60;MQMR=0;NS=1;NUMALT=1;ODDS=114.122;PAIRED=1;PAIREDR=0;PAO=0;PQA=0;PQR=0;PRO=0;QA=2871;QR=0;RO=0;RPP=3.11887;RPPR=0;RUN=1;SAF=40;SAP=3.0103;SAR=40;SRF=0;SRP=0;SRR=0;TYPE=snp;BVAR	GT:DP:RO:QR:AO:QA:GL	1/1:80:0:0:80:2871:-5,-5,0
NC_010611.1	38317	.	G	A	3041.64	.	AB=0;ABP=0;AC=2;AF=1;AN=2;AO=92;CIGAR=1X;DP=93;DPB=93;DPRA=0;EPP=5.3706;EPPR=0;GTI=0;LEN=1;MEANALT=2;MQM=60;MQMR=0;NS=1;NUMALT=1;ODDS=130.758;PAIRED=1;PAIREDR=0;PAO=0;PQA=0;PQR=0;PRO=0;QA=3434;QR=0;RO=0;RPP=18.9659;RPPR=0;RUN=1;SAF=46;SAP=3.0103;SAR=46;SRF=0;SRP=0;SRR=0;TYPE=snp;BVAR	GT:DP:RO:QR:AO:QA:GL	1/1:93:0:0:92:3434:-5,-5,0
NC_010611.1	38338	.	T	C	3401.48	.	AB=0;ABP=0;AC=2;AF=1;AN=2;AO=103;CIGAR=1X;DP=103;DPB=103;DPRA=0;EPP=7.75381;EPPR=0;GTI=0;LEN=1;MEANALT=1;MQM=60;MQMR=0;NS=1;NUMALT=1;ODDS=146.007;PAIRED=1;PAIREDR=0;PAO=0;PQA=0;PQR=0;PRO=0;QA=3858;QR=0;RO=0;RPP=38.4496;RPPR=0;RUN=1;SAF=54;SAP=3.53736;SAR=49;SRF=0;SRP=0;SRR=0;TYPE=snp;BVAR	GT:DP:RO:QR:AO:QA:GL	1/1:103:0:0:103:3858:-5,-5,0
NC_010611.1	38383	.	G	T	3861.73	.	AB=0;ABP=0;AC=2;AF=1;AN=2;AO=115;CIGAR=1X;DP=115;DPB=115;DPRA=0;EPP=5.29507;EPPR=0;GTI=0;LEN=1;MEANALT=1;MQM=60;MQMR=0;NS=1;NUMALT=1;ODDS=162.643;PAIRED=1;PAIREDR=0;PAO=0;PQA=0;PQR=0;PRO=0;QA=4327;QR=0;RO=0;RPP=3.18024;RPPR=0;RUN=1;SAF=57;SAP=3.02918;SAR=58;SRF=0;SRP=0;SRR=0;TYPE=snp;BVAR	GT:DP:RO:QR:AO:QA:GL	1/1:115:0:0:115:4327:-5,-5,0
NC_010611.1	38395	.	G	A	3549.99	.	AB=0;ABP=0;AC=2;AF=1;AN=2;AO=109;CIGAR=1X;DP=110;DPB=110;DPRA=0;EPP=6.37708;EPPR=0;GTI=0;LEN=1;MEANALT=2;MQM=60;MQMR=0;NS=1;NUMALT=1;ODDS=154.325;PAIRED=1;PAIREDR=0;PAO=0;PQA=0;PQR=0;PRO=0;QA=4007;QR=0;RO=0;RPP=22.1551;RPPR=0;RUN=1;SAF=56;SAP=3.1896;SAR=53;SRF=0;SRP=0;SRR=0;TYPE=snp;BVAR	GT:DP:RO:QR:AO:QA:GL	1/1:110:0:0:109:4007:-5,-5,0
NC_010611.1	38413	.	C	T	3260.73	.	AB=0;ABP=0;AC=2;AF=1;AN=2;AO=100;CIGAR=1X;DP=100;DPB=100;DPRA=0;EPP=5.18177;EPPR=0;GTI=0;LEN=1;MEANALT=1;MQM=60;MQMR=0;NS=1;NUMALT=1;ODDS=141.848;PAIRED=1;PAIREDR=0;PAO=0;PQA=0;PQR=0;PRO=0;QA=3670;QR=0;RO=0;RPP=11.6962;RPPR=0;RUN=1;SAF=55;SAP=5.18177;SAR=45;SRF=0;SRP=0;SRR=0;TYPE=snp;BVAR	GT:DP:RO:QR:AO:QA:GL	1/1:100:0:0:100:3670:-5,-5,0
NC_010611.1	38447	.	G	C	2982.25	.	AB=0;ABP=0;AC=2;AF=1;AN=2;AO=94;CIGAR=1X;DP=94;DPB=94;DPRA=0;EPP=8.9241;EPPR=0;GTI=0;LEN=1;MEANALT=1;MQM=60;MQMR=0;NS=1;NUMALT=1;ODDS=133.531;PAIRED=1;PAIREDR=0;PAO=0;PQA=0;PQR=0;PRO=0;QA=3387;QR=0;RO=0;RPP=32.9489;RPPR=0;RUN=1;SAF=50;SAP=3.84193;SAR=44;SRF=0;SRP=0;SRR=0;TYPE=snp;BVAR	GT:DP:RO:QR:AO:QA:GL	1/1:94:0:0:94:3387:-5,-5,0
NC_010611.1	38590	.	C	T	3198.43	.	AB=0;ABP=0;AC=2;AF=1;AN=2;AO=98;CIGAR=1X;DP=98;DPB=98;DPRA=0;EPP=3.80798;EPPR=0;GTI=0;LEN=1;MEANALT=1;MQM=60;MQMR=0;NS=1;NUMALT=1;ODDS=139.076;PAIRED=1;PAIREDR=0;PAO=0;PQA=0;PQR=0;PRO=0;QA=3592;QR=0;RO=0;RPP=7.35324;RPPR=0;RUN=1;SAF=48;SAP=3.09893;SAR=50;SRF=0;SRP=0;SRR=0;TYPE=snp;BVAR	GT:DP:RO:QR:AO:QA:GL	1/1:98:0:0:98:3592:-5,-5,0
NC_010611.1	38614	.	TGTA	CGTG	2458.39	.	AB=0;ABP=0;AC=2;AF=1;AN=2;AO=79;CIGAR=1X2M1X;DP=79;DPB=159.75;DPRA=0;EPP=4.35716;EPPR=0;GTI=0;LEN=4;MEANALT=1;MQM=60;MQMR=0;NS=1;NUMALT=1;ODDS=112.736;PAIRED=1;PAIREDR=0;PAO=0;PQA=0;PQR=0;PRO=0;QA=2768;QR=0;RO=0;RPP=4.35716;RPPR=0;RUN=1;SAF=35;SAP=5.23675;SAR=44;SRF=0;SRP=0;SRR=0;TYPE=complex;BVAR	GT:DP:RO:QR:AO:QA:GL	1/1:79:0:0:79:2768:-5,-5,0
NC_010611.1	38650	.	A	G	2885.7	.	AB=0;ABP=0;AC=2;AF=1;AN=2;AO=90;CIGAR=1X;DP=91;DPB=91;DPRA=0;EPP=3.0103;EPPR=5.18177;GTI=0;LEN=1;MEANALT=1;MQM=60;MQMR=60;NS=1;NUMALT=1;ODDS=114.831;PAIRED=1;PAIREDR=1;PAO=0;PQA=0;PQR=0;PRO=0;QA=3300;QR=33;RO=1;RPP=30.9017;RPPR=5.18177;RUN=1;SAF=39;SAP=6.48466;SAR=51;SRF=0;SRP=5.18177;SRR=1;TYPE=snp;BVAR	GT:DP:RO:QR:AO:QA:GL	1/1:91:1:33:90:3300:-5,-5,0
NC_010611.1	38710	.	C	T	3527.62	.	AB=0;ABP=0;AC=2;AF=1;AN=2;AO=107;CIGAR=1X;DP=108;DPB=108;DPRA=0;EPP=4.00471;EPPR=0;GTI=0;LEN=1;MEANALT=2;MQM=60;MQMR=0;NS=1;NUMALT=1;ODDS=151.552;PAIRED=1;PAIREDR=0;PAO=0;PQA=0;PQR=0;PRO=0;QA=3967;QR=0;RO=0;RPP=7.57648;RPPR=0;RUN=1;SAF=45;SAP=8.8753;SAR=62;SRF=0;SRP=0;SRR=0;TYPE=snp;BVAR	GT:DP:RO:QR:AO:QA:GL	1/1:108:0:0:107:3967:-5,-5,0
NC_010611.1	38761	.	A	T	2875.04	.	AB=0;ABP=0;AC=2;AF=1;AN=2;AO=91;CIGAR=1X;DP=91;DPB=91;DPRA=0;EPP=8.37933;EPPR=0;GTI=0;LEN=1;MEANALT=1;MQM=60;MQMR=0;NS=1;NUMALT=1;ODDS=129.372;PAIRED=1;PAIREDR=0;PAO=0;PQA=0;PQR=0;PRO=0;QA=3239;QR=0;RO=0;RPP=4.94315;RPPR=0;RUN=1;SAF=39;SAP=7.04303;SAR=52;SRF=0;SRP=0;SRR=0;TYPE=snp;BVAR	GT:DP:RO:QR:AO:QA:GL	1/1:91:0:0:91:3239:-5,-5,0
NC_010611.1	38933	.	C	T	1790.52	.	AB=0;ABP=0;AC=2;AF=1;AN=2;AO=58;CIGAR=1X;DP=58;DPB=58;DPRA=0;EPP=6.75422;EPPR=0;GTI=0;LEN=1;MEANALT=1;MQM=60;MQMR=0;NS=1;NUMALT=1;ODDS=83.6239;PAIRED=1;PAIREDR=0;PAO=0;PQA=0;PQR=0;PRO=0;QA=2028;QR=0;RO=0;RPP=6.75422;RPPR=0;RUN=1;SAF=26;SAP=4.35811;SAR=32;SRF=0;SRP=0;SRR=0;TYPE=snp;BVAR	GT:DP:RO:QR:AO:QA:GL	1/1:58:0:0:58:2028:-5,-5,0
NC_010611.1	38950	.	G	A	1712.7	.	AB=0;ABP=0;AC=2;AF=1;AN=2;AO=52;CIGAR=1X;DP=52;DPB=52;DPRA=0;EPP=3.67845;EPPR=0;GTI=0;LEN=1;MEANALT=1;MQM=60;MQMR=0;NS=1;NUMALT=1;ODDS=75.3062;PAIRED=1;PAIREDR=0;PAO=0;PQA=0;PQR=0;PRO=0;QA=1933;QR=0;RO=0;RPP=3.67845;RPPR=0;RUN=1;SAF=24;SAP=3.67845;SAR=28;SRF=0;SRP=0;SRR=0;TYPE=snp;BVAR	GT:DP:RO:QR:AO:QA:GL	1/1:52:0:0:52:1933:-5,-5,0
NC_010611.1	38959	.	C	T	1742.65	.	AB=0;ABP=0;AC=2;AF=1;AN=2;AO=55;CIGAR=1X;DP=56;DPB=56;DPRA=0;EPP=3.04978;EPPR=0;GTI=0;LEN=1;MEANALT=2;MQM=60;MQMR=0;NS=1;NUMALT=1;ODDS=79.4651;PAIRED=1;PAIREDR=0;PAO=0;PQA=0;PQR=0;PRO=0;QA=1969;QR=0;RO=0;RPP=3.36563;RPPR=0;RUN=1;SAF=24;SAP=4.94488;SAR=31;SRF=0;SRP=0;SRR=0;TYPE=snp;BVAR	GT:DP:RO:QR:AO:QA:GL	1/1:56:0:0:55:1969:-5,-5,0
NC_010611.1	39009	.	T	C	1629.27	.	AB=0;ABP=0;AC=2;AF=1;AN=2;AO=50;CIGAR=1X;DP=50;DPB=50;DPRA=0;EPP=7.35324;EPPR=0;GTI=0;LEN=1;MEANALT=1;MQM=60;MQMR=0;NS=1;NUMALT=1;ODDS=72.5336;PAIRED=1;PAIREDR=0;PAO=0;PQA=0;PQR=0;PRO=0;QA=1843;QR=0;RO=0;RPP=3.18402;RPPR=0;RUN=1;SAF=24;SAP=3.18402;SAR=26;SRF=0;SRP=0;SRR=0;TYPE=snp;BVAR	GT:DP:RO:QR:AO:QA:GL	1/1:50:0:0:50:1843:-5,-5,0
NC_010611.1	39103	.	A	AAAAGCTATAT	242956	.	AB=0.846154;ABP=16.5402;AC=1;AF=0.5;AN=2;AO=11;CIGAR=1M10I;DP=13;DPB=137;DPRA=0;EPP=3.20771;EPPR=3.0103;GTI=0;LEN=10;MEANALT=1;MQM=60;MQMR=60;NS=1;NUMALT=1;ODDS=0.449808;PAIRED=1;PAIREDR=1;PAO=16;PQA=580;PQR=67;PRO=2;QA=351;QR=72;RO=2;RPP=7.94546;RPPR=7.35324;RUN=1;SAF=5;SAP=3.20771;SAR=6;SRF=1;SRP=3.0103;SRR=1;TYPE=ins;BVAR	GT:DP:RO:QR:AO:QA:GL	0/1:13:2:72:11:351:-5,0,-4.8187
NC_010611.1	39206	.	A	G	2241.32	.	AB=0;ABP=0;AC=2;AF=1;AN=2;AO=67;CIGAR=1X;DP=67;DPB=67;DPRA=0;EPP=5.63551;EPPR=0;GTI=0;LEN=1;MEANALT=1;MQM=60;MQMR=0;NS=1;NUMALT=1;ODDS=96.1006;PAIRED=1;PAIREDR=0;PAO=0;PQA=0;PQR=0;PRO=0;QA=2528;QR=0;RO=0;RPP=6.93191;RPPR=0;RUN=1;SAF=36;SAP=3.82055;SAR=31;SRF=0;SRP=0;SRR=0;TYPE=snp;BVAR	GT:DP:RO:QR:AO:QA:GL	1/1:67:0:0:67:2528:-5,-5,0
NC_010611.1	39345	.	G	A	1971.34	.	AB=0;ABP=0;AC=2;AF=1;AN=2;AO=60;CIGAR=1X;DP=60;DPB=60;DPRA=0;EPP=6.62942;EPPR=0;GTI=0;LEN=1;MEANALT=1;MQM=60;MQMR=0;NS=1;NUMALT=1;ODDS=86.3965;PAIRED=1;PAIREDR=0;PAO=0;PQA=0;PQR=0;PRO=0;QA=2231;QR=0;RO=0;RPP=3.0103;RPPR=0;RUN=1;SAF=37;SAP=10.1038;SAR=23;SRF=0;SRP=0;SRR=0;TYPE=snp;BVAR	GT:DP:RO:QR:AO:QA:GL	1/1:60:0:0:60:2231:-5,-5,0
NC_010611.1	39557	.	C	T	2093.72	.	AB=0;ABP=0;AC=2;AF=1;AN=2;AO=64;CIGAR=1X;DP=64;DPB=64;DPRA=0;EPP=3.14602;EPPR=0;GTI=0;LEN=1;MEANALT=1;MQM=60;MQMR=0;NS=1;NUMALT=1;ODDS=91.9417;PAIRED=1;PAIREDR=0;PAO=0;PQA=0;PQR=0;PRO=0;QA=2368;QR=0;RO=0;RPP=3.0103;RPPR=0;RUN=1;SAF=23;SAP=14.0034;SAR=41;SRF=0;SRP=0;SRR=0;TYPE=snp;BVAR	GT:DP:RO:QR:AO:QA:GL	1/1:64:0:0:64:2368:-5,-5,0
NC_010611.1	39608	.	T	C	1401.72	.	AB=0;ABP=0;AC=2;AF=1;AN=2;AO=44;CIGAR=1X;DP=44;DPB=44;DPRA=0;EPP=3.0103;EPPR=0;GTI=0;LEN=1;MEANALT=1;MQM=60;MQMR=0;NS=1;NUMALT=1;ODDS=64.2158;PAIRED=1;PAIREDR=0;PAO=0;PQA=0;PQR=0;PRO=0;QA=1606;QR=0;RO=0;RPP=15.6443;RPPR=0;RUN=1;SAF=16;SAP=10.1169;SAR=28;SRF=0;SRP=0;SRR=0;TYPE=snp;BVAR	GT:DP:RO:QR:AO:QA:GL	1/1:44:0:0:44:1606:-5,-5,0
NC_010611.1	39646	.	T	A	1494.45	.	AB=0;ABP=0;AC=2;AF=1;AN=2;AO=48;CIGAR=1X;DP=48;DPB=48;DPRA=0;EPP=7.5342;EPPR=0;GTI=0;LEN=1;MEANALT=1;MQM=59.5833;MQMR=0;NS=1;NUMALT=1;ODDS=69.761;PAIRED=1;PAIREDR=0;PAO=0;PQA=0;PQR=0;PRO=0;QA=1705;QR=0;RO=0;RPP=7.5342;RPPR=0;RUN=1;SAF=18;SAP=9.52472;SAR=30;SRF=0;SRP=0;SRR=0;TYPE=snp;BVAR	GT:DP:RO:QR:AO:QA:GL	1/1:48:0:0:48:1705:-5,-5,0
NC_010611.1	39737	.	A	T	703203	.	AB=0;ABP=0;AC=2;AF=1;AN=2;AO=22;CIGAR=1X;DP=22;DPB=22;DPRA=0;EPP=4.58955;EPPR=0;GTI=0;LEN=1;MEANALT=1;MQM=60;MQMR=0;NS=1;NUMALT=1;ODDS=33.7174;PAIRED=1;PAIREDR=0;PAO=0;PQA=0;PQR=0;PRO=0;QA=812;QR=0;RO=0;RPP=3.40511;RPPR=0;RUN=1;SAF=15;SAP=9.32731;SAR=7;SRF=0;SRP=0;SRR=0;TYPE=snp;BVAR	GT:DP:RO:QR:AO:QA:GL	1/1:22:0:0:22:812:-5,-5,0
NC_010611.1	39768	.	C	T	903224	.	AB=0;ABP=0;AC=2;AF=1;AN=2;AO=29;CIGAR=1X;DP=29;DPB=29;DPRA=0;EPP=3.08518;EPPR=0;GTI=0;LEN=1;MEANALT=1;MQM=60;MQMR=0;NS=1;NUMALT=1;ODDS=43.4214;PAIRED=1;PAIREDR=0;PAO=0;PQA=0;PQR=0;PRO=0;QA=1044;QR=0;RO=0;RPP=12.0706;RPPR=0;RUN=1;SAF=19;SAP=9.07545;SAR=10;SRF=0;SRP=0;SRR=0;TYPE=snp;BVAR	GT:DP:RO:QR:AO:QA:GL	1/1:29:0:0:29:1044:-5,-5,0
NC_010611.1	39786	.	A	G	953.67	.	AB=0;ABP=0;AC=2;AF=1;AN=2;AO=30;CIGAR=1X;DP=30;DPB=30;DPRA=0;EPP=17.1973;EPPR=0;GTI=0;LEN=1;MEANALT=1;MQM=60;MQMR=0;NS=1;NUMALT=1;ODDS=44.8077;PAIRED=1;PAIREDR=0;PAO=0;PQA=0;PQR=0;PRO=0;QA=1105;QR=0;RO=0;RPP=5.61607;RPPR=0;RUN=1;SAF=18;SAP=5.61607;SAR=12;SRF=0;SRP=0;SRR=0;TYPE=snp;BVAR	GT:DP:RO:QR:AO:QA:GL	1/1:30:0:0:30:1105:-5,-5,0
NC_010611.1	39847	.	TGG	CGGT	888794	.	AB=0;ABP=0;AC=2;AF=1;AN=2;AO=30;CIGAR=1X2M1I;DP=32;DPB=73.4545;DPRA=0;EPP=5.61607;EPPR=0;GTI=0;LEN=12;MEANALT=2;MQM=60;MQMR=0;NS=1;NUMALT=1;ODDS=44.8077;PAIRED=1;PAIREDR=0;PAO=0;PQA=0;PQR=0;PRO=0;QA=1027;QR=0;RO=0;RPP=10.2485;RPPR=0;RUN=1;SAF=14;SAP=3.29983;SAR=16;SRF=0;SRP=0;SRR=0;TYPE=complex;BVAR	GT:DP:RO:QR:AO:QA:GL	1/1:32:0:0:30:1027:-5,-5,0
NC_010611.1	39914	.	TGGTTGC	AGATGAA	862112	.	AB=0;ABP=0;AC=2;AF=1;AN=2;AO=30;CIGAR=1X1M1X1M3X;DP=32;DPB=64.2857;DPRA=0;EPP=7.64277;EPPR=0;GTI=0;LEN=7;MEANALT=3;MQM=59.4667;MQMR=0;NS=1;NUMALT=1;ODDS=44.8077;PAIRED=1;PAIREDR=0;PAO=2;PQA=71;PQR=0;PRO=0;QA=1009;QR=0;RO=0;RPP=10.2485;RPPR=0;RUN=1;SAF=21;SAP=13.4334;SAR=9;SRF=0;SRP=0;SRR=0;TYPE=complex;BVAR	GT:DP:RO:QR:AO:QA:GL	1/1:32:0:0:30:1009:-5,-5,0
NC_010611.1	39927	.	T	G	1893.93	.	AB=0;ABP=0;AC=2;AF=1;AN=2;AO=58;CIGAR=1X;DP=58;DPB=58;DPRA=0;EPP=6.75422;EPPR=0;GTI=0;LEN=1;MEANALT=1;MQM=59.7069;MQMR=0;NS=1;NUMALT=1;ODDS=83.6239;PAIRED=1;PAIREDR=0;PAO=0;PQA=0;PQR=0;PRO=0;QA=2181;QR=0;RO=0;RPP=32.3626;RPPR=0;RUN=1;SAF=37;SAP=12.5947;SAR=21;SRF=0;SRP=0;SRR=0;TYPE=snp;BVAR	GT:DP:RO:QR:AO:QA:GL	1/1:58:0:0:58:2181:-5,-5,0
NC_010611.1	39961	.	G	GAAAA	1891.88	.	AB=0;ABP=0;AC=2;AF=1;AN=2;AO=63;CIGAR=1M4I;DP=63;DPB=378;DPRA=0;EPP=3.872;EPPR=0;GTI=0;LEN=4;MEANALT=1;MQM=57.0952;MQMR=0;NS=1;NUMALT=1;ODDS=90.5554;PAIRED=1;PAIREDR=0;PAO=0;PQA=0;PQR=0;PRO=0;QA=2150;QR=0;RO=0;RPP=12.9715;RPPR=0;RUN=1;SAF=38;SAP=8.83536;SAR=25;SRF=0;SRP=0;SRR=0;TYPE=ins;BVAR	GT:DP:RO:QR:AO:QA:GL	1/1:63:0:0:63:2150:-5,-5,0
NC_010611.1	40095	.	A	G	433605	.	AB=0;ABP=0;AC=2;AF=1;AN=2;AO=14;CIGAR=1X;DP=14;DPB=14;DPRA=0;EPP=3.63072;EPPR=0;GTI=0;LEN=1;MEANALT=1;MQM=35;MQMR=0;NS=1;NUMALT=1;ODDS=22.627;PAIRED=1;PAIREDR=0;PAO=0;PQA=0;PQR=0;PRO=0;QA=530;QR=0;RO=0;RPP=5.49198;RPPR=0;RUN=1;SAF=1;SAP=25.3454;SAR=13;SRF=0;SRP=0;SRR=0;TYPE=snp;BVAR	GT:DP:RO:QR:AO:QA:GL	1/1:14:0:0:14:530:-5,-4.21442,0
NC_010611.1	40103	.	T	C	313845	.	AB=0;ABP=0;AC=2;AF=1;AN=2;AO=12;CIGAR=1X;DP=12;DPB=12;DPRA=0;EPP=3.73412;EPPR=0;GTI=0;LEN=1;MEANALT=1;MQM=40;MQMR=0;NS=1;NUMALT=1;ODDS=19.8544;PAIRED=1;PAIREDR=0;PAO=0;PQA=0;PQR=0;PRO=0;QA=401;QR=0;RO=0;RPP=3.73412;RPPR=0;RUN=1;SAF=0;SAP=29.068;SAR=12;SRF=0;SRP=0;SRR=0;TYPE=snp;BVAR	GT:DP:RO:QR:AO:QA:GL	1/1:12:0:0:12:401:-5,-3.61236,0
NC_010611.1	40114	.	TA	T	579714	.	AB=0.677419;ABP=11.486;AC=1;AF=0.5;AN=2;AO=21;CIGAR=1M1D;DP=31;DPB=48;DPRA=0;EPP=8.07707;EPPR=6.48466;GTI=0;LEN=1;MEANALT=1;MQM=15.2381;MQMR=16;NS=1;NUMALT=1;ODDS=56.2768;PAIRED=1;PAIREDR=1;PAO=0;PQA=0;PQR=0;PRO=0;QA=744;QR=349;RO=10;RPP=20.4855;RPPR=3.87889;RUN=1;SAF=10;SAP=3.1137;SAR=11;SRF=3;SRP=6.48466;SRR=7;TYPE=del;BVAR	GT:DP:RO:QR:AO:QA:GL	0/1:31:10:349:21:744:-5,0,-5
NC_010611.1	40525	.	C	T	244233	.	AB=0.229167;ABP=33.5919;AC=1;AF=0.5;AN=2;AO=11;CIGAR=1X;DP=48;DPB=48;DPRA=0;EPP=3.20771;EPPR=7.76406;GTI=0;LEN=1;MEANALT=1;MQM=0;MQMR=0;NS=1;NUMALT=1;ODDS=56.2368;PAIRED=1;PAIREDR=1;PAO=0;PQA=0;PQR=0;PRO=0;QA=402;QR=1356;RO=37;RPP=7.94546;RPPR=28.8919;RUN=1;SAF=7;SAP=4.78696;SAR=4;SRF=12;SRP=12.9286;SRR=25;TYPE=snp;BVAR	GT:DP:RO:QR:AO:QA:GL	0/1:48:37:1356:11:402:-5,0,-5
NC_010611.1	42259	.	G	A	1618.93	.	AB=0.53125;ABP=3.8246;AC=1;AF=0.5;AN=2;AO=51;CIGAR=1X;DP=96;DPB=96;DPRA=0;EPP=25.534;EPPR=8.84915;GTI=0;LEN=1;MEANALT=1;MQM=0;MQMR=0;NS=1;NUMALT=1;ODDS=328.537;PAIRED=1;PAIREDR=1;PAO=0;PQA=0;PQR=0;PRO=0;QA=1898;QR=1664;RO=45;RPP=5.09662;RPPR=4.21667;RUN=1;SAF=29;SAP=5.09662;SAR=22;SRF=26;SRP=5.37479;SRR=19;TYPE=snp;BVAR	GT:DP:RO:QR:AO:QA:GL	0/1:96:45:1664:51:1898:-5,0,-5
NC_010611.1	45243	.	T	C	250605	.	AB=0.210526;ABP=44.4969;AC=1;AF=0.5;AN=2;AO=12;CIGAR=1X;DP=57;DPB=57;DPRA=0;EPP=3.73412;EPPR=6.91895;GTI=0;LEN=1;MEANALT=1;MQM=12.0833;MQMR=0;NS=1;NUMALT=1;ODDS=57.7039;PAIRED=1;PAIREDR=0.977778;PAO=0;PQA=0;PQR=0;PRO=0;QA=434;QR=1642;RO=45;RPP=3.73412;RPPR=84.1269;RUN=1;SAF=8;SAP=5.9056;SAR=4;SRF=18;SRP=6.91895;SRR=27;TYPE=snp;BVAR	GT:DP:RO:QR:AO:QA:GL	0/1:57:45:1642:12:434:-5,0,-5
NC_010611.1	45280	.	AT	A	182001	.	AB=0.25;ABP=20.3821;AC=1;AF=0.5;AN=2;AO=8;CIGAR=1M1D;DP=32;DPB=58.6667;DPRA=0;EPP=4.09604;EPPR=8.80089;GTI=0;LEN=1;MEANALT=1;MQM=14;MQMR=0;NS=1;NUMALT=1;ODDS=41.9073;PAIRED=1;PAIREDR=0.958333;PAO=0;PQA=0;PQR=0;PRO=0;QA=297;QR=888;RO=24;RPP=4.09604;RPPR=55.1256;RUN=1;SAF=6;SAP=7.35324;SAR=2;SRF=8;SRP=8.80089;SRR=16;TYPE=del;BVAR	GT:DP:RO:QR:AO:QA:GL	0/1:32:24:888:8:297:-5,0,-5
NC_010611.1	45322	.	T	TA	521183	.	AB=0;ABP=0;AC=2;AF=1;AN=2;AO=4;CIGAR=1M1I;DP=6;DPB=14.6667;DPRA=0;EPP=5.18177;EPPR=0;GTI=0;LEN=1;MEANALT=2;MQM=21.25;MQMR=0;NS=1;NUMALT=1;ODDS=8.76405;PAIRED=1;PAIREDR=0;PAO=0;PQA=0;PQR=0;PRO=0;QA=84;QR=0;RO=0;RPP=5.18177;RPPR=0;RUN=1;SAF=4;SAP=11.6962;SAR=0;SRF=0;SRP=0;SRR=0;TYPE=ins;BVAR	GT:DP:RO:QR:AO:QA:GL	1/1:6:0:0:4:84:-5,-1.20412,0
NC_010611.1	45480	.	T	C	1089.58	.	AB=0.59322;ABP=7.46366;AC=1;AF=0.5;AN=2;AO=35;CIGAR=1X;DP=59;DPB=59;DPRA=0;EPP=3.56868;EPPR=3.37221;GTI=0;LEN=1;MEANALT=1;MQM=37.4857;MQMR=7.54167;NS=1;NUMALT=1;ODDS=158.369;PAIRED=1;PAIREDR=1;PAO=0;PQA=0;PQR=0;PRO=0;QA=1295;QR=882;RO=24;RPP=10.5174;RPPR=39.2015;RUN=1;SAF=14;SAP=6.05036;SAR=21;SRF=9;SRP=6.26751;SRR=15;TYPE=snp;BVAR	GT:DP:RO:QR:AO:QA:GL	0/1:59:24:882:35:1295:-5,0,-5
NC_010611.1	45485	.	A	AC	776049	.	AB=0;ABP=0;AC=2;AF=1;AN=2;AO=43;CIGAR=1M1I;DP=51;DPB=131;DPRA=0;EPP=9.12072;EPPR=9.52472;GTI=0;LEN=1;MEANALT=3;MQM=33.093;MQMR=19.3333;NS=1;NUMALT=1;ODDS=30.2759;PAIRED=1;PAIREDR=1;PAO=0;PQA=0;PQR=0;PRO=0;QA=1019;QR=114;RO=3;RPP=25.2805;RPPR=9.52472;RUN=1;SAF=15;SAP=11.5447;SAR=28;SRF=3;SRP=9.52472;SRR=0;TYPE=ins;BVAR	GT:DP:RO:QR:AO:QA:GL	1/1:51:3:114:43:1019:-5,0,-0.624642
NC_010611.1	45495	.	G	T	1105.46	.	AB=0.77551;ABP=35.3165;AC=1;AF=0.5;AN=2;AO=38;CIGAR=1X;DP=49;DPB=49;DPRA=0;EPP=8.7247;EPPR=7.94546;GTI=0;LEN=1;MEANALT=1;MQM=42.0526;MQMR=14.8182;NS=1;NUMALT=1;ODDS=43.9251;PAIRED=1;PAIREDR=1;PAO=0;PQA=0;PQR=0;PRO=0;QA=1398;QR=380;RO=11;RPP=21.525;RPPR=26.8965;RUN=1;SAF=14;SAP=8.7247;SAR=24;SRF=3;SRP=7.94546;SRR=8;TYPE=snp;BVAR	GT:DP:RO:QR:AO:QA:GL	0/1:49:11:380:38:1398:-5,0,-5
NC_010611.1	45518	.	T	G	1311.49	.	AB=0;ABP=0;AC=2;AF=1;AN=2;AO=42;CIGAR=1X;DP=45;DPB=45;DPRA=0;EPP=13.1438;EPPR=3.73412;GTI=0;LEN=1;MEANALT=1;MQM=46.0476;MQMR=17;NS=1;NUMALT=1;ODDS=33.33;PAIRED=1;PAIREDR=1;PAO=0;PQA=0;PQR=0;PRO=0;QA=1581;QR=80;RO=3;RPP=16.2459;RPPR=9.52472;RUN=1;SAF=15;SAP=10.4553;SAR=27;SRF=1;SRP=3.73412;SRR=2;TYPE=snp;BVAR	GT:DP:RO:QR:AO:QA:GL	1/1:45:3:80:42:1581:-5,-1.9277,0
NC_010611.1	45527	.	C	A	1242.02	.	AB=0;ABP=0;AC=2;AF=1;AN=2;AO=39;CIGAR=1X;DP=39;DPB=39;DPRA=0;EPP=15.538;EPPR=0;GTI=0;LEN=1;MEANALT=1;MQM=49.5128;MQMR=0;NS=1;NUMALT=1;ODDS=57.2844;PAIRED=1;PAIREDR=0;PAO=0;PQA=0;PQR=0;PRO=0;QA=1441;QR=0;RO=0;RPP=15.538;RPPR=0;RUN=1;SAF=14;SAP=9.74743;SAR=25;SRF=0;SRP=0;SRR=0;TYPE=snp;BVAR	GT:DP:RO:QR:AO:QA:GL	1/1:39:0:0:39:1441:-5,-5,0
NC_010611.1	45536	.	A	G	1136.59	.	AB=0;ABP=0;AC=2;AF=1;AN=2;AO=35;CIGAR=1X;DP=35;DPB=35;DPRA=0;EPP=10.5174;EPPR=0;GTI=0;LEN=1;MEANALT=1;MQM=54.1429;MQMR=0;NS=1;NUMALT=1;ODDS=51.7392;PAIRED=1;PAIREDR=0;PAO=0;PQA=0;PQR=0;PRO=0;QA=1300;QR=0;RO=0;RPP=6.05036;RPPR=0;RUN=1;SAF=16;SAP=3.56868;SAR=19;SRF=0;SRP=0;SRR=0;TYPE=snp;BVAR	GT:DP:RO:QR:AO:QA:GL	1/1:35:0:0:35:1300:-5,-5,0
NC_010611.1	45577	.	CTTACTCGA	TTTATTCGG	809.73	.	AB=0;ABP=0;AC=2;AF=1;AN=2;AO=26;CIGAR=1X3M1X3M1X;DP=27;DPB=54;DPRA=0;EPP=8.35546;EPPR=0;GTI=0;LEN=9;MEANALT=2;MQM=60;MQMR=0;NS=1;NUMALT=1;ODDS=39.2625;PAIRED=1;PAIREDR=0;PAO=0;PQA=0;PQR=0;PRO=0;QA=944;QR=0;RO=0;RPP=3.34437;RPPR=0;RUN=1;SAF=19;SAP=15.0369;SAR=7;SRF=0;SRP=0;SRR=0;TYPE=complex;BVAR	GT:DP:RO:QR:AO:QA:GL	1/1:27:0:0:26:944:-5,-5,0
NC_010611.1	45607	.	G	GT	1059.49	.	AB=0;ABP=0;AC=2;AF=1;AN=2;AO=36;CIGAR=1M1I;DP=37;DPB=84.375;DPRA=0;EPP=3.25157;EPPR=0;GTI=0;LEN=1;MEANALT=2;MQM=60;MQMR=0;NS=1;NUMALT=1;ODDS=53.1255;PAIRED=1;PAIREDR=0;PAO=0;PQA=0;PQR=0;PRO=0;QA=1250;QR=0;RO=0;RPP=32.2045;RPPR=0;RUN=1;SAF=24;SAP=11.6962;SAR=12;SRF=0;SRP=0;SRR=0;TYPE=ins;BVAR	GT:DP:RO:QR:AO:QA:GL	1/1:37:0:0:36:1250:-5,-5,0
NC_010611.1	45622	.	T	TG	1066.37	.	AB=0;ABP=0;AC=2;AF=1;AN=2;AO=36;CIGAR=1M1I;DP=37;DPB=110.5;DPRA=0;EPP=3.9754;EPPR=0;GTI=0;LEN=1;MEANALT=2;MQM=60;MQMR=0;NS=1;NUMALT=1;ODDS=53.1255;PAIRED=1;PAIREDR=0;PAO=0;PQA=0;PQR=39;PRO=1;QA=1246;QR=0;RO=0;RPP=27.1378;RPPR=0;RUN=1;SAF=22;SAP=6.8707;SAR=14;SRF=0;SRP=0;SRR=0;TYPE=ins;BVAR	GT:DP:RO:QR:AO:QA:GL	1/1:37:0:0:36:1246:-5,-5,0
NC_010611.1	45626	.	C	CCGT	1051.98	.	AB=0;ABP=0;AC=2;AF=1;AN=2;AO=36;CIGAR=1M3I;DP=37;DPB=184.5;DPRA=0;EPP=5.18177;EPPR=0;GTI=0;LEN=3;MEANALT=2;MQM=60;MQMR=0;NS=1;NUMALT=1;ODDS=53.1255;PAIRED=1;PAIREDR=0;PAO=0;PQA=0;PQR=0;PRO=0;QA=1217;QR=0;RO=0;RPP=14.8328;RPPR=0;RUN=1;SAF=22;SAP=6.8707;SAR=14;SRF=0;SRP=0;SRR=0;TYPE=ins;BVAR	GT:DP:RO:QR:AO:QA:GL	1/1:37:0:0:36:1217:-5,-5,0
NC_010611.1	45660	.	C	T	1626.35	.	AB=0;ABP=0;AC=2;AF=1;AN=2;AO=50;CIGAR=1X;DP=50;DPB=50;DPRA=0;EPP=7.35324;EPPR=0;GTI=0;LEN=1;MEANALT=1;MQM=60;MQMR=0;NS=1;NUMALT=1;ODDS=72.5336;PAIRED=1;PAIREDR=0;PAO=0;PQA=0;PQR=0;PRO=0;QA=1847;QR=0;RO=0;RPP=3.70517;RPPR=0;RUN=1;SAF=31;SAP=9.26414;SAR=19;SRF=0;SRP=0;SRR=0;TYPE=snp;BVAR	GT:DP:RO:QR:AO:QA:GL	1/1:50:0:0:50:1847:-5,-5,0
NC_010611.1	45779	.	C	G	2600.58	.	AB=0;ABP=0;AC=2;AF=1;AN=2;AO=79;CIGAR=1X;DP=79;DPB=79;DPRA=0;EPP=5.23675;EPPR=0;GTI=0;LEN=1;MEANALT=1;MQM=60;MQMR=0;NS=1;NUMALT=1;ODDS=112.736;PAIRED=1;PAIREDR=0;PAO=0;PQA=0;PQR=0;PRO=0;QA=2939;QR=0;RO=0;RPP=17.5509;RPPR=0;RUN=1;SAF=39;SAP=3.03779;SAR=40;SRF=0;SRP=0;SRR=0;TYPE=snp;BVAR	GT:DP:RO:QR:AO:QA:GL	1/1:79:0:0:79:2939:-5,-5,0
NC_010611.1	45784	.	CTA	TTG	2590.21	.	AB=0;ABP=0;AC=2;AF=1;AN=2;AO=80;CIGAR=1X1M1X;DP=80;DPB=160;DPRA=0;EPP=6.91895;EPPR=0;GTI=0;LEN=3;MEANALT=1;MQM=60;MQMR=0;NS=1;NUMALT=1;ODDS=114.122;PAIRED=1;PAIREDR=0;PAO=0;PQA=0;PQR=0;PRO=0;QA=2928;QR=0;RO=0;RPP=16.1477;RPPR=0;RUN=1;SAF=39;SAP=3.11887;SAR=41;SRF=0;SRP=0;SRR=0;TYPE=complex;BVAR	GT:DP:RO:QR:AO:QA:GL	1/1:80:0:0:80:2928:-5,-5,0
NC_010611.1	45828	.	C	A	2587.21	.	AB=0;ABP=0;AC=2;AF=1;AN=2;AO=78;CIGAR=1X;DP=78;DPB=78;DPRA=0;EPP=3.0103;EPPR=0;GTI=0;LEN=1;MEANALT=1;MQM=60;MQMR=0;NS=1;NUMALT=1;ODDS=111.35;PAIRED=1;PAIREDR=0;PAO=0;PQA=0;PQR=0;PRO=0;QA=2906;QR=0;RO=0;RPP=3.12166;RPPR=0;RUN=1;SAF=37;SAP=3.45573;SAR=41;SRF=0;SRP=0;SRR=0;TYPE=snp;BVAR	GT:DP:RO:QR:AO:QA:GL	1/1:78:0:0:78:2906:-5,-5,0
NC_010611.1	45845	.	C	T	2186.02	.	AB=0;ABP=0;AC=2;AF=1;AN=2;AO=74;CIGAR=1X;DP=74;DPB=74;DPRA=0;EPP=3.0103;EPPR=0;GTI=0;LEN=1;MEANALT=1;MQM=60;MQMR=0;NS=1;NUMALT=1;ODDS=105.805;PAIRED=1;PAIREDR=0;PAO=0;PQA=0;PQR=0;PRO=0;QA=2515;QR=0;RO=0;RPP=49.9611;RPPR=0;RUN=1;SAF=34;SAP=4.06669;SAR=40;SRF=0;SRP=0;SRR=0;TYPE=snp;BVAR	GT:DP:RO:QR:AO:QA:GL	1/1:74:0:0:74:2515:-5,-5,0
NC_010611.1	45853	.	A	C	2160.8	.	AB=0;ABP=0;AC=2;AF=1;AN=2;AO=67;CIGAR=1X;DP=67;DPB=67;DPRA=0;EPP=3.30199;EPPR=0;GTI=0;LEN=1;MEANALT=1;MQM=60;MQMR=0;NS=1;NUMALT=1;ODDS=96.1006;PAIRED=1;PAIREDR=0;PAO=0;PQA=0;PQR=0;PRO=0;QA=2468;QR=0;RO=0;RPP=34.1563;RPPR=0;RUN=1;SAF=30;SAP=4.59839;SAR=37;SRF=0;SRP=0;SRR=0;TYPE=snp;BVAR	GT:DP:RO:QR:AO:QA:GL	1/1:67:0:0:67:2468:-5,-5,0
NC_010611.1	45975	.	A	G	736669	.	AB=0;ABP=0;AC=2;AF=1;AN=2;AO=25;CIGAR=1X;DP=25;DPB=25;DPRA=0;EPP=7.26639;EPPR=0;GTI=0;LEN=1;MEANALT=1;MQM=60;MQMR=0;NS=1;NUMALT=1;ODDS=37.8762;PAIRED=1;PAIREDR=0;PAO=0;PQA=0;PQR=0;PRO=0;QA=847;QR=0;RO=0;RPP=3.09716;RPPR=0;RUN=1;SAF=11;SAP=3.79203;SAR=14;SRF=0;SRP=0;SRR=0;TYPE=snp;BVAR	GT:DP:RO:QR:AO:QA:GL	1/1:25:0:0:25:847:-5,-5,0
NC_010611.1	46027	.	C	T	1368.96	.	AB=0;ABP=0;AC=2;AF=1;AN=2;AO=42;CIGAR=1X;DP=42;DPB=42;DPRA=0;EPP=4.87156;EPPR=0;GTI=0;LEN=1;MEANALT=1;MQM=60;MQMR=0;NS=1;NUMALT=1;ODDS=61.4432;PAIRED=1;PAIREDR=0;PAO=0;PQA=0;PQR=0;PRO=0;QA=1553;QR=0;RO=0;RPP=3.0103;RPPR=0;RUN=1;SAF=25;SAP=6.31921;SAR=17;SRF=0;SRP=0;SRR=0;TYPE=snp;BVAR	GT:DP:RO:QR:AO:QA:GL	1/1:42:0:0:42:1553:-5,-5,0
NC_010611.1	46042	.	C	T	1360.93	.	AB=0;ABP=0;AC=2;AF=1;AN=2;AO=41;CIGAR=1X;DP=41;DPB=41;DPRA=0;EPP=3.06326;EPPR=0;GTI=0;LEN=1;MEANALT=1;MQM=60;MQMR=0;NS=1;NUMALT=1;ODDS=60.0569;PAIRED=1;PAIREDR=0;PAO=0;PQA=0;PQR=0;PRO=0;QA=1543;QR=0;RO=0;RPP=3.06326;RPPR=0;RUN=1;SAF=25;SAP=7.30028;SAR=16;SRF=0;SRP=0;SRR=0;TYPE=snp;BVAR	GT:DP:RO:QR:AO:QA:GL	1/1:41:0:0:41:1543:-5,-5,0
NC_010611.1	46054	.	GAAT	AAAC	1157.52	.	AB=0;ABP=0;AC=2;AF=1;AN=2;AO=36;CIGAR=1X2M1X;DP=36;DPB=72.5;DPRA=0;EPP=3.25157;EPPR=0;GTI=0;LEN=4;MEANALT=1;MQM=60;MQMR=0;NS=1;NUMALT=1;ODDS=53.1255;PAIRED=1;PAIREDR=0;PAO=0;PQA=0;PQR=0;PRO=0;QA=1314;QR=0;RO=0;RPP=3.0103;RPPR=0;RUN=1;SAF=21;SAP=5.18177;SAR=15;SRF=0;SRP=0;SRR=0;TYPE=complex;BVAR	GT:DP:RO:QR:AO:QA:GL	1/1:36:0:0:36:1314:-5,-5,0
NC_010611.1	46072	.	ACGCTTAAAT	GCGTTTGAAG	782116	.	AB=0;ABP=0;AC=2;AF=1;AN=2;AO=25;CIGAR=1X2M1X2M1X2M1X;DP=25;DPB=51.6;DPRA=0;EPP=5.18177;EPPR=0;GTI=0;LEN=10;MEANALT=1;MQM=59.72;MQMR=0;NS=1;NUMALT=1;ODDS=37.8762;PAIRED=1;PAIREDR=0;PAO=0;PQA=0;PQR=0;PRO=0;QA=915;QR=0;RO=0;RPP=17.6895;RPPR=0;RUN=1;SAF=16;SAP=7.26639;SAR=9;SRF=0;SRP=0;SRR=0;TYPE=complex;BVAR	GT:DP:RO:QR:AO:QA:GL	1/1:25:0:0:25:915:-5,-5,0
NC_010611.1	46087	.	CCGA	TCGT	1003.41	.	AB=0;ABP=0;AC=2;AF=1;AN=2;AO=32;CIGAR=1X2M1X;DP=32;DPB=64.5;DPRA=0;EPP=7.35324;EPPR=0;GTI=0;LEN=4;MEANALT=1;MQM=59.7812;MQMR=0;NS=1;NUMALT=1;ODDS=47.5803;PAIRED=1;PAIREDR=0;PAO=0;PQA=0;PQR=0;PRO=0;QA=1150;QR=0;RO=0;RPP=7.35324;RPPR=0;RUN=1;SAF=18;SAP=4.09604;SAR=14;SRF=0;SRP=0;SRR=0;TYPE=complex;BVAR	GT:DP:RO:QR:AO:QA:GL	1/1:32:0:0:32:1150:-5,-5,0
NC_010611.1	46096	.	TATT	GATC	1040.72	.	AB=0;ABP=0;AC=2;AF=1;AN=2;AO=33;CIGAR=1X2M1X;DP=34;DPB=68;DPRA=0;EPP=14.1309;EPPR=0;GTI=0;LEN=4;MEANALT=2;MQM=59.7879;MQMR=0;NS=1;NUMALT=1;ODDS=48.9666;PAIRED=1;PAIREDR=0;PAO=0;PQA=0;PQR=0;PRO=0;QA=1198;QR=0;RO=0;RPP=4.65535;RPPR=0;RUN=1;SAF=18;SAP=3.60252;SAR=15;SRF=0;SRP=0;SRR=0;TYPE=complex;BVAR	GT:DP:RO:QR:AO:QA:GL	1/1:34:0:0:33:1198:-5,-5,0
NC_010611.1	46108	.	G	T	1586.55	.	AB=0;ABP=0;AC=2;AF=1;AN=2;AO=48;CIGAR=1X;DP=48;DPB=48;DPRA=0;EPP=7.5342;EPPR=0;GTI=0;LEN=1;MEANALT=1;MQM=59.8542;MQMR=0;NS=1;NUMALT=1;ODDS=69.761;PAIRED=1;PAIREDR=0;PAO=0;PQA=0;PQR=0;PRO=0;QA=1808;QR=0;RO=0;RPP=14.5915;RPPR=0;RUN=1;SAF=25;SAP=3.19126;SAR=23;SRF=0;SRP=0;SRR=0;TYPE=snp;BVAR	GT:DP:RO:QR:AO:QA:GL	1/1:48:0:0:48:1808:-5,-5,0
NC_010611.1	46195	.	T	G	2138.53	.	AB=0;ABP=0;AC=2;AF=1;AN=2;AO=67;CIGAR=1X;DP=67;DPB=67;DPRA=0;EPP=3.82055;EPPR=0;GTI=0;LEN=1;MEANALT=1;MQM=60;MQMR=0;NS=1;NUMALT=1;ODDS=96.1006;PAIRED=1;PAIREDR=0;PAO=0;PQA=0;PQR=0;PRO=0;QA=2408;QR=0;RO=0;RPP=3.82055;RPPR=0;RUN=1;SAF=32;SAP=3.30199;SAR=35;SRF=0;SRP=0;SRR=0;TYPE=snp;BVAR	GT:DP:RO:QR:AO:QA:GL	1/1:67:0:0:67:2408:-5,-5,0
NC_010611.1	46204	.	A	G	2139.71	.	AB=0;ABP=0;AC=2;AF=1;AN=2;AO=67;CIGAR=1X;DP=67;DPB=67;DPRA=0;EPP=6.93191;EPPR=0;GTI=0;LEN=1;MEANALT=1;MQM=60;MQMR=0;NS=1;NUMALT=1;ODDS=96.1006;PAIRED=1;PAIREDR=0;PAO=0;PQA=0;PQR=0;PRO=0;QA=2415;QR=0;RO=0;RPP=4.59839;RPPR=0;RUN=1;SAF=30;SAP=4.59839;SAR=37;SRF=0;SRP=0;SRR=0;TYPE=snp;BVAR	GT:DP:RO:QR:AO:QA:GL	1/1:67:0:0:67:2415:-5,-5,0
NC_010611.1	46231	.	T	C	2204.59	.	AB=0;ABP=0;AC=2;AF=1;AN=2;AO=67;CIGAR=1X;DP=67;DPB=67;DPRA=0;EPP=3.82055;EPPR=0;GTI=0;LEN=1;MEANALT=1;MQM=60;MQMR=0;NS=1;NUMALT=1;ODDS=96.1006;PAIRED=1;PAIREDR=0;PAO=0;PQA=0;PQR=0;PRO=0;QA=2481;QR=0;RO=0;RPP=3.82055;RPPR=0;RUN=1;SAF=33;SAP=3.04271;SAR=34;SRF=0;SRP=0;SRR=0;TYPE=snp;BVAR	GT:DP:RO:QR:AO:QA:GL	1/1:67:0:0:67:2481:-5,-5,0
NC_010611.1	46440	.	A	T	2121.35	.	AB=0;ABP=0;AC=2;AF=1;AN=2;AO=64;CIGAR=1X;DP=64;DPB=64;DPRA=0;EPP=4.23175;EPPR=0;GTI=0;LEN=1;MEANALT=1;MQM=60;MQMR=0;NS=1;NUMALT=1;ODDS=91.9417;PAIRED=1;PAIREDR=0;PAO=0;PQA=0;PQR=0;PRO=0;QA=2395;QR=0;RO=0;RPP=3.0103;RPPR=0;RUN=1;SAF=25;SAP=9.66043;SAR=39;SRF=0;SRP=0;SRR=0;TYPE=snp;BVAR	GT:DP:RO:QR:AO:QA:GL	1/1:64:0:0:64:2395:-5,-5,0
NC_010611.1	46630	.	TA	T	1427.73	.	AB=0;ABP=0;AC=2;AF=1;AN=2;AO=47;CIGAR=1M1D;DP=47;DPB=85.8889;DPRA=0;EPP=3.0565;EPPR=0;GTI=0;LEN=1;MEANALT=1;MQM=60;MQMR=0;NS=1;NUMALT=1;ODDS=68.3747;PAIRED=0.978723;PAIREDR=0;PAO=0;PQA=0;PQR=0;PRO=0;QA=1641;QR=0;RO=0;RPP=19.6891;RPPR=0;RUN=1;SAF=30;SAP=10.8184;SAR=17;SRF=0;SRP=0;SRR=0;TYPE=del;BVAR	GT:DP:RO:QR:AO:QA:GL	1/1:47:0:0:47:1641:-5,-5,0
NC_010611.1	46653	.	C	CT	1601.45	.	AB=0;ABP=0;AC=2;AF=1;AN=2;AO=51;CIGAR=1M1I;DP=51;DPB=114.778;DPRA=0;EPP=6.45911;EPPR=0;GTI=0;LEN=1;MEANALT=1;MQM=60;MQMR=0;NS=1;NUMALT=1;ODDS=73.9199;PAIRED=0.980392;PAIREDR=0;PAO=0;PQA=0;PQR=0;PRO=0;QA=1822;QR=0;RO=0;RPP=3.3935;RPPR=0;RUN=1;SAF=33;SAP=12.5903;SAR=18;SRF=0;SRP=0;SRR=0;TYPE=ins;BVAR	GT:DP:RO:QR:AO:QA:GL	1/1:51:0:0:51:1822:-5,-5,0
NC_010611.1	46707	.	T	C	2381.75	.	AB=0;ABP=0;AC=2;AF=1;AN=2;AO=72;CIGAR=1X;DP=72;DPB=72;DPRA=0;EPP=3.13094;EPPR=0;GTI=0;LEN=1;MEANALT=1;MQM=60;MQMR=0;NS=1;NUMALT=1;ODDS=103.032;PAIRED=0.986111;PAIREDR=0;PAO=0;PQA=0;PQR=0;PRO=0;QA=2688;QR=0;RO=0;RPP=3.49285;RPPR=0;RUN=1;SAF=45;SAP=12.7819;SAR=27;SRF=0;SRP=0;SRR=0;TYPE=snp;BVAR	GT:DP:RO:QR:AO:QA:GL	1/1:72:0:0:72:2688:-5,-5,0
NC_010611.1	46866	.	C	T	1966.6	.	AB=0;ABP=0;AC=2;AF=1;AN=2;AO=58;CIGAR=1X;DP=58;DPB=58;DPRA=0;EPP=5.40641;EPPR=0;GTI=0;LEN=1;MEANALT=1;MQM=60;MQMR=0;NS=1;NUMALT=1;ODDS=83.6239;PAIRED=1;PAIREDR=0;PAO=0;PQA=0;PQR=0;PRO=0;QA=2219;QR=0;RO=0;RPP=3.16006;RPPR=0;RUN=1;SAF=25;SAP=5.40641;SAR=33;SRF=0;SRP=0;SRR=0;TYPE=snp;BVAR	GT:DP:RO:QR:AO:QA:GL	1/1:58:0:0:58:2219:-5,-5,0
NC_010611.1	46902	.	G	A	1829.1	.	AB=0;ABP=0;AC=2;AF=1;AN=2;AO=59;CIGAR=1X;DP=60;DPB=60;DPRA=0;EPP=4.81373;EPPR=0;GTI=0;LEN=1;MEANALT=2;MQM=60;MQMR=0;NS=1;NUMALT=1;ODDS=85.0102;PAIRED=1;PAIREDR=0;PAO=0;PQA=0;PQR=0;PRO=0;QA=2087;QR=0;RO=0;RPP=22.4799;RPPR=0;RUN=1;SAF=28;SAP=3.34154;SAR=31;SRF=0;SRP=0;SRR=0;TYPE=snp;BVAR	GT:DP:RO:QR:AO:QA:GL	1/1:60:0:0:59:2087:-5,-5,0
NC_010611.1	46977	.	G	A	1921.74	.	AB=0;ABP=0;AC=2;AF=1;AN=2;AO=62;CIGAR=1X;DP=62;DPB=62;DPRA=0;EPP=4.27115;EPPR=0;GTI=0;LEN=1;MEANALT=1;MQM=60;MQMR=0;NS=1;NUMALT=1;ODDS=89.1691;PAIRED=1;PAIREDR=0;PAO=0;PQA=0;PQR=0;PRO=0;QA=2191;QR=0;RO=0;RPP=23.184;RPPR=0;RUN=1;SAF=35;SAP=5.25182;SAR=27;SRF=0;SRP=0;SRR=0;TYPE=snp;BVAR	GT:DP:RO:QR:AO:QA:GL	1/1:62:0:0:62:2191:-5,-5,0
NC_010611.1	47007	.	T	C	2118.29	.	AB=0;ABP=0;AC=2;AF=1;AN=2;AO=66;CIGAR=1X;DP=66;DPB=66;DPRA=0;EPP=5.11597;EPPR=0;GTI=0;LEN=1;MEANALT=1;MQM=60;MQMR=0;NS=1;NUMALT=1;ODDS=94.7143;PAIRED=1;PAIREDR=0;PAO=0;PQA=0;PQR=0;PRO=0;QA=2395;QR=0;RO=0;RPP=9.45891;RPPR=0;RUN=1;SAF=37;SAP=5.11597;SAR=29;SRF=0;SRP=0;SRR=0;TYPE=snp;BVAR	GT:DP:RO:QR:AO:QA:GL	1/1:66:0:0:66:2395:-5,-5,0
NC_010611.1	47019	.	T	C	2355.72	.	AB=0;ABP=0;AC=2;AF=1;AN=2;AO=73;CIGAR=1X;DP=73;DPB=73;DPRA=0;EPP=4.46786;EPPR=0;GTI=0;LEN=1;MEANALT=1;MQM=60;MQMR=0;NS=1;NUMALT=1;ODDS=104.418;PAIRED=1;PAIREDR=0;PAO=0;PQA=0;PQR=0;PRO=0;QA=2656;QR=0;RO=0;RPP=6.60959;RPPR=0;RUN=1;SAF=41;SAP=5.41974;SAR=32;SRF=0;SRP=0;SRR=0;TYPE=snp;BVAR	GT:DP:RO:QR:AO:QA:GL	1/1:73:0:0:73:2656:-5,-5,0
NC_010611.1	47040	.	G	A	2463.62	.	AB=0;ABP=0;AC=2;AF=1;AN=2;AO=78;CIGAR=1X;DP=79;DPB=79;DPRA=0;EPP=3.0103;EPPR=0;GTI=0;LEN=1;MEANALT=2;MQM=60;MQMR=0;NS=1;NUMALT=1;ODDS=111.35;PAIRED=1;PAIREDR=0;PAO=0;PQA=0;PQR=0;PRO=0;QA=2777;QR=0;RO=0;RPP=3.45573;RPPR=0;RUN=1;SAF=46;SAP=8.46682;SAR=32;SRF=0;SRP=0;SRR=0;TYPE=snp;BVAR	GT:DP:RO:QR:AO:QA:GL	1/1:79:0:0:78:2777:-5,-5,0
NC_010611.1	47052	.	G	A	2565.23	.	AB=0;ABP=0;AC=2;AF=1;AN=2;AO=83;CIGAR=1X;DP=83;DPB=83;DPRA=0;EPP=3.03646;EPPR=0;GTI=0;LEN=1;MEANALT=1;MQM=60;MQMR=0;NS=1;NUMALT=1;ODDS=118.281;PAIRED=1;PAIREDR=0;PAO=0;PQA=0;PQR=0;PRO=0;QA=2888;QR=0;RO=0;RPP=4.29225;RPPR=0;RUN=1;SAF=48;SAP=7.43173;SAR=35;SRF=0;SRP=0;SRR=0;TYPE=snp;BVAR	GT:DP:RO:QR:AO:QA:GL	1/1:83:0:0:83:2888:-5,-5,0
NC_010611.1	47061	.	A	G	2717.35	.	AB=0;ABP=0;AC=2;AF=1;AN=2;AO=86;CIGAR=1X;DP=86;DPB=86;DPRA=0;EPP=3.0103;EPPR=0;GTI=0;LEN=1;MEANALT=1;MQM=60;MQMR=0;NS=1;NUMALT=1;ODDS=122.44;PAIRED=1;PAIREDR=0;PAO=0;PQA=0;PQR=0;PRO=0;QA=3055;QR=0;RO=0;RPP=3.1113;RPPR=0;RUN=1;SAF=49;SAP=6.64625;SAR=37;SRF=0;SRP=0;SRR=0;TYPE=snp;BVAR	GT:DP:RO:QR:AO:QA:GL	1/1:86:0:0:86:3055:-5,-5,0
NC_010611.1	47188	.	G	A	2934.02	.	AB=0;ABP=0;AC=2;AF=1;AN=2;AO=90;CIGAR=1X;DP=90;DPB=90;DPRA=0;EPP=10.8276;EPPR=0;GTI=0;LEN=1;MEANALT=1;MQM=60;MQMR=0;NS=1;NUMALT=1;ODDS=127.985;PAIRED=0.988889;PAIREDR=0;PAO=0;PQA=0;PQR=0;PRO=0;QA=3306;QR=0;RO=0;RPP=6.48466;RPPR=0;RUN=1;SAF=41;SAP=4.55446;SAR=49;SRF=0;SRP=0;SRR=0;TYPE=snp;BVAR	GT:DP:RO:QR:AO:QA:GL	1/1:90:0:0:90:3306:-5,-5,0
NC_010611.1	47287	.	C	T	1978.49	.	AB=0;ABP=0;AC=2;AF=1;AN=2;AO=62;CIGAR=1X;DP=62;DPB=62;DPRA=0;EPP=5.25182;EPPR=0;GTI=0;LEN=1;MEANALT=1;MQM=60;MQMR=0;NS=1;NUMALT=1;ODDS=89.1691;PAIRED=1;PAIREDR=0;PAO=0;PQA=0;PQR=0;PRO=0;QA=2245;QR=0;RO=0;RPP=14.358;RPPR=0;RUN=1;SAF=35;SAP=5.25182;SAR=27;SRF=0;SRP=0;SRR=0;TYPE=snp;BVAR	GT:DP:RO:QR:AO:QA:GL	1/1:62:0:0:62:2245:-5,-5,0
NC_010611.1	47326	.	G	T	1854.19	.	AB=0;ABP=0;AC=2;AF=1;AN=2;AO=59;CIGAR=1X;DP=59;DPB=59;DPRA=0;EPP=11.2913;EPPR=0;GTI=0;LEN=1;MEANALT=1;MQM=59.8136;MQMR=0;NS=1;NUMALT=1;ODDS=85.0102;PAIRED=0.983051;PAIREDR=0;PAO=0;PQA=0;PQR=0;PRO=0;QA=2122;QR=0;RO=0;RPP=4.81373;RPPR=0;RUN=1;SAF=41;SAP=22.4799;SAR=18;SRF=0;SRP=0;SRR=0;TYPE=snp;BVAR	GT:DP:RO:QR:AO:QA:GL	1/1:59:0:0:59:2122:-5,-5,0
NC_010611.1	47491	.	A	G	3920.12	.	AB=0;ABP=0;AC=2;AF=1;AN=2;AO=120;CIGAR=1X;DP=120;DPB=120;DPRA=0;EPP=15.2429;EPPR=0;GTI=0;LEN=1;MEANALT=1;MQM=60;MQMR=0;NS=1;NUMALT=1;ODDS=169.574;PAIRED=0.991667;PAIREDR=0;PAO=0;PQA=0;PQR=0;PRO=0;QA=4418;QR=0;RO=0;RPP=4.16842;RPPR=0;RUN=1;SAF=47;SAP=15.2429;SAR=73;SRF=0;SRP=0;SRR=0;TYPE=snp;BVAR	GT:DP:RO:QR:AO:QA:GL	1/1:120:0:0:120:4418:-5,-5,0
NC_010611.1	47524	.	T	C	3680.02	.	AB=0;ABP=0;AC=2;AF=1;AN=2;AO=115;CIGAR=1X;DP=115;DPB=115;DPRA=0;EPP=41.2471;EPPR=0;GTI=0;LEN=1;MEANALT=1;MQM=60;MQMR=0;NS=1;NUMALT=1;ODDS=162.643;PAIRED=0.982609;PAIREDR=0;PAO=0;PQA=0;PQR=0;PRO=0;QA=4175;QR=0;RO=0;RPP=9.82684;RPPR=0;RUN=1;SAF=53;SAP=4.53977;SAR=62;SRF=0;SRP=0;SRR=0;TYPE=snp;BVAR	GT:DP:RO:QR:AO:QA:GL	1/1:115:0:0:115:4175:-5,-5,0
NC_010611.1	47738	.	G	T	3727.49	.	AB=0;ABP=0;AC=2;AF=1;AN=2;AO=115;CIGAR=1X;DP=115;DPB=115;DPRA=0;EPP=3.02918;EPPR=0;GTI=0;LEN=1;MEANALT=1;MQM=60;MQMR=0;NS=1;NUMALT=1;ODDS=162.643;PAIRED=0.991304;PAIREDR=0;PAO=0;PQA=0;PQR=0;PRO=0;QA=4180;QR=0;RO=0;RPP=3.02918;RPPR=0;RUN=1;SAF=50;SAP=7.25883;SAR=65;SRF=0;SRP=0;SRR=0;TYPE=snp;BVAR	GT:DP:RO:QR:AO:QA:GL	1/1:115:0:0:115:4180:-5,-5,0
NC_010611.1	47756	.	A	C	3435.85	.	AB=0;ABP=0;AC=2;AF=1;AN=2;AO=108;CIGAR=1X;DP=109;DPB=109;DPRA=0;EPP=4.2971;EPPR=5.18177;GTI=0;LEN=1;MEANALT=1;MQM=60;MQMR=60;NS=1;NUMALT=1;ODDS=143.338;PAIRED=0.990741;PAIREDR=1;PAO=0;PQA=0;PQR=0;PRO=0;QA=3863;QR=16;RO=1;RPP=3.73412;RPPR=5.18177;RUN=1;SAF=49;SAP=5.02092;SAR=59;SRF=1;SRP=5.18177;SRR=0;TYPE=snp;BVAR	GT:DP:RO:QR:AO:QA:GL	1/1:109:1:16:108:3863:-5,-5,0
NC_010611.1	47897	.	T	C	2491.71	.	AB=0;ABP=0;AC=2;AF=1;AN=2;AO=77;CIGAR=1X;DP=77;DPB=77;DPRA=0;EPP=3.26411;EPPR=0;GTI=0;LEN=1;MEANALT=1;MQM=60;MQMR=0;NS=1;NUMALT=1;ODDS=109.964;PAIRED=1;PAIREDR=0;PAO=0;PQA=0;PQR=0;PRO=0;QA=2833;QR=0;RO=0;RPP=20.6359;RPPR=0;RUN=1;SAF=49;SAP=15.4469;SAR=28;SRF=0;SRP=0;SRR=0;TYPE=snp;BVAR	GT:DP:RO:QR:AO:QA:GL	1/1:77:0:0:77:2833:-5,-5,0
NC_010611.1	47998	.	C	A	2605.48	.	AB=0;ABP=0;AC=2;AF=1;AN=2;AO=80;CIGAR=1X;DP=80;DPB=80;DPRA=0;EPP=11.8048;EPPR=0;GTI=0;LEN=1;MEANALT=1;MQM=60;MQMR=0;NS=1;NUMALT=1;ODDS=114.122;PAIRED=1;PAIREDR=0;PAO=0;PQA=0;PQR=0;PRO=0;QA=2942;QR=0;RO=0;RPP=8.33041;RPPR=0;RUN=1;SAF=38;SAP=3.44459;SAR=42;SRF=0;SRP=0;SRR=0;TYPE=snp;BVAR	GT:DP:RO:QR:AO:QA:GL	1/1:80:0:0:80:2942:-5,-5,0
NC_010611.1	48062	.	C	T	2770.58	.	AB=0;ABP=0;AC=2;AF=1;AN=2;AO=86;CIGAR=1X;DP=86;DPB=86;DPRA=0;EPP=3.91929;EPPR=0;GTI=0;LEN=1;MEANALT=1;MQM=60;MQMR=0;NS=1;NUMALT=1;ODDS=122.44;PAIRED=1;PAIREDR=0;PAO=0;PQA=0;PQR=0;PRO=0;QA=3139;QR=0;RO=0;RPP=20.0791;RPPR=0;RUN=1;SAF=34;SAP=11.1912;SAR=52;SRF=0;SRP=0;SRR=0;TYPE=snp;BVAR	GT:DP:RO:QR:AO:QA:GL	1/1:86:0:0:86:3139:-5,-5,0
NC_010611.1	48126	.	A	T	3975.18	.	AB=0;ABP=0;AC=2;AF=1;AN=2;AO=117;CIGAR=1X;DP=117;DPB=117;DPRA=0;EPP=3.91972;EPPR=0;GTI=0;LEN=1;MEANALT=1;MQM=60;MQMR=0;NS=1;NUMALT=1;ODDS=165.415;PAIRED=0.991453;PAIREDR=0;PAO=0;PQA=0;PQR=0;PRO=0;QA=4459;QR=0;RO=0;RPP=9.71031;RPPR=0;RUN=1;SAF=60;SAP=3.17734;SAR=57;SRF=0;SRP=0;SRR=0;TYPE=snp;BVAR	GT:DP:RO:QR:AO:QA:GL	1/1:117:0:0:117:4459:-5,-5,0
NC_010611.1	48131	.	AGGA	TGGG	3964.37	.	AB=0;ABP=0;AC=2;AF=1;AN=2;AO=122;CIGAR=1X2M1X;DP=122;DPB=247;DPRA=0;EPP=3.0815;EPPR=0;GTI=0;LEN=4;MEANALT=1;MQM=60;MQMR=0;NS=1;NUMALT=1;ODDS=172.347;PAIRED=0.991803;PAIREDR=0;PAO=0;PQA=0;PQR=0;PRO=0;QA=4441;QR=0;RO=0;RPP=4.7902;RPPR=0;RUN=1;SAF=62;SAP=3.0815;SAR=60;SRF=0;SRP=0;SRR=0;TYPE=complex;BVAR	GT:DP:RO:QR:AO:QA:GL	1/1:122:0:0:122:4441:-5,-5,0
NC_010611.1	48173	.	C	A	4306.15	.	AB=0;ABP=0;AC=2;AF=1;AN=2;AO=130;CIGAR=1X;DP=130;DPB=130;DPRA=0;EPP=4.07933;EPPR=0;GTI=0;LEN=1;MEANALT=1;MQM=60;MQMR=0;NS=1;NUMALT=1;ODDS=183.437;PAIRED=0.992308;PAIREDR=0;PAO=0;PQA=0;PQR=0;PRO=0;QA=4825;QR=0;RO=0;RPP=3.07711;RPPR=0;RUN=1;SAF=73;SAP=7.28643;SAR=57;SRF=0;SRP=0;SRR=0;TYPE=snp;BVAR	GT:DP:RO:QR:AO:QA:GL	1/1:130:0:0:130:4825:-5,-5,0
NC_010611.1	48311	.	A	G	3691.86	.	AB=0;ABP=0;AC=2;AF=1;AN=2;AO=110;CIGAR=1X;DP=110;DPB=110;DPRA=0;EPP=3.08926;EPPR=0;GTI=0;LEN=1;MEANALT=1;MQM=60;MQMR=0;NS=1;NUMALT=1;ODDS=155.711;PAIRED=1;PAIREDR=0;PAO=0;PQA=0;PQR=0;PRO=0;QA=4136;QR=0;RO=0;RPP=3.32615;RPPR=0;RUN=1;SAF=53;SAP=3.32615;SAR=57;SRF=0;SRP=0;SRR=0;TYPE=snp;BVAR	GT:DP:RO:QR:AO:QA:GL	1/1:110:0:0:110:4136:-5,-5,0
NC_010611.1	48374	.	G	A	4010.04	.	AB=0;ABP=0;AC=2;AF=1;AN=2;AO=122;CIGAR=1X;DP=122;DPB=122;DPRA=0;EPP=7.56683;EPPR=0;GTI=0;LEN=1;MEANALT=1;MQM=60;MQMR=0;NS=1;NUMALT=1;ODDS=172.347;PAIRED=1;PAIREDR=0;PAO=0;PQA=0;PQR=0;PRO=0;QA=4495;QR=0;RO=0;RPP=3.29508;RPPR=0;RUN=1;SAF=60;SAP=3.0815;SAR=62;SRF=0;SRP=0;SRR=0;TYPE=snp;BVAR	GT:DP:RO:QR:AO:QA:GL	1/1:122:0:0:122:4495:-5,-5,0
NC_010611.1	48449	.	T	C	3479.01	.	AB=0;ABP=0;AC=2;AF=1;AN=2;AO=107;CIGAR=1X;DP=107;DPB=107;DPRA=0;EPP=3.51765;EPPR=0;GTI=0;LEN=1;MEANALT=1;MQM=60;MQMR=0;NS=1;NUMALT=1;ODDS=151.552;PAIRED=0.990654;PAIREDR=0;PAO=0;PQA=0;PQR=0;PRO=0;QA=3903;QR=0;RO=0;RPP=4.00471;RPPR=0;RUN=1;SAF=59;SAP=5.46589;SAR=48;SRF=0;SRP=0;SRR=0;TYPE=snp;BVAR	GT:DP:RO:QR:AO:QA:GL	1/1:107:0:0:107:3903:-5,-5,0
NC_010611.1	48656	.	CGAC	TGAT	2425.89	.	AB=0;ABP=0;AC=2;AF=1;AN=2;AO=78;CIGAR=1X2M1X;DP=80;DPB=161.25;DPRA=0;EPP=4.79202;EPPR=0;GTI=0;LEN=4;MEANALT=2;MQM=60;MQMR=0;NS=1;NUMALT=1;ODDS=111.35;PAIRED=1;PAIREDR=0;PAO=0;PQA=0;PQR=0;PRO=0;QA=2736;QR=0;RO=0;RPP=3.45573;RPPR=0;RUN=1;SAF=34;SAP=5.79424;SAR=44;SRF=0;SRP=0;SRR=0;TYPE=complex;BVAR	GT:DP:RO:QR:AO:QA:GL	1/1:80:0:0:78:2736:-5,-5,0
NC_010611.1	48674	.	T	C	2923.56	.	AB=0;ABP=0;AC=2;AF=1;AN=2;AO=89;CIGAR=1X;DP=89;DPB=89;DPRA=0;EPP=3.62026;EPPR=0;GTI=0;LEN=1;MEANALT=1;MQM=60;MQMR=0;NS=1;NUMALT=1;ODDS=126.599;PAIRED=1;PAIREDR=0;PAO=0;PQA=0;PQR=0;PRO=0;QA=3289;QR=0;RO=0;RPP=8.49998;RPPR=0;RUN=1;SAF=40;SAP=4.98658;SAR=49;SRF=0;SRP=0;SRR=0;TYPE=snp;BVAR	GT:DP:RO:QR:AO:QA:GL	1/1:89:0:0:89:3289:-5,-5,0
NC_010611.1	49358	.	T	G	3762.17	.	AB=0;ABP=0;AC=2;AF=1;AN=2;AO=114;CIGAR=1X;DP=114;DPB=114;DPRA=0;EPP=5.75321;EPPR=0;GTI=0;LEN=1;MEANALT=1;MQM=60;MQMR=0;NS=1;NUMALT=1;ODDS=161.256;PAIRED=1;PAIREDR=0;PAO=0;PQA=0;PQR=0;PRO=0;QA=4234;QR=0;RO=0;RPP=15.8868;RPPR=0;RUN=1;SAF=51;SAP=5.75321;SAR=63;SRF=0;SRP=0;SRR=0;TYPE=snp;BVAR	GT:DP:RO:QR:AO:QA:GL	1/1:114:0:0:114:4234:-5,-5,0
NC_010611.1	49502	.	C	T	3206.09	.	AB=0;ABP=0;AC=2;AF=1;AN=2;AO=97;CIGAR=1X;DP=97;DPB=97;DPRA=0;EPP=3.03269;EPPR=0;GTI=0;LEN=1;MEANALT=1;MQM=60;MQMR=0;NS=1;NUMALT=1;ODDS=137.689;PAIRED=1;PAIREDR=0;PAO=0;PQA=0;PQR=0;PRO=0;QA=3603;QR=0;RO=0;RPP=4.10723;RPPR=0;RUN=1;SAF=57;SAP=9.47994;SAR=40;SRF=0;SRP=0;SRR=0;TYPE=snp;BVAR	GT:DP:RO:QR:AO:QA:GL	1/1:97:0:0:97:3603:-5,-5,0
NC_010611.1	49532	.	AGTA	GGTT	2761.94	.	AB=0;ABP=0;AC=2;AF=1;AN=2;AO=88;CIGAR=1X2M1X;DP=90;DPB=181.5;DPRA=0;EPP=9.32731;EPPR=0;GTI=0;LEN=4;MEANALT=2;MQM=60;MQMR=0;NS=1;NUMALT=1;ODDS=125.213;PAIRED=1;PAIREDR=0;PAO=1;PQA=34;PQR=0;PRO=0;QA=3130;QR=0;RO=0;RPP=19.6912;RPPR=0;RUN=1;SAF=47;SAP=3.89863;SAR=41;SRF=0;SRP=0;SRR=0;TYPE=complex;BVAR	GT:DP:RO:QR:AO:QA:GL	1/1:90:0:0:88:3130:-5,-5,0
NC_010611.1	49597	.	T	C	3075.53	.	AB=0;ABP=0;AC=2;AF=1;AN=2;AO=93;CIGAR=1X;DP=93;DPB=93;DPRA=0;EPP=3.03365;EPPR=0;GTI=0;LEN=1;MEANALT=1;MQM=60;MQMR=0;NS=1;NUMALT=1;ODDS=132.144;PAIRED=1;PAIREDR=0;PAO=0;PQA=0;PQR=0;PRO=0;QA=3452;QR=0;RO=0;RPP=4.90158;RPPR=0;RUN=1;SAF=44;SAP=3.59403;SAR=49;SRF=0;SRP=0;SRR=0;TYPE=snp;BVAR	GT:DP:RO:QR:AO:QA:GL	1/1:93:0:0:93:3452:-5,-5,0
NC_010611.1	49736	.	G	T	2520.27	.	AB=0;ABP=0;AC=2;AF=1;AN=2;AO=77;CIGAR=1X;DP=77;DPB=77;DPRA=0;EPP=3.71532;EPPR=0;GTI=0;LEN=1;MEANALT=1;MQM=60;MQMR=0;NS=1;NUMALT=1;ODDS=109.964;PAIRED=1;PAIREDR=0;PAO=0;PQA=0;PQR=0;PRO=0;QA=2838;QR=0;RO=0;RPP=6.42261;RPPR=0;RUN=1;SAF=34;SAP=5.29458;SAR=43;SRF=0;SRP=0;SRR=0;TYPE=snp;BVAR	GT:DP:RO:QR:AO:QA:GL	1/1:77:0:0:77:2838:-5,-5,0
NC_010611.1	49742	.	T	C	2593.92	.	AB=0;ABP=0;AC=2;AF=1;AN=2;AO=80;CIGAR=1X;DP=80;DPB=80;DPRA=0;EPP=8.33041;EPPR=0;GTI=0;LEN=1;MEANALT=1;MQM=60;MQMR=0;NS=1;NUMALT=1;ODDS=114.122;PAIRED=1;PAIREDR=0;PAO=0;PQA=0;PQR=0;PRO=0;QA=2921;QR=0;RO=0;RPP=3.11887;RPPR=0;RUN=1;SAF=36;SAP=4.74748;SAR=44;SRF=0;SRP=0;SRR=0;TYPE=snp;BVAR	GT:DP:RO:QR:AO:QA:GL	1/1:80:0:0:80:2921:-5,-5,0
NC_010611.1	49775	.	C	A	3263.65	.	AB=0;ABP=0;AC=2;AF=1;AN=2;AO=99;CIGAR=1X;DP=99;DPB=99;DPRA=0;EPP=3.03223;EPPR=0;GTI=0;LEN=1;MEANALT=1;MQM=60;MQMR=0;NS=1;NUMALT=1;ODDS=140.462;PAIRED=1;PAIREDR=0;PAO=0;PQA=0;PQR=0;PRO=0;QA=3659;QR=0;RO=0;RPP=3.03223;RPPR=0;RUN=1;SAF=48;SAP=3.20771;SAR=51;SRF=0;SRP=0;SRR=0;TYPE=snp;BVAR	GT:DP:RO:QR:AO:QA:GL	1/1:99:0:0:99:3659:-5,-5,0
NC_010611.1	49790	.	G	A	3004.88	.	AB=0;ABP=0;AC=2;AF=1;AN=2;AO=90;CIGAR=1X;DP=90;DPB=90;DPRA=0;EPP=3.10681;EPPR=0;GTI=0;LEN=1;MEANALT=1;MQM=60;MQMR=0;NS=1;NUMALT=1;ODDS=127.985;PAIRED=1;PAIREDR=0;PAO=0;PQA=0;PQR=0;PRO=0;QA=3371;QR=0;RO=0;RPP=3.39634;RPPR=0;RUN=1;SAF=45;SAP=3.0103;SAR=45;SRF=0;SRP=0;SRR=0;TYPE=snp;BVAR	GT:DP:RO:QR:AO:QA:GL	1/1:90:0:0:90:3371:-5,-5,0
NC_010611.1	49808	.	G	A	2879.74	.	AB=0;ABP=0;AC=2;AF=1;AN=2;AO=90;CIGAR=1X;DP=91;DPB=91;DPRA=0;EPP=3.87889;EPPR=0;GTI=0;LEN=1;MEANALT=2;MQM=60;MQMR=0;NS=1;NUMALT=1;ODDS=127.985;PAIRED=1;PAIREDR=0;PAO=0;PQA=0;PQR=0;PRO=0;QA=3240;QR=0;RO=0;RPP=7.73928;RPPR=0;RUN=1;SAF=46;SAP=3.10681;SAR=44;SRF=0;SRP=0;SRR=0;TYPE=snp;BVAR	GT:DP:RO:QR:AO:QA:GL	1/1:91:0:0:90:3240:-5,-5,0
NC_010611.1	49814	.	A	G	2916.99	.	AB=0;ABP=0;AC=2;AF=1;AN=2;AO=90;CIGAR=1X;DP=90;DPB=90;DPRA=0;EPP=3.39634;EPPR=0;GTI=0;LEN=1;MEANALT=1;MQM=60;MQMR=0;NS=1;NUMALT=1;ODDS=127.985;PAIRED=1;PAIREDR=0;PAO=0;PQA=0;PQR=0;PRO=0;QA=3285;QR=0;RO=0;RPP=12.6613;RPPR=0;RUN=1;SAF=48;SAP=3.87889;SAR=42;SRF=0;SRP=0;SRR=0;TYPE=snp;BVAR	GT:DP:RO:QR:AO:QA:GL	1/1:90:0:0:90:3285:-5,-5,0
NC_010611.1	49832	.	G	A	2340.42	.	AB=0;ABP=0;AC=2;AF=1;AN=2;AO=77;CIGAR=1X;DP=77;DPB=77;DPRA=0;EPP=5.29458;EPPR=0;GTI=0;LEN=1;MEANALT=1;MQM=60;MQMR=0;NS=1;NUMALT=1;ODDS=109.964;PAIRED=1;PAIREDR=0;PAO=0;PQA=0;PQR=0;PRO=0;QA=2648;QR=0;RO=0;RPP=15.4469;RPPR=0;RUN=1;SAF=40;SAP=3.26411;SAR=37;SRF=0;SRP=0;SRR=0;TYPE=snp;BVAR	GT:DP:RO:QR:AO:QA:GL	1/1:77:0:0:77:2648:-5,-5,0
NC_010611.1	50246	.	G	A	2133.28	.	AB=0;ABP=0;AC=2;AF=1;AN=2;AO=66;CIGAR=1X;DP=66;DPB=66;DPRA=0;EPP=3.1419;EPPR=0;GTI=0;LEN=1;MEANALT=1;MQM=60;MQMR=0;NS=1;NUMALT=1;ODDS=94.7143;PAIRED=1;PAIREDR=0;PAO=0;PQA=0;PQR=0;PRO=0;QA=2412;QR=0;RO=0;RPP=3.1419;RPPR=0;RUN=1;SAF=24;SAP=13.6703;SAR=42;SRF=0;SRP=0;SRR=0;TYPE=snp;BVAR	GT:DP:RO:QR:AO:QA:GL	1/1:66:0:0:66:2412:-5,-5,0
NC_010611.1	50336	.	A	G	2521.92	.	AB=0;ABP=0;AC=2;AF=1;AN=2;AO=78;CIGAR=1X;DP=79;DPB=79;DPRA=0;EPP=3.12166;EPPR=0;GTI=0;LEN=1;MEANALT=2;MQM=60;MQMR=0;NS=1;NUMALT=1;ODDS=111.35;PAIRED=1;PAIREDR=0;PAO=0;PQA=0;PQR=0;PRO=0;QA=2841;QR=0;RO=0;RPP=8.46682;RPPR=0;RUN=1;SAF=40;SAP=3.12166;SAR=38;SRF=0;SRP=0;SRR=0;TYPE=snp;BVAR	GT:DP:RO:QR:AO:QA:GL	1/1:79:0:0:78:2841:-5,-5,0
NC_010611.1	50966	.	C	T	1565.46	.	AB=0;ABP=0;AC=2;AF=1;AN=2;AO=50;CIGAR=1X;DP=50;DPB=50;DPRA=0;EPP=5.78978;EPPR=0;GTI=0;LEN=1;MEANALT=1;MQM=60;MQMR=0;NS=1;NUMALT=1;ODDS=72.5336;PAIRED=1;PAIREDR=0;PAO=0;PQA=0;PQR=0;PRO=0;QA=1811;QR=0;RO=0;RPP=4.57376;RPPR=0;RUN=1;SAF=11;SAP=37.059;SAR=39;SRF=0;SRP=0;SRR=0;TYPE=snp;BVAR	GT:DP:RO:QR:AO:QA:GL	1/1:50:0:0:50:1811:-5,-5,0
NC_010611.1	51189	.	A	G	1410.68	.	AB=0;ABP=0;AC=2;AF=1;AN=2;AO=44;CIGAR=1X;DP=44;DPB=44;DPRA=0;EPP=12.6832;EPPR=0;GTI=0;LEN=1;MEANALT=1;MQM=60;MQMR=0;NS=1;NUMALT=1;ODDS=64.2158;PAIRED=1;PAIREDR=0;PAO=0;PQA=0;PQR=0;PRO=0;QA=1619;QR=0;RO=0;RPP=3.20771;RPPR=0;RUN=1;SAF=14;SAP=15.6443;SAR=30;SRF=0;SRP=0;SRR=0;TYPE=snp;BVAR	GT:DP:RO:QR:AO:QA:GL	1/1:44:0:0:44:1619:-5,-5,0
NC_010611.1	51673	.	T	A	647583	.	AB=0;ABP=0;AC=2;AF=1;AN=2;AO=22;CIGAR=1X;DP=22;DPB=22;DPRA=0;EPP=6.56362;EPPR=0;GTI=0;LEN=1;MEANALT=1;MQM=60;MQMR=0;NS=1;NUMALT=1;ODDS=33.7174;PAIRED=1;PAIREDR=0;PAO=0;PQA=0;PQR=0;PRO=0;QA=768;QR=0;RO=0;RPP=17.2236;RPPR=0;RUN=1;SAF=7;SAP=9.32731;SAR=15;SRF=0;SRP=0;SRR=0;TYPE=snp;BVAR	GT:DP:RO:QR:AO:QA:GL	1/1:22:0:0:22:768:-5,-5,0
NC_010611.1	51687	.	T	A	236122	.	AB=0;ABP=0;AC=2;AF=1;AN=2;AO=8;CIGAR=1X;DP=8;DPB=8;DPRA=0;EPP=7.35324;EPPR=0;GTI=0;LEN=1;MEANALT=1;MQM=60;MQMR=0;NS=1;NUMALT=1;ODDS=14.3092;PAIRED=1;PAIREDR=0;PAO=0;PQA=0;PQR=0;PRO=0;QA=286;QR=0;RO=0;RPP=7.35324;RPPR=0;RUN=1;SAF=4;SAP=3.0103;SAR=4;SRF=0;SRP=0;SRR=0;TYPE=snp;BVAR	GT:DP:RO:QR:AO:QA:GL	1/1:8:0:0:8:286:-5,-2.40824,0
NC_010611.1	51692	.	G	T	311369	.	AB=0;ABP=0;AC=2;AF=1;AN=2;AO=10;CIGAR=1X;DP=10;DPB=10;DPRA=0;EPP=6.48466;EPPR=0;GTI=0;LEN=1;MEANALT=1;MQM=60;MQMR=0;NS=1;NUMALT=1;ODDS=17.0818;PAIRED=1;PAIREDR=0;PAO=0;PQA=0;PQR=0;PRO=0;QA=374;QR=0;RO=0;RPP=10.8276;RPPR=0;RUN=1;SAF=5;SAP=3.0103;SAR=5;SRF=0;SRP=0;SRR=0;TYPE=snp;BVAR	GT:DP:RO:QR:AO:QA:GL	1/1:10:0:0:10:374:-5,-3.0103,0
NC_010611.1	51748	.	C	T	1603.81	.	AB=0;ABP=0;AC=2;AF=1;AN=2;AO=54;CIGAR=1X;DP=54;DPB=54;DPRA=0;EPP=13.3047;EPPR=0;GTI=0;LEN=1;MEANALT=1;MQM=60;MQMR=0;NS=1;NUMALT=1;ODDS=78.0788;PAIRED=1;PAIREDR=0;PAO=0;PQA=0;PQR=0;PRO=0;QA=1928;QR=0;RO=0;RPP=80.8616;RPPR=0;RUN=1;SAF=34;SAP=10.8919;SAR=20;SRF=0;SRP=0;SRR=0;TYPE=snp;BVAR	GT:DP:RO:QR:AO:QA:GL	1/1:54:0:0:54:1928:-5,-5,0
NC_010611.1	52329	.	T	C	2454.4	.	AB=0;ABP=0;AC=2;AF=1;AN=2;AO=76;CIGAR=1X;DP=76;DPB=76;DPRA=0;EPP=3.12459;EPPR=0;GTI=0;LEN=1;MEANALT=1;MQM=60;MQMR=0;NS=1;NUMALT=1;ODDS=108.577;PAIRED=1;PAIREDR=0;PAO=0;PQA=0;PQR=0;PRO=0;QA=2761;QR=0;RO=0;RPP=3.0103;RPPR=0;RUN=1;SAF=33;SAP=5.8675;SAR=43;SRF=0;SRP=0;SRR=0;TYPE=snp;BVAR	GT:DP:RO:QR:AO:QA:GL	1/1:76:0:0:76:2761:-5,-5,0
NC_010611.1	52476	.	C	T	2825.38	.	AB=0;ABP=0;AC=2;AF=1;AN=2;AO=91;CIGAR=1X;DP=91;DPB=91;DPRA=0;EPP=3.22506;EPPR=0;GTI=0;LEN=1;MEANALT=1;MQM=60;MQMR=0;NS=1;NUMALT=1;ODDS=129.372;PAIRED=1;PAIREDR=0;PAO=0;PQA=0;PQR=0;PRO=0;QA=3174;QR=0;RO=0;RPP=3.22506;RPPR=0;RUN=1;SAF=41;SAP=4.94315;SAR=50;SRF=0;SRP=0;SRR=0;TYPE=snp;BVAR	GT:DP:RO:QR:AO:QA:GL	1/1:91:0:0:91:3174:-5,-5,0
NC_010611.1	52584	.	T	C	2320.3	.	AB=0;ABP=0;AC=2;AF=1;AN=2;AO=72;CIGAR=1X;DP=72;DPB=72;DPRA=0;EPP=3.0103;EPPR=0;GTI=0;LEN=1;MEANALT=1;MQM=60;MQMR=0;NS=1;NUMALT=1;ODDS=103.032;PAIRED=1;PAIREDR=0;PAO=0;PQA=0;PQR=0;PRO=0;QA=2611;QR=0;RO=0;RPP=3.49285;RPPR=0;RUN=1;SAF=32;SAP=4.9405;SAR=40;SRF=0;SRP=0;SRR=0;TYPE=snp;BVAR	GT:DP:RO:QR:AO:QA:GL	1/1:72:0:0:72:2611:-5,-5,0
NC_010611.1	52689	.	G	T	2487.13	.	AB=0;ABP=0;AC=2;AF=1;AN=2;AO=76;CIGAR=1X;DP=77;DPB=77;DPRA=0;EPP=3.46745;EPPR=0;GTI=0;LEN=1;MEANALT=2;MQM=60;MQMR=0;NS=1;NUMALT=1;ODDS=108.577;PAIRED=1;PAIREDR=0;PAO=0;PQA=0;PQR=0;PRO=0;QA=2803;QR=0;RO=0;RPP=4.83891;RPPR=0;RUN=1;SAF=32;SAP=7.12467;SAR=44;SRF=0;SRP=0;SRR=0;TYPE=snp;BVAR	GT:DP:RO:QR:AO:QA:GL	1/1:77:0:0:76:2803:-5,-5,0
NC_010611.1	52719	.	A	G	2117.83	.	AB=0;ABP=0;AC=2;AF=1;AN=2;AO=65;CIGAR=1X;DP=65;DPB=65;DPRA=0;EPP=3.84548;EPPR=0;GTI=0;LEN=1;MEANALT=1;MQM=60;MQMR=0;NS=1;NUMALT=1;ODDS=93.328;PAIRED=1;PAIREDR=0;PAO=0;PQA=0;PQR=0;PRO=0;QA=2388;QR=0;RO=0;RPP=3.04371;RPPR=0;RUN=1;SAF=27;SAP=7.05258;SAR=38;SRF=0;SRP=0;SRR=0;TYPE=snp;BVAR	GT:DP:RO:QR:AO:QA:GL	1/1:65:0:0:65:2388:-5,-5,0
NC_010611.1	52840	.	A	G	2392.74	.	AB=0;ABP=0;AC=2;AF=1;AN=2;AO=77;CIGAR=1X;DP=77;DPB=77;DPRA=0;EPP=7.77626;EPPR=0;GTI=0;LEN=1;MEANALT=1;MQM=60;MQMR=0;NS=1;NUMALT=1;ODDS=109.964;PAIRED=1;PAIREDR=0;PAO=0;PQA=0;PQR=0;PRO=0;QA=2698;QR=0;RO=0;RPP=5.29458;RPPR=0;RUN=1;SAF=41;SAP=3.71532;SAR=36;SRF=0;SRP=0;SRR=0;TYPE=snp;BVAR	GT:DP:RO:QR:AO:QA:GL	1/1:77:0:0:77:2698:-5,-5,0
NC_010611.1	52881	.	G	A	2548.14	.	AB=0;ABP=0;AC=2;AF=1;AN=2;AO=76;CIGAR=1X;DP=76;DPB=76;DPRA=0;EPP=3.12459;EPPR=0;GTI=0;LEN=1;MEANALT=1;MQM=60;MQMR=0;NS=1;NUMALT=1;ODDS=108.577;PAIRED=1;PAIREDR=0;PAO=0;PQA=0;PQR=0;PRO=0;QA=2863;QR=0;RO=0;RPP=3.0103;RPPR=0;RUN=1;SAF=41;SAP=4.03889;SAR=35;SRF=0;SRP=0;SRR=0;TYPE=snp;BVAR	GT:DP:RO:QR:AO:QA:GL	1/1:76:0:0:76:2863:-5,-5,0
NC_010611.1	52976	.	C	T	1854.45	.	AB=0;ABP=0;AC=2;AF=1;AN=2;AO=55;CIGAR=1X;DP=55;DPB=55;DPRA=0;EPP=3.36563;EPPR=0;GTI=0;LEN=1;MEANALT=1;MQM=60;MQMR=0;NS=1;NUMALT=1;ODDS=79.4651;PAIRED=1;PAIREDR=0;PAO=0;PQA=0;PQR=0;PRO=0;QA=2096;QR=0;RO=0;RPP=6.20829;RPPR=0;RUN=1;SAF=23;SAP=6.20829;SAR=32;SRF=0;SRP=0;SRR=0;TYPE=snp;BVAR	GT:DP:RO:QR:AO:QA:GL	1/1:55:0:0:55:2096:-5,-5,0
NC_010611.1	53027	.	T	C	1831.47	.	AB=0;ABP=0;AC=2;AF=1;AN=2;AO=57;CIGAR=1X;DP=57;DPB=57;DPRA=0;EPP=6.09608;EPPR=0;GTI=0;LEN=1;MEANALT=1;MQM=60;MQMR=0;NS=1;NUMALT=1;ODDS=82.2377;PAIRED=1;PAIREDR=0;PAO=0;PQA=0;PQR=0;PRO=0;QA=2069;QR=0;RO=0;RPP=3.0484;RPPR=0;RUN=1;SAF=25;SAP=4.877;SAR=32;SRF=0;SRP=0;SRR=0;TYPE=snp;BVAR	GT:DP:RO:QR:AO:QA:GL	1/1:57:0:0:57:2069:-5,-5,0
NC_010611.1	53060	.	T	C	2079.57	.	AB=0;ABP=0;AC=2;AF=1;AN=2;AO=63;CIGAR=1X;DP=64;DPB=64;DPRA=0;EPP=4.69922;EPPR=0;GTI=0;LEN=1;MEANALT=2;MQM=60;MQMR=0;NS=1;NUMALT=1;ODDS=90.5554;PAIRED=1;PAIREDR=0;PAO=0;PQA=0;PQR=0;PRO=0;QA=2349;QR=0;RO=0;RPP=7.18091;RPPR=0;RUN=1;SAF=29;SAP=3.872;SAR=34;SRF=0;SRP=0;SRR=0;TYPE=snp;BVAR	GT:DP:RO:QR:AO:QA:GL	1/1:64:0:0:63:2349:-5,-5,0
NC_010611.1	53093	.	C	T	1728.03	.	AB=0;ABP=0;AC=2;AF=1;AN=2;AO=52;CIGAR=1X;DP=52;DPB=52;DPRA=0;EPP=4.51363;EPPR=0;GTI=0;LEN=1;MEANALT=1;MQM=60;MQMR=0;NS=1;NUMALT=1;ODDS=75.3062;PAIRED=1;PAIREDR=0;PAO=0;PQA=0;PQR=0;PRO=0;QA=1954;QR=0;RO=0;RPP=4.51363;RPPR=0;RUN=1;SAF=30;SAP=5.68288;SAR=22;SRF=0;SRP=0;SRR=0;TYPE=snp;BVAR	GT:DP:RO:QR:AO:QA:GL	1/1:52:0:0:52:1954:-5,-5,0
NC_010611.1	53553	.	T	TA	2146.77	.	AB=0;ABP=0;AC=2;AF=1;AN=2;AO=66;CIGAR=1M1I;DP=67;DPB=151.444;DPRA=0;EPP=5.11597;EPPR=0;GTI=0;LEN=1;MEANALT=2;MQM=60;MQMR=0;NS=1;NUMALT=1;ODDS=94.7143;PAIRED=1;PAIREDR=0;PAO=0;PQA=0;PQR=0;PRO=0;QA=2435;QR=0;RO=0;RPP=16.1707;RPPR=0;RUN=1;SAF=30;SAP=4.19474;SAR=36;SRF=0;SRP=0;SRR=0;TYPE=ins;BVAR	GT:DP:RO:QR:AO:QA:GL	1/1:67:0:0:66:2435:-5,-5,0
NC_010611.1	53713	.	G	A	2420.7	.	AB=0;ABP=0;AC=2;AF=1;AN=2;AO=75;CIGAR=1X;DP=75;DPB=75;DPRA=0;EPP=24.117;EPPR=0;GTI=0;LEN=1;MEANALT=1;MQM=60;MQMR=0;NS=1;NUMALT=1;ODDS=107.191;PAIRED=1;PAIREDR=0;PAO=0;PQA=0;PQR=0;PRO=0;QA=2750;QR=0;RO=0;RPP=7.90335;RPPR=0;RUN=1;SAF=40;SAP=3.73412;SAR=35;SRF=0;SRP=0;SRR=0;TYPE=snp;BVAR	GT:DP:RO:QR:AO:QA:GL	1/1:75:0:0:75:2750:-5,-5,0
NC_010611.1	53800	.	G	A	1652.06	.	AB=0;ABP=0;AC=2;AF=1;AN=2;AO=51;CIGAR=1X;DP=51;DPB=51;DPRA=0;EPP=15.3153;EPPR=0;GTI=0;LEN=1;MEANALT=1;MQM=60;MQMR=0;NS=1;NUMALT=1;ODDS=73.9199;PAIRED=1;PAIREDR=0;PAO=0;PQA=0;PQR=0;PRO=0;QA=1902;QR=0;RO=0;RPP=10.206;RPPR=0;RUN=1;SAF=16;SAP=18.3809;SAR=35;SRF=0;SRP=0;SRR=0;TYPE=snp;BVAR	GT:DP:RO:QR:AO:QA:GL	1/1:51:0:0:51:1902:-5,-5,0
NC_010611.1	53860	.	C	T	2055.26	.	AB=0;ABP=0;AC=2;AF=1;AN=2;AO=65;CIGAR=1X;DP=65;DPB=65;DPRA=0;EPP=17.7429;EPPR=0;GTI=0;LEN=1;MEANALT=1;MQM=60;MQMR=0;NS=1;NUMALT=1;ODDS=93.328;PAIRED=1;PAIREDR=0;PAO=0;PQA=0;PQR=0;PRO=0;QA=2346;QR=0;RO=0;RPP=17.7429;RPPR=0;RUN=1;SAF=33;SAP=3.04371;SAR=32;SRF=0;SRP=0;SRR=0;TYPE=snp;BVAR	GT:DP:RO:QR:AO:QA:GL	1/1:65:0:0:65:2346:-5,-5,0
NC_010611.1	53944	.	A	G	2154.13	.	AB=0;ABP=0;AC=2;AF=1;AN=2;AO=65;CIGAR=1X;DP=65;DPB=65;DPRA=0;EPP=7.05258;EPPR=0;GTI=0;LEN=1;MEANALT=1;MQM=60;MQMR=0;NS=1;NUMALT=1;ODDS=93.328;PAIRED=1;PAIREDR=0;PAO=0;PQA=0;PQR=0;PRO=0;QA=2441;QR=0;RO=0;RPP=15.0703;RPPR=0;RUN=1;SAF=31;SAP=3.31097;SAR=34;SRF=0;SRP=0;SRR=0;TYPE=snp;BVAR	GT:DP:RO:QR:AO:QA:GL	1/1:65:0:0:65:2441:-5,-5,0
NC_010611.1	54360	.	C	A	916155	.	AB=0;ABP=0;AC=2;AF=1;AN=2;AO=28;CIGAR=1X;DP=28;DPB=28;DPRA=0;EPP=5.80219;EPPR=0;GTI=0;LEN=1;MEANALT=1;MQM=60;MQMR=0;NS=1;NUMALT=1;ODDS=42.0351;PAIRED=1;PAIREDR=0;PAO=0;PQA=0;PQR=0;PRO=0;QA=1046;QR=0;RO=0;RPP=3.32051;RPPR=0;RUN=1;SAF=16;SAP=4.25114;SAR=12;SRF=0;SRP=0;SRR=0;TYPE=snp;BVAR	GT:DP:RO:QR:AO:QA:GL	1/1:28:0:0:28:1046:-5,-5,0
NC_010611.1	54385	.	C	T	865143	.	AB=0;ABP=0;AC=2;AF=1;AN=2;AO=27;CIGAR=1X;DP=27;DPB=27;DPRA=0;EPP=3.09072;EPPR=0;GTI=0;LEN=1;MEANALT=1;MQM=60;MQMR=0;NS=1;NUMALT=1;ODDS=40.6488;PAIRED=1;PAIREDR=0;PAO=0;PQA=0;PQR=0;PRO=0;QA=996;QR=0;RO=0;RPP=12.7417;RPPR=0;RUN=1;SAF=15;SAP=3.73412;SAR=12;SRF=0;SRP=0;SRR=0;TYPE=snp;BVAR	GT:DP:RO:QR:AO:QA:GL	1/1:27:0:0:27:996:-5,-5,0
NC_010611.1	54440	.	G	A	1159.9	.	AB=0;ABP=0;AC=2;AF=1;AN=2;AO=36;CIGAR=1X;DP=36;DPB=36;DPRA=0;EPP=5.18177;EPPR=0;GTI=0;LEN=1;MEANALT=1;MQM=60;MQMR=0;NS=1;NUMALT=1;ODDS=53.1255;PAIRED=1;PAIREDR=0;PAO=0;PQA=0;PQR=0;PRO=0;QA=1324;QR=0;RO=0;RPP=9.04217;RPPR=0;RUN=1;SAF=20;SAP=3.9754;SAR=16;SRF=0;SRP=0;SRR=0;TYPE=snp;BVAR	GT:DP:RO:QR:AO:QA:GL	1/1:36:0:0:36:1324:-5,-5,0
NC_010611.1	54684	.	G	A	2437.76	.	AB=0;ABP=0;AC=2;AF=1;AN=2;AO=78;CIGAR=1X;DP=78;DPB=78;DPRA=0;EPP=3.0103;EPPR=0;GTI=0;LEN=1;MEANALT=1;MQM=60;MQMR=0;NS=1;NUMALT=1;ODDS=111.35;PAIRED=1;PAIREDR=0;PAO=0;PQA=0;PQR=0;PRO=0;QA=2753;QR=0;RO=0;RPP=14.1461;RPPR=0;RUN=1;SAF=42;SAP=4.01252;SAR=36;SRF=0;SRP=0;SRR=0;TYPE=snp;BVAR	GT:DP:RO:QR:AO:QA:GL	1/1:78:0:0:78:2753:-5,-5,0
NC_010611.1	54780	.	A	G	1821.97	.	AB=0;ABP=0;AC=2;AF=1;AN=2;AO=58;CIGAR=1X;DP=58;DPB=58;DPRA=0;EPP=3.16006;EPPR=0;GTI=0;LEN=1;MEANALT=1;MQM=60;MQMR=0;NS=1;NUMALT=1;ODDS=83.6239;PAIRED=1;PAIREDR=0;PAO=0;PQA=0;PQR=0;PRO=0;QA=2055;QR=0;RO=0;RPP=4.35811;RPPR=0;RUN=1;SAF=30;SAP=3.16006;SAR=28;SRF=0;SRP=0;SRR=0;TYPE=snp;BVAR	GT:DP:RO:QR:AO:QA:GL	1/1:58:0:0:58:2055:-5,-5,0
NC_010611.1	54795	.	A	T	1825.06	.	AB=0;ABP=0;AC=2;AF=1;AN=2;AO=58;CIGAR=1X;DP=58;DPB=58;DPRA=0;EPP=5.40641;EPPR=0;GTI=0;LEN=1;MEANALT=1;MQM=60;MQMR=0;NS=1;NUMALT=1;ODDS=83.6239;PAIRED=1;PAIREDR=0;PAO=0;PQA=0;PQR=0;PRO=0;QA=2064;QR=0;RO=0;RPP=6.75422;RPPR=0;RUN=1;SAF=31;SAP=3.60933;SAR=27;SRF=0;SRP=0;SRR=0;TYPE=snp;BVAR	GT:DP:RO:QR:AO:QA:GL	1/1:58:0:0:58:2064:-5,-5,0
NC_010611.1	54801	.	T	A	1963.41	.	AB=0;ABP=0;AC=2;AF=1;AN=2;AO=61;CIGAR=1X;DP=61;DPB=61;DPRA=0;EPP=3.90025;EPPR=0;GTI=0;LEN=1;MEANALT=1;MQM=60;MQMR=0;NS=1;NUMALT=1;ODDS=87.7828;PAIRED=1;PAIREDR=0;PAO=0;PQA=0;PQR=0;PRO=0;QA=2223;QR=0;RO=0;RPP=13.2981;RPPR=0;RUN=1;SAF=31;SAP=3.0459;SAR=30;SRF=0;SRP=0;SRR=0;TYPE=snp;BVAR	GT:DP:RO:QR:AO:QA:GL	1/1:61:0:0:61:2223:-5,-5,0
NC_010611.1	54849	.	T	C	2001.35	.	AB=0;ABP=0;AC=2;AF=1;AN=2;AO=61;CIGAR=1X;DP=61;DPB=61;DPRA=0;EPP=3.90025;EPPR=0;GTI=0;LEN=1;MEANALT=1;MQM=60;MQMR=0;NS=1;NUMALT=1;ODDS=87.7828;PAIRED=1;PAIREDR=0;PAO=0;PQA=0;PQR=0;PRO=0;QA=2255;QR=0;RO=0;RPP=3.90025;RPPR=0;RUN=1;SAF=29;SAP=3.33068;SAR=32;SRF=0;SRP=0;SRR=0;TYPE=snp;BVAR	GT:DP:RO:QR:AO:QA:GL	1/1:61:0:0:61:2255:-5,-5,0
NC_010611.1	54890	.	G	A	1728.53	.	AB=0;ABP=0;AC=2;AF=1;AN=2;AO=55;CIGAR=1X;DP=56;DPB=56;DPRA=0;EPP=3.36563;EPPR=0;GTI=0;LEN=1;MEANALT=2;MQM=60;MQMR=0;NS=1;NUMALT=1;ODDS=79.4651;PAIRED=1;PAIREDR=0;PAO=0;PQA=0;PQR=0;PRO=0;QA=1980;QR=0;RO=0;RPP=27.6861;RPPR=0;RUN=1;SAF=25;SAP=3.99733;SAR=30;SRF=0;SRP=0;SRR=0;TYPE=snp;BVAR	GT:DP:RO:QR:AO:QA:GL	1/1:56:0:0:55:1980:-5,-5,0
NC_010611.1	54927	.	A	C	1484.03	.	AB=0;ABP=0;AC=2;AF=1;AN=2;AO=46;CIGAR=1X;DP=46;DPB=46;DPRA=0;EPP=6.03148;EPPR=0;GTI=0;LEN=1;MEANALT=1;MQM=60;MQMR=0;NS=1;NUMALT=1;ODDS=66.9884;PAIRED=1;PAIREDR=0;PAO=0;PQA=0;PQR=0;PRO=0;QA=1705;QR=0;RO=0;RPP=25.858;RPPR=0;RUN=1;SAF=23;SAP=3.0103;SAR=23;SRF=0;SRP=0;SRR=0;TYPE=snp;BVAR	GT:DP:RO:QR:AO:QA:GL	1/1:46:0:0:46:1705:-5,-5,0
NC_010611.1	55008	.	G	T	1282.39	.	AB=0;ABP=0;AC=2;AF=1;AN=2;AO=39;CIGAR=1X;DP=39;DPB=39;DPRA=0;EPP=3.06598;EPPR=0;GTI=0;LEN=1;MEANALT=1;MQM=60;MQMR=0;NS=1;NUMALT=1;ODDS=57.2844;PAIRED=1;PAIREDR=0;PAO=0;PQA=0;PQR=0;PRO=0;QA=1464;QR=0;RO=0;RPP=12.42;RPPR=0;RUN=1;SAF=23;SAP=5.73856;SAR=16;SRF=0;SRP=0;SRR=0;TYPE=snp;BVAR	GT:DP:RO:QR:AO:QA:GL	1/1:39:0:0:39:1464:-5,-5,0
NC_010611.1	55341	.	G	A	1890.1	.	AB=0;ABP=0;AC=2;AF=1;AN=2;AO=60;CIGAR=1X;DP=61;DPB=61;DPRA=0;EPP=3.0103;EPPR=0;GTI=0;LEN=1;MEANALT=2;MQM=60;MQMR=0;NS=1;NUMALT=1;ODDS=86.3965;PAIRED=1;PAIREDR=0;PAO=0;PQA=0;PQR=0;PRO=0;QA=2134;QR=0;RO=0;RPP=3.58936;RPPR=0;RUN=1;SAF=26;SAP=5.32654;SAR=34;SRF=0;SRP=0;SRR=0;TYPE=snp;BVAR	GT:DP:RO:QR:AO:QA:GL	1/1:61:0:0:60:2134:-5,-5,0
NC_010611.1	55585	.	C	T	2576.97	.	AB=0;ABP=0;AC=2;AF=1;AN=2;AO=81;CIGAR=1X;DP=81;DPB=81;DPRA=0;EPP=6.2541;EPPR=0;GTI=0;LEN=1;MEANALT=1;MQM=60;MQMR=0;NS=1;NUMALT=1;ODDS=115.509;PAIRED=1;PAIREDR=0;PAO=0;PQA=0;PQR=0;PRO=0;QA=2927;QR=0;RO=0;RPP=28.7731;RPPR=0;RUN=1;SAF=40;SAP=3.03711;SAR=41;SRF=0;SRP=0;SRR=0;TYPE=snp;BVAR	GT:DP:RO:QR:AO:QA:GL	1/1:81:0:0:81:2927:-5,-5,0
NC_010611.1	55717	.	TAGC	CAGT	2331.59	.	AB=0;ABP=0;AC=2;AF=1;AN=2;AO=78;CIGAR=1X2M1X;DP=81;DPB=164.75;DPRA=0;EPP=5.79424;EPPR=0;GTI=0;LEN=4;MEANALT=3;MQM=60;MQMR=0;NS=1;NUMALT=1;ODDS=111.35;PAIRED=1;PAIREDR=0;PAO=0;PQA=0;PQR=0;PRO=0;QA=2644;QR=0;RO=0;RPP=16.4846;RPPR=0;RUN=1;SAF=38;SAP=3.12166;SAR=40;SRF=0;SRP=0;SRR=0;TYPE=complex;BVAR	GT:DP:RO:QR:AO:QA:GL	1/1:81:0:0:78:2644:-5,-5,0
NC_010611.1	55780	.	G	A	2612.84	.	AB=0;ABP=0;AC=2;AF=1;AN=2;AO=81;CIGAR=1X;DP=81;DPB=81;DPRA=0;EPP=5.18177;EPPR=0;GTI=0;LEN=1;MEANALT=1;MQM=60;MQMR=0;NS=1;NUMALT=1;ODDS=115.509;PAIRED=1;PAIREDR=0;PAO=0;PQA=0;PQR=0;PRO=0;QA=2950;QR=0;RO=0;RPP=14.8328;RPPR=0;RUN=1;SAF=39;SAP=3.25157;SAR=42;SRF=0;SRP=0;SRR=0;TYPE=snp;BVAR	GT:DP:RO:QR:AO:QA:GL	1/1:81:0:0:81:2950:-5,-5,0
NC_010611.1	55792	.	A	T	2484.24	.	AB=0;ABP=0;AC=2;AF=1;AN=2;AO=75;CIGAR=1X;DP=76;DPB=76;DPRA=0;EPP=3.27088;EPPR=0;GTI=0;LEN=1;MEANALT=2;MQM=60;MQMR=0;NS=1;NUMALT=1;ODDS=107.191;PAIRED=1;PAIREDR=0;PAO=0;PQA=0;PQR=0;PRO=0;QA=2800;QR=0;RO=0;RPP=9.52472;RPPR=0;RUN=1;SAF=37;SAP=3.03925;SAR=38;SRF=0;SRP=0;SRR=0;TYPE=snp;BVAR	GT:DP:RO:QR:AO:QA:GL	1/1:76:0:0:75:2800:-5,-5,0
NC_010611.1	55846	.	C	T	2418.8	.	AB=0;ABP=0;AC=2;AF=1;AN=2;AO=78;CIGAR=1X;DP=78;DPB=78;DPRA=0;EPP=7.01917;EPPR=0;GTI=0;LEN=1;MEANALT=1;MQM=60;MQMR=0;NS=1;NUMALT=1;ODDS=111.35;PAIRED=0.987179;PAIREDR=0;PAO=0;PQA=0;PQR=0;PRO=0;QA=2726;QR=0;RO=0;RPP=4.01252;RPPR=0;RUN=1;SAF=43;SAP=4.79202;SAR=35;SRF=0;SRP=0;SRR=0;TYPE=snp;BVAR	GT:DP:RO:QR:AO:QA:GL	1/1:78:0:0:78:2726:-5,-5,0
NC_010611.1	55858	.	C	T	2374.39	.	AB=0;ABP=0;AC=2;AF=1;AN=2;AO=76;CIGAR=1X;DP=76;DPB=76;DPRA=0;EPP=3.46745;EPPR=0;GTI=0;LEN=1;MEANALT=1;MQM=60;MQMR=0;NS=1;NUMALT=1;ODDS=108.577;PAIRED=0.986842;PAIREDR=0;PAO=0;PQA=0;PQR=0;PRO=0;QA=2676;QR=0;RO=0;RPP=7.12467;RPPR=0;RUN=1;SAF=42;SAP=4.83891;SAR=34;SRF=0;SRP=0;SRR=0;TYPE=snp;BVAR	GT:DP:RO:QR:AO:QA:GL	1/1:76:0:0:76:2676:-5,-5,0
NC_010611.1	55894	.	A	G	2217.32	.	AB=0;ABP=0;AC=2;AF=1;AN=2;AO=68;CIGAR=1X;DP=68;DPB=68;DPRA=0;EPP=3.13803;EPPR=0;GTI=0;LEN=1;MEANALT=1;MQM=60;MQMR=0;NS=1;NUMALT=1;ODDS=97.4869;PAIRED=0.985294;PAIREDR=0;PAO=0;PQA=0;PQR=0;PRO=0;QA=2496;QR=0;RO=0;RPP=3.13803;RPPR=0;RUN=1;SAF=38;SAP=5.05404;SAR=30;SRF=0;SRP=0;SRR=0;TYPE=snp;BVAR	GT:DP:RO:QR:AO:QA:GL	1/1:68:0:0:68:2496:-5,-5,0
NC_010611.1	55918	.	G	A	2359.7	.	AB=0;ABP=0;AC=2;AF=1;AN=2;AO=71;CIGAR=1X;DP=71;DPB=71;DPRA=0;EPP=6.71098;EPPR=0;GTI=0;LEN=1;MEANALT=1;MQM=60;MQMR=0;NS=1;NUMALT=1;ODDS=101.646;PAIRED=0.985915;PAIREDR=0;PAO=0;PQA=0;PQR=0;PRO=0;QA=2659;QR=0;RO=0;RPP=3.28556;RPPR=0;RUN=1;SAF=40;SAP=5.48761;SAR=31;SRF=0;SRP=0;SRR=0;TYPE=snp;BVAR	GT:DP:RO:QR:AO:QA:GL	1/1:71:0:0:71:2659:-5,-5,0
NC_010611.1	55927	.	A	G	2317.75	.	AB=0;ABP=0;AC=2;AF=1;AN=2;AO=72;CIGAR=1X;DP=72;DPB=72;DPRA=0;EPP=7.35324;EPPR=0;GTI=0;LEN=1;MEANALT=1;MQM=60;MQMR=0;NS=1;NUMALT=1;ODDS=103.032;PAIRED=0.986111;PAIREDR=0;PAO=0;PQA=0;PQR=0;PRO=0;QA=2618;QR=0;RO=0;RPP=8.92153;RPPR=0;RUN=1;SAF=33;SAP=4.09604;SAR=39;SRF=0;SRP=0;SRR=0;TYPE=snp;BVAR	GT:DP:RO:QR:AO:QA:GL	1/1:72:0:0:72:2618:-5,-5,0
NC_010611.1	55966	.	G	C	2031.78	.	AB=0;ABP=0;AC=2;AF=1;AN=2;AO=62;CIGAR=1X;DP=62;DPB=62;DPRA=0;EPP=8.05372;EPPR=0;GTI=0;LEN=1;MEANALT=1;MQM=60;MQMR=0;NS=1;NUMALT=1;ODDS=89.1691;PAIRED=1;PAIREDR=0;PAO=0;PQA=0;PQR=0;PRO=0;QA=2296;QR=0;RO=0;RPP=5.25182;RPPR=0;RUN=1;SAF=28;SAP=4.27115;SAR=34;SRF=0;SRP=0;SRR=0;TYPE=snp;BVAR	GT:DP:RO:QR:AO:QA:GL	1/1:62:0:0:62:2296:-5,-5,0
NC_010611.1	55975	.	TGAC	CGAT	1756.92	.	AB=0;ABP=0;AC=2;AF=1;AN=2;AO=56;CIGAR=1X2M1X;DP=56;DPB=112.25;DPRA=0;EPP=6.88793;EPPR=0;GTI=0;LEN=4;MEANALT=1;MQM=60;MQMR=0;NS=1;NUMALT=1;ODDS=80.8514;PAIRED=1;PAIREDR=0;PAO=0;PQA=0;PQR=0;PRO=0;QA=1996;QR=0;RO=0;RPP=10.6105;RPPR=0;RUN=1;SAF=24;SAP=5.49198;SAR=32;SRF=0;SRP=0;SRR=0;TYPE=complex;BVAR	GT:DP:RO:QR:AO:QA:GL	1/1:56:0:0:56:1996:-5,-5,0
NC_010611.1	55990	.	A	G	1851.34	.	AB=0;ABP=0;AC=2;AF=1;AN=2;AO=56;CIGAR=1X;DP=56;DPB=56;DPRA=0;EPP=8.59409;EPPR=0;GTI=0;LEN=1;MEANALT=1;MQM=60;MQMR=0;NS=1;NUMALT=1;ODDS=80.8514;PAIRED=1;PAIREDR=0;PAO=0;PQA=0;PQR=0;PRO=0;QA=2100;QR=0;RO=0;RPP=6.88793;RPPR=0;RUN=1;SAF=23;SAP=6.88793;SAR=33;SRF=0;SRP=0;SRR=0;TYPE=snp;BVAR	GT:DP:RO:QR:AO:QA:GL	1/1:56:0:0:56:2100:-5,-5,0
NC_010611.1	55996	.	C	T	1931.38	.	AB=0;ABP=0;AC=2;AF=1;AN=2;AO=59;CIGAR=1X;DP=59;DPB=59;DPRA=0;EPP=3.93042;EPPR=0;GTI=0;LEN=1;MEANALT=1;MQM=60;MQMR=0;NS=1;NUMALT=1;ODDS=85.0102;PAIRED=1;PAIREDR=0;PAO=0;PQA=0;PQR=0;PRO=0;QA=2180;QR=0;RO=0;RPP=5.99147;RPPR=0;RUN=1;SAF=27;SAP=3.93042;SAR=32;SRF=0;SRP=0;SRR=0;TYPE=snp;BVAR	GT:DP:RO:QR:AO:QA:GL	1/1:59:0:0:59:2180:-5,-5,0
NC_010611.1	56011	.	G	A	1402.58	.	AB=0;ABP=0;AC=2;AF=1;AN=2;AO=44;CIGAR=1X;DP=44;DPB=44;DPRA=0;EPP=12.6832;EPPR=0;GTI=0;LEN=1;MEANALT=1;MQM=60;MQMR=0;NS=1;NUMALT=1;ODDS=64.2158;PAIRED=1;PAIREDR=0;PAO=0;PQA=0;PQR=0;PRO=0;QA=1609;QR=0;RO=0;RPP=10.1169;RPPR=0;RUN=1;SAF=17;SAP=7.94546;SAR=27;SRF=0;SRP=0;SRR=0;TYPE=snp;BVAR	GT:DP:RO:QR:AO:QA:GL	1/1:44:0:0:44:1609:-5,-5,0
NC_010611.1	56044	.	C	T	1780.23	.	AB=0;ABP=0;AC=2;AF=1;AN=2;AO=56;CIGAR=1X;DP=56;DPB=56;DPRA=0;EPP=5.49198;EPPR=0;GTI=0;LEN=1;MEANALT=1;MQM=60;MQMR=0;NS=1;NUMALT=1;ODDS=80.8514;PAIRED=1;PAIREDR=0;PAO=0;PQA=0;PQR=0;PRO=0;QA=2015;QR=0;RO=0;RPP=4.40625;RPPR=0;RUN=1;SAF=23;SAP=6.88793;SAR=33;SRF=0;SRP=0;SRR=0;TYPE=snp;BVAR	GT:DP:RO:QR:AO:QA:GL	1/1:56:0:0:56:2015:-5,-5,0
NC_010611.1	56160	.	G	A	2262.59	.	AB=0;ABP=0;AC=2;AF=1;AN=2;AO=71;CIGAR=1X;DP=71;DPB=71;DPRA=0;EPP=8.17902;EPPR=0;GTI=0;LEN=1;MEANALT=1;MQM=60;MQMR=0;NS=1;NUMALT=1;ODDS=101.646;PAIRED=1;PAIREDR=0;PAO=0;PQA=0;PQR=0;PRO=0;QA=2551;QR=0;RO=0;RPP=3.28556;RPPR=0;RUN=1;SAF=38;SAP=3.7749;SAR=33;SRF=0;SRP=0;SRR=0;TYPE=snp;BVAR	GT:DP:RO:QR:AO:QA:GL	1/1:71:0:0:71:2551:-5,-5,0
NC_010611.1	56172	.	T	C	2401.17	.	AB=0;ABP=0;AC=2;AF=1;AN=2;AO=74;CIGAR=1X;DP=74;DPB=74;DPRA=0;EPP=8.76177;EPPR=0;GTI=0;LEN=1;MEANALT=1;MQM=60;MQMR=0;NS=1;NUMALT=1;ODDS=105.805;PAIRED=1;PAIREDR=0;PAO=0;PQA=0;PQR=0;PRO=0;QA=2706;QR=0;RO=0;RPP=3.12768;RPPR=0;RUN=1;SAF=40;SAP=4.06669;SAR=34;SRF=0;SRP=0;SRR=0;TYPE=snp;BVAR	GT:DP:RO:QR:AO:QA:GL	1/1:74:0:0:74:2706:-5,-5,0
NC_010611.1	56604	.	A	C	2192.52	.	AB=0;ABP=0;AC=2;AF=1;AN=2;AO=68;CIGAR=1X;DP=68;DPB=68;DPRA=0;EPP=3.13803;EPPR=0;GTI=0;LEN=1;MEANALT=1;MQM=60;MQMR=0;NS=1;NUMALT=1;ODDS=97.4869;PAIRED=0.985294;PAIREDR=0;PAO=0;PQA=0;PQR=0;PRO=0;QA=2473;QR=0;RO=0;RPP=9.26925;RPPR=0;RUN=1;SAF=34;SAP=3.0103;SAR=34;SRF=0;SRP=0;SRR=0;TYPE=snp;BVAR	GT:DP:RO:QR:AO:QA:GL	1/1:68:0:0:68:2473:-5,-5,0
NC_010611.1	56610	.	G	A	2207.34	.	AB=0;ABP=0;AC=2;AF=1;AN=2;AO=68;CIGAR=1X;DP=68;DPB=68;DPRA=0;EPP=3.52123;EPPR=0;GTI=0;LEN=1;MEANALT=1;MQM=60;MQMR=0;NS=1;NUMALT=1;ODDS=97.4869;PAIRED=0.985294;PAIREDR=0;PAO=0;PQA=0;PQR=0;PRO=0;QA=2490;QR=0;RO=0;RPP=9.26925;RPPR=0;RUN=1;SAF=35;SAP=3.13803;SAR=33;SRF=0;SRP=0;SRR=0;TYPE=snp;BVAR	GT:DP:RO:QR:AO:QA:GL	1/1:68:0:0:68:2490:-5,-5,0
NC_010611.1	56646	.	T	A	2385.74	.	AB=0;ABP=0;AC=2;AF=1;AN=2;AO=73;CIGAR=1X;DP=73;DPB=73;DPRA=0;EPP=3.04005;EPPR=0;GTI=0;LEN=1;MEANALT=1;MQM=59.9041;MQMR=0;NS=1;NUMALT=1;ODDS=104.418;PAIRED=0.986301;PAIREDR=0;PAO=0;PQA=0;PQR=0;PRO=0;QA=2682;QR=0;RO=0;RPP=3.04005;RPPR=0;RUN=1;SAF=39;SAP=3.75395;SAR=34;SRF=0;SRP=0;SRR=0;TYPE=snp;BVAR	GT:DP:RO:QR:AO:QA:GL	1/1:73:0:0:73:2682:-5,-5,0
NC_010611.1	56742	.	T	C	2585.97	.	AB=0;ABP=0;AC=2;AF=1;AN=2;AO=80;CIGAR=1X;DP=80;DPB=80;DPRA=0;EPP=3.11887;EPPR=0;GTI=0;LEN=1;MEANALT=1;MQM=59.8625;MQMR=0;NS=1;NUMALT=1;ODDS=114.122;PAIRED=1;PAIREDR=0;PAO=0;PQA=0;PQR=0;PRO=0;QA=2919;QR=0;RO=0;RPP=16.1477;RPPR=0;RUN=1;SAF=40;SAP=3.0103;SAR=40;SRF=0;SRP=0;SRR=0;TYPE=snp;BVAR	GT:DP:RO:QR:AO:QA:GL	1/1:80:0:0:80:2919:-5,-5,0
NC_010611.1	56748	.	A	T	2740.27	.	AB=0;ABP=0;AC=2;AF=1;AN=2;AO=83;CIGAR=1X;DP=83;DPB=83;DPRA=0;EPP=3.24576;EPPR=0;GTI=0;LEN=1;MEANALT=1;MQM=60;MQMR=0;NS=1;NUMALT=1;ODDS=118.281;PAIRED=1;PAIREDR=0;PAO=0;PQA=0;PQR=0;PRO=0;QA=3089;QR=0;RO=0;RPP=14.5479;RPPR=0;RUN=1;SAF=42;SAP=3.03646;SAR=41;SRF=0;SRP=0;SRR=0;TYPE=snp;BVAR	GT:DP:RO:QR:AO:QA:GL	1/1:83:0:0:83:3089:-5,-5,0
NC_010611.1	56766	.	T	C	2722.38	.	AB=0;ABP=0;AC=2;AF=1;AN=2;AO=83;CIGAR=1X;DP=83;DPB=83;DPRA=0;EPP=3.24576;EPPR=0;GTI=0;LEN=1;MEANALT=1;MQM=60;MQMR=0;NS=1;NUMALT=1;ODDS=118.281;PAIRED=1;PAIREDR=0;PAO=0;PQA=0;PQR=0;PRO=0;QA=3058;QR=0;RO=0;RPP=4.29225;RPPR=0;RUN=1;SAF=43;SAP=3.24576;SAR=40;SRF=0;SRP=0;SRR=0;TYPE=snp;BVAR	GT:DP:RO:QR:AO:QA:GL	1/1:83:0:0:83:3058:-5,-5,0
NC_010611.1	56921	.	C	T	3341.07	.	AB=0;ABP=0;AC=2;AF=1;AN=2;AO=103;CIGAR=1X;DP=103;DPB=103;DPRA=0;EPP=7.75381;EPPR=0;GTI=0;LEN=1;MEANALT=1;MQM=60;MQMR=0;NS=1;NUMALT=1;ODDS=146.007;PAIRED=0.990291;PAIREDR=0;PAO=0;PQA=0;PQR=0;PRO=0;QA=3761;QR=0;RO=0;RPP=6.5732;RPPR=0;RUN=1;SAF=60;SAP=9.10307;SAR=43;SRF=0;SRP=0;SRR=0;TYPE=snp;BVAR	GT:DP:RO:QR:AO:QA:GL	1/1:103:0:0:103:3761:-5,-5,0
NC_010611.1	57105	.	GCCC	ACCT	2899.14	.	AB=0;ABP=0;AC=2;AF=1;AN=2;AO=94;CIGAR=1X2M1X;DP=94;DPB=189.75;DPRA=0;EPP=4.48875;EPPR=0;GTI=0;LEN=4;MEANALT=1;MQM=59.8723;MQMR=0;NS=1;NUMALT=1;ODDS=133.531;PAIRED=1;PAIREDR=0;PAO=0;PQA=0;PQR=0;PRO=0;QA=3268;QR=0;RO=0;RPP=5.32038;RPPR=0;RUN=1;SAF=37;SAP=12.2506;SAR=57;SRF=0;SRP=0;SRR=0;TYPE=complex;BVAR	GT:DP:RO:QR:AO:QA:GL	1/1:94:0:0:94:3268:-5,-5,0
NC_010611.1	57123	.	A	T	3052.71	.	AB=0;ABP=0;AC=2;AF=1;AN=2;AO=95;CIGAR=1X;DP=95;DPB=95;DPRA=0;EPP=5.77607;EPPR=0;GTI=0;LEN=1;MEANALT=1;MQM=60;MQMR=0;NS=1;NUMALT=1;ODDS=134.917;PAIRED=0.989474;PAIREDR=0;PAO=0;PQA=0;PQR=0;PRO=0;QA=3442;QR=0;RO=0;RPP=11.2619;RPPR=0;RUN=1;SAF=40;SAP=8.15326;SAR=55;SRF=0;SRP=0;SRR=0;TYPE=snp;BVAR	GT:DP:RO:QR:AO:QA:GL	1/1:95:0:0:95:3442:-5,-5,0
NC_010611.1	57824	.	GGC	CGT	2856.19	.	AB=0;ABP=0;AC=2;AF=1;AN=2;AO=96;CIGAR=1X1M1X;DP=96;DPB=195.333;DPRA=0;EPP=3.8246;EPPR=0;GTI=0;LEN=3;MEANALT=1;MQM=60;MQMR=0;NS=1;NUMALT=1;ODDS=136.303;PAIRED=1;PAIREDR=0;PAO=0;PQA=0;PQR=0;PRO=0;QA=3238;QR=0;RO=0;RPP=29.1584;RPPR=0;RUN=1;SAF=44;SAP=4.45795;SAR=52;SRF=0;SRP=0;SRR=0;TYPE=complex;BVAR	GT:DP:RO:QR:AO:QA:GL	1/1:96:0:0:96:3238:-5,-5,0
NC_010611.1	58429	.	A	G	2665.82	.	AB=0;ABP=0;AC=2;AF=1;AN=2;AO=80;CIGAR=1X;DP=80;DPB=80;DPRA=0;EPP=3.11887;EPPR=0;GTI=0;LEN=1;MEANALT=1;MQM=60;MQMR=0;NS=1;NUMALT=1;ODDS=114.122;PAIRED=1;PAIREDR=0;PAO=0;PQA=0;PQR=0;PRO=0;QA=2996;QR=0;RO=0;RPP=4.74748;RPPR=0;RUN=1;SAF=43;SAP=3.98746;SAR=37;SRF=0;SRP=0;SRR=0;TYPE=snp;BVAR	GT:DP:RO:QR:AO:QA:GL	1/1:80:0:0:80:2996:-5,-5,0
NC_010611.1	58498	.	C	T	2477.8	.	AB=0;ABP=0;AC=2;AF=1;AN=2;AO=75;CIGAR=1X;DP=75;DPB=75;DPRA=0;EPP=3.03925;EPPR=0;GTI=0;LEN=1;MEANALT=1;MQM=60;MQMR=0;NS=1;NUMALT=1;ODDS=107.191;PAIRED=1;PAIREDR=0;PAO=0;PQA=0;PQR=0;PRO=0;QA=2789;QR=0;RO=0;RPP=7.90335;RPPR=0;RUN=1;SAF=37;SAP=3.03925;SAR=38;SRF=0;SRP=0;SRR=0;TYPE=snp;BVAR	GT:DP:RO:QR:AO:QA:GL	1/1:75:0:0:75:2789:-5,-5,0
NC_010611.1	58507	.	T	C	2312.44	.	AB=0;ABP=0;AC=2;AF=1;AN=2;AO=70;CIGAR=1X;DP=70;DPB=70;DPRA=0;EPP=3.13438;EPPR=0;GTI=0;LEN=1;MEANALT=1;MQM=60;MQMR=0;NS=1;NUMALT=1;ODDS=100.259;PAIRED=1;PAIREDR=0;PAO=0;PQA=0;PQR=0;PRO=0;QA=2600;QR=0;RO=0;RPP=3.50664;RPPR=0;RUN=1;SAF=35;SAP=3.0103;SAR=35;SRF=0;SRP=0;SRR=0;TYPE=snp;BVAR	GT:DP:RO:QR:AO:QA:GL	1/1:70:0:0:70:2600:-5,-5,0
NC_010611.1	58560	.	GG	CA	1861.26	.	AB=0;ABP=0;AC=2;AF=1;AN=2;AO=59;CIGAR=2X;DP=59;DPB=118;DPRA=0;EPP=9.23028;EPPR=0;GTI=0;LEN=2;MEANALT=1;MQM=60;MQMR=0;NS=1;NUMALT=1;ODDS=85.0102;PAIRED=1;PAIREDR=0;PAO=0;PQA=0;PQR=0;PRO=0;QA=2111;QR=0;RO=0;RPP=9.23028;RPPR=0;RUN=1;SAF=28;SAP=3.34154;SAR=31;SRF=0;SRP=0;SRR=0;TYPE=mnp;BVAR	GT:DP:RO:QR:AO:QA:GL	1/1:59:0:0:59:2111:-5,-5,0
NC_010611.1	58590	.	T	C	2385.68	.	AB=0;ABP=0;AC=2;AF=1;AN=2;AO=75;CIGAR=1X;DP=75;DPB=75;DPRA=0;EPP=3.27088;EPPR=0;GTI=0;LEN=1;MEANALT=1;MQM=60;MQMR=0;NS=1;NUMALT=1;ODDS=107.191;PAIRED=1;PAIREDR=0;PAO=0;PQA=0;PQR=0;PRO=0;QA=2685;QR=0;RO=0;RPP=5.35549;RPPR=0;RUN=1;SAF=40;SAP=3.73412;SAR=35;SRF=0;SRP=0;SRR=0;TYPE=snp;BVAR	GT:DP:RO:QR:AO:QA:GL	1/1:75:0:0:75:2685:-5,-5,0
NC_010611.1	58596	.	G	A	2325.03	.	AB=0;ABP=0;AC=2;AF=1;AN=2;AO=70;CIGAR=1X;DP=71;DPB=71;DPRA=0;EPP=3.13438;EPPR=0;GTI=0;LEN=1;MEANALT=2;MQM=60;MQMR=0;NS=1;NUMALT=1;ODDS=100.259;PAIRED=1;PAIREDR=0;PAO=0;PQA=0;PQR=0;PRO=0;QA=2624;QR=0;RO=0;RPP=10.9517;RPPR=0;RUN=1;SAF=35;SAP=3.0103;SAR=35;SRF=0;SRP=0;SRR=0;TYPE=snp;BVAR	GT:DP:RO:QR:AO:QA:GL	1/1:71:0:0:70:2624:-5,-5,0
NC_010611.1	58681	.	G	A	2246.37	.	AB=0;ABP=0;AC=2;AF=1;AN=2;AO=73;CIGAR=1X;DP=74;DPB=74;DPRA=0;EPP=8.03741;EPPR=0;GTI=0;LEN=1;MEANALT=2;MQM=60;MQMR=0;NS=1;NUMALT=1;ODDS=104.418;PAIRED=1;PAIREDR=0;PAO=0;PQA=0;PQR=0;PRO=0;QA=2534;QR=0;RO=0;RPP=3.04005;RPPR=0;RUN=1;SAF=37;SAP=3.04005;SAR=36;SRF=0;SRP=0;SRR=0;TYPE=snp;BVAR	GT:DP:RO:QR:AO:QA:GL	1/1:74:0:0:73:2534:-5,-5,0
NC_010611.1	58693	.	T	C	2217.53	.	AB=0;ABP=0;AC=2;AF=1;AN=2;AO=68;CIGAR=1X;DP=68;DPB=68;DPRA=0;EPP=7.60871;EPPR=0;GTI=0;LEN=1;MEANALT=1;MQM=60;MQMR=0;NS=1;NUMALT=1;ODDS=97.4869;PAIRED=1;PAIREDR=0;PAO=0;PQA=0;PQR=0;PRO=0;QA=2501;QR=0;RO=0;RPP=5.05404;RPPR=0;RUN=1;SAF=34;SAP=3.0103;SAR=34;SRF=0;SRP=0;SRR=0;TYPE=snp;BVAR	GT:DP:RO:QR:AO:QA:GL	1/1:68:0:0:68:2501:-5,-5,0
NC_010611.1	58744	.	A	G	1932.72	.	AB=0;ABP=0;AC=2;AF=1;AN=2;AO=64;CIGAR=1X;DP=64;DPB=64;DPRA=0;EPP=3.14602;EPPR=0;GTI=0;LEN=1;MEANALT=1;MQM=60;MQMR=0;NS=1;NUMALT=1;ODDS=91.9417;PAIRED=1;PAIREDR=0;PAO=0;PQA=0;PQR=0;PRO=0;QA=2178;QR=0;RO=0;RPP=3.14602;RPPR=0;RUN=1;SAF=30;SAP=3.55317;SAR=34;SRF=0;SRP=0;SRR=0;TYPE=snp;BVAR	GT:DP:RO:QR:AO:QA:GL	1/1:64:0:0:64:2178:-5,-5,0
NC_010611.1	58780	.	T	A	2254.75	.	AB=0;ABP=0;AC=2;AF=1;AN=2;AO=70;CIGAR=1X;DP=70;DPB=70;DPRA=0;EPP=3.13438;EPPR=0;GTI=0;LEN=1;MEANALT=1;MQM=60;MQMR=0;NS=1;NUMALT=1;ODDS=100.259;PAIRED=1;PAIREDR=0;PAO=0;PQA=0;PQR=0;PRO=0;QA=2539;QR=0;RO=0;RPP=3.13438;RPPR=0;RUN=1;SAF=30;SAP=6.1124;SAR=40;SRF=0;SRP=0;SRR=0;TYPE=snp;BVAR	GT:DP:RO:QR:AO:QA:GL	1/1:70:0:0:70:2539:-5,-5,0
NC_010611.1	58969	.	A	G	2230.02	.	AB=0;ABP=0;AC=2;AF=1;AN=2;AO=71;CIGAR=1X;DP=72;DPB=72;DPRA=0;EPP=8.17902;EPPR=5.18177;GTI=0;LEN=1;MEANALT=1;MQM=60;MQMR=60;NS=1;NUMALT=1;ODDS=88.9596;PAIRED=1;PAIREDR=1;PAO=0;PQA=0;PQR=0;PRO=0;QA=2542;QR=33;RO=1;RPP=3.7749;RPPR=5.18177;RUN=1;SAF=33;SAP=3.7749;SAR=38;SRF=0;SRP=5.18177;SRR=1;TYPE=snp;BVAR	GT:DP:RO:QR:AO:QA:GL	1/1:72:1:33:71:2542:-5,-5,0
NC_010611.1	58975	.	A	G	2286.31	.	AB=0;ABP=0;AC=2;AF=1;AN=2;AO=70;CIGAR=1X;DP=70;DPB=70;DPRA=0;EPP=4.12706;EPPR=0;GTI=0;LEN=1;MEANALT=1;MQM=60;MQMR=0;NS=1;NUMALT=1;ODDS=100.259;PAIRED=1;PAIREDR=0;PAO=0;PQA=0;PQR=0;PRO=0;QA=2574;QR=0;RO=0;RPP=4.12706;RPPR=0;RUN=1;SAF=32;SAP=4.12706;SAR=38;SRF=0;SRP=0;SRR=0;TYPE=snp;BVAR	GT:DP:RO:QR:AO:QA:GL	1/1:70:0:0:70:2574:-5,-5,0
NC_010611.1	59077	.	T	C	1667.55	.	AB=0;ABP=0;AC=2;AF=1;AN=2;AO=51;CIGAR=1X;DP=51;DPB=51;DPRA=0;EPP=3.3935;EPPR=0;GTI=0;LEN=1;MEANALT=1;MQM=60;MQMR=0;NS=1;NUMALT=1;ODDS=73.9199;PAIRED=1;PAIREDR=0;PAO=0;PQA=0;PQR=0;PRO=0;QA=1895;QR=0;RO=0;RPP=15.3153;RPPR=0;RUN=1;SAF=24;SAP=3.3935;SAR=27;SRF=0;SRP=0;SRR=0;TYPE=snp;BVAR	GT:DP:RO:QR:AO:QA:GL	1/1:51:0:0:51:1895:-5,-5,0
NC_010611.1	59089	.	A	G	1743.95	.	AB=0;ABP=0;AC=2;AF=1;AN=2;AO=53;CIGAR=1X;DP=53;DPB=53;DPRA=0;EPP=3.05127;EPPR=0;GTI=0;LEN=1;MEANALT=1;MQM=60;MQMR=0;NS=1;NUMALT=1;ODDS=76.6925;PAIRED=1;PAIREDR=0;PAO=0;PQA=0;PQR=0;PRO=0;QA=1977;QR=0;RO=0;RPP=12.2288;RPPR=0;RUN=1;SAF=24;SAP=4.03458;SAR=29;SRF=0;SRP=0;SRR=0;TYPE=snp;BVAR	GT:DP:RO:QR:AO:QA:GL	1/1:53:0:0:53:1977:-5,-5,0
NC_010611.1	59197	.	T	C	1865.44	.	AB=0;ABP=0;AC=2;AF=1;AN=2;AO=59;CIGAR=1X;DP=59;DPB=59;DPRA=0;EPP=3.0471;EPPR=0;GTI=0;LEN=1;MEANALT=1;MQM=60;MQMR=0;NS=1;NUMALT=1;ODDS=85.0102;PAIRED=1;PAIREDR=0;PAO=0;PQA=0;PQR=0;PRO=0;QA=2103;QR=0;RO=0;RPP=3.34154;RPPR=0;RUN=1;SAF=32;SAP=3.93042;SAR=27;SRF=0;SRP=0;SRR=0;TYPE=snp;BVAR	GT:DP:RO:QR:AO:QA:GL	1/1:59:0:0:59:2103:-5,-5,0
NC_010611.1	59470	.	AAT	GAC	591456	.	AB=0;ABP=0;AC=2;AF=1;AN=2;AO=20;CIGAR=1X1M1X;DP=20;DPB=40;DPRA=0;EPP=3.44459;EPPR=0;GTI=0;LEN=3;MEANALT=1;MQM=60;MQMR=0;NS=1;NUMALT=1;ODDS=30.9448;PAIRED=1;PAIREDR=0;PAO=0;PQA=0;PQR=0;PRO=0;QA=685;QR=0;RO=0;RPP=6.91895;RPPR=0;RUN=1;SAF=8;SAP=4.74748;SAR=12;SRF=0;SRP=0;SRR=0;TYPE=complex;BVAR	GT:DP:RO:QR:AO:QA:GL	1/1:20:0:0:20:685:-5,-5,0
NC_010611.1	59511	.	A	G	248442	.	AB=0;ABP=0;AC=2;AF=1;AN=2;AO=8;CIGAR=1X;DP=8;DPB=8;DPRA=0;EPP=3.0103;EPPR=0;GTI=0;LEN=1;MEANALT=1;MQM=60;MQMR=0;NS=1;NUMALT=1;ODDS=14.3092;PAIRED=1;PAIREDR=0;PAO=0;PQA=0;PQR=0;PRO=0;QA=311;QR=0;RO=0;RPP=20.3821;RPPR=0;RUN=1;SAF=4;SAP=3.0103;SAR=4;SRF=0;SRP=0;SRR=0;TYPE=snp;BVAR	GT:DP:RO:QR:AO:QA:GL	1/1:8:0:0:8:311:-5,-2.40824,0
NC_010611.1	59527	.	TAGA	GAAT	189837	.	AB=0;ABP=0;AC=2;AF=1;AN=2;AO=7;CIGAR=1X1M2X;DP=7;DPB=14;DPRA=0;EPP=3.32051;EPPR=0;GTI=0;LEN=4;MEANALT=1;MQM=60;MQMR=0;NS=1;NUMALT=1;ODDS=12.9229;PAIRED=1;PAIREDR=0;PAO=0;PQA=0;PQR=0;PRO=0;QA=243;QR=0;RO=0;RPP=18.2106;RPPR=0;RUN=1;SAF=3;SAP=3.32051;SAR=4;SRF=0;SRP=0;SRR=0;TYPE=complex;BVAR	GT:DP:RO:QR:AO:QA:GL	1/1:7:0:0:7:243:-5,-2.10721,0
NC_010611.1	59641	.	G	A	1934.4	.	AB=0;ABP=0;AC=2;AF=1;AN=2;AO=62;CIGAR=1X;DP=63;DPB=63;DPRA=0;EPP=4.27115;EPPR=0;GTI=0;LEN=1;MEANALT=2;MQM=60;MQMR=0;NS=1;NUMALT=1;ODDS=89.1691;PAIRED=1;PAIREDR=0;PAO=0;PQA=0;PQR=0;PRO=0;QA=2216;QR=0;RO=0;RPP=26.6864;RPPR=0;RUN=1;SAF=38;SAP=9.87495;SAR=24;SRF=0;SRP=0;SRR=0;TYPE=snp;BVAR	GT:DP:RO:QR:AO:QA:GL	1/1:63:0:0:62:2216:-5,-5,0
NC_010611.1	59815	.	T	G	2145.87	.	AB=0;ABP=0;AC=2;AF=1;AN=2;AO=67;CIGAR=1X;DP=67;DPB=67;DPRA=0;EPP=10.3026;EPPR=0;GTI=0;LEN=1;MEANALT=1;MQM=60;MQMR=0;NS=1;NUMALT=1;ODDS=96.1006;PAIRED=0.985075;PAIREDR=0;PAO=0;PQA=0;PQR=0;PRO=0;QA=2425;QR=0;RO=0;RPP=3.04271;RPPR=0;RUN=1;SAF=38;SAP=5.63551;SAR=29;SRF=0;SRP=0;SRR=0;TYPE=snp;BVAR	GT:DP:RO:QR:AO:QA:GL	1/1:67:0:0:67:2425:-5,-5,0
NC_010611.1	59920	.	T	C	1277.76	.	AB=0;ABP=0;AC=2;AF=1;AN=2;AO=41;CIGAR=1X;DP=41;DPB=41;DPRA=0;EPP=11.961;EPPR=0;GTI=0;LEN=1;MEANALT=1;MQM=60;MQMR=0;NS=1;NUMALT=1;ODDS=60.0569;PAIRED=0.97561;PAIREDR=0;PAO=0;PQA=0;PQR=0;PRO=0;QA=1462;QR=0;RO=0;RPP=7.30028;RPPR=0;RUN=1;SAF=23;SAP=4.33437;SAR=18;SRF=0;SRP=0;SRR=0;TYPE=snp;BVAR	GT:DP:RO:QR:AO:QA:GL	1/1:41:0:0:41:1462:-5,-5,0
NC_010611.1	59938	.	A	G	1662.16	.	AB=0;ABP=0;AC=2;AF=1;AN=2;AO=52;CIGAR=1X;DP=53;DPB=53;DPRA=0;EPP=3.0103;EPPR=5.18177;GTI=0;LEN=1;MEANALT=1;MQM=60;MQMR=60;NS=1;NUMALT=1;ODDS=62.542;PAIRED=1;PAIREDR=1;PAO=0;PQA=0;PQR=0;PRO=0;QA=1912;QR=36;RO=1;RPP=9.02361;RPPR=5.18177;RUN=1;SAF=28;SAP=3.67845;SAR=24;SRF=1;SRP=5.18177;SRR=0;TYPE=snp;BVAR	GT:DP:RO:QR:AO:QA:GL	1/1:53:1:36:52:1912:-5,-5,0
NC_010611.1	59998	.	C	T	2079.98	.	AB=0;ABP=0;AC=2;AF=1;AN=2;AO=65;CIGAR=1X;DP=65;DPB=65;DPRA=0;EPP=12.665;EPPR=0;GTI=0;LEN=1;MEANALT=1;MQM=60;MQMR=0;NS=1;NUMALT=1;ODDS=93.328;PAIRED=1;PAIREDR=0;PAO=0;PQA=0;PQR=0;PRO=0;QA=2368;QR=0;RO=0;RPP=17.7429;RPPR=0;RUN=1;SAF=34;SAP=3.31097;SAR=31;SRF=0;SRP=0;SRR=0;TYPE=snp;BVAR	GT:DP:RO:QR:AO:QA:GL	1/1:65:0:0:65:2368:-5,-5,0
NC_010611.1	60037	.	T	C	2545.39	.	AB=0;ABP=0;AC=2;AF=1;AN=2;AO=78;CIGAR=1X;DP=78;DPB=78;DPRA=0;EPP=4.79202;EPPR=0;GTI=0;LEN=1;MEANALT=1;MQM=59.9487;MQMR=0;NS=1;NUMALT=1;ODDS=111.35;PAIRED=1;PAIREDR=0;PAO=0;PQA=0;PQR=0;PRO=0;QA=2864;QR=0;RO=0;RPP=4.79202;RPPR=0;RUN=1;SAF=36;SAP=4.01252;SAR=42;SRF=0;SRP=0;SRR=0;TYPE=snp;BVAR	GT:DP:RO:QR:AO:QA:GL	1/1:78:0:0:78:2864:-5,-5,0
NC_010611.1	60046	.	A	T	2701.02	.	AB=0;ABP=0;AC=2;AF=1;AN=2;AO=82;CIGAR=1X;DP=82;DPB=82;DPRA=0;EPP=3.96363;EPPR=0;GTI=0;LEN=1;MEANALT=1;MQM=59.9512;MQMR=0;NS=1;NUMALT=1;ODDS=116.895;PAIRED=1;PAIREDR=0;PAO=0;PQA=0;PQR=0;PRO=0;QA=3037;QR=0;RO=0;RPP=4.70511;RPPR=0;RUN=1;SAF=37;SAP=4.70511;SAR=45;SRF=0;SRP=0;SRR=0;TYPE=snp;BVAR	GT:DP:RO:QR:AO:QA:GL	1/1:82:0:0:82:3037:-5,-5,0
NC_010611.1	60058	.	T	G	2775.79	.	AB=0;ABP=0;AC=2;AF=1;AN=2;AO=86;CIGAR=1X;DP=86;DPB=86;DPRA=0;EPP=5.53527;EPPR=0;GTI=0;LEN=1;MEANALT=1;MQM=59.9535;MQMR=0;NS=1;NUMALT=1;ODDS=122.44;PAIRED=1;PAIREDR=0;PAO=0;PQA=0;PQR=0;PRO=0;QA=3133;QR=0;RO=0;RPP=11.1912;RPPR=0;RUN=1;SAF=36;SAP=7.95924;SAR=50;SRF=0;SRP=0;SRR=0;TYPE=snp;BVAR	GT:DP:RO:QR:AO:QA:GL	1/1:86:0:0:86:3133:-5,-5,0
NC_010611.1	60157	.	CGCG	TGCA	2847.31	.	AB=0;ABP=0;AC=2;AF=1;AN=2;AO=94;CIGAR=1X2M1X;DP=95;DPB=191.5;DPRA=0;EPP=7.53805;EPPR=0;GTI=0;LEN=4;MEANALT=2;MQM=60;MQMR=0;NS=1;NUMALT=1;ODDS=133.531;PAIRED=1;PAIREDR=0;PAO=0;PQA=0;PQR=0;PRO=0;QA=3204;QR=0;RO=0;RPP=3.84193;RPPR=0;RUN=1;SAF=46;SAP=3.1027;SAR=48;SRF=0;SRP=0;SRR=0;TYPE=complex;BVAR	GT:DP:RO:QR:AO:QA:GL	1/1:95:0:0:94:3204:-5,-5,0
NC_010611.1	60244	.	G	A	3107.09	.	AB=0;ABP=0;AC=2;AF=1;AN=2;AO=100;CIGAR=1X;DP=101;DPB=101;DPRA=0;EPP=3.79203;EPPR=0;GTI=0;LEN=1;MEANALT=2;MQM=60;MQMR=0;NS=1;NUMALT=1;ODDS=141.848;PAIRED=1;PAIREDR=0;PAO=0;PQA=0;PQR=0;PRO=0;QA=3508;QR=0;RO=0;RPP=20.0346;RPPR=0;RUN=1;SAF=53;SAP=3.79203;SAR=47;SRF=0;SRP=0;SRR=0;TYPE=snp;BVAR	GT:DP:RO:QR:AO:QA:GL	1/1:101:0:0:100:3508:-5,-5,0
NC_010611.1	60574	.	A	G	3321.48	.	AB=0;ABP=0;AC=2;AF=1;AN=2;AO=101;CIGAR=1X;DP=103;DPB=103;DPRA=0;EPP=3.0318;EPPR=0;GTI=0;LEN=1;MEANALT=3;MQM=60;MQMR=0;NS=1;NUMALT=1;ODDS=143.235;PAIRED=0.990099;PAIREDR=0;PAO=0;PQA=0;PQR=0;PRO=0;QA=3731;QR=0;RO=0;RPP=6.64375;RPPR=0;RUN=1;SAF=48;SAP=3.54779;SAR=53;SRF=0;SRP=0;SRR=0;TYPE=snp;BVAR	GT:DP:RO:QR:AO:QA:GL	1/1:103:0:0:101:3731:-5,-5,0
NC_010611.1	60628	.	A	G	3393.2	.	AB=0;ABP=0;AC=2;AF=1;AN=2;AO=105;CIGAR=1X;DP=105;DPB=105;DPRA=0;EPP=18.0865;EPPR=0;GTI=0;LEN=1;MEANALT=1;MQM=60;MQMR=0;NS=1;NUMALT=1;ODDS=148.78;PAIRED=0.990476;PAIREDR=0;PAO=0;PQA=0;PQR=0;PRO=0;QA=3822;QR=0;RO=0;RPP=3.19643;RPPR=0;RUN=1;SAF=57;SAP=4.68544;SAR=48;SRF=0;SRP=0;SRR=0;TYPE=snp;BVAR	GT:DP:RO:QR:AO:QA:GL	1/1:105:0:0:105:3822:-5,-5,0
NC_010611.1	60658	.	T	C	3408.59	.	AB=0;ABP=0;AC=2;AF=1;AN=2;AO=103;CIGAR=1X;DP=103;DPB=103;DPRA=0;EPP=6.5732;EPPR=0;GTI=0;LEN=1;MEANALT=1;MQM=60;MQMR=0;NS=1;NUMALT=1;ODDS=146.007;PAIRED=1;PAIREDR=0;PAO=0;PQA=0;PQR=0;PRO=0;QA=3827;QR=0;RO=0;RPP=5.56125;RPPR=0;RUN=1;SAF=53;SAP=3.20004;SAR=50;SRF=0;SRP=0;SRR=0;TYPE=snp;BVAR	GT:DP:RO:QR:AO:QA:GL	1/1:103:0:0:103:3827:-5,-5,0
NC_010611.1	60799	.	G	A	3556.48	.	AB=0;ABP=0;AC=2;AF=1;AN=2;AO=110;CIGAR=1X;DP=110;DPB=110;DPRA=0;EPP=3.32615;EPPR=0;GTI=0;LEN=1;MEANALT=1;MQM=60;MQMR=0;NS=1;NUMALT=1;ODDS=155.711;PAIRED=1;PAIREDR=0;PAO=0;PQA=0;PQR=0;PRO=0;QA=3999;QR=0;RO=0;RPP=12.5648;RPPR=0;RUN=1;SAF=49;SAP=5.85295;SAR=61;SRF=0;SRP=0;SRR=0;TYPE=snp;BVAR	GT:DP:RO:QR:AO:QA:GL	1/1:110:0:0:110:3999:-5,-5,0
NC_010611.1	60898	.	G	A	3681.95	.	AB=0;ABP=0;AC=2;AF=1;AN=2;AO=112;CIGAR=1X;DP=112;DPB=112;DPRA=0;EPP=6.81038;EPPR=0;GTI=0;LEN=1;MEANALT=1;MQM=60;MQMR=0;NS=1;NUMALT=1;ODDS=158.484;PAIRED=1;PAIREDR=0;PAO=0;PQA=0;PQR=0;PRO=0;QA=4202;QR=0;RO=0;RPP=59.5461;RPPR=0;RUN=1;SAF=46;SAP=10.7656;SAR=66;SRF=0;SRP=0;SRR=0;TYPE=snp;BVAR	GT:DP:RO:QR:AO:QA:GL	1/1:112:0:0:112:4202:-5,-5,0
NC_010611.1	61225	.	G	A	2075.05	.	AB=0;ABP=0;AC=2;AF=1;AN=2;AO=66;CIGAR=1X;DP=66;DPB=66;DPRA=0;EPP=3.0103;EPPR=0;GTI=0;LEN=1;MEANALT=1;MQM=60;MQMR=0;NS=1;NUMALT=1;ODDS=94.7143;PAIRED=1;PAIREDR=0;PAO=0;PQA=0;PQR=0;PRO=0;QA=2343;QR=0;RO=0;RPP=3.53672;RPPR=0;RUN=1;SAF=26;SAP=9.45891;SAR=40;SRF=0;SRP=0;SRR=0;TYPE=snp;BVAR	GT:DP:RO:QR:AO:QA:GL	1/1:66:0:0:66:2343:-5,-5,0
NC_010611.1	61270	.	G	A	2094.56	.	AB=0;ABP=0;AC=2;AF=1;AN=2;AO=64;CIGAR=1X;DP=64;DPB=64;DPRA=0;EPP=3.0103;EPPR=0;GTI=0;LEN=1;MEANALT=1;MQM=60;MQMR=0;NS=1;NUMALT=1;ODDS=91.9417;PAIRED=1;PAIREDR=0;PAO=0;PQA=0;PQR=0;PRO=0;QA=2359;QR=0;RO=0;RPP=3.0103;RPPR=0;RUN=1;SAF=28;SAP=5.18177;SAR=36;SRF=0;SRP=0;SRR=0;TYPE=snp;BVAR	GT:DP:RO:QR:AO:QA:GL	1/1:64:0:0:64:2359:-5,-5,0
NC_010611.1	61288	.	G	A	2126.36	.	AB=0;ABP=0;AC=2;AF=1;AN=2;AO=66;CIGAR=1X;DP=66;DPB=66;DPRA=0;EPP=3.1419;EPPR=0;GTI=0;LEN=1;MEANALT=1;MQM=59.9091;MQMR=0;NS=1;NUMALT=1;ODDS=94.7143;PAIRED=1;PAIREDR=0;PAO=0;PQA=0;PQR=0;PRO=0;QA=2397;QR=0;RO=0;RPP=5.11597;RPPR=0;RUN=1;SAF=29;SAP=5.11597;SAR=37;SRF=0;SRP=0;SRR=0;TYPE=snp;BVAR	GT:DP:RO:QR:AO:QA:GL	1/1:66:0:0:66:2397:-5,-5,0
NC_010611.1	61300	.	G	A	2114.93	.	AB=0;ABP=0;AC=2;AF=1;AN=2;AO=64;CIGAR=1X;DP=64;DPB=64;DPRA=0;EPP=3.55317;EPPR=0;GTI=0;LEN=1;MEANALT=1;MQM=59.5938;MQMR=0;NS=1;NUMALT=1;ODDS=91.9417;PAIRED=1;PAIREDR=0;PAO=0;PQA=0;PQR=0;PRO=0;QA=2381;QR=0;RO=0;RPP=3.55317;RPPR=0;RUN=1;SAF=30;SAP=3.55317;SAR=34;SRF=0;SRP=0;SRR=0;TYPE=snp;BVAR	GT:DP:RO:QR:AO:QA:GL	1/1:64:0:0:64:2381:-5,-5,0
NC_010611.1	61312	.	AATG	GATA	1756.25	.	AB=0;ABP=0;AC=2;AF=1;AN=2;AO=55;CIGAR=1X2M1X;DP=55;DPB=110.75;DPRA=0;EPP=3.99733;EPPR=0;GTI=0;LEN=4;MEANALT=1;MQM=59.8909;MQMR=0;NS=1;NUMALT=1;ODDS=79.4651;PAIRED=1;PAIREDR=0;PAO=0;PQA=0;PQR=0;PRO=0;QA=1984;QR=0;RO=0;RPP=3.99733;RPPR=0;RUN=1;SAF=24;SAP=4.94488;SAR=31;SRF=0;SRP=0;SRR=0;TYPE=complex;BVAR	GT:DP:RO:QR:AO:QA:GL	1/1:55:0:0:55:1984:-5,-5,0
NC_010611.1	61321	.	AACG	GACT	1796.84	.	AB=0;ABP=0;AC=2;AF=1;AN=2;AO=55;CIGAR=1X2M1X;DP=55;DPB=111.25;DPRA=0;EPP=6.20829;EPPR=0;GTI=0;LEN=4;MEANALT=1;MQM=59.5273;MQMR=0;NS=1;NUMALT=1;ODDS=79.4651;PAIRED=1;PAIREDR=0;PAO=0;PQA=0;PQR=0;PRO=0;QA=2062;QR=0;RO=0;RPP=31.7922;RPPR=0;RUN=1;SAF=25;SAP=3.99733;SAR=30;SRF=0;SRP=0;SRR=0;TYPE=complex;BVAR	GT:DP:RO:QR:AO:QA:GL	1/1:55:0:0:55:2062:-5,-5,0
NC_010611.1	61410	.	C	T	1459.79	.	AB=0;ABP=0;AC=2;AF=1;AN=2;AO=44;CIGAR=1X;DP=44;DPB=44;DPRA=0;EPP=3.20771;EPPR=0;GTI=0;LEN=1;MEANALT=1;MQM=60;MQMR=0;NS=1;NUMALT=1;ODDS=64.2158;PAIRED=1;PAIREDR=0;PAO=0;PQA=0;PQR=0;PRO=0;QA=1649;QR=0;RO=0;RPP=3.0103;RPPR=0;RUN=1;SAF=21;SAP=3.20771;SAR=23;SRF=0;SRP=0;SRR=0;TYPE=snp;BVAR	GT:DP:RO:QR:AO:QA:GL	1/1:44:0:0:44:1649:-5,-5,0
NC_010611.1	61569	.	C	T	436769	.	AB=0;ABP=0;AC=2;AF=1;AN=2;AO=13;CIGAR=1X;DP=13;DPB=13;DPRA=0;EPP=3.17734;EPPR=0;GTI=0;LEN=1;MEANALT=1;MQM=60;MQMR=0;NS=1;NUMALT=1;ODDS=21.2407;PAIRED=1;PAIREDR=0;PAO=0;PQA=0;PQR=0;PRO=0;QA=505;QR=0;RO=0;RPP=3.17734;RPPR=0;RUN=1;SAF=5;SAP=4.51363;SAR=8;SRF=0;SRP=0;SRR=0;TYPE=snp;BVAR	GT:DP:RO:QR:AO:QA:GL	1/1:13:0:0:13:505:-5,-3.91339,0
NC_010611.1	61628	.	T	G	813.97	.	AB=0;ABP=0;AC=2;AF=1;AN=2;AO=25;CIGAR=1X;DP=25;DPB=25;DPRA=0;EPP=5.18177;EPPR=0;GTI=0;LEN=1;MEANALT=1;MQM=60;MQMR=0;NS=1;NUMALT=1;ODDS=37.8762;PAIRED=1;PAIREDR=0;PAO=0;PQA=0;PQR=0;PRO=0;QA=934;QR=0;RO=0;RPP=7.26639;RPPR=0;RUN=1;SAF=13;SAP=3.09716;SAR=12;SRF=0;SRP=0;SRR=0;TYPE=snp;BVAR	GT:DP:RO:QR:AO:QA:GL	1/1:25:0:0:25:934:-5,-5,0
NC_010611.1	61681	.	G	A	2371.19	.	AB=0;ABP=0;AC=2;AF=1;AN=2;AO=76;CIGAR=1X;DP=77;DPB=77;DPRA=0;EPP=10.3247;EPPR=0;GTI=0;LEN=1;MEANALT=2;MQM=60;MQMR=0;NS=1;NUMALT=1;ODDS=108.577;PAIRED=1;PAIREDR=0;PAO=0;PQA=0;PQR=0;PRO=0;QA=2740;QR=0;RO=0;RPP=53.4113;RPPR=0;RUN=1;SAF=45;SAP=8.61041;SAR=31;SRF=0;SRP=0;SRR=0;TYPE=snp;BVAR	GT:DP:RO:QR:AO:QA:GL	1/1:77:0:0:76:2740:-5,-5,0
NC_010611.1	62008	.	T	A	2801.82	.	AB=0;ABP=0;AC=2;AF=1;AN=2;AO=86;CIGAR=1X;DP=88;DPB=88;DPRA=0;EPP=3.41429;EPPR=0;GTI=0;LEN=1;MEANALT=2;MQM=59.8721;MQMR=0;NS=1;NUMALT=1;ODDS=122.44;PAIRED=1;PAIREDR=0;PAO=0;PQA=0;PQR=0;PRO=0;QA=3152;QR=0;RO=0;RPP=3.91929;RPPR=0;RUN=1;SAF=37;SAP=6.64625;SAR=49;SRF=0;SRP=0;SRR=0;TYPE=snp;BVAR	GT:DP:RO:QR:AO:QA:GL	1/1:88:0:0:86:3152:-5,-5,0
NC_010611.1	62369	.	C	A	2969.99	.	AB=0;ABP=0;AC=2;AF=1;AN=2;AO=89;CIGAR=1X;DP=89;DPB=89;DPRA=0;EPP=3.22989;EPPR=0;GTI=0;LEN=1;MEANALT=1;MQM=60;MQMR=0;NS=1;NUMALT=1;ODDS=126.599;PAIRED=1;PAIREDR=0;PAO=0;PQA=0;PQR=0;PRO=0;QA=3353;QR=0;RO=0;RPP=20.7969;RPPR=0;RUN=1;SAF=41;SAP=4.20583;SAR=48;SRF=0;SRP=0;SRR=0;TYPE=snp;BVAR	GT:DP:RO:QR:AO:QA:GL	1/1:89:0:0:89:3353:-5,-5,0
NC_010611.1	62483	.	C	T	2413.87	.	AB=0;ABP=0;AC=2;AF=1;AN=2;AO=73;CIGAR=1X;DP=73;DPB=73;DPRA=0;EPP=3.75395;EPPR=0;GTI=0;LEN=1;MEANALT=1;MQM=60;MQMR=0;NS=1;NUMALT=1;ODDS=104.418;PAIRED=1;PAIREDR=0;PAO=0;PQA=0;PQR=0;PRO=0;QA=2747;QR=0;RO=0;RPP=31.5964;RPPR=0;RUN=1;SAF=40;SAP=4.46786;SAR=33;SRF=0;SRP=0;SRR=0;TYPE=snp;BVAR	GT:DP:RO:QR:AO:QA:GL	1/1:73:0:0:73:2747:-5,-5,0
NC_010611.1	62507	.	A	T	2462.04	.	AB=0;ABP=0;AC=2;AF=1;AN=2;AO=75;CIGAR=1X;DP=75;DPB=75;DPRA=0;EPP=5.35549;EPPR=0;GTI=0;LEN=1;MEANALT=1;MQM=60;MQMR=0;NS=1;NUMALT=1;ODDS=107.191;PAIRED=1;PAIREDR=0;PAO=0;PQA=0;PQR=0;PRO=0;QA=2781;QR=0;RO=0;RPP=13.4623;RPPR=0;RUN=1;SAF=40;SAP=3.73412;SAR=35;SRF=0;SRP=0;SRR=0;TYPE=snp;BVAR	GT:DP:RO:QR:AO:QA:GL	1/1:75:0:0:75:2781:-5,-5,0
NC_010611.1	62531	.	CGCA	TGCC	2212.24	.	AB=0;ABP=0;AC=2;AF=1;AN=2;AO=71;CIGAR=1X2M1X;DP=71;DPB=143;DPRA=0;EPP=4.50892;EPPR=0;GTI=0;LEN=4;MEANALT=1;MQM=60;MQMR=0;NS=1;NUMALT=1;ODDS=101.646;PAIRED=1;PAIREDR=0;PAO=2;PQA=68;PQR=0;PRO=0;QA=2515;QR=0;RO=0;RPP=25.3061;RPPR=0;RUN=1;SAF=35;SAP=3.04088;SAR=36;SRF=0;SRP=0;SRR=0;TYPE=complex;BVAR	GT:DP:RO:QR:AO:QA:GL	1/1:71:0:0:71:2515:-5,-5,0
NC_010611.1	62582	.	G	A	2371.72	.	AB=0;ABP=0;AC=2;AF=1;AN=2;AO=72;CIGAR=1X;DP=72;DPB=72;DPRA=0;EPP=4.9405;EPPR=0;GTI=0;LEN=1;MEANALT=1;MQM=60;MQMR=0;NS=1;NUMALT=1;ODDS=103.032;PAIRED=0.972222;PAIREDR=0;PAO=0;PQA=0;PQR=0;PRO=0;QA=2689;QR=0;RO=0;RPP=20.3821;RPPR=0;RUN=1;SAF=32;SAP=4.9405;SAR=40;SRF=0;SRP=0;SRR=0;TYPE=snp;BVAR	GT:DP:RO:QR:AO:QA:GL	1/1:72:0:0:72:2689:-5,-5,0
NC_010611.1	62639	.	T	A	2194.43	.	AB=0;ABP=0;AC=2;AF=1;AN=2;AO=67;CIGAR=1X;DP=67;DPB=67;DPRA=0;EPP=3.82055;EPPR=0;GTI=0;LEN=1;MEANALT=1;MQM=60;MQMR=0;NS=1;NUMALT=1;ODDS=96.1006;PAIRED=0.985075;PAIREDR=0;PAO=0;PQA=0;PQR=0;PRO=0;QA=2474;QR=0;RO=0;RPP=6.93191;RPPR=0;RUN=1;SAF=31;SAP=3.82055;SAR=36;SRF=0;SRP=0;SRR=0;TYPE=snp;BVAR	GT:DP:RO:QR:AO:QA:GL	1/1:67:0:0:67:2474:-5,-5,0
NC_010611.1	62657	.	T	G	2127.26	.	AB=0;ABP=0;AC=2;AF=1;AN=2;AO=67;CIGAR=1X;DP=67;DPB=67;DPRA=0;EPP=8.4876;EPPR=0;GTI=0;LEN=1;MEANALT=1;MQM=60;MQMR=0;NS=1;NUMALT=1;ODDS=96.1006;PAIRED=0.985075;PAIREDR=0;PAO=0;PQA=0;PQR=0;PRO=0;QA=2440;QR=0;RO=0;RPP=38.3048;RPPR=0;RUN=1;SAF=32;SAP=3.30199;SAR=35;SRF=0;SRP=0;SRR=0;TYPE=snp;BVAR	GT:DP:RO:QR:AO:QA:GL	1/1:67:0:0:67:2440:-5,-5,0
NC_010611.1	62705	.	C	T	2044.55	.	AB=0;ABP=0;AC=2;AF=1;AN=2;AO=64;CIGAR=1X;DP=64;DPB=64;DPRA=0;EPP=3.14602;EPPR=0;GTI=0;LEN=1;MEANALT=1;MQM=60;MQMR=0;NS=1;NUMALT=1;ODDS=91.9417;PAIRED=1;PAIREDR=0;PAO=0;PQA=0;PQR=0;PRO=0;QA=2311;QR=0;RO=0;RPP=5.18177;RPPR=0;RUN=1;SAF=39;SAP=9.66043;SAR=25;SRF=0;SRP=0;SRR=0;TYPE=snp;BVAR	GT:DP:RO:QR:AO:QA:GL	1/1:64:0:0:64:2311:-5,-5,0
NC_010611.1	62723	.	C	T	2194.57	.	AB=0;ABP=0;AC=2;AF=1;AN=2;AO=69;CIGAR=1X;DP=69;DPB=69;DPRA=0;EPP=3.29354;EPPR=0;GTI=0;LEN=1;MEANALT=1;MQM=60;MQMR=0;NS=1;NUMALT=1;ODDS=98.8732;PAIRED=1;PAIREDR=0;PAO=0;PQA=0;PQR=0;PRO=0;QA=2513;QR=0;RO=0;RPP=33.2536;RPPR=0;RUN=1;SAF=43;SAP=12.1053;SAR=26;SRF=0;SRP=0;SRR=0;TYPE=snp;BVAR	GT:DP:RO:QR:AO:QA:GL	1/1:69:0:0:69:2513:-5,-5,0
NC_010611.1	62834	.	T	C	2415.07	.	AB=0;ABP=0;AC=2;AF=1;AN=2;AO=75;CIGAR=1X;DP=75;DPB=75;DPRA=0;EPP=6.51361;EPPR=0;GTI=0;LEN=1;MEANALT=1;MQM=60;MQMR=0;NS=1;NUMALT=1;ODDS=107.191;PAIRED=1;PAIREDR=0;PAO=0;PQA=0;PQR=0;PRO=0;QA=2732;QR=0;RO=0;RPP=3.03925;RPPR=0;RUN=1;SAF=27;SAP=15.7786;SAR=48;SRF=0;SRP=0;SRR=0;TYPE=snp;BVAR	GT:DP:RO:QR:AO:QA:GL	1/1:75:0:0:75:2732:-5,-5,0
NC_010611.1	62849	.	A	T	2148.07	.	AB=0;ABP=0;AC=2;AF=1;AN=2;AO=66;CIGAR=1X;DP=66;DPB=66;DPRA=0;EPP=3.53672;EPPR=0;GTI=0;LEN=1;MEANALT=1;MQM=60;MQMR=0;NS=1;NUMALT=1;ODDS=94.7143;PAIRED=1;PAIREDR=0;PAO=0;PQA=0;PQR=0;PRO=0;QA=2431;QR=0;RO=0;RPP=5.11597;RPPR=0;RUN=1;SAF=24;SAP=13.6703;SAR=42;SRF=0;SRP=0;SRR=0;TYPE=snp;BVAR	GT:DP:RO:QR:AO:QA:GL	1/1:66:0:0:66:2431:-5,-5,0
NC_010611.1	62876	.	T	A	1799.77	.	AB=0;ABP=0;AC=2;AF=1;AN=2;AO=55;CIGAR=1X;DP=55;DPB=55;DPRA=0;EPP=9.68264;EPPR=0;GTI=0;LEN=1;MEANALT=1;MQM=60;MQMR=0;NS=1;NUMALT=1;ODDS=79.4651;PAIRED=1;PAIREDR=0;PAO=0;PQA=0;PQR=0;PRO=0;QA=2079;QR=0;RO=0;RPP=17.2631;RPPR=0;RUN=1;SAF=15;SAP=27.6861;SAR=40;SRF=0;SRP=0;SRR=0;TYPE=snp;BVAR	GT:DP:RO:QR:AO:QA:GL	1/1:55:0:0:55:2079:-5,-5,0
NC_010611.1	62906	.	G	T	1855.53	.	AB=0;ABP=0;AC=2;AF=1;AN=2;AO=58;CIGAR=1X;DP=58;DPB=58;DPRA=0;EPP=15.1406;EPPR=0;GTI=0;LEN=1;MEANALT=1;MQM=59.7414;MQMR=0;NS=1;NUMALT=1;ODDS=83.6239;PAIRED=1;PAIREDR=0;PAO=0;PQA=0;PQR=0;PRO=0;QA=2120;QR=0;RO=0;RPP=10.3484;RPPR=0;RUN=1;SAF=22;SAP=10.3484;SAR=36;SRF=0;SRP=0;SRR=0;TYPE=snp;BVAR	GT:DP:RO:QR:AO:QA:GL	1/1:58:0:0:58:2120:-5,-5,0
NC_010611.1	63226	.	C	T	2509.42	.	AB=0;ABP=0;AC=2;AF=1;AN=2;AO=81;CIGAR=1X;DP=82;DPB=82;DPRA=0;EPP=9.04217;EPPR=0;GTI=0;LEN=1;MEANALT=2;MQM=60;MQMR=0;NS=1;NUMALT=1;ODDS=115.509;PAIRED=1;PAIREDR=0;PAO=0;PQA=0;PQR=0;PRO=0;QA=2834;QR=0;RO=0;RPP=6.2541;RPPR=0;RUN=1;SAF=38;SAP=3.68051;SAR=43;SRF=0;SRP=0;SRR=0;TYPE=snp;BVAR	GT:DP:RO:QR:AO:QA:GL	1/1:82:0:0:81:2834:-5,-5,0
NC_010611.1	63271	.	G	A	3451.08	.	AB=0;ABP=0;AC=2;AF=1;AN=2;AO=104;CIGAR=1X;DP=104;DPB=104;DPRA=0;EPP=4.34659;EPPR=0;GTI=0;LEN=1;MEANALT=1;MQM=60;MQMR=0;NS=1;NUMALT=1;ODDS=147.393;PAIRED=1;PAIREDR=0;PAO=0;PQA=0;PQR=0;PRO=0;QA=3878;QR=0;RO=0;RPP=8.35546;RPPR=0;RUN=1;SAF=58;SAP=6.01695;SAR=46;SRF=0;SRP=0;SRR=0;TYPE=snp;BVAR	GT:DP:RO:QR:AO:QA:GL	1/1:104:0:0:104:3878:-5,-5,0
NC_010611.1	63313	.	T	C	3141.36	.	AB=0;ABP=0;AC=2;AF=1;AN=2;AO=95;CIGAR=1X;DP=95;DPB=95;DPRA=0;EPP=3.21602;EPPR=0;GTI=0;LEN=1;MEANALT=1;MQM=60;MQMR=0;NS=1;NUMALT=1;ODDS=134.917;PAIRED=1;PAIREDR=0;PAO=0;PQA=0;PQR=0;PRO=0;QA=3547;QR=0;RO=0;RPP=19.6735;RPPR=0;RUN=1;SAF=55;SAP=8.15326;SAR=40;SRF=0;SRP=0;SRR=0;TYPE=snp;BVAR	GT:DP:RO:QR:AO:QA:GL	1/1:95:0:0:95:3547:-5,-5,0
NC_010611.1	63328	.	G	A	3115.5	.	AB=0;ABP=0;AC=2;AF=1;AN=2;AO=93;CIGAR=1X;DP=93;DPB=93;DPRA=0;EPP=3.59403;EPPR=0;GTI=0;LEN=1;MEANALT=1;MQM=60;MQMR=0;NS=1;NUMALT=1;ODDS=132.144;PAIRED=1;PAIREDR=0;PAO=0;PQA=0;PQR=0;PRO=0;QA=3510;QR=0;RO=0;RPP=13.3073;RPPR=0;RUN=1;SAF=53;SAP=6.95631;SAR=40;SRF=0;SRP=0;SRR=0;TYPE=snp;BVAR	GT:DP:RO:QR:AO:QA:GL	1/1:93:0:0:93:3510:-5,-5,0
NC_010611.1	63337	.	TTTAGCG	CTTTGCA	2702.68	.	AB=0;ABP=0;AC=2;AF=1;AN=2;AO=85;CIGAR=1X2M1X2M1X;DP=86;DPB=172.286;DPRA=0;EPP=3.24022;EPPR=0;GTI=0;LEN=7;MEANALT=2;MQM=60;MQMR=0;NS=1;NUMALT=1;ODDS=121.054;PAIRED=1;PAIREDR=0;PAO=0;PQA=0;PQR=0;PRO=0;QA=3061;QR=0;RO=0;RPP=16.5245;RPPR=0;RUN=1;SAF=51;SAP=10.3933;SAR=34;SRF=0;SRP=0;SRR=0;TYPE=complex;BVAR	GT:DP:RO:QR:AO:QA:GL	1/1:86:0:0:85:3061:-5,-5,0
NC_010611.1	63361	.	A	C	2948.18	.	AB=0;ABP=0;AC=2;AF=1;AN=2;AO=90;CIGAR=1X;DP=90;DPB=90;DPRA=0;EPP=3.87889;EPPR=0;GTI=0;LEN=1;MEANALT=1;MQM=60;MQMR=0;NS=1;NUMALT=1;ODDS=127.985;PAIRED=1;PAIREDR=0;PAO=0;PQA=0;PQR=0;PRO=0;QA=3326;QR=0;RO=0;RPP=12.6613;RPPR=0;RUN=1;SAF=53;SAP=9.18693;SAR=37;SRF=0;SRP=0;SRR=0;TYPE=snp;BVAR	GT:DP:RO:QR:AO:QA:GL	1/1:90:0:0:90:3326:-5,-5,0
NC_010611.1	63412	.	A	G	3210.31	.	AB=0;ABP=0;AC=2;AF=1;AN=2;AO=98;CIGAR=1X;DP=98;DPB=98;DPRA=0;EPP=3.80798;EPPR=0;GTI=0;LEN=1;MEANALT=1;MQM=60;MQMR=0;NS=1;NUMALT=1;ODDS=139.076;PAIRED=1;PAIREDR=0;PAO=0;PQA=0;PQR=0;PRO=0;QA=3625;QR=0;RO=0;RPP=22.9524;RPPR=0;RUN=1;SAF=54;SAP=5.22609;SAR=44;SRF=0;SRP=0;SRR=0;TYPE=snp;BVAR	GT:DP:RO:QR:AO:QA:GL	1/1:98:0:0:98:3625:-5,-5,0
NC_010611.1	63445	.	C	T	3155.5	.	AB=0;ABP=0;AC=2;AF=1;AN=2;AO=95;CIGAR=1X;DP=96;DPB=96;DPRA=0;EPP=4.86177;EPPR=0;GTI=0;LEN=1;MEANALT=2;MQM=60;MQMR=0;NS=1;NUMALT=1;ODDS=134.917;PAIRED=1;PAIREDR=0;PAO=0;PQA=0;PQR=0;PRO=0;QA=3547;QR=0;RO=0;RPP=6.87324;RPPR=0;RUN=1;SAF=46;SAP=3.21602;SAR=49;SRF=0;SRP=0;SRR=0;TYPE=snp;BVAR	GT:DP:RO:QR:AO:QA:GL	1/1:96:0:0:95:3547:-5,-5,0
NC_010611.1	63535	.	C	T	3465.95	.	AB=0;ABP=0;AC=2;AF=1;AN=2;AO=107;CIGAR=1X;DP=107;DPB=107;DPRA=0;EPP=4.00471;EPPR=0;GTI=0;LEN=1;MEANALT=1;MQM=60;MQMR=0;NS=1;NUMALT=1;ODDS=151.552;PAIRED=1;PAIREDR=0;PAO=0;PQA=0;PQR=0;PRO=0;QA=3886;QR=0;RO=0;RPP=3.19295;RPPR=0;RUN=1;SAF=51;SAP=3.51765;SAR=56;SRF=0;SRP=0;SRR=0;TYPE=snp;BVAR	GT:DP:RO:QR:AO:QA:GL	1/1:107:0:0:107:3886:-5,-5,0
NC_010611.1	63553	.	T	A	3511.68	.	AB=0;ABP=0;AC=2;AF=1;AN=2;AO=106;CIGAR=1X;DP=107;DPB=107;DPRA=0;EPP=5.05886;EPPR=0;GTI=0;LEN=1;MEANALT=2;MQM=60;MQMR=0;NS=1;NUMALT=1;ODDS=150.166;PAIRED=1;PAIREDR=0;PAO=0;PQA=0;PQR=0;PRO=0;QA=3945;QR=0;RO=0;RPP=8.25461;RPPR=0;RUN=1;SAF=51;SAP=3.33807;SAR=55;SRF=0;SRP=0;SRR=0;TYPE=snp;BVAR	GT:DP:RO:QR:AO:QA:GL	1/1:107:0:0:106:3945:-5,-5,0
NC_010611.1	63763	.	A	C	1924.16	.	AB=0;ABP=0;AC=2;AF=1;AN=2;AO=58;CIGAR=1X;DP=58;DPB=58;DPRA=0;EPP=3.0103;EPPR=0;GTI=0;LEN=1;MEANALT=1;MQM=60;MQMR=0;NS=1;NUMALT=1;ODDS=83.6239;PAIRED=1;PAIREDR=0;PAO=0;PQA=0;PQR=0;PRO=0;QA=2168;QR=0;RO=0;RPP=4.35811;RPPR=0;RUN=1;SAF=29;SAP=3.0103;SAR=29;SRF=0;SRP=0;SRR=0;TYPE=snp;BVAR	GT:DP:RO:QR:AO:QA:GL	1/1:58:0:0:58:2168:-5,-5,0
NC_010611.1	63790	.	T	C	2581.82	.	AB=0;ABP=0;AC=2;AF=1;AN=2;AO=78;CIGAR=1X;DP=78;DPB=78;DPRA=0;EPP=3.0103;EPPR=0;GTI=0;LEN=1;MEANALT=1;MQM=60;MQMR=0;NS=1;NUMALT=1;ODDS=111.35;PAIRED=1;PAIREDR=0;PAO=0;PQA=0;PQR=0;PRO=0;QA=2901;QR=0;RO=0;RPP=4.01252;RPPR=0;RUN=1;SAF=37;SAP=3.45573;SAR=41;SRF=0;SRP=0;SRR=0;TYPE=snp;BVAR	GT:DP:RO:QR:AO:QA:GL	1/1:78:0:0:78:2901:-5,-5,0
NC_010611.1	63799	.	A	G	2574.09	.	AB=0;ABP=0;AC=2;AF=1;AN=2;AO=79;CIGAR=1X;DP=79;DPB=79;DPRA=0;EPP=4.35716;EPPR=0;GTI=0;LEN=1;MEANALT=1;MQM=60;MQMR=0;NS=1;NUMALT=1;ODDS=112.736;PAIRED=1;PAIREDR=0;PAO=0;PQA=0;PQR=0;PRO=0;QA=2893;QR=0;RO=0;RPP=3.25768;RPPR=0;RUN=1;SAF=38;SAP=3.25768;SAR=41;SRF=0;SRP=0;SRR=0;TYPE=snp;BVAR	GT:DP:RO:QR:AO:QA:GL	1/1:79:0:0:79:2893:-5,-5,0
NC_010611.1	63812	.	TTGTG	CTGTA	2736.17	.	AB=0;ABP=0;AC=2;AF=1;AN=2;AO=86;CIGAR=1X3M1X;DP=86;DPB=178.4;DPRA=0;EPP=7.95924;EPPR=0;GTI=0;LEN=5;MEANALT=1;MQM=60;MQMR=0;NS=1;NUMALT=1;ODDS=122.44;PAIRED=1;PAIREDR=0;PAO=0;PQA=0;PQR=0;PRO=0;QA=3081;QR=0;RO=0;RPP=5.53527;RPPR=0;RUN=1;SAF=46;SAP=3.91929;SAR=40;SRF=0;SRP=0;SRR=0;TYPE=complex;BVAR	GT:DP:RO:QR:AO:QA:GL	1/1:86:0:0:86:3081:-5,-5,0
NC_010611.1	63846	.	T	C	3071.94	.	AB=0;ABP=0;AC=2;AF=1;AN=2;AO=96;CIGAR=1X;DP=96;DPB=96;DPRA=0;EPP=10.339;EPPR=0;GTI=0;LEN=1;MEANALT=1;MQM=60;MQMR=0;NS=1;NUMALT=1;ODDS=136.303;PAIRED=1;PAIREDR=0;PAO=0;PQA=0;PQR=0;PRO=0;QA=3461;QR=0;RO=0;RPP=3.8246;RPPR=0;RUN=1;SAF=56;SAP=8.80089;SAR=40;SRF=0;SRP=0;SRR=0;TYPE=snp;BVAR	GT:DP:RO:QR:AO:QA:GL	1/1:96:0:0:96:3461:-5,-5,0
NC_010611.1	63882	.	C	T	3629.44	.	AB=0;ABP=0;AC=2;AF=1;AN=2;AO=111;CIGAR=1X;DP=111;DPB=111;DPRA=0;EPP=3.96888;EPPR=0;GTI=0;LEN=1;MEANALT=1;MQM=60;MQMR=0;NS=1;NUMALT=1;ODDS=157.098;PAIRED=1;PAIREDR=0;PAO=0;PQA=0;PQR=0;PRO=0;QA=4088;QR=0;RO=0;RPP=19.4626;RPPR=0;RUN=1;SAF=61;SAP=5.3774;SAR=50;SRF=0;SRP=0;SRR=0;TYPE=snp;BVAR	GT:DP:RO:QR:AO:QA:GL	1/1:111:0:0:111:4088:-5,-5,0
NC_010611.1	63888	.	T	C	3340.89	.	AB=0;ABP=0;AC=2;AF=1;AN=2;AO=102;CIGAR=1X;DP=102;DPB=102;DPRA=0;EPP=4.37279;EPPR=0;GTI=0;LEN=1;MEANALT=1;MQM=60;MQMR=0;NS=1;NUMALT=1;ODDS=144.621;PAIRED=1;PAIREDR=0;PAO=0;PQA=0;PQR=0;PRO=0;QA=3773;QR=0;RO=0;RPP=24.8102;RPPR=0;RUN=1;SAF=56;SAP=5.13919;SAR=46;SRF=0;SRP=0;SRR=0;TYPE=snp;BVAR	GT:DP:RO:QR:AO:QA:GL	1/1:102:0:0:102:3773:-5,-5,0
NC_010611.1	63903	.	A	C	3502.13	.	AB=0;ABP=0;AC=2;AF=1;AN=2;AO=107;CIGAR=1X;DP=107;DPB=107;DPRA=0;EPP=10.3365;EPPR=0;GTI=0;LEN=1;MEANALT=1;MQM=60;MQMR=0;NS=1;NUMALT=1;ODDS=151.552;PAIRED=1;PAIREDR=0;PAO=0;PQA=0;PQR=0;PRO=0;QA=3938;QR=0;RO=0;RPP=7.57648;RPPR=0;RUN=1;SAF=56;SAP=3.51765;SAR=51;SRF=0;SRP=0;SRR=0;TYPE=snp;BVAR	GT:DP:RO:QR:AO:QA:GL	1/1:107:0:0:107:3938:-5,-5,0
NC_010611.1	64176	.	T	C	1976.01	.	AB=0;ABP=0;AC=2;AF=1;AN=2;AO=63;CIGAR=1X;DP=63;DPB=63;DPRA=0;EPP=4.69922;EPPR=0;GTI=0;LEN=1;MEANALT=1;MQM=60;MQMR=0;NS=1;NUMALT=1;ODDS=90.5554;PAIRED=0.984127;PAIREDR=0;PAO=0;PQA=0;PQR=0;PRO=0;QA=2251;QR=0;RO=0;RPP=24.5527;RPPR=0;RUN=1;SAF=32;SAP=3.04477;SAR=31;SRF=0;SRP=0;SRR=0;TYPE=snp;BVAR	GT:DP:RO:QR:AO:QA:GL	1/1:63:0:0:63:2251:-5,-5,0
NC_010611.1	64182	.	C	T	2180.13	.	AB=0;ABP=0;AC=2;AF=1;AN=2;AO=66;CIGAR=1X;DP=66;DPB=66;DPRA=0;EPP=3.53672;EPPR=0;GTI=0;LEN=1;MEANALT=1;MQM=60;MQMR=0;NS=1;NUMALT=1;ODDS=94.7143;PAIRED=0.984848;PAIREDR=0;PAO=0;PQA=0;PQR=0;PRO=0;QA=2486;QR=0;RO=0;RPP=32.6213;RPPR=0;RUN=1;SAF=33;SAP=3.0103;SAR=33;SRF=0;SRP=0;SRR=0;TYPE=snp;BVAR	GT:DP:RO:QR:AO:QA:GL	1/1:66:0:0:66:2486:-5,-5,0
NC_010611.1	64250	.	T	C	2495.14	.	AB=0;ABP=0;AC=2;AF=1;AN=2;AO=75;CIGAR=1X;DP=75;DPB=75;DPRA=0;EPP=3.27088;EPPR=0;GTI=0;LEN=1;MEANALT=1;MQM=60;MQMR=0;NS=1;NUMALT=1;ODDS=107.191;PAIRED=0.986667;PAIREDR=0;PAO=0;PQA=0;PQR=0;PRO=0;QA=2836;QR=0;RO=0;RPP=30.8341;RPPR=0;RUN=1;SAF=41;SAP=4.429;SAR=34;SRF=0;SRP=0;SRR=0;TYPE=snp;BVAR	GT:DP:RO:QR:AO:QA:GL	1/1:75:0:0:75:2836:-5,-5,0
NC_010611.1	64323	.	A	C	1754.13	.	AB=0;ABP=0;AC=2;AF=1;AN=2;AO=57;CIGAR=1X;DP=57;DPB=57;DPRA=0;EPP=3.35316;EPPR=0;GTI=0;LEN=1;MEANALT=1;MQM=60;MQMR=0;NS=1;NUMALT=1;ODDS=82.2377;PAIRED=1;PAIREDR=0;PAO=0;PQA=0;PQR=0;PRO=0;QA=2006;QR=0;RO=0;RPP=26.8203;RPPR=0;RUN=1;SAF=31;SAP=3.9627;SAR=26;SRF=0;SRP=0;SRR=0;TYPE=snp;BVAR	GT:DP:RO:QR:AO:QA:GL	1/1:57:0:0:57:2006:-5,-5,0
NC_010611.1	65041	.	A	G	2756.82	.	AB=0;ABP=0;AC=2;AF=1;AN=2;AO=84;CIGAR=1X;DP=84;DPB=84;DPRA=0;EPP=11.386;EPPR=0;GTI=0;LEN=1;MEANALT=1;MQM=60;MQMR=0;NS=1;NUMALT=1;ODDS=119.668;PAIRED=0.988095;PAIREDR=0;PAO=0;PQA=0;PQR=0;PRO=0;QA=3112;QR=0;RO=0;RPP=9.62812;RPPR=0;RUN=1;SAF=45;SAP=3.94093;SAR=39;SRF=0;SRP=0;SRR=0;TYPE=snp;BVAR	GT:DP:RO:QR:AO:QA:GL	1/1:84:0:0:84:3112:-5,-5,0
NC_010611.1	65068	.	G	A	2480.99	.	AB=0;ABP=0;AC=2;AF=1;AN=2;AO=76;CIGAR=1X;DP=76;DPB=76;DPRA=0;EPP=4.03889;EPPR=0;GTI=0;LEN=1;MEANALT=1;MQM=60;MQMR=0;NS=1;NUMALT=1;ODDS=108.577;PAIRED=0.986842;PAIREDR=0;PAO=0;PQA=0;PQR=0;PRO=0;QA=2790;QR=0;RO=0;RPP=4.03889;RPPR=0;RUN=1;SAF=40;SAP=3.46745;SAR=36;SRF=0;SRP=0;SRR=0;TYPE=snp;BVAR	GT:DP:RO:QR:AO:QA:GL	1/1:76:0:0:76:2790:-5,-5,0
NC_010611.1	65134	.	T	C	2141.64	.	AB=0;ABP=0;AC=2;AF=1;AN=2;AO=67;CIGAR=1X;DP=67;DPB=67;DPRA=0;EPP=17.3031;EPPR=0;GTI=0;LEN=1;MEANALT=1;MQM=60;MQMR=0;NS=1;NUMALT=1;ODDS=96.1006;PAIRED=0.985075;PAIREDR=0;PAO=0;PQA=0;PQR=0;PRO=0;QA=2429;QR=0;RO=0;RPP=3.82055;RPPR=0;RUN=1;SAF=29;SAP=5.63551;SAR=38;SRF=0;SRP=0;SRR=0;TYPE=snp;BVAR	GT:DP:RO:QR:AO:QA:GL	1/1:67:0:0:67:2429:-5,-5,0
NC_010611.1	65206	.	AGCA	TGCT	2158.32	.	AB=0;ABP=0;AC=2;AF=1;AN=2;AO=69;CIGAR=1X2M1X;DP=70;DPB=142;DPRA=0;EPP=5.55942;EPPR=0;GTI=0;LEN=4;MEANALT=2;MQM=60;MQMR=0;NS=1;NUMALT=1;ODDS=98.8732;PAIRED=1;PAIREDR=0;PAO=0;PQA=0;PQR=0;PRO=0;QA=2451;QR=0;RO=0;RPP=5.55942;RPPR=0;RUN=1;SAF=24;SAP=16.8888;SAR=45;SRF=0;SRP=0;SRR=0;TYPE=complex;BVAR	GT:DP:RO:QR:AO:QA:GL	1/1:70:0:0:69:2451:-5,-5,0
NC_010611.1	65239	.	A	G	2254.02	.	AB=0;ABP=0;AC=2;AF=1;AN=2;AO=69;CIGAR=1X;DP=69;DPB=69;DPRA=0;EPP=10.0912;EPPR=0;GTI=0;LEN=1;MEANALT=1;MQM=60;MQMR=0;NS=1;NUMALT=1;ODDS=98.8732;PAIRED=1;PAIREDR=0;PAO=0;PQA=0;PQR=0;PRO=0;QA=2560;QR=0;RO=0;RPP=12.1053;RPPR=0;RUN=1;SAF=27;SAP=10.0912;SAR=42;SRF=0;SRP=0;SRR=0;TYPE=snp;BVAR	GT:DP:RO:QR:AO:QA:GL	1/1:69:0:0:69:2560:-5,-5,0
NC_010611.1	65266	.	A	C	1320.9	.	AB=0;ABP=0;AC=2;AF=1;AN=2;AO=41;CIGAR=1X;DP=41;DPB=41;DPRA=0;EPP=7.30028;EPPR=0;GTI=0;LEN=1;MEANALT=1;MQM=60;MQMR=0;NS=1;NUMALT=1;ODDS=60.0569;PAIRED=1;PAIREDR=0;PAO=0;PQA=0;PQR=0;PRO=0;QA=1517;QR=0;RO=0;RPP=18.3165;RPPR=0;RUN=1;SAF=18;SAP=4.33437;SAR=23;SRF=0;SRP=0;SRR=0;TYPE=snp;BVAR	GT:DP:RO:QR:AO:QA:GL	1/1:41:0:0:41:1517:-5,-5,0
NC_010611.1	65331	.	CATAA	TTTAT	553393	.	AB=0;ABP=0;AC=2;AF=1;AN=2;AO=18;CIGAR=2X2M1X;DP=18;DPB=36;DPRA=0;EPP=4.9405;EPPR=0;GTI=0;LEN=5;MEANALT=1;MQM=60;MQMR=0;NS=1;NUMALT=1;ODDS=28.1722;PAIRED=1;PAIREDR=0;PAO=0;PQA=0;PQR=0;PRO=0;QA=642;QR=0;RO=0;RPP=7.35324;RPPR=0;RUN=1;SAF=9;SAP=3.0103;SAR=9;SRF=0;SRP=0;SRR=0;TYPE=complex;BVAR	GT:DP:RO:QR:AO:QA:GL	1/1:18:0:0:18:642:-5,-5,0
NC_010611.1	65342	.	C	CT	476001	.	AB=0;ABP=0;AC=2;AF=1;AN=2;AO=16;CIGAR=1M1I;DP=16;DPB=36.75;DPRA=0;EPP=7.89611;EPPR=0;GTI=0;LEN=1;MEANALT=1;MQM=60;MQMR=0;NS=1;NUMALT=1;ODDS=25.3996;PAIRED=1;PAIREDR=0;PAO=0;PQA=0;PQR=0;PRO=0;QA=559;QR=0;RO=0;RPP=7.89611;RPPR=0;RUN=1;SAF=8;SAP=3.0103;SAR=8;SRF=0;SRP=0;SRR=0;TYPE=ins;BVAR	GT:DP:RO:QR:AO:QA:GL	1/1:16:0:0:16:559:-5,-4.81648,0
NC_010611.1	65396	.	G	T	451056	.	AB=0;ABP=0;AC=2;AF=1;AN=2;AO=15;CIGAR=1X;DP=15;DPB=15;DPRA=0;EPP=4.31318;EPPR=0;GTI=0;LEN=1;MEANALT=1;MQM=60;MQMR=0;NS=1;NUMALT=1;ODDS=24.0133;PAIRED=1;PAIREDR=0;PAO=0;PQA=0;PQR=0;PRO=0;QA=543;QR=0;RO=0;RPP=20.5268;RPPR=0;RUN=1;SAF=6;SAP=4.31318;SAR=9;SRF=0;SRP=0;SRR=0;TYPE=snp;BVAR	GT:DP:RO:QR:AO:QA:GL	1/1:15:0:0:15:543:-5,-4.51545,0
NC_010611.1	65464	.	G	A	642484	.	AB=0;ABP=0;AC=2;AF=1;AN=2;AO=21;CIGAR=1X;DP=21;DPB=21;DPRA=0;EPP=5.59539;EPPR=0;GTI=0;LEN=1;MEANALT=1;MQM=60;MQMR=0;NS=1;NUMALT=1;ODDS=32.3311;PAIRED=1;PAIREDR=0;PAO=0;PQA=0;PQR=0;PRO=0;QA=786;QR=0;RO=0;RPP=40.3389;RPPR=0;RUN=1;SAF=12;SAP=3.94093;SAR=9;SRF=0;SRP=0;SRR=0;TYPE=snp;BVAR	GT:DP:RO:QR:AO:QA:GL	1/1:21:0:0:21:786:-5,-5,0
NC_010611.1	65506	.	G	A	1219.09	.	AB=0;ABP=0;AC=2;AF=1;AN=2;AO=39;CIGAR=1X;DP=39;DPB=39;DPRA=0;EPP=3.06598;EPPR=0;GTI=0;LEN=1;MEANALT=1;MQM=60;MQMR=0;NS=1;NUMALT=1;ODDS=57.2844;PAIRED=1;PAIREDR=0;PAO=0;PQA=0;PQR=0;PRO=0;QA=1386;QR=0;RO=0;RPP=7.52028;RPPR=0;RUN=1;SAF=21;SAP=3.51141;SAR=18;SRF=0;SRP=0;SRR=0;TYPE=snp;BVAR	GT:DP:RO:QR:AO:QA:GL	1/1:39:0:0:39:1386:-5,-5,0
NC_010611.1	65521	.	C	T	1492.39	.	AB=0;ABP=0;AC=2;AF=1;AN=2;AO=47;CIGAR=1X;DP=47;DPB=47;DPRA=0;EPP=4.16534;EPPR=0;GTI=0;LEN=1;MEANALT=1;MQM=60;MQMR=0;NS=1;NUMALT=1;ODDS=68.3747;PAIRED=1;PAIREDR=0;PAO=0;PQA=0;PQR=0;PRO=0;QA=1688;QR=0;RO=0;RPP=4.16534;RPPR=0;RUN=1;SAF=24;SAP=3.0565;SAR=23;SRF=0;SRP=0;SRR=0;TYPE=snp;BVAR	GT:DP:RO:QR:AO:QA:GL	1/1:47:0:0:47:1688:-5,-5,0
NC_010611.1	65596	.	G	A	1091.3	.	AB=0;ABP=0;AC=2;AF=1;AN=2;AO=34;CIGAR=1X;DP=34;DPB=34;DPRA=0;EPP=5.30951;EPPR=0;GTI=0;LEN=1;MEANALT=1;MQM=60;MQMR=0;NS=1;NUMALT=1;ODDS=50.3529;PAIRED=1;PAIREDR=0;PAO=0;PQA=0;PQR=0;PRO=0;QA=1241;QR=0;RO=0;RPP=4.03217;RPPR=0;RUN=1;SAF=17;SAP=3.0103;SAR=17;SRF=0;SRP=0;SRR=0;TYPE=snp;BVAR	GT:DP:RO:QR:AO:QA:GL	1/1:34:0:0:34:1241:-5,-5,0
NC_010611.1	65647	.	C	T	1638.88	.	AB=0;ABP=0;AC=2;AF=1;AN=2;AO=51;CIGAR=1X;DP=51;DPB=51;DPRA=0;EPP=3.3935;EPPR=0;GTI=0;LEN=1;MEANALT=1;MQM=60;MQMR=0;NS=1;NUMALT=1;ODDS=73.9199;PAIRED=1;PAIREDR=0;PAO=0;PQA=0;PQR=0;PRO=0;QA=1850;QR=0;RO=0;RPP=3.3935;RPPR=0;RUN=1;SAF=24;SAP=3.3935;SAR=27;SRF=0;SRP=0;SRR=0;TYPE=snp;BVAR	GT:DP:RO:QR:AO:QA:GL	1/1:51:0:0:51:1850:-5,-5,0
NC_010611.1	66188	.	G	A	1902.82	.	AB=0;ABP=0;AC=2;AF=1;AN=2;AO=63;CIGAR=1X;DP=63;DPB=63;DPRA=0;EPP=3.04477;EPPR=0;GTI=0;LEN=1;MEANALT=1;MQM=60;MQMR=0;NS=1;NUMALT=1;ODDS=90.5554;PAIRED=1;PAIREDR=0;PAO=0;PQA=0;PQR=0;PRO=0;QA=2146;QR=0;RO=0;RPP=4.69922;RPPR=0;RUN=1;SAF=30;SAP=3.32051;SAR=33;SRF=0;SRP=0;SRR=0;TYPE=snp;BVAR	GT:DP:RO:QR:AO:QA:GL	1/1:63:0:0:63:2146:-5,-5,0
NC_010611.1	66254	.	T	G	2253.92	.	AB=0;ABP=0;AC=2;AF=1;AN=2;AO=69;CIGAR=1X;DP=69;DPB=69;DPRA=0;EPP=3.04177;EPPR=0;GTI=0;LEN=1;MEANALT=1;MQM=60;MQMR=0;NS=1;NUMALT=1;ODDS=98.8732;PAIRED=1;PAIREDR=0;PAO=0;PQA=0;PQR=0;PRO=0;QA=2536;QR=0;RO=0;RPP=4.55236;RPPR=0;RUN=1;SAF=35;SAP=3.04177;SAR=34;SRF=0;SRP=0;SRR=0;TYPE=snp;BVAR	GT:DP:RO:QR:AO:QA:GL	1/1:69:0:0:69:2536:-5,-5,0
NC_010611.1	66374	.	C	T	2282.02	.	AB=0;ABP=0;AC=2;AF=1;AN=2;AO=69;CIGAR=1X;DP=69;DPB=69;DPRA=0;EPP=10.0912;EPPR=0;GTI=0;LEN=1;MEANALT=1;MQM=60;MQMR=0;NS=1;NUMALT=1;ODDS=98.8732;PAIRED=1;PAIREDR=0;PAO=0;PQA=0;PQR=0;PRO=0;QA=2598;QR=0;RO=0;RPP=22.6794;RPPR=0;RUN=1;SAF=39;SAP=5.55942;SAR=30;SRF=0;SRP=0;SRR=0;TYPE=snp;BVAR	GT:DP:RO:QR:AO:QA:GL	1/1:69:0:0:69:2598:-5,-5,0
NC_010611.1	66449	.	T	C	3096.05	.	AB=0;ABP=0;AC=2;AF=1;AN=2;AO=100;CIGAR=1X;DP=100;DPB=100;DPRA=0;EPP=6.13722;EPPR=0;GTI=0;LEN=1;MEANALT=1;MQM=60;MQMR=0;NS=1;NUMALT=1;ODDS=141.848;PAIRED=0.99;PAIREDR=0;PAO=0;PQA=0;PQR=0;PRO=0;QA=3478;QR=0;RO=0;RPP=3.79203;RPPR=0;RUN=1;SAF=53;SAP=3.79203;SAR=47;SRF=0;SRP=0;SRR=0;TYPE=snp;BVAR	GT:DP:RO:QR:AO:QA:GL	1/1:100:0:0:100:3478:-5,-5,0
NC_010611.1	66503	.	G	A	2505.46	.	AB=0;ABP=0;AC=2;AF=1;AN=2;AO=78;CIGAR=1X;DP=78;DPB=78;DPRA=0;EPP=19.0458;EPPR=0;GTI=0;LEN=1;MEANALT=1;MQM=60;MQMR=0;NS=1;NUMALT=1;ODDS=111.35;PAIRED=0.987179;PAIREDR=0;PAO=0;PQA=0;PQR=0;PRO=0;QA=2840;QR=0;RO=0;RPP=5.79424;RPPR=0;RUN=1;SAF=45;SAP=7.01917;SAR=33;SRF=0;SRP=0;SRR=0;TYPE=snp;BVAR	GT:DP:RO:QR:AO:QA:GL	1/1:78:0:0:78:2840:-5,-5,0
NC_010611.1	66524	.	T	C	2705.06	.	AB=0;ABP=0;AC=2;AF=1;AN=2;AO=83;CIGAR=1X;DP=84;DPB=84;DPRA=0;EPP=3.66436;EPPR=0;GTI=0;LEN=1;MEANALT=2;MQM=60;MQMR=0;NS=1;NUMALT=1;ODDS=118.281;PAIRED=0.987952;PAIREDR=0;PAO=0;PQA=0;PQR=0;PRO=0;QA=3055;QR=0;RO=0;RPP=3.24576;RPPR=0;RUN=1;SAF=53;SAP=16.8502;SAR=30;SRF=0;SRP=0;SRR=0;TYPE=snp;BVAR	GT:DP:RO:QR:AO:QA:GL	1/1:84:0:0:83:3055:-5,-5,0
NC_010611.1	66575	.	A	G	2849.3	.	AB=0;ABP=0;AC=2;AF=1;AN=2;AO=88;CIGAR=1X;DP=88;DPB=88;DPRA=0;EPP=4.58955;EPPR=0;GTI=0;LEN=1;MEANALT=1;MQM=60;MQMR=0;NS=1;NUMALT=1;ODDS=125.213;PAIRED=1;PAIREDR=0;PAO=0;PQA=0;PQR=0;PRO=0;QA=3219;QR=0;RO=0;RPP=6.56362;RPPR=0;RUN=1;SAF=56;SAP=17.2236;SAR=32;SRF=0;SRP=0;SRR=0;TYPE=snp;BVAR	GT:DP:RO:QR:AO:QA:GL	1/1:88:0:0:88:3219:-5,-5,0
NC_010611.1	67055	.	C	T	2438.24	.	AB=0;ABP=0;AC=2;AF=1;AN=2;AO=74;CIGAR=1X;DP=74;DPB=74;DPRA=0;EPP=3.47981;EPPR=0;GTI=0;LEN=1;MEANALT=1;MQM=60;MQMR=0;NS=1;NUMALT=1;ODDS=105.805;PAIRED=1;PAIREDR=0;PAO=0;PQA=0;PQR=0;PRO=0;QA=2751;QR=0;RO=0;RPP=8.76177;RPPR=0;RUN=1;SAF=31;SAP=7.23587;SAR=43;SRF=0;SRP=0;SRR=0;TYPE=snp;BVAR	GT:DP:RO:QR:AO:QA:GL	1/1:74:0:0:74:2751:-5,-5,0
NC_010611.1	67161	.	T	A	1832.48	.	AB=0;ABP=0;AC=2;AF=1;AN=2;AO=55;CIGAR=1X;DP=55;DPB=55;DPRA=0;EPP=14.4204;EPPR=0;GTI=0;LEN=1;MEANALT=1;MQM=59.7273;MQMR=0;NS=1;NUMALT=1;ODDS=79.4651;PAIRED=0.981818;PAIREDR=0;PAO=0;PQA=0;PQR=0;PRO=0;QA=2078;QR=0;RO=0;RPP=3.99733;RPPR=0;RUN=1;SAF=27;SAP=3.04978;SAR=28;SRF=0;SRP=0;SRR=0;TYPE=snp;BVAR	GT:DP:RO:QR:AO:QA:GL	1/1:55:0:0:55:2078:-5,-5,0
NC_010611.1	67168	.	CGA	TGT	1412.46	.	AB=0;ABP=0;AC=2;AF=1;AN=2;AO=46;CIGAR=1X1M1X;DP=46;DPB=93.3333;DPRA=0;EPP=3.76559;EPPR=0;GTI=0;LEN=3;MEANALT=1;MQM=59.6739;MQMR=0;NS=1;NUMALT=1;ODDS=66.9884;PAIRED=0.978261;PAIREDR=0;PAO=0;PQA=0;PQR=0;PRO=0;QA=1611;QR=0;RO=0;RPP=15.095;RPPR=0;RUN=1;SAF=24;SAP=3.19912;SAR=22;SRF=0;SRP=0;SRR=0;TYPE=complex;BVAR	GT:DP:RO:QR:AO:QA:GL	1/1:46:0:0:46:1611:-5,-5,0
NC_010611.1	67182	.	CATTCTAT	TATTTTAC	1499.02	.	AB=0;ABP=0;AC=2;AF=1;AN=2;AO=46;CIGAR=1X3M1X2M1X;DP=46;DPB=92.75;DPRA=0;EPP=7.73089;EPPR=0;GTI=0;LEN=8;MEANALT=1;MQM=59.6739;MQMR=0;NS=1;NUMALT=1;ODDS=66.9884;PAIRED=0.978261;PAIREDR=0;PAO=0;PQA=0;PQR=0;PRO=0;QA=1701;QR=0;RO=0;RPP=6.03148;RPPR=0;RUN=1;SAF=23;SAP=3.0103;SAR=23;SRF=0;SRP=0;SRR=0;TYPE=complex;BVAR	GT:DP:RO:QR:AO:QA:GL	1/1:46:0:0:46:1701:-5,-5,0
NC_010611.1	67194	.	GTTG	TTTA	1578.31	.	AB=0;ABP=0;AC=2;AF=1;AN=2;AO=50;CIGAR=1X2M1X;DP=50;DPB=100;DPRA=0;EPP=17.0814;EPPR=0;GTI=0;LEN=4;MEANALT=1;MQM=59.7;MQMR=0;NS=1;NUMALT=1;ODDS=72.5336;PAIRED=0.98;PAIREDR=0;PAO=0;PQA=0;PQR=0;PRO=0;QA=1797;QR=0;RO=0;RPP=3.0103;RPPR=0;RUN=1;SAF=25;SAP=3.0103;SAR=25;SRF=0;SRP=0;SRR=0;TYPE=complex;BVAR	GT:DP:RO:QR:AO:QA:GL	1/1:50:0:0:50:1797:-5,-5,0
NC_010611.1	67279	.	G	A	1985.73	.	AB=0;ABP=0;AC=2;AF=1;AN=2;AO=62;CIGAR=1X;DP=62;DPB=62;DPRA=0;EPP=4.27115;EPPR=0;GTI=0;LEN=1;MEANALT=1;MQM=60;MQMR=0;NS=1;NUMALT=1;ODDS=89.1691;PAIRED=0.983871;PAIREDR=0;PAO=0;PQA=0;PQR=0;PRO=0;QA=2240;QR=0;RO=0;RPP=3.57068;RPPR=0;RUN=1;SAF=27;SAP=5.25182;SAR=35;SRF=0;SRP=0;SRR=0;TYPE=snp;BVAR	GT:DP:RO:QR:AO:QA:GL	1/1:62:0:0:62:2240:-5,-5,0
NC_010611.1	67320	.	G	A	1964.18	.	AB=0;ABP=0;AC=2;AF=1;AN=2;AO=66;CIGAR=1X;DP=66;DPB=66;DPRA=0;EPP=5.11597;EPPR=0;GTI=0;LEN=1;MEANALT=1;MQM=60;MQMR=0;NS=1;NUMALT=1;ODDS=94.7143;PAIRED=1;PAIREDR=0;PAO=0;PQA=0;PQR=0;PRO=0;QA=2220;QR=0;RO=0;RPP=7.74806;RPPR=0;RUN=1;SAF=34;SAP=3.1419;SAR=32;SRF=0;SRP=0;SRR=0;TYPE=snp;BVAR	GT:DP:RO:QR:AO:QA:GL	1/1:66:0:0:66:2220:-5,-5,0
NC_010611.1	67335	.	A	G	2074.81	.	AB=0;ABP=0;AC=2;AF=1;AN=2;AO=66;CIGAR=1X;DP=68;DPB=68;DPRA=0;EPP=11.433;EPPR=0;GTI=0;LEN=1;MEANALT=2;MQM=60;MQMR=0;NS=1;NUMALT=1;ODDS=94.7143;PAIRED=0.984848;PAIREDR=0;PAO=0;PQA=0;PQR=0;PRO=0;QA=2358;QR=0;RO=0;RPP=11.433;RPPR=0;RUN=1;SAF=34;SAP=3.1419;SAR=32;SRF=0;SRP=0;SRR=0;TYPE=snp;BVAR	GT:DP:RO:QR:AO:QA:GL	1/1:68:0:0:66:2358:-5,-5,0
NC_010611.1	67361	.	CTTTG	TTTTA	2049.25	.	AB=0;ABP=0;AC=2;AF=1;AN=2;AO=64;CIGAR=1X3M1X;DP=64;DPB=129;DPRA=0;EPP=3.55317;EPPR=0;GTI=0;LEN=5;MEANALT=1;MQM=60;MQMR=0;NS=1;NUMALT=1;ODDS=91.9417;PAIRED=0.984375;PAIREDR=0;PAO=2;PQA=71;PQR=0;PRO=0;QA=2318;QR=0;RO=0;RPP=9.66043;RPPR=0;RUN=1;SAF=37;SAP=6.40323;SAR=27;SRF=0;SRP=0;SRR=0;TYPE=complex;BVAR	GT:DP:RO:QR:AO:QA:GL	1/1:64:0:0:64:2318:-5,-5,0
NC_010611.1	67386	.	A	G	1956.18	.	AB=0;ABP=0;AC=2;AF=1;AN=2;AO=60;CIGAR=1X;DP=60;DPB=60;DPRA=0;EPP=3.15506;EPPR=0;GTI=0;LEN=1;MEANALT=1;MQM=60;MQMR=0;NS=1;NUMALT=1;ODDS=86.3965;PAIRED=0.983333;PAIREDR=0;PAO=0;PQA=0;PQR=0;PRO=0;QA=2204;QR=0;RO=0;RPP=3.0103;RPPR=0;RUN=1;SAF=33;SAP=4.31318;SAR=27;SRF=0;SRP=0;SRR=0;TYPE=snp;BVAR	GT:DP:RO:QR:AO:QA:GL	1/1:60:0:0:60:2204:-5,-5,0
NC_010611.1	67410	.	CG	TA	1945.71	.	AB=0;ABP=0;AC=2;AF=1;AN=2;AO=64;CIGAR=2X;DP=64;DPB=128;DPRA=0;EPP=4.23175;EPPR=0;GTI=0;LEN=2;MEANALT=1;MQM=60;MQMR=0;NS=1;NUMALT=1;ODDS=91.9417;PAIRED=0.984375;PAIREDR=0;PAO=0;PQA=0;PQR=0;PRO=0;QA=2221;QR=0;RO=0;RPP=25.9465;RPPR=0;RUN=1;SAF=36;SAP=5.18177;SAR=28;SRF=0;SRP=0;SRR=0;TYPE=mnp;BVAR	GT:DP:RO:QR:AO:QA:GL	1/1:64:0:0:64:2221:-5,-5,0
NC_010611.1	67446	.	G	A	2045.5	.	AB=0;ABP=0;AC=2;AF=1;AN=2;AO=62;CIGAR=1X;DP=62;DPB=62;DPRA=0;EPP=3.15039;EPPR=0;GTI=0;LEN=1;MEANALT=1;MQM=60;MQMR=0;NS=1;NUMALT=1;ODDS=89.1691;PAIRED=0.983871;PAIREDR=0;PAO=0;PQA=0;PQR=0;PRO=0;QA=2306;QR=0;RO=0;RPP=3.15039;RPPR=0;RUN=1;SAF=36;SAP=6.51267;SAR=26;SRF=0;SRP=0;SRR=0;TYPE=snp;BVAR	GT:DP:RO:QR:AO:QA:GL	1/1:62:0:0:62:2306:-5,-5,0
NC_010611.1	67467	.	T	C	1546.91	.	AB=0;ABP=0;AC=2;AF=1;AN=2;AO=47;CIGAR=1X;DP=48;DPB=48;DPRA=0;EPP=6.75262;EPPR=0;GTI=0;LEN=1;MEANALT=2;MQM=60;MQMR=0;NS=1;NUMALT=1;ODDS=68.3747;PAIRED=0.978723;PAIREDR=0;PAO=0;PQA=0;PQR=0;PRO=0;QA=1758;QR=0;RO=0;RPP=4.16534;RPPR=0;RUN=1;SAF=27;SAP=5.27418;SAR=20;SRF=0;SRP=0;SRR=0;TYPE=snp;BVAR	GT:DP:RO:QR:AO:QA:GL	1/1:48:0:0:47:1758:-5,-5,0
NC_010611.1	67473	.	T	C	1456.08	.	AB=0;ABP=0;AC=2;AF=1;AN=2;AO=46;CIGAR=1X;DP=48;DPB=48;DPRA=0;EPP=6.03148;EPPR=0;GTI=0;LEN=1;MEANALT=2;MQM=60;MQMR=0;NS=1;NUMALT=1;ODDS=66.9884;PAIRED=0.956522;PAIREDR=0;PAO=0;PQA=0;PQR=0;PRO=0;QA=1656;QR=0;RO=0;RPP=3.19912;RPPR=0;RUN=1;SAF=27;SAP=6.03148;SAR=19;SRF=0;SRP=0;SRR=0;TYPE=snp;BVAR	GT:DP:RO:QR:AO:QA:GL	1/1:48:0:0:46:1656:-5,-5,0
NC_010611.1	67491	.	G	A	1595.65	.	AB=0;ABP=0;AC=2;AF=1;AN=2;AO=49;CIGAR=1X;DP=49;DPB=49;DPRA=0;EPP=3.05462;EPPR=0;GTI=0;LEN=1;MEANALT=1;MQM=60;MQMR=0;NS=1;NUMALT=1;ODDS=71.1473;PAIRED=0.979592;PAIREDR=0;PAO=0;PQA=0;PQR=0;PRO=0;QA=1804;QR=0;RO=0;RPP=4.11819;RPPR=0;RUN=1;SAF=28;SAP=5.18177;SAR=21;SRF=0;SRP=0;SRR=0;TYPE=snp;BVAR	GT:DP:RO:QR:AO:QA:GL	1/1:49:0:0:49:1804:-5,-5,0
NC_010611.1	67521	.	A	G	1791.94	.	AB=0;ABP=0;AC=2;AF=1;AN=2;AO=55;CIGAR=1X;DP=55;DPB=55;DPRA=0;EPP=7.78754;EPPR=0;GTI=0;LEN=1;MEANALT=1;MQM=60;MQMR=0;NS=1;NUMALT=1;ODDS=79.4651;PAIRED=0.981818;PAIREDR=0;PAO=0;PQA=0;PQR=0;PRO=0;QA=2026;QR=0;RO=0;RPP=3.36563;RPPR=0;RUN=1;SAF=25;SAP=3.99733;SAR=30;SRF=0;SRP=0;SRR=0;TYPE=snp;BVAR	GT:DP:RO:QR:AO:QA:GL	1/1:55:0:0:55:2026:-5,-5,0
NC_010611.1	67567	.	C	G	1915.94	.	AB=0;ABP=0;AC=2;AF=1;AN=2;AO=59;CIGAR=1X;DP=59;DPB=59;DPRA=0;EPP=11.2913;EPPR=0;GTI=0;LEN=1;MEANALT=1;MQM=60;MQMR=0;NS=1;NUMALT=1;ODDS=85.0102;PAIRED=1;PAIREDR=0;PAO=0;PQA=0;PQR=0;PRO=0;QA=2171;QR=0;RO=0;RPP=5.99147;RPPR=0;RUN=1;SAF=27;SAP=3.93042;SAR=32;SRF=0;SRP=0;SRR=0;TYPE=snp;BVAR	GT:DP:RO:QR:AO:QA:GL	1/1:59:0:0:59:2171:-5,-5,0
NC_010611.1	67599	.	G	A	2008.95	.	AB=0;ABP=0;AC=2;AF=1;AN=2;AO=64;CIGAR=1X;DP=64;DPB=64;DPRA=0;EPP=3.55317;EPPR=0;GTI=0;LEN=1;MEANALT=1;MQM=60;MQMR=0;NS=1;NUMALT=1;ODDS=91.9417;PAIRED=1;PAIREDR=0;PAO=0;PQA=0;PQR=0;PRO=0;QA=2270;QR=0;RO=0;RPP=5.18177;RPPR=0;RUN=1;SAF=26;SAP=7.89611;SAR=38;SRF=0;SRP=0;SRR=0;TYPE=snp;BVAR	GT:DP:RO:QR:AO:QA:GL	1/1:64:0:0:64:2270:-5,-5,0
NC_010611.1	67647	.	A	G	2865.94	.	AB=0;ABP=0;AC=2;AF=1;AN=2;AO=91;CIGAR=1X;DP=91;DPB=91;DPRA=0;EPP=11.6246;EPPR=0;GTI=0;LEN=1;MEANALT=1;MQM=60;MQMR=0;NS=1;NUMALT=1;ODDS=129.372;PAIRED=1;PAIREDR=0;PAO=0;PQA=0;PQR=0;PRO=0;QA=3249;QR=0;RO=0;RPP=23.0785;RPPR=0;RUN=1;SAF=48;SAP=3.60686;SAR=43;SRF=0;SRP=0;SRR=0;TYPE=snp;BVAR	GT:DP:RO:QR:AO:QA:GL	1/1:91:0:0:91:3249:-5,-5,0
NC_010611.1	67654	.	G	A	3217.29	.	AB=0;ABP=0;AC=2;AF=1;AN=2;AO=98;CIGAR=1X;DP=98;DPB=98;DPRA=0;EPP=13.7347;EPPR=0;GTI=0;LEN=1;MEANALT=1;MQM=60;MQMR=0;NS=1;NUMALT=1;ODDS=139.076;PAIRED=1;PAIREDR=0;PAO=0;PQA=0;PQR=0;PRO=0;QA=3656;QR=0;RO=0;RPP=35.0063;RPPR=0;RUN=1;SAF=52;SAP=3.80798;SAR=46;SRF=0;SRP=0;SRR=0;TYPE=snp;BVAR	GT:DP:RO:QR:AO:QA:GL	1/1:98:0:0:98:3656:-5,-5,0
NC_010611.1	67684	.	G	A	3545.93	.	AB=0;ABP=0;AC=2;AF=1;AN=2;AO=109;CIGAR=1X;DP=109;DPB=109;DPRA=0;EPP=7.4927;EPPR=0;GTI=0;LEN=1;MEANALT=1;MQM=60;MQMR=0;NS=1;NUMALT=1;ODDS=154.325;PAIRED=1;PAIREDR=0;PAO=0;PQA=0;PQR=0;PRO=0;QA=3988;QR=0;RO=0;RPP=11.7958;RPPR=0;RUN=1;SAF=56;SAP=3.1896;SAR=53;SRF=0;SRP=0;SRR=0;TYPE=snp;BVAR	GT:DP:RO:QR:AO:QA:GL	1/1:109:0:0:109:3988:-5,-5,0
NC_010611.1	67713	.	C	T	3338.5	.	AB=0;ABP=0;AC=2;AF=1;AN=2;AO=102;CIGAR=1X;DP=102;DPB=102;DPRA=0;EPP=3.09546;EPPR=0;GTI=0;LEN=1;MEANALT=1;MQM=60;MQMR=0;NS=1;NUMALT=1;ODDS=144.621;PAIRED=1;PAIREDR=0;PAO=0;PQA=0;PQR=0;PRO=0;QA=3756;QR=0;RO=0;RPP=13.3141;RPPR=0;RUN=1;SAF=56;SAP=5.13919;SAR=46;SRF=0;SRP=0;SRR=0;TYPE=snp;BVAR	GT:DP:RO:QR:AO:QA:GL	1/1:102:0:0:102:3756:-5,-5,0
NC_010611.1	67719	.	A	G	3409.3	.	AB=0;ABP=0;AC=2;AF=1;AN=2;AO=104;CIGAR=1X;DP=104;DPB=104;DPRA=0;EPP=3.34437;EPPR=0;GTI=0;LEN=1;MEANALT=1;MQM=60;MQMR=0;NS=1;NUMALT=1;ODDS=147.393;PAIRED=1;PAIREDR=0;PAO=0;PQA=0;PQR=0;PRO=0;QA=3841;QR=0;RO=0;RPP=19.3799;RPPR=0;RUN=1;SAF=56;SAP=4.34659;SAR=48;SRF=0;SRP=0;SRR=0;TYPE=snp;BVAR	GT:DP:RO:QR:AO:QA:GL	1/1:104:0:0:104:3841:-5,-5,0
NC_010611.1	67782	.	T	G	2791	.	AB=0;ABP=0;AC=2;AF=1;AN=2;AO=84;CIGAR=1X;DP=84;DPB=84;DPRA=0;EPP=6.73282;EPPR=0;GTI=0;LEN=1;MEANALT=1;MQM=60;MQMR=0;NS=1;NUMALT=1;ODDS=119.668;PAIRED=1;PAIREDR=0;PAO=0;PQA=0;PQR=0;PRO=0;QA=3141;QR=0;RO=0;RPP=3.42391;RPPR=0;RUN=1;SAF=48;SAP=6.73282;SAR=36;SRF=0;SRP=0;SRR=0;TYPE=snp;BVAR	GT:DP:RO:QR:AO:QA:GL	1/1:84:0:0:84:3141:-5,-5,0
NC_010611.1	67791	.	A	G	2627.26	.	AB=0;ABP=0;AC=2;AF=1;AN=2;AO=81;CIGAR=1X;DP=81;DPB=81;DPRA=0;EPP=3.68051;EPPR=0;GTI=0;LEN=1;MEANALT=1;MQM=60;MQMR=0;NS=1;NUMALT=1;ODDS=115.509;PAIRED=1;PAIREDR=0;PAO=0;PQA=0;PQR=0;PRO=0;QA=2967;QR=0;RO=0;RPP=17.1919;RPPR=0;RUN=1;SAF=42;SAP=3.25157;SAR=39;SRF=0;SRP=0;SRR=0;TYPE=snp;BVAR	GT:DP:RO:QR:AO:QA:GL	1/1:81:0:0:81:2967:-5,-5,0
NC_010611.1	67833	.	GGGAC	AGGTT	1620.6	.	AB=0;ABP=0;AC=2;AF=1;AN=2;AO=55;CIGAR=1X2M2X;DP=55;DPB=111.4;DPRA=0;EPP=3.99733;EPPR=0;GTI=0;LEN=5;MEANALT=1;MQM=60;MQMR=0;NS=1;NUMALT=1;ODDS=79.4651;PAIRED=1;PAIREDR=0;PAO=0;PQA=0;PQR=0;PRO=0;QA=1836;QR=0;RO=0;RPP=4.94488;RPPR=0;RUN=1;SAF=32;SAP=6.20829;SAR=23;SRF=0;SRP=0;SRR=0;TYPE=complex;BVAR	GT:DP:RO:QR:AO:QA:GL	1/1:55:0:0:55:1836:-5,-5,0
NC_010611.1	67842	.	C	T	1724.14	.	AB=0;ABP=0;AC=2;AF=1;AN=2;AO=56;CIGAR=1X;DP=56;DPB=56;DPRA=0;EPP=3.0103;EPPR=0;GTI=0;LEN=1;MEANALT=1;MQM=60;MQMR=0;NS=1;NUMALT=1;ODDS=80.8514;PAIRED=1;PAIREDR=0;PAO=0;PQA=0;PQR=0;PRO=0;QA=1958;QR=0;RO=0;RPP=12.937;RPPR=0;RUN=1;SAF=32;SAP=5.49198;SAR=24;SRF=0;SRP=0;SRR=0;TYPE=snp;BVAR	GT:DP:RO:QR:AO:QA:GL	1/1:56:0:0:56:1958:-5,-5,0
NC_010611.1	68027	.	C	T	2860.79	.	AB=0;ABP=0;AC=2;AF=1;AN=2;AO=90;CIGAR=1X;DP=91;DPB=91;DPRA=0;EPP=6.48466;EPPR=0;GTI=0;LEN=1;MEANALT=2;MQM=60;MQMR=0;NS=1;NUMALT=1;ODDS=127.985;PAIRED=0.988889;PAIREDR=0;PAO=0;PQA=0;PQR=0;PRO=0;QA=3218;QR=0;RO=0;RPP=3.10681;RPPR=0;RUN=1;SAF=49;SAP=4.55446;SAR=41;SRF=0;SRP=0;SRR=0;TYPE=snp;BVAR	GT:DP:RO:QR:AO:QA:GL	1/1:91:0:0:90:3218:-5,-5,0
NC_010611.1	68055	.	A	G	2617.57	.	AB=0;ABP=0;AC=2;AF=1;AN=2;AO=81;CIGAR=1X;DP=81;DPB=81;DPRA=0;EPP=3.68051;EPPR=0;GTI=0;LEN=1;MEANALT=1;MQM=60;MQMR=0;NS=1;NUMALT=1;ODDS=115.509;PAIRED=0.987654;PAIREDR=0;PAO=0;PQA=0;PQR=0;PRO=0;QA=2945;QR=0;RO=0;RPP=5.18177;RPPR=0;RUN=1;SAF=45;SAP=5.18177;SAR=36;SRF=0;SRP=0;SRR=0;TYPE=snp;BVAR	GT:DP:RO:QR:AO:QA:GL	1/1:81:0:0:81:2945:-5,-5,0
NC_010611.1	68115	.	G	A	2360.8	.	AB=0;ABP=0;AC=2;AF=1;AN=2;AO=72;CIGAR=1X;DP=72;DPB=72;DPRA=0;EPP=3.13094;EPPR=0;GTI=0;LEN=1;MEANALT=1;MQM=60;MQMR=0;NS=1;NUMALT=1;ODDS=103.032;PAIRED=1;PAIREDR=0;PAO=0;PQA=0;PQR=0;PRO=0;QA=2669;QR=0;RO=0;RPP=12.7819;RPPR=0;RUN=1;SAF=42;SAP=7.35324;SAR=30;SRF=0;SRP=0;SRR=0;TYPE=snp;BVAR	GT:DP:RO:QR:AO:QA:GL	1/1:72:0:0:72:2669:-5,-5,0
NC_010611.1	68208	.	C	A	2943.13	.	AB=0;ABP=0;AC=2;AF=1;AN=2;AO=90;CIGAR=1X;DP=90;DPB=90;DPRA=0;EPP=4.55446;EPPR=0;GTI=0;LEN=1;MEANALT=1;MQM=60;MQMR=0;NS=1;NUMALT=1;ODDS=127.985;PAIRED=1;PAIREDR=0;PAO=0;PQA=0;PQR=0;PRO=0;QA=3308;QR=0;RO=0;RPP=5.42305;RPPR=0;RUN=1;SAF=49;SAP=4.55446;SAR=41;SRF=0;SRP=0;SRR=0;TYPE=snp;BVAR	GT:DP:RO:QR:AO:QA:GL	1/1:90:0:0:90:3308:-5,-5,0
NC_010611.1	68536	.	T	C	3093.36	.	AB=0;ABP=0;AC=2;AF=1;AN=2;AO=94;CIGAR=1X;DP=94;DPB=94;DPRA=0;EPP=5.32038;EPPR=0;GTI=0;LEN=1;MEANALT=1;MQM=60;MQMR=0;NS=1;NUMALT=1;ODDS=133.531;PAIRED=1;PAIREDR=0;PAO=0;PQA=0;PQR=0;PRO=0;QA=3485;QR=0;RO=0;RPP=14.1911;RPPR=0;RUN=1;SAF=44;SAP=3.84193;SAR=50;SRF=0;SRP=0;SRR=0;TYPE=snp;BVAR	GT:DP:RO:QR:AO:QA:GL	1/1:94:0:0:94:3485:-5,-5,0
NC_010611.1	68641	.	AA	GG	2465.19	.	AB=0;ABP=0;AC=2;AF=1;AN=2;AO=79;CIGAR=2X;DP=79;DPB=158;DPRA=0;EPP=3.25768;EPPR=0;GTI=0;LEN=2;MEANALT=1;MQM=60;MQMR=0;NS=1;NUMALT=1;ODDS=112.736;PAIRED=1;PAIREDR=0;PAO=0;PQA=0;PQR=0;PRO=0;QA=2786;QR=0;RO=0;RPP=10.954;RPPR=0;RUN=1;SAF=47;SAP=9.19487;SAR=32;SRF=0;SRP=0;SRR=0;TYPE=mnp;BVAR	GT:DP:RO:QR:AO:QA:GL	1/1:79:0:0:79:2786:-5,-5,0
NC_010611.1	68703	.	C	T	2508.85	.	AB=0;ABP=0;AC=2;AF=1;AN=2;AO=78;CIGAR=1X;DP=79;DPB=79;DPRA=0;EPP=3.45573;EPPR=5.18177;GTI=0;LEN=1;MEANALT=1;MQM=60;MQMR=60;NS=1;NUMALT=1;ODDS=102.623;PAIRED=1;PAIREDR=1;PAO=0;PQA=0;PQR=0;PRO=0;QA=2841;QR=15;RO=1;RPP=16.4846;RPPR=5.18177;RUN=1;SAF=37;SAP=3.45573;SAR=41;SRF=1;SRP=5.18177;SRR=0;TYPE=snp;BVAR	GT:DP:RO:QR:AO:QA:GL	1/1:79:1:15:78:2841:-5,-5,0
NC_010611.1	68757	.	T	G	1545.63	.	AB=0;ABP=0;AC=2;AF=1;AN=2;AO=49;CIGAR=1X;DP=49;DPB=49;DPRA=0;EPP=3.40914;EPPR=0;GTI=0;LEN=1;MEANALT=1;MQM=60;MQMR=0;NS=1;NUMALT=1;ODDS=71.1473;PAIRED=1;PAIREDR=0;PAO=0;PQA=0;PQR=0;PRO=0;QA=1747;QR=0;RO=0;RPP=3.40914;RPPR=0;RUN=1;SAF=22;SAP=4.11819;SAR=27;SRF=0;SRP=0;SRR=0;TYPE=snp;BVAR	GT:DP:RO:QR:AO:QA:GL	1/1:49:0:0:49:1747:-5,-5,0
NC_010611.1	68802	.	C	T	1839.39	.	AB=0;ABP=0;AC=2;AF=1;AN=2;AO=60;CIGAR=1X;DP=60;DPB=60;DPRA=0;EPP=6.62942;EPPR=0;GTI=0;LEN=1;MEANALT=1;MQM=60;MQMR=0;NS=1;NUMALT=1;ODDS=86.3965;PAIRED=1;PAIREDR=0;PAO=0;PQA=0;PQR=0;PRO=0;QA=2084;QR=0;RO=0;RPP=4.31318;RPPR=0;RUN=1;SAF=24;SAP=8.22183;SAR=36;SRF=0;SRP=0;SRR=0;TYPE=snp;BVAR	GT:DP:RO:QR:AO:QA:GL	1/1:60:0:0:60:2084:-5,-5,0
NC_010611.1	68967	.	T	C	3686.55	.	AB=0;ABP=0;AC=2;AF=1;AN=2;AO=114;CIGAR=1X;DP=114;DPB=114;DPRA=0;EPP=4.9151;EPPR=0;GTI=0;LEN=1;MEANALT=1;MQM=60;MQMR=0;NS=1;NUMALT=1;ODDS=161.256;PAIRED=1;PAIREDR=0;PAO=0;PQA=0;PQR=0;PRO=0;QA=4134;QR=0;RO=0;RPP=3.08649;RPPR=0;RUN=1;SAF=52;SAP=4.9151;SAR=62;SRF=0;SRP=0;SRR=0;TYPE=snp;BVAR	GT:DP:RO:QR:AO:QA:GL	1/1:114:0:0:114:4134:-5,-5,0
NC_010611.1	69036	.	C	T	3553.62	.	AB=0;ABP=0;AC=2;AF=1;AN=2;AO=111;CIGAR=1X;DP=111;DPB=111;DPRA=0;EPP=17.2716;EPPR=0;GTI=0;LEN=1;MEANALT=1;MQM=60;MQMR=0;NS=1;NUMALT=1;ODDS=157.098;PAIRED=1;PAIREDR=0;PAO=0;PQA=0;PQR=0;PRO=0;QA=4000;QR=0;RO=0;RPP=4.59489;RPPR=0;RUN=1;SAF=58;SAP=3.49937;SAR=53;SRF=0;SRP=0;SRR=0;TYPE=snp;BVAR	GT:DP:RO:QR:AO:QA:GL	1/1:111:0:0:111:4000:-5,-5,0
NC_010611.1	69134	.	T	G	3123.06	.	AB=0;ABP=0;AC=2;AF=1;AN=2;AO=97;CIGAR=1X;DP=98;DPB=98;DPRA=0;EPP=3.56996;EPPR=5.18177;GTI=0;LEN=1;MEANALT=1;MQM=60;MQMR=60;NS=1;NUMALT=1;ODDS=128.071;PAIRED=1;PAIREDR=1;PAO=0;PQA=0;PQR=0;PRO=0;QA=3536;QR=17;RO=1;RPP=3.03269;RPPR=5.18177;RUN=1;SAF=64;SAP=24.5235;SAR=33;SRF=0;SRP=5.18177;SRR=1;TYPE=snp;BVAR	GT:DP:RO:QR:AO:QA:GL	1/1:98:1:17:97:3536:-5,-5,0
NC_010611.1	69797	.	A	G	2424.03	.	AB=0;ABP=0;AC=2;AF=1;AN=2;AO=73;CIGAR=1X;DP=73;DPB=73;DPRA=0;EPP=3.75395;EPPR=0;GTI=0;LEN=1;MEANALT=1;MQM=60;MQMR=0;NS=1;NUMALT=1;ODDS=104.418;PAIRED=1;PAIREDR=0;PAO=0;PQA=0;PQR=0;PRO=0;QA=2739;QR=0;RO=0;RPP=16.1284;RPPR=0;RUN=1;SAF=36;SAP=3.04005;SAR=37;SRF=0;SRP=0;SRR=0;TYPE=snp;BVAR	GT:DP:RO:QR:AO:QA:GL	1/1:73:0:0:73:2739:-5,-5,0
NC_010611.1	69830	.	C	T	2215.78	.	AB=0;ABP=0;AC=2;AF=1;AN=2;AO=71;CIGAR=1X;DP=71;DPB=71;DPRA=0;EPP=8.17902;EPPR=0;GTI=0;LEN=1;MEANALT=1;MQM=60;MQMR=0;NS=1;NUMALT=1;ODDS=101.646;PAIRED=1;PAIREDR=0;PAO=0;PQA=0;PQR=0;PRO=0;QA=2508;QR=0;RO=0;RPP=11.8491;RPPR=0;RUN=1;SAF=37;SAP=3.28556;SAR=34;SRF=0;SRP=0;SRR=0;TYPE=snp;BVAR	GT:DP:RO:QR:AO:QA:GL	1/1:71:0:0:71:2508:-5,-5,0
NC_010611.1	69842	.	C	T	2203	.	AB=0;ABP=0;AC=2;AF=1;AN=2;AO=66;CIGAR=1X;DP=66;DPB=66;DPRA=0;EPP=11.433;EPPR=0;GTI=0;LEN=1;MEANALT=1;MQM=60;MQMR=0;NS=1;NUMALT=1;ODDS=94.7143;PAIRED=1;PAIREDR=0;PAO=0;PQA=0;PQR=0;PRO=0;QA=2489;QR=0;RO=0;RPP=3.1419;RPPR=0;RUN=1;SAF=37;SAP=5.11597;SAR=29;SRF=0;SRP=0;SRR=0;TYPE=snp;BVAR	GT:DP:RO:QR:AO:QA:GL	1/1:66:0:0:66:2489:-5,-5,0
NC_010611.1	69851	.	G	A	2313.81	.	AB=0;ABP=0;AC=2;AF=1;AN=2;AO=72;CIGAR=1X;DP=72;DPB=72;DPRA=0;EPP=8.92153;EPPR=0;GTI=0;LEN=1;MEANALT=1;MQM=60;MQMR=0;NS=1;NUMALT=1;ODDS=103.032;PAIRED=1;PAIREDR=0;PAO=0;PQA=0;PQR=0;PRO=0;QA=2619;QR=0;RO=0;RPP=12.7819;RPPR=0;RUN=1;SAF=38;SAP=3.49285;SAR=34;SRF=0;SRP=0;SRR=0;TYPE=snp;BVAR	GT:DP:RO:QR:AO:QA:GL	1/1:72:0:0:72:2619:-5,-5,0
NC_010611.1	69944	.	TGCC	AGCG	2333.34	.	AB=0;ABP=0;AC=2;AF=1;AN=2;AO=74;CIGAR=1X2M1X;DP=74;DPB=149.5;DPRA=0;EPP=4.88833;EPPR=0;GTI=0;LEN=4;MEANALT=1;MQM=60;MQMR=0;NS=1;NUMALT=1;ODDS=105.805;PAIRED=1;PAIREDR=0;PAO=0;PQA=0;PQR=0;PRO=0;QA=2631;QR=0;RO=0;RPP=7.23587;RPPR=0;RUN=1;SAF=40;SAP=4.06669;SAR=34;SRF=0;SRP=0;SRR=0;TYPE=complex;BVAR	GT:DP:RO:QR:AO:QA:GL	1/1:74:0:0:74:2631:-5,-5,0
NC_010611.1	69998	.	C	T	1995.38	.	AB=0;ABP=0;AC=2;AF=1;AN=2;AO=60;CIGAR=1X;DP=60;DPB=60;DPRA=0;EPP=4.31318;EPPR=0;GTI=0;LEN=1;MEANALT=1;MQM=60;MQMR=0;NS=1;NUMALT=1;ODDS=86.3965;PAIRED=1;PAIREDR=0;PAO=0;PQA=0;PQR=0;PRO=0;QA=2257;QR=0;RO=0;RPP=6.62942;RPPR=0;RUN=1;SAF=36;SAP=8.22183;SAR=24;SRF=0;SRP=0;SRR=0;TYPE=snp;BVAR	GT:DP:RO:QR:AO:QA:GL	1/1:60:0:0:60:2257:-5,-5,0
NC_010611.1	70019	.	C	T	2221.62	.	AB=0;ABP=0;AC=2;AF=1;AN=2;AO=68;CIGAR=1X;DP=68;DPB=68;DPRA=0;EPP=5.05404;EPPR=0;GTI=0;LEN=1;MEANALT=1;MQM=60;MQMR=0;NS=1;NUMALT=1;ODDS=97.4869;PAIRED=1;PAIREDR=0;PAO=0;PQA=0;PQR=0;PRO=0;QA=2503;QR=0;RO=0;RPP=4.1599;RPPR=0;RUN=1;SAF=37;SAP=4.1599;SAR=31;SRF=0;SRP=0;SRR=0;TYPE=snp;BVAR	GT:DP:RO:QR:AO:QA:GL	1/1:68:0:0:68:2503:-5,-5,0
NC_010611.1	70087	.	G	GT	831252	.	AB=0;ABP=0;AC=2;AF=1;AN=2;AO=28;CIGAR=1M1I;DP=28;DPB=74.75;DPRA=0;EPP=5.80219;EPPR=0;GTI=0;LEN=1;MEANALT=1;MQM=60;MQMR=0;NS=1;NUMALT=1;ODDS=42.0351;PAIRED=1;PAIREDR=0;PAO=0;PQA=0;PQR=0;PRO=0;QA=963;QR=0;RO=0;RPP=14.1779;RPPR=0;RUN=1;SAF=13;SAP=3.32051;SAR=15;SRF=0;SRP=0;SRR=0;TYPE=ins;BVAR	GT:DP:RO:QR:AO:QA:GL	1/1:28:0:0:28:963:-5,-5,0
NC_010611.1	70096	.	G	A	1171.32	.	AB=0;ABP=0;AC=2;AF=1;AN=2;AO=38;CIGAR=1X;DP=39;DPB=39;DPRA=0;EPP=3.9246;EPPR=5.18177;GTI=0;LEN=1;MEANALT=1;MQM=60;MQMR=60;NS=1;NUMALT=1;ODDS=48.8131;PAIRED=1;PAIREDR=1;PAO=0;PQA=0;PQR=0;PRO=0;QA=1338;QR=14;RO=1;RPP=6.66752;RPPR=5.18177;RUN=1;SAF=18;SAP=3.23888;SAR=20;SRF=0;SRP=5.18177;SRR=1;TYPE=snp;BVAR	GT:DP:RO:QR:AO:QA:GL	1/1:39:1:14:38:1338:-5,-5,0
NC_010611.1	70176	.	G	A	2139.88	.	AB=0;ABP=0;AC=2;AF=1;AN=2;AO=70;CIGAR=1X;DP=70;DPB=70;DPRA=0;EPP=3.50664;EPPR=0;GTI=0;LEN=1;MEANALT=1;MQM=60;MQMR=0;NS=1;NUMALT=1;ODDS=100.259;PAIRED=1;PAIREDR=0;PAO=0;PQA=0;PQR=0;PRO=0;QA=2437;QR=0;RO=0;RPP=27.3308;RPPR=0;RUN=1;SAF=32;SAP=4.12706;SAR=38;SRF=0;SRP=0;SRR=0;TYPE=snp;BVAR	GT:DP:RO:QR:AO:QA:GL	1/1:70:0:0:70:2437:-5,-5,0
NC_010611.1	70253	.	C	T	2441.75	.	AB=0;ABP=0;AC=2;AF=1;AN=2;AO=74;CIGAR=1X;DP=74;DPB=74;DPRA=0;EPP=3.12768;EPPR=0;GTI=0;LEN=1;MEANALT=1;MQM=60;MQMR=0;NS=1;NUMALT=1;ODDS=105.805;PAIRED=1;PAIREDR=0;PAO=0;PQA=0;PQR=0;PRO=0;QA=2750;QR=0;RO=0;RPP=8.76177;RPPR=0;RUN=1;SAF=36;SAP=3.12768;SAR=38;SRF=0;SRP=0;SRR=0;TYPE=snp;BVAR	GT:DP:RO:QR:AO:QA:GL	1/1:74:0:0:74:2750:-5,-5,0
NC_010611.1	70463	.	A	T	2046.97	.	AB=0;ABP=0;AC=2;AF=1;AN=2;AO=63;CIGAR=1X;DP=63;DPB=63;DPRA=0;EPP=3.872;EPPR=0;GTI=0;LEN=1;MEANALT=1;MQM=60;MQMR=0;NS=1;NUMALT=1;ODDS=90.5554;PAIRED=1;PAIREDR=0;PAO=0;PQA=0;PQR=0;PRO=0;QA=2308;QR=0;RO=0;RPP=5.80219;RPPR=0;RUN=1;SAF=30;SAP=3.32051;SAR=33;SRF=0;SRP=0;SRR=0;TYPE=snp;BVAR	GT:DP:RO:QR:AO:QA:GL	1/1:63:0:0:63:2308:-5,-5,0
NC_010611.1	70550	.	T	C	2063.59	.	AB=0;ABP=0;AC=2;AF=1;AN=2;AO=66;CIGAR=1X;DP=66;DPB=66;DPRA=0;EPP=9.45891;EPPR=0;GTI=0;LEN=1;MEANALT=1;MQM=60;MQMR=0;NS=1;NUMALT=1;ODDS=94.7143;PAIRED=1;PAIREDR=0;PAO=0;PQA=0;PQR=0;PRO=0;QA=2330;QR=0;RO=0;RPP=3.1419;RPPR=0;RUN=1;SAF=32;SAP=3.1419;SAR=34;SRF=0;SRP=0;SRR=0;TYPE=snp;BVAR	GT:DP:RO:QR:AO:QA:GL	1/1:66:0:0:66:2330:-5,-5,0
NC_010611.1	70556	.	C	T	2095.08	.	AB=0;ABP=0;AC=2;AF=1;AN=2;AO=65;CIGAR=1X;DP=66;DPB=66;DPRA=0;EPP=5.71629;EPPR=0;GTI=0;LEN=1;MEANALT=2;MQM=60;MQMR=0;NS=1;NUMALT=1;ODDS=93.328;PAIRED=1;PAIREDR=0;PAO=0;PQA=0;PQR=0;PRO=0;QA=2362;QR=0;RO=0;RPP=3.04371;RPPR=0;RUN=1;SAF=33;SAP=3.04371;SAR=32;SRF=0;SRP=0;SRR=0;TYPE=snp;BVAR	GT:DP:RO:QR:AO:QA:GL	1/1:66:0:0:65:2362:-5,-5,0
NC_010611.1	70651	.	A	G	2738.27	.	AB=0;ABP=0;AC=2;AF=1;AN=2;AO=86;CIGAR=1X;DP=86;DPB=86;DPRA=0;EPP=3.41429;EPPR=0;GTI=0;LEN=1;MEANALT=1;MQM=60;MQMR=0;NS=1;NUMALT=1;ODDS=122.44;PAIRED=1;PAIREDR=0;PAO=0;PQA=0;PQR=0;PRO=0;QA=3084;QR=0;RO=0;RPP=6.64625;RPPR=0;RUN=1;SAF=50;SAP=7.95924;SAR=36;SRF=0;SRP=0;SRR=0;TYPE=snp;BVAR	GT:DP:RO:QR:AO:QA:GL	1/1:86:0:0:86:3084:-5,-5,0
NC_010611.1	70743	.	A	G	2571.8	.	AB=0;ABP=0;AC=2;AF=1;AN=2;AO=81;CIGAR=1X;DP=81;DPB=81;DPRA=0;EPP=7.5409;EPPR=0;GTI=0;LEN=1;MEANALT=1;MQM=60;MQMR=0;NS=1;NUMALT=1;ODDS=115.509;PAIRED=1;PAIREDR=0;PAO=0;PQA=0;PQR=0;PRO=0;QA=2894;QR=0;RO=0;RPP=3.03711;RPPR=0;RUN=1;SAF=42;SAP=3.25157;SAR=39;SRF=0;SRP=0;SRR=0;TYPE=snp;BVAR	GT:DP:RO:QR:AO:QA:GL	1/1:81:0:0:81:2894:-5,-5,0
NC_010611.1	70910	.	T	C	2214.2	.	AB=0;ABP=0;AC=2;AF=1;AN=2;AO=73;CIGAR=1X;DP=73;DPB=73;DPRA=0;EPP=4.46786;EPPR=0;GTI=0;LEN=1;MEANALT=1;MQM=60;MQMR=0;NS=1;NUMALT=1;ODDS=104.418;PAIRED=1;PAIREDR=0;PAO=0;PQA=0;PQR=0;PRO=0;QA=2499;QR=0;RO=0;RPP=5.41974;RPPR=0;RUN=1;SAF=42;SAP=6.60959;SAR=31;SRF=0;SRP=0;SRR=0;TYPE=snp;BVAR	GT:DP:RO:QR:AO:QA:GL	1/1:73:0:0:73:2499:-5,-5,0
NC_010611.1	70922	.	G	C	2168.66	.	AB=0;ABP=0;AC=2;AF=1;AN=2;AO=67;CIGAR=1X;DP=67;DPB=67;DPRA=0;EPP=10.3026;EPPR=0;GTI=0;LEN=1;MEANALT=1;MQM=60;MQMR=0;NS=1;NUMALT=1;ODDS=96.1006;PAIRED=1;PAIREDR=0;PAO=0;PQA=0;PQR=0;PRO=0;QA=2450;QR=0;RO=0;RPP=3.82055;RPPR=0;RUN=1;SAF=37;SAP=4.59839;SAR=30;SRF=0;SRP=0;SRR=0;TYPE=snp;BVAR	GT:DP:RO:QR:AO:QA:GL	1/1:67:0:0:67:2450:-5,-5,0
NC_010611.1	70934	.	T	C	2106.76	.	AB=0;ABP=0;AC=2;AF=1;AN=2;AO=66;CIGAR=1X;DP=66;DPB=66;DPRA=0;EPP=7.74806;EPPR=0;GTI=0;LEN=1;MEANALT=1;MQM=60;MQMR=0;NS=1;NUMALT=1;ODDS=94.7143;PAIRED=1;PAIREDR=0;PAO=0;PQA=0;PQR=0;PRO=0;QA=2377;QR=0;RO=0;RPP=3.0103;RPPR=0;RUN=1;SAF=36;SAP=4.19474;SAR=30;SRF=0;SRP=0;SRR=0;TYPE=snp;BVAR	GT:DP:RO:QR:AO:QA:GL	1/1:66:0:0:66:2377:-5,-5,0
NC_010611.1	70946	.	G	A	1950.4	.	AB=0;ABP=0;AC=2;AF=1;AN=2;AO=62;CIGAR=1X;DP=62;DPB=62;DPRA=0;EPP=5.25182;EPPR=0;GTI=0;LEN=1;MEANALT=1;MQM=60;MQMR=0;NS=1;NUMALT=1;ODDS=89.1691;PAIRED=1;PAIREDR=0;PAO=0;PQA=0;PQR=0;PRO=0;QA=2207;QR=0;RO=0;RPP=9.87495;RPPR=0;RUN=1;SAF=33;SAP=3.57068;SAR=29;SRF=0;SRP=0;SRR=0;TYPE=snp;BVAR	GT:DP:RO:QR:AO:QA:GL	1/1:62:0:0:62:2207:-5,-5,0
NC_010611.1	70952	.	A	T	1913.85	.	AB=0;ABP=0;AC=2;AF=1;AN=2;AO=63;CIGAR=1X;DP=63;DPB=63;DPRA=0;EPP=10.7656;EPPR=0;GTI=0;LEN=1;MEANALT=1;MQM=60;MQMR=0;NS=1;NUMALT=1;ODDS=90.5554;PAIRED=1;PAIREDR=0;PAO=0;PQA=0;PQR=0;PRO=0;QA=2171;QR=0;RO=0;RPP=8.83536;RPPR=0;RUN=1;SAF=32;SAP=3.04477;SAR=31;SRF=0;SRP=0;SRR=0;TYPE=snp;BVAR	GT:DP:RO:QR:AO:QA:GL	1/1:63:0:0:63:2171:-5,-5,0
NC_010611.1	70982	.	G	A	2978.9	.	AB=0;ABP=0;AC=2;AF=1;AN=2;AO=93;CIGAR=1X;DP=93;DPB=93;DPRA=0;EPP=3.03365;EPPR=0;GTI=0;LEN=1;MEANALT=1;MQM=60;MQMR=0;NS=1;NUMALT=1;ODDS=132.144;PAIRED=1;PAIREDR=0;PAO=0;PQA=0;PQR=0;PRO=0;QA=3352;QR=0;RO=0;RPP=11.4393;RPPR=0;RUN=1;SAF=49;SAP=3.59403;SAR=44;SRF=0;SRP=0;SRR=0;TYPE=snp;BVAR	GT:DP:RO:QR:AO:QA:GL	1/1:93:0:0:93:3352:-5,-5,0
NC_010611.1	71131	.	C	T	3002.68	.	AB=0;ABP=0;AC=2;AF=1;AN=2;AO=93;CIGAR=1X;DP=93;DPB=93;DPRA=0;EPP=15.362;EPPR=0;GTI=0;LEN=1;MEANALT=1;MQM=60;MQMR=0;NS=1;NUMALT=1;ODDS=132.144;PAIRED=1;PAIREDR=0;PAO=0;PQA=0;PQR=0;PRO=0;QA=3384;QR=0;RO=0;RPP=3.59403;RPPR=0;RUN=1;SAF=43;SAP=4.15441;SAR=50;SRF=0;SRP=0;SRR=0;TYPE=snp;BVAR	GT:DP:RO:QR:AO:QA:GL	1/1:93:0:0:93:3384:-5,-5,0
NC_010611.1	71243	.	G	A	3547.45	.	AB=0;ABP=0;AC=2;AF=1;AN=2;AO=107;CIGAR=1X;DP=107;DPB=107;DPRA=0;EPP=4.65412;EPPR=0;GTI=0;LEN=1;MEANALT=1;MQM=60;MQMR=0;NS=1;NUMALT=1;ODDS=151.552;PAIRED=1;PAIREDR=0;PAO=0;PQA=0;PQR=0;PRO=0;QA=3977;QR=0;RO=0;RPP=3.51765;RPPR=0;RUN=1;SAF=53;SAP=3.03059;SAR=54;SRF=0;SRP=0;SRR=0;TYPE=snp;BVAR	GT:DP:RO:QR:AO:QA:GL	1/1:107:0:0:107:3977:-5,-5,0
NC_010611.1	71300	.	G	A	2734.29	.	AB=0;ABP=0;AC=2;AF=1;AN=2;AO=85;CIGAR=1X;DP=85;DPB=85;DPRA=0;EPP=5.07959;EPPR=0;GTI=0;LEN=1;MEANALT=1;MQM=60;MQMR=0;NS=1;NUMALT=1;ODDS=121.054;PAIRED=1;PAIREDR=0;PAO=0;PQA=0;PQR=0;PRO=0;QA=3179;QR=0;RO=0;RPP=91.9385;RPPR=0;RUN=1;SAF=43;SAP=3.03585;SAR=42;SRF=0;SRP=0;SRR=0;TYPE=snp;BVAR	GT:DP:RO:QR:AO:QA:GL	1/1:85:0:0:85:3179:-5,-5,0
NC_010611.1	71353	.	T	C	2585.64	.	AB=0;ABP=0;AC=2;AF=1;AN=2;AO=79;CIGAR=1X;DP=79;DPB=79;DPRA=0;EPP=3.03779;EPPR=0;GTI=0;LEN=1;MEANALT=1;MQM=60;MQMR=0;NS=1;NUMALT=1;ODDS=112.736;PAIRED=1;PAIREDR=0;PAO=0;PQA=0;PQR=0;PRO=0;QA=2965;QR=0;RO=0;RPP=53.8337;RPPR=0;RUN=1;SAF=44;SAP=5.23675;SAR=35;SRF=0;SRP=0;SRR=0;TYPE=snp;BVAR	GT:DP:RO:QR:AO:QA:GL	1/1:79:0:0:79:2965:-5,-5,0
NC_010611.1	71367	.	C	T	2638.55	.	AB=0;ABP=0;AC=2;AF=1;AN=2;AO=81;CIGAR=1X;DP=81;DPB=81;DPRA=0;EPP=3.68051;EPPR=0;GTI=0;LEN=1;MEANALT=1;MQM=59.9506;MQMR=0;NS=1;NUMALT=1;ODDS=115.509;PAIRED=1;PAIREDR=0;PAO=0;PQA=0;PQR=0;PRO=0;QA=3030;QR=0;RO=0;RPP=57.2971;RPPR=0;RUN=1;SAF=46;SAP=6.2541;SAR=35;SRF=0;SRP=0;SRR=0;TYPE=snp;BVAR	GT:DP:RO:QR:AO:QA:GL	1/1:81:0:0:81:3030:-5,-5,0
NC_010611.1	71381	.	T	C	2498.38	.	AB=0;ABP=0;AC=2;AF=1;AN=2;AO=77;CIGAR=1X;DP=77;DPB=77;DPRA=0;EPP=4.39215;EPPR=0;GTI=0;LEN=1;MEANALT=1;MQM=60;MQMR=0;NS=1;NUMALT=1;ODDS=109.964;PAIRED=1;PAIREDR=0;PAO=0;PQA=0;PQR=0;PRO=0;QA=2853;QR=0;RO=0;RPP=41.6174;RPPR=0;RUN=1;SAF=41;SAP=3.71532;SAR=36;SRF=0;SRP=0;SRR=0;TYPE=snp;BVAR	GT:DP:RO:QR:AO:QA:GL	1/1:77:0:0:77:2853:-5,-5,0
NC_010611.1	71489	.	T	C	2938.89	.	AB=0;ABP=0;AC=2;AF=1;AN=2;AO=92;CIGAR=1X;DP=92;DPB=92;DPRA=0;EPP=7.63648;EPPR=0;GTI=0;LEN=1;MEANALT=1;MQM=60;MQMR=0;NS=1;NUMALT=1;ODDS=130.758;PAIRED=1;PAIREDR=0;PAO=0;PQA=0;PQR=0;PRO=0;QA=3322;QR=0;RO=0;RPP=18.9659;RPPR=0;RUN=1;SAF=42;SAP=4.52089;SAR=50;SRF=0;SRP=0;SRR=0;TYPE=snp;BVAR	GT:DP:RO:QR:AO:QA:GL	1/1:92:0:0:92:3322:-5,-5,0
NC_010611.1	71515	.	T	A	3084.52	.	AB=0;ABP=0;AC=2;AF=1;AN=2;AO=93;CIGAR=1X;DP=93;DPB=93;DPRA=0;EPP=5.83555;EPPR=0;GTI=0;LEN=1;MEANALT=1;MQM=60;MQMR=0;NS=1;NUMALT=1;ODDS=132.144;PAIRED=1;PAIREDR=0;PAO=0;PQA=0;PQR=0;PRO=0;QA=3476;QR=0;RO=0;RPP=11.4393;RPPR=0;RUN=1;SAF=40;SAP=6.95631;SAR=53;SRF=0;SRP=0;SRR=0;TYPE=snp;BVAR	GT:DP:RO:QR:AO:QA:GL	1/1:93:0:0:93:3476:-5,-5,0
NC_010611.1	71698	.	A	G	1806.54	.	AB=0;ABP=0;AC=2;AF=1;AN=2;AO=56;CIGAR=1X;DP=56;DPB=56;DPRA=0;EPP=3.16541;EPPR=0;GTI=0;LEN=1;MEANALT=1;MQM=60;MQMR=0;NS=1;NUMALT=1;ODDS=80.8514;PAIRED=1;PAIREDR=0;PAO=0;PQA=0;PQR=0;PRO=0;QA=2047;QR=0;RO=0;RPP=12.937;RPPR=0;RUN=1;SAF=29;SAP=3.16541;SAR=27;SRF=0;SRP=0;SRR=0;TYPE=snp;BVAR	GT:DP:RO:QR:AO:QA:GL	1/1:56:0:0:56:2047:-5,-5,0
NC_010611.1	71965	.	C	T	2251.79	.	AB=0;ABP=0;AC=2;AF=1;AN=2;AO=72;CIGAR=1X;DP=72;DPB=72;DPRA=0;EPP=6.02623;EPPR=0;GTI=0;LEN=1;MEANALT=1;MQM=60;MQMR=0;NS=1;NUMALT=1;ODDS=103.032;PAIRED=1;PAIREDR=0;PAO=0;PQA=0;PQR=0;PRO=0;QA=2559;QR=0;RO=0;RPP=23.398;RPPR=0;RUN=1;SAF=38;SAP=3.49285;SAR=34;SRF=0;SRP=0;SRR=0;TYPE=snp;BVAR	GT:DP:RO:QR:AO:QA:GL	1/1:72:0:0:72:2559:-5,-5,0
NC_010611.1	72035	.	T	C	2931.04	.	AB=0;ABP=0;AC=2;AF=1;AN=2;AO=90;CIGAR=1X;DP=90;DPB=90;DPRA=0;EPP=6.48466;EPPR=0;GTI=0;LEN=1;MEANALT=1;MQM=60;MQMR=0;NS=1;NUMALT=1;ODDS=127.985;PAIRED=1;PAIREDR=0;PAO=0;PQA=0;PQR=0;PRO=0;QA=3307;QR=0;RO=0;RPP=14.688;RPPR=0;RUN=1;SAF=49;SAP=4.55446;SAR=41;SRF=0;SRP=0;SRR=0;TYPE=snp;BVAR	GT:DP:RO:QR:AO:QA:GL	1/1:90:0:0:90:3307:-5,-5,0
NC_010611.1	72065	.	C	T	2989.36	.	AB=0;ABP=0;AC=2;AF=1;AN=2;AO=93;CIGAR=1X;DP=93;DPB=93;DPRA=0;EPP=9.75821;EPPR=0;GTI=0;LEN=1;MEANALT=1;MQM=60;MQMR=0;NS=1;NUMALT=1;ODDS=132.144;PAIRED=1;PAIREDR=0;PAO=0;PQA=0;PQR=0;PRO=0;QA=3375;QR=0;RO=0;RPP=15.362;RPPR=0;RUN=1;SAF=48;SAP=3.22044;SAR=45;SRF=0;SRP=0;SRR=0;TYPE=snp;BVAR	GT:DP:RO:QR:AO:QA:GL	1/1:93:0:0:93:3375:-5,-5,0
NC_010611.1	72100	.	T	C	1893.1	.	AB=0;ABP=0;AC=2;AF=1;AN=2;AO=63;CIGAR=1X;DP=64;DPB=64;DPRA=0;EPP=4.69922;EPPR=5.18177;GTI=0;LEN=1;MEANALT=1;MQM=60;MQMR=60;NS=1;NUMALT=1;ODDS=82.0193;PAIRED=1;PAIREDR=1;PAO=0;PQA=0;PQR=0;PRO=0;QA=2192;QR=16;RO=1;RPP=8.83536;RPPR=5.18177;RUN=1;SAF=15;SAP=40.5458;SAR=48;SRF=1;SRP=5.18177;SRR=0;TYPE=snp;BVAR	GT:DP:RO:QR:AO:QA:GL	1/1:64:1:16:63:2192:-5,-5,0
NC_010611.1	72137	.	C	A	2691.21	.	AB=0;ABP=0;AC=2;AF=1;AN=2;AO=89;CIGAR=1X;DP=89;DPB=89;DPRA=0;EPP=4.20583;EPPR=0;GTI=0;LEN=1;MEANALT=1;MQM=59.8764;MQMR=0;NS=1;NUMALT=1;ODDS=126.599;PAIRED=1;PAIREDR=0;PAO=0;PQA=0;PQR=0;PRO=0;QA=3089;QR=0;RO=0;RPP=56.9067;RPPR=0;RUN=1;SAF=39;SAP=5.96253;SAR=50;SRF=0;SRP=0;SRR=0;TYPE=snp;BVAR	GT:DP:RO:QR:AO:QA:GL	1/1:89:0:0:89:3089:-5,-5,0
NC_010611.1	72279	.	A	T	2013.32	.	AB=0;ABP=0;AC=2;AF=1;AN=2;AO=62;CIGAR=1X;DP=62;DPB=62;DPRA=0;EPP=3.0103;EPPR=0;GTI=0;LEN=1;MEANALT=1;MQM=60;MQMR=0;NS=1;NUMALT=1;ODDS=89.1691;PAIRED=1;PAIREDR=0;PAO=0;PQA=0;PQR=0;PRO=0;QA=2270;QR=0;RO=0;RPP=6.51267;RPPR=0;RUN=1;SAF=31;SAP=3.0103;SAR=31;SRF=0;SRP=0;SRR=0;TYPE=snp;BVAR	GT:DP:RO:QR:AO:QA:GL	1/1:62:0:0:62:2270:-5,-5,0
NC_010611.1	72330	.	G	A	2453.05	.	AB=0;ABP=0;AC=2;AF=1;AN=2;AO=76;CIGAR=1X;DP=76;DPB=76;DPRA=0;EPP=3.12459;EPPR=0;GTI=0;LEN=1;MEANALT=1;MQM=59.7895;MQMR=0;NS=1;NUMALT=1;ODDS=108.577;PAIRED=1;PAIREDR=0;PAO=0;PQA=0;PQR=0;PRO=0;QA=2757;QR=0;RO=0;RPP=3.46745;RPPR=0;RUN=1;SAF=39;SAP=3.12459;SAR=37;SRF=0;SRP=0;SRR=0;TYPE=snp;BVAR	GT:DP:RO:QR:AO:QA:GL	1/1:76:0:0:76:2757:-5,-5,0
NC_010611.1	72341	.	C	T	2565.68	.	AB=0;ABP=0;AC=2;AF=1;AN=2;AO=76;CIGAR=1X;DP=76;DPB=76;DPRA=0;EPP=3.46745;EPPR=0;GTI=0;LEN=1;MEANALT=1;MQM=59.7895;MQMR=0;NS=1;NUMALT=1;ODDS=108.577;PAIRED=1;PAIREDR=0;PAO=0;PQA=0;PQR=0;PRO=0;QA=2888;QR=0;RO=0;RPP=8.61041;RPPR=0;RUN=1;SAF=37;SAP=3.12459;SAR=39;SRF=0;SRP=0;SRR=0;TYPE=snp;BVAR	GT:DP:RO:QR:AO:QA:GL	1/1:76:0:0:76:2888:-5,-5,0
NC_010611.1	72348	.	GT	TC	2508.8	.	AB=0;ABP=0;AC=2;AF=1;AN=2;AO=77;CIGAR=2X;DP=77;DPB=154;DPRA=0;EPP=7.77626;EPPR=0;GTI=0;LEN=2;MEANALT=1;MQM=59.7922;MQMR=0;NS=1;NUMALT=1;ODDS=109.964;PAIRED=1;PAIREDR=0;PAO=0;PQA=0;PQR=0;PRO=0;QA=2832;QR=0;RO=0;RPP=9.35551;RPPR=0;RUN=1;SAF=35;SAP=4.39215;SAR=42;SRF=0;SRP=0;SRR=0;TYPE=mnp;BVAR	GT:DP:RO:QR:AO:QA:GL	1/1:77:0:0:77:2832:-5,-5,0
NC_010611.1	72404	.	G	A	2838.91	.	AB=0;ABP=0;AC=2;AF=1;AN=2;AO=85;CIGAR=1X;DP=85;DPB=85;DPRA=0;EPP=3.64897;EPPR=0;GTI=0;LEN=1;MEANALT=1;MQM=60;MQMR=0;NS=1;NUMALT=1;ODDS=121.054;PAIRED=1;PAIREDR=0;PAO=0;PQA=0;PQR=0;PRO=0;QA=3190;QR=0;RO=0;RPP=3.24022;RPPR=0;RUN=1;SAF=37;SAP=6.10145;SAR=48;SRF=0;SRP=0;SRR=0;TYPE=snp;BVAR	GT:DP:RO:QR:AO:QA:GL	1/1:85:0:0:85:3190:-5,-5,0
NC_010611.1	72529	.	A	G	2616.35	.	AB=0;ABP=0;AC=2;AF=1;AN=2;AO=78;CIGAR=1X;DP=78;DPB=78;DPRA=0;EPP=3.12166;EPPR=0;GTI=0;LEN=1;MEANALT=1;MQM=60;MQMR=0;NS=1;NUMALT=1;ODDS=111.35;PAIRED=1;PAIREDR=0;PAO=0;PQA=0;PQR=0;PRO=0;QA=2942;QR=0;RO=0;RPP=5.79424;RPPR=0;RUN=1;SAF=42;SAP=4.01252;SAR=36;SRF=0;SRP=0;SRR=0;TYPE=snp;BVAR	GT:DP:RO:QR:AO:QA:GL	1/1:78:0:0:78:2942:-5,-5,0
NC_010611.1	72553	.	G	A	1956.68	.	AB=0;ABP=0;AC=2;AF=1;AN=2;AO=58;CIGAR=1X;DP=58;DPB=58;DPRA=0;EPP=3.60933;EPPR=0;GTI=0;LEN=1;MEANALT=1;MQM=60;MQMR=0;NS=1;NUMALT=1;ODDS=83.6239;PAIRED=1;PAIREDR=0;PAO=0;PQA=0;PQR=0;PRO=0;QA=2208;QR=0;RO=0;RPP=6.75422;RPPR=0;RUN=1;SAF=31;SAP=3.60933;SAR=27;SRF=0;SRP=0;SRR=0;TYPE=snp;BVAR	GT:DP:RO:QR:AO:QA:GL	1/1:58:0:0:58:2208:-5,-5,0
NC_010611.1	72711	.	G	T	2630.72	.	AB=0;ABP=0;AC=2;AF=1;AN=2;AO=80;CIGAR=1X;DP=80;DPB=80;DPRA=0;EPP=4.74748;EPPR=0;GTI=0;LEN=1;MEANALT=1;MQM=60;MQMR=0;NS=1;NUMALT=1;ODDS=114.122;PAIRED=1;PAIREDR=0;PAO=0;PQA=0;PQR=0;PRO=0;QA=2964;QR=0;RO=0;RPP=3.44459;RPPR=0;RUN=1;SAF=32;SAP=9.95901;SAR=48;SRF=0;SRP=0;SRR=0;TYPE=snp;BVAR	GT:DP:RO:QR:AO:QA:GL	1/1:80:0:0:80:2964:-5,-5,0
NC_010611.1	72814	.	T	G	1839.89	.	AB=0;ABP=0;AC=2;AF=1;AN=2;AO=57;CIGAR=1X;DP=57;DPB=57;DPRA=0;EPP=4.877;EPPR=0;GTI=0;LEN=1;MEANALT=1;MQM=60;MQMR=0;NS=1;NUMALT=1;ODDS=82.2377;PAIRED=1;PAIREDR=0;PAO=0;PQA=0;PQR=0;PRO=0;QA=2075;QR=0;RO=0;RPP=3.0484;RPPR=0;RUN=1;SAF=29;SAP=3.0484;SAR=28;SRF=0;SRP=0;SRR=0;TYPE=snp;BVAR	GT:DP:RO:QR:AO:QA:GL	1/1:57:0:0:57:2075:-5,-5,0
NC_010611.1	72842	.	A	G	1766.16	.	AB=0;ABP=0;AC=2;AF=1;AN=2;AO=58;CIGAR=1X;DP=59;DPB=59;DPRA=0;EPP=3.60933;EPPR=5.18177;GTI=0;LEN=1;MEANALT=1;MQM=60;MQMR=60;NS=1;NUMALT=1;ODDS=74.79;PAIRED=1;PAIREDR=1;PAO=0;PQA=0;PQR=0;PRO=0;QA=2006;QR=18;RO=1;RPP=4.35811;RPPR=5.18177;RUN=1;SAF=33;SAP=5.40641;SAR=25;SRF=0;SRP=5.18177;SRR=1;TYPE=snp;BVAR	GT:DP:RO:QR:AO:QA:GL	1/1:59:1:18:58:2006:-5,-5,0
NC_010611.1	72874	.	G	A	2284.45	.	AB=0;ABP=0;AC=2;AF=1;AN=2;AO=73;CIGAR=1X;DP=74;DPB=74;DPRA=0;EPP=3.27802;EPPR=5.18177;GTI=0;LEN=1;MEANALT=1;MQM=60;MQMR=60;NS=1;NUMALT=1;ODDS=95.1313;PAIRED=1;PAIREDR=1;PAO=0;PQA=0;PQR=0;PRO=0;QA=2589;QR=18;RO=1;RPP=5.41974;RPPR=5.18177;RUN=1;SAF=44;SAP=9.70319;SAR=29;SRF=0;SRP=5.18177;SRR=1;TYPE=snp;BVAR	GT:DP:RO:QR:AO:QA:GL	1/1:74:1:18:73:2589:-5,-5,0
NC_010611.1	72936	.	A	G	2136.49	.	AB=0;ABP=0;AC=2;AF=1;AN=2;AO=66;CIGAR=1X;DP=66;DPB=66;DPRA=0;EPP=3.1419;EPPR=0;GTI=0;LEN=1;MEANALT=1;MQM=60;MQMR=0;NS=1;NUMALT=1;ODDS=94.7143;PAIRED=1;PAIREDR=0;PAO=0;PQA=0;PQR=0;PRO=0;QA=2435;QR=0;RO=0;RPP=28.8048;RPPR=0;RUN=1;SAF=37;SAP=5.11597;SAR=29;SRF=0;SRP=0;SRR=0;TYPE=snp;BVAR	GT:DP:RO:QR:AO:QA:GL	1/1:66:0:0:66:2435:-5,-5,0
NC_010611.1	73212	.	G	A	1053.01	.	AB=0;ABP=0;AC=2;AF=1;AN=2;AO=39;CIGAR=1X;DP=39;DPB=39;DPRA=0;EPP=3.51141;EPPR=0;GTI=0;LEN=1;MEANALT=1;MQM=60;MQMR=0;NS=1;NUMALT=1;ODDS=57.2844;PAIRED=1;PAIREDR=0;PAO=0;PQA=0;PQR=0;PRO=0;QA=1202;QR=0;RO=0;RPP=3.06598;RPPR=0;RUN=1;SAF=24;SAP=7.52028;SAR=15;SRF=0;SRP=0;SRR=0;TYPE=snp;BVAR	GT:DP:RO:QR:AO:QA:GL	1/1:39:0:0:39:1202:-5,-5,0
NC_010611.1	73236	.	T	A	1109.5	.	AB=0;ABP=0;AC=2;AF=1;AN=2;AO=39;CIGAR=1X;DP=39;DPB=39;DPRA=0;EPP=5.73856;EPPR=0;GTI=0;LEN=1;MEANALT=1;MQM=60;MQMR=0;NS=1;NUMALT=1;ODDS=57.2844;PAIRED=1;PAIREDR=0;PAO=0;PQA=0;PQR=0;PRO=0;QA=1267;QR=0;RO=0;RPP=7.52028;RPPR=0;RUN=1;SAF=20;SAP=3.06598;SAR=19;SRF=0;SRP=0;SRR=0;TYPE=snp;BVAR	GT:DP:RO:QR:AO:QA:GL	1/1:39:0:0:39:1267:-5,-5,0
NC_010611.1	73482	.	A	G	775451	.	AB=0;ABP=0;AC=2;AF=1;AN=2;AO=30;CIGAR=1X;DP=30;DPB=30;DPRA=0;EPP=38.0434;EPPR=0;GTI=0;LEN=1;MEANALT=1;MQM=60;MQMR=0;NS=1;NUMALT=1;ODDS=44.8077;PAIRED=1;PAIREDR=0;PAO=0;PQA=0;PQR=0;PRO=0;QA=931;QR=0;RO=0;RPP=5.61607;RPPR=0;RUN=1;SAF=14;SAP=3.29983;SAR=16;SRF=0;SRP=0;SRR=0;TYPE=snp;BVAR	GT:DP:RO:QR:AO:QA:GL	1/1:30:0:0:30:931:-5,-5,0
NC_010611.1	73497	.	A	G	931164	.	AB=0;ABP=0;AC=2;AF=1;AN=2;AO=31;CIGAR=1X;DP=31;DPB=31;DPRA=0;EPP=18.771;EPPR=0;GTI=0;LEN=1;MEANALT=1;MQM=60;MQMR=0;NS=1;NUMALT=1;ODDS=46.194;PAIRED=1;PAIREDR=0;PAO=0;PQA=0;PQR=0;PRO=0;QA=1086;QR=0;RO=0;RPP=3.08035;RPPR=0;RUN=1;SAF=10;SAP=11.486;SAR=21;SRF=0;SRP=0;SRR=0;TYPE=snp;BVAR	GT:DP:RO:QR:AO:QA:GL	1/1:31:0:0:31:1086:-5,-5,0
NC_010611.1	73548	.	C	T	1527.46	.	AB=0;ABP=0;AC=2;AF=1;AN=2;AO=48;CIGAR=1X;DP=48;DPB=48;DPRA=0;EPP=5.9056;EPPR=0;GTI=0;LEN=1;MEANALT=1;MQM=60;MQMR=0;NS=1;NUMALT=1;ODDS=69.761;PAIRED=1;PAIREDR=0;PAO=0;PQA=0;PQR=0;PRO=0;QA=1742;QR=0;RO=0;RPP=9.52472;RPPR=0;RUN=1;SAF=18;SAP=9.52472;SAR=30;SRF=0;SRP=0;SRR=0;TYPE=snp;BVAR	GT:DP:RO:QR:AO:QA:GL	1/1:48:0:0:48:1742:-5,-5,0
NC_010611.1	73605	.	C	T	2034.27	.	AB=0;ABP=0;AC=2;AF=1;AN=2;AO=62;CIGAR=1X;DP=62;DPB=62;DPRA=0;EPP=3.15039;EPPR=0;GTI=0;LEN=1;MEANALT=1;MQM=60;MQMR=0;NS=1;NUMALT=1;ODDS=89.1691;PAIRED=1;PAIREDR=0;PAO=0;PQA=0;PQR=0;PRO=0;QA=2292;QR=0;RO=0;RPP=3.0103;RPPR=0;RUN=1;SAF=27;SAP=5.25182;SAR=35;SRF=0;SRP=0;SRR=0;TYPE=snp;BVAR	GT:DP:RO:QR:AO:QA:GL	1/1:62:0:0:62:2292:-5,-5,0
NC_010611.1	73806	.	G	A	2734.85	.	AB=0;ABP=0;AC=2;AF=1;AN=2;AO=84;CIGAR=1X;DP=84;DPB=84;DPRA=0;EPP=3.94093;EPPR=0;GTI=0;LEN=1;MEANALT=1;MQM=60;MQMR=0;NS=1;NUMALT=1;ODDS=119.668;PAIRED=0.988095;PAIREDR=0;PAO=0;PQA=0;PQR=0;PRO=0;QA=3073;QR=0;RO=0;RPP=3.1137;RPPR=0;RUN=1;SAF=46;SAP=4.66476;SAR=38;SRF=0;SRP=0;SRR=0;TYPE=snp;BVAR	GT:DP:RO:QR:AO:QA:GL	1/1:84:0:0:84:3073:-5,-5,0
NC_010611.1	73813	.	G	C	2694.59	.	AB=0;ABP=0;AC=2;AF=1;AN=2;AO=84;CIGAR=1X;DP=84;DPB=84;DPRA=0;EPP=4.66476;EPPR=0;GTI=0;LEN=1;MEANALT=1;MQM=60;MQMR=0;NS=1;NUMALT=1;ODDS=119.668;PAIRED=0.988095;PAIREDR=0;PAO=0;PQA=0;PQR=0;PRO=0;QA=3029;QR=0;RO=0;RPP=3.0103;RPPR=0;RUN=1;SAF=46;SAP=4.66476;SAR=38;SRF=0;SRP=0;SRR=0;TYPE=snp;BVAR	GT:DP:RO:QR:AO:QA:GL	1/1:84:0:0:84:3029:-5,-5,0
NC_010611.1	73824	.	T	C	2784.02	.	AB=0;ABP=0;AC=2;AF=1;AN=2;AO=83;CIGAR=1X;DP=83;DPB=83;DPRA=0;EPP=5.12945;EPPR=0;GTI=0;LEN=1;MEANALT=1;MQM=60;MQMR=0;NS=1;NUMALT=1;ODDS=118.281;PAIRED=0.987952;PAIREDR=0;PAO=0;PQA=0;PQR=0;PRO=0;QA=3134;QR=0;RO=0;RPP=8.89682;RPPR=0;RUN=1;SAF=44;SAP=3.66436;SAR=39;SRF=0;SRP=0;SRR=0;TYPE=snp;BVAR	GT:DP:RO:QR:AO:QA:GL	1/1:83:0:0:83:3134:-5,-5,0
NC_010611.1	74064	.	TA	T	3362.61	.	AB=0;ABP=0;AC=2;AF=1;AN=2;AO=106;CIGAR=1M1D;DP=106;DPB=142.667;DPRA=0;EPP=5.05886;EPPR=0;GTI=0;LEN=1;MEANALT=1;MQM=60;MQMR=0;NS=1;NUMALT=1;ODDS=150.166;PAIRED=0.990566;PAIREDR=0;PAO=0;PQA=0;PQR=0;PRO=0;QA=3787;QR=0;RO=0;RPP=7.02548;RPPR=0;RUN=1;SAF=64;SAP=12.9253;SAR=42;SRF=0;SRP=0;SRR=0;TYPE=del;BVAR	GT:DP:RO:QR:AO:QA:GL	1/1:106:0:0:106:3787:-5,-5,0
NC_010611.1	74129	.	G	C	3526.9	.	AB=0;ABP=0;AC=2;AF=1;AN=2;AO=111;CIGAR=1X;DP=111;DPB=111;DPRA=0;EPP=3.18637;EPPR=0;GTI=0;LEN=1;MEANALT=1;MQM=60;MQMR=0;NS=1;NUMALT=1;ODDS=157.098;PAIRED=0.990991;PAIREDR=0;PAO=0;PQA=0;PQR=0;PRO=0;QA=3954;QR=0;RO=0;RPP=3.96888;RPPR=0;RUN=1;SAF=58;SAP=3.49937;SAR=53;SRF=0;SRP=0;SRR=0;TYPE=snp;BVAR	GT:DP:RO:QR:AO:QA:GL	1/1:111:0:0:111:3954:-5,-5,0
NC_010611.1	74158	.	G	A	2812.67	.	AB=0;ABP=0;AC=2;AF=1;AN=2;AO=88;CIGAR=1X;DP=88;DPB=88;DPRA=0;EPP=3.40511;EPPR=0;GTI=0;LEN=1;MEANALT=1;MQM=60;MQMR=0;NS=1;NUMALT=1;ODDS=125.213;PAIRED=0.988636;PAIREDR=0;PAO=0;PQA=0;PQR=0;PRO=0;QA=3163;QR=0;RO=0;RPP=6.56362;RPPR=0;RUN=1;SAF=48;SAP=4.58955;SAR=40;SRF=0;SRP=0;SRR=0;TYPE=snp;BVAR	GT:DP:RO:QR:AO:QA:GL	1/1:88:0:0:88:3163:-5,-5,0
NC_010611.1	74288	.	A	G	3865.98	.	AB=0;ABP=0;AC=2;AF=1;AN=2;AO=116;CIGAR=1X;DP=116;DPB=116;DPRA=0;EPP=7.80251;EPPR=0;GTI=0;LEN=1;MEANALT=1;MQM=60;MQMR=0;NS=1;NUMALT=1;ODDS=164.029;PAIRED=1;PAIREDR=0;PAO=0;PQA=0;PQR=0;PRO=0;QA=4341;QR=0;RO=0;RPP=4.20835;RPPR=0;RUN=1;SAF=50;SAP=7.80251;SAR=66;SRF=0;SRP=0;SRR=0;TYPE=snp;BVAR	GT:DP:RO:QR:AO:QA:GL	1/1:116:0:0:116:4341:-5,-5,0
NC_010611.1	74453	.	T	C	3757.67	.	AB=0;ABP=0;AC=2;AF=1;AN=2;AO=115;CIGAR=1X;DP=115;DPB=115;DPRA=0;EPP=5.29507;EPPR=0;GTI=0;LEN=1;MEANALT=1;MQM=60;MQMR=0;NS=1;NUMALT=1;ODDS=162.643;PAIRED=0.982609;PAIREDR=0;PAO=0;PQA=0;PQR=0;PRO=0;QA=4222;QR=0;RO=0;RPP=7.25883;RPPR=0;RUN=1;SAF=49;SAP=8.4673;SAR=66;SRF=0;SRP=0;SRR=0;TYPE=snp;BVAR	GT:DP:RO:QR:AO:QA:GL	1/1:115:0:0:115:4222:-5,-5,0
NC_010611.1	74542	.	A	C	2626.1	.	AB=0;ABP=0;AC=2;AF=1;AN=2;AO=78;CIGAR=1X;DP=78;DPB=78;DPRA=0;EPP=7.01917;EPPR=0;GTI=0;LEN=1;MEANALT=1;MQM=59.2308;MQMR=0;NS=1;NUMALT=1;ODDS=111.35;PAIRED=0.935897;PAIREDR=0;PAO=0;PQA=0;PQR=0;PRO=0;QA=2956;QR=0;RO=0;RPP=4.01252;RPPR=0;RUN=1;SAF=35;SAP=4.79202;SAR=43;SRF=0;SRP=0;SRR=0;TYPE=snp;BVAR	GT:DP:RO:QR:AO:QA:GL	1/1:78:0:0:78:2956:-5,-5,0
NC_010611.1	74624	.	A	G	2329.46	.	AB=0;ABP=0;AC=2;AF=1;AN=2;AO=71;CIGAR=1X;DP=71;DPB=71;DPRA=0;EPP=3.28556;EPPR=0;GTI=0;LEN=1;MEANALT=1;MQM=60;MQMR=0;NS=1;NUMALT=1;ODDS=101.646;PAIRED=0.985915;PAIREDR=0;PAO=0;PQA=0;PQR=0;PRO=0;QA=2619;QR=0;RO=0;RPP=3.04088;RPPR=0;RUN=1;SAF=34;SAP=3.28556;SAR=37;SRF=0;SRP=0;SRR=0;TYPE=snp;BVAR	GT:DP:RO:QR:AO:QA:GL	1/1:71:0:0:71:2619:-5,-5,0
NC_010611.1	74645	.	G	A	2115.34	.	AB=0;ABP=0;AC=2;AF=1;AN=2;AO=67;CIGAR=1X;DP=67;DPB=67;DPRA=0;EPP=3.82055;EPPR=0;GTI=0;LEN=1;MEANALT=1;MQM=60;MQMR=0;NS=1;NUMALT=1;ODDS=96.1006;PAIRED=0.985075;PAIREDR=0;PAO=0;PQA=0;PQR=0;PRO=0;QA=2382;QR=0;RO=0;RPP=3.04271;RPPR=0;RUN=1;SAF=31;SAP=3.82055;SAR=36;SRF=0;SRP=0;SRR=0;TYPE=snp;BVAR	GT:DP:RO:QR:AO:QA:GL	1/1:67:0:0:67:2382:-5,-5,0
NC_010611.1	75002	.	ACAGATCTTA	TCAAATCCTG	1983.29	.	AB=0;ABP=0;AC=2;AF=1;AN=2;AO=62;CIGAR=1X2M1X3M1X1M1X;DP=62;DPB=125.4;DPRA=0;EPP=3.15039;EPPR=0;GTI=0;LEN=10;MEANALT=1;MQM=60;MQMR=0;NS=1;NUMALT=1;ODDS=89.1691;PAIRED=1;PAIREDR=0;PAO=0;PQA=0;PQR=0;PRO=0;QA=2241;QR=0;RO=0;RPP=8.05372;RPPR=0;RUN=1;SAF=35;SAP=5.25182;SAR=27;SRF=0;SRP=0;SRR=0;TYPE=complex;BVAR	GT:DP:RO:QR:AO:QA:GL	1/1:62:0:0:62:2241:-5,-5,0
NC_010611.1	75020	.	A	G	2412.68	.	AB=0;ABP=0;AC=2;AF=1;AN=2;AO=74;CIGAR=1X;DP=74;DPB=74;DPRA=0;EPP=3.47981;EPPR=0;GTI=0;LEN=1;MEANALT=1;MQM=60;MQMR=0;NS=1;NUMALT=1;ODDS=105.805;PAIRED=1;PAIREDR=0;PAO=0;PQA=0;PQR=0;PRO=0;QA=2718;QR=0;RO=0;RPP=8.76177;RPPR=0;RUN=1;SAF=37;SAP=3.0103;SAR=37;SRF=0;SRP=0;SRR=0;TYPE=snp;BVAR	GT:DP:RO:QR:AO:QA:GL	1/1:74:0:0:74:2718:-5,-5,0
NC_010611.1	75050	.	T	C	2667.81	.	AB=0;ABP=0;AC=2;AF=1;AN=2;AO=81;CIGAR=1X;DP=81;DPB=81;DPRA=0;EPP=5.18177;EPPR=0;GTI=0;LEN=1;MEANALT=1;MQM=60;MQMR=0;NS=1;NUMALT=1;ODDS=115.509;PAIRED=1;PAIREDR=0;PAO=0;PQA=0;PQR=0;PRO=0;QA=3011;QR=0;RO=0;RPP=14.8328;RPPR=0;RUN=1;SAF=39;SAP=3.25157;SAR=42;SRF=0;SRP=0;SRR=0;TYPE=snp;BVAR	GT:DP:RO:QR:AO:QA:GL	1/1:81:0:0:81:3011:-5,-5,0
NC_010611.1	75056	.	G	C	2646.04	.	AB=0;ABP=0;AC=2;AF=1;AN=2;AO=79;CIGAR=1X;DP=79;DPB=79;DPRA=0;EPP=6.33623;EPPR=0;GTI=0;LEN=1;MEANALT=1;MQM=60;MQMR=0;NS=1;NUMALT=1;ODDS=112.736;PAIRED=1;PAIREDR=0;PAO=0;PQA=0;PQR=0;PRO=0;QA=2975;QR=0;RO=0;RPP=3.25768;RPPR=0;RUN=1;SAF=41;SAP=3.25768;SAR=38;SRF=0;SRP=0;SRR=0;TYPE=snp;BVAR	GT:DP:RO:QR:AO:QA:GL	1/1:79:0:0:79:2975:-5,-5,0
NC_010611.1	75074	.	C	T	2706.47	.	AB=0;ABP=0;AC=2;AF=1;AN=2;AO=81;CIGAR=1X;DP=81;DPB=81;DPRA=0;EPP=4.32391;EPPR=0;GTI=0;LEN=1;MEANALT=1;MQM=60;MQMR=0;NS=1;NUMALT=1;ODDS=115.509;PAIRED=1;PAIREDR=0;PAO=0;PQA=0;PQR=0;PRO=0;QA=3042;QR=0;RO=0;RPP=5.18177;RPPR=0;RUN=1;SAF=40;SAP=3.03711;SAR=41;SRF=0;SRP=0;SRR=0;TYPE=snp;BVAR	GT:DP:RO:QR:AO:QA:GL	1/1:81:0:0:81:3042:-5,-5,0
NC_010611.1	75170	.	C	A	3185.23	.	AB=0;ABP=0;AC=2;AF=1;AN=2;AO=97;CIGAR=1X;DP=97;DPB=97;DPRA=0;EPP=8.04722;EPPR=0;GTI=0;LEN=1;MEANALT=1;MQM=60;MQMR=0;NS=1;NUMALT=1;ODDS=137.689;PAIRED=0.979381;PAIREDR=0;PAO=0;PQA=0;PQR=0;PRO=0;QA=3582;QR=0;RO=0;RPP=5.71904;RPPR=0;RUN=1;SAF=53;SAP=4.82359;SAR=44;SRF=0;SRP=0;SRR=0;TYPE=snp;BVAR	GT:DP:RO:QR:AO:QA:GL	1/1:97:0:0:97:3582:-5,-5,0
NC_010611.1	75338	.	G	A	2189.33	.	AB=0;ABP=0;AC=2;AF=1;AN=2;AO=67;CIGAR=1X;DP=68;DPB=68;DPRA=0;EPP=4.59839;EPPR=0;GTI=0;LEN=1;MEANALT=2;MQM=59.9552;MQMR=0;NS=1;NUMALT=1;ODDS=96.1006;PAIRED=0.970149;PAIREDR=0;PAO=0;PQA=0;PQR=0;PRO=0;QA=2485;QR=0;RO=0;RPP=17.3031;RPPR=0;RUN=1;SAF=38;SAP=5.63551;SAR=29;SRF=0;SRP=0;SRR=0;TYPE=snp;BVAR	GT:DP:RO:QR:AO:QA:GL	1/1:68:0:0:67:2485:-5,-5,0
NC_010611.1	75413	.	G	A	2818.69	.	AB=0;ABP=0;AC=2;AF=1;AN=2;AO=86;CIGAR=1X;DP=86;DPB=86;DPRA=0;EPP=5.53527;EPPR=0;GTI=0;LEN=1;MEANALT=1;MQM=60;MQMR=0;NS=1;NUMALT=1;ODDS=122.44;PAIRED=0.976744;PAIREDR=0;PAO=0;PQA=0;PQR=0;PRO=0;QA=3169;QR=0;RO=0;RPP=5.53527;RPPR=0;RUN=1;SAF=42;SAP=3.1113;SAR=44;SRF=0;SRP=0;SRR=0;TYPE=snp;BVAR	GT:DP:RO:QR:AO:QA:GL	1/1:86:0:0:86:3169:-5,-5,0
NC_010611.1	75437	.	TGTAGAA	CGTTGAG	2472.53	.	AB=0;ABP=0;AC=2;AF=1;AN=2;AO=79;CIGAR=1X2M1X2M1X;DP=80;DPB=161.429;DPRA=0;EPP=3.25768;EPPR=0;GTI=0;LEN=7;MEANALT=2;MQM=60;MQMR=0;NS=1;NUMALT=1;ODDS=112.736;PAIRED=0.987342;PAIREDR=0;PAO=0;PQA=0;PQR=0;PRO=0;QA=2787;QR=0;RO=0;RPP=5.23675;RPPR=0;RUN=1;SAF=35;SAP=5.23675;SAR=44;SRF=0;SRP=0;SRR=0;TYPE=complex;BVAR	GT:DP:RO:QR:AO:QA:GL	1/1:80:0:0:79:2787:-5,-5,0
NC_010611.1	75482	.	A	C	3118.43	.	AB=0;ABP=0;AC=2;AF=1;AN=2;AO=95;CIGAR=1X;DP=95;DPB=95;DPRA=0;EPP=3.58174;EPPR=0;GTI=0;LEN=1;MEANALT=1;MQM=60;MQMR=0;NS=1;NUMALT=1;ODDS=134.917;PAIRED=1;PAIREDR=0;PAO=0;PQA=0;PQR=0;PRO=0;QA=3501;QR=0;RO=0;RPP=3.21602;RPPR=0;RUN=1;SAF=42;SAP=5.77607;SAR=53;SRF=0;SRP=0;SRR=0;TYPE=snp;BVAR	GT:DP:RO:QR:AO:QA:GL	1/1:95:0:0:95:3501:-5,-5,0
NC_010611.1	75548	.	A	G	2780.96	.	AB=0;ABP=0;AC=2;AF=1;AN=2;AO=87;CIGAR=1X;DP=87;DPB=87;DPRA=0;EPP=3.63429;EPPR=0;GTI=0;LEN=1;MEANALT=1;MQM=60;MQMR=0;NS=1;NUMALT=1;ODDS=123.826;PAIRED=1;PAIREDR=0;PAO=0;PQA=0;PQR=0;PRO=0;QA=3123;QR=0;RO=0;RPP=3.63429;RPPR=0;RUN=1;SAF=44;SAP=3.03526;SAR=43;SRF=0;SRP=0;SRR=0;TYPE=snp;BVAR	GT:DP:RO:QR:AO:QA:GL	1/1:87:0:0:87:3123:-5,-5,0
NC_010611.1	75578	.	T	C	2919.58	.	AB=0;ABP=0;AC=2;AF=1;AN=2;AO=89;CIGAR=1X;DP=90;DPB=90;DPRA=0;EPP=3.0347;EPPR=0;GTI=0;LEN=1;MEANALT=2;MQM=60;MQMR=0;NS=1;NUMALT=1;ODDS=126.599;PAIRED=1;PAIREDR=0;PAO=0;PQA=0;PQR=0;PRO=0;QA=3281;QR=0;RO=0;RPP=5.96253;RPPR=0;RUN=1;SAF=46;SAP=3.22989;SAR=43;SRF=0;SRP=0;SRR=0;TYPE=snp;BVAR	GT:DP:RO:QR:AO:QA:GL	1/1:90:0:0:89:3281:-5,-5,0
NC_010611.1	75593	.	A	T	3133.91	.	AB=0;ABP=0;AC=2;AF=1;AN=2;AO=96;CIGAR=1X;DP=96;DPB=96;DPRA=0;EPP=3.10078;EPPR=0;GTI=0;LEN=1;MEANALT=1;MQM=60;MQMR=0;NS=1;NUMALT=1;ODDS=136.303;PAIRED=1;PAIREDR=0;PAO=0;PQA=0;PQR=0;PRO=0;QA=3515;QR=0;RO=0;RPP=3.37221;RPPR=0;RUN=1;SAF=49;SAP=3.10078;SAR=47;SRF=0;SRP=0;SRR=0;TYPE=snp;BVAR	GT:DP:RO:QR:AO:QA:GL	1/1:96:0:0:96:3515:-5,-5,0
NC_010611.1	75626	.	ACCC	GCCT	2834.25	.	AB=0;ABP=0;AC=2;AF=1;AN=2;AO=88;CIGAR=1X2M1X;DP=88;DPB=180.25;DPRA=0;EPP=3.109;EPPR=0;GTI=0;LEN=4;MEANALT=1;MQM=60;MQMR=0;NS=1;NUMALT=1;ODDS=125.213;PAIRED=1;PAIREDR=0;PAO=0;PQA=0;PQR=0;PRO=0;QA=3185;QR=0;RO=0;RPP=6.56362;RPPR=0;RUN=1;SAF=45;SAP=3.109;SAR=43;SRF=0;SRP=0;SRR=0;TYPE=complex;BVAR	GT:DP:RO:QR:AO:QA:GL	1/1:88:0:0:88:3185:-5,-5,0
NC_010611.1	75650	.	TGAA	AGAG	2617.83	.	AB=0;ABP=0;AC=2;AF=1;AN=2;AO=81;CIGAR=1X2M1X;DP=81;DPB=163.25;DPRA=0;EPP=5.18177;EPPR=0;GTI=0;LEN=4;MEANALT=1;MQM=60;MQMR=0;NS=1;NUMALT=1;ODDS=115.509;PAIRED=1;PAIREDR=0;PAO=2;PQA=71;PQR=0;PRO=0;QA=2946;QR=0;RO=0;RPP=5.18177;RPPR=0;RUN=1;SAF=44;SAP=4.32391;SAR=37;SRF=0;SRP=0;SRR=0;TYPE=complex;BVAR	GT:DP:RO:QR:AO:QA:GL	1/1:81:0:0:81:2946:-5,-5,0
NC_010611.1	75659	.	C	T	2717.99	.	AB=0;ABP=0;AC=2;AF=1;AN=2;AO=83;CIGAR=1X;DP=84;DPB=84;DPRA=0;EPP=5.12945;EPPR=0;GTI=0;LEN=1;MEANALT=2;MQM=60;MQMR=0;NS=1;NUMALT=1;ODDS=118.281;PAIRED=1;PAIREDR=0;PAO=0;PQA=0;PQR=0;PRO=0;QA=3057;QR=0;RO=0;RPP=3.24576;RPPR=0;RUN=1;SAF=45;SAP=4.29225;SAR=38;SRF=0;SRP=0;SRR=0;TYPE=snp;BVAR	GT:DP:RO:QR:AO:QA:GL	1/1:84:0:0:83:3057:-5,-5,0
NC_010611.1	75665	.	G	T	2758.5	.	AB=0;ABP=0;AC=2;AF=1;AN=2;AO=83;CIGAR=1X;DP=83;DPB=83;DPRA=0;EPP=7.43173;EPPR=0;GTI=0;LEN=1;MEANALT=1;MQM=60;MQMR=0;NS=1;NUMALT=1;ODDS=118.281;PAIRED=1;PAIREDR=0;PAO=0;PQA=0;PQR=0;PRO=0;QA=3102;QR=0;RO=0;RPP=3.24576;RPPR=0;RUN=1;SAF=44;SAP=3.66436;SAR=39;SRF=0;SRP=0;SRR=0;TYPE=snp;BVAR	GT:DP:RO:QR:AO:QA:GL	1/1:83:0:0:83:3102:-5,-5,0
NC_010611.1	75674	.	CAGT	TAGC	2473.05	.	AB=0;ABP=0;AC=2;AF=1;AN=2;AO=77;CIGAR=1X2M1X;DP=78;DPB=159.75;DPRA=0;EPP=7.77626;EPPR=0;GTI=0;LEN=4;MEANALT=2;MQM=60;MQMR=0;NS=1;NUMALT=1;ODDS=109.964;PAIRED=1;PAIREDR=0;PAO=0;PQA=0;PQR=0;PRO=0;QA=2787;QR=0;RO=0;RPP=3.0385;RPPR=0;RUN=1;SAF=39;SAP=3.0385;SAR=38;SRF=0;SRP=0;SRR=0;TYPE=complex;BVAR	GT:DP:RO:QR:AO:QA:GL	1/1:78:0:0:77:2787:-5,-5,0
NC_010611.1	75707	.	G	A	2928.33	.	AB=0;ABP=0;AC=2;AF=1;AN=2;AO=88;CIGAR=1X;DP=88;DPB=88;DPRA=0;EPP=3.109;EPPR=0;GTI=0;LEN=1;MEANALT=1;MQM=60;MQMR=0;NS=1;NUMALT=1;ODDS=125.213;PAIRED=1;PAIREDR=0;PAO=0;PQA=0;PQR=0;PRO=0;QA=3292;QR=0;RO=0;RPP=5.47788;RPPR=0;RUN=1;SAF=38;SAP=6.56362;SAR=50;SRF=0;SRP=0;SRR=0;TYPE=snp;BVAR	GT:DP:RO:QR:AO:QA:GL	1/1:88:0:0:88:3292:-5,-5,0
NC_010611.1	75713	.	TGGTTTG	GGGGTTA	2294.59	.	AB=0;ABP=0;AC=2;AF=1;AN=2;AO=74;CIGAR=1X2M1X2M1X;DP=76;DPB=154.714;DPRA=0;EPP=4.06669;EPPR=0;GTI=0;LEN=7;MEANALT=3;MQM=60;MQMR=0;NS=1;NUMALT=1;ODDS=105.805;PAIRED=1;PAIREDR=0;PAO=3;PQA=102;PQR=0;PRO=0;QA=2591;QR=0;RO=0;RPP=4.06669;RPPR=0;RUN=1;SAF=30;SAP=8.76177;SAR=44;SRF=0;SRP=0;SRR=0;TYPE=complex;BVAR	GT:DP:RO:QR:AO:QA:GL	1/1:76:0:0:74:2591:-5,-5,0
NC_010611.1	75776	.	GCGT	ACGC	2483.61	.	AB=0;ABP=0;AC=2;AF=1;AN=2;AO=79;CIGAR=1X2M1X;DP=80;DPB=167.5;DPRA=0;EPP=3.25768;EPPR=0;GTI=0;LEN=4;MEANALT=2;MQM=60;MQMR=0;NS=1;NUMALT=1;ODDS=112.736;PAIRED=0.987342;PAIREDR=0;PAO=0;PQA=0;PQR=0;PRO=0;QA=2795;QR=0;RO=0;RPP=3.69747;RPPR=0;RUN=1;SAF=38;SAP=3.25768;SAR=41;SRF=0;SRP=0;SRR=0;TYPE=complex;BVAR	GT:DP:RO:QR:AO:QA:GL	1/1:80:0:0:79:2795:-5,-5,0
NC_010611.1	75818	.	T	C	3147.01	.	AB=0;ABP=0;AC=2;AF=1;AN=2;AO=98;CIGAR=1X;DP=98;DPB=98;DPRA=0;EPP=4.4284;EPPR=0;GTI=0;LEN=1;MEANALT=1;MQM=60;MQMR=0;NS=1;NUMALT=1;ODDS=139.076;PAIRED=0.989796;PAIREDR=0;PAO=0;PQA=0;PQR=0;PRO=0;QA=3532;QR=0;RO=0;RPP=3.36483;RPPR=0;RUN=1;SAF=46;SAP=3.80798;SAR=52;SRF=0;SRP=0;SRR=0;TYPE=snp;BVAR	GT:DP:RO:QR:AO:QA:GL	1/1:98:0:0:98:3532:-5,-5,0
NC_010611.1	75839	.	AGGC	TGGT	2771.72	.	AB=0;ABP=0;AC=2;AF=1;AN=2;AO=90;CIGAR=1X2M1X;DP=91;DPB=182.75;DPRA=0;EPP=5.42305;EPPR=0;GTI=0;LEN=4;MEANALT=2;MQM=60;MQMR=0;NS=1;NUMALT=1;ODDS=127.985;PAIRED=0.988889;PAIREDR=0;PAO=0;PQA=0;PQR=0;PRO=0;QA=3127;QR=0;RO=0;RPP=9.18693;RPPR=0;RUN=1;SAF=49;SAP=4.55446;SAR=41;SRF=0;SRP=0;SRR=0;TYPE=complex;BVAR	GT:DP:RO:QR:AO:QA:GL	1/1:91:0:0:90:3127:-5,-5,0
NC_010611.1	75902	.	A	C	2840.8	.	AB=0;ABP=0;AC=2;AF=1;AN=2;AO=89;CIGAR=1X;DP=89;DPB=89;DPRA=0;EPP=4.20583;EPPR=0;GTI=0;LEN=1;MEANALT=1;MQM=60;MQMR=0;NS=1;NUMALT=1;ODDS=126.599;PAIRED=1;PAIREDR=0;PAO=0;PQA=0;PQR=0;PRO=0;QA=3195;QR=0;RO=0;RPP=5.96253;RPPR=0;RUN=1;SAF=49;SAP=4.98658;SAR=40;SRF=0;SRP=0;SRR=0;TYPE=snp;BVAR	GT:DP:RO:QR:AO:QA:GL	1/1:89:0:0:89:3195:-5,-5,0
NC_010611.1	75938	.	TGCC	AGCT	2106.18	.	AB=0;ABP=0;AC=2;AF=1;AN=2;AO=70;CIGAR=1X2M1X;DP=70;DPB=140;DPRA=0;EPP=6.1124;EPPR=0;GTI=0;LEN=4;MEANALT=1;MQM=60;MQMR=0;NS=1;NUMALT=1;ODDS=100.259;PAIRED=1;PAIREDR=0;PAO=0;PQA=0;PQR=0;PRO=0;QA=2375;QR=0;RO=0;RPP=3.50664;RPPR=0;RUN=1;SAF=33;SAP=3.50664;SAR=37;SRF=0;SRP=0;SRR=0;TYPE=complex;BVAR	GT:DP:RO:QR:AO:QA:GL	1/1:70:0:0:70:2375:-5,-5,0
NC_010611.1	75965	.	C	T	2540.48	.	AB=0;ABP=0;AC=2;AF=1;AN=2;AO=76;CIGAR=1X;DP=76;DPB=76;DPRA=0;EPP=3.46745;EPPR=0;GTI=0;LEN=1;MEANALT=1;MQM=60;MQMR=0;NS=1;NUMALT=1;ODDS=108.577;PAIRED=1;PAIREDR=0;PAO=0;PQA=0;PQR=0;PRO=0;QA=2855;QR=0;RO=0;RPP=3.12459;RPPR=0;RUN=1;SAF=35;SAP=4.03889;SAR=41;SRF=0;SRP=0;SRR=0;TYPE=snp;BVAR	GT:DP:RO:QR:AO:QA:GL	1/1:76:0:0:76:2855:-5,-5,0
NC_010611.1	75971	.	T	G	2302.08	.	AB=0;ABP=0;AC=2;AF=1;AN=2;AO=72;CIGAR=1X;DP=72;DPB=72;DPRA=0;EPP=3.49285;EPPR=0;GTI=0;LEN=1;MEANALT=1;MQM=60;MQMR=0;NS=1;NUMALT=1;ODDS=103.032;PAIRED=1;PAIREDR=0;PAO=0;PQA=0;PQR=0;PRO=0;QA=2590;QR=0;RO=0;RPP=3.13094;RPPR=0;RUN=1;SAF=33;SAP=4.09604;SAR=39;SRF=0;SRP=0;SRR=0;TYPE=snp;BVAR	GT:DP:RO:QR:AO:QA:GL	1/1:72:0:0:72:2590:-5,-5,0
NC_010611.1	75981	.	T	C	2157.59	.	AB=0;ABP=0;AC=2;AF=1;AN=2;AO=68;CIGAR=1X;DP=69;DPB=69;DPRA=0;EPP=3.13803;EPPR=5.18177;GTI=0;LEN=1;MEANALT=1;MQM=60;MQMR=60;NS=1;NUMALT=1;ODDS=83.7346;PAIRED=1;PAIREDR=1;PAO=0;PQA=0;PQR=0;PRO=0;QA=2463;QR=38;RO=1;RPP=3.0103;RPPR=5.18177;RUN=1;SAF=29;SAP=6.20364;SAR=39;SRF=1;SRP=5.18177;SRR=0;TYPE=snp;BVAR	GT:DP:RO:QR:AO:QA:GL	1/1:69:1:38:68:2463:-5,-5,0
NC_010611.1	76064	.	CTACCTA	TTATCTG	2361.87	.	AB=0;ABP=0;AC=2;AF=1;AN=2;AO=74;CIGAR=1X2M1X2M1X;DP=74;DPB=149.571;DPRA=0;EPP=4.06669;EPPR=0;GTI=0;LEN=7;MEANALT=1;MQM=60;MQMR=0;NS=1;NUMALT=1;ODDS=105.805;PAIRED=1;PAIREDR=0;PAO=0;PQA=0;PQR=0;PRO=0;QA=2658;QR=0;RO=0;RPP=4.88833;RPPR=0;RUN=1;SAF=37;SAP=3.0103;SAR=37;SRF=0;SRP=0;SRR=0;TYPE=complex;BVAR	GT:DP:RO:QR:AO:QA:GL	1/1:74:0:0:74:2658:-5,-5,0
NC_010611.1	76088	.	C	T	2724.81	.	AB=0;ABP=0;AC=2;AF=1;AN=2;AO=84;CIGAR=1X;DP=84;DPB=84;DPRA=0;EPP=5.59539;EPPR=0;GTI=0;LEN=1;MEANALT=1;MQM=60;MQMR=0;NS=1;NUMALT=1;ODDS=119.668;PAIRED=1;PAIREDR=0;PAO=0;PQA=0;PQR=0;PRO=0;QA=3071;QR=0;RO=0;RPP=11.386;RPPR=0;RUN=1;SAF=42;SAP=3.0103;SAR=42;SRF=0;SRP=0;SRR=0;TYPE=snp;BVAR	GT:DP:RO:QR:AO:QA:GL	1/1:84:0:0:84:3071:-5,-5,0
NC_010611.1	76130	.	CTTGGCC	TTTAGCT	2546.18	.	AB=0;ABP=0;AC=2;AF=1;AN=2;AO=82;CIGAR=1X2M1X2M1X;DP=82;DPB=168.571;DPRA=0;EPP=3.0103;EPPR=0;GTI=0;LEN=7;MEANALT=1;MQM=60;MQMR=0;NS=1;NUMALT=1;ODDS=116.895;PAIRED=1;PAIREDR=0;PAO=1;PQA=34;PQR=0;PRO=0;QA=2861;QR=0;RO=0;RPP=3.434;RPPR=0;RUN=1;SAF=40;SAP=3.11623;SAR=42;SRF=0;SRP=0;SRR=0;TYPE=complex;BVAR	GT:DP:RO:QR:AO:QA:GL	1/1:82:0:0:82:2861:-5,-5,0
NC_010611.1	76142	.	T	G	3092.86	.	AB=0;ABP=0;AC=2;AF=1;AN=2;AO=95;CIGAR=1X;DP=95;DPB=95;DPRA=0;EPP=4.13032;EPPR=0;GTI=0;LEN=1;MEANALT=1;MQM=59.9579;MQMR=0;NS=1;NUMALT=1;ODDS=134.917;PAIRED=1;PAIREDR=0;PAO=0;PQA=0;PQR=0;PRO=0;QA=3470;QR=0;RO=0;RPP=3.03316;RPPR=0;RUN=1;SAF=47;SAP=3.03316;SAR=48;SRF=0;SRP=0;SRR=0;TYPE=snp;BVAR	GT:DP:RO:QR:AO:QA:GL	1/1:95:0:0:95:3470:-5,-5,0
NC_010611.1	76187	.	A	T	2677.48	.	AB=0;ABP=0;AC=2;AF=1;AN=2;AO=86;CIGAR=1X;DP=87;DPB=87;DPRA=0;EPP=5.53527;EPPR=0;GTI=0;LEN=1;MEANALT=2;MQM=60;MQMR=0;NS=1;NUMALT=1;ODDS=122.44;PAIRED=1;PAIREDR=0;PAO=0;PQA=0;PQR=0;PRO=0;QA=3013;QR=0;RO=0;RPP=3.91929;RPPR=0;RUN=1;SAF=40;SAP=3.91929;SAR=46;SRF=0;SRP=0;SRR=0;TYPE=snp;BVAR	GT:DP:RO:QR:AO:QA:GL	1/1:87:0:0:86:3013:-5,-5,0
NC_010611.1	76203	.	G	A	2393.88	.	AB=0;ABP=0;AC=2;AF=1;AN=2;AO=74;CIGAR=1X;DP=74;DPB=74;DPRA=0;EPP=3.12768;EPPR=0;GTI=0;LEN=1;MEANALT=1;MQM=60;MQMR=0;NS=1;NUMALT=1;ODDS=105.805;PAIRED=1;PAIREDR=0;PAO=0;PQA=0;PQR=0;PRO=0;QA=2693;QR=0;RO=0;RPP=4.88833;RPPR=0;RUN=1;SAF=35;SAP=3.47981;SAR=39;SRF=0;SRP=0;SRR=0;TYPE=snp;BVAR	GT:DP:RO:QR:AO:QA:GL	1/1:74:0:0:74:2693:-5,-5,0
NC_010611.1	76220	.	G	A	2408.73	.	AB=0;ABP=0;AC=2;AF=1;AN=2;AO=77;CIGAR=1X;DP=77;DPB=77;DPRA=0;EPP=6.42261;EPPR=0;GTI=0;LEN=1;MEANALT=1;MQM=60;MQMR=0;NS=1;NUMALT=1;ODDS=109.964;PAIRED=1;PAIREDR=0;PAO=0;PQA=0;PQR=0;PRO=0;QA=2723;QR=0;RO=0;RPP=13.1908;RPPR=0;RUN=1;SAF=36;SAP=3.71532;SAR=41;SRF=0;SRP=0;SRR=0;TYPE=snp;BVAR	GT:DP:RO:QR:AO:QA:GL	1/1:77:0:0:77:2723:-5,-5,0
NC_010611.1	76271	.	G	A	2109.55	.	AB=0;ABP=0;AC=2;AF=1;AN=2;AO=63;CIGAR=1X;DP=63;DPB=63;DPRA=0;EPP=4.69922;EPPR=0;GTI=0;LEN=1;MEANALT=1;MQM=60;MQMR=0;NS=1;NUMALT=1;ODDS=90.5554;PAIRED=1;PAIREDR=0;PAO=0;PQA=0;PQR=0;PRO=0;QA=2375;QR=0;RO=0;RPP=3.04477;RPPR=0;RUN=1;SAF=31;SAP=3.04477;SAR=32;SRF=0;SRP=0;SRR=0;TYPE=snp;BVAR	GT:DP:RO:QR:AO:QA:GL	1/1:63:0:0:63:2375:-5,-5,0
NC_010611.1	76307	.	T	TA	1583.91	.	AB=0;ABP=0;AC=2;AF=1;AN=2;AO=50;CIGAR=1M1I;DP=51;DPB=116.125;DPRA=0;EPP=9.26414;EPPR=0;GTI=0;LEN=1;MEANALT=2;MQM=60;MQMR=0;NS=1;NUMALT=1;ODDS=72.5336;PAIRED=1;PAIREDR=0;PAO=0;PQA=0;PQR=0;PRO=0;QA=1807;QR=0;RO=0;RPP=9.26414;RPPR=0;RUN=1;SAF=28;SAP=4.57376;SAR=22;SRF=0;SRP=0;SRR=0;TYPE=ins;BVAR	GT:DP:RO:QR:AO:QA:GL	1/1:51:0:0:50:1807:-5,-5,0
NC_010611.1	76476	.	T	C	2430.42	.	AB=0;ABP=0;AC=2;AF=1;AN=2;AO=76;CIGAR=1X;DP=76;DPB=76;DPRA=0;EPP=4.03889;EPPR=0;GTI=0;LEN=1;MEANALT=1;MQM=60;MQMR=0;NS=1;NUMALT=1;ODDS=108.577;PAIRED=1;PAIREDR=0;PAO=0;PQA=0;PQR=0;PRO=0;QA=2743;QR=0;RO=0;RPP=12.2676;RPPR=0;RUN=1;SAF=36;SAP=3.46745;SAR=40;SRF=0;SRP=0;SRR=0;TYPE=snp;BVAR	GT:DP:RO:QR:AO:QA:GL	1/1:76:0:0:76:2743:-5,-5,0
NC_010611.1	76545	.	A	G	2125.49	.	AB=0;ABP=0;AC=2;AF=1;AN=2;AO=66;CIGAR=1X;DP=66;DPB=66;DPRA=0;EPP=3.53672;EPPR=0;GTI=0;LEN=1;MEANALT=1;MQM=60;MQMR=0;NS=1;NUMALT=1;ODDS=94.7143;PAIRED=1;PAIREDR=0;PAO=0;PQA=0;PQR=0;PRO=0;QA=2392;QR=0;RO=0;RPP=3.0103;RPPR=0;RUN=1;SAF=32;SAP=3.1419;SAR=34;SRF=0;SRP=0;SRR=0;TYPE=snp;BVAR	GT:DP:RO:QR:AO:QA:GL	1/1:66:0:0:66:2392:-5,-5,0
NC_010611.1	76640	.	T	A	1627.07	.	AB=0;ABP=0;AC=2;AF=1;AN=2;AO=50;CIGAR=1X;DP=50;DPB=50;DPRA=0;EPP=4.57376;EPPR=0;GTI=0;LEN=1;MEANALT=1;MQM=60;MQMR=0;NS=1;NUMALT=1;ODDS=72.5336;PAIRED=1;PAIREDR=0;PAO=0;PQA=0;PQR=0;PRO=0;QA=1844;QR=0;RO=0;RPP=9.26414;RPPR=0;RUN=1;SAF=25;SAP=3.0103;SAR=25;SRF=0;SRP=0;SRR=0;TYPE=snp;BVAR	GT:DP:RO:QR:AO:QA:GL	1/1:50:0:0:50:1844:-5,-5,0
NC_010611.1	76682	.	C	T	1259.28	.	AB=0;ABP=0;AC=2;AF=1;AN=2;AO=39;CIGAR=1X;DP=39;DPB=39;DPRA=0;EPP=4.40227;EPPR=0;GTI=0;LEN=1;MEANALT=1;MQM=60;MQMR=0;NS=1;NUMALT=1;ODDS=57.2844;PAIRED=1;PAIREDR=0;PAO=0;PQA=0;PQR=0;PRO=0;QA=1431;QR=0;RO=0;RPP=5.73856;RPPR=0;RUN=1;SAF=22;SAP=4.40227;SAR=17;SRF=0;SRP=0;SRR=0;TYPE=snp;BVAR	GT:DP:RO:QR:AO:QA:GL	1/1:39:0:0:39:1431:-5,-5,0
NC_010611.1	76965	.	A	G	1673.98	.	AB=0;ABP=0;AC=2;AF=1;AN=2;AO=54;CIGAR=1X;DP=54;DPB=54;DPRA=0;EPP=4.45795;EPPR=0;GTI=0;LEN=1;MEANALT=1;MQM=60;MQMR=0;NS=1;NUMALT=1;ODDS=78.0788;PAIRED=1;PAIREDR=0;PAO=0;PQA=0;PQR=0;PRO=0;QA=1913;QR=0;RO=0;RPP=16.0391;RPPR=0;RUN=1;SAF=34;SAP=10.8919;SAR=20;SRF=0;SRP=0;SRR=0;TYPE=snp;BVAR	GT:DP:RO:QR:AO:QA:GL	1/1:54:0:0:54:1913:-5,-5,0
NC_010611.1	77010	.	C	T	1859.15	.	AB=0;ABP=0;AC=2;AF=1;AN=2;AO=55;CIGAR=1X;DP=55;DPB=55;DPRA=0;EPP=14.4204;EPPR=0;GTI=0;LEN=1;MEANALT=1;MQM=60;MQMR=0;NS=1;NUMALT=1;ODDS=79.4651;PAIRED=1;PAIREDR=0;PAO=0;PQA=0;PQR=0;PRO=0;QA=2110;QR=0;RO=0;RPP=3.04978;RPPR=0;RUN=1;SAF=32;SAP=6.20829;SAR=23;SRF=0;SRP=0;SRR=0;TYPE=snp;BVAR	GT:DP:RO:QR:AO:QA:GL	1/1:55:0:0:55:2110:-5,-5,0
NC_010611.1	77475	.	TAGCT	CAGCC	2561.95	.	AB=0;ABP=0;AC=2;AF=1;AN=2;AO=80;CIGAR=1X3M1X;DP=80;DPB=164.2;DPRA=0;EPP=13.8677;EPPR=0;GTI=0;LEN=5;MEANALT=1;MQM=60;MQMR=0;NS=1;NUMALT=1;ODDS=114.122;PAIRED=1;PAIREDR=0;PAO=0;PQA=0;PQR=0;PRO=0;QA=2905;QR=0;RO=0;RPP=9.95901;RPPR=0;RUN=1;SAF=48;SAP=9.95901;SAR=32;SRF=0;SRP=0;SRR=0;TYPE=complex;BVAR	GT:DP:RO:QR:AO:QA:GL	1/1:80:0:0:80:2905:-5,-5,0
NC_010611.1	77578	.	G	A	2486.61	.	AB=0;ABP=0;AC=2;AF=1;AN=2;AO=80;CIGAR=1X;DP=82;DPB=82;DPRA=0;EPP=8.33041;EPPR=5.18177;GTI=0;LEN=1;MEANALT=2;MQM=60;MQMR=60;NS=1;NUMALT=1;ODDS=100.89;PAIRED=1;PAIREDR=1;PAO=0;PQA=0;PQR=0;PRO=0;QA=2840;QR=37;RO=1;RPP=11.8048;RPPR=5.18177;RUN=1;SAF=38;SAP=3.44459;SAR=42;SRF=0;SRP=5.18177;SRR=1;TYPE=snp;BVAR	GT:DP:RO:QR:AO:QA:GL	1/1:82:1:37:80:2840:-5,-5,0
NC_010611.1	77593	.	A	G	2376.88	.	AB=0;ABP=0;AC=2;AF=1;AN=2;AO=75;CIGAR=1X;DP=75;DPB=75;DPRA=0;EPP=7.90335;EPPR=0;GTI=0;LEN=1;MEANALT=1;MQM=60;MQMR=0;NS=1;NUMALT=1;ODDS=107.191;PAIRED=1;PAIREDR=0;PAO=0;PQA=0;PQR=0;PRO=0;QA=2687;QR=0;RO=0;RPP=11.3777;RPPR=0;RUN=1;SAF=40;SAP=3.73412;SAR=35;SRF=0;SRP=0;SRR=0;TYPE=snp;BVAR	GT:DP:RO:QR:AO:QA:GL	1/1:75:0:0:75:2687:-5,-5,0
NC_010611.1	77626	.	G	C	3134.17	.	AB=0;ABP=0;AC=2;AF=1;AN=2;AO=97;CIGAR=1X;DP=97;DPB=97;DPRA=0;EPP=5.71904;EPPR=0;GTI=0;LEN=1;MEANALT=1;MQM=60;MQMR=0;NS=1;NUMALT=1;ODDS=137.689;PAIRED=1;PAIREDR=0;PAO=0;PQA=0;PQR=0;PRO=0;QA=3546;QR=0;RO=0;RPP=24.5235;RPPR=0;RUN=1;SAF=42;SAP=6.79359;SAR=55;SRF=0;SRP=0;SRR=0;TYPE=snp;BVAR	GT:DP:RO:QR:AO:QA:GL	1/1:97:0:0:97:3546:-5,-5,0
NC_010611.1	77635	.	C	T	3186.95	.	AB=0;ABP=0;AC=2;AF=1;AN=2;AO=96;CIGAR=1X;DP=96;DPB=96;DPRA=0;EPP=8.80089;EPPR=0;GTI=0;LEN=1;MEANALT=1;MQM=60;MQMR=0;NS=1;NUMALT=1;ODDS=136.303;PAIRED=1;PAIREDR=0;PAO=0;PQA=0;PQR=0;PRO=0;QA=3603;QR=0;RO=0;RPP=20.744;RPPR=0;RUN=1;SAF=42;SAP=6.26751;SAR=54;SRF=0;SRP=0;SRR=0;TYPE=snp;BVAR	GT:DP:RO:QR:AO:QA:GL	1/1:96:0:0:96:3603:-5,-5,0
NC_010611.1	77644	.	G	A	3097.19	.	AB=0;ABP=0;AC=2;AF=1;AN=2;AO=96;CIGAR=1X;DP=96;DPB=96;DPRA=0;EPP=12.0581;EPPR=0;GTI=0;LEN=1;MEANALT=1;MQM=60;MQMR=0;NS=1;NUMALT=1;ODDS=136.303;PAIRED=1;PAIREDR=0;PAO=0;PQA=0;PQR=0;PRO=0;QA=3507;QR=0;RO=0;RPP=20.744;RPPR=0;RUN=1;SAF=42;SAP=6.26751;SAR=54;SRF=0;SRP=0;SRR=0;TYPE=snp;BVAR	GT:DP:RO:QR:AO:QA:GL	1/1:96:0:0:96:3507:-5,-5,0
NC_010611.1	77821	.	G	A	2501.14	.	AB=0;ABP=0;AC=2;AF=1;AN=2;AO=78;CIGAR=1X;DP=78;DPB=78;DPRA=0;EPP=21.8297;EPPR=0;GTI=0;LEN=1;MEANALT=1;MQM=60;MQMR=0;NS=1;NUMALT=1;ODDS=111.35;PAIRED=1;PAIREDR=0;PAO=0;PQA=0;PQR=0;PRO=0;QA=2838;QR=0;RO=0;RPP=4.01252;RPPR=0;RUN=1;SAF=46;SAP=8.46682;SAR=32;SRF=0;SRP=0;SRR=0;TYPE=snp;BVAR	GT:DP:RO:QR:AO:QA:GL	1/1:78:0:0:78:2838:-5,-5,0
NC_010611.1	77894	.	T	C	2400.16	.	AB=0;ABP=0;AC=2;AF=1;AN=2;AO=75;CIGAR=1X;DP=75;DPB=75;DPRA=0;EPP=30.8341;EPPR=0;GTI=0;LEN=1;MEANALT=1;MQM=60;MQMR=0;NS=1;NUMALT=1;ODDS=107.191;PAIRED=1;PAIREDR=0;PAO=0;PQA=0;PQR=0;PRO=0;QA=2736;QR=0;RO=0;RPP=3.03925;RPPR=0;RUN=1;SAF=45;SAP=9.52472;SAR=30;SRF=0;SRP=0;SRR=0;TYPE=snp;BVAR	GT:DP:RO:QR:AO:QA:GL	1/1:75:0:0:75:2736:-5,-5,0
NC_010611.1	77922	.	T	C	2168.02	.	AB=0;ABP=0;AC=2;AF=1;AN=2;AO=66;CIGAR=1X;DP=66;DPB=66;DPRA=0;EPP=18.9344;EPPR=0;GTI=0;LEN=1;MEANALT=1;MQM=60;MQMR=0;NS=1;NUMALT=1;ODDS=94.7143;PAIRED=1;PAIREDR=0;PAO=0;PQA=0;PQR=0;PRO=0;QA=2481;QR=0;RO=0;RPP=18.9344;RPPR=0;RUN=1;SAF=26;SAP=9.45891;SAR=40;SRF=0;SRP=0;SRR=0;TYPE=snp;BVAR	GT:DP:RO:QR:AO:QA:GL	1/1:66:0:0:66:2481:-5,-5,0
NC_010611.1	77965	.	T	TA	2158.79	.	AB=0;ABP=0;AC=2;AF=1;AN=2;AO=66;CIGAR=1M1I;DP=68;DPB=152.375;DPRA=0;EPP=3.53672;EPPR=5.18177;GTI=0;LEN=1;MEANALT=2;MQM=60;MQMR=60;NS=1;NUMALT=1;ODDS=82.4945;PAIRED=1;PAIREDR=1;PAO=1;PQA=33;PQR=0;PRO=0;QA=2464;QR=35;RO=1;RPP=4.19474;RPPR=5.18177;RUN=1;SAF=27;SAP=7.74806;SAR=39;SRF=0;SRP=5.18177;SRR=1;TYPE=ins;BVAR	GT:DP:RO:QR:AO:QA:GL	1/1:68:1:35:66:2464:-5,-5,0
NC_010611.1	77979	.	AT	A	2065.87	.	AB=0;ABP=0;AC=2;AF=1;AN=2;AO=68;CIGAR=1M1D;DP=72;DPB=98.6667;DPRA=0;EPP=9.26925;EPPR=5.18177;GTI=0;LEN=1;MEANALT=1;MQM=60;MQMR=60;NS=1;NUMALT=1;ODDS=49.1541;PAIRED=1;PAIREDR=1;PAO=0;PQA=0;PQR=0;PRO=0;QA=2479;QR=149;RO=4;RPP=11.1853;RPPR=11.6962;RUN=1;SAF=25;SAP=13.3567;SAR=43;SRF=3;SRP=5.18177;SRR=1;TYPE=del;BVAR	GT:DP:RO:QR:AO:QA:GL	1/1:72:4:149:68:2479:-5,-1.87933,0
NC_010611.1	77989	.	GT	G	1681.38	.	AB=0;ABP=0;AC=2;AF=1;AN=2;AO=56;CIGAR=1M1D;DP=57;DPB=105.75;DPRA=0;EPP=18.5208;EPPR=0;GTI=0;LEN=1;MEANALT=2;MQM=60;MQMR=0;NS=1;NUMALT=1;ODDS=80.8514;PAIRED=1;PAIREDR=0;PAO=0;PQA=0;PQR=0;PRO=0;QA=1936;QR=0;RO=0;RPP=6.88793;RPPR=0;RUN=1;SAF=19;SAP=15.5738;SAR=37;SRF=0;SRP=0;SRR=0;TYPE=del;BVAR	GT:DP:RO:QR:AO:QA:GL	1/1:57:0:0:56:1936:-5,-5,0
NC_010611.1	77998	.	G	A	2176.77	.	AB=0;ABP=0;AC=2;AF=1;AN=2;AO=65;CIGAR=1X;DP=65;DPB=65;DPRA=0;EPP=23.8898;EPPR=0;GTI=0;LEN=1;MEANALT=1;MQM=60;MQMR=0;NS=1;NUMALT=1;ODDS=93.328;PAIRED=1;PAIREDR=0;PAO=0;PQA=0;PQR=0;PRO=0;QA=2485;QR=0;RO=0;RPP=5.71629;RPPR=0;RUN=1;SAF=24;SAP=12.665;SAR=41;SRF=0;SRP=0;SRR=0;TYPE=snp;BVAR	GT:DP:RO:QR:AO:QA:GL	1/1:65:0:0:65:2485:-5,-5,0
NC_010611.1	78106	.	G	A	2339.82	.	AB=0;ABP=0;AC=2;AF=1;AN=2;AO=76;CIGAR=1X;DP=77;DPB=77;DPRA=0;EPP=7.12467;EPPR=0;GTI=0;LEN=1;MEANALT=2;MQM=60;MQMR=0;NS=1;NUMALT=1;ODDS=108.577;PAIRED=1;PAIREDR=0;PAO=0;PQA=0;PQR=0;PRO=0;QA=2670;QR=0;RO=0;RPP=25.4108;RPPR=0;RUN=1;SAF=46;SAP=10.3247;SAR=30;SRF=0;SRP=0;SRR=0;TYPE=snp;BVAR	GT:DP:RO:QR:AO:QA:GL	1/1:77:0:0:76:2670:-5,-5,0
NC_010611.1	78253	.	A	G	3337.5	.	AB=0;ABP=0;AC=2;AF=1;AN=2;AO=104;CIGAR=1X;DP=104;DPB=104;DPRA=0;EPP=11.3621;EPPR=0;GTI=0;LEN=1;MEANALT=1;MQM=60;MQMR=0;NS=1;NUMALT=1;ODDS=147.393;PAIRED=0.990385;PAIREDR=0;PAO=0;PQA=0;PQR=0;PRO=0;QA=3767;QR=0;RO=0;RPP=3.76196;RPPR=0;RUN=1;SAF=65;SAP=17.1249;SAR=39;SRF=0;SRP=0;SRR=0;TYPE=snp;BVAR	GT:DP:RO:QR:AO:QA:GL	1/1:104:0:0:104:3767:-5,-5,0
NC_010611.1	78268	.	G	A	3128.85	.	AB=0;ABP=0;AC=2;AF=1;AN=2;AO=97;CIGAR=1X;DP=97;DPB=97;DPRA=0;EPP=8.04722;EPPR=0;GTI=0;LEN=1;MEANALT=1;MQM=60;MQMR=0;NS=1;NUMALT=1;ODDS=137.689;PAIRED=0.989691;PAIREDR=0;PAO=0;PQA=0;PQR=0;PRO=0;QA=3541;QR=0;RO=0;RPP=8.04722;RPPR=0;RUN=1;SAF=63;SAP=21.8372;SAR=34;SRF=0;SRP=0;SRR=0;TYPE=snp;BVAR	GT:DP:RO:QR:AO:QA:GL	1/1:97:0:0:97:3541:-5,-5,0
NC_010611.1	78298	.	C	T	3094.78	.	AB=0;ABP=0;AC=2;AF=1;AN=2;AO=92;CIGAR=1X;DP=92;DPB=92;DPRA=0;EPP=3.10471;EPPR=0;GTI=0;LEN=1;MEANALT=1;MQM=60;MQMR=0;NS=1;NUMALT=1;ODDS=130.758;PAIRED=0.98913;PAIREDR=0;PAO=0;PQA=0;PQR=0;PRO=0;QA=3487;QR=0;RO=0;RPP=6.40913;RPPR=0;RUN=1;SAF=57;SAP=14.4341;SAR=35;SRF=0;SRP=0;SRR=0;TYPE=snp;BVAR	GT:DP:RO:QR:AO:QA:GL	1/1:92:0:0:92:3487:-5,-5,0
NC_010611.1	78304	.	T	C	3142.62	.	AB=0;ABP=0;AC=2;AF=1;AN=2;AO=94;CIGAR=1X;DP=94;DPB=94;DPRA=0;EPP=3.37991;EPPR=0;GTI=0;LEN=1;MEANALT=1;MQM=60;MQMR=0;NS=1;NUMALT=1;ODDS=133.531;PAIRED=0.989362;PAIREDR=0;PAO=0;PQA=0;PQR=0;PRO=0;QA=3537;QR=0;RO=0;RPP=5.32038;RPPR=0;RUN=1;SAF=57;SAP=12.2506;SAR=37;SRF=0;SRP=0;SRR=0;TYPE=snp;BVAR	GT:DP:RO:QR:AO:QA:GL	1/1:94:0:0:94:3537:-5,-5,0
NC_010611.1	78319	.	G	A	3463.86	.	AB=0;ABP=0;AC=2;AF=1;AN=2;AO=102;CIGAR=1X;DP=102;DPB=102;DPRA=0;EPP=15.2727;EPPR=0;GTI=0;LEN=1;MEANALT=1;MQM=60;MQMR=0;NS=1;NUMALT=1;ODDS=144.621;PAIRED=0.990196;PAIREDR=0;PAO=0;PQA=0;PQR=0;PRO=0;QA=3901;QR=0;RO=0;RPP=3.09546;RPPR=0;RUN=1;SAF=59;SAP=8.46027;SAR=43;SRF=0;SRP=0;SRR=0;TYPE=snp;BVAR	GT:DP:RO:QR:AO:QA:GL	1/1:102:0:0:102:3901:-5,-5,0
NC_010611.1	78331	.	G	A	3493.83	.	AB=0;ABP=0;AC=2;AF=1;AN=2;AO=107;CIGAR=1X;DP=107;DPB=107;DPRA=0;EPP=30.793;EPPR=0;GTI=0;LEN=1;MEANALT=1;MQM=60;MQMR=0;NS=1;NUMALT=1;ODDS=151.552;PAIRED=0.990654;PAIREDR=0;PAO=0;PQA=0;PQR=0;PRO=0;QA=3949;QR=0;RO=0;RPP=3.03059;RPPR=0;RUN=1;SAF=59;SAP=5.46589;SAR=48;SRF=0;SRP=0;SRR=0;TYPE=snp;BVAR	GT:DP:RO:QR:AO:QA:GL	1/1:107:0:0:107:3949:-5,-5,0
NC_010611.1	78340	.	G	A	3232.79	.	AB=0;ABP=0;AC=2;AF=1;AN=2;AO=103;CIGAR=1X;DP=103;DPB=103;DPRA=0;EPP=23.2703;EPPR=0;GTI=0;LEN=1;MEANALT=1;MQM=60;MQMR=0;NS=1;NUMALT=1;ODDS=146.007;PAIRED=0.990291;PAIREDR=0;PAO=0;PQA=0;PQR=0;PRO=0;QA=3650;QR=0;RO=0;RPP=3.53736;RPPR=0;RUN=1;SAF=56;SAP=4.71796;SAR=47;SRF=0;SRP=0;SRR=0;TYPE=snp;BVAR	GT:DP:RO:QR:AO:QA:GL	1/1:103:0:0:103:3650:-5,-5,0
NC_010611.1	78355	.	G	A	3726.05	.	AB=0;ABP=0;AC=2;AF=1;AN=2;AO=113;CIGAR=1X;DP=113;DPB=113;DPRA=0;EPP=29.3178;EPPR=0;GTI=0;LEN=1;MEANALT=1;MQM=60;MQMR=0;NS=1;NUMALT=1;ODDS=159.87;PAIRED=0.99115;PAIREDR=0;PAO=0;PQA=0;PQR=0;PRO=0;QA=4204;QR=0;RO=0;RPP=3.95191;RPPR=0;RUN=1;SAF=57;SAP=3.02952;SAR=56;SRF=0;SRP=0;SRR=0;TYPE=snp;BVAR	GT:DP:RO:QR:AO:QA:GL	1/1:113:0:0:113:4204:-5,-5,0
NC_010611.1	78439	.	T	C	3036.19	.	AB=0;ABP=0;AC=2;AF=1;AN=2;AO=94;CIGAR=1X;DP=94;DPB=94;DPRA=0;EPP=3.37991;EPPR=0;GTI=0;LEN=1;MEANALT=1;MQM=60;MQMR=0;NS=1;NUMALT=1;ODDS=133.531;PAIRED=1;PAIREDR=0;PAO=0;PQA=0;PQR=0;PRO=0;QA=3445;QR=0;RO=0;RPP=14.1911;RPPR=0;RUN=1;SAF=31;SAP=26.6655;SAR=63;SRF=0;SRP=0;SRR=0;TYPE=snp;BVAR	GT:DP:RO:QR:AO:QA:GL	1/1:94:0:0:94:3445:-5,-5,0
NC_010611.1	78463	.	G	A	2923.61	.	AB=0;ABP=0;AC=2;AF=1;AN=2;AO=89;CIGAR=1X;DP=89;DPB=89;DPRA=0;EPP=4.20583;EPPR=0;GTI=0;LEN=1;MEANALT=1;MQM=60;MQMR=0;NS=1;NUMALT=1;ODDS=126.599;PAIRED=1;PAIREDR=0;PAO=0;PQA=0;PQR=0;PRO=0;QA=3299;QR=0;RO=0;RPP=10.0615;RPPR=0;RUN=1;SAF=35;SAP=11.8182;SAR=54;SRF=0;SRP=0;SRR=0;TYPE=snp;BVAR	GT:DP:RO:QR:AO:QA:GL	1/1:89:0:0:89:3299:-5,-5,0
NC_010611.1	78697	.	G	A	2997.07	.	AB=0;ABP=0;AC=2;AF=1;AN=2;AO=93;CIGAR=1X;DP=94;DPB=94;DPRA=0;EPP=3.03365;EPPR=0;GTI=0;LEN=1;MEANALT=2;MQM=60;MQMR=0;NS=1;NUMALT=1;ODDS=132.144;PAIRED=1;PAIREDR=0;PAO=0;PQA=0;PQR=0;PRO=0;QA=3380;QR=0;RO=0;RPP=15.362;RPPR=0;RUN=1;SAF=51;SAP=4.90158;SAR=42;SRF=0;SRP=0;SRR=0;TYPE=snp;BVAR	GT:DP:RO:QR:AO:QA:GL	1/1:94:0:0:93:3380:-5,-5,0
NC_010611.1	79018	.	C	T	3474.71	.	AB=0;ABP=0;AC=2;AF=1;AN=2;AO=106;CIGAR=1X;DP=107;DPB=107;DPRA=0;EPP=4.32138;EPPR=0;GTI=0;LEN=1;MEANALT=2;MQM=60;MQMR=0;NS=1;NUMALT=1;ODDS=150.166;PAIRED=0.981132;PAIREDR=0;PAO=0;PQA=0;PQR=0;PRO=0;QA=3906;QR=0;RO=0;RPP=9.64763;RPPR=0;RUN=1;SAF=57;SAP=4.32138;SAR=49;SRF=0;SRP=0;SRR=0;TYPE=snp;BVAR	GT:DP:RO:QR:AO:QA:GL	1/1:107:0:0:106:3906:-5,-5,0
NC_010611.1	79150	.	ATGTTCAGCT	GTGCTCTGCA	2545.48	.	AB=0;ABP=0;AC=2;AF=1;AN=2;AO=83;CIGAR=1X2M1X2M1X2M1X;DP=83;DPB=172.8;DPRA=0;EPP=3.24576;EPPR=0;GTI=0;LEN=10;MEANALT=1;MQM=60;MQMR=0;NS=1;NUMALT=1;ODDS=118.281;PAIRED=0.963855;PAIREDR=0;PAO=0;PQA=0;PQR=0;PRO=0;QA=2897;QR=0;RO=0;RPP=31.5011;RPPR=0;RUN=1;SAF=35;SAP=7.43173;SAR=48;SRF=0;SRP=0;SRR=0;TYPE=complex;BVAR	GT:DP:RO:QR:AO:QA:GL	1/1:83:0:0:83:2897:-5,-5,0
NC_010611.1	79240	.	A	C	2921.75	.	AB=0;ABP=0;AC=2;AF=1;AN=2;AO=89;CIGAR=1X;DP=89;DPB=89;DPRA=0;EPP=4.20583;EPPR=0;GTI=0;LEN=1;MEANALT=1;MQM=60;MQMR=0;NS=1;NUMALT=1;ODDS=126.599;PAIRED=0.977528;PAIREDR=0;PAO=0;PQA=0;PQR=0;PRO=0;QA=3325;QR=0;RO=0;RPP=32.8985;RPPR=0;RUN=1;SAF=34;SAP=13.7701;SAR=55;SRF=0;SRP=0;SRR=0;TYPE=snp;BVAR	GT:DP:RO:QR:AO:QA:GL	1/1:89:0:0:89:3325:-5,-5,0
NC_010611.1	79249	.	C	T	2885.66	.	AB=0;ABP=0;AC=2;AF=1;AN=2;AO=87;CIGAR=1X;DP=87;DPB=87;DPRA=0;EPP=4.23331;EPPR=0;GTI=0;LEN=1;MEANALT=1;MQM=60;MQMR=0;NS=1;NUMALT=1;ODDS=123.826;PAIRED=0.977011;PAIREDR=0;PAO=0;PQA=0;PQR=0;PRO=0;QA=3290;QR=0;RO=0;RPP=37.1798;RPPR=0;RUN=1;SAF=33;SAP=14.0174;SAR=54;SRF=0;SRP=0;SRR=0;TYPE=snp;BVAR	GT:DP:RO:QR:AO:QA:GL	1/1:87:0:0:87:3290:-5,-5,0
NC_010611.1	79303	.	T	C	2649.99	.	AB=0;ABP=0;AC=2;AF=1;AN=2;AO=82;CIGAR=1X;DP=82;DPB=82;DPRA=0;EPP=9.78953;EPPR=0;GTI=0;LEN=1;MEANALT=1;MQM=60;MQMR=0;NS=1;NUMALT=1;ODDS=116.895;PAIRED=0.97561;PAIREDR=0;PAO=0;PQA=0;PQR=0;PRO=0;QA=2993;QR=0;RO=0;RPP=8.20065;RPPR=0;RUN=1;SAF=35;SAP=6.82362;SAR=47;SRF=0;SRP=0;SRR=0;TYPE=snp;BVAR	GT:DP:RO:QR:AO:QA:GL	1/1:82:0:0:82:2993:-5,-5,0
NC_010611.1	79330	.	A	G	2613.6	.	AB=0;ABP=0;AC=2;AF=1;AN=2;AO=78;CIGAR=1X;DP=78;DPB=78;DPRA=0;EPP=3.12166;EPPR=0;GTI=0;LEN=1;MEANALT=1;MQM=60;MQMR=0;NS=1;NUMALT=1;ODDS=111.35;PAIRED=0.974359;PAIREDR=0;PAO=0;PQA=0;PQR=0;PRO=0;QA=2966;QR=0;RO=0;RPP=28.0658;RPPR=0;RUN=1;SAF=34;SAP=5.79424;SAR=44;SRF=0;SRP=0;SRR=0;TYPE=snp;BVAR	GT:DP:RO:QR:AO:QA:GL	1/1:78:0:0:78:2966:-5,-5,0
NC_010611.1	79372	.	C	T	2285.44	.	AB=0;ABP=0;AC=2;AF=1;AN=2;AO=71;CIGAR=1X;DP=71;DPB=71;DPRA=0;EPP=5.48761;EPPR=0;GTI=0;LEN=1;MEANALT=1;MQM=59.493;MQMR=0;NS=1;NUMALT=1;ODDS=101.646;PAIRED=0.971831;PAIREDR=0;PAO=0;PQA=0;PQR=0;PRO=0;QA=2626;QR=0;RO=0;RPP=49.5287;RPPR=0;RUN=1;SAF=36;SAP=3.04088;SAR=35;SRF=0;SRP=0;SRR=0;TYPE=snp;BVAR	GT:DP:RO:QR:AO:QA:GL	1/1:71:0:0:71:2626:-5,-5,0
NC_010611.1	79387	.	C	T	1954.31	.	AB=0;ABP=0;AC=2;AF=1;AN=2;AO=61;CIGAR=1X;DP=61;DPB=61;DPRA=0;EPP=3.90025;EPPR=0;GTI=0;LEN=1;MEANALT=1;MQM=59.4098;MQMR=0;NS=1;NUMALT=1;ODDS=87.7828;PAIRED=0.967213;PAIREDR=0;PAO=0;PQA=0;PQR=0;PRO=0;QA=2273;QR=0;RO=0;RPP=62.8504;RPPR=0;RUN=1;SAF=29;SAP=3.33068;SAR=32;SRF=0;SRP=0;SRR=0;TYPE=snp;BVAR	GT:DP:RO:QR:AO:QA:GL	1/1:61:0:0:61:2273:-5,-5,0
NC_010611.1	79408	.	A	G	1546.16	.	AB=0;ABP=0;AC=2;AF=1;AN=2;AO=53;CIGAR=1X;DP=53;DPB=53;DPRA=0;EPP=4.03458;EPPR=0;GTI=0;LEN=1;MEANALT=1;MQM=58.1887;MQMR=0;NS=1;NUMALT=1;ODDS=76.6925;PAIRED=0.981132;PAIREDR=0;PAO=0;PQA=0;PQR=0;PRO=0;QA=1895;QR=0;RO=0;RPP=109.576;RPPR=0;RUN=1;SAF=25;SAP=3.37904;SAR=28;SRF=0;SRP=0;SRR=0;TYPE=snp;BVAR	GT:DP:RO:QR:AO:QA:GL	1/1:53:0:0:53:1895:-5,-5,0
NC_010611.1	79417	.	AATA	GATC	139945	.	AB=0;ABP=0;AC=2;AF=1;AN=2;AO=5;CIGAR=1X2M1X;DP=5;DPB=15;DPRA=0;EPP=13.8677;EPPR=0;GTI=0;LEN=4;MEANALT=1;MQM=52.8;MQMR=0;NS=1;NUMALT=1;ODDS=10.1503;PAIRED=0.8;PAIREDR=0;PAO=0;PQA=0;PQR=0;PRO=0;QA=186;QR=0;RO=0;RPP=6.91895;RPPR=0;RUN=1;SAF=1;SAP=6.91895;SAR=4;SRF=0;SRP=0;SRR=0;TYPE=complex;BVAR	GT:DP:RO:QR:AO:QA:GL	1/1:5:0:0:5:186:-5,-1.50515,0
NC_010611.1	79426	.	TAAG	GAGA	141785	.	AB=0;ABP=0;AC=2;AF=1;AN=2;AO=5;CIGAR=1X1M2X;DP=5;DPB=10;DPRA=0;EPP=6.91895;EPPR=0;GTI=0;LEN=4;MEANALT=1;MQM=52.8;MQMR=0;NS=1;NUMALT=1;ODDS=10.1503;PAIRED=0.8;PAIREDR=0;PAO=0;PQA=0;PQR=0;PRO=0;QA=188;QR=0;RO=0;RPP=13.8677;RPPR=0;RUN=1;SAF=1;SAP=6.91895;SAR=4;SRF=0;SRP=0;SRR=0;TYPE=complex;BVAR	GT:DP:RO:QR:AO:QA:GL	1/1:5:0:0:5:188:-5,-1.50515,0
NC_010611.1	79435	.	A	G	147305	.	AB=0;ABP=0;AC=2;AF=1;AN=2;AO=5;CIGAR=1X;DP=5;DPB=5;DPRA=0;EPP=6.91895;EPPR=0;GTI=0;LEN=1;MEANALT=1;MQM=52.8;MQMR=0;NS=1;NUMALT=1;ODDS=10.1503;PAIRED=0.8;PAIREDR=0;PAO=0;PQA=0;PQR=0;PRO=0;QA=194;QR=0;RO=0;RPP=13.8677;RPPR=0;RUN=1;SAF=1;SAP=6.91895;SAR=4;SRF=0;SRP=0;SRR=0;TYPE=snp;BVAR	GT:DP:RO:QR:AO:QA:GL	1/1:5:0:0:5:194:-5,-1.50515,0
NC_010611.1	79444	.	T	C	145465	.	AB=0;ABP=0;AC=2;AF=1;AN=2;AO=5;CIGAR=1X;DP=5;DPB=5;DPRA=0;EPP=6.91895;EPPR=0;GTI=0;LEN=1;MEANALT=1;MQM=52.8;MQMR=0;NS=1;NUMALT=1;ODDS=10.1503;PAIRED=0.8;PAIREDR=0;PAO=0;PQA=0;PQR=0;PRO=0;QA=192;QR=0;RO=0;RPP=13.8677;RPPR=0;RUN=1;SAF=1;SAP=6.91895;SAR=4;SRF=0;SRP=0;SRR=0;TYPE=snp;BVAR	GT:DP:RO:QR:AO:QA:GL	1/1:5:0:0:5:192:-5,-1.50515,0
NC_010611.1	79449	.	GA	TG	140865	.	AB=0;ABP=0;AC=2;AF=1;AN=2;AO=5;CIGAR=2X;DP=5;DPB=10;DPRA=0;EPP=6.91895;EPPR=0;GTI=0;LEN=2;MEANALT=1;MQM=52.8;MQMR=0;NS=1;NUMALT=1;ODDS=10.1503;PAIRED=0.8;PAIREDR=0;PAO=0;PQA=0;PQR=0;PRO=0;QA=187;QR=0;RO=0;RPP=13.8677;RPPR=0;RUN=1;SAF=1;SAP=6.91895;SAR=4;SRF=0;SRP=0;SRR=0;TYPE=mnp;BVAR	GT:DP:RO:QR:AO:QA:GL	1/1:5:0:0:5:187:-5,-1.50515,0
NC_010611.1	79456	.	G	A	136265	.	AB=0;ABP=0;AC=2;AF=1;AN=2;AO=5;CIGAR=1X;DP=5;DPB=5;DPRA=0;EPP=6.91895;EPPR=0;GTI=0;LEN=1;MEANALT=1;MQM=52.8;MQMR=0;NS=1;NUMALT=1;ODDS=10.1503;PAIRED=0.8;PAIREDR=0;PAO=0;PQA=0;PQR=0;PRO=0;QA=182;QR=0;RO=0;RPP=13.8677;RPPR=0;RUN=1;SAF=1;SAP=6.91895;SAR=4;SRF=0;SRP=0;SRR=0;TYPE=snp;BVAR	GT:DP:RO:QR:AO:QA:GL	1/1:5:0:0:5:182:-5,-1.50515,0
NC_010611.1	79466	.	C	T	879191	.	AB=0;ABP=0;AC=2;AF=1;AN=2;AO=3;CIGAR=1X;DP=3;DPB=3;DPRA=0;EPP=3.73412;EPPR=0;GTI=0;LEN=1;MEANALT=1;MQM=48;MQMR=0;NS=1;NUMALT=1;ODDS=7.37776;PAIRED=0.666667;PAIREDR=0;PAO=0;PQA=0;PQR=0;PRO=0;QA=113;QR=0;RO=0;RPP=9.52472;RPPR=0;RUN=1;SAF=1;SAP=3.73412;SAR=2;SRF=0;SRP=0;SRR=0;TYPE=snp;BVAR	GT:DP:RO:QR:AO:QA:GL	1/1:3:0:0:3:113:-5,-0.90309,0
NC_010611.1	79471	.	T	A	645858	.	AB=0;ABP=0;AC=2;AF=1;AN=2;AO=3;CIGAR=1X;DP=3;DPB=3;DPRA=0;EPP=3.73412;EPPR=0;GTI=0;LEN=1;MEANALT=1;MQM=48;MQMR=0;NS=1;NUMALT=1;ODDS=7.37776;PAIRED=0.666667;PAIREDR=0;PAO=0;PQA=0;PQR=0;PRO=0;QA=88;QR=0;RO=0;RPP=9.52472;RPPR=0;RUN=1;SAF=1;SAP=3.73412;SAR=2;SRF=0;SRP=0;SRR=0;TYPE=snp;BVAR	GT:DP:RO:QR:AO:QA:GL	1/1:3:0:0:3:88:-5,-0.90309,0
NC_010611.1	79567	.	A	G	2006.09	.	AB=0;ABP=0;AC=2;AF=1;AN=2;AO=68;CIGAR=1X;DP=68;DPB=68;DPRA=0;EPP=11.1853;EPPR=0;GTI=0;LEN=1;MEANALT=1;MQM=59.5441;MQMR=0;NS=1;NUMALT=1;ODDS=97.4869;PAIRED=0.955882;PAIREDR=0;PAO=0;PQA=0;PQR=0;PRO=0;QA=2493;QR=0;RO=0;RPP=150.67;RPPR=0;RUN=1;SAF=42;SAP=11.1853;SAR=26;SRF=0;SRP=0;SRR=0;TYPE=snp;BVAR	GT:DP:RO:QR:AO:QA:GL	1/1:68:0:0:68:2493:-5,-5,0
NC_010611.1	79572	.	A	C	2057.89	.	AB=0;ABP=0;AC=2;AF=1;AN=2;AO=72;CIGAR=1X;DP=72;DPB=72;DPRA=0;EPP=12.7819;EPPR=0;GTI=0;LEN=1;MEANALT=1;MQM=59.5694;MQMR=0;NS=1;NUMALT=1;ODDS=103.032;PAIRED=0.958333;PAIREDR=0;PAO=0;PQA=0;PQR=0;PRO=0;QA=2545;QR=0;RO=0;RPP=150.791;RPPR=0;RUN=1;SAF=44;SAP=10.7311;SAR=28;SRF=0;SRP=0;SRR=0;TYPE=snp;BVAR	GT:DP:RO:QR:AO:QA:GL	1/1:72:0:0:72:2545:-5,-5,0
NC_010611.1	79594	.	T	G	2729.69	.	AB=0;ABP=0;AC=2;AF=1;AN=2;AO=84;CIGAR=1X;DP=84;DPB=84;DPRA=0;EPP=3.1137;EPPR=0;GTI=0;LEN=1;MEANALT=1;MQM=59.8095;MQMR=0;NS=1;NUMALT=1;ODDS=119.668;PAIRED=0.964286;PAIREDR=0;PAO=0;PQA=0;PQR=0;PRO=0;QA=3088;QR=0;RO=0;RPP=20.4855;RPPR=0;RUN=1;SAF=48;SAP=6.73282;SAR=36;SRF=0;SRP=0;SRR=0;TYPE=snp;BVAR	GT:DP:RO:QR:AO:QA:GL	1/1:84:0:0:84:3088:-5,-5,0
NC_010611.1	79617	.	ACGGTCCTGTAACGCT	GAGGACCAGCAACATG	1548.41	.	AB=0;ABP=0;AC=2;AF=1;AN=2;AO=50;CIGAR=2X2M1X2M1X1M1X3M3X;DP=51;DPB=102.062;DPRA=0;EPP=4.57376;EPPR=0;GTI=0;LEN=16;MEANALT=2;MQM=60;MQMR=0;NS=1;NUMALT=1;ODDS=72.5336;PAIRED=0.98;PAIREDR=0;PAO=0;PQA=0;PQR=0;PRO=0;QA=1757;QR=0;RO=0;RPP=4.57376;RPPR=0;RUN=1;SAF=28;SAP=4.57376;SAR=22;SRF=0;SRP=0;SRR=0;TYPE=complex;BVAR	GT:DP:RO:QR:AO:QA:GL	1/1:51:0:0:50:1757:-5,-5,0
NC_010611.1	79637	.	G	A	1825.36	.	AB=0;ABP=0;AC=2;AF=1;AN=2;AO=57;CIGAR=1X;DP=57;DPB=57;DPRA=0;EPP=3.9627;EPPR=0;GTI=0;LEN=1;MEANALT=1;MQM=60;MQMR=0;NS=1;NUMALT=1;ODDS=82.2377;PAIRED=0.982456;PAIREDR=0;PAO=0;PQA=0;PQR=0;PRO=0;QA=2088;QR=0;RO=0;RPP=26.8203;RPPR=0;RUN=1;SAF=33;SAP=6.09608;SAR=24;SRF=0;SRP=0;SRR=0;TYPE=snp;BVAR	GT:DP:RO:QR:AO:QA:GL	1/1:57:0:0:57:2088:-5,-5,0
NC_010611.1	79675	.	ATCTGGGTCT	TACAGGATCG	1897.17	.	AB=0;ABP=0;AC=2;AF=1;AN=2;AO=60;CIGAR=2X1M1X2M1X2M1X;DP=62;DPB=125;DPRA=0;EPP=3.0103;EPPR=0;GTI=0;LEN=10;MEANALT=3;MQM=60;MQMR=0;NS=1;NUMALT=1;ODDS=86.3965;PAIRED=0.983333;PAIREDR=0;PAO=0;PQA=0;PQR=0;PRO=0;QA=2156;QR=0;RO=0;RPP=12.2752;RPPR=0;RUN=1;SAF=36;SAP=8.22183;SAR=24;SRF=0;SRP=0;SRR=0;TYPE=complex;BVAR	GT:DP:RO:QR:AO:QA:GL	1/1:62:0:0:60:2156:-5,-5,0
NC_010611.1	79699	.	C	T	2768.7	.	AB=0;ABP=0;AC=2;AF=1;AN=2;AO=85;CIGAR=1X;DP=85;DPB=85;DPRA=0;EPP=7.3277;EPPR=0;GTI=0;LEN=1;MEANALT=1;MQM=60;MQMR=0;NS=1;NUMALT=1;ODDS=121.054;PAIRED=0.988235;PAIREDR=0;PAO=0;PQA=0;PQR=0;PRO=0;QA=3113;QR=0;RO=0;RPP=3.24022;RPPR=0;RUN=1;SAF=44;SAP=3.24022;SAR=41;SRF=0;SRP=0;SRR=0;TYPE=snp;BVAR	GT:DP:RO:QR:AO:QA:GL	1/1:85:0:0:85:3113:-5,-5,0
NC_010611.1	79711	.	G	A	2557.93	.	AB=0;ABP=0;AC=2;AF=1;AN=2;AO=79;CIGAR=1X;DP=79;DPB=79;DPRA=0;EPP=3.03779;EPPR=0;GTI=0;LEN=1;MEANALT=1;MQM=60;MQMR=0;NS=1;NUMALT=1;ODDS=112.736;PAIRED=0.987342;PAIREDR=0;PAO=0;PQA=0;PQR=0;PRO=0;QA=2877;QR=0;RO=0;RPP=6.33623;RPPR=0;RUN=1;SAF=38;SAP=3.25768;SAR=41;SRF=0;SRP=0;SRR=0;TYPE=snp;BVAR	GT:DP:RO:QR:AO:QA:GL	1/1:79:0:0:79:2877:-5,-5,0
NC_010611.1	79734	.	GA	AG	1966.75	.	AB=0;ABP=0;AC=2;AF=1;AN=2;AO=60;CIGAR=2X;DP=60;DPB=121;DPRA=0;EPP=10.1038;EPPR=0;GTI=0;LEN=2;MEANALT=1;MQM=59.95;MQMR=0;NS=1;NUMALT=1;ODDS=86.3965;PAIRED=0.983333;PAIREDR=0;PAO=0;PQA=0;PQR=0;PRO=0;QA=2224;QR=0;RO=0;RPP=4.31318;RPPR=0;RUN=1;SAF=28;SAP=3.58936;SAR=32;SRF=0;SRP=0;SRR=0;TYPE=mnp;BVAR	GT:DP:RO:QR:AO:QA:GL	1/1:60:0:0:60:2224:-5,-5,0
NC_010611.1	79744	.	T	A	2477.85	.	AB=0;ABP=0;AC=2;AF=1;AN=2;AO=74;CIGAR=1X;DP=74;DPB=74;DPRA=0;EPP=5.94472;EPPR=0;GTI=0;LEN=1;MEANALT=1;MQM=59.6622;MQMR=0;NS=1;NUMALT=1;ODDS=105.805;PAIRED=0.986486;PAIREDR=0;PAO=0;PQA=0;PQR=0;PRO=0;QA=2789;QR=0;RO=0;RPP=4.06669;RPPR=0;RUN=1;SAF=34;SAP=4.06669;SAR=40;SRF=0;SRP=0;SRR=0;TYPE=snp;BVAR	GT:DP:RO:QR:AO:QA:GL	1/1:74:0:0:74:2789:-5,-5,0
NC_010611.1	79762	.	T	G	2018.53	.	AB=0;ABP=0;AC=2;AF=1;AN=2;AO=62;CIGAR=1X;DP=62;DPB=62;DPRA=0;EPP=4.27115;EPPR=0;GTI=0;LEN=1;MEANALT=1;MQM=59.1774;MQMR=0;NS=1;NUMALT=1;ODDS=89.1691;PAIRED=1;PAIREDR=0;PAO=0;PQA=0;PQR=0;PRO=0;QA=2281;QR=0;RO=0;RPP=6.51267;RPPR=0;RUN=1;SAF=26;SAP=6.51267;SAR=36;SRF=0;SRP=0;SRR=0;TYPE=snp;BVAR	GT:DP:RO:QR:AO:QA:GL	1/1:62:0:0:62:2281:-5,-5,0
NC_010611.1	79780	.	A	G	1814.49	.	AB=0;ABP=0;AC=2;AF=1;AN=2;AO=56;CIGAR=1X;DP=56;DPB=56;DPRA=0;EPP=4.40625;EPPR=0;GTI=0;LEN=1;MEANALT=1;MQM=59.0893;MQMR=0;NS=1;NUMALT=1;ODDS=80.8514;PAIRED=1;PAIREDR=0;PAO=0;PQA=0;PQR=0;PRO=0;QA=2053;QR=0;RO=0;RPP=5.49198;RPPR=0;RUN=1;SAF=23;SAP=6.88793;SAR=33;SRF=0;SRP=0;SRR=0;TYPE=snp;BVAR	GT:DP:RO:QR:AO:QA:GL	1/1:56:0:0:56:2053:-5,-5,0
NC_010611.1	79786	.	T	C	1800.89	.	AB=0;ABP=0;AC=2;AF=1;AN=2;AO=54;CIGAR=1X;DP=54;DPB=54;DPRA=0;EPP=3.17115;EPPR=0;GTI=0;LEN=1;MEANALT=1;MQM=59.0556;MQMR=0;NS=1;NUMALT=1;ODDS=78.0788;PAIRED=1;PAIREDR=0;PAO=0;PQA=0;PQR=0;PRO=0;QA=2038;QR=0;RO=0;RPP=7.03155;RPPR=0;RUN=1;SAF=22;SAP=7.03155;SAR=32;SRF=0;SRP=0;SRR=0;TYPE=snp;BVAR	GT:DP:RO:QR:AO:QA:GL	1/1:54:0:0:54:2038:-5,-5,0
NC_010611.1	79792	.	TAAAACC	AATGACT	1303.73	.	AB=0;ABP=0;AC=2;AF=1;AN=2;AO=41;CIGAR=1X1M2X2M1X;DP=43;DPB=86.1429;DPRA=0;EPP=3.06326;EPPR=0;GTI=0;LEN=7;MEANALT=3;MQM=59.9268;MQMR=0;NS=1;NUMALT=1;ODDS=60.0569;PAIRED=1;PAIREDR=0;PAO=1;PQA=39;PQR=0;PRO=0;QA=1486;QR=0;RO=0;RPP=3.06326;RPPR=0;RUN=1;SAF=15;SAP=9.41879;SAR=26;SRF=0;SRP=0;SRR=0;TYPE=complex;BVAR	GT:DP:RO:QR:AO:QA:GL	1/1:43:0:0:41:1486:-5,-5,0
NC_010611.1	79804	.	TTTAGC	CGTAGT	1319.98	.	AB=0;ABP=0;AC=2;AF=1;AN=2;AO=43;CIGAR=2X3M1X;DP=43;DPB=87;DPRA=0;EPP=3.46479;EPPR=0;GTI=0;LEN=6;MEANALT=1;MQM=58.814;MQMR=0;NS=1;NUMALT=1;ODDS=62.8295;PAIRED=1;PAIREDR=0;PAO=0;PQA=0;PQR=0;PRO=0;QA=1505;QR=0;RO=0;RPP=7.10075;RPPR=0;RUN=1;SAF=16;SAP=9.12072;SAR=27;SRF=0;SRP=0;SRR=0;TYPE=complex;BVAR	GT:DP:RO:QR:AO:QA:GL	1/1:43:0:0:43:1505:-5,-5,0
NC_010611.1	79825	.	A	G	2298.64	.	AB=0;ABP=0;AC=2;AF=1;AN=2;AO=71;CIGAR=1X;DP=71;DPB=71;DPRA=0;EPP=8.17902;EPPR=0;GTI=0;LEN=1;MEANALT=1;MQM=58.9155;MQMR=0;NS=1;NUMALT=1;ODDS=101.646;PAIRED=1;PAIREDR=0;PAO=0;PQA=0;PQR=0;PRO=0;QA=2591;QR=0;RO=0;RPP=3.7749;RPPR=0;RUN=1;SAF=34;SAP=3.28556;SAR=37;SRF=0;SRP=0;SRR=0;TYPE=snp;BVAR	GT:DP:RO:QR:AO:QA:GL	1/1:71:0:0:71:2591:-5,-5,0
NC_010611.1	79830	.	T	C	2350.13	.	AB=0;ABP=0;AC=2;AF=1;AN=2;AO=72;CIGAR=1X;DP=72;DPB=72;DPRA=0;EPP=7.35324;EPPR=0;GTI=0;LEN=1;MEANALT=1;MQM=58.9306;MQMR=0;NS=1;NUMALT=1;ODDS=103.032;PAIRED=1;PAIREDR=0;PAO=0;PQA=0;PQR=0;PRO=0;QA=2651;QR=0;RO=0;RPP=7.35324;RPPR=0;RUN=1;SAF=36;SAP=3.0103;SAR=36;SRF=0;SRP=0;SRR=0;TYPE=snp;BVAR	GT:DP:RO:QR:AO:QA:GL	1/1:72:0:0:72:2651:-5,-5,0
NC_010611.1	79849	.	T	G	2113.6	.	AB=0;ABP=0;AC=2;AF=1;AN=2;AO=68;CIGAR=1X;DP=69;DPB=69;DPRA=0;EPP=15.7837;EPPR=0;GTI=0;LEN=1;MEANALT=2;MQM=60;MQMR=0;NS=1;NUMALT=1;ODDS=97.4869;PAIRED=1;PAIREDR=0;PAO=0;PQA=0;PQR=0;PRO=0;QA=2400;QR=0;RO=0;RPP=7.60871;RPPR=0;RUN=1;SAF=36;SAP=3.52123;SAR=32;SRF=0;SRP=0;SRR=0;TYPE=snp;BVAR	GT:DP:RO:QR:AO:QA:GL	1/1:69:0:0:68:2400:-5,-5,0
NC_010611.1	79854	.	AT	GC	2117.9	.	AB=0;ABP=0;AC=2;AF=1;AN=2;AO=68;CIGAR=2X;DP=68;DPB=136;DPRA=0;EPP=15.7837;EPPR=0;GTI=0;LEN=2;MEANALT=1;MQM=60;MQMR=0;NS=1;NUMALT=1;ODDS=97.4869;PAIRED=1;PAIREDR=0;PAO=0;PQA=0;PQR=0;PRO=0;QA=2401;QR=0;RO=0;RPP=6.20364;RPPR=0;RUN=1;SAF=35;SAP=3.13803;SAR=33;SRF=0;SRP=0;SRR=0;TYPE=mnp;BVAR	GT:DP:RO:QR:AO:QA:GL	1/1:68:0:0:68:2401:-5,-5,0
NC_010611.1	79861	.	C	T	2436.42	.	AB=0;ABP=0;AC=2;AF=1;AN=2;AO=74;CIGAR=1X;DP=74;DPB=74;DPRA=0;EPP=19.9126;EPPR=0;GTI=0;LEN=1;MEANALT=1;MQM=59.9595;MQMR=0;NS=1;NUMALT=1;ODDS=105.805;PAIRED=1;PAIREDR=0;PAO=0;PQA=0;PQR=0;PRO=0;QA=2758;QR=0;RO=0;RPP=4.06669;RPPR=0;RUN=1;SAF=39;SAP=3.47981;SAR=35;SRF=0;SRP=0;SRR=0;TYPE=snp;BVAR	GT:DP:RO:QR:AO:QA:GL	1/1:74:0:0:74:2758:-5,-5,0
NC_010611.1	79885	.	C	T	2815.48	.	AB=0;ABP=0;AC=2;AF=1;AN=2;AO=86;CIGAR=1X;DP=86;DPB=86;DPRA=0;EPP=6.64625;EPPR=0;GTI=0;LEN=1;MEANALT=1;MQM=59.8488;MQMR=0;NS=1;NUMALT=1;ODDS=122.44;PAIRED=1;PAIREDR=0;PAO=0;PQA=0;PQR=0;PRO=0;QA=3167;QR=0;RO=0;RPP=3.41429;RPPR=0;RUN=1;SAF=48;SAP=5.53527;SAR=38;SRF=0;SRP=0;SRR=0;TYPE=snp;BVAR	GT:DP:RO:QR:AO:QA:GL	1/1:86:0:0:86:3167:-5,-5,0
NC_010611.1	79894	.	ATCT	GTCC	1918.93	.	AB=0;ABP=0;AC=2;AF=1;AN=2;AO=61;CIGAR=1X2M1X;DP=61;DPB=123.5;DPRA=0;EPP=5.89373;EPPR=0;GTI=0;LEN=4;MEANALT=1;MQM=60;MQMR=0;NS=1;NUMALT=1;ODDS=87.7828;PAIRED=1;PAIREDR=0;PAO=0;PQA=0;PQR=0;PRO=0;QA=2178;QR=0;RO=0;RPP=11.0198;RPPR=0;RUN=1;SAF=36;SAP=7.31765;SAR=25;SRF=0;SRP=0;SRR=0;TYPE=complex;BVAR	GT:DP:RO:QR:AO:QA:GL	1/1:61:0:0:61:2178:-5,-5,0
NC_010611.1	79903	.	CACAGAA	GACCGTG	1350.14	.	AB=0;ABP=0;AC=2;AF=1;AN=2;AO=45;CIGAR=1X2M1X1M2X;DP=46;DPB=98;DPRA=0;EPP=3.05855;EPPR=0;GTI=0;LEN=7;MEANALT=2;MQM=60;MQMR=0;NS=1;NUMALT=1;ODDS=65.6021;PAIRED=1;PAIREDR=0;PAO=0;PQA=0;PQR=0;PRO=0;QA=1570;QR=0;RO=0;RPP=24.2907;RPPR=0;RUN=1;SAF=31;SAP=16.956;SAR=14;SRF=0;SRP=0;SRR=0;TYPE=complex;BVAR	GT:DP:RO:QR:AO:QA:GL	1/1:46:0:0:45:1570:-5,-5,0
NC_010611.1	79954	.	T	C	3156.59	.	AB=0;ABP=0;AC=2;AF=1;AN=2;AO=97;CIGAR=1X;DP=97;DPB=97;DPRA=0;EPP=6.79359;EPPR=0;GTI=0;LEN=1;MEANALT=1;MQM=60;MQMR=0;NS=1;NUMALT=1;ODDS=137.689;PAIRED=1;PAIREDR=0;PAO=0;PQA=0;PQR=0;PRO=0;QA=3551;QR=0;RO=0;RPP=5.71904;RPPR=0;RUN=1;SAF=55;SAP=6.79359;SAR=42;SRF=0;SRP=0;SRR=0;TYPE=snp;BVAR	GT:DP:RO:QR:AO:QA:GL	1/1:97:0:0:97:3551:-5,-5,0
NC_010611.1	80020	.	T	C	3510.14	.	AB=0;ABP=0;AC=2;AF=1;AN=2;AO=109;CIGAR=1X;DP=109;DPB=109;DPRA=0;EPP=3.03022;EPPR=0;GTI=0;LEN=1;MEANALT=1;MQM=60;MQMR=0;NS=1;NUMALT=1;ODDS=154.325;PAIRED=1;PAIREDR=0;PAO=0;PQA=0;PQR=0;PRO=0;QA=3934;QR=0;RO=0;RPP=3.03022;RPPR=0;RUN=1;SAF=57;SAP=3.50834;SAR=52;SRF=0;SRP=0;SRR=0;TYPE=snp;BVAR	GT:DP:RO:QR:AO:QA:GL	1/1:109:0:0:109:3934:-5,-5,0
NC_010611.1	80035	.	A	C	3180.95	.	AB=0;ABP=0;AC=2;AF=1;AN=2;AO=102;CIGAR=1X;DP=102;DPB=102;DPRA=0;EPP=5.13919;EPPR=0;GTI=0;LEN=1;MEANALT=1;MQM=60;MQMR=0;NS=1;NUMALT=1;ODDS=144.621;PAIRED=1;PAIREDR=0;PAO=0;PQA=0;PQR=0;PRO=0;QA=3570;QR=0;RO=0;RPP=3.0103;RPPR=0;RUN=1;SAF=49;SAP=3.35092;SAR=53;SRF=0;SRP=0;SRR=0;TYPE=snp;BVAR	GT:DP:RO:QR:AO:QA:GL	1/1:102:0:0:102:3570:-5,-5,0
NC_010611.1	80074	.	G	T	3566.87	.	AB=0;ABP=0;AC=2;AF=1;AN=2;AO=108;CIGAR=1X;DP=109;DPB=109;DPRA=0;EPP=5.02092;EPPR=0;GTI=0;LEN=1;MEANALT=2;MQM=60;MQMR=0;NS=1;NUMALT=1;ODDS=152.939;PAIRED=1;PAIREDR=0;PAO=0;PQA=0;PQR=0;PRO=0;QA=4008;QR=0;RO=0;RPP=5.02092;RPPR=0;RUN=1;SAF=48;SAP=5.9056;SAR=60;SRF=0;SRP=0;SRR=0;TYPE=snp;BVAR	GT:DP:RO:QR:AO:QA:GL	1/1:109:0:0:108:4008:-5,-5,0
NC_010611.1	80136	.	A	G	3143.23	.	AB=0;ABP=0;AC=2;AF=1;AN=2;AO=95;CIGAR=1X;DP=95;DPB=95;DPRA=0;EPP=3.21602;EPPR=0;GTI=0;LEN=1;MEANALT=1;MQM=60;MQMR=0;NS=1;NUMALT=1;ODDS=134.917;PAIRED=1;PAIREDR=0;PAO=0;PQA=0;PQR=0;PRO=0;QA=3534;QR=0;RO=0;RPP=11.2619;RPPR=0;RUN=1;SAF=47;SAP=3.03316;SAR=48;SRF=0;SRP=0;SRR=0;TYPE=snp;BVAR	GT:DP:RO:QR:AO:QA:GL	1/1:95:0:0:95:3534:-5,-5,0
NC_010611.1	80148	.	G	A	3083.1	.	AB=0;ABP=0;AC=2;AF=1;AN=2;AO=95;CIGAR=1X;DP=95;DPB=95;DPRA=0;EPP=3.21602;EPPR=0;GTI=0;LEN=1;MEANALT=1;MQM=60;MQMR=0;NS=1;NUMALT=1;ODDS=134.917;PAIRED=1;PAIREDR=0;PAO=0;PQA=0;PQR=0;PRO=0;QA=3463;QR=0;RO=0;RPP=6.87324;RPPR=0;RUN=1;SAF=45;SAP=3.58174;SAR=50;SRF=0;SRP=0;SRR=0;TYPE=snp;BVAR	GT:DP:RO:QR:AO:QA:GL	1/1:95:0:0:95:3463:-5,-5,0
NC_010611.1	80185	.	C	T	2719.69	.	AB=0;ABP=0;AC=2;AF=1;AN=2;AO=84;CIGAR=1X;DP=85;DPB=85;DPRA=0;EPP=8.07707;EPPR=5.18177;GTI=0;LEN=1;MEANALT=1;MQM=60;MQMR=60;NS=1;NUMALT=1;ODDS=106.419;PAIRED=1;PAIREDR=1;PAO=0;PQA=0;PQR=0;PRO=0;QA=3112;QR=34;RO=1;RPP=23.2774;RPPR=5.18177;RUN=1;SAF=37;SAP=5.59539;SAR=47;SRF=0;SRP=5.18177;SRR=1;TYPE=snp;BVAR	GT:DP:RO:QR:AO:QA:GL	1/1:85:1:34:84:3112:-5,-5,0
NC_010611.1	80212	.	G	T	2684.58	.	AB=0;ABP=0;AC=2;AF=1;AN=2;AO=83;CIGAR=1X;DP=83;DPB=83;DPRA=0;EPP=5.12945;EPPR=0;GTI=0;LEN=1;MEANALT=1;MQM=60;MQMR=0;NS=1;NUMALT=1;ODDS=118.281;PAIRED=1;PAIREDR=0;PAO=0;PQA=0;PQR=0;PRO=0;QA=3038;QR=0;RO=0;RPP=22.0826;RPPR=0;RUN=1;SAF=40;SAP=3.24576;SAR=43;SRF=0;SRP=0;SRR=0;TYPE=snp;BVAR	GT:DP:RO:QR:AO:QA:GL	1/1:83:0:0:83:3038:-5,-5,0
NC_010611.1	80230	.	C	T	2075.1	.	AB=0;ABP=0;AC=2;AF=1;AN=2;AO=64;CIGAR=1X;DP=64;DPB=64;DPRA=0;EPP=7.89611;EPPR=0;GTI=0;LEN=1;MEANALT=1;MQM=60;MQMR=0;NS=1;NUMALT=1;ODDS=91.9417;PAIRED=1;PAIREDR=0;PAO=0;PQA=0;PQR=0;PRO=0;QA=2341;QR=0;RO=0;RPP=3.55317;RPPR=0;RUN=1;SAF=32;SAP=3.0103;SAR=32;SRF=0;SRP=0;SRR=0;TYPE=snp;BVAR	GT:DP:RO:QR:AO:QA:GL	1/1:64:0:0:64:2341:-5,-5,0
NC_010611.1	80240	.	T	C	1917.31	.	AB=0;ABP=0;AC=2;AF=1;AN=2;AO=59;CIGAR=1X;DP=59;DPB=59;DPRA=0;EPP=9.23028;EPPR=0;GTI=0;LEN=1;MEANALT=1;MQM=60;MQMR=0;NS=1;NUMALT=1;ODDS=85.0102;PAIRED=1;PAIREDR=0;PAO=0;PQA=0;PQR=0;PRO=0;QA=2167;QR=0;RO=0;RPP=3.93042;RPPR=0;RUN=1;SAF=30;SAP=3.0471;SAR=29;SRF=0;SRP=0;SRR=0;TYPE=snp;BVAR	GT:DP:RO:QR:AO:QA:GL	1/1:59:0:0:59:2167:-5,-5,0
NC_010611.1	80258	.	C	T	1916.3	.	AB=0;ABP=0;AC=2;AF=1;AN=2;AO=58;CIGAR=1X;DP=59;DPB=59;DPRA=0;EPP=6.75422;EPPR=0;GTI=0;LEN=1;MEANALT=2;MQM=60;MQMR=0;NS=1;NUMALT=1;ODDS=83.6239;PAIRED=1;PAIREDR=0;PAO=0;PQA=0;PQR=0;PRO=0;QA=2167;QR=0;RO=0;RPP=5.40641;RPPR=0;RUN=1;SAF=27;SAP=3.60933;SAR=31;SRF=0;SRP=0;SRR=0;TYPE=snp;BVAR	GT:DP:RO:QR:AO:QA:GL	1/1:59:0:0:58:2167:-5,-5,0
NC_010611.1	80276	.	G	T	2003.33	.	AB=0;ABP=0;AC=2;AF=1;AN=2;AO=62;CIGAR=1X;DP=62;DPB=62;DPRA=0;EPP=8.05372;EPPR=0;GTI=0;LEN=1;MEANALT=1;MQM=60;MQMR=0;NS=1;NUMALT=1;ODDS=89.1691;PAIRED=1;PAIREDR=0;PAO=0;PQA=0;PQR=0;PRO=0;QA=2262;QR=0;RO=0;RPP=4.27115;RPPR=0;RUN=1;SAF=31;SAP=3.0103;SAR=31;SRF=0;SRP=0;SRR=0;TYPE=snp;BVAR	GT:DP:RO:QR:AO:QA:GL	1/1:62:0:0:62:2262:-5,-5,0
NC_010611.1	80333	.	GCGATAG	ACGGAAA	2018.49	.	AB=0;ABP=0;AC=2;AF=1;AN=2;AO=63;CIGAR=1X2M2X1M1X;DP=63;DPB=126.286;DPRA=0;EPP=3.04477;EPPR=0;GTI=0;LEN=7;MEANALT=1;MQM=60;MQMR=0;NS=1;NUMALT=1;ODDS=90.5554;PAIRED=1;PAIREDR=0;PAO=0;PQA=0;PQR=0;PRO=0;QA=2281;QR=0;RO=0;RPP=10.7656;RPPR=0;RUN=1;SAF=33;SAP=3.32051;SAR=30;SRF=0;SRP=0;SRR=0;TYPE=complex;BVAR	GT:DP:RO:QR:AO:QA:GL	1/1:63:0:0:63:2281:-5,-5,0
NC_010611.1	80345	.	A	T	2406.15	.	AB=0;ABP=0;AC=2;AF=1;AN=2;AO=74;CIGAR=1X;DP=74;DPB=74;DPRA=0;EPP=7.23587;EPPR=0;GTI=0;LEN=1;MEANALT=1;MQM=59.2703;MQMR=0;NS=1;NUMALT=1;ODDS=105.805;PAIRED=1;PAIREDR=0;PAO=0;PQA=0;PQR=0;PRO=0;QA=2718;QR=0;RO=0;RPP=10.5224;RPPR=0;RUN=1;SAF=34;SAP=4.06669;SAR=40;SRF=0;SRP=0;SRR=0;TYPE=snp;BVAR	GT:DP:RO:QR:AO:QA:GL	1/1:74:0:0:74:2718:-5,-5,0
NC_010611.1	80351	.	C	T	2515.74	.	AB=0;ABP=0;AC=2;AF=1;AN=2;AO=75;CIGAR=1X;DP=76;DPB=76;DPRA=0;EPP=9.52472;EPPR=0;GTI=0;LEN=1;MEANALT=2;MQM=59.28;MQMR=0;NS=1;NUMALT=1;ODDS=107.191;PAIRED=1;PAIREDR=0;PAO=0;PQA=0;PQR=0;PRO=0;QA=2838;QR=0;RO=0;RPP=5.35549;RPPR=0;RUN=1;SAF=35;SAP=3.73412;SAR=40;SRF=0;SRP=0;SRR=0;TYPE=snp;BVAR	GT:DP:RO:QR:AO:QA:GL	1/1:76:0:0:75:2838:-5,-5,0
NC_010611.1	80363	.	G	A	2689.26	.	AB=0;ABP=0;AC=2;AF=1;AN=2;AO=83;CIGAR=1X;DP=83;DPB=83;DPRA=0;EPP=7.43173;EPPR=0;GTI=0;LEN=1;MEANALT=1;MQM=59.3133;MQMR=0;NS=1;NUMALT=1;ODDS=118.281;PAIRED=1;PAIREDR=0;PAO=0;PQA=0;PQR=0;PRO=0;QA=3030;QR=0;RO=0;RPP=6.17594;RPPR=0;RUN=1;SAF=37;SAP=5.12945;SAR=46;SRF=0;SRP=0;SRR=0;TYPE=snp;BVAR	GT:DP:RO:QR:AO:QA:GL	1/1:83:0:0:83:3030:-5,-5,0
NC_010611.1	80378	.	TTTC	CTTT	2334.89	.	AB=0;ABP=0;AC=2;AF=1;AN=2;AO=76;CIGAR=1X2M1X;DP=76;DPB=152.25;DPRA=0;EPP=19.4678;EPPR=0;GTI=0;LEN=4;MEANALT=1;MQM=59.0132;MQMR=0;NS=1;NUMALT=1;ODDS=108.577;PAIRED=1;PAIREDR=0;PAO=0;PQA=0;PQR=0;PRO=0;QA=2648;QR=0;RO=0;RPP=3.0103;RPPR=0;RUN=1;SAF=32;SAP=7.12467;SAR=44;SRF=0;SRP=0;SRR=0;TYPE=complex;BVAR	GT:DP:RO:QR:AO:QA:GL	1/1:76:0:0:76:2648:-5,-5,0
NC_010611.1	80390	.	GGTA	ACTG	1951.51	.	AB=0;ABP=0;AC=2;AF=1;AN=2;AO=62;CIGAR=2X1M1X;DP=62;DPB=124.75;DPRA=0;EPP=17.0198;EPPR=0;GTI=0;LEN=4;MEANALT=1;MQM=58.7903;MQMR=0;NS=1;NUMALT=1;ODDS=89.1691;PAIRED=1;PAIREDR=0;PAO=0;PQA=0;PQR=0;PRO=0;QA=2217;QR=0;RO=0;RPP=5.25182;RPPR=0;RUN=1;SAF=28;SAP=4.27115;SAR=34;SRF=0;SRP=0;SRR=0;TYPE=complex;BVAR	GT:DP:RO:QR:AO:QA:GL	1/1:62:0:0:62:2217:-5,-5,0
NC_010611.1	80399	.	C	T	2399.31	.	AB=0;ABP=0;AC=2;AF=1;AN=2;AO=73;CIGAR=1X;DP=73;DPB=73;DPRA=0;EPP=5.41974;EPPR=0;GTI=0;LEN=1;MEANALT=1;MQM=58.9726;MQMR=0;NS=1;NUMALT=1;ODDS=104.418;PAIRED=1;PAIREDR=0;PAO=0;PQA=0;PQR=0;PRO=0;QA=2707;QR=0;RO=0;RPP=9.70319;RPPR=0;RUN=1;SAF=34;SAP=3.75395;SAR=39;SRF=0;SRP=0;SRR=0;TYPE=snp;BVAR	GT:DP:RO:QR:AO:QA:GL	1/1:73:0:0:73:2707:-5,-5,0
NC_010611.1	80423	.	A	G	2178.86	.	AB=0;ABP=0;AC=2;AF=1;AN=2;AO=68;CIGAR=1X;DP=69;DPB=69;DPRA=0;EPP=11.1853;EPPR=0;GTI=0;LEN=1;MEANALT=2;MQM=59.9118;MQMR=0;NS=1;NUMALT=1;ODDS=97.4869;PAIRED=1;PAIREDR=0;PAO=0;PQA=0;PQR=0;PRO=0;QA=2510;QR=0;RO=0;RPP=35.7101;RPPR=0;RUN=1;SAF=26;SAP=11.1853;SAR=42;SRF=0;SRP=0;SRR=0;TYPE=snp;BVAR	GT:DP:RO:QR:AO:QA:GL	1/1:69:0:0:68:2510:-5,-5,0
NC_010611.1	80432	.	A	G	2184.65	.	AB=0;ABP=0;AC=2;AF=1;AN=2;AO=69;CIGAR=1X;DP=69;DPB=69;DPRA=0;EPP=10.0912;EPPR=0;GTI=0;LEN=1;MEANALT=1;MQM=59.913;MQMR=0;NS=1;NUMALT=1;ODDS=98.8732;PAIRED=1;PAIREDR=0;PAO=0;PQA=0;PQR=0;PRO=0;QA=2501;QR=0;RO=0;RPP=25.9524;RPPR=0;RUN=1;SAF=26;SAP=12.1053;SAR=43;SRF=0;SRP=0;SRR=0;TYPE=snp;BVAR	GT:DP:RO:QR:AO:QA:GL	1/1:69:0:0:69:2501:-5,-5,0
NC_010611.1	80441	.	TTTTTTT	CTTTCTC	1607.16	.	AB=0;ABP=0;AC=2;AF=1;AN=2;AO=54;CIGAR=1X3M1X1M1X;DP=54;DPB=109.857;DPRA=0;EPP=13.3047;EPPR=0;GTI=0;LEN=7;MEANALT=1;MQM=59.9444;MQMR=0;NS=1;NUMALT=1;ODDS=78.0788;PAIRED=1;PAIREDR=0;PAO=0;PQA=0;PQR=0;PRO=0;QA=1876;QR=0;RO=0;RPP=34.5369;RPPR=0;RUN=1;SAF=18;SAP=16.0391;SAR=36;SRF=0;SRP=0;SRR=0;TYPE=complex;BVAR	GT:DP:RO:QR:AO:QA:GL	1/1:54:0:0:54:1876:-5,-5,0
NC_010611.1	80459	.	T	C	1902.5	.	AB=0;ABP=0;AC=2;AF=1;AN=2;AO=60;CIGAR=1X;DP=60;DPB=60;DPRA=0;EPP=6.62942;EPPR=0;GTI=0;LEN=1;MEANALT=1;MQM=59.4833;MQMR=0;NS=1;NUMALT=1;ODDS=86.3965;PAIRED=1;PAIREDR=0;PAO=0;PQA=0;PQR=0;PRO=0;QA=2154;QR=0;RO=0;RPP=4.31318;RPPR=0;RUN=1;SAF=24;SAP=8.22183;SAR=36;SRF=0;SRP=0;SRR=0;TYPE=snp;BVAR	GT:DP:RO:QR:AO:QA:GL	1/1:60:0:0:60:2154:-5,-5,0
NC_010611.1	80480	.	TTC	CTG	1613.58	.	AB=0;ABP=0;AC=2;AF=1;AN=2;AO=51;CIGAR=1X1M1X;DP=52;DPB=104.333;DPRA=0;EPP=5.09662;EPPR=0;GTI=0;LEN=3;MEANALT=2;MQM=59.549;MQMR=0;NS=1;NUMALT=1;ODDS=73.9199;PAIRED=1;PAIREDR=0;PAO=0;PQA=0;PQR=0;PRO=0;QA=1851;QR=0;RO=0;RPP=25.534;RPPR=0;RUN=1;SAF=24;SAP=3.3935;SAR=27;SRF=0;SRP=0;SRR=0;TYPE=complex;BVAR	GT:DP:RO:QR:AO:QA:GL	1/1:52:0:0:51:1851:-5,-5,0
NC_010611.1	80493	.	CGAGCT	TGGGCC	520711	.	AB=0;ABP=0;AC=2;AF=1;AN=2;AO=18;CIGAR=1X1M1X2M1X;DP=18;DPB=36;DPRA=0;EPP=7.35324;EPPR=0;GTI=0;LEN=6;MEANALT=1;MQM=59.7222;MQMR=0;NS=1;NUMALT=1;ODDS=28.1722;PAIRED=1;PAIREDR=0;PAO=0;PQA=0;PQR=0;PRO=0;QA=609;QR=0;RO=0;RPP=7.35324;RPPR=0;RUN=1;SAF=10;SAP=3.49285;SAR=8;SRF=0;SRP=0;SRR=0;TYPE=complex;BVAR	GT:DP:RO:QR:AO:QA:GL	1/1:18:0:0:18:609:-5,-5,0
NC_010611.1	80504	.	GTCAGCC	ATCGGCT	383201	.	AB=0;ABP=0;AC=2;AF=1;AN=2;AO=14;CIGAR=1X2M1X2M1X;DP=14;DPB=28;DPRA=0;EPP=12.937;EPPR=0;GTI=0;LEN=7;MEANALT=1;MQM=59.9286;MQMR=0;NS=1;NUMALT=1;ODDS=22.627;PAIRED=1;PAIREDR=0;PAO=0;PQA=0;PQR=0;PRO=0;QA=467;QR=0;RO=0;RPP=12.937;RPPR=0;RUN=1;SAF=8;SAP=3.63072;SAR=6;SRF=0;SRP=0;SRR=0;TYPE=complex;BVAR	GT:DP:RO:QR:AO:QA:GL	1/1:14:0:0:14:467:-5,-4.21442,0
NC_010611.1	80516	.	T	C	436908	.	AB=0;ABP=0;AC=2;AF=1;AN=2;AO=14;CIGAR=1X;DP=14;DPB=14;DPRA=0;EPP=3.63072;EPPR=0;GTI=0;LEN=1;MEANALT=1;MQM=59.9286;MQMR=0;NS=1;NUMALT=1;ODDS=22.627;PAIRED=1;PAIREDR=0;PAO=0;PQA=0;PQR=0;PRO=0;QA=506;QR=0;RO=0;RPP=3.63072;RPPR=0;RUN=1;SAF=8;SAP=3.63072;SAR=6;SRF=0;SRP=0;SRR=0;TYPE=snp;BVAR	GT:DP:RO:QR:AO:QA:GL	1/1:14:0:0:14:506:-5,-4.21442,0
NC_010611.1	80522	.	GAGTCCT	CAACCCC	403451	.	AB=0;ABP=0;AC=2;AF=1;AN=2;AO=14;CIGAR=1X1M2X2M1X;DP=14;DPB=32.5714;DPRA=0;EPP=5.49198;EPPR=0;GTI=0;LEN=7;MEANALT=1;MQM=59.9286;MQMR=0;NS=1;NUMALT=1;ODDS=22.627;PAIRED=1;PAIREDR=0;PAO=2;PQA=70;PQR=0;PRO=0;QA=473;QR=0;RO=0;RPP=5.49198;RPPR=0;RUN=1;SAF=8;SAP=3.63072;SAR=6;SRF=0;SRP=0;SRR=0;TYPE=complex;BVAR	GT:DP:RO:QR:AO:QA:GL	1/1:14:0:0:14:473:-5,-4.21442,0
NC_010611.1	80537	.	G	C	1786.58	.	AB=0;ABP=0;AC=2;AF=1;AN=2;AO=56;CIGAR=1X;DP=56;DPB=56;DPRA=0;EPP=8.59409;EPPR=0;GTI=0;LEN=1;MEANALT=1;MQM=59.9821;MQMR=0;NS=1;NUMALT=1;ODDS=80.8514;PAIRED=0.982143;PAIREDR=0;PAO=0;PQA=0;PQR=0;PRO=0;QA=2057;QR=0;RO=0;RPP=33.4109;RPPR=0;RUN=1;SAF=24;SAP=5.49198;SAR=32;SRF=0;SRP=0;SRR=0;TYPE=snp;BVAR	GT:DP:RO:QR:AO:QA:GL	1/1:56:0:0:56:2057:-5,-5,0
NC_010611.1	80543	.	C	T	2034.67	.	AB=0;ABP=0;AC=2;AF=1;AN=2;AO=64;CIGAR=1X;DP=64;DPB=64;DPRA=0;EPP=5.18177;EPPR=0;GTI=0;LEN=1;MEANALT=1;MQM=59.9844;MQMR=0;NS=1;NUMALT=1;ODDS=91.9417;PAIRED=0.96875;PAIREDR=0;PAO=0;PQA=0;PQR=0;PRO=0;QA=2344;QR=0;RO=0;RPP=46.9826;RPPR=0;RUN=1;SAF=30;SAP=3.55317;SAR=34;SRF=0;SRP=0;SRR=0;TYPE=snp;BVAR	GT:DP:RO:QR:AO:QA:GL	1/1:64:0:0:64:2344:-5,-5,0
NC_010611.1	80552	.	A	G	2130.75	.	AB=0;ABP=0;AC=2;AF=1;AN=2;AO=66;CIGAR=1X;DP=67;DPB=67;DPRA=0;EPP=4.19474;EPPR=0;GTI=0;LEN=1;MEANALT=2;MQM=59.9848;MQMR=0;NS=1;NUMALT=1;ODDS=94.7143;PAIRED=0.969697;PAIREDR=0;PAO=0;PQA=0;PQR=0;PRO=0;QA=2458;QR=0;RO=0;RPP=50.5195;RPPR=0;RUN=1;SAF=32;SAP=3.1419;SAR=34;SRF=0;SRP=0;SRR=0;TYPE=snp;BVAR	GT:DP:RO:QR:AO:QA:GL	1/1:67:0:0:66:2458:-5,-5,0
NC_010611.1	80591	.	G	A	2459.04	.	AB=0;ABP=0;AC=2;AF=1;AN=2;AO=75;CIGAR=1X;DP=75;DPB=75;DPRA=0;EPP=3.73412;EPPR=0;GTI=0;LEN=1;MEANALT=1;MQM=60;MQMR=0;NS=1;NUMALT=1;ODDS=107.191;PAIRED=0.973333;PAIREDR=0;PAO=0;PQA=0;PQR=0;PRO=0;QA=2771;QR=0;RO=0;RPP=9.52472;RPPR=0;RUN=1;SAF=39;SAP=3.27088;SAR=36;SRF=0;SRP=0;SRR=0;TYPE=snp;BVAR	GT:DP:RO:QR:AO:QA:GL	1/1:75:0:0:75:2771:-5,-5,0
NC_010611.1	80609	.	TCCA	CCCG	2146.08	.	AB=0;ABP=0;AC=2;AF=1;AN=2;AO=68;CIGAR=1X2M1X;DP=69;DPB=139.5;DPRA=0;EPP=7.60871;EPPR=0;GTI=0;LEN=4;MEANALT=2;MQM=60;MQMR=0;NS=1;NUMALT=1;ODDS=97.4869;PAIRED=0.970588;PAIREDR=0;PAO=0;PQA=0;PQR=0;PRO=0;QA=2424;QR=0;RO=0;RPP=3.13803;RPPR=0;RUN=1;SAF=33;SAP=3.13803;SAR=35;SRF=0;SRP=0;SRR=0;TYPE=complex;BVAR	GT:DP:RO:QR:AO:QA:GL	1/1:69:0:0:68:2424:-5,-5,0
NC_010611.1	80648	.	T	A	2367.49	.	AB=0;ABP=0;AC=2;AF=1;AN=2;AO=72;CIGAR=1X;DP=72;DPB=72;DPRA=0;EPP=3.13094;EPPR=0;GTI=0;LEN=1;MEANALT=1;MQM=60;MQMR=0;NS=1;NUMALT=1;ODDS=103.032;PAIRED=0.972222;PAIREDR=0;PAO=0;PQA=0;PQR=0;PRO=0;QA=2741;QR=0;RO=0;RPP=66.8275;RPPR=0;RUN=1;SAF=30;SAP=7.35324;SAR=42;SRF=0;SRP=0;SRR=0;TYPE=snp;BVAR	GT:DP:RO:QR:AO:QA:GL	1/1:72:0:0:72:2741:-5,-5,0
NC_010611.1	80691	.	AGGAATGATTTGGTTGACAAT	CGGGATAATCTGATTAACCAC	701608	.	AB=0;ABP=0;AC=2;AF=1;AN=2;AO=25;CIGAR=1X2M1X2M1X2M1X2M1X2M1X2M1X1M1X;DP=26;DPB=52.2381;DPRA=0;EPP=28.1125;EPPR=0;GTI=0;LEN=21;MEANALT=2;MQM=57.36;MQMR=0;NS=1;NUMALT=1;ODDS=37.8762;PAIRED=1;PAIREDR=0;PAO=0;PQA=0;PQR=0;PRO=0;QA=884;QR=0;RO=0;RPP=34.3664;RPPR=0;RUN=1;SAF=18;SAP=13.5202;SAR=7;SRF=0;SRP=0;SRR=0;TYPE=complex;BVAR	GT:DP:RO:QR:AO:QA:GL	1/1:26:0:0:25:884:-5,-5,0
NC_010611.1	80724	.	A	T	1338.91	.	AB=0;ABP=0;AC=2;AF=1;AN=2;AO=42;CIGAR=1X;DP=42;DPB=42;DPRA=0;EPP=13.1438;EPPR=0;GTI=0;LEN=1;MEANALT=1;MQM=58.1667;MQMR=0;NS=1;NUMALT=1;ODDS=61.4432;PAIRED=0.97619;PAIREDR=0;PAO=0;PQA=0;PQR=0;PRO=0;QA=1563;QR=0;RO=0;RPP=32.7905;RPPR=0;RUN=1;SAF=25;SAP=6.31921;SAR=17;SRF=0;SRP=0;SRR=0;TYPE=snp;BVAR	GT:DP:RO:QR:AO:QA:GL	1/1:42:0:0:42:1563:-5,-5,0
NC_010611.1	80730	.	ACCGGTT	GCCAGTC	1307.74	.	AB=0;ABP=0;AC=2;AF=1;AN=2;AO=42;CIGAR=1X2M1X2M1X;DP=42;DPB=84;DPRA=0;EPP=10.4553;EPPR=0;GTI=0;LEN=7;MEANALT=1;MQM=58.1667;MQMR=0;NS=1;NUMALT=1;ODDS=61.4432;PAIRED=0.97619;PAIREDR=0;PAO=0;PQA=0;PQR=0;PRO=0;QA=1510;QR=0;RO=0;RPP=19.7617;RPPR=0;RUN=1;SAF=25;SAP=6.31921;SAR=17;SRF=0;SRP=0;SRR=0;TYPE=complex;BVAR	GT:DP:RO:QR:AO:QA:GL	1/1:42:0:0:42:1510:-5,-5,0
NC_010611.1	80742	.	CAC	AAT	1508.63	.	AB=0;ABP=0;AC=2;AF=1;AN=2;AO=45;CIGAR=1X1M1X;DP=45;DPB=90;DPRA=0;EPP=4.21667;EPPR=0;GTI=0;LEN=3;MEANALT=1;MQM=58.2889;MQMR=0;NS=1;NUMALT=1;ODDS=65.6021;PAIRED=0.977778;PAIREDR=0;PAO=0;PQA=0;PQR=0;PRO=0;QA=1709;QR=0;RO=0;RPP=3.44459;RPPR=0;RUN=1;SAF=27;SAP=6.91895;SAR=18;SRF=0;SRP=0;SRR=0;TYPE=complex;BVAR	GT:DP:RO:QR:AO:QA:GL	1/1:45:0:0:45:1709:-5,-5,0
NC_010611.1	80751	.	GAC	AAT	1581.03	.	AB=0;ABP=0;AC=2;AF=1;AN=2;AO=50;CIGAR=1X1M1X;DP=50;DPB=102.333;DPRA=0;EPP=7.35324;EPPR=0;GTI=0;LEN=3;MEANALT=1;MQM=58.46;MQMR=0;NS=1;NUMALT=1;ODDS=72.5336;PAIRED=0.98;PAIREDR=0;PAO=0;PQA=0;PQR=0;PRO=0;QA=1796;QR=0;RO=0;RPP=3.0103;RPPR=0;RUN=1;SAF=31;SAP=9.26414;SAR=19;SRF=0;SRP=0;SRR=0;TYPE=complex;BVAR	GT:DP:RO:QR:AO:QA:GL	1/1:50:0:0:50:1796:-5,-5,0
NC_010611.1	80781	.	T	G	3021.92	.	AB=0;ABP=0;AC=2;AF=1;AN=2;AO=92;CIGAR=1X;DP=92;DPB=92;DPRA=0;EPP=10.6577;EPPR=0;GTI=0;LEN=1;MEANALT=1;MQM=59.5;MQMR=0;NS=1;NUMALT=1;ODDS=130.758;PAIRED=0.978261;PAIREDR=0;PAO=0;PQA=0;PQR=0;PRO=0;QA=3441;QR=0;RO=0;RPP=33.5997;RPPR=0;RUN=1;SAF=55;SAP=10.6577;SAR=37;SRF=0;SRP=0;SRR=0;TYPE=snp;BVAR	GT:DP:RO:QR:AO:QA:GL	1/1:92:0:0:92:3441:-5,-5,0
NC_010611.1	80787	.	ACCA	GCCG	2925.28	.	AB=0;ABP=0;AC=2;AF=1;AN=2;AO=93;CIGAR=1X2M1X;DP=93;DPB=186;DPRA=0;EPP=6.95631;EPPR=0;GTI=0;LEN=4;MEANALT=1;MQM=59.5054;MQMR=0;NS=1;NUMALT=1;ODDS=132.144;PAIRED=0.978495;PAIREDR=0;PAO=0;PQA=0;PQR=0;PRO=0;QA=3308;QR=0;RO=0;RPP=15.362;RPPR=0;RUN=1;SAF=55;SAP=9.75821;SAR=38;SRF=0;SRP=0;SRR=0;TYPE=complex;BVAR	GT:DP:RO:QR:AO:QA:GL	1/1:93:0:0:93:3308:-5,-5,0
NC_010611.1	80799	.	AATA	GAGG	2696.65	.	AB=0;ABP=0;AC=2;AF=1;AN=2;AO=90;CIGAR=1X1M2X;DP=90;DPB=180.25;DPRA=0;EPP=4.55446;EPPR=0;GTI=0;LEN=4;MEANALT=1;MQM=59.5667;MQMR=0;NS=1;NUMALT=1;ODDS=127.985;PAIRED=0.977778;PAIREDR=0;PAO=0;PQA=0;PQR=0;PRO=0;QA=3046;QR=0;RO=0;RPP=12.6613;RPPR=0;RUN=1;SAF=52;SAP=7.73928;SAR=38;SRF=0;SRP=0;SRR=0;TYPE=complex;BVAR	GT:DP:RO:QR:AO:QA:GL	1/1:90:0:0:90:3046:-5,-5,0
NC_010611.1	80835	.	ACGA	GCGG	2544.84	.	AB=0;ABP=0;AC=2;AF=1;AN=2;AO=83;CIGAR=1X2M1X;DP=83;DPB=166.75;DPRA=0;EPP=4.29225;EPPR=0;GTI=0;LEN=4;MEANALT=1;MQM=59.3976;MQMR=0;NS=1;NUMALT=1;ODDS=118.281;PAIRED=0.975904;PAIREDR=0;PAO=0;PQA=0;PQR=0;PRO=0;QA=2964;QR=0;RO=0;RPP=88.0117;RPPR=0;RUN=1;SAF=38;SAP=4.29225;SAR=45;SRF=0;SRP=0;SRR=0;TYPE=complex;BVAR	GT:DP:RO:QR:AO:QA:GL	1/1:83:0:0:83:2964:-5,-5,0
NC_010611.1	80847	.	G	A	2364.77	.	AB=0;ABP=0;AC=2;AF=1;AN=2;AO=79;CIGAR=1X;DP=79;DPB=79;DPRA=0;EPP=5.23675;EPPR=0;GTI=0;LEN=1;MEANALT=1;MQM=59.3038;MQMR=0;NS=1;NUMALT=1;ODDS=112.736;PAIRED=0.987342;PAIREDR=0;PAO=0;PQA=0;PQR=0;PRO=0;QA=2896;QR=0;RO=0;RPP=165.981;RPPR=0;RUN=1;SAF=34;SAP=6.33623;SAR=45;SRF=0;SRP=0;SRR=0;TYPE=snp;BVAR	GT:DP:RO:QR:AO:QA:GL	1/1:79:0:0:79:2896:-5,-5,0
NC_010611.1	80859	.	T	A	1946.94	.	AB=0;ABP=0;AC=2;AF=1;AN=2;AO=66;CIGAR=1X;DP=66;DPB=66;DPRA=0;EPP=4.19474;EPPR=0;GTI=0;LEN=1;MEANALT=1;MQM=59.1667;MQMR=0;NS=1;NUMALT=1;ODDS=94.7143;PAIRED=0.984848;PAIREDR=0;PAO=0;PQA=0;PQR=0;PRO=0;QA=2405;QR=0;RO=0;RPP=146.327;RPPR=0;RUN=1;SAF=30;SAP=4.19474;SAR=36;SRF=0;SRP=0;SRR=0;TYPE=snp;BVAR	GT:DP:RO:QR:AO:QA:GL	1/1:66:0:0:66:2405:-5,-5,0
NC_010611.1	80865	.	G	T	1700	.	AB=0;ABP=0;AC=2;AF=1;AN=2;AO=58;CIGAR=1X;DP=58;DPB=58;DPRA=0;EPP=3.16006;EPPR=0;GTI=0;LEN=1;MEANALT=1;MQM=59.0517;MQMR=0;NS=1;NUMALT=1;ODDS=83.6239;PAIRED=0.982759;PAIREDR=0;PAO=0;PQA=0;PQR=0;PRO=0;QA=2101;QR=0;RO=0;RPP=128.956;RPPR=0;RUN=1;SAF=28;SAP=3.16006;SAR=30;SRF=0;SRP=0;SRR=0;TYPE=snp;BVAR	GT:DP:RO:QR:AO:QA:GL	1/1:58:0:0:58:2101:-5,-5,0
NC_010611.1	80874	.	A	T	465491	.	AB=0;ABP=0;AC=2;AF=1;AN=2;AO=2;CIGAR=1X;DP=2;DPB=2;DPRA=0;EPP=7.35324;EPPR=0;GTI=0;LEN=1;MEANALT=1;MQM=60;MQMR=0;NS=1;NUMALT=1;ODDS=5.99146;PAIRED=1;PAIREDR=0;PAO=0;PQA=0;PQR=0;PRO=0;QA=68;QR=0;RO=0;RPP=7.35324;RPPR=0;RUN=1;SAF=0;SAP=7.35324;SAR=2;SRF=0;SRP=0;SRR=0;TYPE=snp;BVAR	GT:DP:RO:QR:AO:QA:GL	1/1:2:0:0:2:68:-5,-0.60206,0
NC_010611.1	80877	.	A	G	436992	.	AB=0;ABP=0;AC=2;AF=1;AN=2;AO=2;CIGAR=1X;DP=2;DPB=2;DPRA=0;EPP=7.35324;EPPR=0;GTI=0;LEN=1;MEANALT=1;MQM=60;MQMR=0;NS=1;NUMALT=1;ODDS=5.99146;PAIRED=1;PAIREDR=0;PAO=0;PQA=0;PQR=0;PRO=0;QA=65;QR=0;RO=0;RPP=7.35324;RPPR=0;RUN=1;SAF=0;SAP=7.35324;SAR=2;SRF=0;SRP=0;SRR=0;TYPE=snp;BVAR	GT:DP:RO:QR:AO:QA:GL	1/1:2:0:0:2:65:-5,-0.60206,0
NC_010611.1	80949	.	A	T	3002	.	AB=0;ABP=0;AC=2;AF=1;AN=2;AO=97;CIGAR=1X;DP=97;DPB=97;DPRA=0;EPP=3.21178;EPPR=0;GTI=0;LEN=1;MEANALT=1;MQM=59.5464;MQMR=0;NS=1;NUMALT=1;ODDS=137.689;PAIRED=0.989691;PAIREDR=0;PAO=0;PQA=0;PQR=0;PRO=0;QA=3546;QR=0;RO=0;RPP=142.723;RPPR=0;RUN=1;SAF=51;SAP=3.56996;SAR=46;SRF=0;SRP=0;SRR=0;TYPE=snp;BVAR	GT:DP:RO:QR:AO:QA:GL	1/1:97:0:0:97:3546:-5,-5,0
NC_010611.1	81006	.	A	T	3143.86	.	AB=0;ABP=0;AC=2;AF=1;AN=2;AO=95;CIGAR=1X;DP=96;DPB=96;DPRA=0;EPP=3.03316;EPPR=0;GTI=0;LEN=1;MEANALT=2;MQM=60;MQMR=0;NS=1;NUMALT=1;ODDS=134.917;PAIRED=0.989474;PAIREDR=0;PAO=0;PQA=0;PQR=0;PRO=0;QA=3541;QR=0;RO=0;RPP=15.102;RPPR=0;RUN=1;SAF=49;SAP=3.21602;SAR=46;SRF=0;SRP=0;SRR=0;TYPE=snp;BVAR	GT:DP:RO:QR:AO:QA:GL	1/1:96:0:0:95:3541:-5,-5,0
NC_010611.1	81012	.	G	A	3020.12	.	AB=0;ABP=0;AC=2;AF=1;AN=2;AO=92;CIGAR=1X;DP=92;DPB=92;DPRA=0;EPP=4.52089;EPPR=0;GTI=0;LEN=1;MEANALT=1;MQM=59.9565;MQMR=0;NS=1;NUMALT=1;ODDS=130.758;PAIRED=0.98913;PAIREDR=0;PAO=0;PQA=0;PQR=0;PRO=0;QA=3392;QR=0;RO=0;RPP=5.3706;RPPR=0;RUN=1;SAF=47;SAP=3.10471;SAR=45;SRF=0;SRP=0;SRR=0;TYPE=snp;BVAR	GT:DP:RO:QR:AO:QA:GL	1/1:92:0:0:92:3392:-5,-5,0
NC_010611.1	81063	.	T	A	2172.2	.	AB=0;ABP=0;AC=2;AF=1;AN=2;AO=65;CIGAR=1X;DP=65;DPB=65;DPRA=0;EPP=4.64726;EPPR=0;GTI=0;LEN=1;MEANALT=1;MQM=60;MQMR=0;NS=1;NUMALT=1;ODDS=93.328;PAIRED=1;PAIREDR=0;PAO=0;PQA=0;PQR=0;PRO=0;QA=2448;QR=0;RO=0;RPP=5.71629;RPPR=0;RUN=1;SAF=34;SAP=3.31097;SAR=31;SRF=0;SRP=0;SRR=0;TYPE=snp;BVAR	GT:DP:RO:QR:AO:QA:GL	1/1:65:0:0:65:2448:-5,-5,0
NC_010611.1	81108	.	C	G	2131.39	.	AB=0;ABP=0;AC=2;AF=1;AN=2;AO=66;CIGAR=1X;DP=66;DPB=66;DPRA=0;EPP=3.53672;EPPR=0;GTI=0;LEN=1;MEANALT=1;MQM=59.9394;MQMR=0;NS=1;NUMALT=1;ODDS=94.7143;PAIRED=0.984848;PAIREDR=0;PAO=0;PQA=0;PQR=0;PRO=0;QA=2402;QR=0;RO=0;RPP=4.19474;RPPR=0;RUN=1;SAF=29;SAP=5.11597;SAR=37;SRF=0;SRP=0;SRR=0;TYPE=snp;BVAR	GT:DP:RO:QR:AO:QA:GL	1/1:66:0:0:66:2402:-5,-5,0
NC_010611.1	81114	.	C	G	2161.52	.	AB=0;ABP=0;AC=2;AF=1;AN=2;AO=65;CIGAR=1X;DP=65;DPB=65;DPRA=0;EPP=8.65613;EPPR=0;GTI=0;LEN=1;MEANALT=1;MQM=59.9385;MQMR=0;NS=1;NUMALT=1;ODDS=93.328;PAIRED=0.984615;PAIREDR=0;PAO=0;PQA=0;PQR=0;PRO=0;QA=2450;QR=0;RO=0;RPP=10.5269;RPPR=0;RUN=1;SAF=27;SAP=7.05258;SAR=38;SRF=0;SRP=0;SRR=0;TYPE=snp;BVAR	GT:DP:RO:QR:AO:QA:GL	1/1:65:0:0:65:2450:-5,-5,0
NC_010611.1	81138	.	C	T	1898.84	.	AB=0;ABP=0;AC=2;AF=1;AN=2;AO=61;CIGAR=1X;DP=61;DPB=61;DPRA=0;EPP=4.7546;EPPR=0;GTI=0;LEN=1;MEANALT=1;MQM=59.9344;MQMR=0;NS=1;NUMALT=1;ODDS=87.7828;PAIRED=0.983607;PAIREDR=0;PAO=0;PQA=0;PQR=0;PRO=0;QA=2141;QR=0;RO=0;RPP=3.0459;RPPR=0;RUN=1;SAF=30;SAP=3.0459;SAR=31;SRF=0;SRP=0;SRR=0;TYPE=snp;BVAR	GT:DP:RO:QR:AO:QA:GL	1/1:61:0:0:61:2141:-5,-5,0
NC_010611.1	81147	.	TACA	GACG	1577.35	.	AB=0;ABP=0;AC=2;AF=1;AN=2;AO=58;CIGAR=1X2M1X;DP=58;DPB=117;DPRA=0;EPP=3.0103;EPPR=0;GTI=0;LEN=4;MEANALT=1;MQM=59.9483;MQMR=0;NS=1;NUMALT=1;ODDS=83.6239;PAIRED=0.982759;PAIREDR=0;PAO=0;PQA=0;PQR=0;PRO=0;QA=1788;QR=0;RO=0;RPP=8.40154;RPPR=0;RUN=1;SAF=30;SAP=3.16006;SAR=28;SRF=0;SRP=0;SRR=0;TYPE=complex;BVAR	GT:DP:RO:QR:AO:QA:GL	1/1:58:0:0:58:1788:-5,-5,0
NC_010611.1	81168	.	G	A	2490.12	.	AB=0;ABP=0;AC=2;AF=1;AN=2;AO=74;CIGAR=1X;DP=75;DPB=75;DPRA=0;EPP=4.06669;EPPR=0;GTI=0;LEN=1;MEANALT=2;MQM=59.6081;MQMR=0;NS=1;NUMALT=1;ODDS=105.805;PAIRED=0.972973;PAIREDR=0;PAO=0;PQA=0;PQR=0;PRO=0;QA=2811;QR=0;RO=0;RPP=12.5178;RPPR=0;RUN=1;SAF=36;SAP=3.12768;SAR=38;SRF=0;SRP=0;SRR=0;TYPE=snp;BVAR	GT:DP:RO:QR:AO:QA:GL	1/1:75:0:0:74:2811:-5,-5,0
NC_010611.1	81177	.	A	G	2906.79	.	AB=0;ABP=0;AC=2;AF=1;AN=2;AO=87;CIGAR=1X;DP=87;DPB=87;DPRA=0;EPP=8.62618;EPPR=0;GTI=0;LEN=1;MEANALT=1;MQM=59.7011;MQMR=0;NS=1;NUMALT=1;ODDS=123.826;PAIRED=0.977011;PAIREDR=0;PAO=0;PQA=0;PQR=0;PRO=0;QA=3287;QR=0;RO=0;RPP=18.61;RPPR=0;RUN=1;SAF=48;SAP=5.03202;SAR=39;SRF=0;SRP=0;SRR=0;TYPE=snp;BVAR	GT:DP:RO:QR:AO:QA:GL	1/1:87:0:0:87:3287:-5,-5,0
NC_010611.1	81183	.	GACA	CACG	2644.37	.	AB=0;ABP=0;AC=2;AF=1;AN=2;AO=83;CIGAR=1X2M1X;DP=85;DPB=170.75;DPRA=0;EPP=10.5712;EPPR=0;GTI=0;LEN=4;MEANALT=2;MQM=60;MQMR=0;NS=1;NUMALT=1;ODDS=118.281;PAIRED=0.987952;PAIREDR=0;PAO=0;PQA=0;PQR=0;PRO=0;QA=2997;QR=0;RO=0;RPP=12.4549;RPPR=0;RUN=1;SAF=48;SAP=7.43173;SAR=35;SRF=0;SRP=0;SRR=0;TYPE=complex;BVAR	GT:DP:RO:QR:AO:QA:GL	1/1:85:0:0:83:2997:-5,-5,0
NC_010611.1	81196	.	T	C	2776.03	.	AB=0;ABP=0;AC=2;AF=1;AN=2;AO=84;CIGAR=1X;DP=84;DPB=84;DPRA=0;EPP=8.07707;EPPR=0;GTI=0;LEN=1;MEANALT=1;MQM=60;MQMR=0;NS=1;NUMALT=1;ODDS=119.668;PAIRED=0.988095;PAIREDR=0;PAO=0;PQA=0;PQR=0;PRO=0;QA=3131;QR=0;RO=0;RPP=6.73282;RPPR=0;RUN=1;SAF=49;SAP=8.07707;SAR=35;SRF=0;SRP=0;SRR=0;TYPE=snp;BVAR	GT:DP:RO:QR:AO:QA:GL	1/1:84:0:0:84:3131:-5,-5,0
NC_010611.1	81243	.	ACGTTGT	GCGCTGC	2430.89	.	AB=0;ABP=0;AC=2;AF=1;AN=2;AO=78;CIGAR=1X2M1X2M1X;DP=79;DPB=158.714;DPRA=0;EPP=4.01252;EPPR=0;GTI=0;LEN=7;MEANALT=2;MQM=59.8974;MQMR=0;NS=1;NUMALT=1;ODDS=111.35;PAIRED=0.987179;PAIREDR=0;PAO=0;PQA=0;PQR=0;PRO=0;QA=2748;QR=0;RO=0;RPP=7.01917;RPPR=0;RUN=1;SAF=47;SAP=10.1372;SAR=31;SRF=0;SRP=0;SRR=0;TYPE=complex;BVAR	GT:DP:RO:QR:AO:QA:GL	1/1:79:0:0:78:2748:-5,-5,0
NC_010611.1	81261	.	C	A	2780.95	.	AB=0;ABP=0;AC=2;AF=1;AN=2;AO=83;CIGAR=1X;DP=83;DPB=83;DPRA=0;EPP=19.3617;EPPR=0;GTI=0;LEN=1;MEANALT=1;MQM=60;MQMR=0;NS=1;NUMALT=1;ODDS=118.281;PAIRED=0.987952;PAIREDR=0;PAO=0;PQA=0;PQR=0;PRO=0;QA=3143;QR=0;RO=0;RPP=3.24576;RPPR=0;RUN=1;SAF=47;SAP=6.17594;SAR=36;SRF=0;SRP=0;SRR=0;TYPE=snp;BVAR	GT:DP:RO:QR:AO:QA:GL	1/1:83:0:0:83:3143:-5,-5,0
NC_010611.1	81267	.	GCGC	TCGA	2314.95	.	AB=0;ABP=0;AC=2;AF=1;AN=2;AO=73;CIGAR=1X2M1X;DP=75;DPB=151.25;DPRA=0;EPP=16.1284;EPPR=0;GTI=0;LEN=4;MEANALT=3;MQM=60;MQMR=0;NS=1;NUMALT=1;ODDS=104.418;PAIRED=0.986301;PAIREDR=0;PAO=0;PQA=0;PQR=0;PRO=0;QA=2626;QR=0;RO=0;RPP=3.75395;RPPR=0;RUN=1;SAF=42;SAP=6.60959;SAR=31;SRF=0;SRP=0;SRR=0;TYPE=complex;BVAR	GT:DP:RO:QR:AO:QA:GL	1/1:75:0:0:73:2626:-5,-5,0
NC_010611.1	81297	.	G	A	2441.93	.	AB=0;ABP=0;AC=2;AF=1;AN=2;AO=79;CIGAR=1X;DP=79;DPB=79;DPRA=0;EPP=17.5509;EPPR=0;GTI=0;LEN=1;MEANALT=1;MQM=60;MQMR=0;NS=1;NUMALT=1;ODDS=112.736;PAIRED=1;PAIREDR=0;PAO=0;PQA=0;PQR=0;PRO=0;QA=2762;QR=0;RO=0;RPP=3.69747;RPPR=0;RUN=1;SAF=42;SAP=3.69747;SAR=37;SRF=0;SRP=0;SRR=0;TYPE=snp;BVAR	GT:DP:RO:QR:AO:QA:GL	1/1:79:0:0:79:2762:-5,-5,0
NC_010611.1	81303	.	C	A	2457.13	.	AB=0;ABP=0;AC=2;AF=1;AN=2;AO=76;CIGAR=1X;DP=76;DPB=76;DPRA=0;EPP=14.4391;EPPR=0;GTI=0;LEN=1;MEANALT=1;MQM=60;MQMR=0;NS=1;NUMALT=1;ODDS=108.577;PAIRED=1;PAIREDR=0;PAO=0;PQA=0;PQR=0;PRO=0;QA=2782;QR=0;RO=0;RPP=10.3247;RPPR=0;RUN=1;SAF=40;SAP=3.46745;SAR=36;SRF=0;SRP=0;SRR=0;TYPE=snp;BVAR	GT:DP:RO:QR:AO:QA:GL	1/1:76:0:0:76:2782:-5,-5,0
NC_010611.1	81309	.	GT	AC	2216.48	.	AB=0;ABP=0;AC=2;AF=1;AN=2;AO=69;CIGAR=2X;DP=69;DPB=139;DPRA=0;EPP=10.0912;EPPR=0;GTI=0;LEN=2;MEANALT=1;MQM=60;MQMR=0;NS=1;NUMALT=1;ODDS=98.8732;PAIRED=1;PAIREDR=0;PAO=0;PQA=0;PQR=0;PRO=0;QA=2505;QR=0;RO=0;RPP=6.81824;RPPR=0;RUN=1;SAF=33;SAP=3.29354;SAR=36;SRF=0;SRP=0;SRR=0;TYPE=mnp;BVAR	GT:DP:RO:QR:AO:QA:GL	1/1:69:0:0:69:2505:-5,-5,0
NC_010611.1	81317	.	G	A	2768.68	.	AB=0;ABP=0;AC=2;AF=1;AN=2;AO=85;CIGAR=1X;DP=85;DPB=85;DPRA=0;EPP=7.3277;EPPR=0;GTI=0;LEN=1;MEANALT=1;MQM=60;MQMR=0;NS=1;NUMALT=1;ODDS=121.054;PAIRED=1;PAIREDR=0;PAO=0;PQA=0;PQR=0;PRO=0;QA=3115;QR=0;RO=0;RPP=5.07959;RPPR=0;RUN=1;SAF=41;SAP=3.24022;SAR=44;SRF=0;SRP=0;SRR=0;TYPE=snp;BVAR	GT:DP:RO:QR:AO:QA:GL	1/1:85:0:0:85:3115:-5,-5,0
NC_010611.1	81345	.	ACCA	TCCG	2701.91	.	AB=0;ABP=0;AC=2;AF=1;AN=2;AO=86;CIGAR=1X2M1X;DP=86;DPB=172;DPRA=0;EPP=3.0103;EPPR=0;GTI=0;LEN=4;MEANALT=1;MQM=60;MQMR=0;NS=1;NUMALT=1;ODDS=122.44;PAIRED=1;PAIREDR=0;PAO=0;PQA=0;PQR=0;PRO=0;QA=3041;QR=0;RO=0;RPP=3.1113;RPPR=0;RUN=1;SAF=35;SAP=9.47422;SAR=51;SRF=0;SRP=0;SRR=0;TYPE=complex;BVAR	GT:DP:RO:QR:AO:QA:GL	1/1:86:0:0:86:3041:-5,-5,0
NC_010611.1	81357	.	G	A	3159.68	.	AB=0;ABP=0;AC=2;AF=1;AN=2;AO=96;CIGAR=1X;DP=96;DPB=96;DPRA=0;EPP=3.10078;EPPR=0;GTI=0;LEN=1;MEANALT=1;MQM=59.8333;MQMR=0;NS=1;NUMALT=1;ODDS=136.303;PAIRED=1;PAIREDR=0;PAO=0;PQA=0;PQR=0;PRO=0;QA=3554;QR=0;RO=0;RPP=3.8246;RPPR=0;RUN=1;SAF=38;SAP=12.0581;SAR=58;SRF=0;SRP=0;SRR=0;TYPE=snp;BVAR	GT:DP:RO:QR:AO:QA:GL	1/1:96:0:0:96:3554:-5,-5,0
NC_010611.1	81363	.	T	G	2766.93	.	AB=0;ABP=0;AC=2;AF=1;AN=2;AO=84;CIGAR=1X;DP=84;DPB=84;DPRA=0;EPP=3.42391;EPPR=0;GTI=0;LEN=1;MEANALT=1;MQM=59.8095;MQMR=0;NS=1;NUMALT=1;ODDS=119.668;PAIRED=1;PAIREDR=0;PAO=0;PQA=0;PQR=0;PRO=0;QA=3118;QR=0;RO=0;RPP=3.42391;RPPR=0;RUN=1;SAF=32;SAP=13.3506;SAR=52;SRF=0;SRP=0;SRR=0;TYPE=snp;BVAR	GT:DP:RO:QR:AO:QA:GL	1/1:84:0:0:84:3118:-5,-5,0
NC_010611.1	81369	.	CAAC	TAAT	2572.27	.	AB=0;ABP=0;AC=2;AF=1;AN=2;AO=81;CIGAR=1X2M1X;DP=81;DPB=163.25;DPRA=0;EPP=3.03711;EPPR=0;GTI=0;LEN=4;MEANALT=1;MQM=59.8025;MQMR=0;NS=1;NUMALT=1;ODDS=115.509;PAIRED=1;PAIREDR=0;PAO=0;PQA=0;PQR=0;PRO=0;QA=2900;QR=0;RO=0;RPP=3.03711;RPPR=0;RUN=1;SAF=31;SAP=12.6881;SAR=50;SRF=0;SRP=0;SRR=0;TYPE=complex;BVAR	GT:DP:RO:QR:AO:QA:GL	1/1:81:0:0:81:2900:-5,-5,0
NC_010611.1	81405	.	GTAA	ATAG	2560.15	.	AB=0;ABP=0;AC=2;AF=1;AN=2;AO=81;CIGAR=1X2M1X;DP=81;DPB=163;DPRA=0;EPP=3.25157;EPPR=0;GTI=0;LEN=4;MEANALT=1;MQM=60;MQMR=0;NS=1;NUMALT=1;ODDS=115.509;PAIRED=1;PAIREDR=0;PAO=0;PQA=0;PQR=0;PRO=0;QA=2882;QR=0;RO=0;RPP=5.18177;RPPR=0;RUN=1;SAF=35;SAP=6.2541;SAR=46;SRF=0;SRP=0;SRR=0;TYPE=complex;BVAR	GT:DP:RO:QR:AO:QA:GL	1/1:81:0:0:81:2882:-5,-5,0
NC_010611.1	81422	.	C	T	2948.16	.	AB=0;ABP=0;AC=2;AF=1;AN=2;AO=90;CIGAR=1X;DP=90;DPB=90;DPRA=0;EPP=4.55446;EPPR=0;GTI=0;LEN=1;MEANALT=1;MQM=60;MQMR=0;NS=1;NUMALT=1;ODDS=127.985;PAIRED=1;PAIREDR=0;PAO=0;PQA=0;PQR=0;PRO=0;QA=3314;QR=0;RO=0;RPP=3.87889;RPPR=0;RUN=1;SAF=39;SAP=6.48466;SAR=51;SRF=0;SRP=0;SRR=0;TYPE=snp;BVAR	GT:DP:RO:QR:AO:QA:GL	1/1:90:0:0:90:3314:-5,-5,0
NC_010611.1	81445	.	C	T	3267.24	.	AB=0;ABP=0;AC=2;AF=1;AN=2;AO=100;CIGAR=1X;DP=100;DPB=100;DPRA=0;EPP=10.0459;EPPR=0;GTI=0;LEN=1;MEANALT=1;MQM=60;MQMR=0;NS=1;NUMALT=1;ODDS=141.848;PAIRED=1;PAIREDR=0;PAO=0;PQA=0;PQR=0;PRO=0;QA=3673;QR=0;RO=0;RPP=4.40004;RPPR=0;RUN=1;SAF=47;SAP=3.79203;SAR=53;SRF=0;SRP=0;SRR=0;TYPE=snp;BVAR	GT:DP:RO:QR:AO:QA:GL	1/1:100:0:0:100:3673:-5,-5,0
NC_010611.1	81456	.	A	G	2846.52	.	AB=0;ABP=0;AC=2;AF=1;AN=2;AO=88;CIGAR=1X;DP=88;DPB=88;DPRA=0;EPP=3.40511;EPPR=0;GTI=0;LEN=1;MEANALT=1;MQM=60;MQMR=0;NS=1;NUMALT=1;ODDS=125.213;PAIRED=1;PAIREDR=0;PAO=0;PQA=0;PQR=0;PRO=0;QA=3196;QR=0;RO=0;RPP=3.89863;RPPR=0;RUN=1;SAF=43;SAP=3.109;SAR=45;SRF=0;SRP=0;SRR=0;TYPE=snp;BVAR	GT:DP:RO:QR:AO:QA:GL	1/1:88:0:0:88:3196:-5,-5,0
NC_010611.1	81477	.	C	T	2490.41	.	AB=0;ABP=0;AC=2;AF=1;AN=2;AO=75;CIGAR=1X;DP=76;DPB=76;DPRA=0;EPP=9.52472;EPPR=0;GTI=0;LEN=1;MEANALT=2;MQM=60;MQMR=0;NS=1;NUMALT=1;ODDS=107.191;PAIRED=1;PAIREDR=0;PAO=0;PQA=0;PQR=0;PRO=0;QA=2814;QR=0;RO=0;RPP=9.52472;RPPR=0;RUN=1;SAF=36;SAP=3.27088;SAR=39;SRF=0;SRP=0;SRR=0;TYPE=snp;BVAR	GT:DP:RO:QR:AO:QA:GL	1/1:76:0:0:75:2814:-5,-5,0
NC_010611.1	81509	.	A	G	2182.19	.	AB=0;ABP=0;AC=2;AF=1;AN=2;AO=67;CIGAR=1X;DP=67;DPB=67;DPRA=0;EPP=3.82055;EPPR=0;GTI=0;LEN=1;MEANALT=1;MQM=60;MQMR=0;NS=1;NUMALT=1;ODDS=96.1006;PAIRED=1;PAIREDR=0;PAO=0;PQA=0;PQR=0;PRO=0;QA=2457;QR=0;RO=0;RPP=3.82055;RPPR=0;RUN=1;SAF=36;SAP=3.82055;SAR=31;SRF=0;SRP=0;SRR=0;TYPE=snp;BVAR	GT:DP:RO:QR:AO:QA:GL	1/1:67:0:0:67:2457:-5,-5,0
NC_010611.1	81521	.	T	A	1850.34	.	AB=0;ABP=0;AC=2;AF=1;AN=2;AO=58;CIGAR=1X;DP=58;DPB=58;DPRA=0;EPP=6.75422;EPPR=0;GTI=0;LEN=1;MEANALT=1;MQM=60;MQMR=0;NS=1;NUMALT=1;ODDS=83.6239;PAIRED=1;PAIREDR=0;PAO=0;PQA=0;PQR=0;PRO=0;QA=2100;QR=0;RO=0;RPP=12.5947;RPPR=0;RUN=1;SAF=31;SAP=3.60933;SAR=27;SRF=0;SRP=0;SRR=0;TYPE=snp;BVAR	GT:DP:RO:QR:AO:QA:GL	1/1:58:0:0:58:2100:-5,-5,0
NC_010611.1	81552	.	C	G	1628.18	.	AB=0;ABP=0;AC=2;AF=1;AN=2;AO=51;CIGAR=1X;DP=51;DPB=51;DPRA=0;EPP=3.3935;EPPR=0;GTI=0;LEN=1;MEANALT=1;MQM=59.7255;MQMR=0;NS=1;NUMALT=1;ODDS=73.9199;PAIRED=1;PAIREDR=0;PAO=0;PQA=0;PQR=0;PRO=0;QA=1840;QR=0;RO=0;RPP=5.09662;RPPR=0;RUN=1;SAF=27;SAP=3.3935;SAR=24;SRF=0;SRP=0;SRR=0;TYPE=snp;BVAR	GT:DP:RO:QR:AO:QA:GL	1/1:51:0:0:51:1840:-5,-5,0
NC_010611.1	81561	.	ATCG	GTCA	1501.14	.	AB=0;ABP=0;AC=2;AF=1;AN=2;AO=46;CIGAR=1X2M1X;DP=47;DPB=94;DPRA=0;EPP=7.73089;EPPR=0;GTI=0;LEN=4;MEANALT=2;MQM=59.6957;MQMR=0;NS=1;NUMALT=1;ODDS=66.9884;PAIRED=1;PAIREDR=0;PAO=0;PQA=0;PQR=0;PRO=0;QA=1704;QR=0;RO=0;RPP=3.76559;RPPR=0;RUN=1;SAF=23;SAP=3.0103;SAR=23;SRF=0;SRP=0;SRR=0;TYPE=complex;BVAR	GT:DP:RO:QR:AO:QA:GL	1/1:47:0:0:46:1704:-5,-5,0
NC_010611.1	81573	.	TGGTTGT	AGGCTGA	1376.22	.	AB=0;ABP=0;AC=2;AF=1;AN=2;AO=44;CIGAR=1X2M1X2M1X;DP=44;DPB=88.2857;DPRA=0;EPP=7.94546;EPPR=0;GTI=0;LEN=7;MEANALT=1;MQM=59.6818;MQMR=0;NS=1;NUMALT=1;ODDS=64.2158;PAIRED=1;PAIREDR=0;PAO=0;PQA=0;PQR=0;PRO=0;QA=1572;QR=0;RO=0;RPP=12.6832;RPPR=0;RUN=1;SAF=22;SAP=3.0103;SAR=22;SRF=0;SRP=0;SRR=0;TYPE=complex;BVAR	GT:DP:RO:QR:AO:QA:GL	1/1:44:0:0:44:1572:-5,-5,0
NC_010611.1	81594	.	C	T	1409.77	.	AB=0;ABP=0;AC=2;AF=1;AN=2;AO=44;CIGAR=1X;DP=44;DPB=44;DPRA=0;EPP=3.20771;EPPR=0;GTI=0;LEN=1;MEANALT=1;MQM=60;MQMR=0;NS=1;NUMALT=1;ODDS=64.2158;PAIRED=1;PAIREDR=0;PAO=0;PQA=0;PQR=0;PRO=0;QA=1597;QR=0;RO=0;RPP=3.20771;RPPR=0;RUN=1;SAF=18;SAP=6.16881;SAR=26;SRF=0;SRP=0;SRR=0;TYPE=snp;BVAR	GT:DP:RO:QR:AO:QA:GL	1/1:44:0:0:44:1597:-5,-5,0
NC_010611.1	81621	.	C	T	1998.98	.	AB=0;ABP=0;AC=2;AF=1;AN=2;AO=60;CIGAR=1X;DP=60;DPB=60;DPRA=0;EPP=4.31318;EPPR=0;GTI=0;LEN=1;MEANALT=1;MQM=60;MQMR=0;NS=1;NUMALT=1;ODDS=86.3965;PAIRED=1;PAIREDR=0;PAO=0;PQA=0;PQR=0;PRO=0;QA=2254;QR=0;RO=0;RPP=3.15506;RPPR=0;RUN=1;SAF=26;SAP=5.32654;SAR=34;SRF=0;SRP=0;SRR=0;TYPE=snp;BVAR	GT:DP:RO:QR:AO:QA:GL	1/1:60:0:0:60:2254:-5,-5,0
NC_010611.1	81648	.	T	A	1426.68	.	AB=0;ABP=0;AC=2;AF=1;AN=2;AO=49;CIGAR=1X;DP=50;DPB=50;DPRA=0;EPP=4.11819;EPPR=0;GTI=0;LEN=1;MEANALT=2;MQM=60;MQMR=0;NS=1;NUMALT=1;ODDS=71.1473;PAIRED=1;PAIREDR=0;PAO=0;PQA=0;PQR=0;PRO=0;QA=1628;QR=0;RO=0;RPP=10.4997;RPPR=0;RUN=1;SAF=20;SAP=6.59988;SAR=29;SRF=0;SRP=0;SRR=0;TYPE=snp;BVAR	GT:DP:RO:QR:AO:QA:GL	1/1:50:0:0:49:1628:-5,-5,0
NC_010611.1	81657	.	C	T	1670.18	.	AB=0;ABP=0;AC=2;AF=1;AN=2;AO=50;CIGAR=1X;DP=50;DPB=50;DPRA=0;EPP=4.57376;EPPR=0;GTI=0;LEN=1;MEANALT=1;MQM=60;MQMR=0;NS=1;NUMALT=1;ODDS=72.5336;PAIRED=1;PAIREDR=0;PAO=0;PQA=0;PQR=0;PRO=0;QA=1891;QR=0;RO=0;RPP=5.78978;RPPR=0;RUN=1;SAF=21;SAP=5.78978;SAR=29;SRF=0;SRP=0;SRR=0;TYPE=snp;BVAR	GT:DP:RO:QR:AO:QA:GL	1/1:50:0:0:50:1891:-5,-5,0
NC_010611.1	81711	.	A	G	2176.53	.	AB=0;ABP=0;AC=2;AF=1;AN=2;AO=65;CIGAR=1X;DP=65;DPB=65;DPRA=0;EPP=3.04371;EPPR=0;GTI=0;LEN=1;MEANALT=1;MQM=60;MQMR=0;NS=1;NUMALT=1;ODDS=93.328;PAIRED=1;PAIREDR=0;PAO=0;PQA=0;PQR=0;PRO=0;QA=2454;QR=0;RO=0;RPP=3.04371;RPPR=0;RUN=1;SAF=26;SAP=8.65613;SAR=39;SRF=0;SRP=0;SRR=0;TYPE=snp;BVAR	GT:DP:RO:QR:AO:QA:GL	1/1:65:0:0:65:2454:-5,-5,0
NC_010611.1	81717	.	G	A	2079.47	.	AB=0;ABP=0;AC=2;AF=1;AN=2;AO=63;CIGAR=1X;DP=63;DPB=63;DPRA=0;EPP=3.04477;EPPR=0;GTI=0;LEN=1;MEANALT=1;MQM=60;MQMR=0;NS=1;NUMALT=1;ODDS=90.5554;PAIRED=1;PAIREDR=0;PAO=0;PQA=0;PQR=0;PRO=0;QA=2348;QR=0;RO=0;RPP=4.69922;RPPR=0;RUN=1;SAF=25;SAP=8.83536;SAR=38;SRF=0;SRP=0;SRR=0;TYPE=snp;BVAR	GT:DP:RO:QR:AO:QA:GL	1/1:63:0:0:63:2348:-5,-5,0
NC_010611.1	81786	.	GTCC	TTCT	592937	.	AB=0;ABP=0;AC=2;AF=1;AN=2;AO=20;CIGAR=1X2M1X;DP=20;DPB=40;DPRA=0;EPP=4.74748;EPPR=0;GTI=0;LEN=4;MEANALT=1;MQM=59.55;MQMR=0;NS=1;NUMALT=1;ODDS=30.9448;PAIRED=0.95;PAIREDR=0;PAO=0;PQA=0;PQR=0;PRO=0;QA=697;QR=0;RO=0;RPP=9.95901;RPPR=0;RUN=1;SAF=6;SAP=9.95901;SAR=14;SRF=0;SRP=0;SRR=0;TYPE=complex;BVAR	GT:DP:RO:QR:AO:QA:GL	1/1:20:0:0:20:697:-5,-5,0
NC_010611.1	81795	.	ATAGCG	GTATTA	442249	.	AB=0;ABP=0;AC=2;AF=1;AN=2;AO=15;CIGAR=1X2M3X;DP=15;DPB=30;DPRA=0;EPP=4.31318;EPPR=0;GTI=0;LEN=6;MEANALT=1;MQM=59.4;MQMR=0;NS=1;NUMALT=1;ODDS=24.0133;PAIRED=0.933333;PAIREDR=0;PAO=0;PQA=0;PQR=0;PRO=0;QA=521;QR=0;RO=0;RPP=4.31318;RPPR=0;RUN=1;SAF=4;SAP=10.1038;SAR=11;SRF=0;SRP=0;SRR=0;TYPE=complex;BVAR	GT:DP:RO:QR:AO:QA:GL	1/1:15:0:0:15:521:-5,-4.51545,0
NC_010611.1	81823	.	CTGAACT	ATGCACA	1046.11	.	AB=0;ABP=0;AC=2;AF=1;AN=2;AO=33;CIGAR=1X2M1X2M1X;DP=33;DPB=66;DPRA=0;EPP=3.0761;EPPR=0;GTI=0;LEN=7;MEANALT=1;MQM=59.5455;MQMR=0;NS=1;NUMALT=1;ODDS=48.9666;PAIRED=0.969697;PAIREDR=0;PAO=0;PQA=0;PQR=0;PRO=0;QA=1200;QR=0;RO=0;RPP=14.1309;RPPR=0;RUN=1;SAF=15;SAP=3.60252;SAR=18;SRF=0;SRP=0;SRR=0;TYPE=complex;BVAR	GT:DP:RO:QR:AO:QA:GL	1/1:33:0:0:33:1200:-5,-5,0
NC_010611.1	81850	.	G	C	1294.46	.	AB=0;ABP=0;AC=2;AF=1;AN=2;AO=40;CIGAR=1X;DP=40;DPB=40;DPRA=0;EPP=3.0103;EPPR=0;GTI=0;LEN=1;MEANALT=1;MQM=59.775;MQMR=0;NS=1;NUMALT=1;ODDS=58.6707;PAIRED=0.975;PAIREDR=0;PAO=0;PQA=0;PQR=0;PRO=0;QA=1469;QR=0;RO=0;RPP=6.48466;RPPR=0;RUN=1;SAF=18;SAP=3.87889;SAR=22;SRF=0;SRP=0;SRR=0;TYPE=snp;BVAR	GT:DP:RO:QR:AO:QA:GL	1/1:40:0:0:40:1469:-5,-5,0
NC_010611.1	81860	.	A	C	1315.1	.	AB=0;ABP=0;AC=2;AF=1;AN=2;AO=40;CIGAR=1X;DP=40;DPB=40;DPRA=0;EPP=3.0103;EPPR=0;GTI=0;LEN=1;MEANALT=1;MQM=59.475;MQMR=0;NS=1;NUMALT=1;ODDS=58.6707;PAIRED=0.975;PAIREDR=0;PAO=0;PQA=0;PQR=0;PRO=0;QA=1501;QR=0;RO=0;RPP=13.6505;RPPR=0;RUN=1;SAF=17;SAP=4.96463;SAR=23;SRF=0;SRP=0;SRR=0;TYPE=snp;BVAR	GT:DP:RO:QR:AO:QA:GL	1/1:40:0:0:40:1501:-5,-5,0
NC_010611.1	81870	.	CAAG	TAGT	1003.1	.	AB=0;ABP=0;AC=2;AF=1;AN=2;AO=37;CIGAR=1X1M2X;DP=37;DPB=74;DPRA=0;EPP=3.5385;EPPR=0;GTI=0;LEN=4;MEANALT=1;MQM=59.4324;MQMR=0;NS=1;NUMALT=1;ODDS=54.5118;PAIRED=0.972973;PAIREDR=0;PAO=0;PQA=0;PQR=0;PRO=0;QA=1239;QR=0;RO=0;RPP=74.9036;RPPR=0;RUN=1;SAF=16;SAP=4.47751;SAR=21;SRF=0;SRP=0;SRR=0;TYPE=complex;BVAR	GT:DP:RO:QR:AO:QA:GL	1/1:37:0:0:37:1239:-5,-5,0
NC_010611.1	95038	.	C	A	1326.64	.	AB=0;ABP=0;AC=2;AF=1;AN=2;AO=44;CIGAR=1X;DP=44;DPB=44;DPRA=0;EPP=3.20771;EPPR=0;GTI=0;LEN=1;MEANALT=1;MQM=60;MQMR=0;NS=1;NUMALT=1;ODDS=64.2158;PAIRED=0.886364;PAIREDR=0;PAO=0;PQA=0;PQR=0;PRO=0;QA=1638;QR=0;RO=0;RPP=98.5551;RPPR=0;RUN=1;SAF=23;SAP=3.20771;SAR=21;SRF=0;SRP=0;SRR=0;TYPE=snp;BVAR	GT:DP:RO:QR:AO:QA:GL	1/1:44:0:0:44:1638:-5,-5,0
NC_010611.1	95073	.	T	TA	1338.4	.	AB=0;ABP=0;AC=2;AF=1;AN=2;AO=43;CIGAR=1M1I;DP=45;DPB=100.5;DPRA=0;EPP=5.48477;EPPR=0;GTI=0;LEN=1;MEANALT=2;MQM=60;MQMR=0;NS=1;NUMALT=1;ODDS=62.8295;PAIRED=0.906977;PAIREDR=0;PAO=1;PQA=36;PQR=0;PRO=0;QA=1530;QR=0;RO=0;RPP=11.5447;RPPR=0;RUN=1;SAF=22;SAP=3.0608;SAR=21;SRF=0;SRP=0;SRR=0;TYPE=ins;BVAR	GT:DP:RO:QR:AO:QA:GL	1/1:45:0:0:43:1530:-5,-5,0
NC_010611.1	95448	.	T	A	2255.92	.	AB=0;ABP=0;AC=2;AF=1;AN=2;AO=74;CIGAR=1X;DP=75;DPB=75;DPRA=0;EPP=4.06669;EPPR=0;GTI=0;LEN=1;MEANALT=2;MQM=60;MQMR=0;NS=1;NUMALT=1;ODDS=105.805;PAIRED=1;PAIREDR=0;PAO=0;PQA=0;PQR=0;PRO=0;QA=2556;QR=0;RO=0;RPP=17.2129;RPPR=0;RUN=1;SAF=36;SAP=3.12768;SAR=38;SRF=0;SRP=0;SRR=0;TYPE=snp;BVAR	GT:DP:RO:QR:AO:QA:GL	1/1:75:0:0:74:2556:-5,-5,0
NC_010611.1	95481	.	G	C	2245.55	.	AB=0;ABP=0;AC=2;AF=1;AN=2;AO=68;CIGAR=1X;DP=68;DPB=68;DPRA=0;EPP=6.20364;EPPR=0;GTI=0;LEN=1;MEANALT=1;MQM=60;MQMR=0;NS=1;NUMALT=1;ODDS=97.4869;PAIRED=1;PAIREDR=0;PAO=0;PQA=0;PQR=0;PRO=0;QA=2529;QR=0;RO=0;RPP=3.13803;RPPR=0;RUN=1;SAF=32;SAP=3.52123;SAR=36;SRF=0;SRP=0;SRR=0;TYPE=snp;BVAR	GT:DP:RO:QR:AO:QA:GL	1/1:68:0:0:68:2529:-5,-5,0
NC_010611.1	95493	.	G	A	2377.55	.	AB=0;ABP=0;AC=2;AF=1;AN=2;AO=76;CIGAR=1X;DP=76;DPB=76;DPRA=0;EPP=16.8392;EPPR=0;GTI=0;LEN=1;MEANALT=1;MQM=60;MQMR=0;NS=1;NUMALT=1;ODDS=108.577;PAIRED=1;PAIREDR=0;PAO=0;PQA=0;PQR=0;PRO=0;QA=2694;QR=0;RO=0;RPP=8.61041;RPPR=0;RUN=1;SAF=38;SAP=3.0103;SAR=38;SRF=0;SRP=0;SRR=0;TYPE=snp;BVAR	GT:DP:RO:QR:AO:QA:GL	1/1:76:0:0:76:2694:-5,-5,0
NC_010611.1	95842	.	AT	A	953.92	.	AB=0;ABP=0;AC=2;AF=1;AN=2;AO=31;CIGAR=1M1D;DP=32;DPB=57.5714;DPRA=0;EPP=3.08035;EPPR=0;GTI=0;LEN=1;MEANALT=2;MQM=60;MQMR=0;NS=1;NUMALT=1;ODDS=46.194;PAIRED=1;PAIREDR=0;PAO=0;PQA=0;PQR=0;PRO=0;QA=1090;QR=0;RO=0;RPP=3.64073;RPPR=0;RUN=1;SAF=14;SAP=3.64073;SAR=17;SRF=0;SRP=0;SRR=0;TYPE=del;BVAR	GT:DP:RO:QR:AO:QA:GL	1/1:32:0:0:31:1090:-5,-5,0
NC_010611.1	96244	.	T	A	3472.33	.	AB=0;ABP=0;AC=2;AF=1;AN=2;AO=105;CIGAR=1X;DP=105;DPB=105;DPRA=0;EPP=5.51266;EPPR=0;GTI=0;LEN=1;MEANALT=1;MQM=60;MQMR=0;NS=1;NUMALT=1;ODDS=148.78;PAIRED=1;PAIREDR=0;PAO=0;PQA=0;PQR=0;PRO=0;QA=3894;QR=0;RO=0;RPP=3.19643;RPPR=0;RUN=1;SAF=53;SAP=3.03098;SAR=52;SRF=0;SRP=0;SRR=0;TYPE=snp;BVAR	GT:DP:RO:QR:AO:QA:GL	1/1:105:0:0:105:3894:-5,-5,0
NC_010611.1	96263	.	T	C	3744.45	.	AB=0;ABP=0;AC=2;AF=1;AN=2;AO=115;CIGAR=1X;DP=115;DPB=115;DPRA=0;EPP=7.25883;EPPR=0;GTI=0;LEN=1;MEANALT=1;MQM=60;MQMR=0;NS=1;NUMALT=1;ODDS=162.643;PAIRED=1;PAIREDR=0;PAO=0;PQA=0;PQR=0;PRO=0;QA=4208;QR=0;RO=0;RPP=4.53977;RPPR=0;RUN=1;SAF=67;SAP=9.82684;SAR=48;SRF=0;SRP=0;SRR=0;TYPE=snp;BVAR	GT:DP:RO:QR:AO:QA:GL	1/1:115:0:0:115:4208:-5,-5,0
NC_010611.1	96284	.	C	A	4038.59	.	AB=0;ABP=0;AC=2;AF=1;AN=2;AO=120;CIGAR=1X;DP=120;DPB=120;DPRA=0;EPP=19.2963;EPPR=0;GTI=0;LEN=1;MEANALT=1;MQM=60;MQMR=0;NS=1;NUMALT=1;ODDS=169.574;PAIRED=1;PAIREDR=0;PAO=0;PQA=0;PQR=0;PRO=0;QA=4546;QR=0;RO=0;RPP=3.29983;RPPR=0;RUN=1;SAF=69;SAP=8.87328;SAR=51;SRF=0;SRP=0;SRR=0;TYPE=snp;BVAR	GT:DP:RO:QR:AO:QA:GL	1/1:120:0:0:120:4546:-5,-5,0
NC_010611.1	96308	.	T	G	3602.2	.	AB=0;ABP=0;AC=2;AF=1;AN=2;AO=111;CIGAR=1X;DP=111;DPB=111;DPRA=0;EPP=3.49937;EPPR=0;GTI=0;LEN=1;MEANALT=1;MQM=60;MQMR=0;NS=1;NUMALT=1;ODDS=157.098;PAIRED=1;PAIREDR=0;PAO=0;PQA=0;PQR=0;PRO=0;QA=4040;QR=0;RO=0;RPP=5.3774;RPPR=0;RUN=1;SAF=59;SAP=3.96888;SAR=52;SRF=0;SRP=0;SRR=0;TYPE=snp;BVAR	GT:DP:RO:QR:AO:QA:GL	1/1:111:0:0:111:4040:-5,-5,0
NC_010611.1	96313	.	TTAC	CTAT	3594.48	.	AB=0;ABP=0;AC=2;AF=1;AN=2;AO=113;CIGAR=1X2M1X;DP=113;DPB=229.25;DPRA=0;EPP=3.49071;EPPR=0;GTI=0;LEN=4;MEANALT=1;MQM=60;MQMR=0;NS=1;NUMALT=1;ODDS=159.87;PAIRED=1;PAIREDR=0;PAO=0;PQA=0;PQR=0;PRO=0;QA=4028;QR=0;RO=0;RPP=3.02952;RPPR=0;RUN=1;SAF=56;SAP=3.02952;SAR=57;SRF=0;SRP=0;SRR=0;TYPE=complex;BVAR	GT:DP:RO:QR:AO:QA:GL	1/1:113:0:0:113:4028:-5,-5,0
NC_010611.1	96373	.	C	T	4428.32	.	AB=0;ABP=0;AC=2;AF=1;AN=2;AO=137;CIGAR=1X;DP=137;DPB=137;DPRA=0;EPP=3.40655;EPPR=0;GTI=0;LEN=1;MEANALT=1;MQM=60;MQMR=0;NS=1;NUMALT=1;ODDS=193.141;PAIRED=1;PAIREDR=0;PAO=0;PQA=0;PQR=0;PRO=0;QA=4956;QR=0;RO=0;RPP=3.15295;RPPR=0;RUN=1;SAF=70;SAP=3.15295;SAR=67;SRF=0;SRP=0;SRR=0;TYPE=snp;BVAR	GT:DP:RO:QR:AO:QA:GL	1/1:137:0:0:137:4956:-5,-5,0
NC_010611.1	96403	.	C	T	4468.78	.	AB=0;ABP=0;AC=2;AF=1;AN=2;AO=137;CIGAR=1X;DP=138;DPB=138;DPRA=0;EPP=3.78696;EPPR=0;GTI=0;LEN=1;MEANALT=2;MQM=60;MQMR=0;NS=1;NUMALT=1;ODDS=193.141;PAIRED=1;PAIREDR=0;PAO=0;PQA=0;PQR=0;PRO=0;QA=5004;QR=0;RO=0;RPP=3.78696;RPPR=0;RUN=1;SAF=71;SAP=3.40655;SAR=66;SRF=0;SRP=0;SRR=0;TYPE=snp;BVAR	GT:DP:RO:QR:AO:QA:GL	1/1:138:0:0:137:5004:-5,-5,0
NC_010611.1	96415	.	T	C	4120.63	.	AB=0;ABP=0;AC=2;AF=1;AN=2;AO=129;CIGAR=1X;DP=129;DPB=129;DPRA=0;EPP=4.37378;EPPR=0;GTI=0;LEN=1;MEANALT=1;MQM=60;MQMR=0;NS=1;NUMALT=1;ODDS=182.051;PAIRED=1;PAIREDR=0;PAO=0;PQA=0;PQR=0;PRO=0;QA=4616;QR=0;RO=0;RPP=4.37378;RPPR=0;RUN=1;SAF=64;SAP=3.02713;SAR=65;SRF=0;SRP=0;SRR=0;TYPE=snp;BVAR	GT:DP:RO:QR:AO:QA:GL	1/1:129:0:0:129:4616:-5,-5,0
NC_010611.1	96490	.	T	C	4492.37	.	AB=0;ABP=0;AC=2;AF=1;AN=2;AO=138;CIGAR=1X;DP=138;DPB=138;DPRA=0;EPP=3.0103;EPPR=0;GTI=0;LEN=1;MEANALT=1;MQM=60;MQMR=0;NS=1;NUMALT=1;ODDS=194.527;PAIRED=1;PAIREDR=0;PAO=0;PQA=0;PQR=0;PRO=0;QA=5029;QR=0;RO=0;RPP=3.07324;RPPR=0;RUN=1;SAF=75;SAP=5.27618;SAR=63;SRF=0;SRP=0;SRR=0;TYPE=snp;BVAR	GT:DP:RO:QR:AO:QA:GL	1/1:138:0:0:138:5029:-5,-5,0
NC_010611.1	96592	.	C	A	4750.23	.	AB=0;ABP=0;AC=2;AF=1;AN=2;AO=145;CIGAR=1X;DP=146;DPB=146;DPRA=0;EPP=15.6048;EPPR=0;GTI=0;LEN=1;MEANALT=2;MQM=60;MQMR=0;NS=1;NUMALT=1;ODDS=204.232;PAIRED=1;PAIREDR=0;PAO=0;PQA=0;PQR=0;PRO=0;QA=5348;QR=0;RO=0;RPP=3.74411;RPPR=0;RUN=1;SAF=56;SAP=19.3188;SAR=89;SRF=0;SRP=0;SRR=0;TYPE=snp;BVAR	GT:DP:RO:QR:AO:QA:GL	1/1:146:0:0:145:5348:-5,-5,0
NC_010611.1	96600	.	T	C	4485.63	.	AB=0;ABP=0;AC=2;AF=1;AN=2;AO=136;CIGAR=1X;DP=136;DPB=136;DPRA=0;EPP=15.5282;EPPR=0;GTI=0;LEN=1;MEANALT=1;MQM=60;MQMR=0;NS=1;NUMALT=1;ODDS=191.755;PAIRED=1;PAIREDR=0;PAO=0;PQA=0;PQR=0;PRO=0;QA=5055;QR=0;RO=0;RPP=4.60697;RPPR=0;RUN=1;SAF=51;SAP=21.4678;SAR=85;SRF=0;SRP=0;SRR=0;TYPE=snp;BVAR	GT:DP:RO:QR:AO:QA:GL	1/1:136:0:0:136:5055:-5,-5,0
[truncated: 11,039 more rows]
